# Supplementary material for: Genome-Wide Transcription Factor DNA Binding Sites and Gene Regulatory Networks in Clostridium thermocellum
Source: Front Microbiol. 2021 Sep 7;12:695517. doi: 10.3389/fmicb.2021.695517 (PMC8457756; doi:10.3389/fmicb.2021.695517)
Supplement: Supplementary Table 1 — RSAT genomes used in this study and the bidirectional best BLAST hit (BBH) orthologs used in this study. [file Table_1.XLSX]

## Sheet: Table of Contents
Supplemental Materials for Genome-wide Transcription Factor DNA Binding Sites and Gene Regulatory Networks in Clostridium thermocellum
Files
Figure S1.jpg
Figure S2.jpg
File S1.pdf
Supplemental Tables.xlsx
Supplemental Folder.zip
Contents
Figure S1. Scatter plots of cross-experimental correlatin between peak fold changes.
Peak fold changes are plotted for the original (X-axis) and repeat (Y-axis) experiments. Points along the X=0 and Y=0 represent peaks found in only one of the experiments. Data are available for Xre_0026, AraC_0222, TetR_0692, BlaI_0696, LexA_1449, GntR_1482, Fur_1691, BlaI_1845, and Rex_2471.
Figure S2. The most enriched DNA-binding sequence motifs among DAP-seq peaks for each TF were consistent across experiments.
Motifs derived from peaks identified across different experiments are show for comparison. A) Motifs derived from combining all peaks are similar to the motifs from individual experiments. B) No substantial changes wer eseen in the putative binding sequences detected for GlyR2 (Clo1313_0089) and Rex_2471 from DAP-seq experiments with various amounts of added cell lysate.
File S1. Figures of networks showing the predicted regulon for each TF and a global network encompassing all predicted regulons controlled by the TFs
TFs are shown in blue diamonds. They regulate genes marked in green and yellow boxes. Genes in yellow boxes are referenced in the main text.
Supplemental Tables.xlsx
Table S1. RSAT genomes used in this study and the bidirectional best BLAST hit (BBH) orthologs used in this study.
Table S2. Gene regulatory networks infered from DAP-seq and bioinformatic analyses
Table S3. Locus tags and amino acid sequences of proteins tested in the original organism-wide screen.
Table S4. All DAP-seq peaks discovered for all TFs.
Table S5. Transcription factors used for a targeted DAP-seq experiment in the presence and absence of cell lysate.
Table S6. Oligos used for test and negative control EMSAs.
Supplemental Folder.zip
A compressed folder containing 3 files for each TF: 1) The 500.fasta contains 500 bp genomic DNA sequences centered around the apex of each peak identified per TF from all DAP-seq experiments. 2) The .fasta.e1600 is the “purged” set of sequences used for input into MEME-Chip analysis. 3) The motif_sequences.fasta file includes the raw sequences that comprise the motifs/sequence logos.

## Sheet: Table S1
Table S1. RSAT genomes used in this study and the bidirectional best BLAST hit (BBH) orthologs used in this study.
This table was used for footprint-scanning and GOMO analysis for the 11 C. therm TFs in columns C-M (row 7)
No BBHs were found for Clo1313_0222
CAUTION: Bidirectional best BLAST hits is sufficient for the uses here, but is not appropriate for all purposes.
Genome (Regulatory Sequence Analysis Tools ID)	Current species name (NCBI Taxonomy Browser)	Xre_0026	GlyR2	AraC_0222	TetR_0692	BlaI_0696	LexA_1449	GntR_1482	Fur_1691	BlaI_1845	Xre_2225	Rex_2471
Clostridium_thermocellum_DSM_1313_uid161989	Acetivibrio thermocellus	Clo1313_0026	Clo1313_0089	Clo1313_0222	Clo1313_0692	Clo1313_0696	Clo1313_1449	Clo1313_1482	Clo1313_1691	Clo1313_1845	Clo1313_2225	Clo1313_2471
Anoxybacillus_flavithermus_WK1_uid59135	Anoxybacillus flavithermus				YP_002316619.1		YP_002315857.1		YP_002315356.1			YP_002314577.1
Bacillus_licheniformis_9945A_uid207072	Bacillus licheniformis	YP_008079706.1			YP_008077322.1		YP_008078195.1	YP_008076506.1	YP_008078667.1			YP_008076795.1
Bacillus_subtilis_GCF_000009045.1_ASM904v1	Bacillus subtilis	BSU33670			BSU33030		BSU17850	BSU32560	BSU23520			BSU05970
Thermobacillus_composti_KWC4_uid74021	Thermobacillus composti		YP_007214371.1				YP_007212878.1		YP_007213061.1			YP_007212941.1
Clostridium_cellulolyticum_h10_GCA_000022065.1	Ruminiclostridium cellulolyticum		ACL77294		ACL76503	ACL75655	ACL76044	ACL75103	ACL77301			ACL77176
Clostridium_autoethanogenum_DSM_10061_uid225029	Clostridium autoethanogenum				YP_008699935.1		YP_008697677.1	YP_008700230.1	YP_008700760.1		YP_008701011.1	YP_008699060.1
Clostridium_clariflavum_DSM_19732_uid82345	Acetivibrio clariflavus	YP_005044708.1	YP_005048521.1			YP_005048040.1	YP_005046280.1	YP_005046335.1	YP_005047086.1		YP_005045570.1	YP_005045174.1
Anaerotruncus_colihominis_dsm_17241_GCA_000154565.1	Anaerotruncus colihominis						EDS10712	EDS09659	EDS09744			EDS12916
Ethanoligenens_harbinense_yuan_3_GCA_000178115.2	Ethanoligenens harbinense		ADU26459		ADU26842			ADU27730	ADU27699			ADU26924
Faecalibacterium_prausnitzii_l2_6_GCA_000210735.1	Faecalibacterium prausnitzii		CBK98448				CBK98303	CBK99375	CBK99685			CBK99748
Ruminococcus_gnavus_atcc_29149_GCA_000169475.1	Ruminococcus gnavus		EDN77389		EDN79028		EDN77769	EDN78501	EDN77422			EDN79068
Ruminococcus_torques_atcc_27756_GCA_000153925.1	Ruminococcus torques						EDK24854	EDK24164	EDK24324			EDK23135
Clostridium_stercorarium_DSM_8532_uid195569	Thermoclostridium stercorarium		YP_007679109.1				YP_007679598.1	YP_007679340.1	YP_007680523.1			YP_007680250.1
Natranaerobius_thermophilus_JW_NM_WN_LF_uid59001	Natranaerobius thermophilus				YP_001916507.1		YP_001917674.1		YP_001917309.1		YP_001917203.1	YP_001918023.1
Thermoanaerobacter_tengcongensis_MB4_uid57813	Caldanaerobacter subterraneus subsp. tengcongensis		NP_621757.1						NP_622872.1			NP_622215.1
Moorella_thermoacetica_ATCC_39073_uid58051	Moorella thermoacetica	YP_430670.1					YP_429977.1	YP_430168.1	YP_430004.1		YP_429241.1	YP_429407.1
Thermoanaerobacter_siderophilus_sr4_GCA_000262445.1	Thermoanaerobacter siderophilus		EIW00277		EIW01361				EIW01294			EIW00522
Thermoanaerobacter_brockii_finnii_Ako_1_uid55639	Thermoanaerobacter brockii		YP_004187123.1					YP_004185866.1	YP_004186042.1			YP_004186701.1
Thermoanaerobacter_italicus_Ab9_uid46241	Thermoanaerobacter italicus		YP_003475936.1						YP_003476874.1			YP_003476408.1
Thermoanaerobacter_mathranii_A3_uid49481	Thermoanaerobacter mathranii								YP_003676829.1			YP_003676370.1
Thermoanaerobacter_pseudethanolicus_ATCC_33223_uid58339	Thermoanaerobacter pseudethanolicus		YP_001666146.1					YP_001664869.1	YP_001665047.1			YP_001665710.1
Thermoanaerobacter_wiegelii_Rt8_B1_uid52581	Thermoanaerobacter wiegelii		YP_004818864.1					YP_004820770.1	YP_004819907.1			YP_004819355.1
Caldicellulosiruptor_bescii_DSM_6725_uid59201	Caldicellulosiruptor bescii		YP_002574397.1		YP_002573453.1		YP_002573366.1		YP_002573433.1			YP_002572551.1
Caldicellulosiruptor_hydrothermalis_108_uid60157	Caldicellulosiruptor hydrothermalis		YP_003993343.1		YP_003992247.1		YP_003992330.1		YP_003992264.1			YP_003993081.1
Caldicellulosiruptor_kristjanssonii_177R1B_uid60393	Caldicellulosiruptor kristjanssonii		YP_004027269.1		YP_004027374.1		YP_004026595.1		YP_004026698.1			YP_004025770.1
Caldicellulosiruptor_lactoaceticus_6A_uid60575	Caldicellulosiruptor lactoaceticus				YP_004797802.1		YP_004798497.1		YP_004798599.1			YP_004799306.1
Caldicellulosiruptor_obsidiansis_OB47_uid51501	Caldicellulosiruptor obsidiansis		YP_003841413.1		YP_003840266.1		YP_003840344.1		YP_003840279.1			YP_003839914.1
Caldicellulosiruptor_saccharolyticus_DSM_8903_uid58289	Caldicellulosiruptor saccharolyticus		YP_001179098.1		YP_001179459.1		YP_001180818.1		YP_001180519.1		YP_001179440.1	YP_001180014.1
Thermoanaerobacterium_saccharolyticum_jw_sl_ys485_GCA_000307585.1	Thermoanaerobacterium saccharolyticum		AFK87328		AFK85280		AFK86866		AFK86980			AFK87611
Thermoanaerobacterium_thermosaccharolyticum_GCF_002250075.1_ASM225007v1	Thermoanaerobacterium thermosaccharolyticum		Thert_RS01415		Thert_RS04255		Thert_RS13595		Thert_RS14135			Thert_RS02740
Thermoanaerobacterium_xylanolyticum_LX_11_uid63163	Thermoanaerobacterium xylanolyticum				YP_004471799.1		YP_004470956.1		YP_004470850.1			YP_004470396.1
Ruminococcus_albus_8_GCA_000178155.2	Ruminococcus albus		EGC02945				EGC04592			EGC02016		EGC01483
Ruminococcus_bromii_l2_63_GCA_000209875.1	Ruminococcus bromii				CBL15511		CBL15016					CBL15611
Ruminococcus_champanellensis_18P13_uid197169	Ruminococcus champanellensis		YP_007828787.1				YP_007829776.1					YP_007830130.1
Ruminococcus_obeum_a2_162_GCA_000210015.1	Blautia obeum						CBL23946				CBL23071

## Sheet: Table S2
Table S2. Gene regulatory networks infered from DAP-seq and bioinformatic analyses
Transcription factors (TFs) and their target genes are listed along with a detailed summary of supporting evidences.
The Evidence column highlights which experimental procedures provide supporting evidence.
"Original" and "Rpt" refer to the original and targeted repeat DAP-seq experiments, respectively.
"Operon" indicates that the gene was included because it is in the same operon as and downstream of target gene. Statistics for these represent the statistics for the upstream direct target gene.
Peak and motif position columns are relative to the start codon of the target gene. If multiple matches to the motif were identifed, they are all presented as a comma-separated list
Q values for peaks and sig scores for motifs represent statistical significance for peak and TF binding site identification. See Gem and RSAT matrix-scan for further details.
Columns are sortable/filterable
TF	Target	Evidence	Original peak position	Original peak fold change	Original peak Q	Rpt peak position	Rpt peak fold change	Rpt peak Q	Motif count	Motif position(s)	Motif sig scores	Target_Annotation
Xre_0026	Clo1313_0007	scan	0	0	0	0	0	0	1	-368.5	5.135	KEGG: cce:Ccel_0007 cobyrinic acid ac-diamide synthase; cobyrinic acid ac-diamide synthase [YP_005686558.1;Clo1313_0007;Clo1313_0007;12422789;385777393]
Xre_0026	Clo1313_0008	operon	0	0	0	0	0	0	1	-368.5	5.135	TIGRFAM: parB-like partition protein; PFAM: ParB domain protein nuclease; KEGG: cce:Ccel_0008 ParB-like partition protein; SMART: ParB domain protein nuclease; parB-like partition protein [YP_005686559.1;Clo1313_0008;Clo1313_0008;12422791;385777394]
Xre_0026	Clo1313_0046	Original,scan	-71	2.4	293.05	0	0	0	1	-131.5	4.513	KEGG: cce:Ccel_0035 spore cortex-lytic enzyme; TIGRFAM: spore cortex-lytic enzyme; PFAM: cell wall hydrolase SleB; Peptidoglycan-binding domain 1 protein; spore cortex-lytic protein [YP_005686596.1;Clo1313_0046;Clo1313_0046;12419735;385777431]
Xre_0026	Clo1313_0047	operon	-71	2.4	293.05	0	0	0	1	-131.5	4.513	KEGG: cce:Ccel_0036 germination protein YpeB; TIGRFAM: germination protein YpeB; PFAM: Propeptide PepSY amd peptidase M4; germination protein YpeB [YP_005686597.1;Clo1313_0047;Clo1313_0047;12419736;385777432]
Xre_0026	Clo1313_0094	Rpt,scan	0	0	0	-167	4.7	999	2	-176.5,-171.5	4.732,4.975	PFAM: MscS Mechanosensitive ion channel; KEGG: cce:Ccel_3355 MscS mechanosensitive ion channel; mechanosensitive ion channel protein MscS [YP_005686642.1;Clo1313_0094;Clo1313_0094;12419786;385777477]
Xre_0026	Clo1313_0108	Original,scan	-209	3.5	999	0	0	0	1	-190.5	4.732	KEGG: aoe:Clos_1324 glutamyl-tRNA reductase; PFAM: Tetrapyrrole biosynthesis, glutamyl-tRNA reductase-like; Shikimate/quinate 5-dehydrogenase; glutamyl-tRNA reductase [YP_005686656.1;Clo1313_0108;Clo1313_0108;12419800;385777491]
Xre_0026	Clo1313_0109	operon	-209	3.5	999	0	0	0	1	-190.5	4.732	TIGRFAM: siroheme synthase; KEGG: aoe:Clos_1326 precorrin-6X reductase; siroheme synthase [YP_005686657.1;Clo1313_0109;Clo1313_0109;12419801;385777492]
Xre_0026	Clo1313_0110	operon	-209	3.5	999	0	0	0	1	-190.5	4.732	KEGG: aoe:Clos_1327 porphobilinogen deaminase; TIGRFAM: porphobilinogen deaminase; PFAM: Porphobilinogen deaminase; porphobilinogen deaminase [YP_005686658.1;Clo1313_0110;Clo1313_0110;12419802;385777493]
Xre_0026	Clo1313_0111	operon	-209	3.5	999	0	0	0	1	-190.5	4.732	KEGG: aoe:Clos_1328 uroporphyrin-III C-methyltransferase; TIGRFAM: uroporphyrin-III C-methyltransferase; PFAM: Uroporphyrin-III C/tetrapyrrole (Corrin/Porphyrin) methyltransferase; Uroporphyrinogen III synthase HEM4; uroporphyrin-III C-methyltransferase [YP_005686659.1;Clo1313_0111;Clo1313_0111;12419803;385777494]
Xre_0026	Clo1313_0370	Original,scan	-46	4.4	999	0	0	0	3	-101.5,-92.5,-87.5	6.284,4.686,4.431	PFAM: N-acetylmuramoyl-L-alanine amidase family 2; S-layer domain-containing protein; KEGG: swo:Swol_1062 negative regulator of beta-lactamase expression-like protein; N-acetylmuramoyl-L-alanine amidase family protein [YP_005686911.1;Clo1313_0370;Clo1313_0370;12420069;385777746]
Xre_0026	Clo1313_0489	Original,scan	-25	2	131.07	0	0	0	1	-54.5	4.641	KEGG: ate:Athe_0552 glucokinase, ROK family; TIGRFAM: glucokinase, ROK family; PFAM: ROK family protein; ATPase BadF/BadG/BcrA/BcrD type; ROK family glucokinase [YP_005687029.1;Clo1313_0489;Clo1313_0489;12420192;385777864]
Xre_0026	Clo1313_0559	Original,scan	-28	1.7	82.76	0	0	0	1	19.5	4.315	KEGG: act:ACLA_088240 heat shock Hsp30-like protein, putative; hypothetical protein [YP_005687094.1;Clo1313_0559;Clo1313_0559;12420261;385777929]
Xre_0026	Clo1313_0669	scan	0	0	0	0	0	0	1	-2.5	5.683	TIGRFAM: mannose-6-phosphate isomerase, class I; KEGG: cce:Ccel_1179 mannose-6-phosphate isomerase, class I; PFAM: mannose-6-phosphate isomerase type I; mannose-6-phosphate isomerase [YP_005687200.1;Clo1313_0669;Clo1313_0669;12420384;385778035]
Xre_0026	Clo1313_0749	scan	0	0	0	0	0	0	1	-82.5	5.191	TIGRFAM: alanyl-tRNA synthetase; PFAM: Alanyl-tRNA synthetase, class IIc-like; phosphoesterase DHHA1; Threonyl/alanyl tRNA synthetase SAD; KEGG: cce:Ccel_2096 alanyl-tRNA synthetase; SMART: Threonyl/alanyl tRNA synthetase SAD; alanyl-tRNA synthetase [YP_005687278.1;Clo1313_0749;Clo1313_0749;12420465;385778113]
Xre_0026	Clo1313_0849	scan	0	0	0	0	0	0	1	-210.5	5.027	PFAM: glycosyl hydrolase 53 domain protein; Dockerin type 1; KEGG: cce:Ccel_2123 glycosyl hydrolase 53 domain protein; glycosyl hydrolase domain-containing protein [YP_005687369.1;Clo1313_0849;Clo1313_0849;12420565;385778204]
Xre_0026	Clo1313_0880	scan	0	0	0	0	0	0	1	-247.5	5.191	KEGG: cbe:Cbei_4376 YD repeat-containing protein; TIGRFAM: YD repeat protein; PFAM: YD repeat-containing protein; YD repeat protein [YP_005687399.1;Clo1313_0880;Clo1313_0880;12420596;385778234]
Xre_0026	Clo1313_0881	operon	0	0	0	0	0	0	1	-247.5	5.191	KEGG: bcg:BCG9842_B0158 hypothetical protein; hypothetical protein [YP_005687400.1;Clo1313_0881;Clo1313_0881;12420597;385778235]
Xre_0026	Clo1313_0882	operon	0	0	0	0	0	0	1	-247.5	5.191	hypothetical protein [YP_005687401.1;Clo1313_0882;Clo1313_0882;12420598;385778236]
Xre_0026	Clo1313_0955	scan	0	0	0	0	0	0	1	-201.5	5.247	PFAM: RNA-metabolising metallo-beta-lactamase; KEGG: cce:Ccel_1772 beta-lactamase domain protein; RNA-metabolising metallo-beta-lactamase [YP_005687474.1;Clo1313_0955;Clo1313_0955;12420672;385778309]
Xre_0026	Clo1313_0994	Original,scan	-242	2.7	104.74	0	0	0	1	-191.5	4.353	SMART: phosphoesterase PHP domain protein; TIGRFAM: DNA polymerase III, alpha subunit; KEGG: cce:Ccel_1459 DNA polymerase III DnaE; PFAM: DNA polymerase III alpha subunit; nucleic acid binding OB-fold tRNA/helicase-type; PHP domain protein; DNA polymerase III subunit alpha [YP_005687513.1;Clo1313_0994;Clo1313_0994;12420711;385778348]
Xre_0026	Clo1313_1118	Original,scan	-47	2.5	193.8	0	0	0	1	-151.5	4.103	KEGG: cce:Ccel_0601 cell divisionFtsK/SpoIIIE; PFAM: cell divisionFtsK/SpoIIIE; DNA translocase ftsK gamma; SMART: AAA ATPase; cell division protein FtsK [YP_005687633.1;Clo1313_1118;Clo1313_1118;12420836;385778468]
Xre_0026	Clo1313_1202	Original,Rpt,scan	-259	4.9	999	-285	4.8	999	2	-317.5,-291.5	4.070,6.843	KEGG: cce:Ccel_3372 sporulation integral membrane protein YtvI; TIGRFAM: sporulation integral membrane protein YtvI; PFAM: protein of unknown function UPF0118; sporulation integral membrane protein YtvI [YP_005687717.1;Clo1313_1202;Clo1313_1202;12420924;385778552]
Xre_0026	Clo1313_1286	scan	0	0	0	0	0	0	1	28.5	5.08	SMART: ribonuclease III; double-stranded RNA binding domain protein; TIGRFAM: ribonuclease III; KEGG: aoe:Clos_1458 ribonuclease III; PFAM: ribonuclease III; double-stranded RNA binding domain protein; ribonuclease III [YP_005687800.1;Clo1313_1286;Clo1313_1286;12421009;385778635]
Xre_0026	Clo1313_1336	Original,scan	-22	3	271.44	0	0	0	1	6.5	4.242	PFAM: Lytic transglycosylase catalytic; KEGG: cbf:CLI_3066 transglycosylase SLT domain-containing protein; lytic transglycosylase [YP_005687850.1;Clo1313_1336;Clo1313_1336;12421062;385778685]
Xre_0026	Clo1313_1460	scan	0	0	0	0	0	0	1	-2.5	6.371	KEGG: ckr:CKR_3110 hypothetical protein; hypothetical protein [YP_005687973.1;Clo1313_1460;Clo1313_1460;12421186;385778808]
Xre_0026	Clo1313_1637	Original,scan	-60	3.1	308.57	0	0	0	1	-76.5	4.924	PFAM: copper amine oxidase-like domain-containing protein; KEGG: tjr:TherJR_0975 copper amine oxidase domain protein; copper amine oxidase-like domain-containing protein [YP_005688149.1;Clo1313_1637;Clo1313_1637;12421366;385778984]
Xre_0026	Clo1313_1851	operon	-272	2	108.51	0	0	0	2	-202.5,-171.5	4.137,4.392	TIGRFAM: conserved hypothetical protein; PFAM: Radical SAM domain protein; KEGG: cce:Ccel_2203 hypothetical protein; SMART: Elongator protein 3/MiaB/NifB; hypothetical protein [YP_005688355.1;Clo1313_1851;Clo1313_1851;12421583;385779190]
Xre_0026	Clo1313_1852	operon	-272	2	108.51	0	0	0	2	-202.5,-171.5	4.137,4.392	PFAM: protein of unknown function DUF111; KEGG: cce:Ccel_2204 protein of unknown function DUF111; hypothetical protein [YP_005688356.1;Clo1313_1852;Clo1313_1852;12421584;385779191]
Xre_0026	Clo1313_1853	operon	-272	2	108.51	0	0	0	2	-202.5,-171.5	4.137,4.392	PFAM: 1-(5-phosphoribosyl)-5-amino-4-imidazole-carboxylate (AIR) carboxylase; KEGG: cce:Ccel_2205 1-(5-phosphoribosyl)-5-amino-4-imidazole-carboxylate (AIR) carboxylase; 1-(5-phosphoribosyl)-5-amino-4-imidazole- carboxylate (AIR) carboxylase [YP_005688357.1;Clo1313_1853;Clo1313_1853;12421585;385779192]
Xre_0026	Clo1313_1854	Original,scan	-272	2	108.51	0	0	0	2	-202.5,-171.5	4.137,4.392	PFAM: Domain of unknown function DUF2520; Putative oxidoreductase/dehydrogenase, Rossmann-like domain; KEGG: chy:CHY_2378 hypothetical protein; hypothetical protein [YP_005688358.1;Clo1313_1854;Clo1313_1854;12421586;385779193]
Xre_0026	Clo1313_1855	Original,scan	-39	2	108.51	0	0	0	2	-141.5,-110.5	4.392,4.137	PFAM: copper amine oxidase-like domain-containing protein; KEGG: pfh:PFHG_04450 conserved hypothetical protein; copper amine oxidase-like domain-containing protein [YP_005688359.1;Clo1313_1855;Clo1313_1855;12421587;385779194]
Xre_0026	Clo1313_1877	scan	0	0	0	0	0	0	1	-308.5	5.488	KEGG: eel:EUBELI_20586 hypothetical protein; hypothetical protein [YP_005688380.1;Clo1313_1877;Clo1313_1877;12421609;385779215]
Xre_0026	Clo1313_1878	scan	0	0	0	0	0	0	1	-222.5	5.488	KEGG: cce:Ccel_0137 L-lactate dehydrogenase; TIGRFAM: L-lactate dehydrogenase; PFAM: Lactate/malate dehydrogenase; L-lactate dehydrogenase [YP_005688381.1;Clo1313_1878;Clo1313_1878;12421610;385779216]
Xre_0026	Clo1313_1879	operon	0	0	0	0	0	0	1	-222.5	5.488	PFAM: malic protein NAD-binding; malic protein domain protein; KEGG: cce:Ccel_0138 malic protein NAD-binding; malic protein NAD-binding protein [YP_005688382.1;Clo1313_1879;Clo1313_1879;12421611;385779217]
Xre_0026	Clo1313_2001	Original,scan	-89	1.5	32.91	0	0	0	1	-296.5	4.278	KEGG: ote:Oter_4297 hypothetical protein; hypothetical protein [YP_005688498.1;Clo1313_2001;Clo1313_2001;12421736;385779333]
Xre_0026	Clo1313_2229	scan	0	0	0	0	0	0	1	-326.5	5.08	PFAM: protein of unknown function DUF1706; KEGG: seq:SZO_12730 hypothetical protein; hypothetical protein [YP_005688714.1;Clo1313_2229;Clo1313_2229;12421969;385779549]
Xre_0026	Clo1313_2231	scan	0	0	0	0	0	0	1	-121.5	5.08	KEGG: fno:Fnod_0812 hypothetical protein; hypothetical protein [YP_005688715.1;Clo1313_2231;Clo1313_2231;12421971;385779550]
Xre_0026	Clo1313_2455	operon	-65	2.3	204.11	0	0	0	2	-110.5,-1.5	5.247,4.103	PFAM: ribosomal protein S9; KEGG: cce:Ccel_0795 30S ribosomal protein S9; 30S ribosomal protein S9 [YP_005688920.1;Clo1313_2455;Clo1313_2455;12422196;385779755]
Xre_0026	Clo1313_2456	Original,scan	-65	2.3	204.11	0	0	0	2	-110.5,-1.5	5.247,4.103	KEGG: cce:Ccel_0794 50S ribosomal protein L13; TIGRFAM: ribosomal protein L13; PFAM: ribosomal protein L13; 50S ribosomal protein L13 [YP_005688921.1;Clo1313_2456;Clo1313_2456;12422197;385779756]
Xre_0026	Clo1313_2457	Original,scan	-325	2.3	204.11	0	0	0	1	-281.5	5.247	KEGG: cce:Ccel_0339 hypothetical protein; hypothetical protein [YP_005688922.1;Clo1313_2457;Clo1313_2457;12422198;385779757]
Xre_0026	Clo1313_2462	scan	0	0	0	0	0	0	1	-34.5	5.488	KEGG: cce:Ccel_0327 ATPase AAA-2 domain protein; PFAM: ATPase AAA-2 domain protein; AAA ATPase central domain protein; Clp domain protein; UvrB/UvrC protein; Clp ATPase-like; SMART: AAA ATPase; ATPase [YP_005688927.1;Clo1313_2462;Clo1313_2462;12422203;385779762]
Xre_0026	Clo1313_2624	Original,scan	-274	4.4	999	0	0	0	1	-273.5	4.103	KEGG: csc:Csac_1743 cell wall hydrolase, SleB; TIGRFAM: spore cortex-lytic enzyme; PFAM: cell wall hydrolase SleB; Peptidoglycan-binding domain 1 protein; spore cortex-lytic protein [YP_005689075.1;Clo1313_2624;Clo1313_2624;12422368;385779910]
GlyR2	Clo1313_0104	Rpt,scan	0	0	0	-164	1.8	61.29	2	-124, -171	90%, 90%	KEGG: cac:CA_C1770 putative RNA polymerase sigma factor SigI; TIGRFAM: RNA polymerase sigma-I factor; RNA polymerase sigma factor, sigma-70 family; PFAM: sigma-70 region 2 domain protein; RNA polymerase, sigma 28 subunit, SigI [YP_005686652.1;Clo1313_0104;Clo1313_0104;12419796;385777487]
GlyR2	Clo1313_0105	operon	0	0	0	-164	1.8	61.29	2	-124, -171	90%, 90%	KEGG: cbe:Cbei_1303 hypothetical protein; hypothetical protein [YP_005686653.1;Clo1313_0105;Clo1313_0105;12419797;385777488]
GlyR2	Clo1313_0152	Rpt,scan	0	0	0	-33	2.8	180.44	1	-42	0.9	KEGG: dsy:DSY2850 hypothetical protein; PFAM: Radical SAM domain protein; cobalamin B12-binding domain protein; SMART: Elongator protein 3/MiaB/NifB; radical SAM protein [YP_005686699.1;Clo1313_0152;Clo1313_0152;12419844;385777534]
GlyR2	Clo1313_0260	Rpt,scan	0	0	0	-88	1.7	74.87	1	-74	0.9	KEGG: sli:Slin_3195 hydrolase; hydrolase [YP_005686804.1;Clo1313_0260;Clo1313_0260;12419954;385777639]
GlyR2	Clo1313_0317	Rpt,scan	0	0	0	-147	1.4	34.61	1	-143	0.9	KEGG: tjr:TherJR_0292 ribosomal protein S7; TIGRFAM: ribosomal protein S7; PFAM: ribosomal protein S7; 30S ribosomal protein S7 [YP_005686859.1;Clo1313_0317;Clo1313_0317;12420015;385777694]
GlyR2	Clo1313_0324	Rpt,scan	0	0	0	-149	1.5	35.99	1	-161	1	KEGG: cce:Ccel_0806 phosphocarrier, HPr family; TIGRFAM: phosphocarrier, HPr family; PFAM: phosphoryl transfer system HPr; phosphotransferase system, phosphocarrier protein HPr [YP_005686866.1;Clo1313_0324;Clo1313_0324;12420022;385777701]
GlyR2	Clo1313_0325	operon	0	0	0	-149	1.5	35.99	1	-161	1	KEGG: tte:TTE2334 phosphoenolpyruvate-protein kinase; TIGRFAM: phosphoenolpyruvate-protein phosphotransferase; PFAM: PEP-utilizing protein; PEP-utilising protein domain protein; PEP-utilising protein mobile region; phosphoenolpyruvate-protein phosphotransferase [YP_005686867.1;Clo1313_0325;Clo1313_0325;12420023;385777702]
GlyR2	Clo1313_0326	operon	0	0	0	-149	1.5	35.99	1	-161	1	TIGRFAM: excinuclease ABC, C subunit; PFAM: excinuclease ABC C subunit domain protein; Excinuclease ABC C subunit domain protein; UvrB/UvrC protein; KEGG: cce:Ccel_0807 excinuclease ABC subunit C; SMART: Excinuclease ABC C subunit domain protein; Helix-hairpin-helix DNA-binding class 1; excinuclease ABC subunit C [YP_005686868.1;Clo1313_0326;Clo1313_0326;12420024;385777703]
GlyR2	Clo1313_0327	operon	0	0	0	-149	1.5	35.99	1	-161	1	PFAM: metallophosphoesterase; KEGG: cce:Ccel_0808 metallophosphoesterase; metallophosphoesterase [YP_005686869.1;Clo1313_0327;Clo1313_0327;12420025;385777704]
GlyR2	Clo1313_0399	Rpt,scan	0	0	0	-88	4.2	999	3	-84, -95, -2226	100%, 90%, 90%	PFAM: Dockerin type 1; KEGG: cce:Ccel_0752 glycoside hydrolase family 26; Dockerin type 1 [YP_005686940.1;Clo1313_0399;Clo1313_0399;12420098;385777775]
GlyR2	Clo1313_0548	Rpt,scan	0	0	0	-89	1.9	13.07	1	-71	0.9	KEGG: tet:TTHERM_00564400 hypothetical protein; hypothetical protein [YP_005687083.1;Clo1313_0548;Clo1313_0548;12420250;385777918]
GlyR2	Clo1313_0621	scan	0	0	0	0	0	0	1	-245	1	PFAM: protein of unknown function DUF1540; KEGG: cce:Ccel_2311 protein of unknown function DUF1540; hypothetical protein [YP_005687152.1;Clo1313_0621;Clo1313_0621;12420326;385777987]
GlyR2	Clo1313_0793	Rpt,scan	0	0	0	-96	1.9	33.62	1	-98	1	KEGG: acl:ACL_1323 ABC-type transport system, substrate-binding component; PFAM: extracellular solute-binding protein family 3; SMART: extracellular solute-binding protein family 3; family 3 extracellular solute-binding protein [YP_005687317.1;Clo1313_0793;Clo1313_0793;12420509;385778152]
GlyR2	Clo1313_0858	operon	0	0	0	0	0	0	1	-294	1	PFAM: alpha/beta hydrolase fold; KEGG: chy:CHY_0890 alpha/beta fold family hydrolase; alpha/beta fold family hydrolase [YP_005687377.1;Clo1313_0858;Clo1313_0858;12420574;385778212]
GlyR2	Clo1313_0859	scan	0	0	0	0	0	0	1	-294	1	KEGG: cce:Ccel_2295 polynucleotide adenylyltransferase/metal dependent phosphohydrolase; TIGRFAM: metal dependent phophohydrolase; PFAM: Polynucleotide adenylyltransferase region; metal-dependent phosphohydrolase HD sub domain; polynucleotide adenylyltransferase/metal dependent phosphohydrolase [YP_005687378.1;Clo1313_0859;Clo1313_0859;12420575;385778213]
GlyR2	Clo1313_0884	Rpt,scan	0	0	0	-163	1.4	13.7	1	-170	0.9	PFAM: S-layer domain-containing protein; KEGG: adg:Adeg_0120 S-layer domain protein; S-layer protein [YP_005687403.1;Clo1313_0884;Clo1313_0884;12420600;385778238]
GlyR2	Clo1313_1398	scan	0	0	0	0	0	0	2	-102, -295	100%, 90%	PFAM: coagulation factor 5/8 type domain protein; Dockerin type 1; KEGG: cce:Ccel_0379 protein of unknown function DUF291; coagulation factor 5/8 type domain-containing protein [YP_005687912.1;Clo1313_1398;Clo1313_1398;12421124;385778747]
GlyR2	Clo1313_1425	scan	0	0	0	0	0	0	1	-153	1	PFAM: glycoside hydrolase family 5; Dockerin type 1; lipolytic protein G-D-S-L family; KEGG: cac:CA_C0826 endoglucanase family protein 5; glycoside hydrolase [YP_005687938.1;Clo1313_1425;Clo1313_1425;12421151;385778773]
GlyR2	Clo1313_1783	scan	0	0	0	0	0	0	1	-78	1	PFAM: Dockerin type 1; KEGG: cce:Ccel_2162 lipolytic protein G-D-S-L family; Dockerin type 1 [YP_005688290.1;Clo1313_1783;Clo1313_1783;12421515;385779125]
GlyR2	Clo1313_2080	scan	0	0	0	0	0	0	1	-73	1	KEGG: cce:Ccel_2239 Holliday junction resolvase-like protein; PFAM: Holliday junction resolvase YqgF; SMART: Resolvase RNase H domain protein fold; Holliday junction resolvase YqgF [YP_005688572.1;Clo1313_2080;Clo1313_2080;12421818;385779407]
GlyR2	Clo1313_2181	Rpt,scan	0	0	0	-36	2	40.11	1	-45	0.9	KEGG: cce:Ccel_2402 hypothetical protein; hypothetical protein [YP_005688672.1;Clo1313_2181;Clo1313_2181;12421921;385779507]
GlyR2	Clo1313_2451	scan	0	0	0	0	0	0	1	-242	1	PFAM: copper amine oxidase-like domain-containing protein; KEGG: cpo:COPRO5265_1473 protease, putative; copper amine oxidase-like domain-containing protein [YP_005688916.1;Clo1313_2451;Clo1313_2451;12422192;385779751]
GlyR2	Clo1313_2486	operon	0	0	0	0	0	0	0	-29	1	PFAM: Urease accessory protein UreD; KEGG: tjr:TherJR_0611 urease accessory protein UreD; urease accessory protein UreD [YP_005688949.1;Clo1313_2486;Clo1313_2486;12422227;385779784]
GlyR2	Clo1313_2487	operon	0	0	0	0	0	0	0	-29	1	KEGG: hms:HMU03100 urease accessory protein UreG; TIGRFAM: urease accessory protein UreG; PFAM: cobalamin synthesis protein P47K; urease accessory protein UreG [YP_005688950.1;Clo1313_2487;Clo1313_2487;12422228;385779785]
GlyR2	Clo1313_2488	scan	0	0	0	0	0	0	0	-29	1	PFAM: Urease accessory protein UreF; KEGG: hac:Hac_1536 hypothetical protein; urease accessory protein UreF [YP_005688951.1;Clo1313_2488;Clo1313_2488;12422229;385779786]
GlyR2	Clo1313_2530	scan	0	0	0	0	0	0	1	-396	1	KEGG: cpy:Cphy_0624 endo-1,4-beta-xylanase; PFAM: glycoside hydrolase family 10; Carbohydrate-binding CenC domain protein; Dockerin type 1; SMART: glycoside hydrolase family 10; glycoside hydrolase [YP_005688985.1;Clo1313_2530;Clo1313_2530;12422269;385779820]
GlyR2	Clo1313_2531	scan	0	0	0	0	0	0	1	-22	1	manually curated; PFAM: Radical SAM domain protein; KEGG: cpy:Cphy_2083 biotin synthase; SMART: Elongator protein 3/MiaB/NifB; radical SAM protein [YP_005688986.1;Clo1313_2531;Clo1313_2531;12422270;385779821]
GlyR2	Clo1313_2588	Rpt,scan	0	0	0	-79	1.6	28.35	2	-34, -57	90%, 90%	PFAM: Tetratricopeptide TPR_1 repeat-containing protein; KEGG: dae:Dtox_2626 TPR repeat-containing protein; hypothetical protein [YP_005689040.1;Clo1313_2588;Clo1313_2588;12422332;385779875]
GlyR2	Clo1313_2789	scan	0	0	0	0	0	0	1	-261	1	PFAM: Protein of unknown function DUF2089; KEGG: cce:Ccel_0253 hypothetical protein; hypothetical protein [YP_005689223.1;Clo1313_2789;Clo1313_2789;12422537;385780058]
GlyR2	Clo1313_2790	scan	0	0	0	0	0	0	1	-195	1	KEGG: amt:Amet_0237 abortive infection protein, putative; hypothetical protein [YP_005689224.1;Clo1313_2790;Clo1313_2790;12422538;385780059]
GlyR2	Clo1313_2791	operon	0	0	0	0	0	0	1	-195	1	KEGG: afn:Acfer_0737 hypothetical protein; hypothetical protein [YP_005689225.1;Clo1313_2791;Clo1313_2791;12422539;385780060]
GlyR2	Clo1313_2845	Rpt,scan	0	0	0	-69	1.2	11.16	1	-239	0.9	KEGG: cce:Ccel_3405 PP-loop domain protein; manually curated; PFAM: PP-loop domain protein; PP-loop domain-containing protein [YP_005689276.1;Clo1313_2845;Clo1313_2845;12422598;385780111]
GlyR2	Clo1313_2846	operon	0	0	0	-69	1.2	11.16	1	-239	0.9	PFAM: Ig domain protein group 2 domain protein; KEGG: cce:Ccel_3406 Ig-like, group 2; Ig domain-containing protein [YP_005689277.1;Clo1313_2846;Clo1313_2846;12422599;385780112]
GlyR2	Clo1313_3019	Rpt,scan	0	0	0	-240	1.6	3.88	1	-23	1	TIGRFAM: quinolinate synthetase complex, A subunit; KEGG: cce:Ccel_3480 quinolinate synthetase complex, A subunit; PFAM: Quinolinate synthetase A; quinolinate synthetase complex subunit A [YP_005689448.1;Clo1313_3019;Clo1313_3019;12422777;385780283]
GlyR2	Clo1313_3020	Rpt,scan	0	0	0	-20	1.6	3.88	1	-256	1	KEGG: eel:EUBELI_00783 hypothetical protein; hypothetical protein [YP_005689449.1;Clo1313_3020;Clo1313_3020;12422778;385780284]
GlyR2	Clo1313_R0067	Rpt,scan	0	0	0	-199	1.2	11.16	1	-40	0.9	tRNA-pro
GlyR2	Clo1331_0413	scan	0	0	0	0	0	0	1	-168	1	glycoside hydrolases family 5
AraC_0222	Clo1313_0544	Original,Rpt,scan	-60	1.6	36.36	-61	1.2	41.21	1	-59	5.179	KEGG: bcy:Bcer98_2217 VanW family protein; hypothetical protein [YP_005687079.1;Clo1313_0544;Clo1313_0544;12420246;385777914]
AraC_0222	Clo1313_0922	scan	0	0	0	0	0	0	1	-177	5.769	TIGRFAM: histidyl-tRNA synthetase; KEGG: tmt:Tmath_1086 histidyl-tRNA synthetase; PFAM: tRNA synthetase class II (G H P and S); Anticodon-binding domain protein; histidyl-tRNA synthetase [YP_005687441.1;Clo1313_0922;Clo1313_0922;12420638;385778276]
AraC_0222	Clo1313_0923	operon	0	0	0	0	0	0	1	-177	5.769	KEGG: cce:Ccel_1946 aspartyl-tRNA synthetase; TIGRFAM: aspartyl-tRNA synthetase; PFAM: tRNA synthetase class II (D K and N); nucleic acid binding OB-fold tRNA/helicase-type; GAD domain protein; aspartyl-tRNA synthetase [YP_005687442.1;Clo1313_0923;Clo1313_0923;12420639;385778277]
AraC_0222	Clo1313_0989	scan	0	0	0	0	0	0	1	-109	5.129	KEGG: scl:sce5027 iron-sulfur cluster-binding protein; iron-sulfur cluster-binding protein [YP_005687508.1;Clo1313_0989;Clo1313_0989;12420706;385778343]
AraC_0222	Clo1313_0990	scan	0	0	0	0	0	0	1	-120	5.129	KEGG: cce:Ccel_1864 sensor DegS domain protein; PFAM: Sensor DegS domain protein; histidine kinase dimerisation and phosphoacceptor region; ATP-binding region ATPase domain protein; SMART: ATP-binding region ATPase domain protein; DegS sensor signal transduction histidine kinase [YP_005687509.1;Clo1313_0990;Clo1313_0990;12420707;385778344]
AraC_0222	Clo1313_0991	operon	0	0	0	0	0	0	1	-120	5.129	KEGG: cce:Ccel_1863 two component transcriptional regulator, LuxR family; PFAM: response regulator receiver; regulatory protein LuxR; SMART: response regulator receiver; regulatory protein LuxR; LuxR family two component transcriptional regulator [YP_005687510.1;Clo1313_0991;Clo1313_0991;12420708;385778345]
AraC_0222	Clo1313_1469	Original,scan	-302	1.8	48.43	0	0	0	1	-301	5.026	KEGG: pcb:PC000183.01.0 hypothetical protein; hypothetical protein [YP_005687982.1;Clo1313_1469;Clo1313_1469;12421195;385778817]
AraC_0222	Clo1313_1578	scan	0	0	0	0	0	0	1	23	5.339	KEGG: eel:EUBELI_20357 glutamyl-tRNA synthetase; TIGRFAM: glutamyl-tRNA synthetase; PFAM: Glutamyl/glutaminyl-tRNA synthetase, class Ic, catalytic domain; glutamyl-tRNA synthetase [YP_005688090.1;Clo1313_1578;Clo1313_1578;12421307;385778925]
AraC_0222	Clo1313_1682	Original,scan	-96	1.5	21.15	0	0	0	1	-97	4.633	PFAM: PpiC-type peptidyl-prolyl cis-trans isomerase; KEGG: ate:Athe_0639 PpiC-type peptidyl-prolyl cis-trans isomerase; PpiC-type peptidyl-prolyl cis-trans isomerase [YP_005688190.1;Clo1313_1682;Clo1313_1682;12421412;385779025]
AraC_0222	Clo1313_1685	Rpt,scan	0	0	0	-49	1.9	96.92	1	-47	5.179	KEGG: tjr:TherJR_1682 transcriptional regulator, XRE family; PFAM: Cupin 2 conserved barrel domain protein; helix-turn-helix domain protein; SMART: helix-turn-helix domain protein; cupin [YP_005688193.1;Clo1313_1685;Clo1313_1685;12421415;385779028]
AraC_0222	Clo1313_1686	operon	0	0	0	-49	1.9	96.92	1	-47	5.179	PFAM: AMP-dependent synthetase and ligase; KEGG: tjr:TherJR_1681 AMP-dependent synthetase and ligase; AMP-dependent synthetase and ligase [YP_005688194.1;Clo1313_1686;Clo1313_1686;12421416;385779029]
AraC_0222	Clo1313_1899	Original,scan	-10	2.2	90.11	0	0	0	1	-11	5.179	KEGG: cbr:CBG08354 Hypothetical protein CBG08354; hypothetical protein [YP_005688401.1;Clo1313_1899;Clo1313_1899;12421634;385779236]
AraC_0222	Clo1313_1900	Original,scan	-68	2.2	90.11	0	0	0	1	-69	5.179	manually curated; KEGG: hhe:HH1354 hypothetical protein; hypothetical protein [YP_005688402.1;Clo1313_1900;Clo1313_1900;12421635;385779237]
AraC_0222	Clo1313_2192	Rpt,scan	0	0	0	-162	1.8	59.58	1	-166	5.358	PFAM: glycoside hydrolase family 9; type 3a cellulose-binding domain protein; KEGG: csc:Csac_1076 glycoside hydrolase family protein; glycoside hydrolase [YP_005688683.1;Clo1313_2192;Clo1313_2192;12421932;385779518]
AraC_0222	Clo1313_2506	Original,Rpt,scan	-34	2.2	117.57	-35	2.5	999	1	-35	6.974	KEGG: cce:Ccel_0509 hypothetical protein; hypothetical protein [YP_005688966.1;Clo1313_2506;Clo1313_2506;12422247;385779801]
AraC_0222	Clo1313_2515	Original,Rpt,scan	-34	2.3	131.93	-35	2.2	999	1	-35	6.974	KEGG: cce:Ccel_0509 hypothetical protein; hypothetical protein [YP_005688972.1;Clo1313_2515;Clo1313_2515;12422254;385779807]
AraC_0222	Clo1313_2523	Original,Rpt,scan	-34	2.6	210.98	-35	2.5	999	1	-35	6.974	manually curated; KEGG: cce:Ccel_0509 hypothetical protein; hypothetical protein [YP_005688979.1;Clo1313_2523;Clo1313_2523;12422262;385779814]
AraC_0222	Clo1313_2627	operon	0	0	0	0	0	0	1	-137	5.419	KEGG: hor:Hore_22720 tagatose-6-phosphate kinase, phosphofructokinase I; TIGRFAM: 1-phosphofructokinase; PFAM: PfkB domain protein; 1-phosphofructokinase [YP_005689078.1;Clo1313_2627;Clo1313_2627;12422371;385779913]
AraC_0222	Clo1313_2628	scan	0	0	0	0	0	0	1	-137	5.419	PFAM: extracellular solute-binding protein family 1; KEGG: mrb:Mrub_0284 extracellular solute-binding protein family 1; extracellular solute-binding protein [YP_005689079.1;Clo1313_2628;Clo1313_2628;12422372;385779914]
AraC_0222	Clo1313_2809	operon	0	0	0	0	0	0	1	23	5.814	KEGG: cpy:Cphy_2889 hypothetical protein; hypothetical protein [YP_005689240.1;Clo1313_2809;Clo1313_2809;12422558;385780075]
AraC_0222	Clo1313_2810	scan	0	0	0	0	0	0	1	23	5.814	KEGG: dhd:Dhaf_2536 hypothetical protein; manually curated; PFAM: GtrA family protein; GtrA family protein [YP_005689241.1;Clo1313_2810;Clo1313_2810;12422559;385780076]
TetR_0692	Clo1313_0225	operon	0	0	0	-1	3.4	999	1	-3.5	7.178	KEGG: cdf:CD1499 putative membrane protein (virulence factor (MviN) homologue); TIGRFAM: integral membrane protein MviN; PFAM: virulence factor MVIN family protein; integral membrane protein MviN [YP_005686770.1;Clo1313_0225;Clo1313_0225;12419917;385777605]
TetR_0692	Clo1313_0226	operon	0	0	0	-1	3.4	999	1	-3.5	7.178	PFAM: glycosyl transferase group 1; KEGG: tye:THEYE_A0425 glycosyl transferase, group 1; group 1 glycosyl transferase [YP_005686771.1;Clo1313_0226;Clo1313_0226;12419918;385777606]
TetR_0692	Clo1313_0227	operon	0	0	0	-1	3.4	999	1	-3.5	7.178	PFAM: O-antigen polymerase; KEGG: nam:NAMH_1715 O-antigen polymerase family; O-antigen polymerase [YP_005686772.1;Clo1313_0227;Clo1313_0227;12419919;385777607]
TetR_0692	Clo1313_0228	operon	0	0	0	-1	3.4	999	1	-3.5	7.178	PFAM: acylneuraminate cytidylyltransferase; KEGG: tnp:Tnap_0416 acylneuraminate cytidylyltransferase; acylneuraminate cytidylyltransferase [YP_005686773.1;Clo1313_0228;Clo1313_0228;12419920;385777608]
TetR_0692	Clo1313_0229	operon	0	0	0	-1	3.4	999	1	-3.5	7.178	TIGRFAM: UDP-N-acetyl-D-glucosamine 2-epimerase, UDP-hydrolysing; KEGG: hor:Hore_16940 UDP-N-acetylglucosamine 2-epimerase; PFAM: UDP-N-acetylglucosamine 2-epimerase; UDP-N-acetyl-D-glucosamine 2-epimerase [YP_005686774.1;Clo1313_0229;Clo1313_0229;12419921;385777609]
TetR_0692	Clo1313_0230	operon	0	0	0	-1	3.4	999	1	-3.5	7.178	TIGRFAM: N-acetylneuraminate synthase; KEGG: pmx:PERMA_1627 N-acetylneuraminate synthase; PFAM: N-acetylneuraminic acid synthase domain; SAF domain protein; N-acetylneuraminate synthase [YP_005686775.1;Clo1313_0230;Clo1313_0230;12419922;385777610]
TetR_0692	Clo1313_0231	operon	0	0	0	-1	3.4	999	1	-3.5	7.178	TIGRFAM: sugar O-acyltransferase, sialic acid O-acetyltransferase NeuD family; KEGG: ckr:CKR_2187 hypothetical protein; sugar O-acyltransferase, sialic acid O-acetyltransferase NeuD family [YP_005686776.1;Clo1313_0231;Clo1313_0231;12419923;385777611]
TetR_0692	Clo1313_0232	operon	0	0	0	-1	3.4	999	1	-3.5	7.178	PFAM: Nucleotidyl transferase; CBS domain containing protein; KEGG: cbt:CLH_1461 nucleotidyl transferase; nucleotidyltransferase [YP_005686777.1;Clo1313_0232;Clo1313_0232;12419924;385777612]
TetR_0692	Clo1313_0233	operon	0	0	0	-1	3.4	999	1	-3.5	7.178	PFAM: DegT/DnrJ/EryC1/StrS aminotransferase; KEGG: cbt:CLH_1450 DegT/DnrJ/EryC1/StrS aminotransferase; DegT/DnrJ/EryC1/StrS aminotransferase [YP_005686778.1;Clo1313_0233;Clo1313_0233;12419925;385777613]
TetR_0692	Clo1313_0234	operon	0	0	0	-1	3.4	999	1	-3.5	7.178	PFAM: NAD-dependent epimerase/dehydratase; KEGG: cbt:CLH_1449 NAD-dependent epimerase/dehydratase; NAD-dependent epimerase/dehydratase [YP_005686779.1;Clo1313_0234;Clo1313_0234;12419926;385777614]
TetR_0692	Clo1313_0235	operon	0	0	0	-1	3.4	999	1	-3.5	7.178	PFAM: Capsule polysaccharide biosynthesis protein; KEGG: syg:sync_0184 hypothetical protein; capsular polysaccharide biosynthesis protein [YP_005686780.1;Clo1313_0235;Clo1313_0235;12419927;385777615]
TetR_0692	Clo1313_0236	operon	0	0	0	-1	3.4	999	1	-3.5	7.178	PFAM: ATP-dependent carboxylate-amine ligase domain protein ATP-grasp; KEGG: pmo:Pmob_1700 carbamoyl-phosphate synthase, large subunit; ATPase [YP_005686781.1;Clo1313_0236;Clo1313_0236;12419928;385777616]
TetR_0692	Clo1313_0237	operon	0	0	0	-1	3.4	999	1	-3.5	7.178	PFAM: sugar transferase; KEGG: dtu:Dtur_0890 exopolysaccharide biosynthesis polyprenyl glycosylphosphotransferase; sugar transferase [YP_005686782.1;Clo1313_0237;Clo1313_0237;12419929;385777617]
TetR_0692	Clo1313_0238	Rpt,scan	0	0	0	-1	3.4	999	1	-3.5	7.178	PFAM: HpcH/HpaI aldolase; KEGG: mvn:Mevan_0407 HpcH/HpaI aldolase; HpcH/HpaI aldolase [YP_005686783.1;Clo1313_0238;Clo1313_0238;12419930;385777618]
TetR_0692	Clo1313_0316	scan	0	0	0	0	0	0	1	17.5	5.004	KEGG: cce:Ccel_0315 30S ribosomal protein S12; TIGRFAM: ribosomal protein S12; PFAM: ribosomal protein S12/S23; 30S ribosomal protein S12 [YP_005686858.1;Clo1313_0316;Clo1313_0316;12420014;385777693]
TetR_0692	Clo1313_0320	scan	0	0	0	0	0	0	1	-209.5	6.495	KEGG: cce:Ccel_0803 RNA polymerase, sigma-24 subunit, ECF subfamily; TIGRFAM: RNA polymerase sigma factor, sigma-70 family; PFAM: sigma-70 region 2 domain protein; Sigma-70 region 4 type 2; ECF subfamily RNA polymerase sigma-24 subunit [YP_005686862.1;Clo1313_0320;Clo1313_0320;12420018;385777697]
TetR_0692	Clo1313_0321	operon	0	0	0	0	0	0	1	-209.5	6.495	KEGG: cce:Ccel_0804 hypothetical protein; hypothetical protein [YP_005686863.1;Clo1313_0321;Clo1313_0321;12420019;385777698]
TetR_0692	Clo1313_0364	scan	0	0	0	0	0	0	1	-252.5	5.171	KEGG: bhy:BHWA1_02422 nicotinamide mononucleotide transporter; TIGRFAM: nicotinamide mononucleotide transporter PnuC; PFAM: Nicotinamide mononucleotide transporter PnuC; nicotinamide mononucleotide transporter PnuC [YP_005686905.1;Clo1313_0364;Clo1313_0364;12420063;385777740]
TetR_0692	Clo1313_0365	operon	0	0	0	0	0	0	1	-252.5	5.171	KEGG: bhy:BHWA1_02421 nicotinamide-nucleotide adenylyltransferase; TIGRFAM: cytidyltransferase-related domain protein; PFAM: cytidylyltransferase; cytidyltransferase [YP_005686906.1;Clo1313_0365;Clo1313_0365;12420064;385777741]
TetR_0692	Clo1313_0691	operon	-59	4.2	999	-31	3	999	4	-66.5,-64.5,-33.5,-31.5	6.909,6.575,7.667,7.869	KEGG: coc:Coch_0119 hypothetical protein; hypothetical protein [YP_005687221.1;Clo1313_0691;Clo1313_0691;12420406;385778056]
TetR_0692	Clo1313_0692	Original,Rpt,scan	-59	4.2	999	-31	3	999	4	-66.5,-64.5,-33.5,-31.5	6.909,6.575,7.667,7.869	PFAM: regulatory protein TetR; KEGG: amt:Amet_4671 TetR family transcriptional regulator; TetR family transcriptional regulator [YP_005687222.1;Clo1313_0692;Clo1313_0692;12420407;385778057]
TetR_0692	Clo1313_0693	Original,Rpt,scan	-207	4.2	999	-235	3	999	4	-236.5,-234.5,-203.5,-201.5	7.869,7.667,6.575,6.909	PFAM: Carbohydrate binding family 6; Dockerin type 1; lipolytic protein G-D-S-L family; KEGG: bsu:BSU39120 putative esterase (lipoprotein); carbohydrate binding family protein [YP_005687223.1;Clo1313_0693;Clo1313_0693;12420408;385778058]
TetR_0692	Clo1313_0844	Rpt,scan	0	0	0	-30	4.1	999	1	-31.5	4.693	PFAM: Spore coat protein CotH; KEGG: cpf:CPF_1143 hypothetical protein; spore coat protein CotH [YP_005687364.1;Clo1313_0844;Clo1313_0844;12420560;385778199]
TetR_0692	Clo1313_1105	Original,scan	-174	2.2	159.03	0	0	0	1	-173.5	5.171	manually curated; KEGG: mga:MGA_0950 hypothetical protein; hypothetical protein [YP_005687620.1;Clo1313_1105;Clo1313_1105;12420823;385778455]
TetR_0692	Clo1313_1168	Rpt,scan	0	0	0	-102	3.2	999	2	-103.5,-36.5	6.268,4.186	KEGG: msm:MSMEG_2631 MATE efflux family protein; hypothetical protein [YP_005687683.1;Clo1313_1168;Clo1313_1168;12420886;385778518]
TetR_0692	Clo1313_1639	Original,scan	-172	2.2	162.64	0	0	0	1	-165	5.171	copper amine oxidase domain containing protein
TetR_0692	Clo1313_2004	operon	-332	2.3	183.93	0	0	0	1	-333.5	5.171	PFAM: UvrD/REP helicase; KEGG: bcx:BCA_A0188 DNA helicase; UvrD/REP helicase [YP_005688500.1;Clo1313_2004;Clo1313_2004;12421739;385779335]
TetR_0692	Clo1313_2005	operon	-332	2.3	183.93	0	0	0	1	-333.5	5.171	PFAM: SMC domain protein; KEGG: bcx:BCA_A0189 RecF/RecN/SMC N domain protein; SMC domain-containing protein [YP_005688501.1;Clo1313_2005;Clo1313_2005;12421740;385779336]
TetR_0692	Clo1313_2006	Original,scan	-332	2.3	183.93	0	0	0	1	-333.5	5.171	PFAM: ADP-ribosylation/Crystallin J1; KEGG: tai:Taci_1642 ADP-ribosylation/crystallin J1; ADP-ribosylation/Crystallin J1 [YP_005688502.1;Clo1313_2006;Clo1313_2006;12421741;385779337]
TetR_0692	Clo1313_2057	Rpt,scan	0	0	0	-235	2.7	999	2	-238.5,-236.5	4.102,4.693	KEGG: cce:Ccel_1342 hypothetical protein; hypothetical protein [YP_005688549.1;Clo1313_2057;Clo1313_2057;12421795;385779384]
TetR_0692	Clo1313_2368	Original,scan	-168	2.1	165.3	0	0	0	1	-161	5.171	hypothetical protein
TetR_0692	Clo1313_2405	operon	0	0	0	-103	1.9	999	1	-77.5	5.344	KEGG: hmo:HM1_2890 DNA methylase, family protein; PFAM: DNA methylase N-4/N-6 domain protein; ParB domain protein nuclease; SMART: ParB domain protein nuclease; DNA methylase N-4/N-6 domain-containing protein [YP_005688873.1;Clo1313_2405;Clo1313_2405;12422145;385779708]
TetR_0692	Clo1313_2406	operon	0	0	0	-103	1.9	999	1	-77.5	5.344	KEGG: hmo:HM1_2891 DNA methylase; PFAM: DNA methylase N-4/N-6 domain protein; ParB domain protein nuclease; SMART: ParB domain protein nuclease; DNA methylase N-4/N-6 domain-containing protein [YP_005688874.1;Clo1313_2406;Clo1313_2406;12422146;385779709]
TetR_0692	Clo1313_2407	Rpt,scan	0	0	0	-103	1.9	999	1	-77.5	5.344	KEGG: hmo:HM1_2892 hypothetical protein; hypothetical protein [YP_005688875.1;Clo1313_2407;Clo1313_2407;12422147;385779710]
TetR_0692	Clo1313_2597	scan	0	0	0	0	0	0	1	-272.5	5.227	TIGRFAM: CTP synthase; KEGG: csc:Csac_2561 CTP synthetase; PFAM: CTP synthase-like; glutamine amidotransferase class-I; CTP synthase [YP_005689049.1;Clo1313_2597;Clo1313_2597;12422341;385779884]
TetR_0692	Clo1313_2655	Original,scan	-382	2.1	154.77	0	0	0	1	-383.5	5.171	KEGG: ptm:GSPATT00003973001 hypothetical protein; hypothetical protein [YP_005689104.1;Clo1313_2655;Clo1313_2655;12422399;385779939]
TetR_0692	Clo1313_2874	Rpt,scan	0	0	0	-94	1.9	999	2	-2.5,-0.5	4.643,4.794	manually curated; KEGG: bfr:BF2234 putative efflux pump component protein; hypothetical protein [YP_005689305.1;Clo1313_2874;Clo1313_2874;12422630;385780140]
TetR_0692	Clo1313_R0015	Rpt,scan	0	0	0	-81	4.3	999	2	-101.5,-81.5	5.171,5.526	23S ribosomal RNA [Clo1313_R0015;Clo1313_R0015;12420144]
TetR_0692	Clo1313_R0018	Rpt,scan	0	0	0	-81	4.1	999	2	-101.5,-81.5	5.171,5.526	23S ribosomal RNA [Clo1313_R0018;Clo1313_R0018;12420317]
TetR_0692	Clo1313_R0022	Rpt,scan	0	0	0	-69	1.1	19.53	1	30.5	4.594	tRNA-Asp [Clo1313_R0022;Clo1313_R0022;12420351]
TetR_0692	Clo1313_R0023	operon	0	0	0	-69	1.1	19.53	1	30.5	4.594	tRNA-Thr [Clo1313_R0023;Clo1313_R0023;12420352]
TetR_0692	Clo1313_R0024	operon	0	0	0	-69	1.1	19.53	1	30.5	4.594	tRNA-Tyr [Clo1313_R0024;Clo1313_R0024;12420353]
TetR_0692	Clo1313_R0027	Rpt,scan	0	0	0	-101	2.9	999	2	-101.5,-81.5	5.171,5.344	23S ribosomal RNA [Clo1313_R0027;Clo1313_R0027;12420373]
TetR_0692	Clo1313_R0068	Rpt,scan	0	0	0	-135	3.6	999	1	-136.5	4.406	tRNA-Ser [Clo1313_R0068;Clo1313_R0068;12422740]
BlaI_0696	Clo1313_0680	Original,Rpt,scan,footprint	-22	1.8	65	-21	4.1	999	4	-55.0,-53.0,-26.0,-24.0	8.179,5.834,4.842,8.611	PFAM: peptidase M56 BlaR1; KEGG: ckr:CKR_3089 hypothetical protein; peptidase M56 BlaR1 [YP_005687211.1;Clo1313_0680;Clo1313_0680;12420395;385778046]
BlaI_0696	Clo1313_0696	Original,Rpt,scan,footprint	-21	2	90.56	-20	4.7	999	3	-54.0,-52.0,-23.0	8.068,5.215,7.177	PFAM: Penicillinase repressor; KEGG: dsy:DSY1014 hypothetical protein; penicillinase repressor [YP_005687225.1;Clo1313_0696;Clo1313_0696;12420411;385778060]
BlaI_0696	Clo1313_0697	operon	-21	2	90.56	-20	4.7	999	3	-54.0,-52.0,-23.0	8.068,5.215,7.177	PFAM: peptidase M56 BlaR1; KEGG: dae:Dtox_2651 hypothetical protein; peptidase M56 BlaR1 [YP_005687226.1;Clo1313_0697;Clo1313_0697;12420412;385778061]
BlaI_0696	Clo1313_2238	Original,Rpt,scan	-29	2.2	110.77	-36	6.7	999	4	-64.0,-62.0,-35.0,-33.0	7.435,6.401,6.108,8.951	KEGG: tle:Tlet_0370 carbamoyl-phosphate synthase, large subunit; hypothetical protein [YP_005688721.1;Clo1313_2238;Clo1313_2238;12421978;385779556]
LexA_1449	Clo1313_0061	scan	0	0	0	0	0	0	1	31.5	5.425	KEGG: clo:HMPREF0868_1549 electron transport complex, RnfABCDGE type, C subunit; TIGRFAM: electron transport complex, RnfABCDGE type, C subunit; PFAM: Respiratory-chain NADH dehydrogenase domain 51 kDa subunit; Soluble ligand binding domain; RnfABCDGE type electron transport complex subunit C [YP_005686611.1;Clo1313_0061;Clo1313_0061;12419751;385777446]
LexA_1449	Clo1313_0062	operon	0	0	0	0	0	0	1	31.5	5.425	KEGG: ctc:CTC01020 RnfD/NqrB; TIGRFAM: electron transport complex, RnfABCDGE type, D subunit; PFAM: NQR2 and RnfD family protein; RnfABCDGE type electron transport complex subunit D [YP_005686612.1;Clo1313_0062;Clo1313_0062;12419752;385777447]
LexA_1449	Clo1313_0063	operon	0	0	0	0	0	0	1	31.5	5.425	KEGG: cdl:CDR20291_0975 electron transport complex protein; TIGRFAM: electron transport complex, RnfABCDGE type, G subunit; PFAM: FMN-binding domain protein; RnfABCDGE type electron transport complex subunit G [YP_005686613.1;Clo1313_0063;Clo1313_0063;12419753;385777448]
LexA_1449	Clo1313_0064	operon	0	0	0	0	0	0	1	31.5	5.425	KEGG: clo:HMPREF0868_1546 electron transport complex, RnfABCDGE type, E subunit; TIGRFAM: electron transport complex, RnfABCDGE type, E subunit; PFAM: RnfA-Nqr electron transport subunit; RnfABCDGE type electron transport complex subunit E [YP_005686614.1;Clo1313_0064;Clo1313_0064;12419754;385777449]
LexA_1449	Clo1313_0065	operon	0	0	0	0	0	0	1	31.5	5.425	KEGG: clo:HMPREF0868_1545 electron transport complex, RnfABCDGE type, A subunit; TIGRFAM: electron transport complex, RnfABCDGE type, A subunit; PFAM: RnfA-Nqr electron transport subunit; RnfABCDGE type electron transport complex subunit A [YP_005686615.1;Clo1313_0065;Clo1313_0065;12419755;385777450]
LexA_1449	Clo1313_0066	operon	0	0	0	0	0	0	1	31.5	5.425	KEGG: cno:NT01CX_1584 ferredoxin; TIGRFAM: electron transport complex, RnfABCDGE type, B subunit; PFAM: Fe-S cluster domain protein; RnfABCDGE type electron transport complex subunit B [YP_005686616.1;Clo1313_0066;Clo1313_0066;12419756;385777451]
LexA_1449	Clo1313_0070	scan	0	0	0	0	0	0	1	-74.5	5.21	PFAM: GCN5-related N-acetyltransferase; KEGG: pjd:Pjdr2_3003 GCN5-related N-acetyltransferase; N-acetyltransferase GCN5 [YP_005686619.1;Clo1313_0070;Clo1313_0070;12419760;385777454]
LexA_1449	Clo1313_0119	Original,scan	-209	2.2	201.67	0	0	0	1	-204.5	4.521	PFAM: phosphoadenosine phosphosulfate reductase; KEGG: dsy:DSY2952 sulfate adenylyltransferase subunit 2; phosphoadenosine phosphosulfate reductase [YP_005686667.1;Clo1313_0119;Clo1313_0119;12419811;385777502]
LexA_1449	Clo1313_0120	operon	-209	2.2	201.67	0	0	0	1	-204.5	4.521	KEGG: dhd:Dhaf_4111 sulfate adenylyltransferase, large subunit; TIGRFAM: sulfate adenylyltransferase, large subunit; small GTP-binding protein; PFAM: protein synthesis factor GTP-binding; elongation factor Tu domain 2 protein; adenylylsulfate kinase; sulfate adenylyltransferase, large subunit [YP_005686668.1;Clo1313_0120;Clo1313_0120;12419812;385777503]
LexA_1449	Clo1313_0121	operon	-209	2.2	201.67	0	0	0	1	-204.5	4.521	KEGG: dhd:Dhaf_4110 thiamine biosynthesis protein ThiS; TIGRFAM: thiamine biosynthesis protein ThiS; PFAM: thiamineS protein; thiamine biosynthesis protein ThiS [YP_005686669.1;Clo1313_0121;Clo1313_0121;12419813;385777504]
LexA_1449	Clo1313_0122	operon	-209	2.2	201.67	0	0	0	1	-204.5	4.521	PFAM: UBA/THIF-type NAD/FAD binding protein; MoeZ/MoeB domain protein; KEGG: dhd:Dhaf_4109 UBA/ThiF-type NAD/FAD binding protein; UBA/THIF-type NAD/FAD binding protein [YP_005686670.1;Clo1313_0122;Clo1313_0122;12419814;385777505]
LexA_1449	Clo1313_0123	operon	-209	2.2	201.67	0	0	0	1	-204.5	4.521	KEGG: csc:Csac_1636 Mov34/MPN/PAD-1 family protein; PFAM: Mov34/MPN/PAD-1 family protein; SMART: Mov34/MPN/PAD-1 family protein; Mov34/MPN/PAD-1 family protein [YP_005686671.1;Clo1313_0123;Clo1313_0123;12419815;385777506]
LexA_1449	Clo1313_0124	operon	-209	2.2	201.67	0	0	0	1	-204.5	4.521	PFAM: nitrite and sulphite reductase 4Fe-4S region; nitrite/sulfite reductase hemoprotein beta-component ferrodoxin domain protein; KEGG: dhd:Dhaf_4107 nitrite and sulphite reductase 4Fe-4S region; nitrite and sulfite reductase 4Fe-4S region [YP_005686672.1;Clo1313_0124;Clo1313_0124;12419816;385777507]
LexA_1449	Clo1313_0125	operon	-209	2.2	201.67	0	0	0	1	-204.5	4.521	PFAM: SirA-like domain-containing protein; KEGG: csc:Csac_1638 SirA family protein; SirA-like domain-containing protein [YP_005686673.1;Clo1313_0125;Clo1313_0125;12419817;385777508]
LexA_1449	Clo1313_0244	scan	0	0	0	0	0	0	1	-231.5	5.425	KEGG: cce:Ccel_3088 transcriptional regulator, AbrB family; TIGRFAM: stage V sporulation protein T; transcriptional regulator, AbrB family; PFAM: SpoVT/AbrB domain-containing protein; stage V sporulation protein T [YP_005686789.1;Clo1313_0244;Clo1313_0244;12419936;385777624]
LexA_1449	Clo1313_0310	Original,scan	-70	2.9	999	0	0	0	2	-43.5,-41.5	4.482,4.442	KEGG: cce:Ccel_0309 50S ribosomal protein L1; TIGRFAM: ribosomal protein L1; PFAM: ribosomal protein L1; 50S ribosomal protein L1 [YP_005686852.1;Clo1313_0310;Clo1313_0310;12420008;385777687]
LexA_1449	Clo1313_0505	Original,scan	-187	1.2	6.06	0	0	0	1	-54.5	4.255	KEGG: pop:POPTR_567840 pectinesterase family protein; hypothetical protein [YP_005687044.1;Clo1313_0505;Clo1313_0505;12420208;385777879]
LexA_1449	Clo1313_0539	Original,scan	-32	3	271.34	0	0	0	1	-29.5	4.184	PFAM: glycosyltransferase 36; KEGG: tnp:Tnap_0603 glycosyltransferase 36; glycosyltransferase [YP_005687074.1;Clo1313_0539;Clo1313_0539;12420241;385777909]
LexA_1449	Clo1313_0599	Original,Rpt,scan	-39	6.8	999	-27	9.1	999	2	-36.5,-34.5	5.155,5.961	KEGG: nde:NIDE2507 DNA repair protein RadC-like protein; TIGRFAM: DNA repair protein RadC; PFAM: DNA repair protein RadC; DNA repair protein RadC [YP_005687132.1;Clo1313_0599;Clo1313_0599;12420301;385777967]
LexA_1449	Clo1313_0609	Original,Rpt,scan	-207	8.7	999	-202	6.1	999	2	-206.5,-204.5	5.210,4.482	manually curated; KEGG: tdn:Suden_1217 hypothetical protein; hypothetical protein [YP_005687140.1;Clo1313_0609;Clo1313_0609;12420311;385777975]
LexA_1449	Clo1313_0610	Original,Rpt,scan	-26	8.7	999	-31	6.1	999	2	-30.5,-28.5	4.482,5.210	KEGG: bbe:BBR47_35980 probable RNA 2'-phosphotransferase; manually curated; PFAM: phosphotransferase KptA/Tpt1; phosphotransferase KptA/Tpt1 [YP_005687141.1;Clo1313_0610;Clo1313_0610;12420312;385777976]
LexA_1449	Clo1313_0715	Original,scan	-37	2.8	256.26	0	0	0	2	-105.5,-103.5	5.210,4.910	KEGG: gym:GYMC10_3892 two component transcriptional regulator, AraC family; PFAM: response regulator receiver; helix-turn-helix- domain containing protein AraC type; SMART: Helix-turn-helix, AraC domain; response regulator receiver; AraC family two component transcriptional regulator [YP_005687244.1;Clo1313_0715;Clo1313_0715;12420430;385778079]
LexA_1449	Clo1313_0735	Original,scan	-48	3.5	999	0	0	0	1	-45.5	4.292	KEGG: cce:Ccel_0488 radical SAM domain protein; PFAM: Radical SAM domain protein; cobalamin B12-binding domain protein; SMART: Elongator protein 3/MiaB/NifB; radical SAM protein [YP_005687264.1;Clo1313_0735;Clo1313_0735;12420451;385778099]
LexA_1449	Clo1313_0800	Original,scan	-66	2.2	127.42	0	0	0	1	-68.5	4.644	PFAM: GCN5-related N-acetyltransferase; KEGG: ate:Athe_0840 GCN5-related N-acetyltransferase; N-acetyltransferase GCN5 [YP_005687323.1;Clo1313_0800;Clo1313_0800;12420516;385778158]
LexA_1449	Clo1313_0846	scan	0	0	0	0	0	0	1	-66.5	5.21	PFAM: FeoA family protein; KEGG: cbt:CLH_1793 hypothetical protein; FeoA family protein [YP_005687366.1;Clo1313_0846;Clo1313_0846;12420562;385778201]
LexA_1449	Clo1313_0847	scan	0	0	0	0	0	0	1	-95.5	5.21	KEGG: cce:Ccel_0797 iron dependent repressor; PFAM: iron dependent repressor; SMART: iron dependent repressor; regulatory protein MarR; DtxR family iron (metal) dependent repressor [YP_005687367.1;Clo1313_0847;Clo1313_0847;12420563;385778202]
LexA_1449	Clo1313_0893	Original,scan	-179	1.8	66.61	0	0	0	1	-173.5	4.292	PFAM: Oligosaccharide biosynthesis protein Alg14 like; KEGG: cpy:Cphy_1202 oligosaccharide biosynthesis protein Alg14-like protein; oligosaccharide biosynthesis protein Alg14-like protein [YP_005687412.1;Clo1313_0893;Clo1313_0893;12420609;385778247]
LexA_1449	Clo1313_0894	operon	-179	1.8	66.61	0	0	0	1	-173.5	4.292	PFAM: Glycosyltransferase 28 domain; KEGG: blt:Balat_1401 glycosyltransferase 28-like protein; Glycosyltransferase 28 domain [YP_005687413.1;Clo1313_0894;Clo1313_0894;12420610;385778248]
LexA_1449	Clo1313_0895	operon	-179	1.8	66.61	0	0	0	1	-173.5	4.292	KEGG: cpy:Cphy_1205 glycosyltransferase; glycosyltransferase [YP_005687414.1;Clo1313_0895;Clo1313_0895;12420611;385778249]
LexA_1449	Clo1313_0896	operon	-179	1.8	66.61	0	0	0	1	-173.5	4.292	PFAM: glycosyl transferase group 1; KEGG: cpy:Cphy_1204 glycosyl transferase group 1; group 1 glycosyl transferase [YP_005687415.1;Clo1313_0896;Clo1313_0896;12420612;385778250]
LexA_1449	Clo1313_0897	operon	-179	1.8	66.61	0	0	0	1	-173.5	4.292	manually curated; KEGG: cpy:Cphy_1205 glycosyltransferase; glycosyltransferase [YP_005687416.1;Clo1313_0897;Clo1313_0897;12420613;385778251]
LexA_1449	Clo1313_0898	operon	-179	1.8	66.61	0	0	0	1	-173.5	4.292	PFAM: glycosyl transferase family 2; KEGG: oih:OB2889 glycosyltransferase; family 2 glycosyl transferase [YP_005687417.1;Clo1313_0898;Clo1313_0898;12420614;385778252]
LexA_1449	Clo1313_0899	operon	-179	1.8	66.61	0	0	0	1	-173.5	4.292	PFAM: O-antigen polymerase; KEGG: bca:BCE_5389 O-antigen polymerase (wzy); O-antigen polymerase [YP_005687418.1;Clo1313_0899;Clo1313_0899;12420615;385778253]
LexA_1449	Clo1313_0963	scan	0	0	0	0	0	0	1	8.5	5.961	hypothetical protein [YP_005687482.1;Clo1313_0963;Clo1313_0963;12420680;385778317]
LexA_1449	Clo1313_0964	operon	0	0	0	0	0	0	1	8.5	5.961	KEGG: dae:Dtox_0190 resolvase domain protein; manually curated; PFAM: Recombinase; Resolvase domain; recombinase [YP_005687483.1;Clo1313_0964;Clo1313_0964;12420681;385778318]
LexA_1449	Clo1313_1163	Original,Rpt,scan	-25	7.4	999	-27	9.3	999	2	-29.5,-27.5	4.955,5.155	TIGRFAM: recA protein; PFAM: RecA domain protein; KEGG: cce:Ccel_0676 RecA protein; SMART: AAA ATPase; recA protein [YP_005687678.1;Clo1313_1163;Clo1313_1163;12420881;385778513]
LexA_1449	Clo1313_1197	Original,scan	-8	2.6	158.14	0	0	0	1	-10.5	5.315	manually curated; KEGG: cce:Ccel_1467 hypothetical protein; hypothetical protein [YP_005687712.1;Clo1313_1197;Clo1313_1197;12420919;385778547]
LexA_1449	Clo1313_1449	Original,Rpt,scan	-94	5.7	999	-146	13	999	4	-180.5,-150.5,-148.5,-107.5	4.644,5.590,4.184,4.817	KEGG: cce:Ccel_1693 SOS-response transcriptional repressor, LexA; TIGRFAM: LexA repressor; PFAM: LexA DNA-binding domain protein; Peptidase S24/S26A/S26B, conserved region; LexA family transcriptional repressor [YP_005687962.1;Clo1313_1449;Clo1313_1449;12421175;385778797]
LexA_1449	Clo1313_1450	Original,Rpt,scan	-106	5.7	999	-54	13	999	4	-94.5,-53.5,-51.5,-21.5	4.817,4.184,5.590,4.644	PFAM: Peptidoglycan-binding lysin domain; KEGG: cce:Ccel_1692 peptidoglycan-binding LysM; Peptidoglycan-binding lysin domain [YP_005687963.1;Clo1313_1450;Clo1313_1450;12421176;385778798]
LexA_1449	Clo1313_1468	scan	0	0	0	0	0	0	1	-245.5	5.054	KEGG: pjd:Pjdr2_4681 hypothetical protein; hypothetical protein [YP_005687981.1;Clo1313_1468;Clo1313_1468;12421194;385778816]
LexA_1449	Clo1313_1572	scan	0	0	0	0	0	0	1	-73.5	5.107	KEGG: tpd:Teth39_0873 hypothetical protein; hypothetical protein [YP_005688084.1;Clo1313_1572;Clo1313_1572;12421300;385778919]
LexA_1449	Clo1313_1813	Original,Rpt,scan	-222	4.5	999	-227	7.4	999	2	-228.5,-226.5	5.107,5.155	TIGRFAM: diguanylate cyclase; PAS sensor protein; PFAM: EAL domain protein; GGDEF domain containing protein; extracellular solute-binding protein family 3; PAS fold domain protein; KEGG: tjr:TherJR_0997 diguanylate cyclase/phosphodiesterase with PAS/PAC sensor(s); SMART: EAL domain protein; GGDEF domain containing protein; extracellular solute-binding protein family 3; PAS domain containing prote…
LexA_1449	Clo1313_1814	Original,Rpt,scan	-69	4.5	999	-64	7.4	999	2	-66.5,-64.5	5.155,5.107	KEGG: aoe:Clos_0640 radical SAM domain-containing protein; radical SAM domain-containing protein [YP_005688321.1;Clo1313_1814;Clo1313_1814;12421546;385779156]
LexA_1449	Clo1313_1815	operon	-69	4.5	999	-64	7.4	999	2	-66.5,-64.5	5.155,5.107	KEGG: hmo:HM1_0506 hypothetical protein; hypothetical protein [YP_005688322.1;Clo1313_1815;Clo1313_1815;12421547;385779157]
LexA_1449	Clo1313_1916	Rpt,scan	0	0	0	-96	4.9	999	2	-100.5,-98.5	5.006,4.685	TIGRFAM: excinuclease ABC, A subunit; PFAM: ABC transporter related; KEGG: cce:Ccel_2119 excinuclease ABC, A subunit; SMART: AAA ATPase; excinuclease ABC subunit A [YP_005688418.1;Clo1313_1916;Clo1313_1916;12421651;385779253]
LexA_1449	Clo1313_1917	Rpt,scan	0	0	0	-369	4.9	999	2	-368.5,-366.5	4.685,5.006	PFAM: 3D domain-containing protein; KEGG: aoe:Clos_2659 3D domain-containing protein; hypothetical protein [YP_005688419.1;Clo1313_1917;Clo1313_1917;12421652;385779254]
LexA_1449	Clo1313_1918	Original,Rpt,scan	-71	3.7	999	-76	4.1	999	2	-77.5,-75.5	5.107,4.955	TIGRFAM: excinuclease ABC, B subunit; PFAM: helicase domain protein; type III restriction protein res subunit; UvrB/UvrC protein; KEGG: cce:Ccel_1413 excinuclease ABC subunit B; SMART: DEAD-like helicase ; helicase domain protein; excinuclease ABC subunit B [YP_005688420.1;Clo1313_1918;Clo1313_1918;12421653;385779255]
LexA_1449	Clo1313_1922	Rpt,scan	0	0	0	-68	6.5	999	2	-72.5,-70.5	4.602,4.149	KEGG: cce:Ccel_1398 DNA gyrase subunit B domain protein; PFAM: DNA gyrase subunit B domain protein; TOPRIM domain-containing protein; DNA topoisomerase type IIA subunit B region 2 domain protein; ATP-binding region ATPase domain protein; SMART: DNA topoisomerase II; DNA gyrase subunit B domain-containing protein [YP_005688423.1;Clo1313_1922;Clo1313_1922;12421657;385779258]
LexA_1449	Clo1313_1923	Rpt,scan	0	0	0	-288	6.5	999	2	-287.5,-285.5	4.149,4.602	KEGG: pfh:PFHG_02988 conserved hypothetical protein; hypothetical protein [YP_005688424.1;Clo1313_1923;Clo1313_1923;12421658;385779259]
LexA_1449	Clo1313_1936	scan	0	0	0	0	0	0	2	-209.5,-207.5	5.707,5.830	KEGG: cai:Caci_3891 hypothetical protein; hypothetical protein [YP_005688435.1;Clo1313_1936;Clo1313_1936;12421671;385779270]
LexA_1449	Clo1313_2008	scan	0	0	0	0	0	0	1	-83.5	5.107	KEGG: tpd:Teth39_2032 transposase, mutator type; manually curated; PFAM: transposase mutator type; transposase mutator type [YP_005688503.1;Clo1313_2008;Clo1313_2008;12421743;385779338]
LexA_1449	Clo1313_2043	scan	0	0	0	0	0	0	1	-383.5	6.553	KEGG: amt:Amet_2165 proteinase inhibitor I4, serpin; PFAM: proteinase inhibitor I4 serpin; Dockerin type 1; SMART: proteinase inhibitor I4 serpin; proteinase inhibitor I4 serpin [YP_005688535.1;Clo1313_2043;Clo1313_2043;12421781;385779370]
LexA_1449	Clo1313_2148	scan	0	0	0	0	0	0	1	-183.5	5.65	KEGG: amt:Amet_1030 stage II sporulation E family protein; PFAM: Stage II sporulation protein E; SMART: protein phosphatase 2C domain protein; protein serine/threonine phosphatase [YP_005688640.1;Clo1313_2148;Clo1313_2148;12421888;385779475]
LexA_1449	Clo1313_2189	scan	0	0	0	0	0	0	1	-138.5	5.366	PFAM: glycoside hydrolase family 9; type 3a cellulose-binding domain protein; Dockerin type 1; KEGG: cce:Ccel_0231 glycoside hydrolase family 9; glycoside hydrolase [YP_005688680.1;Clo1313_2189;Clo1313_2189;12421929;385779515]
LexA_1449	Clo1313_2261	operon	-234	1.4	19.48	0	0	0	2	-240.5,-238.5	4.404,4.149	KEGG: bfs:BF2979 putative ABC transport system, membrane protein; PFAM: ABC transporter transmembrane region; ABC transporter related; SMART: AAA ATPase; ABC transporter [YP_005688744.1;Clo1313_2261;Clo1313_2261;12422001;385779579]
LexA_1449	Clo1313_2262	operon	-234	1.4	19.48	0	0	0	2	-240.5,-238.5	4.404,4.149	manually curated; PFAM: ABC transporter transmembrane region; ABC transporter related; KEGG: ate:Athe_2619 ABC transporter related; SMART: AAA ATPase; ABC transporter [YP_005688745.1;Clo1313_2262;Clo1313_2262;12422002;385779580]
LexA_1449	Clo1313_2263	Original,scan	-234	1.4	19.48	0	0	0	2	-240.5,-238.5	4.404,4.149	KEGG: tle:Tlet_1610 MarR family transcriptional regulator; PFAM: regulatory protein MarR; SMART: regulatory protein MarR; MarR family transcriptional regulator [YP_005688746.1;Clo1313_2263;Clo1313_2263;12422003;385779581]
LexA_1449	Clo1313_2264	Original,scan	-40	1.4	19.48	0	0	0	2	-37.5,-35.5	4.149,4.404	KEGG: ate:Athe_0416 hypothetical protein; hypothetical protein [YP_005688747.1;Clo1313_2264;Clo1313_2264;12422004;385779582]
LexA_1449	Clo1313_2265	operon	-40	1.4	19.48	0	0	0	2	-37.5,-35.5	4.149,4.404	PFAM: Linocin_M18 bacteriocin protein; KEGG: ele:Elen_3018 Linocin_M18 bacteriocin protein; Linocin_M18 bacteriocin protein [YP_005688748.1;Clo1313_2265;Clo1313_2265;12422005;385779583]
LexA_1449	Clo1313_2266	scan	0	0	0	0	0	0	1	-156.5	5.21	PFAM: S-layer domain-containing protein; KEGG: drm:Dred_2998 S-layer domain-containing protein; S-layer protein [YP_005688749.1;Clo1313_2266;Clo1313_2266;12422006;385779584]
LexA_1449	Clo1313_2270	scan	0	0	0	0	0	0	1	-231.5	5.366	PFAM: arsenate reductase and related; KEGG: dhd:Dhaf_2269 arsenate reductase and related; arsenate reductase-like protein [YP_005688752.1;Clo1313_2270;Clo1313_2270;12422010;385779587]
LexA_1449	Clo1313_2502	operon	0	0	0	0	0	0	1	-130.5	5.59	PFAM: copper amine oxidase-like domain-containing protein; KEGG: tjr:TherJR_0863 copper amine oxidase domain protein; copper amine oxidase-like domain-containing protein [YP_005688963.1;Clo1313_2502;Clo1313_2502;12422243;385779798]
LexA_1449	Clo1313_2503	operon	0	0	0	0	0	0	1	-130.5	5.59	KEGG: fma:FMG_0224 putative zinc-binding lipoprotein; hypothetical protein [YP_005688964.1;Clo1313_2503;Clo1313_2503;12422244;385779799]
LexA_1449	Clo1313_2504	scan	0	0	0	0	0	0	1	-130.5	5.59	KEGG: dwi:Dwil_GK10283 GK10283 gene product from transcript GK10283-RA; hypothetical protein [YP_005688965.1;Clo1313_2504;Clo1313_2504;12422245;385779800]
LexA_1449	Clo1313_2524	operon	0	0	0	0	0	0	1	-129.5	5.155	manually curated; KEGG: pth:PTH_0170 hypothetical protein; hypothetical protein [YP_005688980.1;Clo1313_2524;Clo1313_2524;12422263;385779815]
LexA_1449	Clo1313_2525	operon	0	0	0	0	0	0	1	-129.5	5.155	PFAM: copper amine oxidase-like domain-containing protein; KEGG: tjr:TherJR_0863 copper amine oxidase domain protein; copper amine oxidase-like domain-containing protein [YP_005688981.1;Clo1313_2525;Clo1313_2525;12422264;385779816]
LexA_1449	Clo1313_2526	scan	0	0	0	0	0	0	1	-129.5	5.155	KEGG: mpe:MYPE6480 DNA topoisomerase IV subunit B; hypothetical protein [YP_005688982.1;Clo1313_2526;Clo1313_2526;12422265;385779817]
LexA_1449	Clo1313_2741	operon	-30	6.6	999	-25	13	999	2	-29.5,-27.5	5.961,4.404	KEGG: csc:Csac_0616 hypothetical protein; hypothetical protein [YP_005689176.1;Clo1313_2741;Clo1313_2741;12422489;385780011]
LexA_1449	Clo1313_2742	Original,Rpt,scan	-30	6.6	999	-25	13	999	2	-29.5,-27.5	5.961,4.404	KEGG: cce:Ccel_2007 UMUC domain protein DNA-repair protein; PFAM: UMUC domain protein DNA-repair protein; DNA-directed DNA polymerase [YP_005689177.1;Clo1313_2742;Clo1313_2742;12422490;385780012]
LexA_1449	Clo1313_2821	scan	0	0	0	0	0	0	1	-367.5	5.315	KEGG: ddf:DEFDS_0429 anti-sigma factor antagonist; TIGRFAM: anti-anti-sigma factor; PFAM: Sulfate transporter/antisigma-factor antagonist STAS; anti-sigma-factor antagonist [YP_005689252.1;Clo1313_2821;Clo1313_2821;12422571;385780087]
LexA_1449	Clo1313_2822	scan	0	0	0	0	0	0	1	-109.5	5.315	hypothetical protein [YP_005689253.1;Clo1313_2822;Clo1313_2822;12422572;385780088]
LexA_1449	Clo1313_2842	operon	-324	2.5	63.1	0	0	0	1	-196.5	4.292	KEGG: ate:Athe_1855 pectate disaccharide-lyase; pectate disaccharide-lyase [YP_005689273.1;Clo1313_2842;Clo1313_2842;12422593;385780108]
LexA_1449	Clo1313_2843	Original,scan	-324	2.5	63.1	0	0	0	1	-196.5	4.292	KEGG: cce:Ccel_2243 pectate lyase/Amb allergen; PFAM: Pectate lyase/Amb allergen; Dockerin type 1; SMART: Pectate lyase/Amb allergen; Parallel beta-helix repeat; Pectate lyase/Amb allergen [YP_005689274.1;Clo1313_2843;Clo1313_2843;12422594;385780109]
LexA_1449	Clo1313_2852	scan	0	0	0	0	0	0	2	-155.5,-153.5	5.054,5.650	KEGG: hya:HY04AAS1_1171 diguanylate cyclase with PAS/PAC sensor; PFAM: GGDEF domain containing protein; manually curated; TIGRFAM: diguanylate cyclase; SMART: GGDEF domain containing protein; GAF domain protein; GAF sensor-containing diguanylate cyclase [YP_005689283.1;Clo1313_2852;Clo1313_2852;12422607;385780118]
LexA_1449	Clo1313_R0016	scan	0	0	0	0	0	0	1	25.5	6.395	5S ribosomal RNA [Clo1313_R0016;Clo1313_R0016;12420145]
LexA_1449	Clo1313_R0019	scan	0	0	0	0	0	0	1	25.5	6.395	5S ribosomal RNA [Clo1313_R0019;Clo1313_R0019;12420318]
LexA_1449	Clo1313_R0028	scan	0	0	0	0	0	0	1	25.5	6.395	5S ribosomal RNA [Clo1313_R0028;Clo1313_R0028;12420374]
LexA_1449	Clo1313_R0029	operon	0	0	0	0	0	0	1	25.5	6.395	tRNA-Asn [Clo1313_R0029;Clo1313_R0029;12420375]
GntR_1482	Clo1313_0656	scan	0	0	0	0	0	0	1	18.5	5.185	KEGG: dsy:DSY2055 hypothetical protein; TIGRFAM: exsB protein; PFAM: Queuosine synthesis-like; exsB protein [YP_005687187.1;Clo1313_0656;Clo1313_0656;12420366;385778022]
GntR_1482	Clo1313_0657	operon	0	0	0	0	0	0	1	18.5	5.185	PFAM: 6-pyruvoyl tetrahydropterin synthase and hypothetical protein; KEGG: tte:TTE2368 6-pyruvoyl-tetrahydropterin synthase; 6-pyruvoyl-tetrahydropterin synthase [YP_005687188.1;Clo1313_0657;Clo1313_0657;12420367;385778023]
GntR_1482	Clo1313_0658	operon	0	0	0	0	0	0	1	18.5	5.185	PFAM: Radical SAM domain protein; KEGG: bts:Btus_0458 radical SAM domain protein; radical SAM protein [YP_005687189.1;Clo1313_0658;Clo1313_0658;12420368;385778024]
GntR_1482	Clo1313_0659	operon	0	0	0	0	0	0	1	18.5	5.185	KEGG: cce:Ccel_2416 phage SPO1 DNA polymerase-related protein; TIGRFAM: phage SPO1 DNA polymerase-related protein; PFAM: Uracil-DNA glycosylase superfamily; phage SPO1 DNA polymerase-like protein [YP_005687190.1;Clo1313_0659;Clo1313_0659;12420369;385778025]
GntR_1482	Clo1313_0660	operon	0	0	0	0	0	0	1	18.5	5.185	PFAM: Uracil-DNA glycosylase superfamily; KEGG: cce:Ccel_2415 uracil-DNA glycosylase superfamily; uracil-DNA glycosylase [YP_005687191.1;Clo1313_0660;Clo1313_0660;12420370;385778026]
GntR_1482	Clo1313_0691	operon	0	0	0	0	0	0	1	-73.5	6.144	KEGG: coc:Coch_0119 hypothetical protein; hypothetical protein [YP_005687221.1;Clo1313_0691;Clo1313_0691;12420406;385778056]
GntR_1482	Clo1313_0692	scan	0	0	0	0	0	0	1	-73.5	6.144	PFAM: regulatory protein TetR; KEGG: amt:Amet_4671 TetR family transcriptional regulator; TetR family transcriptional regulator [YP_005687222.1;Clo1313_0692;Clo1313_0692;12420407;385778057]
GntR_1482	Clo1313_0693	scan	0	0	0	0	0	0	1	-194.5	6.144	PFAM: Carbohydrate binding family 6; Dockerin type 1; lipolytic protein G-D-S-L family; KEGG: bsu:BSU39120 putative esterase (lipoprotein); carbohydrate binding family protein [YP_005687223.1;Clo1313_0693;Clo1313_0693;12420408;385778058]
GntR_1482	Clo1313_0808	Original,scan	-105	3.8	999	0	0	0			5.721	GNAT family N-acetyltransferase
GntR_1482	Clo1313_0955	scan	0	0	0	0	0	0	1	-377.5	5.5	PFAM: RNA-metabolising metallo-beta-lactamase; KEGG: cce:Ccel_1772 beta-lactamase domain protein; RNA-metabolising metallo-beta-lactamase [YP_005687474.1;Clo1313_0955;Clo1313_0955;12420672;385778309]
GntR_1482	Clo1313_1070	operon	0	0	0	0	0	0	1	-61.5	5.34	manually curated; PFAM: ABC transporter related; KEGG: pjd:Pjdr2_2762 ABC transporter related; SMART: AAA ATPase; ABC transporter [YP_005687585.1;Clo1313_1070;Clo1313_1070;12420788;385778420]
GntR_1482	Clo1313_1071	operon	0	0	0	0	0	0	1	-61.5	5.34	KEGG: pjd:Pjdr2_2761 protein of unknown function DUF990; manually curated; PFAM: protein of unknown function DUF990; hypothetical protein [YP_005687586.1;Clo1313_1071;Clo1313_1071;12420789;385778421]
GntR_1482	Clo1313_1072	scan	0	0	0	0	0	0	1	-61.5	5.34	PFAM: protein of unknown function DUF990; KEGG: pjd:Pjdr2_2760 protein of unknown function DUF990; hypothetical protein [YP_005687587.1;Clo1313_1072;Clo1313_1072;12420790;385778422]
GntR_1482	Clo1313_1073	scan	0	0	0	0	0	0	1	-218.5	5.34	KEGG: bfa:Bfae_06580 esterase/lipase; esterase/lipase [YP_005687588.1;Clo1313_1073;Clo1313_1073;12420791;385778423]
GntR_1482	Clo1313_1074	operon	0	0	0	0	0	0	1	-218.5	5.34	KEGG: bfa:Bfae_06590 hypothetical protein; hypothetical protein [YP_005687589.1;Clo1313_1074;Clo1313_1074;12420792;385778424]
GntR_1482	Clo1313_1075	operon	0	0	0	0	0	0	1	-218.5	5.34	KEGG: bfa:Bfae_06600 hypothetical protein; hypothetical protein [YP_005687590.1;Clo1313_1075;Clo1313_1075;12420793;385778425]
GntR_1482	Clo1313_1134	scan	0	0	0	0	0	0	1	13.5	6.017	PFAM: Nucleotidyl transferase; transferase hexapeptide repeat containing protein; phosphoglucomutase/phosphomannomutase alpha/beta/alpha domain I; KEGG: cce:Ccel_1940 nucleotidyl transferase; nucleotidyltransferase [YP_005687649.1;Clo1313_1134;Clo1313_1134;12420852;385778484]
GntR_1482	Clo1313_1170	Original,scan	-44	2.3	87.27	0	0	0	2	-117.5,-52.5	4.539,4.668	KEGG: tet:TTHERM_00019670 hypothetical protein; hypothetical protein [YP_005687685.1;Clo1313_1170;Clo1313_1170;12420888;385778520]
GntR_1482	Clo1313_1279	Original,scan	-5	2.2	86.38	0	0	0	1	-11.5	3.989	PFAM: regulatory protein DeoR; KEGG: cce:Ccel_0680 fatty acid biosynthesis transcriptional regulator; regulatory protein DeoR [YP_005687793.1;Clo1313_1279;Clo1313_1279;12421002;385778628]
GntR_1482	Clo1313_1316	scan	0	0	0	0	0	0	1	-75.5	5.135	TIGRFAM: 3-methyl-2-oxobutanoate hydroxymethyltransferase; KEGG: cno:NT01CX_1071 3-methyl-2-oxobutanoate hydroxymethyltransferase; PFAM: Ketopantoate hydroxymethyltransferase; 3-methyl-2-oxobutanoate hydroxymethyltransferase [YP_005687830.1;Clo1313_1316;Clo1313_1316;12421039;385778665]
GntR_1482	Clo1313_1372	Original,Rpt,scan	-54	7.1	999	-59	1.3	48.77	2	-61.5,-55.5	4.252,4.413	PFAM: peptidase M24; creatinase; KEGG: cce:Ccel_1923 peptidase M24; peptidase M24 [YP_005687886.1;Clo1313_1372;Clo1313_1372;12421098;385778721]
GntR_1482	Clo1313_1467	scan	0	0	0	0	0	0	1	-149.5	5.037	PFAM: aminotransferase class I and II; KEGG: hmo:HM1_1327 aspartate aminotransferase; class I and II aminotransferase [YP_005687980.1;Clo1313_1467;Clo1313_1467;12421193;385778815]
GntR_1482	Clo1313_1469	scan	0	0	0	0	0	0	1	-267.5	5.135	KEGG: pcb:PC000183.01.0 hypothetical protein; hypothetical protein [YP_005687982.1;Clo1313_1469;Clo1313_1469;12421195;385778817]
GntR_1482	Clo1313_1634	scan	0	0	0	0	0	0	1	1.5	6.747	KEGG: cdl:CDR20291_1894 hypothetical protein; hypothetical protein [YP_005688146.1;Clo1313_1634;Clo1313_1634;12421363;385778981]
GntR_1482	Clo1313_1697	operon	0	0	0	0	0	0	1	-63.5	5.086	PFAM: protein of unknown function DUF214; KEGG: cpy:Cphy_2079 hypothetical protein; hypothetical protein [YP_005688205.1;Clo1313_1697;Clo1313_1697;12421427;385779040]
GntR_1482	Clo1313_1698	scan	0	0	0	0	0	0	1	-63.5	5.086	KEGG: cpy:Cphy_2078 ABC transporter related; PFAM: ABC transporter related; SMART: AAA ATPase; ABC transporter [YP_005688206.1;Clo1313_1698;Clo1313_1698;12421428;385779041]
GntR_1482	Clo1313_1936	scan	0	0	0	0	0	0	1	-192.5	5.5	KEGG: cai:Caci_3891 hypothetical protein; hypothetical protein [YP_005688435.1;Clo1313_1936;Clo1313_1936;12421671;385779270]
GntR_1482	Clo1313_1963	scan	0	0	0	0	0	0	1	-61.5	5.237	KEGG: cce:Ccel_2636 methyl-accepting chemotaxis sensory transducer; PFAM: chemotaxis sensory transducer; SMART: chemotaxis sensory transducer; methyl-accepting chemotaxis sensory transducer [YP_005688461.1;Clo1313_1963;Clo1313_1963;12421698;385779296]
GntR_1482	Clo1313_2024	scan	0	0	0	0	0	0	1	30.5	5.287	PFAM: glycosyl transferase family 2; KEGG: dth:DICTH_0207 glycosyltransferase; family 2 glycosyl transferase [YP_005688519.1;Clo1313_2024;Clo1313_2024;12421760;385779354]
GntR_1482	Clo1313_2103	scan	0	0	0	0	0	0	1	-42.5	5.34	TIGRFAM: diguanylate cyclase; PFAM: GGDEF domain containing protein; metal-dependent phosphohydrolase HD sub domain; KEGG: cby:CLM_0401 GGDEF/HD domain protein; SMART: GGDEF domain containing protein; metal-dependent phosphohydrolase HD region; diguanylate cyclase and metal dependent phosphohydrolase [YP_005688595.1;Clo1313_2103;Clo1313_2103;12421841;385779430]
GntR_1482	Clo1313_2197	Original,scan	-97	2.3	143.19	0	0	0	1	-94.5	5.185	PFAM: heat shock protein Hsp20; KEGG: hth:HTH_0332 small heat shock protein HSP20; heat shock protein Hsp20 [YP_005688688.1;Clo1313_2197;Clo1313_2197;12421937;385779523]
GntR_1482	Clo1313_2229	Original,scan	-100	1.7	66.46	0	0	0	1	-108.5	4.372	PFAM: protein of unknown function DUF1706; KEGG: seq:SZO_12730 hypothetical protein; hypothetical protein [YP_005688714.1;Clo1313_2229;Clo1313_2229;12421969;385779549]
GntR_1482	Clo1313_2278	scan	0	0	0	0	0	0	1	-297.5	5.287	KEGG: cpy:Cphy_1138 ribosome small subunit-dependent GTPase A; TIGRFAM: ribosome small subunit-dependent GTPase A; PFAM: GTPase EngC; ribosome small subunit-dependent GTPase A [YP_005688759.1;Clo1313_2278;Clo1313_2278;12422018;385779594]
GntR_1482	Clo1313_2369	scan	0	0	0	0	0	0	1	-376.5	5.185	PFAM: Integrase catalytic region; transposase IS3/IS911 family protein; KEGG: cce:Ccel_2178 transposase IS3/IS911 family protein; integrase catalytic subunit [YP_005688837.1;Clo1313_2369;Clo1313_2369;12422109;385779672]
GntR_1482	Clo1313_2627	operon	0	0	0	0	0	0	1	24.5	5.609	KEGG: hor:Hore_22720 tagatose-6-phosphate kinase, phosphofructokinase I; TIGRFAM: 1-phosphofructokinase; PFAM: PfkB domain protein; 1-phosphofructokinase [YP_005689078.1;Clo1313_2627;Clo1313_2627;12422371;385779913]
GntR_1482	Clo1313_2628	scan	0	0	0	0	0	0	1	24.5	5.609	PFAM: extracellular solute-binding protein family 1; KEGG: mrb:Mrub_0284 extracellular solute-binding protein family 1; extracellular solute-binding protein [YP_005689079.1;Clo1313_2628;Clo1313_2628;12422372;385779914]
GntR_1482	Clo1313_2817	scan	0	0	0	0	0	0	1	-45.5	6.405	KEGG: pfh:PFHG_04900 hypothetical protein; hypothetical protein [YP_005689248.1;Clo1313_2817;Clo1313_2817;12422567;385780083]
GntR_1482	Clo1313_2867	operon	0	0	0	0	0	0	1	28.5	5.185	KEGG: aoe:Clos_2083 integral membrane sensor signal transduction histidine kinase; PFAM: ATP-binding region ATPase domain protein; SMART: ATP-binding region ATPase domain protein; histidine kinase A domain protein; integral membrane sensor signal transduction histidine kinase [YP_005689298.1;Clo1313_2867;Clo1313_2867;12422623;385780133]
GntR_1482	Clo1313_2868	scan	0	0	0	0	0	0	1	28.5	5.185	manually curated; PFAM: response regulator receiver; transcriptional regulator domain-containing protein; KEGG: dhd:Dhaf_0521 two component transcriptional regulator, winged helix family; SMART: response regulator receiver; winged helix family two component transcriptional regulator [YP_005689299.1;Clo1313_2868;Clo1313_2868;12422624;385780134]
GntR_1482	Clo1313_2928	operon	-15	2	173.1	0	0	0	1	-15.5	4.413	KEGG: tte:TTE2395 ATPase; TIGRFAM: tRNA(Ile)-lysidine synthetase; PFAM: PP-loop domain protein; Protein of unkown function DUF1946 PP-loop ATpase; tRNA(Ile)-lysidine synthetase [YP_005689359.1;Clo1313_2928;Clo1313_2928;12422684;385780194]
GntR_1482	Clo1313_2929	Original,scan	-15	2	173.1	0	0	0	1	-15.5	4.413	KEGG: cce:Ccel_0082 replicative DNA helicase; TIGRFAM: replicative DNA helicase; PFAM: DnaB domain protein helicase domain protein; replicative DNA helicase [YP_005689360.1;Clo1313_2929;Clo1313_2929;12422685;385780195]
GntR_1482	Clo1313_2983	Original,scan	-27	1.9	121.29	0	0	0	1	21.5	4.099	PFAM: copper amine oxidase-like domain-containing protein; KEGG: bpf:BpOF4_12165 hypothetical protein; copper amine oxidase-like domain-containing protein [YP_005689412.1;Clo1313_2983;Clo1313_2983;12422739;385780247]
GntR_1482	Clo1313_R0025	scan	0	0	0	0	0	0	1	-172.5	5.086	16S ribosomal RNA [Clo1313_R0025;Clo1313_R0025;12420371]
Fur_1691	Clo1313_0051	scan	0	0	0	0	0	0	1	-159	5.067	KEGG: cpy:Cphy_0935 HD superfamily phosphohydrolase-like protein; PFAM: metal-dependent phosphohydrolase HD sub domain; SMART: metal-dependent phosphohydrolase HD region; metal dependent phosphohydrolase [YP_005686601.1;Clo1313_0051;Clo1313_0051;12419741;385777436]
Fur_1691	Clo1313_0052	operon	0	0	0	0	0	0	1	-159	5.067	KEGG: fno:Fnod_0913 response regulator receiver modulated diguanylate cyclase; hypothetical protein [YP_005686602.1;Clo1313_0052;Clo1313_0052;12419742;385777437]
Fur_1691	Clo1313_0094	Original,Rpt,scan	-86	1.8	60.35	-85	2.3	999	2	-84.0,-67.0	4.517,4.397	PFAM: MscS Mechanosensitive ion channel; KEGG: cce:Ccel_3355 MscS mechanosensitive ion channel; mechanosensitive ion channel protein MscS [YP_005686642.1;Clo1313_0094;Clo1313_0094;12419786;385777477]
Fur_1691	Clo1313_0112	scan	0	0	0	0	0	0	2	-105.0,-90.0	5.067,5.067	KEGG: aoe:Clos_1329 delta-aminolevulinic acid dehydratase; PFAM: delta-aminolevulinic acid dehydratase; porphobilinogen synthase [YP_005686660.1;Clo1313_0112;Clo1313_0112;12419804;385777495]
Fur_1691	Clo1313_0113	operon	0	0	0	0	0	0	2	-105.0,-90.0	5.067,5.067	KEGG: aoe:Clos_1330 glutamate-1-semialdehyde aminotransferase; TIGRFAM: glutamate-1-semialdehyde-2,1-aminomutase; PFAM: aminotransferase class-III; glutamate-1-semialdehyde-2,1-aminomutase [YP_005686661.1;Clo1313_0113;Clo1313_0113;12419805;385777496]
Fur_1691	Clo1313_0118	Rpt,scan	0	0	0	-14	1.2	23.41	2	-25.0,-24.0	5.447,4.397	TIGRFAM: adenylylsulfate reductase, thioredoxin dependent; phosphoadenosine phosphosulfate reductase; KEGG: dsy:DSY2953 phosphoadenosine phosphosulfate reductase; PFAM: phosphoadenosine phosphosulfate reductase; adenylylsulfate reductase [YP_005686666.1;Clo1313_0118;Clo1313_0118;12419810;385777501]
Fur_1691	Clo1313_0344	scan	0	0	0	0	0	0	1	12	5.225	PFAM: ADP-ribosylation/Crystallin J1; KEGG: amr:AM1_0005 ADP-ribosylglycohydrolase; ADP-ribosylation/Crystallin J1 [YP_005686886.1;Clo1313_0344;Clo1313_0344;12420043;385777721]
Fur_1691	Clo1313_0353	scan	0	0	0	0	0	0	1	-105	5.067	KEGG: cbe:Cbei_3557 TROVE domain-containing protein; manually curated; PFAM: TROVE domain-containing protein; TROVE domain-containing protein [YP_005686894.1;Clo1313_0353;Clo1313_0353;12420052;385777729]
Fur_1691	Clo1313_0354	operon	0	0	0	0	0	0	1	-105	5.067	KEGG: bbe:BBR47_03130 hypothetical protein; hypothetical protein [YP_005686895.1;Clo1313_0354;Clo1313_0354;12420053;385777730]
Fur_1691	Clo1313_0355	operon	0	0	0	0	0	0	1	-105	5.067	KEGG: cai:Caci_3518 hypothetical protein; hypothetical protein [YP_005686896.1;Clo1313_0355;Clo1313_0355;12420054;385777731]
Fur_1691	Clo1313_0366	Original,Rpt,scan	-75	1.1	2.16	-74	1.6	204.79	2	-74.0,-73.0	4.397,5.447	KEGG: shi:Shel_21970 hypothetical protein; hypothetical protein [YP_005686907.1;Clo1313_0366;Clo1313_0366;12420065;385777742]
Fur_1691	Clo1313_0576	scan	0	0	0	0	0	0	1	-100	5.067	KEGG: cbr:CBG00650 Hypothetical protein CBG00650; hypothetical protein [YP_005687109.1;Clo1313_0576;Clo1313_0576;12420278;385777944]
Fur_1691	Clo1313_0580	scan	0	0	0	0	0	0	1	-65	5.447	KEGG: dae:Dtox_0612 CheW protein; PFAM: CheW domain protein; SMART: CheW domain protein; CheW protein [YP_005687113.1;Clo1313_0580;Clo1313_0580;12420282;385777948]
Fur_1691	Clo1313_0656	scan	0	0	0	0	0	0	1	-99	5.447	KEGG: dsy:DSY2055 hypothetical protein; TIGRFAM: exsB protein; PFAM: Queuosine synthesis-like; exsB protein [YP_005687187.1;Clo1313_0656;Clo1313_0656;12420366;385778022]
Fur_1691	Clo1313_0657	operon	0	0	0	0	0	0	1	-99	5.447	PFAM: 6-pyruvoyl tetrahydropterin synthase and hypothetical protein; KEGG: tte:TTE2368 6-pyruvoyl-tetrahydropterin synthase; 6-pyruvoyl-tetrahydropterin synthase [YP_005687188.1;Clo1313_0657;Clo1313_0657;12420367;385778023]
Fur_1691	Clo1313_0658	operon	0	0	0	0	0	0	1	-99	5.447	PFAM: Radical SAM domain protein; KEGG: bts:Btus_0458 radical SAM domain protein; radical SAM protein [YP_005687189.1;Clo1313_0658;Clo1313_0658;12420368;385778024]
Fur_1691	Clo1313_0659	operon	0	0	0	0	0	0	1	-99	5.447	KEGG: cce:Ccel_2416 phage SPO1 DNA polymerase-related protein; TIGRFAM: phage SPO1 DNA polymerase-related protein; PFAM: Uracil-DNA glycosylase superfamily; phage SPO1 DNA polymerase-like protein [YP_005687190.1;Clo1313_0659;Clo1313_0659;12420369;385778025]
Fur_1691	Clo1313_0660	operon	0	0	0	0	0	0	1	-99	5.447	PFAM: Uracil-DNA glycosylase superfamily; KEGG: cce:Ccel_2415 uracil-DNA glycosylase superfamily; uracil-DNA glycosylase [YP_005687191.1;Clo1313_0660;Clo1313_0660;12420370;385778026]
Fur_1691	Clo1313_0768	Rpt,scan	0	0	0	-28	2.1	999	1	-23	4.39794	hypothetical protein
Fur_1691	Clo1313_0915	scan	0	0	0	0	0	0	1	11	5.067	PFAM: Type II secretion system F domain; KEGG: cce:Ccel_0504 Flp pilus assembly protein TadB-like protein; Type II secretion system F domain [YP_005687434.1;Clo1313_0915;Clo1313_0915;12420631;385778269]
Fur_1691	Clo1313_0916	operon	0	0	0	0	0	0	1	11	5.067	PFAM: Type II secretion system F domain; KEGG: tjr:TherJR_2438 type II secretion system F domain protein; Type II secretion system F domain [YP_005687435.1;Clo1313_0916;Clo1313_0916;12420632;385778270]
Fur_1691	Clo1313_1337	scan	0	0	0	0	0	0	1	-155	5.447	KEGG: cce:Ccel_0091 regulatory protein, MerR; regulatory protein MerR [YP_005687851.1;Clo1313_1337;Clo1313_1337;12421063;385778686]
Fur_1691	Clo1313_1338	scan	0	0	0	0	0	0	1	-98	5.447	PFAM: protein of unknown function DUF6 transmembrane; KEGG: csc:Csac_0785 hypothetical protein; hypothetical protein [YP_005687852.1;Clo1313_1338;Clo1313_1338;12421064;385778687]
Fur_1691	Clo1313_1679	scan	0	0	0	0	0	0	1	-8	5.447	PFAM: Mur ligase middle domain protein; KEGG: aoe:Clos_2017 UDP-N-acetylmuramyl-tripeptide synthetase; Mur ligase middle domain-containing protein [YP_005688187.1;Clo1313_1679;Clo1313_1679;12421409;385779022]
Fur_1691	Clo1313_1688	operon,footprint	-111	8.5	999	-114	2.6	999	2	-117.0,-111.0	4.517,4.077	PFAM: ABC-3 protein; KEGG: dhd:Dhaf_0044 ABC-3 protein; ABC-3 protein [YP_005688196.1;Clo1313_1688;Clo1313_1688;12421418;385779031]
Fur_1691	Clo1313_1689	operon	-111	8.5	999	-114	2.6	999	2	-117.0,-111.0	4.517,4.077	KEGG: bpf:BpOF4_13815 ABC transporter ATP-binding protein; PFAM: ABC transporter related; SMART: AAA ATPase; ABC transporter [YP_005688197.1;Clo1313_1689;Clo1313_1689;12421419;385779032]
Fur_1691	Clo1313_1690	Original,Rpt,scan,footprint	-111	8.5	999	-114	2.6	999	2	-117.0,-111.0	4.517,4.077	PFAM: periplasmic solute binding protein; KEGG: dhd:Dhaf_0042 periplasmic solute binding protein; periplasmic solute binding protein [YP_005688198.1;Clo1313_1690;Clo1313_1690;12421420;385779033]
Fur_1691	Clo1313_1769	operon	0	0	0	0	0	0	1	-45	5.067	PFAM: protein of unknown function DUF115; KEGG: aoe:Clos_2517 hypothetical protein; hypothetical protein [YP_005688277.1;Clo1313_1769;Clo1313_1769;12421501;385779112]
Fur_1691	Clo1313_1770	scan	0	0	0	0	0	0	1	-45	5.067	PFAM: ATP-cone domain protein; KEGG: cce:Ccel_2059 transcriptional regulator NrdR; ATP-cone domain-containing protein [YP_005688278.1;Clo1313_1770;Clo1313_1770;12421502;385779113]
Fur_1691	Clo1313_1773	operon	-91	1.8	48.78	0	0	0	1	-91	4.397	KEGG: cce:Ccel_2062 sporulation sigma factor SigE; TIGRFAM: RNA polymerase sigma-E factor; RNA polymerase sigma factor, sigma-70 family; PFAM: sigma-70 region 2 domain protein; sigma-70 region 4 domain protein; RNA polymerase sigma 28 subunit SigE [YP_005688281.1;Clo1313_1773;Clo1313_1773;12421505;385779116]
Fur_1691	Clo1313_1774	Original,scan	-91	1.8	48.78	0	0	0	1	-91	4.397	KEGG: cce:Ccel_2063 sigma-E processing peptidase SpoIIGA; TIGRFAM: sigma-E processing peptidase SpoIIGA; PFAM: peptidase U4 sporulation factor SpoIIGA; sigma-E processing peptidase SpoIIGA [YP_005688282.1;Clo1313_1774;Clo1313_1774;12421506;385779117]
Fur_1691	Clo1313_2052	operon	0	0	0	0	0	0	2	27.0,32.0	5.067,5.225	KEGG: cce:Ccel_1347 Holliday junction DNA helicase RuvA; TIGRFAM: Holliday junction DNA helicase RuvA; PFAM: DNA recombination protein RuvA domain I; RuvA domain protein; Holliday junction DNA helicase RuvA [YP_005688544.1;Clo1313_2052;Clo1313_2052;12421790;385779379]
Fur_1691	Clo1313_2053	scan	0	0	0	0	0	0	2	27.0,32.0	5.067,5.225	TIGRFAM: crossover junction endodeoxyribonuclease RuvC; KEGG: cce:Ccel_1346 Holliday junction resolvase; PFAM: Crossover junction endodeoxyribonuclease RuvC; crossover junction endodeoxyribonuclease RuvC [YP_005688545.1;Clo1313_2053;Clo1313_2053;12421791;385779380]
Fur_1691	Clo1313_2183	Rpt,scan	0	0	0	-77	1.2	19.49	1	-80	4.397	KEGG: cce:Ccel_1150 XRE family plasmid maintenance system antidote protein; PFAM: helix-turn-helix domain protein; Peptidase S24/S26A/S26B, conserved region; SMART: helix-turn-helix domain protein; helix-turn-helix domain-containing protein [YP_005688674.1;Clo1313_2183;Clo1313_2183;12421923;385779509]
Fur_1691	Clo1313_2225	operon	-43	3	311.94	-44	3.7	999	1	-47	4.679	KEGG: pth:PTH_2444 transcriptional regulator; PFAM: helix-turn-helix domain protein; SMART: helix-turn-helix domain protein; helix-turn-helix domain-containing protein [YP_005688711.1;Clo1313_2225;Clo1313_2225;12421965;385779546]
Fur_1691	Clo1313_2226	Original,Rpt,scan	-43	3	311.94	-44	3.7	999	1	-47	4.679	KEGG: pth:PTH_2443 hypothetical protein; manually curated; PFAM: protein of unknown function DUF891; hypothetical protein [YP_005688712.1;Clo1313_2226;Clo1313_2226;12421966;385779547]
Fur_1691	Clo1313_2264	scan	0	0	0	0	0	0	1	14	5.067	KEGG: ate:Athe_0416 hypothetical protein; hypothetical protein [YP_005688747.1;Clo1313_2264;Clo1313_2264;12422004;385779582]
Fur_1691	Clo1313_2265	operon	0	0	0	0	0	0	1	14	5.067	PFAM: Linocin_M18 bacteriocin protein; KEGG: ele:Elen_3018 Linocin_M18 bacteriocin protein; Linocin_M18 bacteriocin protein [YP_005688748.1;Clo1313_2265;Clo1313_2265;12422005;385779583]
Fur_1691	Clo1313_2516	scan	0	0	0	0	0	0	1	-218	5.067	KEGG: tva:TVAG_233770 ATP-dependent DNA helicase, RecQ family protein; hypothetical protein [YP_005688973.1;Clo1313_2516;Clo1313_2516;12422255;385779808]
Fur_1691	Clo1313_2541	operon	0	0	0	0	0	0	1	-193	5.067	PFAM: Heavy metal transport/detoxification protein; KEGG: cce:Ccel_0745 heavy metal transport/detoxification protein; heavy metal transport/detoxification protein [YP_005688996.1;Clo1313_2541;Clo1313_2541;12422280;385779831]
Fur_1691	Clo1313_2542	scan	0	0	0	0	0	0	1	-193	5.067	KEGG: cce:Ccel_1716 hypothetical protein; hypothetical protein [YP_005688997.1;Clo1313_2542;Clo1313_2542;12422281;385779832]
Fur_1691	Clo1313_2551	operon	0	0	0	0	0	0	1	-107	5.225	PFAM: protein of unknown function DUF214; KEGG: cce:Ccel_2906 protein of unknown function DUF214; hypothetical protein [YP_005689006.1;Clo1313_2551;Clo1313_2551;12422295;385779841]
Fur_1691	Clo1313_2552	scan	0	0	0	0	0	0	1	-107	5.225	TIGRFAM: cell division ATP-binding protein FtsE; PFAM: ABC transporter related; KEGG: cce:Ccel_2907 cell division ATP-binding protein FtsE; SMART: AAA ATPase; cell division ATP-binding protein FtsE [YP_005689007.1;Clo1313_2552;Clo1313_2552;12422296;385779842]
Fur_1691	Clo1313_2594	Original,Rpt,scan	-45	1.2	9.05	-46	1.4	114.7	1	-54	4.986	KEGG: cce:Ccel_0292 stage II sporulation protein R; TIGRFAM: stage II sporulation protein R; PFAM: Sporulation stage II protein R; stage II sporulation protein R [YP_005689046.1;Clo1313_2594;Clo1313_2594;12422338;385779881]
Fur_1691	Clo1313_2595	Original,Rpt,scan	-278	1.2	9.05	-277	1.4	114.7	1	-271	4.986	PFAM: transcriptional regulator PadR family protein; KEGG: ckr:CKR_1526 hypothetical protein; PadR-like family transcriptional regulator [YP_005689047.1;Clo1313_2595;Clo1313_2595;12422339;385779882]
Fur_1691	Clo1313_2596	operon	-278	1.2	9.05	-277	1.4	114.7	1	-271	4.986	KEGG: ckr:CKR_1525 hypothetical protein; hypothetical protein [YP_005689048.1;Clo1313_2596;Clo1313_2596;12422340;385779883]
BlaI_1845	Clo1313_1842	operon	0	0	0	-33	9	999	4	-52.0,-41.0,-34.0,-23.0	3.740,3.740,3.740,3.740	KEGG: noc:Noc_2864 phospho-N-acetylmuramoyl-pentapeptide-transferase; hypothetical protein [YP_005688346.1;Clo1313_1842;Clo1313_1842;12421574;385779181]
BlaI_1845	Clo1313_1843	operon	0	0	0	-33	9	999	4	-52.0,-41.0,-34.0,-23.0	3.740,3.740,3.740,3.740	KEGG: cpy:Cphy_3187 hypothetical protein; hypothetical protein [YP_005688347.1;Clo1313_1843;Clo1313_1843;12421575;385779182]
BlaI_1845	Clo1313_1844	operon	0	0	0	-33	9	999	4	-52.0,-41.0,-34.0,-23.0	3.740,3.740,3.740,3.740	KEGG: dsy:DSY1087 hypothetical protein; manually curated; PFAM: peptidase M56 BlaR1; peptidase M56 BlaR1 [YP_005688348.1;Clo1313_1844;Clo1313_1844;12421576;385779183]
BlaI_1845	Clo1313_1845	Rpt,scan	0	0	0	-33	9	999	4	-52.0,-41.0,-34.0,-23.0	3.740,3.740,3.740,3.740	KEGG: dsy:DSY1088 hypothetical protein; manually curated; PFAM: Penicillinase repressor; CopY family transcriptional repressor [YP_005688349.1;Clo1313_1845;Clo1313_1845;12421577;385779184]
Xre_2225	Clo1313_2225	operon	-43	5.6	999	0	0	0	2	-77, -44	8.216, 7.803	KEGG: pth:PTH_2444 transcriptional regulator; PFAM: helix-turn-helix domain protein; SMART: helix-turn-helix domain protein; helix-turn-helix domain-containing protein [YP_005688711.1;Clo1313_2225;Clo1313_2225;12421965;385779546]
Xre_2225	Clo1313_2226	Original,scan	-43	5.6	999	0	0	0	2	-77, -44	8.216, 7.803	KEGG: pth:PTH_2443 hypothetical protein; manually curated; PFAM: protein of unknown function DUF891; hypothetical protein [YP_005688712.1;Clo1313_2226;Clo1313_2226;12421966;385779547]
Rex_2471	Clo1313_0020	Original,scan	-50	4.6	999	0	0	0	2	-113.0,-112.0	4.977,6.496	TIGRFAM: pyruvate/ketoisovalerate oxidoreductase, gamma subunit; KEGG: csc:Csac_1458 pyruvate/ketoisovalerate oxidoreductase, gamma subunit; PFAM: Pyruvate/ketoisovalerate oxidoreductase, catalytic domain; pyruvate/ketoisovalerate oxidoreductase subunit gamma [YP_005686571.1;Clo1313_0020;Clo1313_0020;12419709;385777406]
Rex_2471	Clo1313_0021	operon	-50	4.6	999	0	0	0	2	-113.0,-112.0	4.977,6.496	TIGRFAM: pyruvate ferredoxin/flavodoxin oxidoreductase, delta subunit; KEGG: ate:Athe_0875 pyruvate ferredoxin/flavodoxin oxidoreductase, delta subunit; pyruvate ferredoxin/flavodoxin oxidoreductase subunit delta [YP_005686572.1;Clo1313_0021;Clo1313_0021;12419710;385777407]
Rex_2471	Clo1313_0022	operon	-50	4.6	999	0	0	0	2	-113.0,-112.0	4.977,6.496	PFAM: pyruvate flavodoxin/ferredoxin oxidoreductase domain protein; KEGG: csc:Csac_1460 pyruvate flavodoxin/ferredoxin oxidoreductase domain-containing protein; pyruvate flavodoxin/ferredoxin oxidoreductase domain-containing protein [YP_005686573.1;Clo1313_0022;Clo1313_0022;12419711;385777408]
Rex_2471	Clo1313_0023	operon	-50	4.6	999	0	0	0	2	-113.0,-112.0	4.977,6.496	PFAM: thiamine pyrophosphate TPP-binding domain-containing protein; KEGG: ate:Athe_0877 thiamine pyrophosphate protein domain protein TPP-binding; thiamine pyrophosphate TPP-binding domain-containing protein [YP_005686574.1;Clo1313_0023;Clo1313_0023;12419712;385777409]
Rex_2471	Clo1313_0046	Original,scan	-203	1.1	2.04	0	0	0	1	-244	4.272	KEGG: cce:Ccel_0035 spore cortex-lytic enzyme; TIGRFAM: spore cortex-lytic enzyme; PFAM: cell wall hydrolase SleB; Peptidoglycan-binding domain 1 protein; spore cortex-lytic protein [YP_005686596.1;Clo1313_0046;Clo1313_0046;12419735;385777431]
Rex_2471	Clo1313_0047	operon	-203	1.1	2.04	0	0	0	1	-244	4.272	KEGG: cce:Ccel_0036 germination protein YpeB; TIGRFAM: germination protein YpeB; PFAM: Propeptide PepSY amd peptidase M4; germination protein YpeB [YP_005686597.1;Clo1313_0047;Clo1313_0047;12419736;385777432]
Rex_2471	Clo1313_0092	Original,scan	-37	3.6	999	0	0	0	2	-37.0,-36.0	4.152,5.272	KEGG: cno:NT01CX_2289 DNA topoisomerase III; PFAM: DNA topoisomerase type IA central domain protein; TOPRIM domain-containing protein; SMART: DNA topoisomerase I DNA-binding; DNA topoisomerase I ATP-binding; Toprim sub domain-containing protein; DNA topoisomerase type IA central domain-containing protein [YP_005686640.1;Clo1313_0092;Clo1313_0092;12419784;385777475]
Rex_2471	Clo1313_0221	scan	0	0	0	0	0	0	1	9	5.272	KEGG: cce:Ccel_3089 PpiC-type peptidyl-prolyl cis-trans isomerase; PpiC-type peptidyl-prolyl cis-trans isomerase [YP_005686766.1;Clo1313_0221;Clo1313_0221;12419913;385777601]
Rex_2471	Clo1313_0255	Original,scan	-189	2.4	230.11	0	0	0	1	-133	4.073	KEGG: cpy:Cphy_0632 ATPase, P-type (transporting), HAD superfamily, subfamily IC; TIGRFAM: ATPase, P-type (transporting), HAD superfamily, subfamily IC; PFAM: E1-E2 ATPase-associated domain protein; cation transporting ATPase domain protein; Haloacid dehalogenase domain protein hydrolase; P-type HAD superfamily ATPase [YP_005686800.1;Clo1313_0255;Clo1313_0255;12419949;385777635]
Rex_2471	Clo1313_0256	Original,scan	-92	2.4	230.11	0	0	0	1	-150	4.073	PFAM: regulatory protein TetR; KEGG: bse:Bsel_0940 transcriptional regulator, TetR family; regulatory protein TetR [YP_005686801.1;Clo1313_0256;Clo1313_0256;12419950;385777636]
Rex_2471	Clo1313_0258	Original,scan	-17	2.1	98.4	0	0	0	1	-104	4.113	KEGG: cby:CLM_0713 putative lipoprotein; hypothetical protein [YP_005686802.1;Clo1313_0258;Clo1313_0258;12419952;385777637]
Rex_2471	Clo1313_0266	Original,Rpt,scan	-57	7.4	999	-51	4.2	999	2	-58.0,-57.0	6.303,6.433	PFAM: GumN family protein; KEGG: lsp:Bsph_4539 hypothetical protein; GumN family protein [YP_005686809.1;Clo1313_0266;Clo1313_0266;12419960;385777644]
Rex_2471	Clo1313_0405	Original,scan	-45	2.1	140.34	0	0	0	1	-45	4.699	KEGG: cbe:Cbei_4184 putative CheW protein; PFAM: CheW domain protein; SMART: CheW domain protein; CheW protein [YP_005686945.1;Clo1313_0405;Clo1313_0405;12420104;385777780]
Rex_2471	Clo1313_0406	operon	-45	2.1	140.34	0	0	0	1	-45	4.699	KEGG: cbe:Cbei_4183 CheA signal transduction histidine kinase; PFAM: CheW domain protein; ATP-binding region ATPase domain protein; Hpt domain protein; Signal transducing histidine kinase homodimeric; SMART: CheW domain protein; ATP-binding region ATPase domain protein; Hpt domain protein; CheA signal transduction histidine kinase [YP_005686946.1;Clo1313_0406;Clo1313_0406;12420105;385777781]
Rex_2471	Clo1313_0407	operon	-45	2.1	140.34	0	0	0	1	-45	4.699	KEGG: cbe:Cbei_4182 methyl-accepting chemotaxis sensory transducer; PFAM: chemotaxis sensory transducer; SMART: chemotaxis sensory transducer; methyl-accepting chemotaxis sensory transducer [YP_005686947.1;Clo1313_0407;Clo1313_0407;12420106;385777782]
Rex_2471	Clo1313_0530	Original,scan	-45	2	119.1	0	0	0	1	-70	5.172	KEGG: tmt:Tmath_0357 hypothetical protein; hypothetical protein [YP_005687066.1;Clo1313_0530;Clo1313_0530;12420232;385777901]
Rex_2471	Clo1313_0531	Original,scan	-304	2	119.1	0	0	0	1	-281	5.172	KEGG: bba:Bd1237 amino-acid ABC transporter; PFAM: extracellular solute-binding protein family 3; SMART: extracellular solute-binding protein family 3; family 3 extracellular solute-binding protein [YP_005687067.1;Clo1313_0531;Clo1313_0531;12420233;385777902]
Rex_2471	Clo1313_0554	scan	0	0	0	0	0	0	2	-151.0,-150.0	6.707,5.701	TIGRFAM: hydrogenase, Fe-only; PFAM: hydrogenase large subunit domain protein; FAD-dependent pyridine nucleotide-disulphide oxidoreductase; iron hydrogenase small subunit; KEGG: dhd:Dhaf_2037 hydrogenase, Fe-only; SMART: iron hydrogenase small subunit; hydrogenase, Fe-only [YP_005687089.1;Clo1313_0554;Clo1313_0554;12420256;385777924]
Rex_2471	Clo1313_0555	scan	0	0	0	0	0	0	2	-157.0,-156.0	5.701,6.707	KEGG: amt:Amet_4134 peptidoglycan-binding LysM; PFAM: Peptidoglycan-binding lysin domain; SMART: Peptidoglycan-binding LysM; Peptidoglycan-binding lysin domain [YP_005687090.1;Clo1313_0555;Clo1313_0555;12420257;385777925]
Rex_2471	Clo1313_0586	Original,scan	-24	5.8	999	0	0	0	3	-200.0,-27.0,-26.0	4.272,4.523,6.303	PFAM: D-isomer specific 2-hydroxyacid dehydrogenase NAD-binding; D-isomer specific 2-hydroxyacid dehydrogenase catalytic region; amino acid-binding ACT domain protein; KEGG: clj:CLJU_c30610 putative D-isomer specific 2-hydroxyacid dehydrogenase; D-isomer specific 2-hydroxyacid dehydrogenase NAD-binding protein [YP_005687119.1;Clo1313_0586;Clo1313_0586;12420288;385777954]
Rex_2471	Clo1313_0683	Original,scan	-109	1.5	27.56	0	0	0	1	-109	4.61	KEGG: mac:MA2453 hypothetical protein; hypothetical protein [YP_005687214.1;Clo1313_0683;Clo1313_0683;12420398;385778049]
Rex_2471	Clo1313_0685	Original,scan	-245	4	999	0	0	0	1	-280	5.701	PFAM: Dockerin type 1; KEGG: gym:GYMC10_0203 S-layer domain protein; Dockerin type 1 [YP_005687216.1;Clo1313_0685;Clo1313_0685;12420400;385778051]
Rex_2471	Clo1313_0720	scan	0	0	0	0	0	0	1	-205	5.072	PFAM: short-chain dehydrogenase/reductase SDR; KEGG: bbe:BBR47_40230 enoyl-[acyl-carrier-protein] reductase [NADH]; short-chain dehydrogenase/reductase SDR [YP_005687249.1;Clo1313_0720;Clo1313_0720;12420435;385778084]
Rex_2471	Clo1313_0721	scan	0	0	0	0	0	0	1	-135	5.072	manually curated; PFAM: ABC transporter related; KEGG: amt:Amet_0366 ABC transporter related; SMART: AAA ATPase; ABC transporter [YP_005687250.1;Clo1313_0721;Clo1313_0721;12420436;385778085]
Rex_2471	Clo1313_0722	operon	0	0	0	0	0	0	1	-135	5.072	KEGG: amt:Amet_0367 S-layer-like domain-containing protein; hypothetical protein [YP_005687251.1;Clo1313_0722;Clo1313_0722;12420437;385778086]
Rex_2471	Clo1313_0723	operon	0	0	0	0	0	0	1	-135	5.072	PFAM: protein of unknown function DUF214; KEGG: swo:Swol_0943 ABC transporter component-like protein; hypothetical protein [YP_005687252.1;Clo1313_0723;Clo1313_0723;12420438;385778087]
Rex_2471	Clo1313_0743	scan	0	0	0	0	0	0	1	-115	5.172	PFAM: Sporulation lipoprotein YhcN/YlaJ-like; KEGG: aoe:Clos_1365 sporulation lipoprotein YhcN/YlaJ; sporulation lipoprotein YhcN/YlaJ-like protein [YP_005687272.1;Clo1313_0743;Clo1313_0743;12420459;385778107]
Rex_2471	Clo1313_0744	scan	0	0	0	0	0	0	1	-95	5.172	KEGG: cce:Ccel_0693 hypothetical protein; hypothetical protein [YP_005687273.1;Clo1313_0744;Clo1313_0744;12420460;385778108]
Rex_2471	Clo1313_0815	Original,scan	-95	5.4	999	0	0	0	2	-95.0,-94.0	8.540,6.051	KEGG: dhd:Dhaf_2101 short-chain dehydrogenase/reductase SDR; manually curated; PFAM: short-chain dehydrogenase/reductase SDR; short-chain dehydrogenase/reductase SDR [YP_005687335.1;Clo1313_0815;Clo1313_0815;12420531;385778170]
Rex_2471	Clo1313_0821	operon	-93	2.2	132.23	0	0	0	1	-52	5.482	PFAM: branched-chain amino acid transport; KEGG: cbt:CLH_2217 branched-chain amino acid transport; branched-chain amino acid transport [YP_005687341.1;Clo1313_0821;Clo1313_0821;12420537;385778176]
Rex_2471	Clo1313_0822	Original,scan	-93	2.2	132.23	0	0	0	1	-52	5.482	PFAM: AzlC family protein; KEGG: cbt:CLH_2216 AzlC family protein; AzlC family protein [YP_005687342.1;Clo1313_0822;Clo1313_0822;12420538;385778177]
Rex_2471	Clo1313_0854	Original,scan	-80	2.1	131.6	0	0	0	1	-57	1.5e-05	hypothetical protein
Rex_2471	Clo1313_0871	Original,scan	-92	4.7	999	0	0	0	2	-93.0,-92.0	7.315,5.589	PFAM: amino acid-binding ACT domain protein; KEGG: cce:Ccel_1451 hypothetical protein; amino acid-binding ACT protein [YP_005687390.1;Clo1313_0871;Clo1313_0871;12420587;385778225]
Rex_2471	Clo1313_0872	operon	-92	4.7	999	0	0	0	2	-93.0,-92.0	7.315,5.589	PFAM: homoserine dehydrogenase; homoserine dehydrogenase NAD-binding; KEGG: cce:Ccel_1452 homoserine dehydrogenase; homoserine dehydrogenase [YP_005687391.1;Clo1313_0872;Clo1313_0872;12420588;385778226]
Rex_2471	Clo1313_0877	scan	0	0	0	0	0	0	1	-382	5.272	KEGG: tad:TRIADDRAFT_57864 hypothetical protein; hypothetical protein [YP_005687396.1;Clo1313_0877;Clo1313_0877;12420593;385778231]
Rex_2471	Clo1313_0878	operon	0	0	0	0	0	0	1	-382	5.272	hypothetical protein [YP_005687397.1;Clo1313_0878;Clo1313_0878;12420594;385778232]
Rex_2471	Clo1313_0879	operon	0	0	0	0	0	0	1	-382	5.272	KEGG: clj:CLJU_c34640 putative deacetylase; hypothetical protein [YP_005687398.1;Clo1313_0879;Clo1313_0879;12420595;385778233]
Rex_2471	Clo1313_0965	Original,scan	-118	2	92.57	0	0	0	1	-160	4.073	TIGRFAM: metal dependent phophohydrolase; PFAM: metal-dependent phosphohydrolase HD sub domain; KEGG: dhd:Dhaf_3058 metal dependent phosphohydrolase; SMART: metal-dependent phosphohydrolase HD region; metal dependent phosphohydrolase [YP_005687484.1;Clo1313_0965;Clo1313_0965;12420682;385778319]
Rex_2471	Clo1313_1154	Original,scan	-33	2	48.64	0	0	0	1	-89	4.881	PFAM: AIR synthase related protein domain protein; AIR synthase related protein; KEGG: cce:Ccel_1681 AIR synthase related protein domain protein; AIR synthase domain-containing protein [YP_005687669.1;Clo1313_1154;Clo1313_1154;12420872;385778504]
Rex_2471	Clo1313_1202	Original,scan	-24	1.7	36.01	0	0	0	1	-24	5.535	KEGG: cce:Ccel_3372 sporulation integral membrane protein YtvI; TIGRFAM: sporulation integral membrane protein YtvI; PFAM: protein of unknown function UPF0118; sporulation integral membrane protein YtvI [YP_005687717.1;Clo1313_1202;Clo1313_1202;12420924;385778552]
Rex_2471	Clo1313_1297	scan	0	0	0	0	0	0	2	-228.0,-227.0	5.482,5.375	KEGG: cbe:Cbei_1606 fibronectin, type III domain-containing protein; fibronectin type III domain-containing protein [YP_005687811.1;Clo1313_1297;Clo1313_1297;12421020;385778646]
Rex_2471	Clo1313_1301	scan	0	0	0	0	0	0	1	-81	5.644	TIGRFAM: glutaminyl-tRNA synthetase; KEGG: pth:PTH_2867 glutaminyl-tRNA synthetase; PFAM: Glutamyl/glutaminyl-tRNA synthetase, class Ic, catalytic domain; Glutamyl/glutaminyl-tRNA synthetase, class Ic, anti-codon binding domain; glutaminyl-tRNA synthetase [YP_005687815.1;Clo1313_1301;Clo1313_1301;12421024;385778650]
Rex_2471	Clo1313_1439	Original,scan	-301	3.4	292.1	0	0	0	2	-202.0,-201.0	5.758,5.223	PFAM: protein of unknown function DUF534; KEGG: pca:Pcar_1057 hypothetical protein; hypothetical protein [YP_005687952.1;Clo1313_1439;Clo1313_1439;12421165;385778787]
Rex_2471	Clo1313_1477	Original,scan	-252	3.2	86.55	0	0	0	1	-254	4.744	PFAM: glycoside hydrolase family 9; type 3a cellulose-binding domain protein; Dockerin type 1; KEGG: cce:Ccel_0731 glycoside hydrolase family 9; glycoside hydrolase [YP_005687990.1;Clo1313_1477;Clo1313_1477;12421203;385778825]
Rex_2471	Clo1313_1478	Original,scan	-55	3.2	86.55	0	0	0	1	-55	4.744	KEGG: cpy:Cphy_1188 peptidase S41; PFAM: copper amine oxidase-like domain-containing protein; peptidase S41; SMART: peptidase S41; copper amine oxidase-like domain-containing protein [YP_005687991.1;Clo1313_1478;Clo1313_1478;12421204;385778826]
Rex_2471	Clo1313_1490	scan	0	0	0	0	0	0	1	-205	5.814	PFAM: type IV pilus assembly PilZ; KEGG: cce:Ccel_2317 type IV pilus assembly PilZ; type IV pilus assembly PilZ [YP_005688003.1;Clo1313_1490;Clo1313_1490;12421216;385778838]
Rex_2471	Clo1313_1498	Original,scan	-77	2.3	54.41	0	0	0	1	-79	4.073	TIGRFAM: metal dependent phophohydrolase; PFAM: metal-dependent phosphohydrolase HD sub domain; response regulator receiver; KEGG: drt:Dret_0887 response regulator receiver modulated metal dependent phosphohydrolase; SMART: response regulator receiver; metal-dependent phosphohydrolase HD region; response regulator receiver modulated metal dependent phosphohydrolase [YP_005688011.1;Clo1313_1498;Cl…
Rex_2471	Clo1313_1499	Original,scan	-300	2.3	54.41	0	0	0	1	-300	4.073	TIGRFAM: histidinol phosphate phosphatase HisJ family; PFAM: PHP domain protein; KEGG: csc:Csac_2251 HisJ family histidinol phosphate phosphatase; SMART: phosphoesterase PHP domain protein; HisJ family histidinol phosphate phosphatase [YP_005688012.1;Clo1313_1499;Clo1313_1499;12421225;385778847]
Rex_2471	Clo1313_1504	Original,scan	-80	7	999	0	0	0	3	-119.0,-82.0,-70.0	5.929,4.566,5.482	KEGG: cce:Ccel_1933 transcriptional regulator, BadM/Rrf2 family; TIGRFAM: transcriptional regulator, Rrf2 family; PFAM: protein of unknown function UPF0074; AsnC family transcriptional regulator [YP_005688017.1;Clo1313_1504;Clo1313_1504;12421230;385778852]
Rex_2471	Clo1313_1571	Original,scan	-242	3.5	291.28	0	0	0	1	-245	5.272	KEGG: amt:Amet_4105 thiamine biosynthesis protein ThiH; PFAM: biotin and thiamin synthesis associated; Radical SAM domain protein; SMART: Elongator protein 3/MiaB/NifB; biotin and thiamin synthesis associated protein [YP_005688083.1;Clo1313_1571;Clo1313_1571;12421299;385778918]
Rex_2471	Clo1313_1572	scan	0	0	0	0	0	0	1	-28	5.758	KEGG: tpd:Teth39_0873 hypothetical protein; hypothetical protein [YP_005688084.1;Clo1313_1572;Clo1313_1572;12421300;385778919]
Rex_2471	Clo1313_1608	scan	0	0	0	0	0	0	1	-155	5.072	KEGG: ckr:CKR_0985 hypothetical protein; PFAM: iron dependent repressor; SMART: iron dependent repressor; DtxR family iron (metal) dependent repressor [YP_005688120.1;Clo1313_1608;Clo1313_1608;12421337;385778955]
Rex_2471	Clo1313_1609	scan	0	0	0	0	0	0	1	-168	5.072	PFAM: FeoA family protein; KEGG: cbe:Cbei_4197 FeoA family protein; FeoA family protein [YP_005688121.1;Clo1313_1609;Clo1313_1609;12421338;385778956]
Rex_2471	Clo1313_1687	scan	0	0	0	0	0	0	1	-77	5.072	PFAM: Heat shock protein Hsp90-like; ATP-binding region ATPase domain protein; KEGG: cce:Ccel_0492 heat shock protein 90; Heat shock protein Hsp90-like protein [YP_005688195.1;Clo1313_1687;Clo1313_1687;12421417;385779030]
Rex_2471	Clo1313_1875	Original,scan	-190	7.1	999	0	0	0	4	-193.0,-192.0,-61.0,-60.0	4.480,4.789,5.172,4.699	PFAM: ketose-bisphosphate aldolase class-II; manually curated; KEGG: cce:Ccel_2222 fructose-1,6-bisphosphate aldolase, class II; TIGRFAM: fructose-1,6-bisphosphate aldolase, class II; ketose-bisphosphate aldolase; fructose-1,6-bisphosphate aldolase [YP_005688378.1;Clo1313_1875;Clo1313_1875;12421607;385779213]
Rex_2471	Clo1313_1876	Original,scan	-57	7.1	999	0	0	0	4	-189.0,-188.0,-57.0,-56.0	4.699,5.172,4.789,4.480	PFAM: phosphofructokinase; KEGG: cce:Ccel_2223 6-phosphofructokinase; phosphofructokinase [YP_005688379.1;Clo1313_1876;Clo1313_1876;12421608;385779214]
Rex_2471	Clo1313_1877	scan	0	0	0	0	0	0	1	-290	5.482	KEGG: eel:EUBELI_20586 hypothetical protein; hypothetical protein [YP_005688380.1;Clo1313_1877;Clo1313_1877;12421609;385779215]
Rex_2471	Clo1313_1878	scan	0	0	0	0	0	0	1	-241	5.482	KEGG: cce:Ccel_0137 L-lactate dehydrogenase; TIGRFAM: L-lactate dehydrogenase; PFAM: Lactate/malate dehydrogenase; L-lactate dehydrogenase [YP_005688381.1;Clo1313_1878;Clo1313_1878;12421610;385779216]
Rex_2471	Clo1313_1879	operon	0	0	0	0	0	0	1	-241	5.482	PFAM: malic protein NAD-binding; malic protein domain protein; KEGG: cce:Ccel_0138 malic protein NAD-binding; malic protein NAD-binding protein [YP_005688382.1;Clo1313_1879;Clo1313_1879;12421611;385779217]
Rex_2471	Clo1313_1881	operon	-56	7.8	999	0	0	0	2	-59.0,-58.0	5.589,4.977	KEGG: cce:Ccel_2232 hydrogenase, Fe-only; TIGRFAM: hydrogenase, Fe-only; PFAM: hydrogenase large subunit domain protein; NADH:ubiquinone oxidoreductase, subunit G, iron-sulphur binding; ferredoxin; iron hydrogenase small subunit; hydrogenase, Fe-only [YP_005688384.1;Clo1313_1881;Clo1313_1881;12421613;385779219]
Rex_2471	Clo1313_1882	operon	-56	7.8	999	0	0	0	2	-59.0,-58.0	5.589,4.977	KEGG: cce:Ccel_2233 respiratory-chain NADH dehydrogenase domain 51 kDa subunit; PFAM: Respiratory-chain NADH dehydrogenase domain 51 kDa subunit; Sucraseferredoxin family protein; Soluble ligand binding domain; NADH ubiquinone oxidoreductase, F subunit, iron sulphur binding; NADH dehydrogenase (quinone) [YP_005688385.1;Clo1313_1882;Clo1313_1882;12421614;385779220]
Rex_2471	Clo1313_1883	operon	-56	7.8	999	0	0	0	2	-59.0,-58.0	5.589,4.977	KEGG: cce:Ccel_2234 ferredoxin; ferredoxin [YP_005688386.1;Clo1313_1883;Clo1313_1883;12421615;385779221]
Rex_2471	Clo1313_1884	operon	-56	7.8	999	0	0	0	2	-59.0,-58.0	5.589,4.977	KEGG: cce:Ccel_2235 histidine kinase; PFAM: ATP-binding region ATPase domain protein; SMART: ATP-binding region ATPase domain protein; ATP-binding protein [YP_005688387.1;Clo1313_1884;Clo1313_1884;12421616;385779222]
Rex_2471	Clo1313_1885	Original,scan	-56	7.8	999	0	0	0	2	-59.0,-58.0	5.589,4.977	KEGG: cce:Ccel_2236 NADH-quinone oxidoreductase, E subunit; TIGRFAM: NADH-quinone oxidoreductase, E subunit; PFAM: NADH dehydrogenase (ubiquinone) 24 kDa subunit; NADH-quinone oxidoreductase subunit E [YP_005688388.1;Clo1313_1885;Clo1313_1885;12421617;385779223]
Rex_2471	Clo1313_1943	operon	-79	5.6	999	0	0	0	2	-61.0,-60.0	5.024,4.835	hypothetical protein [YP_005688441.1;Clo1313_1943;Clo1313_1943;12421678;385779276]
Rex_2471	Clo1313_1944	Original,scan	-79	5.6	999	0	0	0	2	-61.0,-60.0	5.024,4.835	KEGG: tit:Thit_0372 isocitrate dehydrogenase, NADP-dependent; TIGRFAM: isocitrate dehydrogenase, NADP-dependent; PFAM: isocitrate/isopropylmalate dehydrogenase; isocitrate dehydrogenase [YP_005688442.1;Clo1313_1944;Clo1313_1944;12421679;385779277]
Rex_2471	Clo1313_2015	Original,scan	-74	5.4	999	0	0	0	2	-77.0,-76.0	4.438,5.482	manually curated; KEGG: cce:Ccel_1445 glucose-6-phosphate isomerase; PFAM: phosphoglucose isomerase (PGI); glucose-6-phosphate isomerase [YP_005688510.1;Clo1313_2015;Clo1313_2015;12421751;385779345]
Rex_2471	Clo1313_2016	Original,scan	-276	5.4	999	0	0	0	2	-276.0,-275.0	5.482,4.438	PFAM: small acid-soluble spore protein alpha/beta type; KEGG: cce:Ccel_1444 small acid-soluble spore protein alpha/beta type; alpha/beta type small acid-soluble spore protein [YP_005688511.1;Clo1313_2016;Clo1313_2016;12421752;385779346]
Rex_2471	Clo1313_2049	scan	0	0	0	0	0	0	1	23	5.122	TIGRFAM: type IV pilus assembly protein PilM; KEGG: cce:Ccel_2409 type IV pilus assembly protein PilM; type IV pilus assembly protein PilM [YP_005688541.1;Clo1313_2049;Clo1313_2049;12421787;385779376]
Rex_2471	Clo1313_2090	Original,Rpt,scan	-42	6.7	999	-48	1.9	999	2	-44.0,-43.0	6.051,4.881	TIGRFAM: enolase; KEGG: cce:Ccel_2254 phosphopyruvate hydratase; PFAM: Enolase-like; enolase [YP_005688582.1;Clo1313_2090;Clo1313_2090;12421828;385779417]
Rex_2471	Clo1313_2093	operon	0	0	0	0	0	0	2	-160.0,-159.0	5.122,5.929	TIGRFAM: triosephosphate isomerase; KEGG: cce:Ccel_2260 bifunctional phosphoglycerate kinase/triosephosphate isomerase; PFAM: triosephosphate isomerase; triosephosphate isomerase [YP_005688585.1;Clo1313_2093;Clo1313_2093;12421831;385779420]
Rex_2471	Clo1313_2094	scan	0	0	0	0	0	0	2	-160.0,-159.0	5.122,5.929	KEGG: cce:Ccel_2260 bifunctional phosphoglycerate kinase/triosephosphate isomerase; PFAM: phosphoglycerate kinase; phosphoglycerate kinase [YP_005688586.1;Clo1313_2094;Clo1313_2094;12421832;385779421]
Rex_2471	Clo1313_2095	Original,scan	-168	4.2	999	0	0	0	1	-170	6.174	TIGRFAM: glyceraldehyde-3-phosphate dehydrogenase, type I; KEGG: cce:Ccel_2275 glyceraldehyde-3-phosphate dehydrogenase, type I; PFAM: Glyceraldehyde 3-phosphate dehydrogenase, NAD(P) binding domain; Glyceraldehyde 3-phosphate dehydrogenase, catalytic domain; glyceraldehyde-3-phosphate dehydrogenase, type I [YP_005688587.1;Clo1313_2095;Clo1313_2095;12421833;385779422]
Rex_2471	Clo1313_2171	scan	0	0	0	0	0	0	1	-69	5.428	PFAM: BioY protein; KEGG: cby:CLM_1052 BioY family protein; BioY protein [YP_005688662.1;Clo1313_2171;Clo1313_2171;12421911;385779497]
Rex_2471	Clo1313_2190	Original,scan	-92	1.8	82.76	0	0	0	1	-86	5.223	KEGG: cpy:Cphy_2081 small GTP-binding protein; TIGRFAM: small GTP-binding protein; PFAM: GTP-binding protein HSR1-related; small GTP-binding protein [YP_005688681.1;Clo1313_2190;Clo1313_2190;12421930;385779516]
Rex_2471	Clo1313_2191	Original,scan	-133	1.8	82.76	0	0	0	1	-141	5.223	KEGG: gtn:GTNG_1264 hypothetical protein; hypothetical protein [YP_005688682.1;Clo1313_2191;Clo1313_2191;12421931;385779517]
Rex_2471	Clo1313_2239	scan	0	0	0	0	0	0	1	-327	5.323	KEGG: ele:Elen_1249 deoxycytidine triphosphate deaminase; TIGRFAM: deoxycytidine triphosphate deaminase; PFAM: deoxyUTP pyrophosphatase; deoxycytidine triphosphate deaminase [YP_005688722.1;Clo1313_2239;Clo1313_2239;12421979;385779557]
Rex_2471	Clo1313_2240	scan	0	0	0	0	0	0	1	-128	5.323	PFAM: regulatory protein TetR; KEGG: cpy:Cphy_0176 TetR family transcriptional regulator; regulatory protein TetR [YP_005688723.1;Clo1313_2240;Clo1313_2240;12421980;385779558]
Rex_2471	Clo1313_2257	Original,scan	-126	3.2	999	0	0	0	2	-128.0,-127.0	4.232,4.395	PFAM: pyridoxamine 5'-phosphate oxidase-related FMN-binding; KEGG: slp:Slip_0090 pyridoxamine 5'-phosphate oxidase-related FMN-binding protein; pyridoxamine 5'-phosphate oxidase-like FMN-binding protein [YP_005688740.1;Clo1313_2257;Clo1313_2257;12421997;385779575]
Rex_2471	Clo1313_2271	scan	0	0	0	0	0	0	1	-134	5.814	PFAM: protein of unknown function DUF438; Hemerythrin HHE cation binding domain protein; KEGG: dhd:Dhaf_2669 protein of unknown function DUF438; hypothetical protein [YP_005688753.1;Clo1313_2271;Clo1313_2271;12422011;385779588]
Rex_2471	Clo1313_2471	Original,scan	-79	7.5	999	0	0	0	2	-81.0,-80.0	4.113,6.303	PFAM: CoA-binding domain protein; Rex DNA-binding domain protein; KEGG: cce:Ccel_2882 redox-sensing transcriptional repressor REX; CoA-binding protein [YP_005688935.1;Clo1313_2471;Clo1313_2471;12422212;385779770]
Rex_2471	Clo1313_2472	Original,scan	-169	7.5	999	0	0	0	2	-170.0,-169.0	6.303,4.113	KEGG: cce:Ccel_2884 ABC transporter related; PFAM: ABC transporter related; SMART: AAA ATPase; ABC transporter [YP_005688936.1;Clo1313_2472;Clo1313_2472;12422213;385779771]
Rex_2471	Clo1313_2490	operon	-109	1.6	42.71	0	0	0	1	-111	7.411	KEGG: tjr:TherJR_0607 urease, alpha subunit; TIGRFAM: urease, alpha subunit; PFAM: amidohydrolase; Urease alpha-subunit domain-containing protein; urease subunit alpha [YP_005688952.1;Clo1313_2490;Clo1313_2490;12422231;385779787]
Rex_2471	Clo1313_2491	operon	-109	1.6	42.71	0	0	0	1	-111	7.411	TIGRFAM: urease, beta subunit; KEGG: hac:Hac_1532 urease subunit alpha; PFAM: Urease beta subunit; urease subunit beta [YP_005688953.1;Clo1313_2491;Clo1313_2491;12422232;385779788]
Rex_2471	Clo1313_2492	Original,scan	-109	1.6	42.71	0	0	0	1	-111	7.411	TIGRFAM: urease, gamma subunit; KEGG: fjo:Fjoh_4837 urease subunit gamma; PFAM: Urease gamma subunit region; urease subunit gamma [YP_005688954.1;Clo1313_2492;Clo1313_2492;12422233;385779789]
Rex_2471	Clo1313_2530	Original,scan	-330	8.6	999	0	0	0	2	-333.0,-332.0	6.433,7.315	KEGG: cpy:Cphy_0624 endo-1,4-beta-xylanase; PFAM: glycoside hydrolase family 10; Carbohydrate-binding CenC domain protein; Dockerin type 1; SMART: glycoside hydrolase family 10; glycoside hydrolase [YP_005688985.1;Clo1313_2530;Clo1313_2530;12422269;385779820]
Rex_2471	Clo1313_2531	Original,scan	-77	8.6	999	0	0	0	2	-77.0,-76.0	7.315,6.433	manually curated; PFAM: Radical SAM domain protein; KEGG: cpy:Cphy_2083 biotin synthase; SMART: Elongator protein 3/MiaB/NifB; radical SAM protein [YP_005688986.1;Clo1313_2531;Clo1313_2531;12422270;385779821]
Rex_2471	Clo1313_2586	Rpt,scan	0	0	0	-24	5.9	999	3	-59.0,-33.0,-32.0	4.610,6.635,6.852	PFAM: copper amine oxidase-like domain-containing protein; KEGG: dsy:DSY1185 hypothetical protein; copper amine oxidase-like domain-containing protein [YP_005689038.1;Clo1313_2586;Clo1313_2586;12422330;385779873]
Rex_2471	Clo1313_2627	operon	-77	6.9	999	0	0	0	3	-171.0,-78.0,-77.0	4.438,4.789,5.323	KEGG: hor:Hore_22720 tagatose-6-phosphate kinase, phosphofructokinase I; TIGRFAM: 1-phosphofructokinase; PFAM: PfkB domain protein; 1-phosphofructokinase [YP_005689078.1;Clo1313_2627;Clo1313_2627;12422371;385779913]
Rex_2471	Clo1313_2628	Original,scan	-77	6.9	999	0	0	0	3	-171.0,-78.0,-77.0	4.438,4.789,5.323	PFAM: extracellular solute-binding protein family 1; KEGG: mrb:Mrub_0284 extracellular solute-binding protein family 1; extracellular solute-binding protein [YP_005689079.1;Clo1313_2628;Clo1313_2628;12422372;385779914]
Rex_2471	Clo1313_2719	scan	0	0	0	0	0	0	1	12	6.707	PFAM: ribonuclease III; KEGG: cce:Ccel_3321 ribonuclease III; ribonuclease III [YP_005689154.1;Clo1313_2719;Clo1313_2719;12422465;385779989]
Rex_2471	Clo1313_2765	operon	-73	2.7	999	0	0	0	1	-76	4.61	PFAM: thymidylate kinase; KEGG: clj:CLJU_c01390 thymidylate kinase; thymidylate kinase [YP_005689200.1;Clo1313_2765;Clo1313_2765;12422513;385780035]
Rex_2471	Clo1313_2766	operon	-73	2.7	999	0	0	0	1	-76	4.61	PFAM: Orn/Lys/Arg decarboxylase major region; Orn/Lys/Arg decarboxylase domain protein; KEGG: cce:Ccel_0155 Orn/Lys/Arg decarboxylase major region; Orn/Lys/Arg decarboxylase major region [YP_005689201.1;Clo1313_2766;Clo1313_2766;12422514;385780036]
Rex_2471	Clo1313_2767	Original,scan	-73	2.7	999	0	0	0	1	-76	4.61	KEGG: tps:THAPSDRAFT_37559 hypothetical protein; hypothetical protein [YP_005689202.1;Clo1313_2767;Clo1313_2767;12422515;385780037]
Rex_2471	Clo1313_2834	scan	0	0	0	0	0	0	2	-213.0,-212.0	5.122,5.024	KEGG: tjr:TherJR_2918 hypothetical protein; hypothetical protein [YP_005689265.1;Clo1313_2834;Clo1313_2834;12422584;385780100]
Rex_2471	Clo1313_2835	scan	0	0	0	0	0	0	2	-103.0,-102.0	5.024,5.122	PFAM: Abortive infection protein; KEGG: amt:Amet_1042 abortive infection protein; abortive infection protein [YP_005689266.1;Clo1313_2835;Clo1313_2835;12422585;385780101]
Rex_2471	Clo1313_2850	operon	-72	4.1	999	0	0	0	2	-114.0,-74.0	4.610,4.566	KEGG: cce:Ccel_0056 single-strand binding protein; TIGRFAM: single-strand binding protein; PFAM: single-strand binding protein/Primosomal replication protein n; single-strand binding protein [YP_005689281.1;Clo1313_2850;Clo1313_2850;12422604;385780116]
Rex_2471	Clo1313_2851	Original,scan	-72	4.1	999	0	0	0	2	-114.0,-74.0	4.610,4.566	KEGG: cce:Ccel_0055 ribosomal protein S6; TIGRFAM: ribosomal protein S6; PFAM: Ribosomal protein S6, bacterial-like; 30S ribosomal protein S6 [YP_005689282.1;Clo1313_2851;Clo1313_2851;12422606;385780117]
Rex_2471	Clo1313_2951	scan	0	0	0	0	0	0	1	-221	6.562	KEGG: hor:Hore_15700 hypothetical protein; hypothetical protein [YP_005689381.1;Clo1313_2951;Clo1313_2951;12422707;385780216]

## Sheet: Table S3
Table S3. Locus tags and amino acid sequences of proteins tested in the original organism-wide screen.
Notes:
The p2tf.org database includes a list of predicted TFs in C. thermocellum. The third column designates whether the Locus tag is included at p2tf.org
Rows marked red indicate proteins included in the original DAP-seq experiment that do not include sequence specific DNA binding domains.
This is not an exhaustive list of TFs in C. thermocellum. Several TFs are found at p2tf.org but not on this list. This was discovered late in the manuscript preparation stage.
Locus Tag	Sequence	In p2tf.org	NCBI CDD search hit	Notes
Clo1313_0026	MSNLGKLFKEIRLSKKWSIRQAAKKMGISYSYLSILEKGVDPRTGKDSNPKPETLKMISKAYDYPYEELMKAAGYLSEDVQIQKKFDHDIFVKNILLIMGNMTAEEFSDDIYQKTGYQIKPSQIKSYIDGDIEPFPGTINILSKYAQVTPDFWYVPNTEESLRKEREKYNETILKAASQTFDKNFETFLNLDDDIKNFLSSEENMPYIKAAMEARSKNISADTLKLLIDTIAKEVKKAK	Yes	HTH_XRE superfamily
Clo1313_0035	MAGKLSKVNLNNYKPLREVIFDTLREAIIAGELKPGERLMEVKLAEKMGVSRTPVREAIRKLELEGLVEMLPRKGAHVAELSVKDIMDVLEVRATLDGLATALAAERITDEEIKKLEHVHSQFLNYANKDNLQGSIKKDVEFHELIYRASRNERLIQIANNLREQVQRFRVIYLKDYSNPRELIKEHQYILEAISTRDKAAAQEYAQRHINHQEAAIIKAIKNMKGGGGE	Yes	GntR superfamily
Clo1313_0089	MAKKVTMEFIANQLGITKNTVSLALRNMPGVSEKTRKEILRTAEKYGYIYKKSNSKNSKSNSRTGSICLMLSNDTKNSVGFFSFIQYGVESEGKRNGLNTILYCFDDNKEFQPPVCIRDGIVSGIITLGRISRKTVSSIISLNLPLVIVDDFFDDIKASYVLTDNLSGGYTATEYLIKSGHRSIGFFGDIFASPSFFDRYMGYLKAHVQYNLHVNSSFSIIDKNMAVLLHEGVDKVVDELKKIPQLPTAMFCCNDVEAIALYKAFSVMGISVPDDISIIGFDDIESSTSVSPELTTMHINKEAMGERAVKKLIEKMNGQESMDEKIVLPVTLIERQSVKRIG	Yes	PurR/LacI Family
Clo1313_0107	MKMSTKGRYGLRAMLDIAVNSKGDIVSVKSIAERQNISESYLEQVFSILRKAAIVKSIKGAQGGYVLADDPSNITVGKILRTLEGNLNVVDIDDRDSEVSKEEKCINEFVWNKINKSIDKVVDNITLGDLLREYQKLEDNSSVMYYI	Yes	IscR Family
Clo1313_0125	MSDIKADAFVDITDVVCPMTFVKAKIAIEELEEGQILEIKMNEGEPILNVPRSFKEEGHRVLDVVNNEDGTFTVFVEKGKV		SirA_YedF_YeeD superfamily
Clo1313_0222	MTQMRDITKIQQLVGNITEQDLKYVECYVSEK		None found
Clo1313_0223	MLCFGKVGIFISSVGIDKKYFENIYRKYIPGNPDFKNDWIQFVISHEVMVYIKKFITEYQERIIGYKDILEALSEIICHSLIRGIVGVKTEKNLISDNFEIENIIEYMHQHFGQKITVEELAKKTNMSKSHFIRVFKKITGLSPMDYLINIRIEKAKKLLGAGTKNISEISFLCGFNSLSHFSSTFSKIVGVSPSKYNSLYSRN	Yes	AraC superfamily
Clo1313_0246	MNKTELIASMAEKSQLSKKDAEKALNAFIESVEEALAKGDKIQLVGFGSFEVRERAERKGRNPQTKEEIVIPATKTPIFKVGKGLKELVNK		HU_IHF superfamily	non-specific HU domain
Clo1313_0256	MMAKPELTKQLIAQTLKKLMLNTPLDKISVQEIVDACGLNRKTFYYHFRDKQDLVCWIFDTEFASLTDANHNNSVLDELVEHLYKNRDFYVAALTSNVQNNLSEHFFRIIYESVREKAQEVLGENKIAPAEFDMIVNYFANAIVGTITQWARDGMKSPPYEYSTSFYPLTEECLRFIVEKRAEKRK	Yes	AcrR superfamily
Clo1313_0280	MLELFKSVKLDKNSGTPLYMQLSDKIAEMIENGILPADLKLPSIRQMSALLNVNSVTIVSCYKHLETKGYVYSRPGSGTYVAVVLPKQSENYSDRNIILDELYQSDDLNLINNGHIKINENTINFASATPKSSLFPVENFKLVLNEVLDRDRGNAFDYQDSQGYYPLRSSVRILLEKRKIACHEENIQIISGAQQGIDIIAKALLRQGDYVITESPTYTGAIAVFKSRGAEIADVPLSCDGPNLNILEYNLKKYKPKLIYTIPSFQNPTGISYSNEKRKEILALAERYDAYIIEDDYVSGLDFENMGFATVKSMDKSDRVIFLKSFSKIFMPGLRLGFMVVPSSLKSYIIEAKHATDISTSGLIQRAFDLYIRKGMWDGHFKLMFNIYKERYYKTIEAL…	Yes	MocR family
Clo1313_0289	MAQLKKILISLPDNLLKEVDSIVAMEKINRSEFVREAMKLYIREKRRIEMRDKLKKGYQQMAEINIKLAEICFEADNDQQQKYEESLRELEESGN		NikR superfamily
Clo1313_0348	MDSLSRMNKALEYIEEHLTDDIDYCEVSKIAQCSEYHFKRMFSFLSGIGLSEYIRRRRLTLAALDLKNANLRIIDVAVKYGYDSADSFSRAFYSMHGVLPSEARNENTQLKAYPRMTFQLSIKGGCEMNYRIVEKGPFKLVGFKKRVPIIFKGINPEIAKMTELLTPEVIRELKALSNVEPTGIISASANFSEERMKEKGEMDHYIGVATTGNEPAGYDVLKVEAGTWAVFESIGPFPETLQNVWGRIYSEWFPSSGYEVVEGPEILWNESPDTANPKYRSEIWIPVKKKDY	Yes	AraC superfamily and YdeE domains
Clo1313_0351	MFSDFIKHYNIIRDILRDCFLYGCFSRDGLESKRNVSSRKISYEMRRIQQYVEEEYIKVDKDGRYKLLNLTYDFMRHSDNFLVSTYMTKSFTRTDLLIYFLILLYIQSQKRQCSLSEIEDGLAEGGYLSFDRISSKTIERKLSEMCTSFGILSCETVKRKKFYSITPDILKTLDDNELRELFVAVGLFKNIIFPVVAGYFCEQTLKDYMYFERNISENNNHYFSYRNVHFHPVIEEQVLWEILKAMHEEHKIKIIYHLPHKNQEKSSKTQGYAANGDCKRQCSKTLAPYKIRYDVRYGRFYLVSFDGSKNCIVSRLDRIESVEILEDTFRRKDYDELYDKQMRYSWSSMPLKQRKEPEKVKLEVIIDEETEGYIIEKILNESPNGTVEKIEDGRYHVTI…		WYL superfamily	WYL domains are often associated with DBDs, but non are found on this protein
Clo1313_0360	MNNHICSCERCQHKICAKRVPIFSTLNSEEINKVVNLIIRKRYSRGEMIVLEGSHLDRLIIINSGKVKAFRNTFEGKEQILYIFSQGDFFGEKNLLINQTAQYNVEALEETHVCTIKKNDFKNLLREYPEIGLKIIEELCNRLERLENAVENMGTKNAEERVSAVLLEFARKYGKESQNGIIVELPLSREGIANYIGVARETVSRKMNMLQEEGIIEMVGNKKVIIRNIDAL	Yes	Crp superfamily
Clo1313_0365	MYNVGIYGGSFNPLHLGHIRCIIEAANQCKELHIIISCGVNRNEIPPRVRYRWIYQVTKHIGNVKIHFLEDDAVDKNAYSKEYWQEDAQKVKDMVGKPIDVVFCGSDYDENSFWKQCYPESELYIIKRNGISSTEIRKNPYAHWDSIPNVVREYYVKKVLLIGGESTGKSTLTINLANYYNTNYVEEVGREISMRSGTDMLMIPSDFTDILLTHKMKELEAAKQSNKVLFIDTDCLITRFYIDFLDDPQNDKERNKALADAISALNHYDLVFYLEPDVEFVQDGDRSEVIAANREKYGNQIKKLFDERGIKYISVSGNYHERFLRVTSEVDRMLGINRAE		PRK08099 superfamily
Clo1313_0396	MTSEEIAKLCGVSRATVSRVINNSPNVKEETRQKILAVIKEKNYVPIAPARRLAGIDSNIIGLFVLDIDISESKSRVSESTYFSRLINLIIDQANNFGFQVLVSIITSQKQLSEIRNLFMSRTIFSGIFIGAFNDEIQLDDDIIMQHPTIIIDRQSERMVKKPNRLVVNLDNFEGAYNATQFLIKLGHTRIGHISGDLRKLSGIERYEGYKKALEDAGLGFDKNLVREGNFLDDSGYRLAREILKENVTAIFCANDVMAISAIKAIKETGLSVPDDISVIGFDNTAIGNYIMPALTTVNAPLEHIAEACIESLKYFCEHKHFKQKEIRVKTDLIIRDSTKRALEF	Yes	PurR/LacI Family
Clo1313_0401	MDKYNILVCDDDKAIVDALEIYLKQEGYNVVKAHTGKQALKALEEEKIHLVLMDVMMPELDGLSATVKIREELNIPIIILSAKSEDTDKIIGLNFGADDYVTKPFNPLELVARVKSQLRRYTQLGGAERKSGVLKNGGLELDTEAKELRVDGELVKLTATEYGIVLFLMKNAGKVFSIDQIYENVWKEPAYSSENTVAVHIRRIREKIEINPKEPKYLKVVWGIGYKMEKY	Yes	OmpR superfamily
Clo1313_0409	MQKYGVLVVDDSSFMRRCISLIIEKDPQLFIIGIARNGIEAIEKVQRLKPDIVTMDVEMPEMDGMTALKEIMRVCPVPVIVLSNQTDKDPETTFQALELGAADFYLKNALLEENVKPEIIREFLDRLKAIAQKARKCGKKEIKQKTDSEKVSEILDNILSKSEDLIKTKTGAADLLIIGCSTGGPSALQSILPRFPKDTHVPIVVLQHMPPGFTKPLAERFDAICNLRVKEAEDGDIVEAGNIYIAPAGYQTFFDKKANGVIALRVKDCPSVKTLYKPSINVTLDSAAPIYRERLLSVILTGMGNDGLVGCETVKKYNGKVIVEAEETCVVYGMPKVVYEAGLADIQVPLSDIFHEIMLCIGNK		CheB superfamily	has REC domain associated with two-component transcription factors, but does not have DBD/Trans_reg domain necessary for transcriptional regulation
Clo1313_0421	MAEWKIYTPEGVQDILQNECFFKKNLEDRIRKVFRASGYYEVETPIVEFYDVFSTEENIIPQETMFKFFDQQGRILVLRPDLTIPIARVAATKLKDAAYPLRISYIGNAFKYNELGGGKQKEFTQAGVEIIGVNTPEADAEVIATAIDAVKATGLENFQIDIGQVEFFKGLMEETGLSEEETEKMRVLIDRKDFLGIEELVEEHNIRDDLKELILDFPKLFGSTDVIDRVEKYPINERSIKALNNLRSIINILDDYGLSKYVSVDLGMVQSLNYYSGTIFRGFTYGVGFPILSGGRYDRLVEKFGKSSPATGFSMGINMVMMALDRQKVEFEKPRVDTLVCYREEGRKTAFQICETLRKQGLAVEVDINGGDFETARNYAALKGIGGILKVLDDENIEI…		hisZ superfamily	Class II tRNA aminoacyl synthetase-like catalytic core domain
Clo1313_0431	MDCHKLRRLLKKEEGPKLDFKAEYDLSTESGKKELTKDVIAIANSRGGRGYIILGIEDKTKRVLGIEPKRYTEEQIQQIIYNRCDPPVPISVDFVGLDGKTVGVITVYRSSHKPHQMIQNGAFYIRRGSTTDIARRSEIANLFQENGLMTYETVILKNVGMEELDFGLIKDYFKTLNVFSDNPSELILEALGIIGQKSDTEEYHPTIGGLLLFGKNPSLYLPHVYVKVVYNGEARLFFGNILKMLDDVSDYMRSIIKVEGYPFNALEEVIANALVHRDYLDVSKGIVITVTDKNIEISNPGALIAGNSVYSFSREINPDRRNPWLYQRLLTLDPKKRFMKSGVGLKRVKKSFTGIGPVKFINIGSQNLFKVLLPIGKKQESTSDTSGLF		COG2865 superfamily	Contains Alba domain which binds DNA without sequence specificity
Clo1313_0483	MPLNKREAKKKVREIIHCLEQTGDIPEQENCIKVAERKLEMLVKEAPASLVYELGCVYSHFKNSGGDVDTALSRLKKILEREVKKEDE		None found	No Domains detected
Clo1313_0491	MYNIGDKIVYPMHGAGVIESIEEREILGKKQSYYVVKIPIGEMKVLIPIKNVDGIGIREVISEEDADKVFLILKNKALPSNTNWNKRYRENMSKIKSGNIFEVADVVRCLMLRDKLKGLSTGEKKMLNSAKQILISELVLAKNMNPMEIEGMIDKYIS		CarD_CdnL_TRCF superfamily	Binds non-specifically to DNA
Clo1313_0518	MDIILSNVSDRPIYEQIYNQIKNAIISGELKEGDMLPSIRALAKDLRISVITTKRAYDELERDGYIYTVAGKGCYVAKKNMELIREEYLKRIEEHIREIQCLAKVCDLSRDDIFEMFSIIQKEE	Yes	YhcF superfamily
Clo1313_0527	MPGRIKKIEEKDKKAEQRTVPCSMLPFWSELCDSEKEMIEQSSIKARYEKGMILNRSEQECKGIMLLLSGGLRTYIVSDEGREVTLFRVGKGETCVLSGSCLMDSIVFDVMIEAVEDTEVIIIPTSVLSQIMKENPRVEVYLYKTAMERFSDVMWTMQQILFMRADKRVAIFLWDELAKSNHTTIYLTHDEIARYIGSAREVVTKVLKYFAREGVVSLGRGKIEVIDRNKLKKYL	Yes	Crp superfamily
Clo1313_0619	MRKILIVEDDESIGELLRDYLEINGFSVDICMNGTEGLKRIRDGEYDLLILDIMLPGMNGYEILKKIRDEKDIPVLIVSAKKEEFDKIHGLKLGADDYITKPFSPGELVARVNAHIAKYERLRNKYGNNNVNSITIRGLEIQKDSRRVFVNGKEVNLAQKEFDVLLFLAQNPNRVFSREEIFDRVWGMDALGDAATVTVHIGRIREKIESDPSNPQYIETVWGAGYRLRA	Yes	OmpR superfamily
Clo1313_0635	MDGTVLLIDYFEYEREKTKIIFDNIGEYDFIEVENLKKFYSIFKDLDSITLIIMDIAFPVEKEGLEVLSAIRNNSRTANTPVIIATKSDNPGYRHAALKFKVSDYILKPYPTKRLENSVRSVLKICQRFRYEFDSAHVISMSIEDYISKEFKVASRAGQSLSVILMAPVGLEKEPSEQSTQISSELQDQIQNLAIEKVKLSLRSTDTAILNANRDILVILPFTNAAGAQKVLQKIQDNVREGLKSLNINYDDYYYAVSVTFPNDGKTFQSLMEKAVKKVEDKIMLEKITSIGVNILDNARNSYKKFNK		PleD superfamily	has REC domain associated with two-component transcription factors, but does not have DBD/Trans_reg domain necessary for transcriptional regulation
Clo1313_0637	MKGEISVLIADDNVEFAKLLKEYMNQYEDIEVLELAKDGLQAIEMIISKKPDVVVLDIIMPNLDGLGVLERLSTMQLEYRPIFIMLSAIGQDVFVQRAVNLGAEYYIIKPFDVEVLVTRIRQLYREKTTSVFSNKPIIKNSELLSSNVDKNYDLEVEVTNLMHEVGIPLHMAGYQYLREAVIQTVKNSKVFTSVTKNLYPAVAEKYNTTPQKVERAIRNAIESAWARGNPDTVDALFGYTINYSKGKPTNSECIAMMADKIRITMGLRP	Yes	Spo0A_C superfamily
Clo1313_0638	MNKTELINSIASKSGLSKKNSEAALNAFIASVEEALKKGDKVVLVGFGTFEVKNRAARKGRNPQTKEEITIPASKAPVFKAGKGLKDIVNK		HU_IHF superfamily	non-specific HU domain
Clo1313_0653	MNFRKSILYICVVFSLVLFIQGIYTLLLAKEKYNGTESDDKYDPVEIVKWKIDREDGRKTLNSYINVLVLGLDDDEKRSDVIALINYNPDENKMNILSIARDTRVKVNGKYMKINALIGKGGEKMVIDMVEDITGLPVDYYVTLNFKGFREIVDTLGGVEINVPFDMDYDDPYQNLHIHLKKGKQVLDGKKAEQFVRYRKGNHNGEGYEDGDLGRIKMQQLFMREFVNQKLKLKYLLKADEIFYTLKKNMRTNIEIGDIRYFIKDIKNIKTPEINGYTLPGYSRYIGGQWFYIYDKKKTKELIEQNFYYSN		LytR_cpsA_psr superfamily
Clo1313_0692	MPKETFFNLPKDKRNLIISAAMDEFSKAGYNTASINQICKKSNIPKGSFYQYFTDKLDLYVYIMTLTIEEKIKFFSSAIAEFHTLTFLEQFRLLFLKGLEFAKKHPQYAALADQFSKEDNESVKSAVIKEGDKQAESLFMQMIHNAKTKGEIDSKVDSLALCLLLQSLNSAVNKYMIGKFGGISYEYNQEDINNFVDSLLDIIFSGIQNKAD	Yes	AcrR superfamily
Clo1313_0696	MKEYKLAESEKKFAELIWQNEPIGSGELVKLCEKEMNWKKSTTYTVLKKLCEKGIFQNKDAVVTSLISRDEYYSRQSVRFVEDTFGGSLPKFLTAFISGKKISRQQVEELKRLIDEYKED	Yes	Penicillinase_R superfamily
Clo1313_0710	MAKIEHDEGESYSRSLREKVFYQIQNDILNGVYQPGDSLTEKKLCDELGVSRTPVREAIRQLELVELVRSIPNKGVIVTGISEKDIEEIYVIRMMIEGLASRWAAENITREELEELKEALDLQEFYTLKNDIEHLLKLDSRFHDILFRASKSKPLIHILTTFHHHIQRARNASFESPGRAKKVLEEHKAIYEAVVARDADRAEQMTKEHVKNASIMYKRVFKG	Yes	GntR superfamily
Clo1313_0715	MFAVMVVDDDPKIREWFEVEIEWGKMGFDFICSAKDGIDALNKLNQHNKLDLVISDIDIPKMNGIELLNSIKEYNLSSMIVLLSDENNMAHVKQGLLLGAFDYILKPLDKDKVIDVLKKAHDSLMDKKMEEERNKNLKKKLELNLSLSRDKILQDLLRGKEFPFQELDYIQNEYNISLQKGMVQVGIIEIGNFDADSRELIKSGRFDSLVEEVGKIISNTLSEFPELNCNMVEMDIGLISVILQPVGQKELQDFEDMTADFFEKVLKGIKQDANMRATIGIGGAYSSLRDISQSYMGAKAALRHKFILGGNRVIHIKTDYNEKQNLLYPAEREKMLVESIMSGDDNALKLAENMFDDIAIGTGDNLKRIAFAANQLVFNISNFIDMQYDFINKLYDFRK…	Yes	YesN/Arac superfamily
Clo1313_0802	MNKSIGRLINLLARKSQMYLGKVLSQYNLTAAEEPFFMALQNREGITQEELTSIVCVDKAATARAVRSLEEKGYLLRIQDEKDKRQNRVYPTEKAKQIGQEVRTELMKFNKLLTRNIKEEDLDRLYSLLLQMEENMNKIFKEMIYQGNEEQE	Yes	HTH superfamily
Clo1313_0807	MKTCIACGMPMKDISDFAANDPNKDYCVYCSRPDGEMQSFEEKKESLTKFIVKTQGADENVAWKIAENMMHKLPAWKEYFN		Zn_ribbon_2 superfamily
Clo1313_0841	MENKKLIYIADDEINICNIIKSFLVKEGYDVETFTDGRSILEAFNKKPADLLVIDIMMPEIDGFSLCSTIRRQSSVPIIIVSAKDTEPDKIAGLTLGSDDYLTKPFSPMELIARIKSIFRRIELDKMHNDSVREIRIGDIVINVDKKQAEFNGKNIGLTGTEFNLLYYLAKNKNRAVSRSELLDKVWGFENYVETRATDDTIKRLRKKLSDSGSSLKIETVWGFGFKVNEEG	Yes	OmpR superfamily
Clo1313_0847	MENSEFHTVRGYQLIEQEKKLLTSAMEDYLEMIFRNIKKEGYMRINTLAEMLNVRPSSATKMVQKLSEKGFVEYKRYGIITLTEKGKALGEFLLKRHNIIEKFLRSIGISDNLLIETELIEHNLSVDTLRSIDELNSFFEEYPEILEKFRRYKNKKAKK	Yes	MntR superfamily
Clo1313_0855	MYDMAKKLIYIVEDEKHIQELLRFNLEENGYEVECFEDGETMFEVVERKKPDLFVLDIMLPGVDGFEICKKIKENYDLKKIPIIMLTAKNDELDRVLGLELGADDYISKPFSVREFVARVKVAFRRQADSFENSPKRVNVGRITIDFERREVYKDNQIIEMTFKEFELLKLLIMNRGKVLSRDMLLQKIWGFDFFGETRTVDVHIRYLRQKIEDDDNNPVYIETVRGIGYRFSDKEVRE	Yes	OmpR superfamily
Clo1313_0868	MDKTKILVVDDALFMRKLLGNTLKDIGYSNIVFAQDGYEAVDKAREIQPEVVTLDVSMPGMDGLEAIKKILQVSCDSKIIMVSAVTSEKVIQQAMKNGAVAYIPKPFSRKDVENGLRQCNAYIE		REC superfamily	has REC domain associated with two-component transcription factors, but does not have DBD/Trans_reg domain necessary for transcriptional regulation
Clo1313_0931	MFLDERKKRILQSIIDDYISTAEPVGSRTVARKHELGLSSATIRNEMADLEEMGYLTQPHTSAGRIPSDKGYRFYVDQLMKQSELTMEEIYSIKSAMDTKINELSQLLKQVSVAMSKITKYASMAALPEKKNSVLKAVQVVPVEKGKALVVVITNSGTIKNSLINISETVLPEHLVYVSNIFNEKLSGLTIGQINMPVIREIELLMGPSQDILMPVLNGVTDCIEQIDKSEVFLEGAINMLNYPEFSNVERAREFLKLMVEKDLISRVLKDANSEKDKIVIKIGHENDIEEMKECSLITTTYTAGDVVIGTIGIIGPTRMEYSKVLAAINYMKSKMKEHVERLIGKDLSGK		HrcA superfamily
Clo1313_0937	MKELTFVVVDDAVFMRTLLKKIIEEVETYKVVAEGANGFEAIQKAQLFKPDIMTLDITMPDMDGLTAVKEILKCSPDTKIIMVSAMGQQSMVIEAIKQGAKDFVVKPFEKSRVLQAIKNVTEN		REC superfamily	has REC domain associated with two-component transcription factors, but does not have DBD/Trans_reg domain necessary for transcriptional regulation
Clo1313_0947	MPLLKKLCENITNVIKERVKDIDDEKAEIINYGLYLWIADIIKLAIIFTAACLLRVFKLAVVFVVCFGLLRVFAGGSHAKTFWGCLLTNSAITFGSVYLSLLLSSIKPIFLFMLVMPFCAVVLYLYAPADHENKPVVSKKQKRKLKIVAYMVLIAEYLISLSITQNTFSNVIILSTLFVCLGMLPVTYKIMGARHGNGL		AgrB superfamily	transmembrane protein responsible for synthesis and export of quorum singal molecul AIP
Clo1313_0970	MSNKTKVLVIDDDVNICELIRLYMEKEGFEVVTVYNGSKALEVFRNEAPNIVILDIMLPGADGWQVCREIRKISNIPVIMLSAKGETFDKVLGLELGADDYLVKPFEPKELVARVKAVLRRYEHKDSDVQEIVYPNLIINKTNYTLKVNGKEMEFPPKELELLYFLASNPNKVFTREQLIEQVWGYDFYGDSRTVDVHIKRLREKLDSEGQNWQLKTVWGVGYKFEVK	Yes	OmpR superfamily
Clo1313_0991	MDKIRVVIADDHAMVREGLKQILELEKDIAVVAQASNGEEAVKLAKECQPDVVLMDINMPGMNGLQAIEKIKAENLAVKIIVLTIHEDKEYLFKTLQMGAEGYVLKDADSTVLVEAIRSVNRGESYIQSNMTKELVREFNRVTVNEKAKKTENDLTPRELEVLELIAQGLINKEIAKRLFISEKTVKNHVSNIFKKLNVSDRTQAAIYAYKHNITK	Yes	CitB superfamily
Clo1313_1100	MDLIEIFKALGDENRIRILNLLIRQELCVCEIETVLDMTQSNASRHLNKLKTSGIITSEKKSQWVYYRVDNKFIEENNLLYEFIKNKMAENTQLLRDIETLKKYKNSNFTCEQLREDKSQVLKYLREQCNNN	Yes	HTH_metalloreg superfamily
Clo1313_1236	MLFYGEYQHSVDAKGRVIIPSKFREGLGEKFILTKGLDNCLFAYSLEEWSNLEAKLRSLPFTDKDVRAFVRFFFAGAAEVEVDKQGRILIPQNLREYAGLEKDVYIIGVSTRVEVWDKSKWESYSGDENMSAESIAEKMAMLGI		MraZ superfamily
Clo1313_1262	MIDKAEIMDESAIMRAITRIAHEIIEKNKGVDNLALIGIQRRGVPLAKMIAEKIKGVEGKSVPVGILDITLYRDDLSMLSEHPIINGTQIDFPITDKKIVLVDDVLYTGRTVRAAIDALMDAGRPKMVQLAVLIDRGHRELPIRPDYVGKNVPTSRLEVVNVKLYEIDGVNCVTISDIEKGVRH		PRTases_typeI superfamily
Clo1313_1279	MKKERQAILLEKLEQDPFLTDEELSEMLGVSVPTIRLDRLELGIPELRERIKNVAQKNYSKVKSLQVKDIVGELVDITLGKSGISILETNSKMVFEKTRIVQGHYIYSLAESLAIAVIDAQVALVGVANIKYKVPVYAGSKLVAKAEVKKSKDNKFIVWVKITEKNVEVFRGKFILVSLEKI	Yes	PRK04424 superfamily
Clo1313_1329	MINTILVIDDNVFDNAIIKNYLSGERYSIISAVNGREALELIESRNIDLILLDIVMPIMDGYDFLKEFSKTPYYKEIPVIVASNLDNAENIEKIFEFEIFDYIIKPLDQINKLIFLNKIKSALKYRNALSELNKATRLINQLSAKEA		REC superfamily	has REC domain associated with two-component transcription factors, but does not have DBD/Trans_reg domain necessary for transcriptional regulation
Clo1313_1359	MGQKKIFSKKKNLTFKKALLIWMVSLIVLGGMIFLLGKFVLSDSNGSSDVDNDLTYPPVKSYEPISFPTPGKIGNDKPSDEENSDKFQGLTNGMKYHEKLVDESSRNILFIGQDRISGLYDTIGILSIDRKNKKLKIIMIPRDLYIDYSSRVKHYLEENGRLNDPDFYKINAAHLIGPYMKYEGKFGAYSMNFLAELIKEIFDIEVHDYVRVNTEGFVQIVDLFGGVDINVPYDMHYDDIYQDLHIHINKGWNHLDGKKAEGFVRYRQSNDEMGNITHSIGDYERKKNQINFIKAFIEQHGTMSNIDKLPSLISTLNKYMKHSIGVGDVLTTYIGYAKDVVLYKYPIETYTVTGKDKYMNQRYYIVIENDNKTSKVVD		LytR_cpsA_psr superfamily
Clo1313_1406	MKHARQAKILEIIDKEVIETQEEIADRLKKAGMEVTQATISRDIKELRLIKVMTEDGRYKYAPFNSTDNTVFNRLMTVFSKSYVSSDYANNIVVVKTLPGMAPAAASAIDSMNYPEIVGSIAGDDTVLIVCRSEKIAKEFVEKLSKLAKSDDK	Yes	argR superfamily
Clo1313_1409	MTSNKIRVVIADDNREFGDILYEYLNNQEDIEVVGVARDGIEAYELIVEKLPDIAILDIIMPHLDGLGVLEKIGATAISKRPLFIILSAVGQDKITQRALALGAEYYVVKPFDMEVLISRIRQLKNVNQPNVIRQDGLSGEVKSSYHPPQPKNLEAEVTNIMHEIGVPAHIKGYQYLRDAIIMVVKDLDVINSITKQLYPTIAKEYNTTPSRVERAIRHAIEVAWSRGQIDTIDSLFGYTINVGKGKPTNSEFIAMVADKLRLEMKMAT	Yes	spore_0_A superfamily
Clo1313_1410	MKRILVVDDAGFMRASLKMMLERHGHQVVGEAENGLVAVTKYKEIRPDIVTMDITMPVCDGIKAVKMIKEFDPDAKVIMISSMGQECFVRDAILAGAKGFIVKPFKEDYVIQAIEKL		REC superfamily	has REC domain associated with two-component transcription factors, but does not have DBD/Trans_reg domain necessary for transcriptional regulation
Clo1313_1414	MRTSNMKRKIKVLVVDDSLLFREKISKGIAQDASIEVVATASDPYEARDKIIEFKPDVMTLDVEMPRMNGIEFLKRLMPQYPIPVVVVSAVSHNVFDALNAGAVDFVTKPDLSTQRGFDFLINELIIKIKIASMAKVGHWKKEYADLKTIGSMNREASSKIIAIGASTGGTEAIYNLLRAFPRDIPGTVIVQHMPPVFTRMYAERLNNSCLMEVKEAQTGDRVCQGRVLIAPGDHHMTIKKSGSGYIVECTKGEKVSGHCPSVDVLFNSVAEVAGKNAIGIILTGMGKDGAKGLLAMRQKGARTLGQDEKSCVVYGMPKVAFEIGAVEKQVSLEAIPQLVYSML		CheB superfamily	has REC domain associated with two-component transcription factors, but does not have DBD/Trans_reg domain necessary for transcriptional regulation
Clo1313_1415	MDCRVKNEVRDDLNVNLEVMVAGNDEEFAASLKNALLDVGCKHSVKSAATFNEFKNYLRKNNFHIVFFDCSSDISFADVMESFENLKKEMPVVAVLEEDGSRHGFEMIKLGACEYLEKKDSSRLRSIIFKRCRELERERERIRFEKRLKEENERLLTTLESIGDGVIVTDKAGCVIMMNKAAQELTGYLSCNSIGKPLSEVFVIINGVNREPEPDPYERVLSERKTVGLRKNTMLVSKDGTLRYVSASTAPIKSSDREIMGVVVVFRDITRIRKAEEKLQKLSQAVEQSPGIIVMADTRGNIEYVNPRFTEVTGYSFDEVKGKSLFFMELEENGEEKCKDMIQAVFSGKEWRSEIRHKSKNNVVFWEYAYYSPIINSEGVVTNYLKVSEDITERKLMSE…		PRK11107 superfamily	has REC domain associated with two-component transcription factors, but does not have DBD/Trans_reg domain necessary for transcriptional regulation
Clo1313_1416	MRILIAEDDYASRKFLYKFLSAYGECDITIDGIEAVDAFMLALDEGKPYDLVCLDIMMPKLDGTRALKAIRDVEKQRGIEGDSRVKVIMTTALNDTTNVYNAFDSGCEAYAAKPIDTKKFTEVLKRIGLISECETK		REC superfamily	has REC domain associated with two-component transcription factors, but does not have DBD/Trans_reg domain necessary for transcriptional regulation
Clo1313_1417	MEVIKDRYSITELSGYLNVTDHTLRYYEREFNLYVPKDKRGRRYYTPELANIMYKIKTMRDEGLEIKAIKKILQSENVITEPPPVVTEDISVPVAKHNYGENLVDIKTFFQEFEKQLTNSVALEVELAKEHMTNELNKTKLELGACLENNIRRLESKLDKHFENVDRSISMWREKNKDSLLKRLKKKVFK	Yes	HTH_MerR-SF superfamily
Clo1313_1423	MKILLVEDEVRLSEALVHTLKKNNYIVDVAFDGITGQQMAETNMYNVIILDRMLPKKDGLDVLRDLRKQGVTTPVLILTAKDSVKNRVEGLDSGADDYLTKPFSKSELLARIRALGRRQSEIFVNEEINIGNMSFNCMKGEIKVNGQTIKLTSKESQILEILIKNKNIVVSKEQLLEKVWGFQTDIELNNIEVYLSYLRKKLSKLDCGIVIETIRARGYCLKEAL	Yes	OmpR superfamily
Clo1313_1449	MQNKINEKQQKILDFLNEQIEKNGYPPSVREICNAVGFKSTSTVHSYLEKLRKQGLIQKDPSKPRALKVINNKKNSKTDEPKNIYSGKELVEVPIIGKVTAGQPILAVENIEDTFPLPLDFVQNSTVFMLRVQGDSMIEAGIFDNDYIVVKQQSTANNGDIVVALIDDEATVKTFYKEKGFIRLQPANKFYDPIIVRDNLSILGKVIGVFRKM	Yes	PRK00215 superfamily
Clo1313_1471	MQIGAKIRQLRIANQMTQEELADRAELSKGFISQIENDLTSPSINTLVDILQCLGTDLKTFFSDSEDKQIVFREKDYFSKTDNELKNTIEWVVPNSQKNAMEPIRMTLQPGGRSLEDHPHEGEEFGYVVKGSIEVHIGNECYRVNEGESFYFESTRKHYIVNVGESDAQVIWVSTPPTF	Yes	cupin_RmlC-like superfamily
Clo1313_1482	MINKYSNVPLYSQLKNIIIEKIESGEYPPDTKIPSEQDFCELYNISRPTVRQAISELTNNGYLYKEKGKGTFVSKPKSSITTKRYTGFTDSILDNEITNERDIISIEKITNRDFKKLDEVFSIANNQVVDFAKISYKSKNGEDIISLNTSYIPMNLFPDIIEDVKSKKPSYDMLRGKYPLLPAKTKSTLEIIYTEQYEAQYLMVQPGQALFMVSNIIFSKSGQVVEFVISKYRADKCKLLFENTK	Yes	MngR superfamily
Clo1313_1494	MRMLKKCTGFFLYVLVLLVNIISVSALEPPPIYGDSNSDCKVNSTDLTLMKRYLLQQSISYINLINADLNGDGKINSSDYTLLKRYLLGYIDSFPVENQYPTTPEPSPTPTPAVDEEAWKNNTGTIELGDTIKVSGEGISVNGSVVTITAGGDHLVTGTLNNGMIFVNTTERVKLRLSGVNIKNPNGPAIYFYNVDKGFITIEKGTVNYLSDGSTYTDQDAKAALFSNDDLELKGKGTLYVTGNYKHGIASDDDLIIENGDIYVTAVTDGLHANSGIEIKGGNITVTAKSDAIESEKDFEMTGGTLNLTADDDAIHSEKDLVIDDGEINILKCYEGIESKTTITINGGKININSNEDGLNAASGLYINGGELYITSGYDGIDSNGPIYINGGYIFSFGG…		Cthe_2159 superfamily	Cellulosome component
Clo1313_1496	MNFRRFYLIVCSILSVFMFFIGSLTLLYINFNTDVEKPVDNSGTLIDDILSPLKGVNEDLNVLVLGGDKVNNNTDTMMLVNFKPSTSKVSILSIPRDTKVKINGKKAKINSAYPTGGGELAVQTVSELFGIDVKYYVFVDTSSFRKIIDILGGVDYYVPVDMDYDDPLQGLSIHIKKGQHHFDGAMAEKFMRFRQYNNGRVNEYYDGSDLKRIDAQQNFIRELVRQKLNIFYLTKVDDIASTIFSNIDTNLNMSEVLKLTGSVSKVQADSINMLKVPGKSVLDGAWYYVIDSQETDKIINEYFRTRYK		LytR_cpsA_psr superfamily
Clo1313_1504	MWLSTKGRYGLKAMLDLALHNGEGPVALKSIAERQNLPENYLEQLFATLKKAGHITSVRGAQGGYLLSKDPDSITIGSILRSLEGSLAPVDCVVEDSSPKCDRFDNCVTKIVWEKIRDSVNEAVDSITLGDLVKESNKNSALS	Yes	HTH superfamily
Clo1313_1518	MDMDKEQDLLKRIQAGMPGFSKGQKLIANFIINHYDKAAYMTAAKLGEEVGVSESTVVRFANEIGFDGYPKLQKVLREMNKSKLTAVQRIEVTSSRINEGNILKSVLQSDMEKIKATLEEIDQESFNNIVKSILNARKIYILGVRSSAPLASFLGFYFNLIFDNVRLVHTTSVSEMFEQIIHASRGDVVIGISFPRYSKRTINAMRFAQNQGATVVAITDSLYSPLAKNADHVITARSDMASFVDSLVAPLSVINALIVAIGMSRKPHVQETFERLEKIWDEYKVYEKQDYDSNYGEED	Yes	RpiR superfamily
Clo1313_1572	MEKENRKENRIAVIGIVIHNREESSRKVNEILSDYGNIIVGRMGVPYKEKGISVIAIIVDGTTDEIGALTGKLGNINGVKAKVALTN		hyd_TM1266 superfamily
Clo1313_1605	MDDSKKEFFRQLLVEEKKNIERTINLMEEHGISKQNVESADELSGYDNHPAELGTQLFQTELNNALKVHEERLLEDINEALTKMDKGSFGKCELCGKEIDEERLEALPYTRLCIDCENAKESSDVNLDRQRPVEELIWDAPFGRKYLNKQEDDENEGMDQFNDLVKYGSSDTPQDMGGYYDFDEYYTNELDKQGIVDIMDNISNEEYKKQLP		zf-dskA_traR superfamily	DskA proteins have been found to bind RNA polymerase but not DNA
Clo1313_1608	MKIQESAENYLETILILRQRIGQVRSIDIVNEMNFSKPSISYAMKQLRENGYISMDESGYITLTEKGLEIAERVYERHKVLTDYLVSLGVDEDVAKADACRIEHVISPMSFEMIKKAYKEILENKQAKKE	Yes	MntR superfamily
Clo1313_1654	MAKILVIDDESTILQNIKFLLEIDGNEVLTASSSTEGLRIFTENCNSIDVVITDMKMPKLSGMDILREIKKITPHMAVIILTGHGDLDNAILAMKEGAFEYLRKPVTAQDLSIAINNAINRKKLLMENERMTQELLAHRNYLQGLHDSAAKILLNMLPKNLPDIEGFNFAVDYKSCDGVGGDMYDVCDIGDYICFYVFDVSHHGILAAVISIIIKSFLQNIEYNYRQGINKRRFPEIVLDLNLELLSNTAQNVFASLFLGFIDKNSKKLYTVSAGHIPQYIMKENGLVPLESTGPILGVFEDSTYKCAVNQLEPGDKVLLFTDGIIESPSDSSDESSDGNQIFGYENMVKVLESCKNEPISTTIDKIMKAVKDFSGNRCTDDMTILGVEVLKEN		PP2Cc superfamily	has REC domain associated with two-component transcription factors, but does not have DBD/Trans_reg domain necessary for transcriptional regulation
Clo1313_1684	MDINFELYKIFYHTAKAKSFSAAADTLHVSQSAVSQSIKSLEEKLGSKLFFRKNREIKLTAEGEILFKHIEQAYNFIKTAEHKIYQTQNMERGEIRIGASDTVCKYFLIPYIEKFIKNYPNIKIQVINRTSSQIEEILKKGLIDFGIVTLPVQDSNKIHHEEFLTVKDIFVASDKFSMLKNQETDIKTLASYPLLMLDRGTSTRRNIDSYLSSKGIGIVPEIELESIDLLVEFAKIGLGIALVLKESVADELKKGTLFEVKLKEDITLRKLGIITMKNVPLSRASSEFIKLLRTHSNPM	Yes	LysR superfamily
Clo1313_1685	MSEQIKQISKRIKELREISGISAETLARELGIDSKTYTEYESGNVDIPVSLLFKIAGRFNVELSEILTGEAPKLHTYCVVRKDKGVSVERRKDYKYQSLAYNFANKKIEPFLVTVEPDSNSEVNYNSHPGQEFNYVIEGVLKVIINGHEIILNEGDSLFFDSGAKHGMKAMNGKPAKFLAIIL	Yes	cupin_RmlC-like superfamily
Clo1313_1691	MGKTTDDILAKIGCKNTKSRKAVIEVLENAENPLSAEDIFLCIKKQGSSVNLSTVYRTLDLMESKSVVNKIVMMDGKARYELTVDGHRHHLVCTNCHKSVPIDFCPLENMEKDIGMRSDFDITGHKIEIYGICPNCKKE	Yes	HTH superfamily
Clo1313_1700	MPKILIVEDDKDIVNNLTEYLRDEGFDVDSAGGQNEAINKMDKNKYDLLLVDISLKDGNGFAVCSAARENNDIPVIFLSASDDEYNIVTGLEIGADDYIVKPFRPRELLSRIRKALRRNGKAGAVIEHDNIRVDTVRGIVTKNGSEIFLSALEYRLLLVFLNNKGAVLSRSRLLEEIWNIAGEYVNDNTLTVYIKRLREKIEDDPQNPTFIKTVRGLGYKVGD	Yes	OmpR superfamily
Clo1313_1731	MIWNLKQKITVLVVDDSAFMRKVISDILNSDEEIKVIDTAKNGLEAIEKAQKLKPDVITLDLKMPVMDGLECLRKLNETMRIPVIMLSSITKEGAEATIQALAEGAMDFVAKPENIFDMKEERIKNEIIEKVKIAKNYKYFKSDKKSTGTVIKANTTQSRIRNIVVIGTSTGGPRALQDVLPLFPANVDAAFLIVQHMPGGFTKSLAERLDSMCNVKVKEAEDDEIIENSHVYIAPGDFHMLLEKNGNDTFKIKLSKDPPLGGHRPSVDVMMESVSNTGFKNVVAVIMTGMGRDGSEGIKKLKSVNNAYIIAQDESSCVVFGMPRVAISTGVVDVVVPLKEIANEIMKIVGVHE		PRK00742 superfamily	has REC domain associated with two-component transcription factors, but does not have DBD/Trans_reg domain necessary for transcriptional regulation
Clo1313_1741	MGKRILIVDDAAFMRMMIKDILTKNGYEVAGEAENGARAIDKYKELNPDLVIMDITMPEVDGIAAVREIKKINADSKIIMCSAMGQQAMVIESIQAGARDFIVKPFQAERVVEAVKKVLG		REC superfamily	has REC domain associated with two-component transcription factors, but does not have DBD/Trans_reg domain necessary for transcriptional regulation
Clo1313_1765	MLSKIKTMGLMGIDGYVVMVETDISNGIPSFDMVGLGDTAVKESKERVRAAIKNAGFEFPIKRITVNLAPADKKKEGSAFDLPIALGVLTATEQINNKNLDRYAFVGELSLDGEIKPVRGILPMVLSVRDNGVENIVLPIENADEAAVVKDINVLPAKNIRDVVNHLNGALEIKKHEVDIQSIFNGSLDFDVDFADVKGQENVKRALEVAASGGHNCLMIGSPGSGKTMIARRLPTILPLMTFEEALEVTKIHSIAGTLPANTSLITQRPFRAPHHTISNVSLIGGGKIPKPGEMSLAHYGVLFLDELPEFNKDALEVLRQPLEDGVVTISRINATLTYPARTTLICAANPCKCGNYLDNTKECTCTPKQIQQYLGKISGPLLDRIDIHIEVASVKYND…		YifB superfamily	ATPase with chaparone activity
Clo1313_1770	MKCPYCGYIEDRVIDSRPTDEGSAIRRRRECSKCLKRFTTYEKVESLPIMVIKKDKSRQAFDREKLLNGILRACEKRPVSIEQLEKLVDDIESQIHNSLQREVTSKDIGEMVMAKLKNLDEVAYVRFASVYRQFKDINTFMDELRKLLNEK	Yes	NrdR superfamily
Clo1313_1783	MLKFQRNFGKYYLFKGYVQMRKIKIINYFPLFFMLFIVILRVFFVSSSAEVANTADTNIKLLQNSEAPFKYGDLNGDNNINSSDYTLLKRYLLHTIRESPEKRPHPHFGEKYSGVDNLSNLIDLSYLK		Dockerin_like superfamily	A component of the cellulosome, extracellular
Clo1313_1799	MNNPKAISKQTLLRLPSYLSYLKSLPKQDGEYVSATMIASALGLNDVQVRKDLACVSKKSRPKLGYVAEELIRDIESFLGYDSLNDAIIVGAGRLGGALLSYEGFKEYGLNIVAAFDVDESKIGTEICGRKIFPLDKMKELCRRMKIRIGIITVPADSAQKVCDMLVDSGIYAIWNFAPVHLKVPDNILVQQENMAASLAVLSAHLAEAIKNNGIGKGDKENDENSE	Yes	Rex superfamily
Clo1313_1828	MKRFLVLLLAISLIFTFTACNSGSGSGNGQAKGYVGDPSDEYYMVTFLSGIDYWKYCFEGFEDAAKAIGVTAKYTGQTDTDVSGQVAVLEQVIAQKPKGIAVTAVNSTALADTINSAIEQGISVVCFDSDSPTSNRSAYLGTGNYAAGQKAAEFLVPLVNYKGKIAVLYTVGAENSESRVQGFEDWCKQNAPEVSLVKVNDAGDTTVAADNLAAALQANDDIVGVFCVDGVAGTAGPTAVAESKKDLRVLAFDVDVTVLDKVKSGEIDGTVAQGMYNMGYWSLMMLYTEANGLSSKALPGNLDTGVVIVTKDNVDEYYPKK		Periplasmic_Binding_Protein_type1 superfamily	Sugar binding domain also found in LacI-type TFs, but no DNA binding domain detected
Clo1313_1845	MQKLYDSEIKVMEIIWENEPISAKQISLIAAEQIGWNKNTTYTVIKKLESKGYIKREEPGFICTSLISREDVCRAETQSLIDKFFGGSKKALFSALLQDEKLSSEDLDELRRMIEER	Yes	Penicillinase_R superfamily
Clo1313_1857	MAFAAMLKQLREEKRLSQKDIADYLGITRQAVASYELAKREPDYEVLKKLADYFDVSIDYLLGRTNCRDATAAIIGKNIDLIRGNLTYKELSEDISAKLGALIFPEMLELYARGERMPFVGTIKILAKYAQVRDSFFYTHNTPETYEREKELYRLEMSQQKMAEEIEETKGLLDFTGDVELKKWILKESSLPYIKLAKEIQDAGLPVEVFKPLINSIKNSNSKEDNKSMEE	Yes	HTH_XRE superfamily
Clo1313_1859	MEEILEILESNSKISPEEIAVMVNKSVEEVREAIKKYEEDNVILGYMSLINWEKTSKESVTALIEVKVTPQRGEGFDKVAERIYRFPEVKACYLMSGGFDLTVIVEGKTMKEVALFVAEKLSTLESVLSTSTHFVLKKYKDKGTIFEKKQKDDREAVVL	Yes	Lrp superfamily
Clo1313_1887	MKVKEFAEQLKMEILTGEKGLEKEIKGMYICDLLSWVMSHAAKGDAWITVHTHVNIVAVALMADIPCIIIPEGIEVEEATIKKAVEEDIAILRTSKTAYQIACEAGKLL		DRTGG superfamily	Single domain protein. The function of this domain is unknown.
Clo1313_1942	MQEPVYTILIVDDNENNLFSLRTLIEEHINADVKEANSGEKALKILFKERVDLIILDIQMEGMDGFELASIIKKRKKTSSIPIVFLTASYIGDEFQRRGFEIGAVDYLTKPIDEYQLINRINVYLKMIEKERTMNILLEKRVREQTEELRAAKEAAEAANEAKSIFLANISHELRTPINILYSTTQIINSYLNEDKVLDREKIRSKIAMQQQNCYRLLRLVNNLIDITKIDSGYFELKFSRCNIVEVVENITLLVVEYAKNKGVSLIFDTDVEEKIISCDQNAMERIILNLLSNAIKFTPRGGSIKVEVKDCGKTVAISVKDTGIGIQEDKLEMIFERFKQVDNLLTRKNEGSGIGLSLVKSLVELHGGKISVKSEYNRGSEFTVELPADLENGENPSM…		BaeS superfamily	has REC domain associated with two-component transcription factors, but does not have DBD/Trans_reg domain necessary for transcriptional regulation
Clo1313_1971	MRKYGLKKIVWMLGILCFLVVSLNTSIFAADGKNVVLGDVNGDSKINAIDVLLMKKYILKVINDLPSDGVKAADVNADGQINSIDFTWLKKYMLKAVEKFPGEASNNPDAVIQFESGFAHSVLLKKDGTVWVLGNNGKGQLGLPEVSAVNEPVMINGLSGIKSVAAGREHTLALQEDGTLWAWGNNYSLQLIEYMERDPDTKERFTSIPIKVETHSDIKYVAAKFSRTLIVKNDGTVWLYSLPPINTSSDAEYMPWEIKGFGDIKMADIGTGHIVALREDGTVWTWGENVWGQLGNGWQQHHNIHTYIYFEPNQAKNLSDIVSIAAGDAHSVALKSDGTVWTWGSNFNGELGNGTTTYILEPKKVEGLEDIVAIDAGIGHTVALKADGTVWVWGKNSYG…		ATS1 superfamily	A component of the cellulosome, extracellular
Clo1313_1984	MDEKRDSCECNVIHEDIVNKVKKNMPKEEHLYDLAELFKVFGDTTRIKILYALFASEMCVCDIAALINMTQSAVSHQLRVLKQARLVKYRKEGKVVYYSLDDDHIKQIFDQGYMHITENESGKQV	Yes	HTH_metalloreg superfamily
Clo1313_2023	MNSKDIAKIVGVSRSTVSRVINNYPDIPQATREKVLKAIKEYNYYPNASARRLAGMKSSTLGIFIIDIKDNEKPHHVIENNEDLLYGNSYFSPFINAFIDQSNKAQYHVLVSTIYSSDELWKIQSAFYEKRIDGAVIIGSSSIDYSKIFEIMDKDSITVAVDLDMEKENTGTVMSVNINNYGGVSDAIDYLVELGHKDIAVITGDLNKLSGKIRFESFKDALLRHGLPLNNDFIAYGDFTENSGYEGMKKILASGKKPTAVFTSNDTMAIGAYRAIKEYGLKIPEDISVMGFDNSYISQYMSPPLTTVNVSLPEIAKCSIELLLDSINNKEIKNRQKTVNVQIVKRNSCKKIV	Yes	PurR superfamily
Clo1313_2030	MDSILIVSSSLKVSSTLEELLKFNSSYNEIVMARNAGEAKRILLDRDFDLCIINTPLTDEFGTNLAINIANRETSQVMLIVKSELEDEISDKVEDYGIFVVAKPVNRQLFWSALKLISASHNRMKGLKKQNEQLQKKIEDIKFVDRAKCVLIEYLKMSEAEAHRFIEKQAMDLRVTKREIASRILKTYEK		ANTAR superfamily	RNA-binding domain, Antiterminator binding
Clo1313_2066	MKKVLLVNDSKFESMILKDMLVSIGYIAGIADEYDAIEKVQDMRPDYIIINRVMKEIYGDELASKIKARFPEIKCILSSCDSISIDDYKNSGIDAVIRTPVDQYRLKAVLKNVEYLKNDIRK		REC superfamily	has REC domain associated with two-component transcription factors, but does not have DBD/Trans_reg domain necessary for transcriptional regulation
Clo1313_2200	MKKYLDVLKKVNLFKGIDESDLLSLLACLSSKLEHYKKNEIVFMSGEAINSFGIVLSGEVQIVQEDYYGNRSILARIGVGNLFAESFACAQIEALPVSVITTTESDLLFIDCRKLAKPCATACAFHSRLIQNMLHITAMKNISLTQKIEFISKRTTREKLLAYLSSEAQKAGSNRFSIPFNRQELADYLSVDRSAMSAELSKLRKEGILNYNKNHFELL	Yes	Crp superfamily
Clo1313_2225	MPFKKVNVKDEINKRLENDAELKKAYDCAQLEYEVLKQLVKMRKEMGFSQSDVAKKSGLTQQMVSRIETVGNSPTLRNFIKYVDSLGLEIKLEKKNTDVEYSKM	Yes	HTH_XRE superfamily
Clo1313_2240	MANFTKKAIKDTFIELLNERPLSQITVKDIVEKCGINRNSFYYHFHDIPSLIEEIVTEEADRIVAEYRNLDSLEMSFNAAIDFAKKNRRAILNIFKSVNRDIFEQYLWKVCDYIVVSFCKTVFAEHPVSEEDRDIIIQFYKAQCFGMVIDWLRSGMKDDVHDKIHRICELQKGMLEEMIRRCIENK	Yes	TetR_C_8 superfamily
Clo1313_2246	MREQILAVQRMQDYIEAHIHEEITLADLARVSHQRAFAREFGCNPKQYAENPVPLCLFKPYSVKSRYLGRRNGSMEKVKTVFVQLTERPARKVIIKRGIKATHYFEYCEEVGCDVWSLLTSIKSISGEPVCMWLPERYRKPGTSEYVQGVEVPVDYDGIIPDGFDVIELPAAKYLMFQGEPFAEEDYEQAIEEVWEAEKKYNPSVIGYEWDQDNPRIQLEPIGSRGYIEFVPIKPV	Yes	AraC superfamily
Clo1313_2253	MNLEKHLPLTETTYYILLSLLEPGHGYAVMQKAEELSGGRVRIAAGTMYGALENLLKQKLIASVPSSDPRRKMYKTTEEGARVLKLEVQRLKHMVDIYNRIQGDE	Yes	HTH superfamily
Clo1313_2255	MLKHGILGLLNYGDMTGYEIMKVFRDSLSFFWTANTSQIYRELNTLKKDGFVTDIVVKQTGKPDKKVFSITESGREELKRWLREYDYGNRNSPLCMKVFFSGELPKEENIERLREIKNEAQQAIERYSSVFETMKIYKGMVARPEDSVYWNMTVEYGIRYMKMLSEWCDCCIKILEDVEK	Yes	HTH superfamily
Clo1313_2260	MNTTMIVDTLWVVFAALLVFFMNLGFAAVESGFARSKNTVNILSKNFIVFAVSSLGFMLLGWGLMFGGDNPIIGTKELFILGGSDLGFYKDTLTSTVPFWGKFFFQLVFCGTAATIVSGAVAERIKYISFIVFSFILTLFIYPVVGHWIWGGGWLANLGFMDFAGDTVVHSVGGWAALTGAIILGPRHGKYDKDGKPKAIPGHSLALAVIGLFILWLGWFGFNPGSTMSFQNPEDVVHIIVTTNTAAIAAILTATATSWSFIGKPDLGMTINGCLAGLVGITGSCAYVSVGSSLIIGAIAGIIVVFSVIFFDRIKVDDPVGATSVHLVCGVFGTLCVGLFAQEGVTSLSTVNGLFFGGGFSLLGAEIIGIIAVGAFVAASSALVWFILKKTIGIRVSLE…		Ammonium_transp superfamily	Contains GlnK/P-II regulatory domain that can associate with transcriptional regulator domains, transporters or enzymes. In this case, its associate with a transporter
Clo1313_2263	MDKNMDNNYIDKISNKEVIRQLIIFAMKHRRIMQKFLDETGVYQAQHRLLMEIFRNPDASQNDIARSMDVSAATIAVSLKKLEKGGYIKRETVEEDNRFNKITITEKGNKVVEQSKQIFDLVHQKVFEGFSEEEKRTLFTLLQKLNSNLDRMEAETK	Yes	HTH superfamily
Clo1313_2270	MIFVCYPKCTTCQKAKKWLEANGIVFEERNIKENNPTMEELKDWHKKSGLPLNKFFNTSGLLYKELKLKDKLPSMSEEEKYNLLASDGMLVKRPILIGDDFVLVGFKETDWKASCGIE		Thioredoxin_like superfamily	Similar to Spx/MgsR family which regulates transcription by binding RNA polymerase, not DNA
Clo1313_2294	MYKILIVEDDKALCNNIKEGISKWNFEGIAVQNFEDILKEFAKHNPHLVIMDINLPYFDGFYWCKKIRDISNVPVIFLSSRDSNMDIVMAVNMGGDDYVTKPFSMDVLLAKMQALIRKAYSYGQFDGQIIECNGAILNTNDGTLTYNGKNIELTKNEFKILQLLMRNKGKIVSRDKIMRVLWESEYFISENTLTVNVNRLRSKLEDIGLKDLIVTKKSQGYMIP	Yes	OmpR superfamily
Clo1313_2302	MKEINIARTIVKMRREKGLTQEDIANYIGVSKASVSKWETGQSYPDITFLPQLATLFNISIDELMGYEPQMSKEDIRKLYVKLSADFASKPFDEVLNSCREIAKKYFSCFYLLFHIGLLLVNNSTESGDKEKTLSVLSEAKELFVRVKTESDDAELVQLSLCMEACCALMMGNPNEVIELLEGTRKKIISSETILASAYQMIGKSKEAKMTLQAAIYQHMCNLFSALTDYLLLCTDTPEQFDKTLKRANDIAEAFDLKKLHPSLLMKLYIIAAQGYMMLGSKEKSLEILEKYTELVTGDIYPLQLKGDEYFNLIDQWIEELDLGNALPRDEKIIRKSMADGVINNPAFTILADEIRFRRIAEKLKNNCYQQDAP	Yes	HTH_XRE superfamily
Clo1313_2324	MRISAKGRYALAAVISMAQQYNNGEYITVISISEKLGISKIFLEQVFSSLKKAKIVSSTKGAQGGYQLTRTPSQITVLDVLLSVEVSLFEQTQETVSDKAPDIEQALRSSVFDVLDKNIKQTLSTITIADLVAEAEKHKDYNALMFYI	Yes	HTH superfamily
Clo1313_2350	MNKVLIVEDEDIMRKGLMFMPKWHEVDCIVVGEAVNGQDGLEKIQKYRPDIVIADINMPVMDGLEMLEKSIREYGYDAIIVSGYGEFEYARRGISLGVTEYLLKPIDYSKLYEAIRKIQAKRNADTNIKNAIRQIDAEKKKLGILEYKERKTGNRYVDFMIQTIHDNYHTRLALTDISEQCRMSCTYLNVKFKNETGYTFNDYLNRYRIQKAVDLLRENQYKIYEIAEMVGFSDYKYFIKVFKKYIGCSPARFISENTD	Yes	YesN superfamily
Clo1313_2355	MKYYLNDSEYRFMCIVWDVEPINSMELVRICYDKLGWKKSTTFTVIRNLCKKKILSNENAVVKALVSRNSIQKQEVRDFLDKKFQGSLPAFISAFLQDKKLTREEAEYLQKLIDDAKEDE	Yes	Penicillinase_R superfamily
Clo1313_2417	MRILVIEDDRNISFVLKHFFSGQGHEVICCFSLEEAYQYNPNRQDFIILDLNLPDGDGFEYLAYVRSCEIRIPFLIITVRDQESDIIQGLEMGADDYLTKPFSLPVLKARMDAILRRAGFDWDEKRIKCGNLELDKATKTAFLESKILDLSAKEYELLELFMENQGLILPRQKIIDLLWGWERGDVYDNTLTVTVKRLRDKIAPYQDYIQTVRGIGYRLTGGDE	Yes	OmpR superfamily
Clo1313_2465	MARLSDLIEAFIKQLIDDTDGTIEIQRNELASQFNCVPSQINYVIDTRFTTERGYYVESRRGGGGYIKITRVSIGHEGKNYLMHIINSMGDSISQQSAHVFINNFVDHNVVTEKEAMLLKAATSDKALAAVPVESRGQIRASILKNMLVCLLV	Yes	CtsR superfamily
Clo1313_2471	MNLDKKISMAVIRRLPRYYRYLSDLLKLGITRISSKELSSRMGITASQIRQDLNCFGGFGQQGYGYNVEYLYKEIGNILGVNEAFKIIIIGAGNMGQALANYTNFEKRGFKLIGIFDINPNLIGKKIRDVEIMHLDSLDRFVAENQVDIAILCVPYENTPAVADKVARLGVKGLWNFSPMDLKLPYDVIIENVHLSDSLMVLGYRLNEMRKSQRNKS	Yes	Rex superfamily
Clo1313_2478	MFKKKILVIDDTEFMTKLISDVLMNEGYEVVTASNGRQGIEMVRIEKPDLVLLDVVMPDMDGFEVCRILREDEGNNLMPIIMLTAQDNEDDKLTGLELGADDYITKPFNTRELVSRVRNTLRRIDRNRWANPLTGLQGNIEIQSEINQRIATKQLFAVIYADLDNFKAYNDVYGFASGDRAIKLTADIIVDNVRSYGNQNDFIGHVGGDDFIIVSTPDKAEDIVKGIIEEFDIKSKSLYCEEDLKRGYIVTSNRQGQVMKFPLISISFAIVTNEVRELISHVQISEIAAELKKKAKSIPGSSYVKDRRKA		REC superfamily	has REC domain associated with two-component transcription factors, but does not have DBD/Trans_reg domain necessary for transcriptional regulation
Clo1313_2498	MYRVLVVDDDVAVRYMLKRYKGWESFGFVLAGEASDGREALRKLDKEPFDVVISDIKMPGMDGIELLSELRNNGNDICVLFLSTHSDFSYAKQGIRLGVFDYLTKPFSDETLGEALDRVKVYLDEKKKQKALVNIYNKNALESSQVYYSKNDEKKLVSVILSGSLEAINLGDRLFEKMAQFTEGDAKKLAILMENILLEVDEGIYKAIPWIKNLENRPSNKSFEGMDEKELKERFIDHISDWVRLVVKFELHQSDSLMRKICEYVINHVEEDIKIENIANELYVSRDYIGKLFKQKAGYNLSEYITKVKMEHAKYLISKGEYKNYEISEILGYKKADYFSQVFKSYVGCTPSEYRKNAGFDF	Yes	YesN superfamily
Clo1313_2500	MESMLLPKYFDILIVDDIPEHIDVAVQVLRDSNFKIRVATDGNTALKLIYQQKPDLILLDIYMPEMDGFELCRLIKNTPDLKNIPVIFLTSFSDEESIRKGFESGGQDYVVKPFNASELLSRVKTHLMLKCQAESLKEANKELDSFCYTVAHDLKSPLLSLNKLVELLVSDHLNQLDSAGKELVYNIREKSSEIIHTVDRLLEFSKMCEMQVNFEIIDLNELFTEVCNELKSLEPQRDIRIHIQPLPKVYGDRLLMRLLISNILSNAFKYTRNRQTAIIEIQSSEDGNEYVFFVKDNGAGFDMKYSSRLFGVFQRLHSKDEFEGSGVGLAICQRILKRHNGRAWMTGEIDKGATFFFTLPKFE		COG4251 superfamily	has REC domain associated with two-component transcription factors, but does not have DBD/Trans_reg domain necessary for transcriptional regulation
Clo1313_2535	MRFSTKGRYGLRAMIDLAVYSNGEHVTLASIAERQGISTNYLEQVFSTLRKSGLVKSAKGAQGGYMLSEDPSDIKVGRILRALEGPLSVTDEDDEEVSENESSIRKCIRINVWEKMNKSLNELVDSITLEDLAEDYRKRNGIDSTMYYI	Yes	HTH superfamily
Clo1313_2539	MNNYSKKILVVDDEKKIVEVVKSYLEHSGYEVYEAFTGKEALYVFEKVPLSLIVLDLMLPDLSGEEICKIIRKKSRVPIIMLTAKAEEEDILKGLNIGADDYITKPFSPKQLVARVTAVLRRTSDDPVPLSNIFSFNNGDLVIDSLKYEVRKGNNVVNLTPNEYKILMTLVKYPGKTFTRDELINMALGDDFDGFDRTVDTHIKNLRQKIETDPKSPKYILTVHGVGYRFEGAE	Yes	OmpR superfamily
Clo1313_2553	MSVKIYQNLVNQIKDVIDSEFGIMDDTGLILACSDEKKVGQSSSLVSEIMRSKDQFVVIDGQTFQKVYIKNKLEFITFIDSDSENSQKFLALISINTINVKNYFDEKYDKISFIKGIIMDNILPGDITLRAKELHLQNNVNRVVFLVETEKAKDIYAHEIIEGLFPVKNKDFVVVLDDEKVVLIKELKPDYDYKEINKISKVIIDTLSTEGMIKARVGIGTVVDNIKDIGRSFKEAQMALLIGGIFDSEKSIVDYNRLGIGRLIYQLPPTLCKLFLKEVFKEGSFEALDSETMYTINKFFENNLNVSETSRQLYVHRNTLVYRLDKIQKITGLDLRLFDDAIIFKVAMLVKKYLDSNQALV		CdaR superfamily
Clo1313_2568	MSIDKSLMAGSTTILVLKLLEERDMYGYQMIETLAQRSDDTFNLKAGTLYPILHNLRNNGYVESYEKEESNGKIRKYYYLTSKGKKLLREKQREWITFSSAVNKILNGGLSYEPI	Yes	HTH superfamily
Clo1313_2590	MGAKILIVEDENDIGSFMVRTLNRKGFNAIRAETGKEALRLVELEKPEVILLDIMLPDIDGFEICKRVSRQHPEISIIMVTARGEDVDKIRGLELGADDYIIKPFNPMELIARIKAVIRRTNKPDNSNEVVIGPLRIDYNCRQVYKNGVVLDLTPREFCLLKVFVNNLNKALTRDEILNWVWGEDYIGDTKTVDVHVRRLREKIEDDPSHPKYIETVWGKGYLFRKGD	Yes	OmpR superfamily
Clo1313_2595	MISSDVIRGYVDTIILSLLIEGDSYGYEISKNIRIKTDELYVIKETTLYSAFARLEKNGYIKSYYGEETQGKRRTYYRITPEGIKYYKQKCEEWELTKKVINKFVKELESNGDN	Yes	HTH superfamily
Clo1313_2613	MPFYDLKCSKCGHEFNVMAKMSERTEKLIKCPECGSNELDAVFKSVNIIQSRKSEGGECPNIHKCGGCCSH		Zn-ribbon_8 superfamily	one protein noted as a putative regulatory protein. No DNA binding function demonstrated
Clo1313_2626	MSDIISTLVKEFNLKPFQVENTVKLIDSGNTIPFIARYRKEITGELNDQVLRQLHERLIYLRNLEARKEEVRRLIDEQGKLTAEITASLEKATTLREVEDIYRPFRPKRRTRATVAKEKGLEPLAEIIMAQELKTGSIEDIAKPFINPEKEVNTVEDALNGAMDIIAEDISDNPHIRSIVRDVFMKQGMIVSKKKKDEDSVYRMYYDFSEPVAKIAGHRVLAINRGEKEEFLQVKIEVPEETLMEQLKAKLVKRPPSITSEYVEKALADSYERLIFPSVEREVRNELTENAEEQAIKVFATNLKNLLLQPPVKGKTVLGLDPAYRTGCKIAVVDETGKVLDTAVIYPTPPQNKVEEAKEIMKRLIEKHGVDIISIGNGTASRESEIFVAELLKEIDRKV…		Tex superfamily	Transcription accesory domains (Tex) and ribosomal protein domains (rpsA), but no DBD
Clo1313_2734	MAGHSKWANIKHKKQKTDAQKGKIFTKIGREIAIVVKQGGPDPEVNSKLKDVIAKAKAANMPNETIMRSIKKAAGEVDSTNYEEVVYEGYGPGGVAVIVEATTDNRNRTAGEVRHLFDKFGGNLGTTGCVSFMFDKKGVILIEKSDKVNEDDLMMKALDLGAEDFTAEDEYFEIITAPEDFSKVREGLEKEGYEFVEAEVEMVPQTTTTLTDPKHIEFMNKLIDSLEDLDDVQNVYHNWYGE		Transcrip_reg superfamily
Clo1313_2758	MKSTGIVRKVDELGRVVLPIELRRTLDIAEKDALEIYVDGSTIILKKYEPACIFCGNAKDVTVYKGKNICPDCMRELKK	Yes	MazE_antitoxin superfamily
Clo1313_2771	MKHIVIVEDEVFMREELNDMLCKAGYKVDMVNSFENVTEQLLSLSPDLILLDLNLPCVSGFQICREIKQKSAIPVLVLTSRDQMKDELHALKLGADEYLTKPCRKERLLARVANVLKRYEGRANLLEGADFLLDRQTYTLYIHNQSVVLPKNQGKLLEVFLMRGDDIVTKDDLCLAIWGTTEFIDENALQVNLTRLKKTMTSLKMRQKIVSVRGVGYKLIMEENSYEAKLEDF	Yes	OmpR superfamily
Clo1313_2864	MYRIGDFSKMSRTTVKTLRYYDEVGLLKPECTDSFTGYRFYSAGQLEKIHRIKALRQIGLSIEEIKQVLAGHNVKSILEKRKAEIIAQLEHSAEQLSRIEFILSGKEEESFMSYQAVIKELPECIVYYKRVKVPGFESYYEIIPAINEECARANPDLKPAVPGYCFCVYLDGEYKERDFNVEFCVAVDRFGKEVGDIKFKKLENVTVVSVMHKGPYSELSKAYAYAFRWIEENGYAVAGNPRESYIDGVWNNKKAEEWLTEIQIPVFRK	Yes	HTH_MerR-SF superfamily
Clo1313_2868	MHKILIVEDDMTIANIIKEHLASWGMITRCVTDFQNVLSDFAEFSPHLVLIDISLPFYNGYHWCSEIRKVSQVPIIFISSASDNMNIVMAINMGADDFIAKPFDLTVLVAKVQALLRRTYNFTSGTDILEHKGVILNLSDCTLVYKGNKLDLTKNEHRILQVLLEQRGKVVSRDTLMYRLWETDDFVDENTLTVNIARLRKKLAGVGIEEFIITKKGLGYMVE	Yes	OmpR superfamily
Clo1313_2881	MSSDFDFLTAKQKKVYMVIESFIKSKGIPPTVREIGELVGEKTPGAVQGILNRLEQKGVIKREVGMARSIQLVNTNSQYAPHVYLPKIKKVSQRNVNDLLNIYNIINYLPVPSSLFPEGSDCFIIDCPDNSLSESGIKYEDVLVISRNYELKDGDIVMILYENHVLLRYYTHHDNPDLVILKADSDLLGKEVFNRNEVTIIGKLVGKYTKY	Yes	LexA superfamily
Clo1313_2885	MDNSNNNILPKAWESFLSSSTFIPVIVKTIERFHDTSWHMEPNKHECFEMVYIKRGKAVFEIAGYPAEIGPNDIIIIKPNQPHKFIVKSESGCEFIVLSFKFVNRFDGQYSDVSLENFLDFVSGKETGPFITLKVSQKNDIIVLLNRILKERENPDIGSEFLNYLLVMELFVLISRALKMEWENSIKNKSPKIKELIQASVNYINNNYERDISLKDIARYVFLSTSYFTRAFKEEMGISPINYLLKIRVERAKELLKDTDNRISDIALSVGFSNQQRFNDIFKKYVKLTPLQYRKNVQVKKH	Yes	AraC superfamily
Clo1313_2912	MLVLTRKKNESIIINDNIEITVVDVQGEQVRIGINAPKSISIYRKEIYLEIQAENKKAAEIKNVDLKEDLKDFLK		CsrA superfamily	Translational regulator. Binds RNA not DNA
Clo1313_2955	MQQYGVLVVDDSSFMRRCISLIIEKDPQLFVIGIARSGVEAIEKVHRLKPDIVTMDVEMPEMDGMTALKEIMRTCPVPVVMLSNRTDKDPKATFQALELGAADFYLKSALLQENVKPEIIKEFLDKLKAIAQKARKTADKEREQNTASENMSEILENILNKPESSIETKSGSADLLIIGCSTGGPSALQSILPRFPKDTHVPIVVLQHMPPGFTKPLAERFDAICNLHVKEAEDGDILEAGNIYIAPAGYQTFLDKKADNVIALRVEDCPAVETLYRPSINVTLDSAAPIYRERLLSVILTGMGNDGLIGCETVKKYNGKVIVEAEESCVVYGMPKVIYEAGLADVQVPLSNIFHEIMHYI		CheB superfamily	has REC domain associated with two-component transcription factors, but does not have DBD/Trans_reg domain necessary for transcriptional regulation
Clo1313_2962	MDLFTRSYDKDWNRIVYLKVLENQEACLHLKDDKTCKLILLLEGNPTIRYNNQTAFIIAPSVLCLNHLDTVEFDYNPNCKMTVLFFRPSALNDQLEYSAFHSNLYEKMVGTTLFQDMVLLSSFYDINDSKRELILLDTVSAVSLMQLLNKINQELTEQKDGYWPCRSRSYFIELLFFLEGLRCNESLQKMRIILGKNKNSIVHNIIQYLNQNIDKKITLEHLEKTFACNRNQINKEFQKELNTTVMKYFTQMRMQLASILLRDTEIPILEVALRVGYSDAGYFSKTFKLYSGISPSEYRNSFYSTISPAL	Yes	HTH_ARAC superfamily
Clo1313_2994	MSAKILVVDDEKNIVDILKFNLAKEGFSTLEANDGEQAIELALSEKPDLILLDIMLPKLDGFTVCRKLRESISTPIIMITAKEEEVDKVLGLELGADDYITKPFSTRELMARVKANLRRVASSAETQKKQSNYLKFGDLEIDIEHYEVRRNNEVIELTLREFELVKFLALQPGQIFSRETLLEKVWGYEYYGDVRTVDVTVRRVREKIEKDPSNPCYIMTKRGVGYYFNKLS	Yes	OmpR superfamily
Clo1313_2996	MSKELMYILITKMHLRLNALIEKNNYDLLNEEVLQYSQRLDKILSLYNRIVQKDKSYAFSVSHLNKAAKCN		None found	No Domains detected
Clo1313_3021	MRFINALSYKSADYLMRQMNGNHESRRVYYYGFQIVIGALFKGLLLLLLAFITGTMLPALTIVAAFVILRSIAGGYHMKTYGKCIAASLGMIILAALISKYTAHMLNQISLIAIVVLSFVFSSASLIKWAPADNPNRPITDKKEIKKFRILSMIYIVIWLVLSLTLVYFKQNMFVLALCLGVILEVFSITPAGIRFFKMIEKGMDSVKNDINRHSSK		AgrB superfamily	transmembrane protein responsible for synthesis and export of quorum singal molecul AIP

## Sheet: Table S4
Table S4. All DAP-seq peaks discovered for all TFs.
"Original", "Lysate" and "Rpt" refer identify whether a peak was found in the original high-throughput DAP-seq screen or if it was identified in the targeted repeat experiments with or without lysate respectively. See main text.
Potential target genes are within 500 bp downstream of the peak. Relative position of -160 means the peak apex is 160 bp upstream of the associated gene (or operon starting with the given gene.)
Columns are sortable/filterable
TF	Experiment	Genomic Position	Peak Fold Change	Peak Q-value	Potential target gene or operon leader	Peak position(s) relative to target gene(s)	P-value (or % ID for Clo1313_0089) of best motif occurrence (if significant)	removed by bioinformatics
Xre_0026	Original	557	2.4	285.44			9.2e-05
Xre_0026	Original	5041	1.2	10.77
Xre_0026	Original	14932	1.9	105.71
Xre_0026	Original	17298	2.5	309.95			3.4e-05
Xre_0026	Original	18535	1.7	81.99
Xre_0026	Original	22262	1.5	53.83
Xre_0026	Original	32624	2.2	210.3
Xre_0026	Original	34227	4.3	999			3.2e-06
Xre_0026	Original	49451	1.1	2.99			9.2e-05
Xre_0026	Original	50050	2.4	293.05	Divergent between Clo1313_0045 and Clo1313_0046	-160, -71	3.1e-05
Xre_0026	Original	51794	1.6	62.8			6.2e-05
Xre_0026	Original	58498	1.4	3.17
Xre_0026	Original	62608	1.6	38.21
Xre_0026	Original	66744	2.5	999
Xre_0026	Original	67299	1.1	2.42
Xre_0026	Original	70607	1.3	26.59
Xre_0026	Original	72372	2.4	293.77
Xre_0026	Original	73305	2.2	220.55
Xre_0026	Original	74791	1.4	27.16			3.4e-05
Xre_0026	Original	81999	4.8	999			6.2e-05
Xre_0026	Original	82907	4.2	999
Xre_0026	Original	86308	2.3	291.59
Xre_0026	Original	89478	1.6	59.5			2.1e-05
Xre_0026	Original	91757	1.3	16.22
Xre_0026	Original	96388	2.8	999
Xre_0026	Original	101696	1.5	9.27	Divergent between Clo1313_0089 and Clo1313_0090	-410, -76		No motif found
Xre_0026	Original	105574	2	154.53
Xre_0026	Rpt	109424	4.7	999	Clo1313_0094	-167	1.1e-05
Xre_0026	Original	109999	2.7	999
Xre_0026	Original	115253	2.5	999			8.5e-05
Xre_0026	Original	116953	1.5	42.74
Xre_0026	Original	122474	3.5	999	Clo1313_0108	-209	1.9e-05
Xre_0026	Original	127168	2.1	195.27
Xre_0026	Original	128140	4.9	999			4.4e-05
Xre_0026	Original	140376	1.8	97.08			1.5e-06
Xre_0026	Original	142352	4	999			9.2e-05
Xre_0026	Original	147247	3.7	999
Xre_0026	Original	150277	1.9	142.77			1.9e-05
Xre_0026	Original	152383	1.4	30.76
Xre_0026	Original	155073	1.4	40.98
Xre_0026	Original	163084	8.5	999			1.3e-05
Xre_0026	Original	165271	1.5	43.18			3.7e-05
Xre_0026	Original	167041	2.8	999			5.7e-06
Xre_0026	Original	170990	1.9	125.08	Clo1313_0155	-72		No motif found
Xre_0026	Original	172141	2.6	300.57			5.2e-07
Xre_0026	Original	184711	1.1	2.91			2.4e-06
Xre_0026	Original	191485	2.3	222.02			3.7e-05
Xre_0026	Original	195077	1.8	72.87
Xre_0026	Original	202342	5.6	999			6.2e-05
Xre_0026	Original	210897	4.4	999			9.4e-06
Xre_0026	Original	212557	3.5	999	Clo1313_0198	-37		No motif found
Xre_0026	Original	221245	2.9	999
Xre_0026	Original	226318	1.3	15.02
Xre_0026	Original	234894	1.1	5.21
Xre_0026	Original	236271	3.2	999			1.9e-05
Xre_0026	Original	240998	1.8	105.89			1.3e-05
Xre_0026	Original	248499	1.9	125.18
Xre_0026	Original	254627	4.5	999			7.6e-07
Xre_0026	Original	255640	1.4	24.78			4.3e-07
Xre_0026	Original	256080	6.1	999			5.3e-05
Xre_0026	Original	258989	1.1	4.13
Xre_0026	Original	261193	2.2	161.65			2.5e-05
Xre_0026	Original	264181	1.2	13.61	Divergent between Clo1313_0239 and Clo1313_0240	-224, -84		No motif found
Xre_0026	Original	265325	1.6	54.03			1.3e-05
Xre_0026	Original	272652	3.1	999			5.7e-05
Xre_0026	Original	289912	3.1	999			8.5e-05
Xre_0026	Original	290377	1.4	25.43			2.1e-05
Xre_0026	Original	293855	1.1	5.64	Divergent between Clo1313_0270 and Clo1313_R0008	-274, -93		No motif found
Xre_0026	Original	300742	3.6	999
Xre_0026	Original	320596	2.2	200.13			1.9e-05
Xre_0026	Original	322368	2.4	278.56
Xre_0026	Original	324576	1.7	80.65
Xre_0026	Original	328394	5.1	999			3.2e-06
Xre_0026	Original	333554	1.5	44.1			5.3e-05
Xre_0026	Original	337426	1.3	15.89
Xre_0026	Original	345432	1.4	36.49
Xre_0026	Original	347555	5.1	999	Clo1313_0317	-128		No motif found
Xre_0026	Original	347810	5.4	999
Xre_0026	Original	349890	2.7	999			4.8e-05
Xre_0026	Original	352539	1.4	25.78			1.3e-05
Xre_0026	Original	361059	4.7	999			7.3e-06
Xre_0026	Original	363996	1.5	51.2
Xre_0026	Original	375387	1.2	6.55
Xre_0026	Original	389812	2.1	184.15
Xre_0026	Original	398551	3.3	999			1.9e-05
Xre_0026	Original	404776	4.4	999	Clo1313_0370	-46	5.2e-07
Xre_0026	Original	409158	5.8	999			6.2e-05
Xre_0026	Original	414095	4.5	999
Xre_0026	Original	419606	3.1	999	Clo1313_0386	-62		No motif found
Xre_0026	Original	420463	2.7	999
Xre_0026	Original	422790	1.4	26.89	Clo1313_0390	-106		No motif found
Xre_0026	Original	428440	2.1	198.33
Xre_0026	Original	430570	2.4	239.62			6.4e-06
Xre_0026	Original	432157	1.5	40.24
Xre_0026	Original	434967	4.7	999			5.7e-05
Xre_0026	Original	437765	2	164.62
Xre_0026	Original	444243	1.5	48.32			4.8e-05
Xre_0026	Original	463872	1.4	2.94			7.9e-05
Xre_0026	Original	465510	5	999			7.3e-06
Xre_0026	Rpt	465534	1.2	82.45			7.3e-06
Xre_0026	Original	478129	2.6	304.4			5.7e-06
Xre_0026	Original	491786	1.6	64.63
Xre_0026	Original	495266	5.4	999			8.5e-05
Xre_0026	Original	504211	2.6	316.36
Xre_0026	Original	510735	3	999
Xre_0026	Original	511595	2.6	268.19			1.5e-05
Xre_0026	Original	518979	2.1	161.27
Xre_0026	Original	524991	2.8	999			5.7e-05
Xre_0026	Original	531179	2.8	999			5.3e-05
Xre_0026	Original	535292	2	131.07	Clo1313_0489	-25	2.3e-05
Xre_0026	Original	543193	1.2	8.3			9.9e-05
Xre_0026	Original	547810	3	999	Clo1313_0499	-57		No motif found
Xre_0026	Original	548972	2.5	276.09
Xre_0026	Original	550788	2.7	230.55
Xre_0026	Original	556522	2.6	221.81			5e-06
Xre_0026	Original	557251	1.4	29.54	Clo1313_0507	-62		No motif found
Xre_0026	Original	570204	2.6	273.76			3.1e-05
Xre_0026	Original	573880	3	999
Xre_0026	Original	575883	1.8	105.58
Xre_0026	Original	587419	2.7	309.99
Xre_0026	Original	589682	1.7	82.61
Xre_0026	Original	600853	1.9	97.99			5e-06
Xre_0026	Original	604581	1.7	77.38	Clo1313_0549	-288	3.7e-06	Motif in peak is outside of non-coding sequence
Xre_0026	Original	613217	3.6	999
Xre_0026	Original	613980	1.8	87.98
Xre_0026	Original	616108	2.7	999
Xre_0026	Original	618229	1.7	82.76	Divergent between Clo1313_0559 and Clo1313_0560	-28, -122	4.8e-05
Xre_0026	Original	627567	1.6	57.24			5.7e-05
Xre_0026	Original	630495	2.6	277.63			6.7e-05
Xre_0026	Original	635417	2.9	999			8.5e-05
Xre_0026	Original	636361	2.9	999			6.7e-05
Xre_0026	Original	653733	2.3	205.15
Xre_0026	Original	654602	1.7	29			5.7e-06
Xre_0026	Original	662981	1.7	105.4
Xre_0026	Original	665629	1.6	48.87			3.7e-05
Xre_0026	Original	669117	2.6	999
Xre_0026	Original	679451	3	999
Xre_0026	Original	681895	1.8	80.45
Xre_0026	Original	693701	1.4	23.68
Xre_0026	Original	695318	3.6	999
Xre_0026	Original	705613	1.4	4.78			7.3e-05
Xre_0026	Original	709857	1.3	51.2
Xre_0026	Original	714941	4	999
Xre_0026	Original	716592	1.7	66.06
Xre_0026	Original	732333	3.3	999			2.3e-05
Xre_0026	Original	740111	2.6	287.38			8.5e-05
Xre_0026	Original	753380	1.7	57.05
Xre_0026	Original	757146	1.5	46.12
Xre_0026	Original	759664	1.5	34.34			1.1e-05
Xre_0026	Original	760274	4.5	999			2.1e-06
Xre_0026	Original	762942	2.5	235.43			3.2e-06
Xre_0026	Original	770443	2.8	315.22
Xre_0026	Original	781490	1.9	105.68
Xre_0026	Original	790639	4.2	999			3.4e-05
Xre_0026	Original	791838	1.4	31.19
Xre_0026	Rpt	792321	1.4	60.88	Divergent between Clo1313_0692 and Clo1313_0693	-37, -229		No motif found
Xre_0026	Original	792947	2.9	999
Xre_0026	Original	800788	2.9	999
Xre_0026	Original	802926	1.6	65.18
Xre_0026	Original	804064	3.3	306.17	Clo1313_0700	-17	2.1e-05	Motif in peak is outside of non-coding sequence
Xre_0026	Original	806130	3.8	999
Xre_0026	Original	808447	1.7	58.56
Xre_0026	Original	811544	5.8	999			3.1e-05
Xre_0026	Original	812610	1.9	107.46
Xre_0026	Original	817936	3.3	999	Clo1313_0712	-87		No motif found
Xre_0026	Original	821339	2.4	230.15	Clo1313_0715	-15	4.1e-05	Motif in peak is outside of non-coding sequence
Xre_0026	Original	824213	2.5	241.62			1.3e-05
Xre_0026	Original	843578	3.4	999
Xre_0026	Original	848671	2.1	2.64
Xre_0026	Original	854289	2	105.49
Xre_0026	Original	855295	1.3	17.43
Xre_0026	Original	857662	3	999			1.3e-05
Xre_0026	Original	858137	1.9	107.74
Xre_0026	Original	864757	2.2	168.86			4.8e-05
Xre_0026	Original	870407	3.3	999			7.3e-05
Xre_0026	Original	882618	1.8	86.24			3.7e-05
Xre_0026	Original	887667	2	125.18
Xre_0026	Original	889292	1.4	25.52	Divergent between Clo1313_0773 and Clo1313_0774	-28, -50		No motif found
Xre_0026	Original	894847	1.6	62.79			7.3e-05
Xre_0026	Original	898294	1.5	43.24
Xre_0026	Original	909134	1.7	79.91
Xre_0026	Original	912304	1.7	76.92			3.7e-05
Xre_0026	Original	916470	3.2	999			4.4e-05
Xre_0026	Original	926528	1.6	59.09			7.3e-05
Xre_0026	Original	931080	4.4	999	Divergent between Clo1313_0805 and Clo1313_0806	-235, -47		No motif found
Xre_0026	Original	931753	1.5	36.12	Clo1313_0808	-125		No motif found
Xre_0026	Original	949047	1.5	37.09
Xre_0026	Original	952971	3.7	999			1.7e-05
Xre_0026	Original	954663	2.4	222.61
Xre_0026	Original	957393	2.5	218.81	Clo1313_0832	-236	2.5e-05	Motif in peak is outside of non-coding sequence
Xre_0026	Original	963813	1.6	56.98	Clo1313_0836	-354		No motif found
Xre_0026	Original	964839	2.6	277.3			6.7e-05
Xre_0026	Original	970948	5.7	999
Xre_0026	Rpt	970955	1.4	171.23
Xre_0026	Original	976705	2.9	296.07	Clo1313_0848	-46		No motif found
Xre_0026	Original	986932	2.2	117.8
Xre_0026	Original	990000	2.1	139.04	Clo1313_0854	-70	6.4e-06	Motif in peak is outside of non-coding sequence
Xre_0026	Original	995730	3	277.05
Xre_0026	Original	998129	1.6	32.06	Clo1313_0860	-351		No motif found
Xre_0026	Original	1011340	2.2	168.49
Xre_0026	Original	1015394	2.7	268.3	Clo1313_0874	-190		No motif found
Xre_0026	Original	1019856	3.1	999
Xre_0026	Original	1029979	1.2	11.5
Xre_0026	Original	1031687	4.4	999			2.4e-06
Xre_0026	Original	1039775	1.8	60.23
Xre_0026	Original	1041231	2.8	322.08	Clo1313_0892	-83		No motif found
Xre_0026	Original	1046088	1.7	61.46
Xre_0026	Original	1057156	1.8	82.07			8.5e-05
Xre_0026	Original	1058593	1.6	55.85			3.7e-06
Xre_0026	Original	1067876	1.5	34.73
Xre_0026	Original	1093799	3.4	999			1.1e-05
Xre_0026	Original	1099466	2.8	220.63			1.7e-05
Xre_0026	Rpt	1102783	1.1	13.93
Xre_0026	Original	1102802	4.4	999
Xre_0026	Original	1110638	1.8	61
Xre_0026	Original	1113390	3.1	999			7.3e-06
Xre_0026	Original	1115258	2.9	161.63			2.5e-05
Xre_0026	Original	1119809	3.2	999			6.7e-05
Xre_0026	Original	1125353	2.3	205.47			4.1e-05
Xre_0026	Original	1130078	2	108.69			2.5e-05
Xre_0026	Original	1134208	2	136.15
Xre_0026	Original	1144645	3.8	999
Xre_0026	Original	1148206	1.8	47.94			5.7e-05
Xre_0026	Original	1149523	1.3	14.37
Xre_0026	Original	1160001	2.7	104.74	Clo1313_0994	-242	4.4e-05
Xre_0026	Original	1165798	1.8	49.73
Xre_0026	Original	1166308	1.9	100.22			5.7e-06
Xre_0026	Original	1168245	1.6	48.79
Xre_0026	Original	1172365	2	123.58
Xre_0026	Original	1174567	3	999
Xre_0026	Original	1183051	1.5	32.78
Xre_0026	Original	1184063	2.7	264.53
Xre_0026	Original	1189470	2	93.28
Xre_0026	Original	1193362	2	120.11
Xre_0026	Original	1199251	2	118.88
Xre_0026	Original	1219159	2.3	184.59
Xre_0026	Original	1239189	2.5	215.58			1.1e-05
Xre_0026	Original	1263013	1.6	46.31			8.5e-05
Xre_0026	Original	1275372	1.9	98.74			3.7e-05
Xre_0026	Original	1284408	1.5	39.07			4.1e-05
Xre_0026	Original	1287540	3	309.42			6.7e-05
Xre_0026	Original	1292138	1.6	37.7
Xre_0026	Original	1295368	4.2	999			2.4e-06
Xre_0026	Original	1300035	3.5	999			4.8e-05
Xre_0026	Original	1303320	2	106.92			1.8e-06
Xre_0026	Original	1307825	1.9	69.05
Xre_0026	Original	1313001	3.3	999			3.4e-05
Xre_0026	Original	1323246	1.6	54.25
Xre_0026	Original	1328360	2.2	143.2
Xre_0026	Original	1329527	2	108.83
Xre_0026	Original	1332383	4.5	999			2.5e-05
Xre_0026	Original	1334813	2.5	193.8	Clo1313_1118	-47	7.9e-05
Xre_0026	Original	1342263	3.6	999			7.3e-05
Xre_0026	Original	1351950	2.8	238.75
Xre_0026	Original	1371192	1.7	55.85
Xre_0026	Original	1379119	2.6	167.1			9.2e-05
Xre_0026	Original	1401667	1.9	91.32
Xre_0026	Original	1410707	3.5	999
Xre_0026	Original	1415571	2.3	76.2
Xre_0026	Original	1418389	2.6	208.49
Xre_0026	Rpt	1427067	4.8	999	Clo1313_1202	-285	1.4e-07
Xre_0026	Original	1427093	4.9	999	Clo1313_1202	-259	1.4e-07
Xre_0026	Original	1454665	2.1	123.23
Xre_0026	Original	1478370	1.7	66.93			3.7e-05
Xre_0026	Original	1484827	4.8	999			4.8e-05
Xre_0026	Rpt	1484835	1.1	10.12			4.8e-05
Xre_0026	Original	1486778	2.2	83.83
Xre_0026	Original	1497480	4.9	999	Clo1313_1266	-97		No motif found
Xre_0026	Original	1499552	4.9	999
Xre_0026	Original	1500203	1.8	81.2
Xre_0026	Original	1507787	2	84.72			2.1e-05
Xre_0026	Original	1517747	2.8	280.24			8.5e-05
Xre_0026	Original	1532245	2.5	147.96			2.8e-06
Xre_0026	Rpt	1543567	1.5	144.01			2.4e-06
Xre_0026	Original	1543572	5.3	999			2.4e-06
Xre_0026	Original	1550475	2.7	266.41			4.8e-05
Xre_0026	Original	1561356	3.4	298.4			1.4e-07
Xre_0026	Original	1567472	2.1	48.62
Xre_0026	Original	1580941	3	271.44	Clo1313_1336	-22	5.7e-05
Xre_0026	Original	1581986	2.5	156.23			1.2e-05
Xre_0026	Original	1591482	1.8	47.8
Xre_0026	Original	1603276	2	52.27
Xre_0026	Original	1605855	2.4	164.96			3.4e-05
Xre_0026	Original	1616836	2.7	144.09			4.4e-05
Xre_0026	Original	1620167	3.6	999	Clo1313_1378	-3		No motif found
Xre_0026	Original	1628607	4.1	999			5.7e-05
Xre_0026	Original	1630873	2	47.12			9.1e-07
Xre_0026	Original	1635031	2.6	221.15			1.3e-05
Xre_0026	Original	1641288	2.4	28.44
Xre_0026	Original	1642054	1.7	32.4
Xre_0026	Original	1648730	2.1	80.15			1.3e-06
Xre_0026	Original	1658340	2.2	81.55			1.2e-05
Xre_0026	Original	1663440	4.1	999			5e-06
Xre_0026	Original	1669811	1.6	60.06			3.7e-05
Xre_0026	Original	1674815	4.2	999			4.1e-05
Xre_0026	Original	1689203	3.1	147.26
Xre_0026	Rpt	1706508	2.6	999	Divergent between Clo1313_1449 and Clo1313_1450	-60, -140		No motif found
Xre_0026	Original	1706534	2.5	177.81	Divergent between Clo1313_1449 and Clo1313_1450	-86, -114
Xre_0026	Original	1723193	2.6	186.74			1.3e-05
Xre_0026	Original	1726918	2.8	186.74
Xre_0026	Original	1730266	4.4	999
Xre_0026	Original	1732999	2	48.62
Xre_0026	Original	1735143	2.2	131.31
Xre_0026	Original	1746106	2	94.6
Xre_0026	Original	1771864	2.1	55.3			1.7e-05
Xre_0026	Original	1773711	5.3	999
Xre_0026	Original	1782940	1.8	49.04			1.7e-05
Xre_0026	Original	1785006	1.9	45.64			1.3e-06
Xre_0026	Original	1786588	2.3	119.03
Xre_0026	Original	1790972	2.1	110.27
Xre_0026	Original	1791826	3.5	299.92
Xre_0026	Original	1793943	2.6	60.85			6.4e-06
Xre_0026	Original	1803239	2.2	90.33			6.4e-06
Xre_0026	Original	1811809	2.5	82.6			1.7e-05
Xre_0026	Original	1820552	3.5	999
Xre_0026	Original	1821005	2.4	135.66			9.9e-05
Xre_0026	Original	1828211	2.8	39.31
Xre_0026	Original	1836237	2.7	213.53
Xre_0026	Original	1839636	3.1	311.7			5.7e-06
Xre_0026	Original	1845567	2.3	109.27	Clo1313_1585	-4	9.4e-06	Motif in peak is outside of non-coding sequence
Xre_0026	Original	1861631	3.6	999
Xre_0026	Original	1865315	2.6	188.75			7.9e-05
Xre_0026	Original	1877439	1.8	37.7
Xre_0026	Original	1878439	1.7	30.28	Divergent between Clo1313_1608 and Clo1313_1609	-280, -41		No motif found
Xre_0026	Original	1885766	4.9	999			1.7e-05
Xre_0026	Original	1909297	3.1	308.57	Clo1313_1637	-60	1.2e-05
Xre_0026	Original	1912060	1.4	23.33
Xre_0026	Original	1928321	6.1	999			6.7e-05
Xre_0026	Original	1931545	1.6	48.89			1.7e-05
Xre_0026	Original	1937003	2.5	70.85
Xre_0026	Original	1946538	2.2	129.52			5.7e-05
Xre_0026	Original	1955118	2.8	247.08			1.5e-05
Xre_0026	Original	1976483	1.8	59.03
Xre_0026	Original	1980116	2.1	83.83
Xre_0026	Original	1989138	1.7	39.68			1.9e-05
Xre_0026	Original	1996100	1.8	68.51			4.1e-05
Xre_0026	Original	1997569	2.7	200.31			1.1e-05
Xre_0026	Original	2008732	1.8	73.37			3.2e-06
Xre_0026	Original	2039157	2.9	302.59			4.1e-05
Xre_0026	Original	2042877	2.2	135.97
Xre_0026	Original	2051634	1.7	32.4
Xre_0026	Original	2056047	1.9	92.91
Xre_0026	Original	2058141	2.4	175.45
Xre_0026	Original	2067900	3.6	999
Xre_0026	Original	2073215	1.6	40.06			3.7e-05
Xre_0026	Original	2085309	5.9	999
Xre_0026	Original	2089492	5.4	999
Xre_0026	Original	2091139	1.9	88.07
Xre_0026	Original	2093311	1.6	39.18
Xre_0026	Original	2095645	2.5	195.64			6.7e-05
Xre_0026	Original	2098575	1.7	46.44
Xre_0026	Original	2104490	1.7	53.48
Xre_0026	Original	2106997	2.1	118.54
Xre_0026	Original	2130217	3.2	999			6.3e-07
Xre_0026	Original	2133110	2.3	153.98
Xre_0026	Original	2134927	2.8	261.07			7.3e-05
Xre_0026	Original	2148141	3	319.37
Xre_0026	Original	2162656	1.5	40.84			3.7e-05
Xre_0026	Original	2167414	2	108.51	Divergent between Clo1313_1854 and Clo1313_1855	-272, -39	4.1e-05
Xre_0026	Original	2172489	2.5	169.98	Clo1313_1857	-73		No motif found
Xre_0026	Original	2184176	1.7	62.16			3.7e-05
Xre_0026	Original	2192031	2.9	280.33			4.3e-06
Xre_0026	Original	2199645	1.8	66.8
Xre_0026	Original	2202029	1.7	71.85	Clo1313_1882	-19		No motif found
Xre_0026	Original	2203317	2.4	162.44
Xre_0026	Original	2203978	1.8	35.42			5.2e-07
Xre_0026	Original	2206587	4.3	999			2.1e-05
Xre_0026	Original	2213353	2.4	175.79			1.3e-05
Xre_0026	Original	2214195	2.2	149.13
Xre_0026	Original	2227405	3.1	999			3.7e-06
Xre_0026	Original	2233366	1.6	43.85	Clo1313_1911	-136		No motif found
Xre_0026	Original	2277766	2.7	168.54
Xre_0026	Original	2297236	3	999
Xre_0026	Original	2301912	2	141.05
Xre_0026	Original	2304898	3	999
Xre_0026	Original	2311980	4.5	999
Xre_0026	Original	2313823	2.6	221.69			2.8e-05
Xre_0026	Original	2318789	3.4	999			8.5e-05
Xre_0026	Original	2328424	2.7	313.85
Xre_0026	Original	2332913	2	43.35			6.2e-05
Xre_0026	Original	2350109	3.5	999			1.7e-05
Xre_0026	Original	2352889	3.8	999			8.3e-06
Xre_0026	Original	2358004	2.7	239.29
Xre_0026	Original	2358951	1.5	32.91	Clo1313_2001	-89	5.3e-05
Xre_0026	Original	2361978	2.1	64.73			1.1e-05
Xre_0026	Original	2367641	1.4	28.55
Xre_0026	Original	2377669	1.7	31.72
Xre_0026	Original	2393869	1.9	82.6			9.2e-05
Xre_0026	Original	2394916	4.5	999			3.4e-05
Xre_0026	Original	2401940	1.9	81.85			9.2e-05
Xre_0026	Original	2418398	3.6	999			1.1e-06
Xre_0026	Original	2420071	2	44.17			2.8e-06
Xre_0026	Original	2428468	2.3	172.9			7.9e-05
Xre_0026	Original	2429159	1.7	40.06			1.3e-06
Xre_0026	Original	2437670	4.8	999	Clo1313_2070	-89		No motif found
Xre_0026	Original	2440302	1.9	97.51			1.5e-05
Xre_0026	Original	2445303	1.6	49.94
Xre_0026	Original	2448017	4.5	999	Clo1313_2082	-15		No motif found
Xre_0026	Original	2462118	2.2	86.87			4.8e-05
Xre_0026	Original	2463072	2.2	156.36
Xre_0026	Original	2473495	3.4	999			3.7e-05
Xre_0026	Original	2481997	1.8	31.84
Xre_0026	Original	2482210	3.7	999			5.3e-05
Xre_0026	Original	2485838	3.1	999
Xre_0026	Original	2492059	1.5	31.95			7.3e-06
Xre_0026	Original	2493044	2.8	300.37
Xre_0026	Original	2498650	1.9	102.31
Xre_0026	Original	2504782	1.5	38.8
Xre_0026	Original	2509452	3.3	999
Xre_0026	Original	2510896	4.8	999			1.5e-06
Xre_0026	Original	2519393	5	999
Xre_0026	Original	2539194	2.5	233.72
Xre_0026	Original	2539830	5.8	999			9.9e-05
Xre_0026	Original	2542294	3.2	999	Clo1313_2171	-66		No motif found
Xre_0026	Original	2544692	1.5	36.74
Xre_0026	Original	2549696	4.5	999
Xre_0026	Original	2564225	2.5	191.21	Clo1313_2178	-58		No motif found
Xre_0026	Original	2566033	3.4	316.88			1.4e-07
Xre_0026	Original	2579474	2.4	199.69			6.2e-05
Xre_0026	Original	2586133	3.9	999
Xre_0026	Original	2592472	1.5	32.75	Clo1313_2196	-27		No motif found	#REF!
Xre_0026	Original	2594279	1.9	119.19
Xre_0026	Original	2603937	1.7	72.86
Xre_0026	Original	2604513	3.2	999
Xre_0026	Original	2622960	2.2	198.64
Xre_0026	Original	2628561	2.4	191.31
Xre_0026	Original	2629965	1.6	54.13			3.7e-05
Xre_0026	Original	2633415	2	110.74			8.3e-06
Xre_0026	Original	2645804	3.2	999
Xre_0026	Original	2649138	3.6	999
Xre_0026	Original	2651976	2.4	237.05	Clo1313_2245	-65		No motif found
Xre_0026	Original	2655166	2.6	270.7	Clo1313_2249	-19		No motif found
Xre_0026	Original	2658103	4.3	999
Xre_0026	Original	2658333	2.9	168.19
Xre_0026	Original	2659287	4.7	999	Clo1313_2253	-93		No motif found
Xre_0026	Original	2661622	1.6	50.01	Clo1313_2255	-49	6.7e-05	Motif in peak is outside of non-coding sequence
Xre_0026	Original	2667494	1.2	11.75
Xre_0026	Original	2668514	2.3	196.54
Xre_0026	Original	2675695	4.8	999
Xre_0026	Original	2683806	3.4	999
Xre_0026	Original	2686464	1.5	40.69
Xre_0026	Original	2688248	2.4	264.04			1.7e-05
Xre_0026	Original	2690356	1.6	46.7	Clo1313_2283	-98		No motif found
Xre_0026	Original	2692459	3	999
Xre_0026	Original	2698687	2.1	144.49
Xre_0026	Original	2708186	1.3	14.98
Xre_0026	Original	2714400	1.4	29.27	Clo1313_2303	-56		No motif found
Xre_0026	Original	2716717	1.5	50.16			4.4e-05
Xre_0026	Original	2725875	2.1	136.88			3.1e-05
Xre_0026	Original	2728003	1.9	124.92			5.7e-05
Xre_0026	Original	2729587	2	128.08
Xre_0026	Original	2735661	3.4	999			4.4e-05
Xre_0026	Original	2751179	2.3	236.53			5.7e-06
Xre_0026	Original	2753120	4.5	999
Xre_0026	Original	2759558	1.3	22.19
Xre_0026	Original	2760174	1.9	114.68
Xre_0026	Original	2761545	1.3	15.89	Clo1313_2351	-91		No motif found
Xre_0026	Original	2763786	1.4	25.75			4.8e-05
Xre_0026	Original	2767791	2.5	298.96			1.2e-05
Xre_0026	Original	2771105	2.4	151.37
Xre_0026	Original	2771261	2	50.99
Xre_0026	Original	2775879	1.3	21.11
Xre_0026	Original	2778606	1.6	57.65
Xre_0026	Original	2786615	1.9	109.71
Xre_0026	Original	2789059	2.2	166.45	Clo1313_2374	-166		No motif found
Xre_0026	Original	2797708	4.3	999
Xre_0026	Original	2799964	2.3	210.6
Xre_0026	Original	2804331	1.7	71.04			7.9e-05
Xre_0026	Original	2809138	1.5	41.02
Xre_0026	Original	2810510	1.5	51.01
Xre_0026	Original	2813238	1.9	113.88
Xre_0026	Original	2828947	2	117.21
Xre_0026	Original	2845186	1.2	8.9
Xre_0026	Original	2847755	1.3	17.29			6.7e-05
Xre_0026	Original	2856787	1.5	36.07			9.9e-05
Xre_0026	Original	2867946	2.3	204.11	Divergent between Clo1313_2456 and Clo1313_2457	-65, -325	5.7e-06
Xre_0026	Original	2884575	1.5	41.32
Xre_0026	Original	2886672	2	147.78			4.1e-05
Xre_0026	Original	2896992	4.5	999			4.4e-05
Xre_0026	Original	2905100	2.4	172.6			9.4e-06
Xre_0026	Original	2919810	2.1	176.3			1.2e-05
Xre_0026	Original	2927949	5.2	999
Xre_0026	Original	2935396	1.5	36.49			3.7e-05
Xre_0026	Original	2951152	1.4	27.42
Xre_0026	Original	2966005	2.4	221.03
Xre_0026	Original	2969937	5	999
Xre_0026	Original	2974439	1.6	58.78			6.4e-06
Xre_0026	Original	2981250	2.6	226.94			2.1e-06
Xre_0026	Original	2992614	1.5	44.66
Xre_0026	Original	2994207	1.5	43.85
Xre_0026	Original	2996154	5.4	999
Xre_0026	Original	3000127	1.7	66.98
Xre_0026	Original	3008792	2.4	214.65
Xre_0026	Original	3011141	2.8	999
Xre_0026	Original	3017459	1.6	50.78			3.7e-05
Xre_0026	Original	3024102	2.2	211.73
Xre_0026	Original	3026185	1.2	13.35			6.4e-06
Xre_0026	Original	3032592	2.4	226.53
Xre_0026	Original	3034194	2.7	999
Xre_0026	Original	3038367	2.5	279.38			1.1e-05
Xre_0026	Original	3042723	2.2	142
Xre_0026	Original	3043707	2.6	220.11			8.3e-06
Xre_0026	Original	3043942	5	999			4.4e-05
Xre_0026	Original	3053483	1.7	76.42
Xre_0026	Original	3057462	3.6	999			7.3e-05
Xre_0026	Original	3059905	2.1	177.79
Xre_0026	Original	3061689	3	999			4.4e-05
Xre_0026	Original	3066322	4.7	999
Xre_0026	Original	3068158	2.5	290.43
Xre_0026	Original	3087066	4.4	999	Clo1313_2624	-274	7.9e-05
Xre_0026	Original	3088671	2.7	280.32
Xre_0026	Original	3095182	3.2	999			4.8e-05
Xre_0026	Original	3098895	4.3	999
Xre_0026	Original	3107730	1.9	118.14			7.3e-05
Xre_0026	Original	3115129	1.4	23.88			7.3e-05
Xre_0026	Original	3121575	2.7	999	Clo1313_2654	-60		No motif found
Xre_0026	Original	3131730	2.6	999			1.9e-05
Xre_0026	Original	3135165	4.7	999	Clo1313_2669	-168	3.4e-05	Motif in peak is outside of non-coding sequence
Xre_0026	Original	3135508	3.6	999			2.4e-06
Xre_0026	Original	3139111	1.6	60.28			3.7e-05
Xre_0026	Original	3152306	2.6	313.93
Xre_0026	Original	3160242	1.9	118.58			7.9e-05
Xre_0026	Original	3163829	1.9	139.23
Xre_0026	Original	3173851	1.6	59.48
Xre_0026	Original	3176399	2.2	184.32
Xre_0026	Original	3178883	1.6	69.36
Xre_0026	Original	3179504	1.8	95.07
Xre_0026	Original	3181481	2.6	301.42			2.1e-06
Xre_0026	Original	3182810	2.8	999			4.4e-05
Xre_0026	Original	3184365	2.3	166.25			1.9e-05
Xre_0026	Original	3185498	1.5	40.31
Xre_0026	Original	3191694	4.2	999			3.7e-06
Xre_0026	Original	3194236	2.7	302.37			1.7e-05
Xre_0026	Original	3198641	1.4	24.36
Xre_0026	Original	3201508	1.3	17.6
Xre_0026	Original	3214511	3	999
Xre_0026	Original	3217390	1.3	14.89
Xre_0026	Original	3224226	2.3	188.97
Xre_0026	Original	3244249	2.9	283.56	Clo1313_2760	-20		No motif found
Xre_0026	Original	3249773	2.3	234.62	Clo1313_2767	-83		No motif found
Xre_0026	Original	3256454	3.5	999
Xre_0026	Original	3261280	2.7	999			4.3e-06
Xre_0026	Original	3269360	5.4	999
Xre_0026	Original	3270434	1.3	13.57
Xre_0026	Original	3276602	2.5	292.26			2.3e-05
Xre_0026	Original	3283575	1.9	138.3			4.1e-05
Xre_0026	Original	3291776	1.6	67.81	Clo1313_2802	-109		No motif found
Xre_0026	Original	3293090	2.2	220.28
Xre_0026	Original	3294420	1.5	52.5
Xre_0026	Original	3299882	2	140.64	Clo1313_2808	-74		No motif found
Xre_0026	Original	3308615	4	999			1.7e-05
Xre_0026	Original	3316813	1.2	6.08
Xre_0026	Original	3317956	2.2	151.77
Xre_0026	Original	3326812	2.8	999			1.3e-05
Xre_0026	Original	3329075	2.5	138.3			1.5e-05
Xre_0026	Original	3334503	4.2	999
Xre_0026	Original	3335530	3.7	999
Xre_0026	Original	3345121	1.5	27.01			1.9e-07
Xre_0026	Original	3348864	1.2	6.64
Xre_0026	Original	3354258	1.6	89.09			9.2e-05
Xre_0026	Original	3365640	1.5	47.99
Xre_0026	Original	3380683	2.5	304.24	Clo1313_2871	-175		No motif found
Xre_0026	Original	3382792	2	138.04	Clo1313_2874	-91		No motif found	#REF!
Xre_0026	Original	3384422	2.2	131.03
Xre_0026	Original	3384584	3.7	999	Clo1313_2876	-158		No motif found
Xre_0026	Original	3396449	3.8	999
Xre_0026	Original	3402626	3	999			1.9e-05
Xre_0026	Original	3407465	2.3	231			5.7e-05
Xre_0026	Original	3409223	3.2	999			6.7e-05
Xre_0026	Original	3412905	4.8	999
Xre_0026	Original	3421925	1.1	5.45
Xre_0026	Original	3422731	1.8	137.54			1.9e-05
Xre_0026	Original	3430932	1.4	36.19	Clo1313_2923	-1		No motif found
Xre_0026	Original	3437186	1.4	34.34			1.9e-05
Xre_0026	Original	3437937	2.9	999			8.5e-05
Xre_0026	Original	3439600	1.5	53.15
Xre_0026	Original	3441881	2.3	189.4			7.9e-05
Xre_0026	Original	3447908	4.4	999			4.8e-05
Xre_0026	Original	3449774	2.1	195.54
Xre_0026	Original	3452001	3.1	999
Xre_0026	Original	3467584	2.6	999			1.3e-05
Xre_0026	Original	3472744	1.2	12.65
Xre_0026	Rpt	3473466	1.5	154.42	Clo1313_2959	-32		No motif found
Xre_0026	Original	3473484	4.8	999	Clo1313_2959	-50
Xre_0026	Original	3477249	1.6	59.49			6.2e-05
Xre_0026	Original	3482450	2.5	315.59
Xre_0026	Original	3488431	2.2	187.29			1.5e-05
Xre_0026	Original	3496359	1.3	16.2			8.5e-05
Xre_0026	Original	3499720	2.2	220.25			4.4e-05
Xre_0026	Original	3503315	2.5	316.19			9.1e-07
Xre_0026	Original	3503988	3.5	999
Xre_0026	Original	3505661	2.3	267.08			1.9e-05
Xre_0026	Original	3508773	1.2	13.66
Xre_0026	Original	3511729	1.8	115.43
Xre_0026	Original	3517173	1.4	34.71			6.7e-05
Xre_0026	Original	3518301	1.7	93.48
Xre_0026	Original	3519716	3.3	999			3.1e-05
Xre_0026	Original	3524576	1.5	43.9
Xre_0026	Original	3526842	2.3	235.99			3.4e-05
Xre_0026	Original	3528723	3.5	999
Xre_0026	Original	3532399	3.5	999	Clo1313_3014	-1		No motif found
Xre_0026	Rpt	3536997	1.8	999			4.4e-05
Xre_0026	Original	3537004	6	999			4.4e-05
Xre_0026	Original	3538229	1.2	6.48
Xre_0026	Original	3546676	4	999
Xre_0026	Original	3554225	3.5	999			1.9e-05
Xre_0026	Original	3554582	1.7	13.73	Clo1313_3025	-198		No motif found
GlyR2	Lysate	4993	1.8	96.31			0.9
GlyR2	Lysate	4994	1.2	14.97			0.9
GlyR2	Lysate	4998	1.4	43.3			0.9
GlyR2	Lysate	4999	1.6	70.58			0.9
GlyR2	Lysate	10245	1.5	42.93
GlyR2	Lysate	14338	1.9	109.61			0.9
GlyR2	Lysate	14342	1.4	36.38			0.9
GlyR2	Lysate	14348	2.3	153.21			0.9
GlyR2	Lysate	16261	1.1	5.24
GlyR2	Lysate	16923	1.5	33.98
GlyR2	Lysate	16955	1.3	22.54
GlyR2	Lysate	17659	1.3	17.86
GlyR2	Lysate	17664	1.2	10.4
GlyR2	Lysate	23402	1.2	8.1
GlyR2	Lysate	28409	2.6	29.94
GlyR2	Lysate	28614	1.6	49.73
GlyR2	Lysate	40162	1.3	10.99
GlyR2	Lysate	48246	1.1	4.07			0.9
GlyR2	Lysate	48250	1.1	2.32			0.9
GlyR2	Lysate	48251	1.3	13.83			0.9
GlyR2	Lysate	49515	1.4	28.21
GlyR2	Lysate	49520	1.8	52.67
GlyR2	Lysate	52337	1.2	4.61	Clo1313_0048	-87		No motif found
GlyR2	Lysate	57334	2.1	23.19
GlyR2	Lysate	57338	1.9	13.84
GlyR2	Lysate	57339	1.9	41.45
GlyR2	Lysate	59767	1.4	28.76
GlyR2	Lysate	61473	1.9	120.54			0.9
GlyR2	Lysate	62835	1.5	3.64			0.9
GlyR2	Lysate	62848	1.9	60.14			0.9
GlyR2	Lysate	64255	1.7	50.08			1
GlyR2	Lysate	64267	1.2	8.87			1
GlyR2	Lysate	65585	1.2	6.69
GlyR2	Lysate	67221	1.4	26.79
GlyR2	Lysate	68877	1.8	54.67
GlyR2	Lysate	82398	1.3	14.19
GlyR2	Lysate	82913	1.1	3.9
GlyR2	Lysate	86331	1.1	4.65
GlyR2	Lysate	88273	1.1	4.13
GlyR2	Lysate	108931	1.8	57.89
GlyR2	Lysate	108932	1.3	15.51
GlyR2	Lysate	108937	1.2	9.23
GlyR2	Lysate	118673	1.8	61.29	Clo1313_0104	-164	0.9
GlyR2	Lysate	118721	1.2	9.1	Clo1313_0104	-116	0.9
GlyR2	Lysate	120504	1.2	6.64			0.9
GlyR2	Lysate	135330	1.1	2.47
GlyR2	Lysate	137161	1.3	13.72
GlyR2	Lysate	137227	1.3	13.29
GlyR2	Lysate	139551	1.1	2.89			0.9
GlyR2	Lysate	139554	1.3	15.74			0.9
GlyR2	Lysate	140454	1.3	10.06
GlyR2	Lysate	146432	1.2	5.49	Clo1313_0134	-94		No motif found
GlyR2	Lysate	148984	1.9	93.3			0.9
GlyR2	Lysate	148991	1.9	31.18			0.9
GlyR2	Lysate	151788	1.5	21.91
GlyR2	Lysate	153583	1.3	9.1			0.9
GlyR2	Lysate	156878	1.4	25.61
GlyR2	Lysate	164048	2.3	144.94
GlyR2	Lysate	166833	1.3	11.09
GlyR2	Lysate	166889	1.4	22.61
GlyR2	Lysate	169400	2.8	180.44	Clo1313_0152	-33	0.9
GlyR2	Lysate	169483	1.9	82.65			0.9
GlyR2	Lysate	170984	1.2	9.51	Clo1313_0155	-66		No motif found
GlyR2	Lysate	172926	1.5	37.56
GlyR2	Lysate	176972	1.2	3.94
GlyR2	Lysate	190624	1.4	18.18
GlyR2	Lysate	196514	1.2	7.53
GlyR2	Lysate	196551	1.1	6.09
GlyR2	Lysate	198879	1.2	6.26			0.9
GlyR2	Lysate	199167	1.2	4.32
GlyR2	Lysate	210023	1.7	56.14			0.9
GlyR2	Lysate	211854	1.7	54.22
GlyR2	Lysate	212482	1.2	14.58	Clo1313_0198	-112		No motif found
GlyR2	Lysate	214836	1.1	3.82
GlyR2	Lysate	219444	1.2	5.87
GlyR2	Lysate	223453	1.1	2.78	Clo1313_0202	-29		No motif found
GlyR2	Lysate	232770	1.7	58.5	Clo1313_0211	-39		No motif found
GlyR2	Lysate	238820	1.4	18.26
GlyR2	Lysate	247369	1.4	7.85			0.9
GlyR2	Lysate	247370	1.8	56.39			0.9
GlyR2	Lysate	248007	1.1	3.73			0.9
GlyR2	Lysate	248238	1.3	10.26			0.9
GlyR2	Lysate	252624	1.3	12.61
GlyR2	Lysate	252647	1.3	17.42
GlyR2	Lysate	252652	1.3	20.07
GlyR2	Lysate	254893	1.7	50.14			0.9
GlyR2	Lysate	254930	1.4	29.41			0.9
GlyR2	Lysate	281431	2.3	24.3			0.9
GlyR2	Lysate	283412	1.7	74.87	Clo1313_0260	-88	0.9
GlyR2	Lysate	283417	2.5	158.95	Clo1313_0260	-83	0.9
GlyR2	Lysate	290785	1.3	9.85			0.9
GlyR2	Lysate	292100	2.5	172.52			0.9
GlyR2	Lysate	293457	1.3	14.17
GlyR2	Lysate	299976	1.2	5.39
GlyR2	Lysate	303301	1.3	10.75			0.9
GlyR2	Lysate	306002	1.8	111.84
GlyR2	Lysate	306021	2.4	164.97
GlyR2	Lysate	306029	1.6	71.62
GlyR2	Lysate	307239	1.1	2.61
GlyR2	Lysate	307244	1.3	11.64
GlyR2	Lysate	308547	1.2	8.64
GlyR2	Lysate	308548	1.4	31.13
GlyR2	Lysate	308552	1.1	4.65
GlyR2	Lysate	308553	1.6	34.13
GlyR2	Lysate	314876	1.4	17.94	Clo1313_0289	-451		No motif found
GlyR2	Lysate	324564	2	8.79
GlyR2	Lysate	324625	1.6	45.13
GlyR2	Lysate	324650	1.5	28.31
GlyR2	Lysate	325596	1.1	2.36
GlyR2	Lysate	327095	1.1	5.49
GlyR2	Lysate	329224	1.7	43.78	Clo1313_0302	-33		No motif found
GlyR2	Lysate	337564	1.7	28.14	Clo1313_0311	-263		No motif found
GlyR2	Lysate	341074	1.9	112.09			1
GlyR2	Lysate	346601	1.6	43.23
GlyR2	Lysate	347536	1.4	34.61	Clo1313_0317	-147	0.9
GlyR2	Lysate	347537	1.1	4.66	Clo1313_0317	-146	0.9
GlyR2	Lysate	347541	1.1	5.56	Clo1313_0317	-142	0.9
GlyR2	Lysate	347542	1.2	9.26	Clo1313_0317	-141	0.9
GlyR2	Lysate	354484	1.5	35.99	Clo1313_0324	-149	1
GlyR2	Lysate	360114	1.3	13.34			0.9
GlyR2	Lysate	360119	1.6	36.71			0.9
GlyR2	Lysate	361191	1.6	22.52
GlyR2	Lysate	361704	1.2	2.16
GlyR2	Lysate	362555	1.6	53.26
GlyR2	Lysate	362556	1.6	59.58
GlyR2	Lysate	366610	1.7	46.32
GlyR2	Lysate	366613	1.2	11.38
GlyR2	Lysate	366617	1.2	8.2
GlyR2	Lysate	368631	1.6	38	Clo1313_0336	-42		No motif found
GlyR2	Lysate	372056	2	45.32	Clo1313_0340	-123		No motif found
GlyR2	Lysate	382542	1.2	4.07
GlyR2	Lysate	384749	1.4	15.02
GlyR2	Lysate	389676	1.2	11.25
GlyR2	Lysate	397978	1.2	7.39			0.9
GlyR2	Lysate	401552	1.2	6.87			0.9
GlyR2	Lysate	408607	1.3	10.65			0.9
GlyR2	Lysate	425027	1.3	14.41
GlyR2	Lysate	425034	2	72.22
GlyR2	Lysate	429496	1.4	20.48			0.9
GlyR2	Lysate	432623	1.6	37.39
GlyR2	Lysate	432659	1.2	8.85
GlyR2	Lysate	432660	1.5	34.82
GlyR2	Lysate	436520	1.1	8.95			0.9
GlyR2	Lysate	439051	4.2	999	Clo1313_0399	-88	0.9
GlyR2	Lysate	439056	2	101.62	Clo1313_0399	-83	0.9
GlyR2	Lysate	439056	2.3	178.65	Clo1313_0399	-83	0.9
GlyR2	Lysate	439057	2.8	281.3	Clo1313_0399	-82	0.9
GlyR2	Lysate	444118	1.6	39.38
GlyR2	Lysate	455158	1.1	4.48
GlyR2	Lysate	460106	2	70.05
GlyR2	Lysate	464237	1.2	12.13
GlyR2	Lysate	464322	1.6	18.22
GlyR2	Lysate	487136	1.4	30.3			0.9
GlyR2	Lysate	489146	1.7	51.24
GlyR2	Lysate	495029	1.9	65.44			1
GlyR2	Lysate	495176	1.5	56.02			1
GlyR2	Lysate	495279	1.4	9.31
GlyR2	Lysate	507782	1.8	49.46			1
GlyR2	Lysate	512578	1.2	8.02
GlyR2	Lysate	516419	1.1	2.63
GlyR2	Lysate	518801	1.3	20.46
GlyR2	Lysate	531175	1.2	7.88
GlyR2	Lysate	538491	1.1	2.42
GlyR2	Lysate	550168	1.4	27.02
GlyR2	Lysate	550169	1.6	49.92
GlyR2	Lysate	553218	2	85.96
GlyR2	Lysate	553220	1.6	16.64
GlyR2	Lysate	554224	1.8	56.43			0.9
GlyR2	Lysate	554664	1.8	92.81			0.9
GlyR2	Lysate	573115	1.4	17.75
GlyR2	Lysate	575546	1.7	62.78			0.9
GlyR2	Lysate	582669	1.6	55.44			0.9
GlyR2	Lysate	582670	1.4	28.85			0.9
GlyR2	Lysate	582675	2.5	195.74			0.9
GlyR2	Lysate	587398	1.3	19.15			0.9
GlyR2	Lysate	587403	1.5	21.76			0.9
GlyR2	Lysate	587967	2.4	161.44	Clo1313_0533	-10		No motif found
GlyR2	Lysate	587973	1.6	64.5	Clo1313_0533	-16
GlyR2	Lysate	587976	1.7	73.38	Clo1313_0533	-19
GlyR2	Lysate	588023	1.3	18.03	Clo1313_0533	-66
GlyR2	Lysate	592132	1.5	46.98
GlyR2	Lysate	592186	1.3	15.85
GlyR2	Lysate	603705	1.9	13.07	Clo1313_0548	-89	0.9
GlyR2	Lysate	606589	1.2	6.03
GlyR2	Lysate	608909	2.2	133.05			0.9
GlyR2	Lysate	618234	1.8	44.77	Divergent between Clo1313_0559 and Clo1313_0560	-33, -117		No motif found
GlyR2	Lysate	618255	1.7	48.72	Divergent between Clo1313_0559 and Clo1313_0560	-54, -96
GlyR2	Lysate	634017	1.4	7.59
GlyR2	Lysate	645099	2.3	206.07			0.9
GlyR2	Lysate	645119	3.3	300.27			0.9
GlyR2	Lysate	646346	1.4	32.8			0.9
GlyR2	Lysate	650990	1.3	19.27
GlyR2	Lysate	651006	1.2	10.35
GlyR2	Lysate	652125	2.1	109.94
GlyR2	Lysate	654691	1.4	2.07
GlyR2	Lysate	655425	1.3	11.62
GlyR2	Lysate	668062	1.2	6.8			0.9
GlyR2	Lysate	668088	1.6	52.88			0.9
GlyR2	Lysate	671689	2.2	231.7			1
GlyR2	Lysate	671694	1.9	176.32			1
GlyR2	Lysate	672147	1.3	4.41
GlyR2	Lysate	673186	1.2	6.21
GlyR2	Lysate	673630	1.3	18.52
GlyR2	Lysate	682145	1.8	78.06			0.9
GlyR2	Lysate	682146	1.7	64.79			0.9
GlyR2	Lysate	682150	1.6	54.7			0.9
GlyR2	Lysate	682151	2.4	146.85			0.9
GlyR2	Lysate	690760	1.3	11.49			0.9
GlyR2	Lysate	692435	1.6	11.05
GlyR2	Lysate	700314	2.3	92.11
GlyR2	Lysate	702163	1.7	11.49
GlyR2	Lysate	703689	3.3	131.4			0.9
GlyR2	Lysate	714939	1.8	72.34			0.9
GlyR2	Lysate	714968	2	161.64			0.9
GlyR2	Lysate	722934	1.2	8.15
GlyR2	Lysate	723026	1.9	62.57
GlyR2	Lysate	729711	1.4	20.47	Clo1313_R0021	-127		No motif found
GlyR2	Lysate	733491	1.8	65.93			0.9
GlyR2	Lysate	733504	1.5	39.56			0.9
GlyR2	Lysate	735484	1.3	19.4
GlyR2	Lysate	735974	1.2	10.77			0.9
GlyR2	Lysate	743365	1.4	24.66			0.9
GlyR2	Lysate	743375	1.4	15.63			0.9
GlyR2	Lysate	754821	1.7	41.25	Clo1313_0663	-60		No motif found
GlyR2	Lysate	764914	1.1	3.54
GlyR2	Lysate	764919	1.3	23.72
GlyR2	Lysate	768012	1.3	14.4			0.9
GlyR2	Lysate	770077	1.8	64.13
GlyR2	Lysate	770100	2.5	139.39
GlyR2	Lysate	773429	1.2	6.55			0.9
GlyR2	Lysate	775464	1.8	51.93			0.9
GlyR2	Lysate	789089	1.9	67.29
GlyR2	Lysate	792934	1.3	19.01
GlyR2	Lysate	792959	1.8	71.94
GlyR2	Lysate	792960	1.1	3.55
GlyR2	Lysate	800701	2.2	197.19
GlyR2	Lysate	800702	2.1	214.97
GlyR2	Lysate	800706	1.9	129.28
GlyR2	Lysate	800707	3.4	999
GlyR2	Lysate	802073	1.8	100.22			1
GlyR2	Lysate	802074	1.8	91.55			1
GlyR2	Lysate	802078	1.5	50.57			1
GlyR2	Lysate	802079	2.7	257.58			1
GlyR2	Lysate	827172	2.7	132.34			0.9
GlyR2	Lysate	828607	1.3	12.39
GlyR2	Lysate	837556	1.9	41.05			0.9
GlyR2	Lysate	843699	1.2	4.27
GlyR2	Lysate	843714	1.1	3.09
GlyR2	Lysate	848992	1.6	13.16	Divergent between Clo1313_0736 and Clo1313_0737	-33, -283		No motif found
GlyR2	Lysate	849928	1.3	28.35			0.9
GlyR2	Lysate	895050	1.3	31.95
GlyR2	Lysate	895054	1.6	69.2
GlyR2	Lysate	898417	1.3	10.84			0.9
GlyR2	Lysate	904429	1.5	23.09			0.9
GlyR2	Lysate	916963	1.9	33.62	Clo1313_0793	-96	0.9
GlyR2	Lysate	925797	1.9	56.65			0.9
GlyR2	Lysate	926194	2.9	999			1
GlyR2	Lysate	926195	2.9	999			1
GlyR2	Lysate	926199	2.4	320.98			1
GlyR2	Lysate	930905	1.9	52.96	Divergent between Clo1313_0805 and Clo1313_0806	-60, -222		No motif found
GlyR2	Lysate	931821	1.6	54.51	Clo1313_0808	-57		No motif found
GlyR2	Lysate	946975	1.5	20.8			0.9
GlyR2	Lysate	948812	2	158.77			1
GlyR2	Lysate	948813	2.1	194.55			1
GlyR2	Lysate	948817	1.8	112.19			1
GlyR2	Lysate	948818	3.5	999			1
GlyR2	Lysate	952800	1.3	17.2
GlyR2	Lysate	962917	1.8	27.69
GlyR2	Lysate	986915	1.1	6.73
GlyR2	Lysate	1006209	1.5	45.55
GlyR2	Lysate	1008063	1.5	20.2
GlyR2	Lysate	1008110	1.3	16.8
GlyR2	Lysate	1016165	1.7	47.81
GlyR2	Lysate	1016175	2.9	188.19
GlyR2	Lysate	1017719	1.3	10.2			0.9
GlyR2	Lysate	1029512	2	75.11			0.9
GlyR2	Lysate	1029519	1.3	7.99			0.9
GlyR2	Lysate	1032177	1.4	13.7	Clo1313_0884	-163	0.9
GlyR2	Lysate	1041948	1.3	14.18			0.9
GlyR2	Lysate	1044560	2.1	40.26			0.9
GlyR2	Lysate	1051716	1.4	13.87			0.9
GlyR2	Lysate	1069037	1.4	21.75			0.9
GlyR2	Lysate	1072214	1.2	8.43
GlyR2	Lysate	1088066	1.9	30.93	Clo1313_0931	-83	0.9	Motif in peak is outside of non-coding sequence
GlyR2	Lysate	1093655	1.5	24.62			0.9
GlyR2	Lysate	1098168	1.4	17.35
GlyR2	Lysate	1098236	1.2	8.67
GlyR2	Lysate	1148629	1.4	15.53			0.9
GlyR2	Lysate	1194527	1.8	65.56			0.9
GlyR2	Lysate	1197185	1.7	54.58
GlyR2	Lysate	1197706	1.2	8.71
GlyR2	Lysate	1211709	1.4	19.27			0.9
GlyR2	Lysate	1211717	1.9	65.81			0.9
GlyR2	Lysate	1213757	2.1	175.9			1
GlyR2	Lysate	1213758	3.1	999			1
GlyR2	Lysate	1249720	1.9	22.8			0.9
GlyR2	Lysate	1304720	1.6	21.28			0.9
GlyR2	Lysate	1304725	1.3	13.03			0.9
GlyR2	Lysate	1316017	2.4	209.84			0.9
GlyR2	Lysate	1316018	2.2	207.27			0.9
GlyR2	Lysate	1316022	1.9	124.59			0.9
GlyR2	Lysate	1316023	2.7	274.95			0.9
GlyR2	Lysate	1322867	1.3	11.37			0.9
GlyR2	Lysate	1330739	1.4	17.75			0.9
GlyR2	Lysate	1330749	1.3	14.16			0.9
GlyR2	Lysate	1354108	2.2	94.81
GlyR2	Lysate	1381613	2.3	56.97			0.9
GlyR2	Lysate	1381619	1.8	37.73			0.9
GlyR2	Lysate	1382683	1.2	5.89
GlyR2	Lysate	1386411	2.4	50.89			0.9
GlyR2	Lysate	1407297	2.1	26.51			0.9
GlyR2	Lysate	1458954	1.4	12.94
GlyR2	Lysate	1458955	1.1	3.48
GlyR2	Lysate	1458959	1.4	24.14
GlyR2	Lysate	1458960	1.5	26.2
GlyR2	Lysate	1468130	1.5	22.78
GlyR2	Lysate	1493885	2.2	32.48			0.9
GlyR2	Lysate	1500386	1.1	3.1
GlyR2	Lysate	1500415	1.3	10.24
GlyR2	Lysate	1516697	2	40.11
GlyR2	Lysate	1532478	2.2	70.51			0.9
GlyR2	Lysate	1546428	2.1	83.17			0.9
GlyR2	Lysate	1546476	2	100.67			0.9
GlyR2	Lysate	1557173	1.8	20.94	Clo1313_1312	-105		No motif found
GlyR2	Lysate	1560650	1.4	17.52			0.9
GlyR2	Lysate	1646556	2.6	141.98			0.9
GlyR2	Lysate	1646573	1.8	55.23			0.9
GlyR2	Lysate	1694511	2.9	205.17			1
GlyR2	Lysate	1694512	3	216.95			1
GlyR2	Lysate	1694516	2.7	179.15			1
GlyR2	Lysate	1694517	4.3	999			1
GlyR2	Lysate	1732728	1.3	13.94			0.9
GlyR2	Lysate	1733123	3	160.95			1
GlyR2	Lysate	1750399	2.8	122.92
GlyR2	Lysate	1754724	1.2	9.73
GlyR2	Lysate	1821006	1.7	25.52			1
GlyR2	Lysate	1821028	2.3	99.81	Clo1313_1562	-1	1	Motif in peak is outside of non-coding sequence
GlyR2	Lysate	1862026	2.3	56.43			1
GlyR2	Lysate	1863203	2.3	101.63			0.9
GlyR2	Lysate	1863204	1.6	47.07	Clo1313_1599	-1	0.9	In middle of operon
GlyR2	Lysate	1863208	1.6	38.7	Clo1313_1599	-5	0.9	In middle of operon
GlyR2	Lysate	1863209	1.9	69.47	Clo1313_1599	-6	0.9	In middle of operon
GlyR2	Lysate	1870814	2.8	172.81
GlyR2	Lysate	1871713	1.3	14.4
GlyR2	Lysate	1871714	1.1	3.38
GlyR2	Lysate	1930379	2.6	78.74
GlyR2	Lysate	1931512	1.6	70.44
GlyR2	Lysate	1931875	1.3	4.16
GlyR2	Lysate	1948681	2	94.63
GlyR2	Lysate	1948685	1.7	49.78
GlyR2	Lysate	1948901	2.6	97.34
GlyR2	Lysate	1953191	1.8	49.07			0.9
GlyR2	Lysate	1984366	1.5	21.26
GlyR2	Lysate	1984371	1.2	9.08
GlyR2	Lysate	1984372	1.5	30.29
GlyR2	Lysate	2009541	1.7	36.49
GlyR2	Lysate	2009599	1.8	82.96
GlyR2	Lysate	2021569	2	73.43
GlyR2	Lysate	2029632	1.7	56.01			0.9
GlyR2	Lysate	2029636	1.6	43.02			0.9
GlyR2	Lysate	2029642	2.2	95.63			0.9
GlyR2	Lysate	2033583	2	21.75	Clo1313_1738	-33		No motif found
GlyR2	Lysate	2035899	1.4	15.9			0.9
GlyR2	Lysate	2060873	2.2	72.14
GlyR2	Lysate	2076513	1.3	16.7			0.9
GlyR2	Lysate	2076514	1.4	19.57			0.9
GlyR2	Lysate	2077623	1.8	29.05			0.9
GlyR2	Lysate	2111638	1.8	63.72			0.9
GlyR2	Lysate	2117507	2.4	123.13
GlyR2	Lysate	2117508	1.5	41.3
GlyR2	Lysate	2117512	1.9	87.17
GlyR2	Lysate	2117513	1.7	63.8
GlyR2	Lysate	2169872	1.5	19.72
GlyR2	Lysate	2175012	2	26.83
GlyR2	Lysate	2177103	2	61.3
GlyR2	Lysate	2182807	1.2	9.85			0.9
GlyR2	Lysate	2182851	1.9	69.07			0.9
GlyR2	Lysate	2195692	1.1	2.65
GlyR2	Lysate	2196849	1.2	11.62
GlyR2	Lysate	2215325	1.1	5.36
GlyR2	Lysate	2219235	1.2	6.62
GlyR2	Lysate	2223531	1.9	32.62	Clo1313_1903	-2		No motif found
GlyR2	Lysate	2231229	1.1	2.05
GlyR2	Lysate	2240728	2.7	54.44			0.9
GlyR2	Lysate	2262324	2.2	82.85
GlyR2	Lysate	2280585	1.3	13.21
GlyR2	Lysate	2284656	1.1	3.35			0.9
GlyR2	Lysate	2294111	1.6	31.03
GlyR2	Lysate	2295662	1.5	27.38			0.9
GlyR2	Lysate	2300775	1.5	25.26	Clo1313_1959	-24		No motif found
GlyR2	Lysate	2301911	1.3	11.09
GlyR2	Lysate	2303680	4.8	999			0.9
GlyR2	Lysate	2303685	2.9	999			0.9
GlyR2	Lysate	2303686	2.4	213.3			0.9
GlyR2	Lysate	2303693	2.4	228.87			0.9
GlyR2	Lysate	2310279	1.4	26.11			0.9
GlyR2	Lysate	2310326	1.6	41.45			0.9
GlyR2	Lysate	2332314	3.2	225.9			0.9
GlyR2	Lysate	2332315	1.7	60.78			0.9
GlyR2	Lysate	2332319	1.8	78.79			0.9
GlyR2	Lysate	2332324	2	93.29			0.9
GlyR2	Lysate	2335713	1.2	7.94			0.9
GlyR2	Lysate	2339968	1.5	27.63
GlyR2	Lysate	2344406	1.2	6.79
GlyR2	Lysate	2354789	1.9	70.44			0.9
GlyR2	Lysate	2358345	3.1	182.36			1
GlyR2	Lysate	2389550	1.5	22.98			0.9
GlyR2	Lysate	2392777	3.8	999			0.9
GlyR2	Lysate	2392780	2.1	123.46			0.9
GlyR2	Lysate	2392784	2.1	106.26			0.9
GlyR2	Lysate	2417960	1.5	28.35
GlyR2	Lysate	2435042	1.9	54.38
GlyR2	Lysate	2445067	1.4	22.75
GlyR2	Lysate	2445068	1.1	3.13
GlyR2	Lysate	2445072	1.1	3.96
GlyR2	Lysate	2445073	1.3	8.92
GlyR2	Lysate	2449374	1.2	3.65
GlyR2	Lysate	2450788	1.4	24.89
GlyR2	Lysate	2450795	1.6	32.79
GlyR2	Lysate	2468911	1.2	5.6			0.9
GlyR2	Lysate	2468919	1.5	30.97			0.9
GlyR2	Lysate	2482139	1.2	12.75
GlyR2	Lysate	2504861	1.7	25.75
GlyR2	Lysate	2504866	1.4	27.8
GlyR2	Lysate	2504867	1.3	17.33
GlyR2	Lysate	2510779	1.4	15.18			0.9
GlyR2	Lysate	2547692	1.1	3.53
GlyR2	Lysate	2549622	1.2	14.99
GlyR2	Lysate	2569839	2	40.11	Clo1313_2181	-36	0.9
GlyR2	Lysate	2572187	2.1	86.9
GlyR2	Lysate	2572197	1.7	60.31
GlyR2	Lysate	2573016	2.8	177.51
GlyR2	Lysate	2574507	1.4	15.26
GlyR2	Lysate	2575683	1.5	32.15			0.9
GlyR2	Lysate	2575684	1.2	5.78			0.9
GlyR2	Lysate	2575688	1.3	17.51			0.9
GlyR2	Lysate	2576821	1.7	33.5			0.9
GlyR2	Lysate	2580014	1.5	44.41
GlyR2	Lysate	2580015	1.3	20.79
GlyR2	Lysate	2580020	1.5	31.57
GlyR2	Lysate	2586033	1.8	57.56			0.9
GlyR2	Lysate	2586040	1.4	25.39			0.9
GlyR2	Lysate	2587049	1.3	7.86			0.9
GlyR2	Lysate	2599863	2.4	43.95	Divergent between Clo1313_2201 and Clo1313_2202	-85, -284		No motif found
GlyR2	Lysate	2613725	1.2	5.58
GlyR2	Lysate	2633389	2	62.06
GlyR2	Lysate	2638479	3.3	297.69			1
GlyR2	Lysate	2638480	1.8	83.72			1
GlyR2	Lysate	2638484	1.4	28.43			1
GlyR2	Lysate	2638485	2	108.48			1
GlyR2	Lysate	2642147	2.7	147.99			0.9
GlyR2	Lysate	2642153	1.4	21.59			0.9
GlyR2	Lysate	2642157	1.7	54.08			0.9
GlyR2	Lysate	2647588	1.2	8.68
GlyR2	Lysate	2650035	1.5	31.15
GlyR2	Lysate	2650040	1.5	40.12
GlyR2	Lysate	2650639	1.6	44.5
GlyR2	Lysate	2651446	1.3	13.92			0.9
GlyR2	Lysate	2651452	1.9	73.88			0.9
GlyR2	Lysate	2659748	1.1	4.98
GlyR2	Lysate	2671276	1.5	21.34
GlyR2	Lysate	2671281	1.2	8.17
GlyR2	Lysate	2676294	1.4	25.79
GlyR2	Lysate	2688488	1.2	6.21
GlyR2	Lysate	2689408	2.5	127.37			0.9
GlyR2	Lysate	2695244	1.1	4.87			0.9
GlyR2	Lysate	2695248	1.3	13.52			0.9
GlyR2	Lysate	2695249	1.2	9.29			0.9
GlyR2	Lysate	2698487	1.5	19.41			0.9
GlyR2	Lysate	2701757	1.6	30.18	Clo1313_2292	-118	0.9	Motif in peak is outside of non-coding sequence
GlyR2	Lysate	2701761	1.5	25.58	Clo1313_2292	-122	0.9
GlyR2	Lysate	2701762	2.1	91.24	Clo1313_2292	-123	0.9
GlyR2	Lysate	2709952	1.3	8.35
GlyR2	Lysate	2720146	2	121.84	Clo1313_2307	-321		No motif found
GlyR2	Lysate	2720156	3.2	25.05	Clo1313_2307	-331
GlyR2	Lysate	2728675	1.2	5.8			0.9
GlyR2	Lysate	2733281	1.6	26
GlyR2	Lysate	2751345	1.3	20.77			1
GlyR2	Lysate	2755378	1.2	2.11			0.9
GlyR2	Lysate	2760154	1.4	2.53			0.9
GlyR2	Lysate	2761482	1.6	37.49	Clo1313_2351	-28	0.9	Motif in peak is outside of non-coding sequence
GlyR2	Lysate	2771655	2.3	66.83			0.9
GlyR2	Lysate	2771669	1.3	10.87			0.9
GlyR2	Lysate	2775198	1.9	22.46
GlyR2	Lysate	2775857	1.2	11.34			0.9
GlyR2	Lysate	2779399	1.2	7.6
GlyR2	Lysate	2787723	1.8	17.51			1
GlyR2	Lysate	2787954	2.3	180.86			1
GlyR2	Lysate	2807220	1.2	8.55
GlyR2	Lysate	2809178	1.2	7.94			0.9
GlyR2	Lysate	2809179	1.6	52.5			0.9
GlyR2	Lysate	2820307	2.1	110.16	Clo1313_2409	-122		No motif found
GlyR2	Lysate	2820314	1.6	65.79
GlyR2	Lysate	2821106	1.4	19.26
GlyR2	Lysate	2821178	1.2	6	Clo1313_2411	-17		No motif found
GlyR2	Lysate	2821179	1.7	43.9	Clo1313_2411	-18
GlyR2	Lysate	2823548	1.3	13.21	Divergent between Clo1313_2413 and Clo1313_2414	-326, -67	0.9	Motif in peak is outside of non-coding sequence
GlyR2	Lysate	2830202	1.3	12.91			0.9
GlyR2	Lysate	2830807	2	57.58
GlyR2	Lysate	2842212	1.2	6.71
GlyR2	Lysate	2851610	1.8	99.54
GlyR2	Lysate	2851630	2.1	118.93
GlyR2	Lysate	2851682	1.8	98.96
GlyR2	Lysate	2860583	2.6	191.97			0.9
GlyR2	Lysate	2860636	1.7	66.73			0.9
GlyR2	Lysate	2863563	1.5	33.49			0.9
GlyR2	Lysate	2863588	1.9	39.19			0.9
GlyR2	Lysate	2865267	1.6	22.55			0.9
GlyR2	Lysate	2865308	2.7	157.89			0.9
GlyR2	Lysate	2870267	1.4	24.1
GlyR2	Lysate	2872729	1.6	55.46
GlyR2	Lysate	2872730	1.5	38.43
GlyR2	Lysate	2872735	1.7	55.47
GlyR2	Lysate	2878771	1.1	2.91
GlyR2	Lysate	2878824	1.2	5.09
GlyR2	Lysate	2883257	1.1	4.04
GlyR2	Lysate	2883258	1.2	7.79
GlyR2	Lysate	2883262	1.3	22.3
GlyR2	Lysate	2883263	1.4	22.72
GlyR2	Lysate	2886734	1.4	22.57
GlyR2	Lysate	2888379	1.6	37.8			0.9
GlyR2	Lysate	2888381	1.4	22.3			0.9
GlyR2	Lysate	2888381	3	202.94			0.9
GlyR2	Lysate	2912542	1.7	42.45			1
GlyR2	Lysate	2928936	2.2	27.61
GlyR2	Lysate	2937191	1.4	13.71
GlyR2	Lysate	2937886	1.6	32.91			0.9
GlyR2	Lysate	2950104	1.6	44.64
GlyR2	Lysate	2955633	1.5	43.77
GlyR2	Lysate	2955634	1.7	67.5
GlyR2	Lysate	2955638	1.5	39.24
GlyR2	Lysate	2955639	2.1	109.78
GlyR2	Lysate	2960525	2.6	145.01
GlyR2	Lysate	2961764	2.6	123.6
GlyR2	Lysate	2962815	1.5	24.6
GlyR2	Lysate	2962825	1.1	3.77
GlyR2	Lysate	2969962	2.4	130.92			1
GlyR2	Lysate	2982522	1.6	31.69			0.9
GlyR2	Lysate	3000200	1.2	6.15
GlyR2	Lysate	3012014	1.4	19.37			0.9
GlyR2	Lysate	3014284	1.6	48.76			0.9
GlyR2	Lysate	3014290	1.3	16.74			0.9
GlyR2	Lysate	3017982	1.7	40.95			0.9
GlyR2	Lysate	3018024	2.4	96.68			0.9
GlyR2	Lysate	3020361	1.6	20.75			0.9
GlyR2	Lysate	3020367	1.2	5.17			0.9
GlyR2	Lysate	3020371	1.4	18.43			0.9
GlyR2	Lysate	3028281	1.5	23.96
GlyR2	Lysate	3031867	1.6	47.35			0.9
GlyR2	Lysate	3031868	1.9	91.77			0.9
GlyR2	Lysate	3031872	1.3	21.44			0.9
GlyR2	Lysate	3031873	1.9	73.56			0.9
GlyR2	Lysate	3038327	1.3	13.58
GlyR2	Lysate	3045233	1.6	28.35	Clo1313_2588	-79	0.9
GlyR2	Lysate	3048942	2.5	147.81			0.9
GlyR2	Lysate	3048945	1.6	46.04			0.9
GlyR2	Lysate	3048949	1.9	78			0.9
GlyR2	Lysate	3048950	1.9	90.74			0.9
GlyR2	Lysate	3055294	1.1	2.8
GlyR2	Lysate	3064616	1.1	4.04
GlyR2	Lysate	3066886	1.3	26.2			0.9
GlyR2	Lysate	3066890	1.2	10.29			0.9
GlyR2	Lysate	3066945	1.1	3.63			0.9
GlyR2	Lysate	3069953	1.3	12.56
GlyR2	Lysate	3073292	1.4	28.33			0.9
GlyR2	Lysate	3073319	2.6	161.86			0.9
GlyR2	Lysate	3076833	1.3	13.76
GlyR2	Lysate	3087380	1.8	84.19			0.9
GlyR2	Lysate	3087384	2.1	150.66			0.9
GlyR2	Lysate	3087522	2.1	121.43			0.9
GlyR2	Lysate	3093282	1.3	12.71			0.9
GlyR2	Lysate	3094857	1.3	15.18
GlyR2	Lysate	3098848	1.1	5.31
GlyR2	Lysate	3098849	1.3	21.33
GlyR2	Lysate	3098849	1.4	23.08
GlyR2	Lysate	3102149	2	204.28
GlyR2	Lysate	3102150	4.3	999
GlyR2	Lysate	3102163	2.6	999
GlyR2	Lysate	3102164	2.6	999
GlyR2	Lysate	3116267	1.3	16.6			0.9
GlyR2	Lysate	3125414	1.1	5.99
GlyR2	Lysate	3125415	1.2	11.62
GlyR2	Lysate	3125420	1.2	8.47
GlyR2	Lysate	3127316	1.4	28.86
GlyR2	Lysate	3127383	1.3	15.91
GlyR2	Lysate	3139296	1.6	25.94
GlyR2	Lysate	3141492	1.1	2.08
GlyR2	Lysate	3150928	1.2	7.19
GlyR2	Lysate	3153323	1.6	65.5			0.9
GlyR2	Lysate	3153327	1.5	41.36			0.9
GlyR2	Lysate	3153337	1.7	7.73
GlyR2	Lysate	3157663	1.6	5.36			0.9
GlyR2	Lysate	3163893	2.6	236.24			0.9
GlyR2	Lysate	3163894	1.7	93.88			0.9
GlyR2	Lysate	3163898	1.7	96.16			0.9
GlyR2	Lysate	3164854	1.6	102.08
GlyR2	Lysate	3166859	1.2	8.71
GlyR2	Lysate	3166864	1.1	4.29
GlyR2	Lysate	3173109	1.2	10.97			0.9
GlyR2	Lysate	3173113	1.2	9.95			0.9
GlyR2	Lysate	3173127	2	85.67			0.9
GlyR2	Lysate	3205527	1.2	6.42
GlyR2	Lysate	3209699	1.2	5.93			0.9
GlyR2	Lysate	3218264	1.7	68.81
GlyR2	Lysate	3218265	1.7	77.32
GlyR2	Lysate	3218269	1.5	40.62
GlyR2	Lysate	3218270	1.7	52
GlyR2	Lysate	3230024	1.4	46.46			0.9
GlyR2	Lysate	3231304	2.5	220.47
GlyR2	Lysate	3231308	3	999
GlyR2	Lysate	3231309	2.7	262.12
GlyR2	Lysate	3231315	3.6	999
GlyR2	Lysate	3239259	1.7	90.3			0.9
GlyR2	Lysate	3239260	1.1	2.61			0.9
GlyR2	Lysate	3239362	1.2	7.63			0.9
GlyR2	Lysate	3241818	1.4	22.46
GlyR2	Lysate	3259415	1.4	18.29
GlyR2	Lysate	3266459	1.4	19.16
GlyR2	Lysate	3271139	1.4	21.49			0.9
GlyR2	Lysate	3272942	1.1	3.59
GlyR2	Lysate	3276625	1.4	18.33
GlyR2	Lysate	3280670	1.5	34.79			0.9
GlyR2	Lysate	3280674	1.2	9.83			0.9
GlyR2	Lysate	3280675	1.5	29.39			0.9
GlyR2	Lysate	3283297	1.1	4.66			0.9
GlyR2	Lysate	3283302	1.2	7.53			0.9
GlyR2	Lysate	3296788	1.3	11.37
GlyR2	Lysate	3299075	2	82.12
GlyR2	Lysate	3299161	1.6	52
GlyR2	Lysate	3306051	1.7	46.78
GlyR2	Lysate	3306110	1.6	50.88
GlyR2	Lysate	3306111	1.3	20.04
GlyR2	Lysate	3308007	1.7	89.67
GlyR2	Lysate	3308011	1.4	45.92
GlyR2	Lysate	3308012	1.9	94.12
GlyR2	Lysate	3308558	1.2	5.84
GlyR2	Lysate	3308559	1.3	15.39
GlyR2	Lysate	3315560	1.8	77.77
GlyR2	Lysate	3322053	1.6	30.53			0.9
GlyR2	Lysate	3334221	1.3	4.62			0.9
GlyR2	Lysate	3334751	1.5	14.96
GlyR2	Lysate	3334953	1.4	39.57
GlyR2	Lysate	3336933	1.3	15.45			0.9
GlyR2	Lysate	3339752	1.2	11.16	Divergent between Clo1313_R0067 and Clo1313_2845	-199, -69	0.9
GlyR2	Lysate	3340298	1.2	7.16
GlyR2	Lysate	3345812	1.1	4.52
GlyR2	Lysate	3347187	1.4	7.18	Clo1313_2852	-37		No motif found
GlyR2	Lysate	3347985	1.7	53.73			0.9
GlyR2	Lysate	3348005	1.3	25.1			0.9
GlyR2	Lysate	3348529	1.2	3.65			0.9
GlyR2	Lysate	3381531	1.1	2.26
GlyR2	Lysate	3383410	2	90.56			0.9
GlyR2	Lysate	3383415	1.3	20.26			0.9
GlyR2	Lysate	3390636	1.9	77.3			0.9
GlyR2	Lysate	3403895	1.1	5.41
GlyR2	Lysate	3403902	1.2	5
GlyR2	Lysate	3406570	1.5	38.43
GlyR2	Lysate	3406575	1.6	40.54
GlyR2	Lysate	3412848	1.2	8.2
GlyR2	Lysate	3414057	1.2	7.35
GlyR2	Lysate	3419493	1.5	19.74
GlyR2	Lysate	3427962	1.1	2.78
GlyR2	Lysate	3437502	1.2	9.27
GlyR2	Lysate	3437532	1.3	19.36
GlyR2	Lysate	3439226	1.5	33.34	Clo1313_2930	-23		No motif found
GlyR2	Lysate	3465619	1.8	6.08
GlyR2	Lysate	3466754	1.5	56.68			0.9
GlyR2	Lysate	3466768	1.6	46.02			0.9
GlyR2	Lysate	3474788	1.4	9.05			0.9
GlyR2	Lysate	3479021	1.4	4.72
GlyR2	Lysate	3479449	1.6	25.78			0.9
GlyR2	Lysate	3479450	1.6	20.96			0.9
GlyR2	Lysate	3479454	1.8	50.76			0.9
GlyR2	Lysate	3487788	1.3	15.05
GlyR2	Lysate	3487798	1.3	16.4
GlyR2	Lysate	3490535	1.8	25.88			0.9
GlyR2	Lysate	3494806	2	143.1			0.9
GlyR2	Lysate	3494807	3.1	287.5			0.9
GlyR2	Lysate	3503041	1.6	40.59			0.9
GlyR2	Lysate	3504122	1.5	19.44
GlyR2	Lysate	3508811	1.4	24.34
GlyR2	Lysate	3510256	1.2	5.92			0.9
GlyR2	Lysate	3513614	1.3	10.55
GlyR2	Lysate	3514794	1.6	47.87
GlyR2	Lysate	3514795	1.8	75.57
GlyR2	Lysate	3514848	1.6	60.77
GlyR2	Lysate	3516404	1.5	22.43			0.9
GlyR2	Lysate	3517416	1.7	48.37
GlyR2	Lysate	3521480	1.2	5.94
GlyR2	Lysate	3526001	1.1	2.42
GlyR2	Lysate	3527308	1.5	30.68
GlyR2	Lysate	3529670	1.5	40.12
GlyR2	Lysate	3531836	1.3	14.56	Divergent between Clo1313_3012 and Clo1313_3013	-221, -65		No motif found
GlyR2	Lysate	3534025	1.3	14.76
GlyR2	Lysate	3534071	1.1	3.24
GlyR2	Lysate	3537643	1.4	16.98	Clo1313_3018	-50		No motif found
GlyR2	Lysate	3538551	1.5	26.27			0.9
GlyR2	Lysate	3538913	1.6	3.88	Divergent between Clo1313_3019 and Clo1313_3020	-248, -20	0.9
GlyR2	Lysate	3539929	1.4	4.67
GlyR2	Lysate	3549280	1.5	50.76			0.9
GlyR2	Lysate	3558959	1.2	9.2			0.9
GlyR2	Lysate	3558960	1.3	23.37			0.9
GlyR2	Lysate	3558964	1.2	6.89			0.9
GlyR2	Lysate	3558967	1.3	16			0.9		#REF!
AraC_0222	Rpt	5067	1.6	299.48			8.3e-06
AraC_0222	Original	6184	1.5	49.79			1.7e-05
AraC_0222	Original	18776	1.6	55.61			8.9e-06
AraC_0222	Rpt	18799	1.4	120.81			8.9e-06
AraC_0222	Rpt	20078	1.1	7.19			9.9e-05
AraC_0222	Rpt	23884	1.2	32.92			1.5e-05
AraC_0222	Original	30903	2.6	227.69			1.2e-06
AraC_0222	Rpt	30904	3.3	999			1.2e-06
AraC_0222	Rpt	36764	1.3	38.8
AraC_0222	Rpt	45508	3.5	999			3.5e-07
AraC_0222	Original	45509	2.7	233.08			3.5e-07
AraC_0222	Rpt	48147	1.4	169.58			4.4e-05
AraC_0222	Original	48148	1.1	3.82			4.4e-05
AraC_0222	Rpt	53736	2.1	999			6.6e-06
AraC_0222	Original	53737	2.1	129.38			6.6e-06
AraC_0222	Rpt	54741	1.5	196.8			2.9e-05
AraC_0222	Original	70636	2.2	120.67			4.9e-06
AraC_0222	Rpt	70667	2.2	999			4.9e-06
AraC_0222	Original	72472	1.6	61.77			2e-06
AraC_0222	Rpt	72473	2.5	999			2e-06
AraC_0222	Rpt	74155	3.1	999			8.3e-06
AraC_0222	Original	74157	2.4	198.26			8.3e-06
AraC_0222	Rpt	81244	1.7	999			1.5e-05
AraC_0222	Rpt	83241	1	2.27			2.1e-05
AraC_0222	Original	83624	1.2	13.17			5.4e-05
AraC_0222	Rpt	84521	2.5	999			4.9e-05
AraC_0222	Original	84533	1.5	41.38			4.9e-05
AraC_0222	Rpt	90833	1.1	8.9			5.4e-05
AraC_0222	Rpt	108744	1.3	91.81			4.9e-05
AraC_0222	Rpt	117844	2.1	999			4.6e-07
AraC_0222	Original	117845	1.7	64.6			4.6e-07
AraC_0222	Rpt	124363	1.7	999			1.7e-05
AraC_0222	Rpt	127282	1.3	114.48			5.9e-05
AraC_0222	Rpt	134121	1.2	47.27
AraC_0222	Original	155711	1.3	10.76			2e-05
AraC_0222	Rpt	156080	3	999			1.7e-06
AraC_0222	Rpt	166900	1.7	307.2
AraC_0222	Rpt	173392	1.4	161.58			7.4e-06
AraC_0222	Original	179872	1.3	16.48
AraC_0222	Rpt	179873	1.7	999
AraC_0222	Rpt	184719	1.3	99.58			1.2e-05
AraC_0222	Original	184720	1.1	2.56			1.2e-05
AraC_0222	Rpt	192611	1.2	43.37			1.5e-05
AraC_0222	Rpt	205986	1.2	40.27			3.9e-05
AraC_0222	Rpt	210954	2.2	999			2e-05
AraC_0222	Original	210955	1.7	70.62			2e-05
AraC_0222	Original	213141	1.3	11.78			2.1e-05
AraC_0222	Rpt	216587	2.9	999			3.5e-07
AraC_0222	Rpt	218120	1.5	224.04			1.5e-06
AraC_0222	Original	218121	1.2	9.03			1.5e-06
AraC_0222	Rpt	222871	2.4	999			6.6e-06
AraC_0222	Rpt	226487	3.3	999			5.2e-07
AraC_0222	Original	226488	3	273.31			5.2e-07
AraC_0222	Rpt	231741	2.9	999			7.2e-07
AraC_0222	Original	231742	2	145.43			7.2e-07
AraC_0222	Rpt	242986	2	999			1.5e-06
AraC_0222	Original	242987	1.1	4.61			1.5e-06
AraC_0222	Rpt	262857	1.5	247.53			8.3e-06
AraC_0222	Original	262865	1.1	2.72			8.3e-06
AraC_0222	Rpt	281316	1.7	276.44			3.5e-05
AraC_0222	Rpt	296954	3.2	999			2e-06
AraC_0222	Original	296955	2.6	216.7			2e-06
AraC_0222	Original	313045	2.3	185.32			8.9e-07
AraC_0222	Rpt	313046	2.8	999			8.9e-07
AraC_0222	Rpt	321446	2.4	999			2.1e-05
AraC_0222	Original	321601	1.3	13.43			2e-06
AraC_0222	Original	323664	1.8	74.63			1.7e-05
AraC_0222	Rpt	323723	1.8	999			1.7e-05
AraC_0222	Rpt	325366	1.8	999			2.9e-05
AraC_0222	Original	325376	1.6	51.65			2.9e-05
AraC_0222	Original	331999	2.1	132.56			1.2e-06
AraC_0222	Rpt	332000	2.2	999			1.2e-06
AraC_0222	Rpt	334533	1.1	15.12			4e-05
AraC_0222	Original	335146	1.8	56.81			4.4e-05
AraC_0222	Original	356703	1.2	6.23			1.5e-06
AraC_0222	Original	364877	1.3	9.82
AraC_0222	Rpt	365162	1.3	94.35			1.5e-05
AraC_0222	Rpt	376173	1.7	275.25			6.3e-05
AraC_0222	Original	384588	1.3	15.58			1.7e-05
AraC_0222	Rpt	384623	1.9	999			1.7e-05
AraC_0222	Rpt	403680	2.3	999			3.8e-06
AraC_0222	Original	403681	2	111.13			3.8e-06
AraC_0222	Rpt	406006	1.3	25.57			5.9e-05
AraC_0222	Original	437067	1.8	69.39			2e-06
AraC_0222	Rpt	437068	2.1	999			2e-06
AraC_0222	Original	440543	1.5	40.12			2e-05
AraC_0222	Rpt	440576	1.9	999			2e-05
AraC_0222	Rpt	441727	1.5	255.59			6.6e-06
AraC_0222	Rpt	451221	1.8	999			1.5e-05
AraC_0222	Original	451222	1.2	6.04			1.5e-05
AraC_0222	Rpt	456318	2.7	999			1.2e-06
AraC_0222	Original	456319	2.1	121.29			1.2e-06
AraC_0222	Rpt	457217	1.6	59.68			5.4e-05
AraC_0222	Rpt	458632	1.3	5.13			2.9e-05
AraC_0222	Rpt	467988	2.4	999			2.9e-05
AraC_0222	Original	467989	1.8	62.18			2.9e-05
AraC_0222	Rpt	481604	1.5	157.69			2.6e-05
AraC_0222	Rpt	490898	2.8	999			6.6e-07
AraC_0222	Original	490899	1.7	59.11			6.6e-07
AraC_0222	Rpt	500445	1.7	999			2.1e-05
AraC_0222	Rpt	504444	1.5	205.69
AraC_0222	Rpt	518107	1.1	8.8			8.2e-05
AraC_0222	Rpt	522574	1.2	44.41			1.3e-05
AraC_0222	Rpt	530686	2	999			2.6e-05
AraC_0222	Original	530687	2.2	158.56			2.6e-05
AraC_0222	Rpt	533989	1.6	311.5			1e-05
AraC_0222	Original	533990	1.2	8.32			1e-05
AraC_0222	Rpt	562551	1.7	999			1.7e-05
AraC_0222	Rpt	598611	1.2	41.21	Clo1313_0544	-61	6.6e-06
AraC_0222	Original	598612	1.6	36.36	Clo1313_0544	-60	6.6e-06
AraC_0222	Original	603319	1.1	2.43			1.7e-05
AraC_0222	Rpt	603379	1.7	999			1.7e-05
AraC_0222	Rpt	606464	1.8	999			2.1e-05
AraC_0222	Original	606559	1.7	52.81			2.1e-05
AraC_0222	Rpt	608169	1.8	999			8.3e-06
AraC_0222	Original	608170	1.4	26.49			8.3e-06
AraC_0222	Rpt	611523	1.3	77.27			9.2e-05
AraC_0222	Rpt	624126	1.2	12.14			8.2e-05
AraC_0222	Rpt	645375	1.6	254.44			7.4e-06
AraC_0222	Rpt	651911	2.7	999			1.2e-06
AraC_0222	Original	651912	2.1	106.18			1.2e-06
AraC_0222	Rpt	666758	3.1	999			5.2e-07
AraC_0222	Original	666759	2.4	211.92			5.2e-07
AraC_0222	Rpt	687683	1.8	999			2.1e-05
AraC_0222	Original	690566	1.5	33.28			7.4e-06
AraC_0222	Rpt	690602	2.1	999			7.4e-06
AraC_0222	Original	698117	1.1	2.64
AraC_0222	Rpt	698140	1.6	119.08
AraC_0222	Rpt	721693	1.7	291.84			2e-06
AraC_0222	Original	721694	1.4	17.68			2e-06
AraC_0222	Rpt	733839	1.2	32.26			8.3e-06
AraC_0222	Original	735980	1.2	4.48			7.6e-05
AraC_0222	Rpt	735981	1.4	172.1			7.6e-05
AraC_0222	Rpt	742521	1.5	181.13			2.9e-05
AraC_0222	Rpt	751022	1.7	999			2.1e-05
AraC_0222	Rpt	760550	1.2	29.52			3.9e-05
AraC_0222	Rpt	763984	1.1	16.45			5.9e-05
AraC_0222	Original	766023	1.9	97.88			7.2e-07
AraC_0222	Rpt	807217	1.5	166.27			5.3e-06
AraC_0222	Rpt	808525	1.4	129.11			3.8e-06
AraC_0222	Rpt	811699	2.6	999			1.2e-05
AraC_0222	Original	811700	2.4	167.34			1.2e-05
AraC_0222	Rpt	814884	2	999			3.8e-06
AraC_0222	Original	814885	1.5	34.53			3.8e-06
AraC_0222	Rpt	819254	1.9	999			2.9e-06
AraC_0222	Original	819255	1.6	36.22			2.9e-06
AraC_0222	Rpt	826853	1.6	233.9			2.9e-05
AraC_0222	Original	826871	1.2	4.11			2.9e-05
AraC_0222	Rpt	841722	2.6	999			6.6e-06
AraC_0222	Original	841723	2	97.76			6.6e-06
AraC_0222	Rpt	867260	2.7	999			1.1e-07
AraC_0222	Original	867261	2.6	189.9			1.1e-07
AraC_0222	Rpt	872383	2.6	999			2.3e-05
AraC_0222	Original	872384	2.2	101.18			2.3e-05
AraC_0222	Rpt	875279	2.7	999			2.9e-06
AraC_0222	Original	875280	2.3	131.69			2.9e-06
AraC_0222	Rpt	880898	1.9	999			1.5e-05
AraC_0222	Original	880899	1.3	11.67			1.5e-05
AraC_0222	Rpt	899183	2.9	999			3.5e-07
AraC_0222	Original	899184	2.5	201.61			3.5e-07
AraC_0222	Rpt	907680	2.7	999			3.5e-07
AraC_0222	Original	907681	2.5	199.51			3.5e-07
AraC_0222	Rpt	919932	2.6	999			2.3e-06
AraC_0222	Original	919933	2.3	152.6			2.3e-06
AraC_0222	Original	921606	1.9	89.38			8.9e-06
AraC_0222	Rpt	921607	2.5	999			8.9e-06
AraC_0222	Original	925582	1.6	40.62			1.5e-06
AraC_0222	Original	951277	2.9	207.46			3.5e-07
AraC_0222	Rpt	951278	3.5	999			3.5e-07
AraC_0222	Rpt	955438	1.5	154.01			1.5e-05
AraC_0222	Rpt	960166	3.2	999			1.9e-05
AraC_0222	Original	960167	2.4	152.54			1.9e-05
AraC_0222	Rpt	961259	2.5	999			3.5e-07
AraC_0222	Original	961260	2.5	162.7			3.5e-07
AraC_0222	Rpt	977889	2.4	999			1.7e-06
AraC_0222	Original	977890	2	106.42			1.7e-06
AraC_0222	Rpt	1015163	1.8	999			4.4e-05
AraC_0222	Original	1025235	1.3	9.27			1.3e-05
AraC_0222	Rpt	1025236	2	147.57			1.3e-05
AraC_0222	Rpt	1052424	1.5	129.76			4.4e-05
AraC_0222	Original	1052425	1.2	4.58			4.4e-05
AraC_0222	Rpt	1065279	2	999			3.4e-06
AraC_0222	Original	1065280	1.8	65.85			3.4e-06
AraC_0222	Original	1104191	1.3	14.44			2.3e-05
AraC_0222	Rpt	1104192	2	999			2.3e-05
AraC_0222	Rpt	1117203	2.2	999			2.1e-05
AraC_0222	Original	1117301	1.5	22.93			2.1e-05
AraC_0222	Rpt	1138697	2	999			3.5e-05
AraC_0222	Original	1138698	1.6	38.93			3.5e-05
AraC_0222	Rpt	1143970	2.3	999			6.6e-06
AraC_0222	Original	1143971	1.8	57.21			6.6e-06
AraC_0222	Original	1148135	2.3	117.86			6.6e-06
AraC_0222	Rpt	1148136	2.6	150.4			6.6e-06
AraC_0222	Rpt	1149859	1.4	143.79			1.8e-06
AraC_0222	Rpt	1153829	1.8	308.64			8.9e-06
AraC_0222	Rpt	1170882	1.3	83.63			5.4e-05
AraC_0222	Original	1175008	1.4	17.56			1.7e-05
AraC_0222	Rpt	1176229	1.2	55.84			1.2e-05
AraC_0222	Rpt	1183011	3	999			2.9e-06
AraC_0222	Original	1183012	1.5	33.41			2.9e-06
AraC_0222	Rpt	1190786	2.1	999			1.9e-05
AraC_0222	Original	1190787	1.5	28.54			1.9e-05
AraC_0222	Rpt	1195517	1.6	11.09			2.6e-05
AraC_0222	Original	1195518	1.6	31.1			2.6e-05
AraC_0222	Original	1219307	1.3	8.3			3.2e-05
AraC_0222	Rpt	1251304	1.7	999			6.6e-06
AraC_0222	Original	1251305	1.2	6.18			6.6e-06
AraC_0222	Original	1252730	2	85.21			7.2e-07
AraC_0222	Rpt	1252731	1.9	267.42			7.2e-07
AraC_0222	Rpt	1264464	1.5	201.39			8.3e-06
AraC_0222	Rpt	1300178	2.1	999			1.3e-05
AraC_0222	Original	1300179	1.8	53.47			1.3e-05
AraC_0222	Rpt	1330739	1.5	176.81
AraC_0222	Original	1330761	1.2	5.65
AraC_0222	Rpt	1342423	1.2	59.2			2.6e-05
AraC_0222	Rpt	1355181	1.6	217.36			1.9e-05
AraC_0222	Rpt	1357032	1.8	999			2.9e-05
AraC_0222	Rpt	1361779	2	999			2.3e-06
AraC_0222	Original	1361780	2	77.51			2.3e-06
AraC_0222	Original	1368183	1.4	18.91			2.3e-05
AraC_0222	Rpt	1368184	2.6	999			2.3e-05
AraC_0222	Rpt	1369081	3	999			2.3e-06
AraC_0222	Original	1369082	2.8	178.21			2.3e-06
AraC_0222	Rpt	1373004	2.7	999			6.6e-06
AraC_0222	Original	1373005	1.6	43.25			6.6e-06
AraC_0222	Rpt	1398695	3.4	999			8.3e-06
AraC_0222	Original	1398696	2.7	199.46			8.3e-06
AraC_0222	Rpt	1403830	1.6	149.22			1.5e-05
AraC_0222	Rpt	1405619	1.6	286.71			1.2e-05
AraC_0222	Original	1406581	1.9	54.77			2e-05
AraC_0222	Rpt	1430260	1.5	146.05			2.3e-05
AraC_0222	Original	1435788	1.4	18.01			1.3e-05
AraC_0222	Rpt	1435798	1.6	133.25			1.3e-05
AraC_0222	Rpt	1465321	2.7	999			6.6e-06
AraC_0222	Original	1465322	2.6	174.9			6.6e-06
AraC_0222	Rpt	1473285	1.2	37.91
AraC_0222	Original	1481982	1.7	32.64			1.9e-05
AraC_0222	Rpt	1492081	1.9	999			1.7e-05
AraC_0222	Original	1492082	1.2	6.62			1.7e-05
AraC_0222	Rpt	1495831	1.7	310.97			3.2e-05
AraC_0222	Rpt	1496928	1.5	204.23			2.1e-05
AraC_0222	Original	1496960	1.2	7.19			2.1e-05
AraC_0222	Rpt	1503352	1.7	294.18			7.4e-06
AraC_0222	Original	1503353	1.3	8.01			7.4e-06
AraC_0222	Original	1514302	2	84.11			4.9e-06
AraC_0222	Rpt	1514303	2.1	999			4.9e-06
AraC_0222	Rpt	1521366	1.5	163.43			2.9e-05
AraC_0222	Rpt	1556248	3.9	999			3.5e-07
AraC_0222	Original	1556249	2.8	200.12			3.5e-07
AraC_0222	Rpt	1582740	3.1	999			1.1e-07
AraC_0222	Original	1582741	2.3	107.07			1.1e-07
AraC_0222	Rpt	1586867	2.3	999			2.3e-06
AraC_0222	Original	1586868	1.9	67.05			2.3e-06
AraC_0222	Original	1595570	2.9	184.01			2.9e-06
AraC_0222	Rpt	1595571	3.8	999			2.9e-06
AraC_0222	Rpt	1604783	2	116.03			8.3e-06
AraC_0222	Original	1633769	2.3	104.59			7.2e-07
AraC_0222	Rpt	1633770	2.2	223.04			7.2e-07
AraC_0222	Rpt	1639502	1.5	165.99			3.2e-05
AraC_0222	Rpt	1641549	2.3	999			1.2e-06
AraC_0222	Original	1641550	2.1	85.41			1.2e-06
AraC_0222	Original	1654359	1.5	17.48
AraC_0222	Rpt	1654387	1.8	247.75
AraC_0222	Original	1670763	1.6	27.53			1e-05
AraC_0222	Rpt	1688642	1.6	116.24			1.7e-05
AraC_0222	Original	1689826	2.4	50.96			2e-06
AraC_0222	Rpt	1695326	2.4	999			2.9e-06
AraC_0222	Original	1695327	1.8	51.78			2.9e-06
AraC_0222	Rpt	1699270	2	183.52			1.5e-06
AraC_0222	Original	1699271	2.6	130.93			1.5e-06
AraC_0222	Rpt	1700726	1.9	209.89			9.7e-06
AraC_0222	Original	1700727	1.3	8.34			9.7e-06
AraC_0222	Rpt	1704257	3	999			4.6e-07
AraC_0222	Original	1704258	2.6	154.44			4.6e-07
AraC_0222	Rpt	1717400	2.6	999			1.3e-06
AraC_0222	Original	1717401	2.3	106.62			1.3e-06
AraC_0222	Original	1722102	1.8	48.43	Clo1313_1469	-302	9.4e-06
AraC_0222	Rpt	1735534	2.5	999			1.5e-06
AraC_0222	Original	1735535	2.4	141.49			1.5e-06
AraC_0222	Rpt	1739091	2.7	999			6.6e-07
AraC_0222	Original	1739092	2.3	103.09			6.6e-07
AraC_0222	Rpt	1752538	2	204.82			2.6e-05
AraC_0222	Original	1761983	1.3	11.61			1.5e-05
AraC_0222	Rpt	1773825	1.7	105.17			2.9e-05
AraC_0222	Rpt	1777567	1.9	179.52			1e-05
AraC_0222	Original	1777568	1.7	35.31			1e-05
AraC_0222	Original	1785495	2	66.53			2.3e-05
AraC_0222	Rpt	1785496	2.3	999			2.3e-05
AraC_0222	Original	1786001	2.2	109.16			2.9e-06
AraC_0222	Rpt	1786002	3.1	999			2.9e-06
AraC_0222	Rpt	1797779	1.5	103.28			2.3e-05
AraC_0222	Original	1799979	1.8	46.1			1.7e-05
AraC_0222	Rpt	1799980	2.1	999			1.7e-05
AraC_0222	Original	1809937	2.6	133.18			1.2e-06
AraC_0222	Rpt	1809938	3.7	999			1.2e-06
AraC_0222	Original	1842978	1.4	12.27			8.3e-06
AraC_0222	Rpt	1842981	1.9	999			8.3e-06
AraC_0222	Original	1847823	1.7	39.56			1.1e-07
AraC_0222	Rpt	1847824	1.8	271.9			1.1e-07
AraC_0222	Rpt	1877108	2.1	999			5.4e-05
AraC_0222	Original	1877109	1.6	34.66			5.4e-05
AraC_0222	Rpt	1895895	1.5	91.32			2.1e-05
AraC_0222	Original	1896014	1.7	32.58			2.1e-05
AraC_0222	Rpt	1908232	2.6	257.65			2.1e-05
AraC_0222	Original	1908256	1.5	20.27			2.1e-05
AraC_0222	Original	1918132	2	81.29			1.5e-06
AraC_0222	Rpt	1918133	2	999			1.5e-06
AraC_0222	Original	1969571	1.5	21.15	Clo1313_1682	-96	2.3e-05
AraC_0222	Rpt	1972177	1.3	80.48			1.2e-05
AraC_0222	Rpt	1974651	1.9	96.92	Clo1313_1685	-49	6.6e-06
AraC_0222	Rpt	1988885	1.6	184.04			2.6e-05
AraC_0222	Original	1991897	1.2	6.23			1.3e-05
AraC_0222	Rpt	1991965	1.7	257.59			1.3e-05
AraC_0222	Original	1999187	1.2	5.48
AraC_0222	Rpt	1999188	1.6	189.57
AraC_0222	Original	2014549	1.7	35.44			5.3e-06
AraC_0222	Rpt	2014550	2.1	233.65			5.3e-06
AraC_0222	Original	2020773	2	75.89			6.6e-07
AraC_0222	Rpt	2020774	2.2	999			6.6e-07
AraC_0222	Rpt	2027581	2.1	999			2.9e-05
AraC_0222	Original	2027627	1.7	45.31			2.9e-05
AraC_0222	Original	2029569	1.2	3.33
AraC_0222	Rpt	2029570	1.7	157.94
AraC_0222	Original	2049282	1.5	29.73			6.6e-06
AraC_0222	Rpt	2049283	1.9	999			6.6e-06
AraC_0222	Original	2062807	2.8	176.96			1.2e-06
AraC_0222	Rpt	2062808	3.1	999			1.2e-06
AraC_0222	Original	2070352	2	67.69			1.2e-06
AraC_0222	Original	2070918	2.2	98.39			3.4e-06
AraC_0222	Rpt	2070919	2.6	999			3.4e-06
AraC_0222	Original	2104056	2.2	116.27			6.6e-06
AraC_0222	Rpt	2104057	3	999			6.6e-06
AraC_0222	Original	2110107	2.3	139.81			3.8e-06
AraC_0222	Rpt	2110108	3.2	999			3.8e-06
AraC_0222	Original	2119212	3.4	199.27			1.2e-06
AraC_0222	Rpt	2119213	2.9	999			1.2e-06
AraC_0222	Rpt	2134815	3.2	999			1.9e-05
AraC_0222	Original	2134816	2.5	153.81			1.9e-05
AraC_0222	Rpt	2139366	1.2	49.94			1.8e-06
AraC_0222	Original	2147404	1.8	59.73			2.9e-05
AraC_0222	Rpt	2147405	2	999			2.9e-05
AraC_0222	Rpt	2155650	1.4	94.15	Clo1313_1845	-123		No motif found
AraC_0222	Rpt	2165664	1.4	170.52			1.5e-05
AraC_0222	Rpt	2193961	1.3	83.07			1.9e-05
AraC_0222	Rpt	2205937	1.4	109.62			5.4e-05
AraC_0222	Rpt	2213271	1.4	126.11			8.3e-06
AraC_0222	Original	2213272	1.3	12.29			8.3e-06
AraC_0222	Original	2218280	2.2	90.11	Divergent between Clo1313_1899 and Clo1313_1900	-10, -68	6.6e-06
AraC_0222	Original	2221903	1.1	2.29			5.4e-05
AraC_0222	Rpt	2223076	2.3	999			8.3e-06
AraC_0222	Rpt	2228488	1.9	999			1e-05
AraC_0222	Rpt	2241464	1.7	253.18			6.6e-06
AraC_0222	Original	2241465	1.3	12.68			6.6e-06
AraC_0222	Original	2270540	1.3	14.62			5.3e-06
AraC_0222	Rpt	2270541	1.8	999			5.3e-06
AraC_0222	Original	2273149	1.5	25.71			7.4e-06
AraC_0222	Rpt	2273214	1.7	205.09			7.4e-06
AraC_0222	Original	2275069	1.9	60.08			3.4e-06
AraC_0222	Rpt	2275070	2.7	999			3.4e-06
AraC_0222	Original	2287209	3	224.53			3.5e-07
AraC_0222	Rpt	2287210	2.8	999			3.5e-07
AraC_0222	Original	2301836	1.5	28.72			4e-05
AraC_0222	Rpt	2301837	2.6	999			4e-05
AraC_0222	Original	2306095	1.5	27.28			7.1e-05
AraC_0222	Rpt	2306133	2	999			7.1e-05
AraC_0222	Original	2321630	1.9	69.75			3.8e-06
AraC_0222	Rpt	2321670	2.6	999			3.8e-06
AraC_0222	Rpt	2353724	1.6	224.67			3.8e-06
AraC_0222	Rpt	2355866	1.7	154.81			1.5e-05
AraC_0222	Rpt	2375562	1.4	94.83			2.6e-05
AraC_0222	Rpt	2378903	1.7	999			3.4e-06
AraC_0222	Rpt	2388754	1.7	999			3.8e-06
AraC_0222	Original	2389616	2.4	151.89			4.6e-07
AraC_0222	Rpt	2389617	3.1	999			4.6e-07
AraC_0222	Original	2393735	2.1	96.58			1.5e-06
AraC_0222	Rpt	2393736	1.8	999			1.5e-06
AraC_0222	Rpt	2399266	1.6	193.79			8.9e-06
AraC_0222	Original	2427151	1.6	26.45			7.2e-07
AraC_0222	Original	2443425	1.3	9.87			1.8e-06
AraC_0222	Rpt	2443426	1.7	162.57			1.8e-06
AraC_0222	Rpt	2464349	1.2	47.8			3.9e-05
AraC_0222	Original	2465121	2.8	212.96			1.1e-07
AraC_0222	Rpt	2465122	2.6	999			1.1e-07
AraC_0222	Original	2475556	2.7	217.06			6.6e-07
AraC_0222	Rpt	2475557	2.8	999			6.6e-07
AraC_0222	Original	2478317	2.1	112.47			3.5e-07
AraC_0222	Rpt	2478318	2.9	999			3.5e-07
AraC_0222	Original	2486105	1.3	10.67			2.9e-05
AraC_0222	Rpt	2486117	1.8	999			2.9e-05
AraC_0222	Rpt	2492453	2.8	999			2.9e-06
AraC_0222	Original	2492473	2.4	148.03			2.9e-06
AraC_0222	Original	2526789	2.8	218.39			3.5e-07
AraC_0222	Rpt	2526790	3	999			3.5e-07
AraC_0222	Rpt	2535656	2.3	999			6.6e-06
AraC_0222	Original	2535659	1.3	13.44			6.6e-06
AraC_0222	Original	2536990	1.1	3.23			3.4e-06
AraC_0222	Rpt	2536991	1.5	228.53			3.4e-06
AraC_0222	Rpt	2544337	1.1	15.57
AraC_0222	Rpt	2569217	1.7	999			1.5e-05
AraC_0222	Rpt	2574827	1.3	79.15			9.2e-05
AraC_0222	Rpt	2584564	1.2	36.52			6.3e-05
AraC_0222	Original	2585117	1.5	32.71			1.2e-05
AraC_0222	Rpt	2586815	1.8	59.58	Clo1313_2192	-162	4.4e-06
AraC_0222	Rpt	2601019	2.1	999			2.9e-05
AraC_0222	Original	2601041	1.4	22.53			2.9e-05
AraC_0222	Original	2602191	1.2	5.73			1.5e-05
AraC_0222	Rpt	2625092	1.4	132.95			4.6e-06
AraC_0222	Rpt	2634638	2	133.03			1e-05
AraC_0222	Original	2634639	1.6	33.76			1e-05
AraC_0222	Original	2638264	1.3	12.84			3.7e-05
AraC_0222	Rpt	2638277	1.8	315.14			3.7e-05
AraC_0222	Rpt	2656181	1.6	179.71			2.1e-05
AraC_0222	Rpt	2661912	1.6	230.64
AraC_0222	Rpt	2662398	3.4	999			6.6e-07
AraC_0222	Original	2662399	2.5	175.87			6.6e-07
AraC_0222	Original	2679865	1.1	2.06			8.2e-05
AraC_0222	Original	2682131	2.4	158.49			6.6e-07
AraC_0222	Rpt	2682132	2.5	999			6.6e-07
AraC_0222	Original	2697087	1.9	72.29			2e-05
AraC_0222	Rpt	2697088	2.5	999			2e-05
AraC_0222	Original	2715895	1.2	6.18			2e-05
AraC_0222	Original	2721342	1.6	44.38			1.9e-05
AraC_0222	Rpt	2721343	2.3	999			1.9e-05
AraC_0222	Rpt	2739408	1.1	4.07
AraC_0222	Original	2753429	1.6	45.15			9.4e-06
AraC_0222	Rpt	2753430	2	999			9.4e-06
AraC_0222	Original	2788474	2.4	186.27			1.2e-05
AraC_0222	Rpt	2788475	2.7	999			1.2e-05
AraC_0222	Original	2794274	1.3	13.82			9.4e-06
AraC_0222	Rpt	2803883	2.3	999			1.3e-06
AraC_0222	Original	2803884	2.4	198.64			1.3e-06
AraC_0222	Original	2834971	1.1	3.77			3.4e-06
AraC_0222	Rpt	2834972	1.5	211.12			3.4e-06
AraC_0222	Original	2838524	1.8	80.06			6.6e-06
AraC_0222	Rpt	2838525	2.5	999			6.6e-06
AraC_0222	Rpt	2839607	1.2	59.41			2.9e-05
AraC_0222	Rpt	2841135	2.4	999			1.9e-05
AraC_0222	Original	2841136	2	101.39			1.9e-05
AraC_0222	Original	2876482	1.2	4.69			2.6e-05
AraC_0222	Original	2888276	1.2	4.39			1.7e-05
AraC_0222	Rpt	2910896	1.1	7.09
AraC_0222	Original	2932176	2.2	117.57	Clo1313_2506	-34	1.1e-07
AraC_0222	Rpt	2932177	2.5	999	Clo1313_2506	-35	1.1e-07
AraC_0222	Original	2943039	2.3	131.93	Clo1313_2515	-34	1.1e-07
AraC_0222	Rpt	2943040	2.2	999	Clo1313_2515	-35	1.1e-07
AraC_0222	Original	2946775	3	242.14			1.1e-07
AraC_0222	Rpt	2946776	3.4	999			1.1e-07
AraC_0222	Original	2957541	2.6	210.98	Clo1313_2523	-34	1.1e-07
AraC_0222	Rpt	2957542	2.5	999	Clo1313_2523	-35	1.1e-07
AraC_0222	Original	2966277	1.1	2.96			1.5e-06
AraC_0222	Rpt	2967146	1.4	87.53			4.9e-05
AraC_0222	Rpt	2976604	1.2	32.13			1.5e-05
AraC_0222	Original	3000947	1.5	30.74			3.7e-05
AraC_0222	Rpt	3000952	2	999			3.7e-05
AraC_0222	Original	3013137	2.7	232.68			3.5e-07
AraC_0222	Rpt	3013138	3.3	999			3.5e-07
AraC_0222	Original	3021055	2.7	238.75			8.9e-07
AraC_0222	Rpt	3021056	2.8	999			8.9e-07
AraC_0222	Original	3044617	2.4	217.72			2.9e-06
AraC_0222	Rpt	3044618	2.4	999			2.9e-06
AraC_0222	Original	3054718	2	103.98			2.3e-06
AraC_0222	Rpt	3054719	2.2	999			2.3e-06
AraC_0222	Rpt	3057789	1.1	5.05
AraC_0222	Original	3071974	1.3	15.74			6.6e-07
AraC_0222	Rpt	3071975	2.3	999			6.6e-07
AraC_0222	Rpt	3072971	2.4	999			3.7e-05
AraC_0222	Rpt	3073944	2.4	999			2e-06
AraC_0222	Original	3073945	2.5	196.56			2e-06
AraC_0222	Original	3075322	1.2	8.58
AraC_0222	Rpt	3075351	1.6	270.45
AraC_0222	Original	3077319	1.9	99.57			4.4e-06
AraC_0222	Rpt	3077320	2.5	999			4.4e-06
AraC_0222	Rpt	3087656	2.3	999			1.7e-06
AraC_0222	Rpt	3104934	1.5	267.69			2.9e-05
AraC_0222	Rpt	3108154	1.6	205.29			7.4e-06
AraC_0222	Rpt	3141895	1.9	999			3.8e-06
AraC_0222	Original	3146931	1.9	91.64			3.5e-05
AraC_0222	Rpt	3146932	2.3	999			3.5e-05
AraC_0222	Original	3164472	2.2	184.74			1.9e-05
AraC_0222	Rpt	3164473	2.5	999			1.9e-05
AraC_0222	Rpt	3171147	1.4	176.45			2.9e-05
AraC_0222	Rpt	3180197	1.3	106.98			7.6e-05
AraC_0222	Original	3185782	2.3	109			1.2e-05
AraC_0222	Rpt	3185783	2.8	999			1.2e-05
AraC_0222	Original	3191335	2.6	209.92			5.2e-07
AraC_0222	Rpt	3191336	3.1	999			5.2e-07
AraC_0222	Original	3196021	1.8	66.05			7.4e-06
AraC_0222	Rpt	3196022	2.3	999			7.4e-06
AraC_0222	Rpt	3219633	1.2	54.86			9.7e-06
AraC_0222	Original	3220505	1.7	72.19			6.6e-07
AraC_0222	Rpt	3246606	1.6	229.71			5.4e-05
AraC_0222	Original	3247580	2.1	95.06			3.4e-06
AraC_0222	Rpt	3247602	2.7	999			3.4e-06
AraC_0222	Rpt	3279173	1.3	144.69			3.4e-06
AraC_0222	Original	3279174	1.2	8.2			3.4e-06
AraC_0222	Rpt	3289324	1.1	7.7			6.8e-05
AraC_0222	Original	3290092	2	104.23			6.6e-06
AraC_0222	Rpt	3290093	2.4	999			6.6e-06
AraC_0222	Rpt	3295572	2.1	999			7.2e-07
AraC_0222	Original	3295573	1.7	70.68			7.2e-07
AraC_0222	Rpt	3298905	1.4	120.46			4.4e-05
AraC_0222	Original	3302822	1.8	62.35			1.5e-06
AraC_0222	Rpt	3302823	2.2	122.93			1.5e-06
AraC_0222	Original	3312135	2.6	225.43			1.7e-05
AraC_0222	Rpt	3312136	2.5	999			1.7e-05
AraC_0222	Rpt	3320794	1.2	32.04			2.9e-05
AraC_0222	Rpt	3329218	1.3	69.24			1.5e-05
AraC_0222	Original	3344075	1.2	5.25			3.7e-05
AraC_0222	Rpt	3344111	2.1	999			3.7e-05
AraC_0222	Rpt	3361591	1.2	82.58			6.8e-05
AraC_0222	Original	3376416	2.4	205.08			3.8e-06
AraC_0222	Rpt	3376417	3.1	999			3.8e-06
AraC_0222	Rpt	3386836	1.1	6.52			1.7e-05
AraC_0222	Rpt	3388604	1.8	999			2.3e-05
AraC_0222	Original	3400592	1.7	53.45			1.2e-06
AraC_0222	Rpt	3400593	2.4	999			1.2e-06
AraC_0222	Original	3404600	2.6	256.4			6.6e-07
AraC_0222	Rpt	3404601	2.6	999			6.6e-07
AraC_0222	Original	3405680	1.8	79.49			2.3e-05
AraC_0222	Rpt	3405681	2	999			2.3e-05
AraC_0222	Original	3413158	2.5	239.34			7.2e-07
AraC_0222	Rpt	3413159	2.7	999			7.2e-07
AraC_0222	Rpt	3422023	1.3	112.28			1.8e-06
AraC_0222	Original	3422691	1.5	40.75			2.3e-05
AraC_0222	Original	3425377	1.8	92.84			1.2e-06
AraC_0222	Rpt	3425378	3.2	999			1.2e-06
AraC_0222	Rpt	3428503	1.8	999			2e-05
AraC_0222	Original	3428504	1.3	13.04			2e-05
AraC_0222	Original	3431819	2.4	240.73			8.9e-07
AraC_0222	Rpt	3431820	3	999			8.9e-07
AraC_0222	Rpt	3446811	1.4	175.1			3.5e-05
AraC_0222	Rpt	3462701	1	2.1			1.9e-05
AraC_0222	Rpt	3465223	2.2	999			8.9e-06
AraC_0222	Original	3465224	1.6	46.8			8.9e-06
AraC_0222	Rpt	3471850	1.7	999			8.9e-06
AraC_0222	Original	3471851	1.3	17.67			8.9e-06
AraC_0222	Original	3487498	2.5	258.44			2.9e-06
AraC_0222	Rpt	3487499	2.7	999			2.9e-06
AraC_0222	Rpt	3492147	1.6	999			9.4e-06
AraC_0222	Original	3492148	1.3	19.29			9.4e-06
AraC_0222	Rpt	3494718	1.2	50.68			2.9e-05
AraC_0222	Original	3499609	1.1	3.7			5.4e-05
AraC_0222	Rpt	3499625	1.8	999			5.4e-05
AraC_0222	Rpt	3500284	1.3	73.48			2e-05
AraC_0222	Original	3507219	1.5	46.44			1.2e-05
AraC_0222	Rpt	3507220	2	999			1.2e-05
AraC_0222	Rpt	3508861	2.2	999			2.6e-05
AraC_0222	Original	3508862	1.3	16.93			2.6e-05
AraC_0222	Rpt	3509657	1.8	999			2.1e-05
AraC_0222	Original	3509695	1.4	20.02			2.1e-05
AraC_0222	Rpt	3517276	1.6	251.5			6.3e-05
AraC_0222	Rpt	3525975	1.2	74.98
AraC_0222	Original	3541168	1.4	12.68			1.3e-05
AraC_0222	Rpt	3541383	2	999			1.3e-05
AraC_0222	Original	3555416	1.5	38.62			1.5e-05
AraC_0222	Rpt	3555417	1.9	999			1.5e-05		#REF!
TetR_0692	Rpt	23334	1.1	34.67			8.7e-05
TetR_0692	Rpt	26792	1.1	3.42			0.0001
TetR_0692	Rpt	39691	2.9	999			9.9e-06
TetR_0692	Original	39695	1.2	8.35			9.9e-06
TetR_0692	Rpt	51733	3.2	999			3.5e-05
TetR_0692	Rpt	71288	2.5	999			5.3e-05
TetR_0692	Original	79367	1.3	14.68
TetR_0692	Rpt	97969	1.1	4.53			3.9e-05
TetR_0692	Rpt	107263	3.9	999			7.2e-05
TetR_0692	Rpt	111387	4.8	999			1.1e-05
TetR_0692	Original	111393	3.5	999			1.1e-05
TetR_0692	Rpt	124388	2.5	999			1.8e-05
TetR_0692	Rpt	128805	1.6	284.29			9.9e-06
TetR_0692	Rpt	135335	2	999			1.6e-05
TetR_0692	Rpt	143319	2.1	999
TetR_0692	Rpt	156545	1.6	188.23			3.5e-05
TetR_0692	Original	160994	1.1	2.28			5.9e-05
TetR_0692	Rpt	172719	1.3	78.79			0.0001
TetR_0692	Rpt	176233	3.5	999			3.9e-06
TetR_0692	Rpt	191214	6.6	999			3.5e-05
TetR_0692	Rpt	192623	1.4	258.35
TetR_0692	Original	200507	2.8	239.55			6.7e-06
TetR_0692	Rpt	200723	3.6	999			6.7e-06
TetR_0692	Rpt	211057	2.6	999			9.5e-05
TetR_0692	Original	213681	1.3	11.85			3e-06
TetR_0692	Rpt	213697	4.4	999			3e-06
TetR_0692	Rpt	219086	1.1	11.09			6.5e-05
TetR_0692	Rpt	221656	1.8	999			1.1e-05
TetR_0692	Original	221873	1.3	12.4			3.2e-05
TetR_0692	Rpt	232091	1.2	79.81			2.3e-05
TetR_0692	Original	232092	2	138.47			2.3e-05
TetR_0692	Rpt	257026	1.9	999
TetR_0692	Rpt	261919	3.4	999	Clo1313_0238	-1	6.6e-08
TetR_0692	Original	271946	1.2	8.34
TetR_0692	Rpt	294015	1.5	248.82			1.8e-05
TetR_0692	Rpt	313495	1.2	50.18			7.7e-06
TetR_0692	Rpt	323854	2.9	999			5.3e-05
TetR_0692	Rpt	327133	2.6	999
TetR_0692	Rpt	332721	1.5	999			3.2e-05
TetR_0692	Rpt	344463	2.5	999			1e-06
TetR_0692	Rpt	350681	1.2	92.19			6.5e-05
TetR_0692	Rpt	357423	3	999			4.5e-06
TetR_0692	Rpt	387818	1.8	999			8.7e-06
TetR_0692	Rpt	406747	1.2	33.4			1.6e-05
TetR_0692	Rpt	415831	1.4	157.96
TetR_0692	Rpt	429110	2.1	999			3.2e-07
TetR_0692	Original	433783	1.6	46.02			2e-05
TetR_0692	Rpt	442732	1.2	76.27			6.7e-06
TetR_0692	Rpt	450948	1.2	45.65			3.9e-05
TetR_0692	Rpt	462127	1.7	999
TetR_0692	Rpt	465234	1.3	56.6			8.7e-06
TetR_0692	Original	465442	6.4	999			8.7e-06
TetR_0692	Rpt	476947	1.2	36.19			8.9e-07
TetR_0692	Rpt	485634	2.1	999
TetR_0692	Rpt	488971	3	999			6.7e-06
TetR_0692	Rpt	492953	3	999			7.7e-06
TetR_0692	Rpt	498950	4.3	999	Clo1313_R0015	-81	3e-06
TetR_0692	Original	499750	3.5	999
TetR_0692	Original	505404	2.2	165.26
TetR_0692	Rpt	505457	1.2	64.84
TetR_0692	Rpt	508239	3.2	999			4.5e-06
TetR_0692	Rpt	517957	2.1	999			9.5e-05
TetR_0692	Rpt	518484	2.9	999	Clo1313_0475	-83		No motif found
TetR_0692	Rpt	527259	1.2	37.37			3.9e-06
TetR_0692	Original	543551	3.4	999			2.2e-07
TetR_0692	Rpt	543565	5.3	999			2.2e-07
TetR_0692	Rpt	549182	2	999			4.4e-05
TetR_0692	Rpt	558443	5.2	999			6.7e-06
TetR_0692	Original	558510	2.1	122.59			6.7e-06
TetR_0692	Original	559268	2.3	131.25			6.7e-06
TetR_0692	Rpt	559308	5	999			6.7e-06
TetR_0692	Rpt	562581	1.1	4.5			2.2e-06
TetR_0692	Rpt	563890	1.6	999			1.8e-05
TetR_0692	Rpt	572491	1.1	3.81
TetR_0692	Rpt	575233	1.6	999			5.9e-05
TetR_0692	Rpt	576633	1.5	297.76			5.9e-05
TetR_0692	Rpt	594834	2	999			3.9e-05
TetR_0692	Rpt	611712	1.9	999			3.5e-05
TetR_0692	Rpt	622724	2.4	999			1.9e-06
TetR_0692	Rpt	636432	3.1	999
TetR_0692	Rpt	643808	2	999
TetR_0692	Original	650247	1.5	37.74
TetR_0692	Rpt	686188	4.1	999	Clo1313_R0018	-81	3e-06
TetR_0692	Original	686988	3.5	999
TetR_0692	Rpt	706067	1.6	999			6.7e-06
TetR_0692	Rpt	715047	2.1	999			5.9e-05
TetR_0692	Rpt	729932	1.1	19.53	Clo1313_R0022	-69	2.5e-05
TetR_0692	Rpt	731714	3.1	999
TetR_0692	Original	738356	1.1	2.96			3.5e-05
TetR_0692	Rpt	749507	2.9	999	Clo1313_R0027	-101	4.5e-06
TetR_0692	Original	750327	3.6	999
TetR_0692	Rpt	760269	1.5	120.88
TetR_0692	Original	761593	5.5	999			1.9e-09
TetR_0692	Rpt	761649	4.2	999			1.9e-09
TetR_0692	Rpt	763748	1.1	8.47			5.2e-06
TetR_0692	Rpt	771794	1	2			6.5e-05
TetR_0692	Original	777609	8.2	999	Clo1313_0680	-37		No motif found
TetR_0692	Rpt	780079	1.9	999			2.8e-05
TetR_0692	Rpt	786551	1.4	128.23			3.8e-07
TetR_0692	Rpt	792315	3	999	Divergent between Clo1313_0692 and Clo1313_0693	-31, -235	1.4e-08
TetR_0692	Original	792343	4.2	999	Divergent between Clo1313_0692 and Clo1313_0693	-59, -207	1.4e-08
TetR_0692	Rpt	792952	2.2	999			0.0001
TetR_0692	Original	797292	9.3	999	Divergent between Clo1313_0695 and Clo1313_0696	-189, -38		No motif found
TetR_0692	Original	806187	1.2	4.27
TetR_0692	Original	813084	1.3	13.84			4.8e-05
TetR_0692	Rpt	813085	3.2	999			4.8e-05
TetR_0692	Original	815031	1.7	60.66			1.4e-05
TetR_0692	Original	827785	1.2	4.14			9.5e-05
TetR_0692	Rpt	832505	1.6	261.42			4.5e-06
TetR_0692	Rpt	844514	1.3	54.31
TetR_0692	Rpt	856592	2.3	999			9.5e-05
TetR_0692	Rpt	859789	1.4	116.73
TetR_0692	Rpt	877856	1.5	160.46			5.3e-05
TetR_0692	Original	888063	2.2	169.59			6.7e-06
TetR_0692	Rpt	888130	3.9	999			6.7e-06
TetR_0692	Rpt	898062	1.5	196.54			1.2e-06
TetR_0692	Original	902520	1.9	93.49			8.7e-06
TetR_0692	Rpt	906559	1.2	33.24			2.2e-06
TetR_0692	Original	924817	1.6	42.2
TetR_0692	Rpt	926210	1.2	38.94
TetR_0692	Rpt	929441	1.1	10.44			6.7e-06
TetR_0692	Rpt	949777	1.1	22.15			7.2e-05
TetR_0692	Rpt	968603	2.6	999			3.9e-05
TetR_0692	Rpt	970992	4.1	999	Clo1313_0844	-30	1.8e-05
TetR_0692	Rpt	983376	2	999
TetR_0692	Rpt	985612	2.8	999			2.8e-05
TetR_0692	Rpt	997379	2.5	999			7.9e-05
TetR_0692	Original	1001687	1.5	24.83			5.9e-05
[truncated: 2,564 more rows]

## Sheet: Table S5
Table S5. Transcription factors used for a targeted DAP-seq experiment in the presence and absence of cell lysate.
TF locus tag	TF family	TF annotation
Clo1313_0035	GntR	gluconate operon repressor
Clo1313_0360	Crp/Fnr	cyclic nucleotide binding transcriptional regulator
Clo1313_1608	MntR	Manganese dependent repressor
Clo1313_0089	LacI	lac repressor
Clo1313_0107	Rrf2/AsnC	related to CymR, master repressor of cysteine metabolism
Clo1313_1799	Rex	redox-sensitive repressor
Clo1313_2023	LacI	lac repressor
Clo1313_2471	Rex	redox-sensitive repressor
Clo1313_2535	Rrf2/AsnC	related to CymR, master repressor of cysteine metabolism

## Sheet: Table S6
Table S6. Oligos used for test and negative control EMSAs.
Double stranded DNA oligoes were used for EMSAs. Probes were synthesized to match the best (lowest p-value) site in the MEME-ChIP aligned peak sequences.
Test oligos contain an instance of the motif found in Figure S2A under the "All combined" column
Negative control oligos were selected to have no positions with scores better than p = 10-3
Bolded nucleotides highlight the core motif
TF	Test Oligo	Length of Test Oligo (bp)	Negative Oligo	Length of Negative Oligo (bp)
GlyR2 (Clo1313_0089)	TATAGCACCGGTAACATTACAAATCATAGAAT	32	TGATATGGGGTGTTTGCTGTTTTTGCC	27
TetR_0692	TAAGCAGGGATATGACCACGTGGTCACCGTCCTCTG	36	TGATATGGGGTGTTTGCTGTTTTTGCC	27
BlaI_0696	AATTCCCTCGGGTCTATCAGCACTCCG	27	TGATATGGGGTGTTTGCTGTTTTTGCC	27
GntR_1482	ACCCCTGATTATGACAACATGACAGTAACAATCCGG	36	TAATTGGATCTTTGTTAATTGCAGTTTT	28
BlaI_1845	GACCATAACAATAGTCCAAGTTCATCT	27	TGATATGGGGTGTTTGCTGTTTTTGCC	27
Rex_2471	ATTATTTTATTTTGTTATATTTTTAACAAAAAAATTATT	39	CAGGATGTAATGGCTTGTCGTCAGACCGGAG	31
