# Supplementary material for: Genome-Wide Transcription Factor DNA Binding Sites and Gene Regulatory Networks in Clostridium thermocellum
Source: Front Microbiol. 2021 Sep 7;12:695517. doi: 10.3389/fmicb.2021.695517 (PMC8457756; doi:10.3389/fmicb.2021.695517)
Supplement: Supplementary file 5 [file Data_Sheet_2.ZIP]

Archive with 35 entries (34 files):
- Supplemental folder/
- Supplemental folder/A Table of Contents.docx
- Supplemental folder/AraC_0222.all.500.fasta
- Supplemental folder/AraC_0222.all.500.fasta.e1600
- Supplemental folder/AraC_0222_motif_sequences.fasta
- Supplemental folder/BlaI_0696.all.500.fasta
- Supplemental folder/BlaI_0696.all.500.fasta.e1600
- Supplemental folder/BlaI_0696_motif_sequences.fasta
- Supplemental folder/BlaI_1845.all.500.fasta
- Supplemental folder/BlaI_1845.all.500.fasta.e1600
- Supplemental folder/BlaI_1845_motif_sequences.fasta
- Supplemental folder/Fur_1691.all.500.fasta
- Supplemental folder/Fur_1691.all.500.fasta.e1600
- Supplemental folder/Fur_1691_motif_sequences.fasta
- Supplemental folder/GlyR2.all.500.fasta
- Supplemental folder/GlyR2.all.500.fasta.e1600
- Supplemental folder/GlyR2_motif_sequences.fasta
- Supplemental folder/GntR_1482.all.500.fasta
- Supplemental folder/GntR_1482.all.500.fasta.e1600
- Supplemental folder/GntR_1482_motif_sequences.fasta
- Supplemental folder/LexA_1449.all.500.fasta
- Supplemental folder/LexA_1449.all.500.fasta.e1600
- Supplemental folder/LexA_1449_motif_sequences.fasta
- Supplemental folder/Rex_2471.all.500.fasta
- Supplemental folder/Rex_2471.all.500.fasta.e1600
- Supplemental folder/Rex_2471_motif_sequences.fasta
- Supplemental folder/TetR_0692.all.500.fasta
- Supplemental folder/TetR_0692.all.500.fasta.e1600
- Supplemental folder/TetR_0692_motif_sequences.fasta
- Supplemental folder/Xre_0026.all.500.fasta
- Supplemental folder/Xre_0026.all.500.fasta.e1600
- Supplemental folder/Xre_0026_motif_sequences.fasta
- Supplemental folder/Xre_2225.2fold.500.fasta
- Supplemental folder/Xre_2225.2fold.500.fasta.e1600
- Supplemental folder/Xre_2225_motif_sequences.fasta
