# Supplementary material for: Genome-Wide Transcription Factor DNA Binding Sites and Gene Regulatory Networks in Clostridium thermocellum
Source: Front Microbiol. 2021 Sep 7;12:695517. doi: 10.3389/fmicb.2021.695517 (PMC8457756; doi:10.3389/fmicb.2021.695517)
Supplement: Supplementary file 5 [file Data_Sheet_2.ZIP › Supplemental folder/AraC_0222.all.500.fasta]

>NC_017304.1:6184
gagaggctgcacgaaaggcaagggaacttacaagaagaaaaaatgttcttgaaacctccacgcttcccggaaaacttgctgattgcactgaaagagatccttctctttgtgaaatatttattgttgaaggagactctgcgggaggttcggcaaagcagggtagaaacaggagatttcaagccattctgcctctttggggtaagatgctcaacgttgaaaaagcccgggtggacaaggtttatggcaacgataagcttactccggttataatggcattgggaacaaatatcggacaagacttcgacataacgaaacttagataccacaaaataattataatggccgatgccgatgttgacggtgcacatatcagaacgttactgcttacgtttttctacaggtatatgactccgttgattaccaacggttatgtatatattgcacaacctccattgtataagattactaaaggaaaaactgaactttatgcttacaatgac
>NC_017304.1:18776
gcatggttgttataacaggcacgtcaaaagttccgccctcgcatgttttaatagaattatcaataatttccaaagctttttctttgtctattgatttgccgggatgaccggtggtaagggttaccttgttgtcttgaatggacaggtttgcttctttgaccgaaatcaatgttttggaatagaaatcatcgattatctcatttactttgcctaagttataagaatactccagacttagccgaacaccttccctgctggtgttaaaaatctcggacaacctttcaaagatatttccttttctgcccacatcaaaagctttttgtgcggcttcttcaatcttgtattccaaatctatttcagacaggtcaacctctgcggccatgccttcatggtttaaaaccacctttaaatcttttgccttctcggaatactttgatttaagaagattgcaaacatcatcaaatgtcatccggcttacatctgtatcgtttataaacact
>NC_017304.1:30903
cttcagtttttgcaattttttaaaagagacctgtaataactccgttttcgtctatatcgattttttctgcggcgggaactttgggaagacctggcattgtcatgatgtccccggtaattgccacaataaatcctgctccgctggaaagctttatttccctcactgtgatgacaaacccctgcggccttcccaaaagggttggatcgtcggaaagggagtactgtgtcttggctacacatatgggcagcttgtccattttaagctcttcaatttttttgattgctctttcggctgccggcaaaatgttgacactgtccgcaccgtaaatttccctggcaattatctctattttttcccttatggaaagattgacgtcgtacagaggtttgaaatttgacttttgtgtttcggtaagttttacaactttttcggcaagctctataccgccttcggaaccttttgagaagacatccgagaaagcaacttctacgtttaaggct
>NC_017304.1:45509
gaggaagcattgtttatactcttgacagcggagcttcttttaccgtggaaagagattttaacaataatacggtaaaaatctttgattcttttttcaatgacataagtgacagcttcaaaaaaagcaaggaaaaagggcctttgtttgccgtggagcatcttggtataaatgaggcttgctttgaaagaaccgtgtttattggccagatggatacgaaagttgacgcctcgggaggcagggagcttgtggacaagcttgccaatatcagagagacaggctcggaggaagtttcccttaaaaaggcaagggaggctcttaaagattctcttataaactatgtcggaaccgacagaagcacgacacggcccctggatatggtgaacttaaagctggccgaacttgagggaaagaaaaaggaactttttaaggaaaaggaaaaaatatttgaggcggaagaaaagctaagaaagctttccgaacagaagaatcgttatgagaaa
>NC_017304.1:48148
gatgttgcaaagccgaaaagcagtgacggcaaaaatttggatatggagaacaaatacaaaaacaaggcggttgtattggaaacagtggttgatattttcagagagcctgatataaactcggaaagggttacccaggcgattttcaaccagcctgttgaagtgattgaggaaaagggcagctggacaaaagtgaaagttgtggacggatataccgggtggcttaagtcgaagtttattgacagggattgtacaagcattatggaggaaaagtatactgacagagccgtgattacgggaaagacaaaaaaagtttattcctccgcgggaggaggagtgacgctgaaagatgttgtaatgggaactgagctttttataaaggaaaaaaaggaccgttattacgaggttgctctgcccggaggaattacgggatggattgatacaaaagatacaataaaagttccgtcgggaagtccgataccgaagacatccgcacaggattt
>NC_017304.1:53737
ttttaaagccataggtataggttgaaaagcaccaggaaaggcatgccatgctgcctcattacgtgttgccgaaccgttatgccttatctgaaacgtgctgtgcggtttttttcagtacccggatgtcgtttcccgcaaacctgaacaggtcaaatcctcctataattcttgacacaattctttcgtcataatattcactgagcagattgattccaaggttggtggctataatggttttgcagggagtggacaagtttctttcctgccgggtgttcagaatgtttaaaagttctgcatatcttgttgccgttggagattcggtcccaaggtcgtctataataaggagttcaacattaaaaatgtcggaataggcggtgtcttcaaattcaccgtcttttagtgccgacagcctgtaatcattaatgaccttgaacagagactgggctgtctggtacaatacggttcttcctcttttaagaagctctgaagctatgcagttt
>NC_017304.1:70636
ataaagaaaagggtcacggtggacggaccttcggtaaaaagaccgggcaatgtggaagttttgataggtactcccatatcggaggttttcagcttttgcggaggttttggcattgttcccaaaaagatactgatgggtggaccaatgatgggaatagcgcagtatacgctggatacaccggttctcaagcatacaaatgcccttctggcttttgatgaaacaactgccgtattgccaaaggagcaagcttgtataaggtgcggaaggtgtgttagggcatgtccgatgaatcttttaccactttatcttaacaataattcgataaggggaaatattgaagagcttaacagataccatgtaatggattgcatagaatgtggcagctgtgcttatgtatgtccggcaaaaattaatcttgtccagtcaataaggcttggcaaggcacaggtaagacaagcggcagcgaaagggggaaattaatttggaaagaagttttatag
>NC_017304.1:72472
ctttcatatcccagtttgagggtattgctccgaaagagccgctgactgtggtgaaaaatgctaaaacaaaagtggaagaaatcaatgccataagcggagccaccataacttccagggcggtaacaaaagcagtccaggcagctcttgatgttaatgcggagcttgacaaagcagaggaggatttataaaaatgagtggttttaagactgtaacgaaagggataataaaggaaaacccggtattcaggcttgtccttggtacatgccccactttggctgtgacaacatcagccgaaaatgccttgggaatgggggcggccgttatatttgtgttgatggggtcaaatgtagtgatttcccttttgagaaaggtgatacctgacaaggtcagaattcctgcatatataacaattatttcgggatttgtgacgatagttcagatgctgattaaggcatatcttcctgctattgataagcagctgggtatatttatacctctta
>NC_017304.1:74157
tgcaaaccaaacggctgccctgtgggtggacaggaggttgccgataaaattggcgagattctcggcgtaaaagctgaagcagctgtggcgaaggttgccagggttatgtgctcgggaacttatgaggcgtgcaagcaaaagtatgagtattcgggaattgaggattgtgccgcggcatcagttctttttggaggaccttcgggatgttcttacggttgcgttggcatgggtaattgcgtgagggcatgtccctttgatgcaattgtgctggtaaacggtgtggcaagagttgtggaatcaagatgcaaggcatgtgaaatgtgcgtggcatcttgtcctaaaaaaataattaaaattgttccaaaatccaatgaatatacagtggcatgctccagcatggacaagggagccgtggtgagaaagaattgcaccgtggggtgcattggctgtgcaaaatgttcgaaagtgtgccagcattcagccatagagatgcagggaac
>NC_017304.1:83624
ttctttgtaggaaatactgacccgtatggtgatggctgtgcccttgcaaaagcagtttgtgaaaagatgggtggcaaaggtcagattgcaattctggcaggtactataggagctttggctcacgaagaaagattgcgtggatttaaggatacaattgcaaaatatcctgatatagaaatcgttgacgagcagcgcgacaacgacgaagttgaaaaggcaatcagtattacagaatcctggctccaggcttatcctaacctgggaggtattctctgcaacaacatgtccaacccggttggtgcatgccaggctgtagcagatgccggtaaatcaggcaagatcgttatcggcggtatggaccatgaccttcgtgctttgaatgctctgaaagatggtactttgtatgtggcacaagttcagaactgctatgacatgggttacaaacttatctacaatgcaataaagacgattgacggtgaaaaagttgaagagtcaacagc
>NC_017304.1:84533
aattgactggaaaagtacatgtaaagaagcggagaagcttctggaattgttgggtgtgcatgtggatgtgacccaacctgttaaaaagctgtcggcggcttatcagcagctggtctctattgccagggcattggcttattccccaaaattgttgattttggatgagccgacggcggtattgactaagaatgaaaaagagaatttgttcaaatccatgagaaaactaaaagaaaatgggacaaccatggtgtttatcagccatcatctcgatgaagtaatggagcttaccgaccgtgtcaccatcatgcgtgacggtcatgtagtcaaggttgtaaacacaaatgaaattacaaaagatgaaatgattaatttgatggcaggcaaaaaagttgaaaaaacaaaacggataaagcgtaaggtttccgatgaaatctttttcgaagtcagaaatcttacaagaaaaggtgaatttgaagatatcagctttcatgtaaagaaag
>NC_017304.1:117845
ttgccaatgttatacatgatgaaagggctccgtatgtagggaaatatgcatttgcccacaaggcgggaatgcatgcggatgcggtaaccaaaaactccatagcttacgaacacatcaaccctgaagttgtcggaaacgaaaggctttttctcatgtcggaagttgcgggaagaagcgctgtgcttcatttaatcaaaaatattgacagcactattacaaaggattctcccgagacaaaattgatactggacaagctcaaggagctggaatttgaaggctatcagtacgaaggtgcggagagttcttttgaaattgtgattcggaaaatccttggaaaataccgtccttcctttgaacttggagagtttaaggttgtggttaacgaaccgtctattagcggtgcgaattcttccgccatgataaagattaatgtggacggacagtatgagataaccgcggatgagggacagggtccggtaaatgcgctggacaaggcgcta
>NC_017304.1:155711
tctcctaatcctgaaagatgcaacattttaaccttgtgcgggaattttaatatatcgtcaatacattttttatatgtttcccatggcatggtaattgtatctgaaatgaattctctttcgtctttttccaatgaatgaagacaatatttacacctaaaattgcaagcatatatagggaaaatagttattgagtatggagtatccagcggcaacttacttgccaacatttctctctttccgtttactgcctgtccgtttattttttttgctttcatagctgtttcttccttccctgtagtattattatatttattaatatttgctgtcatttttacttttttatataaattaaatattcgtttatatataaatgtcctaagctgttgggagaaattccaactgaacttgctgtattgttcacaaatgtattaatactattgtcaacattataggtgatgccggataatttaacatctgatatgtttttttgatttagaaat
>NC_017304.1:179872
tcctgagataaccgcggccttaaagaggttgatgaacataaaagatataaagttgaaaatgtttgcggcaatttcattgctcagacatgagtgtgaaccggcaaaagaggatataatggatattgcggcaaacagtgagacaagaaactggttttataacgctcttgtcaaaatgggaagaagtgaaatatatccggaagaatacaggaatcagaaatccttcgcagagtcaaacatggtggaatggcttgtctatcctaccgaattgggcaggatgccggatgaaatagaactgatgaatgtgtttgatattgatgaaaaggagtattatcttttccggttcagatgccaaagcagcgaacactggaaggaaaaaggatggatggcgggagtggccgggcctttcgacaaaagaaattccccgaccacattagccgagggacatactttcagccactttgaaaactgggaaagcaaacagccgagagagcattttgaat
>NC_017304.1:184720
tgcatgaagcaaaagaagaaatccgcaaaatcggtgtggatgcgtcagccataacatggctttcacccaaagcattgtccattgcaataaagcttgagaatgtaagctcttatgaggcaaacatactcaagcaggaaatgctggccaagggcggagatgccgccgtaaacagaggtgtggcaaatttcagcacggaaagctccgatgttctcctgatgggcacatacagccagtttaacaaacttgtgtacaagcttcgcatgcacggcggaagtttcaaggaaattaccgatgaaattcaaaggcttctggaaggtttggagaagggaaagccggagtattttgagtgcggcaagtatagactgcccataggagaaaaaacttatgtgatgggaatactcaatgttacaccggattctttctccgacggtggaaaatatcttgatattgacagtgcggtaaaaagagccagggaaatggtggatgaaggcgccgacata
>NC_017304.1:210955
taacggaacacagtatatatatggacggtacaattaaagataagataaaaaataatttggaatcacttcttaacgtacggattatagaaacagactttgactccggggaaaatgaaaaagtggatgttatcgccttaggcagtgataacaatcctttgattgtgttgtttaagacagcacaaaacgaaagtgtggcggcaagagccgtgttttatcttgactggcttgtaaacaacaaaaatttgtttaacaagctcgtccaaaaaactttcccaggtatgaatgttgacggcatagactggcaaaaggcaggtgtctgctgtgtgggaagtgacttttccaagtatgaccgctacatgctgtcgcatgtcgggcgcaatattgaattgattcgatgtaagaaatatgacagggatcttatggttattgaaacagtttacaaaccaacaggcataagttttggaaagcctgtgtctttatctttgacagccacttcaaat
>NC_017304.1:213141
tgtttaacaacctggacgctaccggaagtgtaatagcggaaggtcttttgtttttccttccgcgcattacgttttttgcgtcaagagtggaacagaccagaactgccattcccggaggaggctatgaaattggtgacaagccgaggctgaatcttaagtggaggatgccaaaggtctggaatggcagcagtgttgttgatgccagcaccttaggtgcggtaaattacataaaaaacagcctgaacggcttgtacaacaatggattggacattacgagtctgaacttcagaataaacatttccaccagtgcagctactttaaacagtggttcttcccagtctgcattaataattgaatataccggctcgggctataccgcccatgtttcaggagctgaggatgtgaaagttcccgttttgggtcctgacggaaacggttacctgagctttgacataataggaagaaaggatgaaaatactccaattcctcctgcagaggca
>NC_017304.1:218121
ctgcctcttacacgtatgtcgaggacagcaagctatacagaagtgcggaatcggctgcttcaaacagggtgaaggtcttgaccgagattgatatcagcgcatatgcagtttccacaaacaagattaaaatagaatgggatgatgtgtggaatactgacggaagaataggttacaagctttatatttccgaaaacggcagttttgccaatacgccgccgatatacataggaaaagaccagataggcccggacaagccggtaaaagttaatgaatcaacgggaaagctggagtatattcataccgcaagagacccgggaagggtttattatatcagaatagaaccggacgtaaatgatgcggagcttaagaaaaaccagtacagcaaaaccgttattgtgagtagttacattttggtcaggacaacaaaaatagcttcaacggaatccggggttatttggaagctggaatggagtccggttgttaccagcctgagtgacagc
>NC_017304.1:226488
cagctacagccgcagtaattacggctcataacatacgctcatcgagaagtattggtgaggaagatataatctcgcctgatatggcaagcagtataatggatgaaaacggaaatagcagtagttacttgttaccgcaggacggttttgaaaatgaagatgcggcagaaacactcggaaaggcatccgaagcagtaaagccgaccgaacctgctgcaagtccgaaagtccaggaaagtccaaaaccttcggacaagcctcagaaaacagaaacatcaacaaaaacggaaaacaaggacgagaaaactcaaaacacaaaatcatcgggaaaaactgaaagcaaatccgcaaacaaatccgaaggcaagactgagagtggcaagaaagttacatttgtaatgcctgtttatggagaagtgacttttgaatatgctatggacaggctggtttattcaaaaactttggatgaatggcgcgctcacagtggtgtggatttgagagcg
>NC_017304.1:231742
caggttttttctattcatacggagagccttcgggaatggtggttattgacgggaaagtttatacgaagtccacgggaaaatacccggtttttgttgtacagggtaaaaatgctttcttaagcgaaattaagagcaatatatggatattgcacggcaacagaaggattgcggcggatgatataaacagagagggaaaacccggtgaaacggtggtgtacacgccggttttcggccctacaaaccgggcggacaagctccatacatcatatattgtggagaataacagagtagcaaggaaatttcgtggggatacggagtgcaaaattccttcggacggaatggtaattaccttttatgagcccatttcatcggaagaaaaatttgaagtgggggactggatcggaatcgatattgatccggattttgggccgggatttcaggcgtatgaatgcggaagctggcttgtaagggatggacaggtggtggctgttgacagggac
>NC_017304.1:242987
cgaagcttagcaaactgggaggaacggactgggcaaagacaagagccaggacaaaggaatcattaaaggagctggctcaggagcttattaatttatatgcccagagggaaatggcagaagggcatgcttttggaaaggataccgtatggcagaaacagtttgaggatctgtttccgtatcaggaaacggaggatcagctgagatgcattgaggagataaaaagggatatggaatcgccgaggcccatggacaggcttctttgcggcgacgttggctacggcaagaccgaagtggcaatgcgggcggtgtttaaagcagttatggacggaaaacaggtggcttatctggttcccacaacggttcttgcccagcagcattacaacacttttaaggaaagaatgaaggattttccgataacagtggaagtattaagcaggtttagaacacaggcggaacaaaaaaggatattgaaagatgtaaaagccggcatggtggatgtg
>NC_017304.1:262865
tgtccagtacgttgccgaatcttacggcgcaaaattttgttttgcttatgctgttcatatattgtattataagctcggcaattctttttgttgctcccattatgcttgttgggtttaccgctttgtcggtcgagattagcacaaattttttacagttgtattgatgggcgcattcggcaacatttaatgtgccgaatacattgttcttgacggcttcctggggattgaactccataagcgggacatgcttgtgagccgctgcatgaaacactatgcccggcttgtattgggaaaacacataatccagtctttttttatcccgtattgatcctattatcactttgatatccagattgcctttatatttttgcacaagttcattttgaagctcgtaagcattattttcgtatatatcaaacaccaggagggttttaggctcataagatgctatttgcctgcaaagctcggagccaatggaacctcctcccccggtaaccaga
>NC_017304.1:296955
acaaggtggaggtcgtaaaaacagtatctcttccggcaggaatactcagtgatatagatacggagctcgtttccaaaaatgcggacaacggggattttataatcatggttactgacggaattattgattctttcaagcttgaagaaggcggggagcagaatttgataaaatttattgaggatattgacagcataaatccccagggaattgcggatcttatattggccgaggcctgctcaaagtgcaaggacaagcctgtcgacgatatgacggtgctggtggcaaaggtatggaagcgataaataataatttttagtataatttgcactcatttgagaaagaatatctctgaatacatattttcggaggagtgctatggtgtgcgatgacacaaaaagagtagtggtgatcagaaatatcgcttcaaattttattgaagaggccatactgattttaaaaggcaatcctgaagaaaacggaagaaaaattaaaaagatttt
>NC_017304.1:313045
tagtcataaccggttccacgggaatgaccggagccggatgccttgccggaactgcatctttgcgctcagggacagggcttttgtatctcggtgttccaaagactctgtcctttatatatgagtgtaatctgacggaagccgtaacccttcctttggaggatgaaaacaaaggttttttgactaaagagtgtattcctatgcttttggagtatatggaaaaaatggatgctgttgcaataggccccggcttgtccaccaaagaagacgtggaagatgttgtgttcagtgttgttgaaaactgcaaggtgcccatggtgattgatgccgacgggttgaacctgatatcaaggaatttgccggtgttaaagaaagccagggcaccggtggttcttaccccccatcccggagagatggcaaggcttacaggattgagcattggagagatccagaagaggagggttggaaccgccagggaattttccgaaaagtggggagtcaca
>NC_017304.1:321601
gctttttccctgtggaagagcttttgaaattcagacatatagacagtttccttgaggggcatcccagtatgagatatgtgccgggagtggacatgtccaccgggtctttgggacagggaatatcagctgccgtgggcatggcaattgcaggaaaactcgacaaaaaagattattatgtttatgtgatactgggagacggcgaaatgcaggaaggacaagtctgggaggcgcttatgtcggcttcccactacaagcttaacaatcttatagcctttctggatcacaatcatttgcaaatagacggcaatatcacggaggtaatgtctcccgagccgattgtggacaaagttcgtgcttttggatggaatgttattacaattgacggacatgaccacaggcagatatcggaagccgttcgcgaggctaaaaagtccggggacaagccgaccatgataattgctgagaccgtaaagggcaagggtgtgtcctttatggaaaat
>NC_017304.1:323664
ccgaggggactgtaaaagtagccgggtacgacatagccgagcagccgaatgaagtaaaaagacgtatcggttatttgccggaaaatccgccgctttatacagatatgaccgtcgatgagtacttaaactttgtcagtgaacttaaaaaagtggaaaaaagcaagagaaagcagcaaatatctgacattatggagatgttgaaaattaccgatgtcagaaaaaggcttataagaaacctttcaaagggttacaagcagagggtgggatttgcccaggctttgataggaaatcccgaagttcttattttggacgagcctacggtcggtcttgatcccaaccagatacttgaggtaaggaacgttataaaagaattgagaaaagatcacacaattattttcagtactcatataatgcaggaagtaagcgcagtatgtgaacgcattgtcataataaacaagggtagaattgtggcggtggacacaccggaaaatctggcaaga
>NC_017304.1:325376
aatatggcatggtttttactgttatggcggctcttgttgtcggaataacgatattggtgaatgcttttgtttcagctcttaatataagatgggacgtgtctcagaacaagatgtattccattggtgagcagactaaagtgatacttgagggtttgaaacaggaagtcgacgtggtaatgctggccgacagggatgagataaaaacatatgaagccggttttattcttgtggaatttttggacaagtacgacaagtttgacaaagtaaacgtaaaatttgttgacccggacaagaatcctgatatagtaaaagaactgaacaaatccggtacattaaatccccagcagaatgagattattgtaagaagcggagacaaggtaaagaaagttaccatatatgatattttccagcaggactattacggaccgatgatgtttatgggcgagcaggcgataaccggggcaatcaagtatgttaccagcgagaccatacccacggtg
>NC_017304.1:331999
gaggcaatggcgttggcccacagctttgacggaatggttttcatacccaattgtgacaagatagtgccgggaatgctgatggcagctgcaagaataaatgttcccgccattgtggtaagcggaggtcccatgctgtctttaaggcataatgacaaaaacctggatttaaacagcgtgtttgaagctgtaggggcatacaaggcgggaaagatgacggagaaagaagtttgggagtatgaggaaaaagcttgtcccggctgcggttcctgttccggtatgtttaccgccaactccatgaactgcctcactgaggttttgggaatgggtcttccgggcaacggaacggtccctgcggtttatgcggaaagaatacgccttgcaaagaaagccggaatgaagatagtggaattggttgaaaaagatataaaaccttcggatattctcactccaaaggctttcgagaatgctctggccgtggacatggctttgggctgctcgac
>NC_017304.1:335146
agggatttgtagaaaatggcttgtttaagatacaaatagatttggacaaaaaatttatggacagacatataaaaaaatcttgacttaagctaaaaaatatgttaaattattgattgcttcgctgtacgtctttttttttatggcaaaatgagatgttagttaaaatgagatattaaataatttaaatatatttgatttttaggacaaaccttggaggtgtgaaaggtgagagtaaaaattacattggcttgtggagagtgcaaacagagaaactataatacaatgaaaaacaagaaaaacgacccggacagactcgaaatgagaaaatattgcaggttctgccagaagcatactatgcataaagaaacaaaataataaaaaagagggaataatatcggcagctgggggaagacttctgatgtgctgacagaacaaaaaattttaaaaatggagatgtgttcgtatggctgaggaagtgaaagtctctaaggttgaaaaaa
>NC_017304.1:356703
gcaacggatcccatggccatagtagtgcttttgggtatgggtgcaaaagatttgagcatgagtccttcatatattgaaaatacatgccggtttatcagaacgataaagcttgatgaagcaaaggaagcagctcaaaaggcactggagagtcaaaatctccaggaggttaaaaacatgctttcagaattgacaaaaaacaggatgtgaaaaaagtgtttgacattcaggaggaattgaaaaaactgccggacaagccgggcgtctacattatgaaagatgaaaacggcgaaataatttatgtggggaaagccgttgttttaaaaaacagggtaagacagtattttcaatccttgtcaaaccagactcccaaagtcagagcgatggttgcccacatcaaggaatttgagtatatagtaaccgatacggagcttgaggctttgatacttgaatgcaaccttattaaaaaacaccggccgaagtttaatatattattgaaggat
>NC_017304.1:364877
gagcataagaaggaaggccatttacaaattcaaattttaataatattataataataaaattaataaaggatgatgctattttaattgaatgttttgcttaattgaatattttatttttgtttaattaattttaatcaagtattttattttgtccttattttaattataatctgtgtagttgggtctaaattgtttaaaatctgtaaagcgggtgtttgaatgaaagatattcttatactggggatagagacaagctgtgatgagacttcggcatcggttgtgaaaaacgggcgtcaggtgctttcaaatgttatctcatcccaggttgctcttcatcaaaaatatggaggggtcgtacctgaaattgcttcaagaaagcatgtagagctcattatgccggtaatacatcaaagccttgaggaagccggaatcaaaatagagcaagtggacgccataggtgtgacctacgggcccggtttggtcggagcccttctggtcgg
>NC_017304.1:384588
catacttggagataatcctaaaaaaatgtcctatgtggttggttttggagacaattatcccaaattcccgcatcacagggctgcaagcggcagacttgaaggaccgccggccgacgaaacaaagaatgatccgcaaaggcatattttatatggcgctttggttggtggagcggatataaatgatgaatattatgatgatatagataagtacgtttattccgaaacgggattggattataatgcagggcttgtcggcgcattggcaggtatgtcaaaatattttggacaaggccaaatgcccgaagatactcctggtattgaaggtgagccgcctgtatactatgcagacgcaaaaatatacgaagaaaatgaaagcggtattacagttgatcttaatatgtataatattgttacatcgcctccgcaatacgagtccgatttatcctgcagatattttgttgatttgtcggagtatgcaggggaaaatattgatatgtcaa
>NC_017304.1:403681
aaagctttcccgaggaagtgcaggaacggctgactgtaatcagaaatattattcgtgaattggccccgcaggctactgaaagaatttgcatgaggatgcctacatatgacttaaatgggaagtggctggtccattttgccgcttttaagaagcatatcggattttatccgcagcctgaaggtattgaagcatttaaagaaaaactgtccggatataaaacttcaaagggagcagtgcaatttccgctggacaagccacttccggtagacttgattcgtgaaattgttaagtttagggtggaacagcaaaccaaataaagggattatcctttgaaagtgtgtttggacctatgccatgcactaaaaatttagtctcccacaagccgtatacgcactataataaaatataacctgtcggaaggtgggagcatggtaagaataaatgatatttttgcaattctgctgttgatattgccgggggttttaaccgaaaaaatagtc
>NC_017304.1:437067
gatgatattttgctggaacaacagtaagttgtaagtttgtaacggatgtaaaaataattaacagttgagtttttaaaaggcattatattggttgtaaaactgtataatgccttttttttattgggtgcaacatttaacatacattttacaaagcgtttgattaaaatatgatataatttctttgattttgatgaaaagggaatgggtgaggtatggatctgtttggttttttagagcttataggcggcttgtccctgttcctctttggtatgagccttatgggaacaggtcttgaaaaaagtgcgggcaacaagctgaaggtcttgctggagcgtttgacgtcgaaaaagctgaatggttttttgatgggtctggcggtgaccgccatcatacaaagctcttcagctactacagttatggtggttgggttcgtaaactccggtataatgaccctaaagcaagcgatacacgttatcatgggagcaaacgtcggtacgacg
>NC_017304.1:440543
tatgaaacctcggctgcatggtatccgggcgatgatgtggtggatatcatcggttacgacaaatataatgcaaaagacggaaaacccaatggaagtgcgatttcatccacattctacaatctggtgaaacttactaatggcaaaaagttggttgcgatgactgaaaatgatacaattccgagagtttcaaaccttgtaaatgaaaaagcaggatggctttatttctgtccgtggtacggctggtggctgacaagcgaacagaacaatcctgtggattggcttgttgaaatgtatcagagcgattactgcataactttggacgagcttcctgacttaaagaattatcctatatcggattatgaggattccaatccggatccgtctccgacacctacacagccgccgaaaattacctatggagatttgaacggagacggcaaagtcaattcaacggacctgacaattatgaaaagatatattctcaaaaactttgataagct
>NC_017304.1:451222
ttctgactatagagtcagaatggatattgtaaggaaccacattgaaaggttgaatggaatcattgatgtcgagacgtgtccaggcagagggacaaagttcataatcaaactgccaatcaagcttcctcttacccttgcaatattgaaaggacttttagtcaaaatcagcaatgaaacttatgcgctacccatggataatgtggttgaaattgtgaggaaaccgaaaaatgagattgaatccatcaatggacaggcagtggcagttataagggacagagcgattcctttggtatggctgcatgactacttcggtgtgccgcgagacgaagagaggaaaaatatgctgattgttttggtgggaatagctgaaaaacgttttggacttgtggtggatgaactcataggaaatcaggaagttgttgtcacaaaccttgggtcttatataggcaaagtggaaggtatttccggagctacaatcttgggagacagaagtgtggcct
>NC_017304.1:456319
gtcaaagtctgtatattatattggagaggctttatgcctctccacagattctgtcagggaggctgtagcaaatctgtatggatacatttggcctgattcaattagctgagcttatatatgaatattgcggcattgacttttttaaaaatctttcctctcttgaaagtaaaatatcagacagactcaaggaattggggctttcgtgttgggagtacggaggttatttaagggttgagccgaaagaatgggacaagcttattgaacttattacagtcaatgagacttatttctttcgtgaggaaaaccttctggaagagtttcaaagagtcatacttccaaagtaccagggccgtacacccgataatcctttgcgtatatggagtgcagcttgttccagtggggaagaaccatatactttggctatattaattgaagagagcgggctgtttgaagccggtgcagtagagattatcggctcggatatagacaaaaaggttttg
>NC_017304.1:467989
attgatttggtcttgtcaatttcaaaaaatgggggtggatgttttttattttttaaagcaaagtcgtgttttaatgaaaattctctgggtaaaattattaataatagcacacaagtattgtaaaagttacaatacttgttattgacggaaaggggctgtgtacatatatgagattcaaagttgtcggaaaaaacattgtcgtaactgaagctttaaaagaagcggctgttaaaaaagtcggaaaactggacaagtacttccgtcgcgatgctgaagcaacaatcacaatgagcgtgcagaaaaacaggcacatagtggaagttacaatacccttcgaaggaggattgctcagagctgaagaagacagtccggatatgtacgcttcaatcgacaaagttatagacagtctcgaaagacagataagaagaaacaagaccaaacttgaaaagaaagtccatgacggcagcttaaggtttgaaaacattaaatttgatgatgat
>NC_017304.1:490899
cgctggcagggtattacctttattttaagcccaatgacgaagtagttcctgcttttgccgaaggggaattggttttggttgtcgaaggggaaaaggtactttcaaagaacagcccaaagattttggaaggtgaggtgcttcttcctttcgacattgtaaaagaatattttgaccctcatattttctgggacgaagctttgggcaaagtcaccataaccacgaaagacagagtaataagaatgaagacggacaagcttgacgcaattgtcaacaaccagcctataactcttaatatccctgtaacggtggaaaatgacgtggtgtatattcctattgagtttttggccgaattttacggtattgaagtgtcatacgttgaaaagagcaatgtcgttattattgactataaaaacagcataaaacagatagctgagcctattgatccggaggcggttgtaagaaaaggccgttcgatacgcgagcctattataagaaagttt
>NC_017304.1:530687
agtgctacagacaacaaaacgattgtcaaactgcaaatcggaaacaagactgcttattgcaatgatacccctgttgctctggacgttcctccggtaatttcaggcggaaggactttaatccctctaagatttttcagcgaggcatttagttgtaaagtagaatgggacggagtaaactggatggtaaaaattacttctccaccaaaagagatggctgtaataggtttctacgcattgggcgacagcaggacaagcagttggtctaatctcttcggagtaccctatccggaaaccgctttaggcaacactgatatagtaggcgaacttgcgcttggctggtacagccttgataaagacggcaacctgctgacaaaaagcagaaccggctggcaaaggccggatggttgggaagctgtcttggaagcagcaagtaagtacggactggtaactgagatggtggtgcacgtcactgacggagatggcacattaacatcactact
>NC_017304.1:533990
ttaacggccttttgaaacctacatccggcagtgtgtatataaatggtgaagaattgacaggccaaagggcaacggagctgaaaaaacaggtaggaattgtatttcaatatcccgagcatcaactttttgaggaaacagtgtacaaggatatagcttttggccttgtcaggcgtggtgaagaaaaggatgaaattgacagaaaagtaagaaaaacaatacgccttgtgggactttcggaagacatattggacaagtcgccctttgaactgtccggaggacagaaaaggcgggttgccatggcaggaatactggtattggagccgtccatacttgttcttgacgagcctgccgcaggcctggatccaaaaggacgggaagaaatatttgaattggtttcaaacttgcacaaaaacaataaaatgacggtgatactggtatcccacagcatggaggatgtggcaaaatacgttcagcgagtgatagtgatgaatcagggcagg
>NC_017304.1:598612
aaacgctcttgatggaattggaccgaaaaatcgatgagacagcctataccggacaagtaatcggcaacttgaatacaaaccagcacaatctgtatagacaacgttatgtcgaaggcaagtcaatcaaagaaattgcttcagaagagggtgtcagtgaaacagccatgcgtatgcggttggtaaggctgagaaaagaaatacaggatatcgtaaaaaaattaaaactgggtgaaaagtaagttacattggacaagtttaaatatatataaaatgtaaagcgctttacgttgaaagtggagggaattcattatgaatgatattttacggcttagaaaggaattggaaaaagcagtgctgcgaaatgatattgaaaaagcagataaaatttcggaccaattgttccggatacagggaggaatggaatccgatactgtaatgccggctcaatttgttgatgaaattatagaaagaagcaaacaaaaatcagggggtcaaaaatc
>NC_017304.1:603319
gaccagacttacagtgagaaaagaggtcacaactttgctttgaatggcacctttgatgaggttgatgagaagaattatgatgctcttgttattccgggcggtcgtgctcctgagtatataaggctgaataaaagggttttggagattgtaaagcattttgccaatgagaataaacctattgcagccatttgtcacggacctcaggttcttgtggctgccggtgttctaagcggcagggaatgcgctgcatatcccgctgtatctcctgatattgaggcggcgggaggcaaatacataagtttggatatggacaaggcccatgtggatggcaatttggttacagctccggcctggccggcacatcctgagtggcttgcaaagtttttgaaagtacttggggcggaaattaagatataaaagacgttaaaaatatggaagaagcttgaactggcaatgtttcttccatatttttttatttgtttgattctgttgccggtgga
>NC_017304.1:606559
gtttgtccatcgccagagcggttcttagaaacactcctatattgatattggacgaagcaaccgcgtcagttgatgtcgaaacggaagcggaaatccagaaagcgattggtgaattggcaggaacccgcactattattgtgatagcccacaggctgtccaccgtaaagcaggcagacaacatccttgtcttaaaagacggggaaattgtagagtcgggcactcatgacgagcttataaagcaagacggcttgtacaaatatctttgcgaagtacaattcggaatatgacaaaccggatgaggaaatccggcaaaccgataaagcggccttgtttaatgaactgtacgtatttacaatgtttcgtgcagttcatttttatctaaagcttttacatgtaagaaaggaacactttctttccgcgaaattctttggggaatatggtatcgtaaattttgtcaagctcgctgtaaacaaaagagtcatcccattctttttttatcg
>NC_017304.1:608170
tattaattttaatgagtgggttaatgtcctttacggactggcactgtccctggtattgggtttcgcaacgggatggacggttgtaaagctggttgagaagatttttagaagagtcaacagggcaaaaacttttgggtttttcaaaaatgcccaggttttggccagtgccggcatggcatttatgcatggcgcgcaggacggacagaaatttatgggtgtgtttatgctgggtgtgtttttaacgcagggacaagcacaagtgacagaatttatcataccgaactggatgcttattctttgctcggcagtcatggccacaggtacttccattggcggatatcgaattattaaggccgtaggaatggacatggtcaaacttgaaaaatatcaaggtttttctgccgaccttgccggcgtgatatgtttgcttacagcatcagttttcggcttgccggtcagtaccactcataccaagacaacggcaattatgggcgttggag
>NC_017304.1:651912
tgcgcttaggcagctttctgaaactggttgagattaagaccaaaattgccagcatggtaccgttcatgctgggtacgatatatgcaatataccgttttaatgcttttaacgttaaaaattttttattgatgtttatatccctcttgtcctttgatatggtgacaacggctctgaacaactattttgattataaaagagcgagaaaaaaagagggatataattatgaacagcataatgcaatagtacgggacaagcttacagagcctatggtaattacggttatacttgttcttttgggtatagccgtattatttggagtattactttatttaaatacaaatattattgtattgttggtgggggcaatatcttttgccgtgggaattgtttattcctttggcccccttccaatctccagaatgcccctgggggaagtgttttcgggatttttcatgggatttgtaataatatttgtttccgcatttgtacatatttatgac
>NC_017304.1:666759
atatggctgtggctacaacagacaacagaatctatataataggtgggtttgacggctttaactaccttaataccgtcgaggtatacaatccatcgataggtgaatttgacaattccgtagctttccctgcaattagcgaggcaaaaagcggtgcaggagctgtggtaattggaaacaaactctatgtcatcggcggttataacggcgcaagatacagtgatacggttgaagtgtgtgacttatctgcggacaagcctcagtggactgttaaaccaaaaacttcaaactggatgactccaagggcggaattcggtatagcaacttatggaggaaaaatatatgtatttggcggacaaggtgaaagcggatatctatcatctattcaagaatacgacccggcaacaaatacatggagaactttaaacacaaaactgactgaagcaagggcggaacttaaagcattgacaatgagtggaaaaatatacatcttgggaggtact
>NC_017304.1:690566
tgtggctgctcaatatgctggaaatctcattgatgtggcaaatataagagggcgtcttttggccggcggctatacgctggaaatggcatcggtcatgcacagctatttgtccaaataccagcaaataatgaacgcaccgatttccatagtttcggctcttgcggcggcggtgctgccttccatttcgggagctgcggcggaacaagatataaagcaggttaaggataaatccaaccatgctttcaggctttgcatgctgatagtaattccgtcggctgtggggttgtccatattgagtgaacctatttacgccgtattgaaatacggagcgggttcccaccttatgcgctacggctcaatagtactcgttctcatgtccattgtacaaatacagtcgtcaattttgcagggtgcaggaaaactgtacaaagcaacgataaatgtaattttaggtattatcgcaaagataattttcaattatatacttatagcaaatccca
>NC_017304.1:698117
ataaatacataataggtacgttacataacaaaaagaataaatgagcgaaaaaaagatcaaaataaaaattgttcgccccctttaatgattttccttaagtgtcttacctaactatacaagggttgagtacgaaaacggtactcaaccctttttggcattgatttaaagtttgtgaactgacctgcacattatatgttttttatgtatatttattatgactgaatcttttgccagattgtttcggcggatacaagctccaaaccggtattcttgtcccatattttgtgaaggagccgcggattatcggtattttgctcatcaattacacatccggcctttatgcctgaacccaaagaagattcctttttgtatataatctgaagagatgtaactttgtagttgtcatatatttgctggggtacggtttccataatccagtcaacgtatttcttgttgtttacgtggctgtttgtgtctatatcacttctttttacagtaaa
>NC_017304.1:721694
ttttaaggccttctcttacgttgtcctggattttctgaaggactttttgcgcaccggcggcgttggtgaaaggcaatatgacaagaatgtccctgttggcattgagaattgccgtgtctgtggagcgcaatgaaagctttactttttcgattgccaggttttgaatttggtcctgaagctcagaagaaatttgagtggactgttccgacggttctttttccaggccgaccggagccataagaattacggacaggctctggcctgctcttgaagctactttaaattccttggatatgtagtcctcaatagacatggagataacatgggcgctgtcaaattcatatctgaaacgctggcatatttttaacacgcttcttactgaattctcaaggcgtttggtcgggtacggctttaggatgtaatcacttactttgaacttgagcgccgcatgacgatagcccggattgtcggatttggtggcaataataaccggcgtgttg
>NC_017304.1:735980
tttcaacctcctccatcgtcacgttgtcgaaagatgcttttcccgtactcattccactgtatccgccgagtccaacggtaacttttattctgtcaacaccgctttcggtgataacatacaattcgacgtattcccaatcgtcggttgttcccttgattcgctttgatgttactgtctgttctgccacggaaagatttgcgcctttaccttcttcacttacgttttcagtttttatgtaacaggacagcttgtacttcttgttttcttcaaccaggacgatttgtgaatatctgctgtcatttaatttgttgttgataatggtgacgtatttttccccgaacttggcgccttcggtttcaactctaaaatttgatgcgccgggagatttgtcgtaagcttccctcatccagtttgagggttcgccgtctataagcagttcaaaagaaccgttaaagatgtaattggtattttcagcacaggaaacaactgtaagagctatt
>NC_017304.1:766023
aaaggatttgaaaacttgcatttccgcgtacaagtttctccccttgactgtaccggatgtggtaattgtgccgatgtttgtcctacaaaggaaaaggcattgatcatgaagcctgcggaagagcaaatagaaaaacaggccgacaactgggagtttgcgatgactgtcacccagaaggacaatttgttggaccgcaatactttgaaaggaagccagcttgtaaggccgcttttggagtttaacggagcttgtccgggatgcggtgagacaccgtatgtaagacttcttacccagcttttcggcgagagaatgatgattgccaacgcaaccggatgttcatccatatggggagcaagttctccatccatagcttataccaccaatgcggagggcaaaggaccggcatgggcaaactctctgtttgaggataatgcggagttcggctttggaatgtatttggcggtcaagcagataagggagagacttgccgaccttatgca
>NC_017304.1:811700
aatcaagaccgatattgttaagttcatttattctgctggtttcttcggtaattctgttgtaactttcatatacaaaatttatctgttctgcaagtttgtcaaccacttccacaccctgctgagcctgttctgcctgatcagatgcgccgtttgcaatgtcgtccatggtttttgatatttcttccatggctgttgaagcttgctgggcagttgcgcttactgattttgtggcttcaattatggatttggacaagttgtggaaatccataatcaatgacctgatatctgacatcagttcattgaaaaccactgcagaaggacgcagcatgccaagtttttcggcatcgacggtttttgagtagtcgccctctcttatgctctttatttccttttcaaattgcataacagcgcgtttggagtaaaaggatgtggttatgtacattatcaaaagcattatgacatttgttgcaaagactgcaaaaaagacctgccagttaccg
>NC_017304.1:814885
taaggatataggtaagataaaggttgaccaggtggcaatcggaagctgcaccaactcttcatacatggatatgatgaaggtggctgcaatacttaaaggaaagaaagtacatcccgatgtcagccttgttattgcaccgggttcaaaacaggtgctgacaatgcttgcccaaaacggtgcgctggctgacatggttgcggcaggagcaagaatactcgaaagcgcctgcggaccgtgtataggaatgggacaggctccggcaaccgatgccgtttccttgagaaccttcaacagaaactttgagggaagaagcggtacaaagtctgccaaagtttatttggtaagtcctgagacagctgcggcaagcgcaataaccggagtgctgatagacccgagggaattgggtgaggcgccgaaggtaagcatgcctgaaaagtttgttattgatgacagcatggtactgccgcccgcaccggagggagcagaagttgaggtggtaa
>NC_017304.1:819255
taaaatgaatttcagcggcagtaccgaaacgttggaatcaaactggctttgtgcaaggattgcaaaaattgcgcaaaactacgacagtgttgtaatcaactatgaagaaagaggcacaacaattattatcgaggccgacgacaaaaacgtgaggatgaagacccaggaagcaaaggaacagaaagaggcgataatagcccatagtgaaacttcacatatttcaaacagggattattacatcaaagttggacaggccgatgaacttcttagggaaatcggaatattgggcagcaacggcaaaataaaaaatgacatgataagaaagtacaatcagatagatcactttgtggaacttatcgatgatatgttaaaagaagctttcagagagaatgagttgctgacgattttggactgcggatgcggcaaatcctatcttactttcgtattgaactattatataagggaagtgttgaaaaagccctgccgttttatcggacttg
>NC_017304.1:826871
tacaaaggtaaaagacgaacctcccgcaaaatataacgaggaagcggaggtcagaaactccataatagccgacggatgcattatagagggaacggttataaactcggtacttttccgcggagtcacaataaaaagaaatgccgtggtaaaagactgtataataatgcaagattcagtaattgaggaagatgtggatattgaaagccttatcatagacaagaacgtgtacttgtccaaaggaatcaggcttaagggaatggccaatttccctataacaataggaaaaaatgcggtaatataagtttttgcaagagataaagaaggttgatattatggataaagctttattggtttacaatcctttttcgggagacaggggaatagcaaataaattggattatattctggagagatttcagcaaaaagatattttgcttcagccttacaggattatggaaggatgcggtaagaacatctccgaccttttgacagaaggttcc
>NC_017304.1:841723
aagttattaatgtactggcggcggaaatattaaaaacctataaagtcgatagaagcagcctgtttgaattgctctctgattctgtcatgtcaaataaagacttgattgatattattgaaaaagagacagattttaagaaggtggccagaaccagagtgtataaagatttttccaataaagtaaaacgtaatttgtataatcagctcagaagatattatcaggatgcggatgatgttgataaaatagtggacaagtttaaggaattgcaaaccggaagcgaggaaagcaaaaattatataaaaagtctgcttcagtatcatgtaagtaccagggagcgcatgactgactttgacaacttttacgaccctataaaaaaatatattttggaatctgaaaaaataattgatattggatgtggtttaaatcctcttatggttccttttaacagtgatggcagcaaggttgtgaaatatatcgctgctgacagggataagaagtct
>NC_017304.1:867261
acatgaaagaaatcgatatgaaggacaaagtcatgaacattttggaaaagggttatgtgctgaagaccgaagaacttaaaacaacggaaaggatgattgaatatagatttttgtcgccttggctggcgttgaatcaagcgaattatgaaaagtttataaattcgaattcaggtgagcgggtggaaattttgaagaaaatccttaccggaaacatcctgtctatggcaaaaggtctgggttattgcgtggacaagcctatcgagatgcttatcaagatgcggcctgtcaaggttaattataaagatagaaagatgattggttttaagggggaatttatgactaattttataatcccggattatcttggattgggcaagtctgtggcaagaggttttggcactgtggtcagggtgaagaacggaggttttatgtaagaaaataaaggaggaaaggtatatgaaatataggaaagctgatgcattgattgttattatggggac
>NC_017304.1:872384
gtttccaaaatgttattttgctccaaaggatgagatgaagaaatttaaaaaaagcaattccacgttagaaataaagttgagacccgatattggatatgagagagttcgtttatgtaattttgctgttgctaatgatgatttaaataattataaaggaataaaagtagaaaaggaatctaatttacacattaacaagaataaaactgactctaaaacaaagatgttcaggtatgaatcaataaaaagaggacaagttttcaggggcatcataagggttaaagaagaatatattgacgaagttcgtgaattacttaatgacagtattatatatatcgggggttcaaaagggaacgggtacggacagtgtaagataaagaatatgagtgaggctaaagagaaaaaccctgaatatgaattatatgaaaagaaaaattcatttgataagaagctgtatttgattgctatttctgacataatatacagaaacaaattaggagaat
>NC_017304.1:875280
tgacaggattgaaaatctaaagattgattgcgacagtattattgaaggaagatttttcaatgaagtggcagaaataagggtatttttagacggtgagaatttgaatgggaatatatttgtggagaacgaaaaatgcgaaaaaaagattgagatggaatttttgttatatccgagaaacggtgaaaaagaaaaaacaggttatgcggaaaagcttaaagttaaaaaatacatttcttatgatgaggatggacaagcatttattagttatgtaaaaccttgcaaattaatatttaaggagtgattttatgaacagctattcaaaagcaccgtttaattttgtaagacttccggaaaggccggttattagatatagtagtatagacgaacttcctggacatgacaattatagaggaaagaatggtgaagaactgctcagcggttatattgagtacaccttgactgcagaaacccctacccctattattgtttctggaggaata
>NC_017304.1:880899
aggaggatataccatgttgacctgggtaatttatgacattgcatctaacaagaccagaaacaatatcataaagaaatgcaaaaatgccggactttatcgtgtgcaaaaaagcgtttttcttggcgatattgagagcaataaatttgatgaactcaaattggaacttgacagcataatagataaggacaatgattctgtttatgtgtttacaatgaccaaagctgagctcaataaagcaggtttgttgggacaggcatttgacaaggagttggtaactgatgaaatcatctcaaagtttttttaatgagaatcagtactatattacaccttcagacatgattgagttcctttactgcaaaaggtatatttattatatgaaatgccttggaattgaccaaaatgttgagaaacgttttaaagttatgataggaagggaaatacatgaaagaagaggggaacagaataagaattatttgccgaaaaaaattggttcaattcat
>NC_017304.1:899184
cggcagggaatatatttaaatatgaatttgacaaagtggggcgggtagtggccacaaccacagattacggaacagtaaggttaaaatatgatgagtgtgaccggataacccacataaccgacatagaagggaacacaacaagaatctgctatgacaaagcaggaaacatgacaaaggttatagcgccgaagcagtatggggagaaaggcgaaaacgggtcaggatatgcatttgaatataatgcaatggacaagcttataaggacaattgacccgttgggcaatgtttttgcggtaaaatacgatgagaacggcaacaagataaaagagatcaacccgaactactatagttctgagaaagatgacggtataggaatagaatacaaatatgacaccaaccaccgcaggataaacacaatattcccggacggaagcatgtcaaggataaagtatgacgcggaaggcaatataataaagacgatatcctggaaggattataac
>NC_017304.1:907681
cggcagggaacatatttaaatatgaatttgacaaagtgggtcgggtagtggccacaaccacacattacggaacagtaaggttaaaatatgatgagtgtgaccggataacccacataaccgatacagaagggaacacaacaagaatctgctatgacaaagcaggaaacatgacaaaggttatagcgccgaagcagtatggggagaaaggcgaaaacgggtcaggatatgcatttgaatataatgcaatggacaagcttataaggacaattgacccgttgggcaatgtttttgcggtaaaatatgatgagaacggcaacaagataaaagagatcaacccgaactactatagttctgagaaagatgacggtataggaatagaatacaaatatgacaccaaccaccgcaggataaacacgatattcccggacggaagcatgtcaaagataaagtatgacgcggaaggcaatataataaagacgatatcctggaaggattataac
>NC_017304.1:919933
gggttataggtgttcgggttccggtgttaaggaaaattgccagggaatttgaaaaagagccggaatgccgtgattttctgaatactttgccgcatgcatattatgacgaaaacatgcttcattccattttgctaagcaatgtgaagaactatgaggagtgcattgccgcagttgaagcttttcttccgtatgttgataactgggcggtgtgcgatacgctcagaccgaaagtattcggcaagcacaaggacaagcttcttcccagaatcaaagattggattgcttccgataaaacatacacttgccgtttcggaataggtatgctgatgatgcattatctggataaggattttaagccggagtacctggagcttccccaaaaggttgacagtgaagaatattatgtgaaaatgatgatcgcatggttttatgccacggctttggcaaatcagtgggatgcgacgattccgtatattgaagagcatagactttctgactgg
>NC_017304.1:921606
tgccgtcccagattacgccaaagtcgaattctttaccgaggtcacggagtttgaagtaattgaatccgttaattgtataagctgttaactcaactctcacgccattaatgaaaacagttgcagctgaagggtatgcggtggcagtgttcttgctgccggttgccatttcaccgccggatacggtatagggtttgccggatatcagatttattgctttaagagtatcgtcccaggttacttcaaactgcttgtccgtaccgcttaatatgtaagccagatcccgaagcttaaagtagttgttgccgttgatgagataagcgtcaaaagccacaggggaaccgttcacaagcacggttgaagttgttggggttgccgtgtaaggaatggatgttttagaaatgattccaaatttaccatcttttacaacaatggcaactccgtcagaaaagtcagtggctgcctgataaacagggtcaattgcaatatttccaccggcgtcc
>NC_017304.1:925582
tgcaaaaccgtgagggaataacccaggaggaattaacctccattgtttgtgttgacaaagcagctactgcgcgggctgtaagatctttggaagaaaaaggctatcttttgcgaatacaagatgaaaaggataaaaggcaaaaccgggtttatccgactgagaaggcaaaacaaatcgggcaggaagtaagaacggaattgatgaagtttaacaagcttttaacccgaaatataaaagaggaagatctggacaggctttattctttattgctgcagatggaagagaatatgaataaaatttttaaagaaatgatatatcagggaaatgaggaacaagaatgaaagacatatctgcaaatacaagttcaagtggcaatccactcggttatgcacctgtacttggattaattggcaagtttgccattccgtctattatcagcatgctggttgcagcagcctataatattacagatcagattttcatcggtcgtttggttggta
>NC_017304.1:951277
aaacagcttaaaactttttagcttttctttgtctgacactaatatataaacatctgtaatgagcagaaggataatgattacaataagaagaatgataatcccgggatatttgccttcaaagccattttcagaagtatgtcttattaaaataccgataaaagcccatattacgggaagtccgtagataaaatcctggtttttgaatgttataataccgcaaatcaaaagagtaaaaatcaaaactaagcttgtccacagcggttcggaaataccgaacctattccatcctatgcttgaaaggaatgcaatggtattggcgattgcagttattgtaatccaaccgaagtaaatactgaaaggaagttttatgaaaagtttttccagagtctcaagattagcttttctgatttttatattaatataaatcaaacatgccagaataacagcggttaatacaagagacatgccaattgcgtggtaatgccatgcaaatatccatg
>NC_017304.1:960167
tgggtctgacgtaaaaaaaatgggcacaaaatatctggataaagttggatatttacctcaggaaccgactttttataaaaatttccgagtggatgagtttttgaaatatatgtgcgcaattaagggtatcccgtcaaaacatgtagatagcaggatagaagaggtgctggaattagtaaatcttaccgactcatataagaaaaaagtaggtgctttgtcaggaggaatgagacaaagactgggaattggacaagcaattcttaacagaccggatatcctgattttggatgaaccgactgcaggcttggatcccggtgagagaatacgttttcgaaatattatttcaaagctttccaaagacaggattgtgcttttggccacacacattgtttcagatgttgaatatattgcaaaagaagtattaattctgaaaaaaggtaagttagtgaaaaaaggtactacaaaagaattagaaagaactgtggaaggcaaaatatgga
>NC_017304.1:961260
ctgcgattaaacaggtaattgagaatgcaaaggccaacattgaattttacagccaatgtggcaataattttgacaaatccaaaaatgaatttattgtaaaacattatagtggaaggaaaatagatgtttttcataatggtaagttttggggattactgtttgaatatgatttttcggatttgctaatagttttacttttacttttaggggttgcacctatgtttgtaaatgagaaaaatacaaatatggacaagcttatactttcaagtataaaaggaaaatttagtatgacttttgtaaaagtattttcgatatttttgtacacagcatttttagtaattgttttttccggtattaactttttagtatgtaaatttttatatggactttcagggattcaaatgcccatatatgcggtagaggcttaccaatatacgcctcttaattgttctgtgggaatgttttatgttttacaaacactattgaaagtggtggggttg
>NC_017304.1:977890
ttcctcataggtacgataaaaactaaactgcacgaataacttggatgaatatgttttggggtttcaattcctcataggtacgataaaaacaatggctcggagcagttcgcatgcttagttgacaagtttcaattcctcataggtacgataaaaactacctgaagacgtgcttattaaggttgatggaaatggtttcaattcctcataggtacgataaaaacgaagagcccaaggaagaaaagcctgcggacaagctgtttcaattcctcataggtacgataaaaacttgctccaagctacttgtagggggtgtatatatggcgtttcaattcctcataggtacgataaaaaccgtccacttctagccgcctttcggagtgttgacgtcccgtttcaattcctcataggtacgataaaaacaaaataagcgacctcaaggcagctggactgttagatgtttcaattcctcataggtacgataaaaacaccaaatgtttcat
>NC_017304.1:1025235
aacgattatacagatgaaaagacgcaaacaaatttatgatggtgtttactatctagttggttaaagctttctgcggagaattttgggacgggaaaaacccgtcctttgttttgtccaaaaaagttatagattgaaacttaaaatattcggtgatataatctttccataaaatacggcagggagtggggtcaatgagaataaaagtattgccggaaaagatgactgaaattgcgagcagtttaaagcgcttgtccgatgaatttgatggtataatacgggatataaacagtatagtaaagtcaattgactgggaactgagaagcaaagaaggggtagatcagaaagcgtcggatgcgattagagttgcaaagaaaatatccggaagtcttgagtcaatggcaaaagaccttgagtttgcccgagacagaatgattgaagaagataaaaaagcatcaaacattgccgggaaaatgaagagtgcggtcatcggagcttctgtg
>NC_017304.1:1052425
agacaatgcattttacagagtattttattcttgctatgttggcttttaatgcattgaggtttgcaagtctcagtaaaaccaaatcttcgattttggcgatgcttatagcctgcctgacggctgttgctgatgagttgtaccaaatgactgtaccggggcgcaattctcaaattttagacgtttttatagatactgcgggtgcgcttgcagccgttttgacatgtttgctcgtttttagaaaaaagatggacaagcgaacagatgtttgatataattatggaaaaactattcgaaagaggttgagtaaatgaacaaagttattttaatggggagattgacacaagacccggaacttaggcacactaccaccggtaaagccgtatgccattttcggctcgcggtaaacagaaggttttcaagacagggagaacaggaacaagctgattttttcccaatagttgcatgggaaaagaccggtgaattttgtaacaattatttcc
>NC_017304.1:1065280
ttgtgatactacggcaaagattaagctggcaacactccataaagcctttgatattcttaacaagagaaaaggcttgaactttgaggacaagatggagcttatactgaacaaatgcctgaacttgggatcttctgatgttgaaagtcttactttgaacggaaaacctgcttctgtcaggataccttacataaaaggactggatgcaagctatggcatagagcacctgacagaagattccaaccctcttggacaggctgtaaggcaaataattagcatattgcagggaagtacgggtggttgctgatggagctggaagaaaaagagaagcttattgctcagataagaaagcatataagcgaaaacctggatttgagaaaggacttttcggatgaagaaataaaggacattattacaaatgttgtttttgaaaggtcaagggattattacctcagcgtgggggagaagaaggaaattgccgatgcgatttttaattccatgag
>NC_017304.1:1104191
tttttaccggccgtatattcaagaatgtcaaagaagtcatcgcgaagcagcggatcgcctcctgtaaaatatatacctccttttttaaggcctttggtgtcaagaaaatcgtctattattgccttgcagtctgacagcgaaagttcattgtttttctcagattcgtaaaaaggagagtcatacatatagcaatgtttgcatttttgatcgcattttgccgttatgtgccattgaagagaaaaggttgcttgtccggtttttgagtcaataagacatacgcacaaaataaatctcctttcctttcaaggattattttgtgttttttgttgaataaattgcttgcgatcctaagtcttcatagtgaaagtcgccacgggcagccgaaaaagaggatgtaacaatgaagcattgacatgaagcgataacaagggaaaatttatattaattcaatgttattatataacaaaattgtgattttgtaaagatgtttaatctgcttt
>NC_017304.1:1117301
tcagcaccggatcacaggattttatgaaatcagacaactttaacaccagaggtattgatgattttttctttatttgggaaagaagctgttttccttttgaattaaagcctagaatccttgcatattgaggactgtcaaaacggcttagcatgtccaaatccttcgaggttactcccataagtatgcccatcaggattctttgcactctggttttggtgtatcttcgggtgcatatgctttccaccagctcttcatatgtacctgcggtatcggcggcactttttatcctgttttcaaggccttccgaaacataagcaaaatttctgatttgttccggcgtcatttttcgtatgagggaagttacaacatgataaaaatcctctttaaaaaccggcccccttccggcactgaattcttcaaaaagtatatcgacgcttgttttgggcattgtcatggcaagaacgtcatcaaaagaggttgaatttgaggttgaaatatat
>NC_017304.1:1138698
ggaatatacaacaggctttatttccaggaaaggctcagagaggaatttgcgaacgccaaaaaggaaaattatgatttgtcgctggctattatggacatcgaccacttcaaacgttttaacgatacctttggccatctgttcggtgacaaagttttaaaacatattgcccatcttatgaaaaaatccctgcgaagcggagatataattgcaaggtatggaggagaagagtttgtaatattgcttccgaggacaagcgttaaagaagcgtatgacaaggtcgaaaggctcaggaatattgttgcaaagacgacgataaaagatgaactggtggaggcctcagttactgtaagctttggagtttcatcctatcctgagtttgcaaacactgagtcagagcttttgaaaacagcggataatgcgctgtatgacgccaaagaatccggcagaaactgcgttaggataccaagatagtatttttccggtgtttttaaaaatacgct
>NC_017304.1:1143971
ttttgatagattttatgagaaaaaagaattccaaggttattattaagggattaagagccgtttcggattttgaatatgagctgcaaatggcccttttgaataaaaatcttgattccgacattgagacgttgtttatgatgaccaatatcaattactcttttttaagttccagctccgtgagggagcttgcacgccacaacggcaacattgatggacttgtgccggattgtataaaagataaaattatggacaagtttcggaggtaagattgccaaaaaccctgggagggataaatatggaaatgctttcaattcttgaaacactggaggaccttgttgaaaaaagtgttactgtgccgttttctggaaagtgtttggtggacaaggaagaaatacttgagattatcaaagaaatcaggttaaagcttcccgacgacattaaacaggcaaaatggataaaggaggagaggcagaggatactccttgaagcacagaaggaag
>NC_017304.1:1148135
cttttctgccgattgaggatgtttttctaaaatagtctatcattcgcttttttataaccatttctgcaaatttgagaaaacttttgcttttattaacatcaaatttttcgatagcctcattaaaggccatcaagccaatactatattcatcgctgctttttagatctcctgtttttgaagagtagaagcttgaaacaatatttaatataaacgggatataatctttaatgaacttttcttttaaatgcttgtccccgtttttgattttttcaacaatgtgagttgctgtttcaccggcataatctataatagcagaaacaaatagcatatctctcttccctcatcaacaacgtaataaataaaaaattgattttatacccgggcatggtttttatgcccgagtataaaatgcatcgtttaaaaaatatattgaattgtaaaaaccaaaataatgaatacttatatcgggaaattttctatttcccctaatatatatcgtt
>NC_017304.1:1175008
ggtattttttctgagcgttatattataataaatttataaaaaatgttataatgaatatatagaattaccttagctttaaaatagatttctacccatttgataataatctggaagaaaggaacaaatatagttaaagctatataggtgaaagatatgccggcttttgaaagggttagatcaggtataccgagtttggacaaggttcttgacaacataagacttggagataatgtggtcatacaggtaacttgtttgaatgattttaaaagaatagtgcatccctttgtaaatcaatccattgaggacaaaagaaatattatttatatccgtttttccaaccatgaacctttactggaatacatggacgggctgaaaatttatcagctgaatgccaatcgagggtttgaggcctttacggttgaggtccacaatataattgataaggagggaagggaggcattttatgtgtttgattccctttccgacctgcaggttgcctg
>NC_017304.1:1183012
tatttcatttgtaattaggaggtactttgatgactacatataaagatgcgggtgttgatgtggaagccggttatgaagcggtcaggcttatgagaaatgatgtaaaaaggacattcaggcctgaggtgcttactgatataggtggctttggtggattgtttggcttaaacaaagataaatattcggaacccgttcttgtatcaggaactgatggcgtgggtacaaaactgaaaattgctttcctgctggacaagcatgataccgttggtattgactgtgtggcgatgtgtgtaaatgatattgtgtgcagtggtgcggaacctctgtttttcctcgactatatagccttgggcaaaaaccgtcccgaaaaagtggctcagattgtgaaaggtatagccgacggatgtgttgaagcaggatgtgccctaatcggaggagaaacggcggaaatgccgggattttatcctgaggatgaatatgatttggccggatttgcggtc
>NC_017304.1:1190787
ttgaaagatgttttgattttttaaatatttttactttaataatggtaaagtaattctaatacagaggtaatcagcgatgacgatagatgagataaaacgaaaacttgaaagtgttctttctcctaaaagatttgagcattcacttggagttatggacacggcagtaaaccttgcggaaaaatatggcgggaatgtggaaaaggcggccttggcagggattttgcacgattgtgcaagggaaatagagggacaggccatgtttgagctgtgcaaaaagtatcatataaatgtggattatattacgttggcgcagccggagcttttgcacggccctgtgggtgcggttattgccgccgaagagtatggcattgaagatgaagatgtacttaaagccattgaatgccataccaccggcagagagaatatgactttgctggacaaaataatttttattgcagattacatagaaccgggaagaaagtttccgggggttgaggaag
>NC_017304.1:1195518
ttttccatatcggattcaacaagtctatgctgagaaggaacaaattgattccggtgaatcggttgcagaatcagtatacaaaaaaattgaaacttatgatgatataccggtggacattgaaccaccgaagccacctgccaatcttcagttgatatccaaaacaagttcaacggtatcgatgtcatggtctccggctgaagataatacaggcgtaagctattataatatatataatggttcttcagttgtacaagctgtgtatggagaaaacacatcatgtaccgtttccggtcttttaccttttacgcaatatagttttacggtaagagcagtggatgaatccggaaatgtttcagcgcccagcaatacacttgtagttacaactcttagggaatcaattcgtgttaattcaaatatggctttatttgaagataaaatatatcaggatttatatctcgaaagcggaagtcttaatcttaacggctataatttgacgatag
>NC_017304.1:1219307
aaactatgagttgtcggttaggagttgccattccagacagaaaacgtgttgcaatattttctgcctggagtggcaattttgttctatttttctatcaatctgtttgaacttgtctgaacatcttctgcaaaatcagaaatggcttggaaagatttgttgagttcttctaaaacattggaaatatctgatatttccgatgaagttgcttcgaattcggaaagggtttgtcccataacagatttaatggcttggatatcgtcttccaattttttgataagtttttcagattgaattatttcatttataacagaattttggcagttgtacatttgtgaaaaatccttttcagtgttttccaaaagttcgagagtatcaaatatatttgtctgtgtcagattaattgcttttaaggattgattggttccttcacccattttattcaggatgtcagtaatattttgagcagatgcgttggattgatctgcaagtttcctgatttc
>NC_017304.1:1251305
tggaaaaagatcctgattgtaccggaagtctcggtattgcgataagtgaagctgttgaagatgcggctacgcacgatgataccaattatgccttgggaagtgttttaaatcacgtatgtttgcatcagaccattatcggtcttgaggccaagaagcagttggaatatctggatgaataccctgatgtggtctttgcctgctgcggcggaggatcaaactttgccggaatagcttttccgttcctgatggacaagtttaagggaacaaaagtgagagcagtggctgttgaaccgactgcatgccccactctcacaaaaggtgtgtatgcttatgattattccgacacgggaaagatcggtccgttggcaaagatgtatacggttggtcatgactttgtacctgccggtatccatgcaggcgggttgagatatcacggagtttcaccaatagtcagccagctttatgaggataagttgattgaagcaaaagcttacggacag
>NC_017304.1:1252730
tgagattgccacacatttggtgtatatacagcgtagggatcggatacaaaaggataatagtagtaatccataataattctccttttcatattaaatatgtctacctgctatacataatattctgaaaagcagaattatgttactttaattaccggggagatttaaccagacgtattgtatatcttgttgtaagattgggagaacaattgatttcaaaaagttccggggctttgtaatctttagggagcttgtccggagagaattttacattgtatataccggaagggagtttgaatacagcaatgccttcttcgttggtcactgagaaaaacctgtcgggattaccggatggttctgggttttttgaggatgcagaatgtaacacatcggcagatggagtaggttcaggatgttgaggtgagtttttttcactgtcaacataaagttcaatgccctctacaggatggttgttttcgtccaggacttcgatttccgtaatt
>NC_017304.1:1300179
atgttttcggctaaggccagaccatgggttgacggaacgcagattttaataaacagcaatgagttgttctggagctatgacggcgttgacggtggaaagaccggatataacgaaatagaccgtcaaacggcaattaccactgccacaagaaacgggcaaaggttgatatgcatagttcttgattcaccggaagaaagcatgtatgacgattcggtaaagcttctggactatggttttttaaatttcaggacaggcattctggtatcaatgggacaacctttgaagaaagttaccgtcggcgataaagttatagatttggttagcataggtgactattactatacttaccctgccggggaaaattatataaagaatattgaatttaaagttcctgaaaagtttgatcctcctgtactgaaaagtgatgttttaggcattgcaaagtatactttggaggatggaacggttattgaagtaagtctgcatccggcggttgatgt
>NC_017304.1:1330761
tttatcagaacggggccatacagggatgtttacaggggactttctgagcctgccgtcttttcagacgaaagcagaataaacatataccgtgatgcggtagctcaatgtatacaggttttcggaaatgataacataatatccgttttcagaaatgcatatacctttgatgatatagaaatgaacggtgaaaggtccataattgccataaacggaagtgccattggtttgtcccattattttgagagcaggaaccatgatgctttgagtgctattataagcagtgctccggtacataacctgttatctgatgattcattattgtctactatagccgtgaacggtgatgtgattattccgggtggaactttcagagtggatgatgacggtatttttacagggcttctggaagatgcgtctgtgttctggtacgaagatcccaacggtataaggatacctttttacaaaatgtatcagtggactgaggatgatatattaaatcc
>NC_017304.1:1361780
aggatataaccgaggacaatcttgaagaaaggaaaaacgagctaaaagacgccatttttaacagtgaaataaaatatgaacttaagaatgtcggccttacggtttcggattttgttttaaaacccaacaggactattgatgaagaacttacaaaggcaagaagagatgctgcttataatgaccccagaaatattgagacaattaaaaagggacaaaagattttaagtgccggtgatatagtaactgaggacaagcttcaggttttggaagacttaaatcttcttgaaacaaccagcaggttcgattttgcttttgcaggaggaatactggcaataatacttttcttgtccctgcttctgattttgtatatgcataatttctgcaaaaaagtatattacaacagaaccgatttgattttgctgtcggttgtcattcttatgatactttttattgcaagatgggttcatgagtattctcctttgattatacccatattcata
>NC_017304.1:1368183
gggaagtttacggcaatccatcttctctgcacaccaaaggtattgaagccgaacgaatggtgagaaatgcaagggaaattgttgcaaaatctttgggagtgtcaagggatgagatttattttacttccggcggaaccgaggcaaacaaccttgccattgcaggatacctttttgcaaatccaaggaagggaaagcacattatcacgacaaagattgagcatccttctgtcctggaggtctttaacaacttgtcccaacatggttacaaagttgattttatagatgtggacaaaaacggcatagtgattgttgatgacctgcgaaaaaaaataaatgaagaaacttctcttataagcgtgatttacattaacaatgagacgggagcggttcaacccattgataaaatcgtggaggtaaaaaacagtataaacaaagatatagttcttcacgttgatgcggttcaggcgtacggaaagataagaattgctcctgaaaaacaa
>NC_017304.1:1369082
tcttccagaaagcaggttttaagccatgtgctgagggcaatgggaatcaagcctgaaataattgaaggggcgattagattcagtttttcgtcgtttaacaacgaagaggatataataaaaaccgtggaagccataaaagatattttgccaaaaataagaataaaacgtggaggaagaagatgaagaaggtaattttggtaagatatggtgaaatacttttaaagggattgaacagacctatttttgaggacaagcttatgagcaacataaaaagggccattcacaagctgggtaaggtgcgcattacaaagtcccaggcgagaatatacattgagcccttggaagaaaactatgattttgatgaggctttaaaacttttgtcaaaggttttcggaattgtttcagtaagtacggtgtggaagatagattcggattttgagtgcataaaagaaaactcggtaaaaatggtaaaggacctcataaatcgggaagggtacaag
>NC_017304.1:1373005
aggtggggcgtcttgcagtgcatgtatcctgcaatgacgttgcttcgtgtggagctgagcctttggggcttcttatgacaattcttgcgccggagggtacgaaagaaaaggatattgaaaatgtcatgacccaaattgtcgatacggcaaattctctgaatgttgatatcataggaggacataccgagattaccactgccgtaaacaggatagtgataatcagcactgcggtgggaaaggtattaaaggacaagctggttactacatcaggggcaaagccgggagatgacattattgtgactaaggccgcgggtattgaaggaacggccattatagcccacgacaaagaaaaggaacttgtagatataattggaaaagaagcggtggaaagggctaaaactttcataaattacgtaagtgtgctaaaagaaggaattatagcaggaacgtttggtgtaaattccatgcatgatgtgaccgagggcggaatacttggagct
>NC_017304.1:1398696
gattttcaatataaacggttgtaagcggggaagtttatgaacaaaaagagtgtcgttaaaaagatgcaaaaacgttatttgcatattcctccagcaaagagaatcattcttcttgtaatggggattttgattctgacggtcgttggaataggtattggaagcaaaattgtgtccaaaggatccggcagaggaaatgattatttgactgataatagcaatgaagttgtaaacgctggtgatacggatgggacaagccatgcgggtgagattaagcctaaagaggtaattgtggtgattgacccggggcatggaggagaagactggggagcctacagtggcactttgtatgaaaaggatataaatcttgatatatcgttgaaactgggaaaacttcttgaggatttgggagtcaaagtagtatataccagagaaacggatgtgtttgttgaccttgacccgagggttgaacttgcaaacaggcttgacgcaaccctttttat
>NC_017304.1:1406581
ggaatacctggcaaagttggtgaaattggttgaccagggaacaataagcacaaccattgcaaaaaaagtattggagataatgtttgaacaaaaaaaggatccgcaggagatagtaagggaagaaggacttgaagttgtaagtgatgaaaaagctcttgccgaggttgttaaaaaggtgatttcaaacaatacaaaattggtggaggattacaaaaaaggcaaggacaaagttttcggattccttgtgggacaggctatgaaagagactaaggggaaagcaaatccccggcttttaaacaagattttgaaagaagaacttgacaaaatataaaaattagaataggcgccgaaaattcgggttttaggacctttggcgcaggaggtttgattatggaaaaaaatacaccggtcaaatatgcaatttgtatggtcttaatcattttggcttttttggttcacaaaacagccggatacttactttttttggcttttctcattta
>NC_017304.1:1435788
aaattgtctcaccgatgttaatattgctgatgcctgagactgcaacaatgtctcccatcattgcagaatcggcttcaattcttttaagaccgctgaatacatagagccggcttattttgacattttcaatgcttccgtcctttttgcacaaagcggcctgttgtcctgttttaatcatgcctctttcaattcttcccacagctattcttccaacataatcatcatagtctatgtttgataccaaaagctgaagaggtttgtccataaatcctttgggagccggtatgtgatttattaaggtttcaaacagcggctcaaggtttttcggatcgtcattcaagttgtatagagcataaccttctcttgcggaagcgtatacaacaggaaaatcgagctgttcatcatcggctccaagttcgatgaacaactcaaggacctcatccacgacttcaaccggtcttgcttcgggtctgtcaattttatttatgacgactatgggt
>NC_017304.1:1465322
aattgttgttttatggtgaataccaacattcagttgatgccaaaggcagggtgattataccttccaaattcagagaaggacttggtgagaaatttatattgaccaagggcctggataactgtttgtttgcgtattcgctggaagaatggagcaacttggaagccaagcttagatcacttccattcacggataaagatgtaagagcgtttgtcagattcttctttgcaggtgccgcagaagtagaagtggacaagcagggaaggatacttataccgcagaatttaagggaatatgcgggcttggaaaaagatgtgtatataattggtgtatccacaagggttgaagtatgggataagagcaaatgggaaagctattctggggatgaaaatatgagtgccgaaagcatagctgaaaagatggcgatgctgggaatctgaggtcgattggaaagacagtaaattctgacataggagttggttaatctaaatggaatttcaaca
>NC_017304.1:1481982
gcataagcgattgcaaggaaggcaacgacgctttgatggaggaagaggtccggcttttctatgtgggtgttaccagagcaagaaagtaccttgagcttataactttttcaaaggtaaataacaagccggtttcggtatcaagatttgttcaccggtttaatcttgtccaaaagcagactgaaagcagagccctgcccaatgaaatttgcgagggggcaatattggaacatgtaaaattcggacaaggcttggtaaccaggattgatgagtctaaagatttaattgtgattgaatttgaaggtgttggaacaaagatgctttccttaaaaacatgtatcgatggaaaaaagatacagcctgtaaaaatttcttgacgatatttggttatttgattttaatatgtttgattacagtattcaagtacaagttatatatgtaaattatataaattataagcgatacaaaattatatagaattatataaatgaagaggaagaatg
>NC_017304.1:1492082
atgcaaaaaagtcattggagagaaccacacgatgggccaaaagatgcaaggatgctcatagaaatccggaaaaacaggctcttttcggaattgtccagggtggaatgtacaaagatttaagacagcagagtgcctatgaattgctggaactggatttcccgggatatgccattggaggattgagtgtgggggagcctgcggagattatgtatgaaatgctggaggttacggttccgctgcttcctgaggacaagccaagatatttgatgggagtgggaagtccggattatctgattgagggagccatcaggggaattgacatgtttgattgcgtgcttccgacaagaatcggcagaaacggtacggttctgaccagcaaaggaagaataatagttagagatgcaatctatgcgagggattatactcccatagatccggaatgcgattgttatgcctgcaggaattttacccgggcgtatataaggcatcttttaaaaagc
>NC_017304.1:1496960
cttgcagacggcggtgtgatgaacgagggctactggtccacagttatgggacttaagggtataccttcggcggctgaggaaataatggtggcaagggatattatactgtctgagtacacaaaggttccgatacacatagcccatgtgagtaccgaactttcggtggagcttataaggaatgccaaaaagcgcggggtaaaagttacatgtgagacttgtcctcactactttgttcttaccgatgaggcttgcaaagattttaacacccttgcaaaagtaaatcctccgctgaggacgagaagagatgttgaggccgtgattgaaggactgaaggacggcacgattgacataatagcaacggaccatgctccgcatcatgccgatgagaaaaatgttgaatttaatttggccgcaaacggcatggtcggatttgaaacggcattgcctctggcgataacctatcttgtaaaaccggggcaccttaccatcagccagctggt
>NC_017304.1:1503353
cgcttttaagaaggcccataagcatatgcagcgccgacgtagagaggggaacatttgacattgtatttcaggtaaagggaatcggaaccgagtatctgtctcaaaaaagtgcgggaagcgaagtggatttgattggtcctttgggaaaaccttttcacatatcccggcagtataaacgtattgcggtggtagggggaggaataggcatattccccctgctttatctgttaagggagatgaaggacgcggacaagtctgcttttttaggattcagaagcagtgattatgtggtgctgaccgatgagtttgaagccgcttccgacagactttccatatccacggatgacggaagtgtgggatataaaggaatagttacggaccttcttgagaaagatattgccgaaaggggctttgacattatttatacctgcggtcccatgccgatgctcagaaaggtaaaggatattgccgaaagggccggcatcaaatgccaggtgtcc
>NC_017304.1:1514302
gaacaggaatatcggaaagaagagtattggatgaggatatgccgacatacaaactgggcgtggaggctgccaaaaaggctctggccgatgccaaagtaaatccggaagaagtggatttgataattgtaaccacagagacacccgattatctttccccttccatgtcctgtcttattcaaagtgaaatcggagcaaccagggcggctgcctttgatctcaatgctgcatgctccggattcatttatggcttgtccgtggccaatcagtttattaagtcaggcttttacaaatatgtgttacttgtgggatgtgaaggactttcgaaagtagttgactggaaagacaggaatacctgcgttcttttcggggacggctcaggggcggctctgctcggaccggtggaggaaggctatggaataattaccacctataccggagcggacggtgaaatgggaaaaaaccttaccataccttgctgctatattgcgtcccgcgatatt
>NC_017304.1:1556249
ccaatgaaagcgggataaggattgatgcgtggctttgcggaaaggtcaaagattattcaaggtcgtatatacaaaagcttataaacgatggaatgatacttgtaaacggaaaacctgtaaaatcaaactacaagataaaacaaaacgacgagatactggcaagaataccggagcctcaagttcttgatgtggtggcggaggatattgatgtgcccatattgtacgaggatgagcacattatagtggtggacaagcccaagggcatggtagtgcatccggctgcgggaaactattccggcactttggtaaatgccctgcttaaacattgcggcaccaatctttccaatataaacgggattataagacccggtattgtccatagaattgacaaggatacttcgggagttttggtggttgcaaagagcaatgccgcgcatgaaggtttgtctgaaaaacttaaggatcatgacattgaaagagtttatattgctgtggttcat
>NC_017304.1:1582741
aattgatagaaaaagcctgatgattgtctcggcagcgggaatccttaatgtagtgttcagtatgaatcttcttcagctgagtttaaacgttgcttatgctaaagcagccgtagtggcggttattttcagcagtaatccgatatttgtttctatctttgcagccgttatggacaaggaaaaaataactttgtttaaagctgcgggtatgtttttgggaatgctgggtatagcggttataagtatcaatggacaagcctttagggatataaatatattaagtccccttcttgcgttgatgtcggcaggtttatatgggttgtatactgtcgtgggcagaagggcatcttcaaaaatcggaagcattaaaatgaatgcatattcctttttaatcggtagtctaattttgctttctgttttattgataaaaggtcttccggctttcaaatttgactgttcagcatggcctcaggtggtatatctctcggtctttgtcaccggta
>NC_017304.1:1586868
ttctgatggaaggtatgcagattgtcgtatttagtctaaatgatgagatttgcggagttgacaccagccaggtaaaagaaattgtcaaatatgaagaagtttccaagatgccaagaatgcctagatttattgacggagttattaatcttaggggaaaagtggttccggttgttaatctcaataaaaggttcaagctgggggacatggaagtcggcaaaaaaaccaagattataattacggacattgaggacaagcttattggctttgtagtaaatgatgtttatgagataatcagattgtcagctgatgatatagagccaacacctgaaatcattaaaaaggtgtataatgactatcttaagtgcgttggaaagaaggatgacaagctaattgccattttggatttgagcgttatattaaccgacagtgaaattgacaagcttgaagaaaattttgaagatgaaaacaacacgaatgacgacaatgagaatgatgattgc
>NC_017304.1:1595570
cggtatatgttataaaggcacgaagttggaagaggcttatgaaatcctcaaaaaagctgacgcaatagtaatgggaagtcccgtatactttggaagtgtttcggcacagcttaaagcattttttgacaaaacgagaaagttaagatcggaaaaagctctctacaataagtttgcatgcggagtgactgtcgggggagcaagatttggcggtcaggaaacaactatgaaagcactgcatgatataatgcttgtccacggaatgacaattgtcggcgacggatatgtcggcgacgattgcggccaccatggtgtatgcgcccagcagccggccgataaagacgagtttgccataaaaagggcaaagatacttggaagaaggctggtcgatgtctgtaagaaagcaggagcctgaattacgtaaatttctaataattgctttgttaaagatagaatataaacattatatgaaagactataatgatgtcgggggaatacccccg
>NC_017304.1:1633769
tccgaaacaaatcagagaaaaaatacttgaccatactattgagagctatgaattaagagacgtgatattaaaacttattgaaaaaaacccaaaattcataatcagaacctatttaaacgacgaagaacttcgggatttgctcgaagaaaaagattttgagatgattgagaacaagctgaaatctgctctaaactatgaatggctttattatgaatttaaaaaggctgttaaagagaatatggatgagcttgtccgcgatatagctgaaagttttgctttttcaatactgtatgaaaacaagtatgaatacgacgaaagcagcggtcaaataaaggattgcggcaaatacaaccttgacgactatgagaaactgggggattttttgtgtgattatgggcttgtgacggaaaacactgatgattatcttgagattgacccggacaatgacacttcacatttagattcaattgccattaactatttgcacaaaacgctaaaac
>NC_017304.1:1641550
ttagcttgtattattgttactagtgttgctgttgatgcattaacatttattggagtatcacgtgttacattaagtgatacccaaacatcaaatacaggtagtttagttgcattgtggggtacatcaggacaaggaagattgagagctagatctgagaatgggttacaagttacagcaaaggcaatgagggtaagagagaattggtttgatgaagaacttaagacaatagttaccaaccagacttcttggacaagctggacaccttattttgacttaaaaacagttaatgttgggtattatgcaagaatagaaggatctcagtcagctaagggtcaagcagagttcgaagtttatcagttataaactatacataatgatttggcataagacctggaccaatggtctgggtcttatgcctgcttgtgaggtgcaatatgatggttttaaaaaaaatacttacacttgaaacaaaattatttatcagaaaatattatttaata
>NC_017304.1:1654359
gaacaatgaaagggttaaggcgtcaaagcttctcgaagaaaaaatcggcgaggagcttaaagacctggaaatgaaaaacaccagtttcaaggtgagaatagattttgacgattcaacggagaatggggaaagaaaatacaataacaacggtcttgacagagtggagtttatgatatccaccaacgctggagagcctttgaaacctttggcaaagatagcttccggcggagaaatgtcgagagtgatgcttgcaataaagacaattcttgcaaaagtggacaagatacccacaatgatattcgacgagattgatattggaataagcggtgttgcggctcaaaaagtgggagagaagctctgttatatttcgaaaaaccaccaggtcatatctgtaacccacttggcacaaatagcctgtatggcggacaataactattatattgacaaggtaaccgaaaacggcaataccaggacggtggttaaaaagcttgatgaaaggg
>NC_017304.1:1670763
atatgttctttggcaatgccttctcctgtatcgctgacagacaattgaatactgtttgcatgcacttttaacttaagtatgatttttcctccttcacccgtgaactttattgcattgtccaataatattgttatgagctgttttatgcgaaattcgttgccgtaaaacacaatattgtctttagcgtccaataaaaattccaagcttttcttttggcaaaggggtgtaaactcgtcataaattttgtgtacaagcctgcttaaatcaaaatattccttaggcatttcatcttcagcatccgctcttgccagaaacaataaatcgtcaacaagttttttcatgcgctccaattcgctttggatgttaccaagccacttcatttgacttccgacagtttcattttcgttttccatcactatttccaggttggaatttattactgcgagaggtgtcctgagttcatgggatgcgtcagcaataaaagcagtctgcttttccca
>NC_017304.1:1689826
gaaaatataaatcgcgtcttcgtcaacattttgaacaaaatattatttttcatattttgagtggcataatttatagtataattatatagcttaatacacttatattataccatataaatacaataatttatagtattattaataaaataattacagtttttcagaggaggagtataaaattggttaagaataacgaaaagttgataaagtggctttttgatacaaatgccataagagtatgtcccaaggacaagcctttttggtatacatcgggaactataggcccgtattacataaatactcattttctttacggcagcgaggaaaaagccaataagctcctggagtttatagacaaggaaaaagagaatattttaaagtgcccggatagaattttggaagaaacaatgaaaaattatcagtctgaccccatatatcggggattgattgatgaaatgtgcgattttataaaaaacaacatagatgtaaacgaagttgat
>NC_017304.1:1695327
aaaaatccctgttgttgtcaagatcttctgaagaaataaacaacagatgttcgatgtcgatgagtacattcgaaggcatttcgagcgcagcccaggatatagcccaggggacaaatgaacaggtggaagcggttgacgaagccaaaaagcagatggaagtaattttgagcgatatggccaagatggctgattttttgactgaaaccagagaagtatctttaaatgccggggaaagtgcttcaatgggggacaagctggtaactgaagcactaaatcagatggataacataaacgacagtatactgaattcgaacaaatgtttaaaagaactcggccgcgaatctgacaatatctttaaaattatcaaagttatttcagatatcgcaagtcagacacatttgctggccatgaatgcaacaatagaagctgcaaaagcaggtgaggcgggaaaaggattttcggttatagcatcagaaatcaggaaacttgctttaaaatcc
>NC_017304.1:1699271
gagaattgatcagcaattcggacgaaatgacaaactacaaaaagtgggaagcaagccttgaaagagaccacaaagcaagggccatacttcgtgagtatcaatatttgcagacggaaatggtcagagcggcacaggaagacaaggataaaagtgttatagatgatataaaggaaagactgttgtcgaaatttgatgaaataaacaataatgaaataaccagaaattatattgagtcaaaagaaaaattggacaggcttataaaaaaagttaatgatgtgctggtttattcaatttccggcgaagagccttgtccgtcagatgactgcagttcatgcagcggctgtagaaataaatctttgtagataataaatcttgtacgtgaggtaagaaaagatggcttcattgacacctatgatgcaacagtatcttgaaataaaggagcagtacaaggactgtatcctttttttcagattgggagacttttatgaaatgtttttctc
>NC_017304.1:1700727
tgatgacaaaggttattctgggaagtgccaattgccgcgatttgatatcgataaaacactctatcggacaggttccgtatataaaggagcttcttcgtgatttaaaagccgatcttaatgttttaagctacaatgaattggatacactaactgatgtgtatgaaattattgacaaggctatagtcgatgacccgcctgttgcggttaaagaaggcggaatcataaaagaaggttttaatgaggaggtggacaggctaagaagcgcatcaaaagacggaaagaagtggattgcacatttagagagcaaagagagggaaagaaccggtattaaaaatttgaaagtgggatttaacaaggttttcggctattacattgaagtgaccaaatcctactactcacaagtaccggatgattatataaggaaacagaccttggcgaactgcgaaaggtacataacaccggagctgaaggaaattgaaaataccgtattgggtgcggag
>NC_017304.1:1704258
aattatttaataaattaggttttattttcgaaagctttggcaataattctattatacttcgttcggtgccgatcccggacgagggtgtcggcgttaaagaagcctttttggaagttgtggattttttaatgtcaaagggcaggaaatatgataaaattattgaggaagatgcattataccagatagcatgcaagtcggcggtaaaagcaaacaagaaacttgatgaaatcgaaataaaagccattttggacaagctcaacatgcttcaaaatccatatacttgtcctcacgggcgaccgactgttgttaagattacaaaatatgaatttgaaaaaatgtttaaaagaatagtttaatctgtttggaggatgaagtggacaacgtacttgtgataatcggtccgacagcttcgggaaagacgaagcttgccatagagatagccaagcgtgcaaacggtgagataatttctgcggattccatgcagatttacaaatatatgg
>NC_017304.1:1717401
ttttaagggaaggacttgacagttttgagcagcatcaggtgctggaactgcttttgtttttttcaattccaagaaaagataccaatgaattggctcacacacttctaaacaggtatggttctttgtccggtgtgtttgaagcagacccaaaagatttggcaactacgccgggaatcggagaaaattctgcaatattgctgtcactgataccccatctttcaaggcgttatcttaatgataagtggagggacaagcccgagctcaacagttcggcaaaagccggacaatatgccatttcgctttttgcgggaagaaattatgaagttttttatgttatttgtcttgatgcacaaaatagggtaaattatgccgaactggttcatgaagggacgataaacgaagcgccggtgtatcctagaataattgttgaaactgcactgcgccacaaggccaacagtgtgattttggcacataatcatcccggcggaactttaaatccg
>NC_017304.1:1722102
cccgatagtgaaggtatgcagacattggtagtaaaggactacatagacggagaattggttgaagttttcagagagaaaacgttgttgacagaagattacaaaggtgaagtgtatgataggtttttcaaatggatggatttaaattaccatggaggatagagaatgtattgtcagaagccgggatattgaaatagattttccggtaatttaaaggaattatctaaaatttcacaaattatttagtaatggacaagcgtctgcttaaagtaaaaaattactgtcaagataacagaataagtatgaggaatgttcattccgacagagcatttggtaaaaaactaattccggaaaagggaaagaacctgaaattttaggagggcttgctgtttcgaacttaaaaaataattcgagattgagccacccgaggtagaatgaggggatgatatgataaataaattgaataatatgataggtaaattgaataatgtggataaattggc
>NC_017304.1:1735535
gtttgggttcgtggctggggtttaccgctccatgagagttccgagaggccttgcactgacaatattcaacaaaggcatgccgttgctggctaatgaagttttgtgggcagtcggagtgtcagcattgacgcaaatattctctacgtacaatctcaacgttgttggggctctcaatatagcaaatacgataacaaatttgttcaatgtggcattcatatcgatggggtcggcggttgccgtcatggttggacaggcccttggtgcgggggatatgcaacgggcaaaagaatattcatggaagttgatttttttcagtgtatgcacctgtattataataggagctgtacttgtggccgtagcgcctgtaataccgcgtatatataatacgaccgaagatgtgcgaaaactttccgctcattttatgatagtaagtgccttttatatgccgttttttgccatatcacactgtgcttattttaccatacgttcaggaggcaaga
>NC_017304.1:1739092
caataatcaggtggttgattttgcgaagattagctataaaagcaaaaacggtgaggacataatttcgctcaatacctcgtatatacccatgaatctcttcccggatataatagaagatgtaaaaagcaaaaaaccttcttatgacatgctgagaggaaaatatccacttcttccggccaaaacgaaaagcactctggaaataatatatacagagcagtatgaggcacaatacctgatggttcagcccggacaagccctttttatggtatccaacataatattttccaaaagtggtcaagtggtagaatttgtaatatcaaagtacagagcggataaatgcaaactcttgtttgaaaatacaaaataggctttaagttttgactattttattcttattccatatatttgctgacctcttgtgcctactacaatcatattgtcataaactgcgggtgaaccttcaatatttccgccaagaggtattttgtcaaggattttgc
>NC_017304.1:1761983
ataaacctttttgataattttgatattttgggccatattgatctcatcagaaggtatggatgttatgatgacaagacgttaaaattggacgatttcaaagacagagttgatgccatactcaaggctctcgttgaaaaaggcaaaggtttggaggtaaatacctccggctttcgatacaatttagattcgccaatgccggactatgaaattataaaaaggtacagagagctaaagggtgagataatttgtacaagctctgacgcccatacccccgagtatattggttataaattcgactatgtgaaagaacttgttaaaaatgcgggttttaaatatacggcgcattttgaaaacagaaaacctgtgtttacaccaatctaaataaagattttaacaatttaaatgaaatttggacacttaaaaacaacattcaagcataaaaaacaagtttttttaacattaaaataaacctttaaaaccttaaaaaccaactttaaacg
>NC_017304.1:1777568
aaaggtgcaaccagtgagtcaacaaaagaagccatgtcgcttcttgctgtaataacatgatccgcgttttttgccaaaggagaataaaggctgtccgtgattgcaacaacggtggctccctggttttgggcaaaacgcatggcgtttattgttcttttggaatacctcgggaagcttattcctataactacatctccgcgggaagcatgaattatctgctcaaacatttcactgacacttgtagtgtgtacaagccttacgttgtcaaatatcaggttgaagtaaaagcccagaaaacttgcaagaggagcagaactccttaccccgagaatgtatatctttctggcgtttaaaatacttttaacaatattattaaagctttcctggtcaatttcttccaaagttgcctttattttttccatgtctgattgaagaacgctttttaatatgtttccctcgttaattctactggaagttacttcaatacgctgaacggcagt
>NC_017304.1:1785495
cggtgcgctgaacgataaatttcttttgatccacaccttttaaaaattccaggactttttccttttcttcaaaaccggtatctcctccgtaataaatgacaacggttataatgcctcctgtaacaagaagctccattgcctttgaaagagcctgtatggttgtttcgggcctggtggagatgctgtggtctcctgacggaaggtagcccaaattaaacataaccgcctttacaggacaatcaatatacttgtccatgttctggtgtccgtcttttataagtgttaccctgtcaataaggtttaaatccgtaagtttctttgttgtattggctattgccttatcctgtatgtcaaagccgaaaactctgccgttttcaccgaccagacttgcgaggaaagctgtatcgtttccgtttccgcaggtcgcatccaccactgtgtctccttctttgacaaacattttaatgtagtcgtgggactgccccagagaattcttaata
>NC_017304.1:1786001
ataatccgcctcatccgaccatcataatgatttctctgataatttttgccgcaaggagcgccgtccggtcagattgatcatagtggggtgatacttccacaatgtcaaatccgacaagatttgctcccttgaacagatgtattgaatccaaaagttccctggagctgatcccgccgggctccggtgtaccagtaccgttcgcgtatgcagggtctaccacgtcgatgtcaagggttatgtatatgggcttgtccttgatatcgtctaagacacggcttaacggctcaaaaacgtcgatagtatacatgttggtatgtttttttgcatattcaaactcgtctttcgttccggaccttataccgaactgataaatattttttcccggcataaagtcaatcaagcgtcttacagccgaagcatgagagtttgggcatcccagatatccttcccttaggtctgcatgggcgtcaaactgcaccactatcagttcaggtccgtat
>NC_017304.1:1799979
ctggctctgtttgagccttccccccaatattctttaacataaccgtttccgctcttaactttcttcgtgggactttcatcgaatcttgcaaaatatcttcccatcattacgaaatcagcacccattgccagggccagaacaatgtgatagtcgtgaacaataccgccgtctgagcaaatcggaatgtaaacgccggttttctcaaaatattcatctctggcttttgccacttcaataacggccgtggcttgtcctcttccgattcctttttgttcacgggttatacaaatggagcctccaccgattccaacctttacaaagtcggctccggcctcggcaaggtacaagaaaccttccctgtcaaccacatttcccgcaccgacttttatattgtaatttgattttatataatccagggtatatttctgccatacggaaaatccatcggacgaatcaatacacaggacgtcaactcccgcatctaccagcgccggcactct
>NC_017304.1:1809937
caggagtgttgggcattgttcttataaactttatattttctccgagcatttctttgtagaatttaatcggtattcccacagcaacagaaaccaaaattttattattgtcaacagccggctttatatcattaagaactgctttaaccatgtttggttttaccgcaaggataattatatccgattttcggacagtctcaagcgcactgtccgttatggttattcctgttttttcccttagtacggaaagcttgtccctgtcgacatcaaaaaccaaaatgttttccgccggaataatgcctgattgtgctatgctggttatcatagcaccgcccatattgcctgcacctataaaaccaattctattactcattgttctcctccttcagaaactcaggtaagtttatccttttctatcttaccacaaacaagagcaaaaattacacaaaaatttaaaaaaaccattgacataagagaaaagctgttgtatactaaaaaagcgt
>NC_017304.1:1842978
tacaacatccgctccaaggctttgcagaataatcagagccgacaccgaatcggttcccgtaagagttcttccgctttcgtcaaaggtcatgctgacgcacacaggaaggtcacagctttcttttacggccagcagagccgctcttgcttcctgtatgtccatcatggtttctattacaaaaaagtccacaccgccttccaaaaggccctttacctgttccttgtaaacatccaccgcctcttcaaagggcatgtccccaaagggtcttacgaatcttccggtaggtgcaagatcccccgcaaccaatcccttttctcctgcggcctttcttgaaagctgtgccagttttttgtttatttcaaccaccttgtcacccaatccaaactcggaaagctttattctattgcctccaaaggtacaggtatatacagcatttgacccagcatttatgtaatctttttgtatatccataatcacatccggattttcaattacccaca
>NC_017304.1:1847823
cccacccttggttccattccggcaaagtatacattacgtcagggtcgttatcctgctgtatttccacatatttgccggcttcaaagcctgtcggatcggataccaccagttccgtcgagccgcgggtatatcctccgacaagacttacccagtttccccttttgtaagttatgacctcaaaggcgtcggatgagtgatctatcaaaaggatggtttttccgggtccttcccctcttaaaacaacaggcttgtccaatgtaattttggattttataagatattctcccgagggaatcagaacggctcctccgtctttcacagattcaacggcttttttaaaagcatttgaatcatcggtcagaccatcaccctttgctccaaaatccttaacattggccacaacaggctttgtagggattcctccttttattcccgggttccacacaataacttcaccgtttatttccgcgttgtaagccgctgtacttatagtaaaactc
>NC_017304.1:1877109
gattccaaagaagaattttttgccgaacttgcaaaggtgtgtgatataattaaaagcacgcgccctacagccgtaaatctgttctgggctgttgacagagtgtacagtagagccgtctcaaaccgggacaagaccatagaggaaatcaaaaaactcattgaagaagaggcatacctcatggaaaaagaagacattgaatccaacagaagcataggccggttcggcaatgagttgataaaagaaaattggacaatcctcacccattgtaacgcaggcgctttggcgacttgcgactacggcactgctttaggagttatccgggcggctcatgagtcaggaaaaaacatacaggtttttgcagacgaaacaaggccttatcttcagggtgcaaggcttaccgcctgggaattgatgcaggacaatattcccgtaacgcttatatgcgacaatatggcagggcatttcatgaaagaaggattaatagattgtgtaatagtcgg
>NC_017304.1:1896014
caatttctgtcacaccataatccaataaaaacggtacaacagcgttttctccagcactttccggaccaccgtcaatcaaaatagtcttgccgctgcatgttctgataaaagcaccatccccctgcccaacgtccaaaaacaccacttccattcctttaggccagaggaagctaaccgctatcaacgctacagatacagcccctgccaatacgcaatactttaagtttagttttaccttgtatttaggcttgtaccaaaataaaaacaatataaaaatataataaattatcactaaaacaacagaaggcgttgaaacggttataaccgaataaggcagctctgccgtcgtttttgtgacaaagagcacaaaacttaaaagagcgttgttgcaataacctatcaatacggagaagattatatgtatttgtcccaaaacagccatcaaggaccccataattgtaataaattccactactggtgcaactatgaggtttgacaaa
>NC_017304.1:1908256
aaaactttcaaaatgtacaaatgtatctatgaaaacatgagaaaacgcttaatcgtcaatccttaattctcacttttatgggcatcctggcagttatttttgacagttagaaaatttaaagtctgaaggcagaaagaccaatttttcgtcattgccttcagactttataattttaggctcgtcccttttattctatttcttcaaatgtattgtctaaaatagcatgtccaagacccgcatcattcggtttcaactcaaatgttacagctatttttgtactgtaccggacaccctttttcaacttgcctccaaacttttcaagatattcatcggacgcttcatgatatatgaattccaatctgcccaaaaccattaccttatacggtctgttttcgatcggatgtatcataagaacttcaatatcggaagggtctgcaatgaattttacttcccgtattatagagtttttgacagcatcattatatacttcttccataacc
>NC_017304.1:1918132
gcttttcgcctccattgccggctttactccttttgttctcccaaacggctgatatacgtttagacttggtttctgattcatcgtgtgcccgggccatataagtgatagaaattataagctgtgcccagttctgattaatgctttcctggtcatattccatcccgtcttgcagtgttacgattttaattcctgctttaatgatacttgtaaactgattaagtgcatcaaggatttgctccctagaaagcctgtccaggttttctactagcagaaccgaacctggagggattttcccttcttccaccaatctgaggaattcccctaatgctcccttggtacggtgaatgcctttgaaggctgatagtccacggtctgtaagtttaagtgtatcgtctaggataaggccatgctgtttgcagtattcttcggataactgaatttgccttcttagactgtctcccttctcctgttccggggaagagaagcggatgtaagaatag
>NC_017304.1:1969571
cttcttccgtcaactgtttggtaatcggagaaatattactttcatccttttctccaaacaagggtttcagtataaaataagttgccactgacaaacccgcaatcagcactacaactatactaataaccaatataatactttttgattttttcatcttaattcatccttttttttaatttttaaagaataccaaattttctgataatccagatttctttcttaagacaaaacaattatagcatttaaacttgtcctaattgtttcaaaattgtaaactttctataaatctataaatatctctcattcgtctttattcagttcatccccccacccctaacagaagtcaaaaaaagtcttgtcttgttccctgctttttgattataacatatattttataaatactacataaaaatttttcagcttttaaagggaaatcttacttaaaatagtttactcctgcctcaaacaacttttggtccttatcccccggcacatttttg
>NC_017304.1:1991897
accaccgaaggagcatttatcaatgccctgccaatggacaccctttgctgctggcctcccgacagctgattgggcaaatgattttcccttcctttaagattcaaagtctcaatcaactcttccagtcgttctttgttcacttttcttccgtccataagtaccggaagtgtaatattctccactacatttaacacgggtataaggttgtaaaactgatatatgagccccacctgccggcggcgaaaaattgcaagctgctcgtcattttgagcataaacatccttgccgtccataaaaaccttgccgcttgtaggtttgtccactccgcctaaaatatgcaaaagtgtggatttgcccgaacccgatggccctacaattgcaatgaattcacccttttttaccgaaaatgaaacaccgtccaatgccctgaccatgttctctccggtgccgtacgtttttgtcacgttttcaaccctcaatatctccataaatactttcat
>NC_017304.1:1999187
caatggctctggaaagcagtatttcggccagctgaaaattgccattgtctgcaaatttctttgcttttgaaagcattacatctacgtcttcaattctgtcaagctgctctcttgcagtgcttattgccacattatacgaacagtatctgttctcagaatagacgcttccttccattgtcagccttgtattggagcagcctccgagacaacgttctccgaaatagcattttttacacaagccggataacttgtccttggtcatttttctgttccagctaaagctgtcaggattcatccatatttctttaataggggtctgtctgatatttccttcaataaagcttctgtctcttacggatgtacagcctaaaatatcaccgttatgcagaatgccgagactgtatttgccggcaccgcatccggtccagttgtaaccatcccttcctccaccgtagctgtttttcctcacttctatttcttttaaattaaaatagccaata
>NC_017304.1:2014549
tgtagaaaacaggtttgcccttgtagatttctataccttggaactggtggggatggtgtcccaatattacatccactccgttatctataagactgtgggcaaattccctctgttcaggcagaacttcaaagctttcctccactccccagtgaagtgaaacaattaaaatatccaccttgctccgtaactcttctatgtctttttttatggaatcgtcaaatttcaaaggtcttggtgcaacccccggcttgtcctctccggccgcaaacttgtagttcggattgcccttgtacacaatttccgccatatcggtgtaagccagcattcccactttcatgctctttacttccattattgcgggctttctggcttcttccaaatttcttcccgctccggcatacttgataccgtttttatccaaaatatccatcgtatcaaacagcccgcgctcataataatcaagtatgtggttgttcgcaaggttcatcaaattaaatccg
>NC_017304.1:2020773
tcaaatcttcaaaataatataaagtaataaccattttttctttctccgggagtttgcttatagcatctgccagtatttctctgagctccgccatttctatataaccttcgggtttttcatccctgctttccggagctgtcgtaacacctatctcatagttttgctccaaaaactcttccaaagatatcatcgatgaaagatttacttcatttaatagtttgttcaattcatcgacggttattccaagcttgtccgccacctctttgtccgaagcggaacgtccaagttcattctctatttcggcatagaccttttccagttctttattcttctgcctcaaagatcttggaacccaatccagctcccttatactgtcaataattgagcccctgatccttaacgacgcataagtttcaaacttgactcccttgttgatgtcaaacttctcaattgcgtcaatgaggccaaatattccatatccgatcaaatcatcatattca
>NC_017304.1:2027627
gcattttcagctctgttgacaaccacccttattattttgttattttccctgtttgatatcatttttataagtgcataagcatctgtaatggaagtcggctcgggagttgttacaagaaacacctcatcggccgccatcacaaagctcatcacactttccgaaagtcctgctcccgtgtcaatcagtataacgtccgacagtttgtccaaaagagaaatattgctgacaaacttctcaagctgcgtgctgtcaagctttaccagttcttcaacacctgaacctccggacatgaactttatgtttttaggtccgtcggtcaaaacctcaagtatatttttcttgtcatacaaaacatccaccagtgtatatttgggcacaatccctaaaaggatatcgatatttgccaatccaaaatccgcatccaaaattgtaactcgcttgccaagttcacttaaggctatggcaagatttattgtgatattggtcttgcccacaccgcc
>NC_017304.1:2029569
ctaaaatacagtcttacaaaaggtgaagcaagaactataggctgctggcccagctgcaccagtttctgaacttgctttgacaaattgtttaaaattttatttataacacttggttccaaattaatataagaaccatgctccgttttttgaacagaatccataatcatttgctcaagttttggatccaaagtgataaccgtagattttttatccctgataaactttttggaaattgcccttccaagagcttgtcttacatattccgtcaacatgtcggtgtcatgggtaatcggcgcataatctgccaaagtttccagtattgttacaatatcccttaccgatacaccttcttttaacaagtttgcaattactttctgaatttctccgattgtcattactttcggaacaagctcttccactatggcaggataattttctttcaccttgtcaataattgtctgaacttcctgtcttcctgtcagttcatgggcatgggcttt
>NC_017304.1:2049282
tcaatcctgcggatgcaagagcaaattcagcctcattcttgtcctttgagtcgacaagaatacgccttccctcgccgtgcttatattttatgtttctttccttcagagcctcctcaatagcagaaatgctatcaggatcttcaactgtaatcaaaggaacatatgtagtccttgtaagcattactatggctattgtaagtacaactaccaaaataccggaagtcacaagaatcctcgttttttgggacttgtccaggtttttccagaaatctgtgacctgctgctgcatttttgatagtacctcaggcatgaatccaccaccttagtcaacggttatcatctttcgtgagatctatgcacccagtaaagaagtgatatgtaaaacatgcaaccaattagatctgcattctcattatttcattataagcatccaaaattttgttcctgatttgcaatgtaaattgaatagctatatctgccttttgggcggcaatcataac
>NC_017304.1:2062807
ctgccataatcacacacttatcctcaagaccttttaaaaggtggatgtttttttcaagggaaggcccggccgataccaatataccgggaatgcccttgaattttccgaccagaacaccggcattggaggcttcacaaattttgttgagattttttatattattgtgcacccacagctctccaaatttccttctggttgcaatatcgacagtgaaattgtttgcaagctttatgaaactgtcccgaagcttgtcccacatttcgggaaacatttcaccatacacctcaagaggctgtacctgaatcccgcccttttccgtatcccagaacaaggaatttattctctcaagtataacatccaagtcttcatccacaattatttcagcctttttaatcaccggctcaagatttcttatacaggcaatctgataaaacaagtttatattgggttcaattacaattacttttttgttaggaaaacttgtaagaagaacttcaagg
>NC_017304.1:2070352
tttttattcttgttgaccttgacatagtaaaaattttacttttgaaaatcaaaagtcttgcctgaacaccattatgccattaacatttatgtaaaagattttaagcttctttagtttccatcatattatctttaatattatcctttttggttaacttattcaatagaaatcttcgaataacagcaaaatttaaaaacagtctgtttccaaaagcaaatatcgcagcgaaataaatttgtattccaagcttgtcccctatataagtaagtgcggcagccaaaagagcatttccgaaaaagcctgacagaaaaattcccatatcaaacttcttctggatggtggaaacaatacctccaaaaacagaatccagtgccgcaagaatagctactgccacatagcttgaatactgctcaggaatactgtatggaataaatattccaatcaaaattccaataatcaaaccaaataaaggaatcattccgctcctccctctctaatct
>NC_017304.1:2070918
aagtaaaatatctctcttaagaaattgattctatattcacttatatctttatagtttccaagattaaccaatatcctggagtcaaggtagagtttaatattgtcaagatcagatacatcaatatagtttattataccttttataccgtattctttgcccctttccccggaattggaatcagcggactcaataaccttcattaccctgcgaaaagcttccaaacattttgggttatgcgtcggtaaagcctgtcccaaagtataaccttcgcaatctactccttttatcacaggcagtttttcgtcctcagcattgctgcttagagcaagcacaaaacactcattgtcaatcacaagattcgcacccatatagggcaccaaagcaacaggatccctttcagttacttcaatacgaaccacacccgtaaagtctattttcactatcgcactttttaaatacggacatctgttaagcaaaaggttttccgcatcaattgatct
>NC_017304.1:2104056
gtccccttgtgaaaagacctgaaccatgaactctcggaagcagcccgacttcagccgacaaaggccttatttcgtcaagtcttctgccgtcaactcttctgccctcttccaaaatatattcccttacaactttcttctccagtttgtatattgcttctttaatggctggttccatttcagggaacacttccgcaaaatgctccgttatttcttttgtaagatcatcaatgtttttgtctcttacctgcttgtccacagcaagtacggcttccctcatcttgtcataagcatattccctgacggcattgaatatttcctcgggaacttccgcagattcatattcaaatttaggtttgccgacttcctttacaattccgtcaataaagtcaacaattttctttatttcctcatgtccttttttgatggcatccagcatgacttcatcgggaacctcgtttgctcctgcctctatcatgacaattttattccttgtgcctgcc
>NC_017304.1:2110107
ctgcagcattcttaagctgccattttaccggctgagttgaattgcataccacagtggcaactttcttgccctccggcaggtagccaacctggttcacacgtacatcaggctgcggaagtatatattcaacaggcttcgtatattctgggtcataaagggatacatcatcaagataaactgtatatggaggagttgctgccaattcgccacctaaatggaatgtaaattcgcatgtgtcgtcagttggcttgtccataacaaacgtctcgtcaatttccaataccttacctgctgtcagtgtgtatggactccacttgttgttccaatattcagcatagggctcgcccatttgtcctatttttatataaactttacaggacgcatctgcccaaatcttaagccgtactctatatgtatgtccctgttcaagagtaagaccacggtgtctcatctgaacgctccatctgttttgccctttgtcaagaacagtaacggcaaat
>NC_017304.1:2119212
actccatgttgtacaggatttcatctttcttctttatttccgtaatgtcctttaatgcaacaactgtcccaatgatcacatccgaatcatttcttattggtgcgacagtgccctccacaagtcttctcccacccggagttacaagactcaaatcagtctcaagttttatcatgctaccccgatttacaacttcttcaataggaattttataaaccttttcccttttatccaccaatcccgaaagcagcttgtccaatttcttgcctagtatttcttcttcagaaaggcccaacatcttttgaatttcataattgctgaaagtaacggttccgttttcatccgttgtaattaccgcctctccaatgcttgagagcgttattctcagccattcatgctgtttgcgaagttcacggtatgcttttgatatctttttcttaaggtgccttatataaacttgcaaaagtgccaaaaggacaagcagtgcaagcattgcggcaaaa
>NC_017304.1:2134816
attttctactgcaattacattatattatataatagatatattacatattaccatatccatatgaaattactttcatttttcattcttttatcatggctcacgcaataacaaatttggatcattgcgcaaattgactgttatacagattggcataaaaaccttttttcgagagcaactcttcatgggtaccctgctcgataatatcaccgtctttcatcacgagaataacgtcggcttcccgtattgtggacaagcggtgcgcaacaacaaaacttgtgcggccttgcataagtcttgcaaaggcttcctgaattttgacctcggtacgggtgtcaatggaagatgttgcttcatccaaaataagcatcggcggcaaacaaagcataacgcgggcaatactgagcaattgcttttgtccctgtgaaagacttcctccttcctcgctgatgacggtatcatagccgttttccagccgtttgataaaactgtgggcatgagcg
>NC_017304.1:2147404
ataacttttagttcctcacagaggttatattttcctgtacggcacggatgacatttaccacatacaacctgaggctctatagtcactttctggccaactttcagatgctccacatcttctgcaacttcgacgatttttccacttacttcatgtccttgagttaccggatactttgtgaaaggatgttttccatgatttacatgaatatccgaaccacatatgccaattctcataatctttattagtacttgtccaggttttagttccggtttttccacctcatggaactcaatcttcccaggagataccataaccgattgtaacatagacatgcccccttacttacttaattcgcttaattaactaacttaagtataactccttttaccccctcttgtcaatatgttatttttcatttttattcgttattatctacagtcatttacattcctttcgccaatacgaaaaatccacctctcaaagagcagcgaggtggattt
>NC_017304.1:2213272
atgacaagatatttgcagaccttctcggagatcattaccacaaaaagctctgtgaagatatagagcttcttgatatggccggagatccttttgacaaagaaaaaatattgaagggtgaacttactccaatgtttttcggaagtgccatgaccaatttcggagttcagccttttcttgaggagtttttacagctggcacccaaacccggcataaagatgtcttccgaaggagaagttgaccctgaatcggacaagtttactggatttgtgtttaaaatccaggcgaacatgaatcccgcccacagggacagaatagccttcatcagaatctgttccggacgatttacccgcgggatgacagtttaccacgttcaacagggaaaagaagtgcgtctttcccagccacaacagtttatggcgcaggaacgcaccattgttgaggaagcttatgccggagatataataggtgtgttcgatcccggtatattccacatcggagac
>NC_017304.1:2218280
ttattcccaaattccacgatttaatccaactaataacataaaaattaaatagtattttctttattattagtatgctttcctatatataattgattcaaaaacagtttcatgcacatttttgcactgaagcataagaaaatcagccataattctacatttttgcagcacttttgtaataattgcctttttccatacaaaataaggattgattttaagctcaaaatattgtaaatttatcatagaaaaacttgtccaaatttgttttatacaaaaaataacaatagaaaatattaaattataaaaaatggtggtttggtatgaattctgtattagctttctgtcttggaattctgctaggggtgcttatcggagcaattgcaggaatcgccggagcaatagcaggcttgagagtattgcatcttatgaagcttaaaagaattaacgacaaaaagaaagcagaaataaatatcgcgtacagagatattaactttcttaatgcc
>NC_017304.1:2221903
aagatttactcatctttcttcccagtgcatcccttacaataccatgtatgaacacatatttgaagggttcttttcccgtatgctccaaggctgaaaatatcattcttgcaacccagaagaatataatatcataccctgtaacaagaacatccgttgggtagaaatatttcaaatcctctgtttcatccggccaaccaagagttgagaaaggccacagtgccgaactgaaccatgtgtcaagagtatccggatcctgctctattctggagcttccgcattttggacaaacatcgggcatttcattttcaaccatcatatagccgcattcctgacagtaataagccggtattctgtgtccccaccaaagctgccttgaaatacaccaatcctgaatgttttccatccagttaaagtatatctttgagaatctttccggtacaaatttgattgttccgtttttaaccacttctatagcaggctctgccagaggcttcatttta
>NC_017304.1:2241465
ctatgctgggctcgtccaggatatatataactcccataagtcccgagccaatttgtgtggcaagcctgattctctgggcttcacctccggacagtgttcctgccgctctcgcaagggtgaggtagtcaagccccacatccaccaaaaatcccagtcttgcatttatttccttcaatatctggcgggcaataagctgctgcctttccgtaaggtttaaatttgcgaaaaactcttttgcttctccaatggacaagcagcaaacttcatatatatttttgccgcctattgtcactgcaagactttcctttttcaatctcgcccccttgcagacaggacagggtatattgctcataaagttttcatagtactgcttcattacttccgaagttgtctctttgtatcttctctccatactgtttataattcccgggaagcttgccatgaatgttcctttttcattttccctttcatattctattttaattttttccccgttggtg
>NC_017304.1:2270540
ttttcattgaaagctccttggccaaatgggttacaaatatcaaaggaacggcgtcctttcccctgtccttctgaattaccgatgctatactcactccgtgtttgccaaagcatccggcaattttggcaagaactcccggcttgtcctttaccgtaagtctgacaaaaaattcgctttcccagtcatcattgaattttatcttctcagctgagccttcttcgtcattgtaaaaactgatatatctgtgcttgtccttctgatggcatgcagtaattatatccgacacaattgcacttcccgtaggaaggtccccggctcctctgccgtacagcattatattccccacggcgtcccctttaaggaacactgcattaaaggaatgccttacagcagccaaaggatggtcaagaggtataaatgtcggatgcactcttacttcgatggtattgttgcgctttttggcaatggcaagaagacggattgcaaaccccagctccctg
>NC_017304.1:2273149
aatggtaagatccagcgccagctcaaagggacaaactctgtgggcctttgcatactcttctataacttctcttttgatttcatcctcattggtcagtatatccattattgcctcgttcactctgtcaaaatgccccttggcatactcgcatttttccggtttgcatacggctttttccataaaacatattttttcctttgcagtgagagtcaccgttttaaataaaagtcccttttgcctcatttttgcaaaagcttctttggcgacaccgcctgtaacggtctttgccgtaaggtaaaaaatttttgaggcatgtccctcccctattgccttgactgccggaaacagggttgaaatggtctttccaatacctgtgggcgccttcacataaagttttttaccctccgtaacggtcttgtaaacagccacagcaagttttctctgaccttttctgtatttctcaaaaggaaactcaagaactttaatcgaacagtcccttt
>NC_017304.1:2275069
tctgggaacttagtttttctttgctctcaaaatctttattcaatatggactttttctttaccaaaaaacaacttatgccaagggacaaaaaatatgagtacaggtatgctttaagtacgaatatcttgcatttgttatgctccttgagctttacaatcttttccacaatttccctcggaacgacatttgcatccaaaaaggttaaatgtatctcacaatcacagttttcatcaatagactccaacagcctgtccacgtcggcttttgagtccaattcacccataaccgaaatatgcattatgtgaccgtttctggctttatgaatattcaaacaactacaccccaaaccccgtatataataatttatgataattaaagtaaattttcataataatcagaattaaatttaagagcctaaaattgcttgttaaatttgtcctttaaatttgcccgcttagttttctttggctgtccaggcttttataagccgtatcaggaca
>NC_017304.1:2287209
gtttgttcacgccatggccgtacttctgatcgccgtacaacggatgacctatattggccagttggaccctgatctggtgaggacgtcctgtgtgcaaactgacttttaccaaactgaaaccgttataaatcccctctaccttgtaatccaaaaccgccagcttgcctcccggcgtgtcttctttgaccacgcttaccgtattgttcctggtgtcttttaacagataattctcaagtcttccttcaagcttgtccaaaattccgtgaacaactgccaaatatacctttttaaattgtctggtgcgtacctggtctgaaagtcttgatgcggctttcgaggttttggcaaaaaccattactccccccaccgggcgatcaagcctgtgaacaagcccgagatagacatttccgggcttgttgtatcttttctttatgtcctctttgagaagagtaagcatgtcgctgtcattggacttatctttctgggttggaatattaacc
>NC_017304.1:2301836
tcttaacttcttcaacaatttggtaacacttgtccgccacttgattccatcttgtgtctcctgtatattgagcatacactttgtaccatgcaggcgcaaaatatgacgggtttgttactgatgaacctccccatctgtcaccgggctttaatacataggatccatgctctacacaatggttgtaaagattgtttatcaatgtccttgcttcctgcccgtagtttattgcaccggaagaaccccataacttgtccgcaaatatgagcgcaagtgcaatatcctcatcagcatcggttgccgcaccgtcgccgccgtcatgacttgtaacattgttgttggcatcaatgtgccagtgcataagtccgtttccattgaaatgagattttacgtaacggtataaatcgtcaaacaaagcctgttcgttaaagcaaaccgccaaaagaagtccgtatcccataccttcggataccgtatcataattggtggaagcatcacgctgt
>NC_017304.1:2306095
atttctttcatagaattaaagatactctcaattttatctttctggtcctgcatcgaagcagccatttcttcggatgctgccgcatgctcctgcgaaattccggctatgctttccatttccttacgtatttgagaaaagagaagagtagtgttttcaatcattttcaactcactgtcaatataattgtcaatatccttaaaagactggttcatccggtcataactctcacttacttttttcacaatggcttctcctgcttttgttgcctcggttccgctatataccttgtccaatatcgcatctgcttcgtcctttatattcgttataacctgatggataagtcccactgtttgagtactctgttccgcaagccttctgacttcatctgcgacaacggcaaatccctttcccgattctcctgctcttgccgcctcaattgacgcatttaaagccaacatattggtttgctcggctatctccgtaattccctgcagaaattc
>NC_017304.1:2321630
aagactgtttacagcctcaacagaatactctttgacattttttatgttggaaccgaaggacattatttttgacgtatccaaaaatatccacacagacttctttccttctttttcaaactcatttaccacaggccagatactgcccctgaccaaatttctcgacgtaaccttccagtttatcgccttaaacgggtcaccgggagaatagagcctgagttccttaaattcctgggttgtcattcccatgcttgccaaagctccctccggcatcggaactttgcacaccgtggacatgccccttaccttcttgagttcaataagccttggggtcacttctaccgtcaaatccgtctcatattttctgtttatcgaaaaagctcccacagcatgtctggctctccagccagtggtcctgaatgtataagttcccgatgctgtacagcggacagtataatttaagagtatttctttcggctcaaaccctttccacactgcacagt
>NC_017304.1:2389616
acttcctgcggaatggaaactcccttgtttaatatattcaccctgactttcaactatctcaactcctcaatgctgtcccaatccagctgatccagaaaatcttcatcatcttccatggcctcaaaatcaacccgttcattgttgcaaaaccagttaaattcacaataggggcagttctttttgtaaagttccttgtcaaagtcttcgtaatcataatgcaaaataccgtctattttgcttcttagagcttgtccaaactgttcgtgcatttcgtcactgtagtttatctcagccaaaacccggacagggtccggctgccagtaaaacatccttatgtttgagcagtcaacttccctttgaaccactctttccgcctgttctttgagcacaaaaagatataccattgtctgaaggcttcctttaagcctttcactctttaacctctcgttttctgccttgtccggattctttttgccatgggttttccagtcccatatttc
>NC_017304.1:2393735
tcctcaataagctcaatgattctgtcccctgctttttccagcatgtcgcttctaagctccagcggcggaaccctctctatttcaggccgtgctttgaatttgcacggggcagagttttctataaaatcaaaaagcatgtccgaaaattcatacataaaatccttgcaggtgtaagatttattaagctccactatctccattttgtcaatcaactgctgcttcacatattcatgattgcttccgaaagcctgtccatatcccccttcatgattataccccaaaagacaggtctttaacttcggcagcaggaaattgataaaatcaacttctgagggcacgcactcctcgatattgtctacaattaagtgttcaatccttctaaacaactgattctggtatgtttcatcgggaaggaggcacttgttgtacagttccacagccatgccgaaatcaaatattccaagctccatgcacttttttctgtagtccctgattatctc
>NC_017304.1:2427151
aagaagaatttgaaaaaaaatttgcaaaataaaatagtccgggcaataccggactatttttaatatttctttacttttttatcaagagccctaccaaaactataccatgagtctcttagcttaaacctcatttcttcatccattatcctctctataatatcgtttaattcccttctcatacgcatgtactccgccaactcaaattcttctttttccaatagtttttccatctcttcaacccattgacggacaagctcagaaccggaaaactctttggctatttttttctttaaatgagaaataacaagttttacagcctttttctttacgtccgcatccgtctgaactttccttccctcttttttggttccttcttttttggaattagcattggattgaaccttctccatttgaaacactccctgttaaataataatagtacaaaataatgcagttattgctgcaaaaacaaaaattatttctttataaaattattaatt
>NC_017304.1:2443425
gggtacccgcttccggtgcaaaagtaagaccgctttttcgaactttctgggccttttccataagttcaagagaaaaggaatccaccctcagagacggaagcgaaagattcacttttttcggctccatctcacaaatcagtccgtcggttagttctttcagcgccgtatagtcactggtacttaaggaagtaagtgaaatctcctcataacccgtgctttcctcaagctttcgggatatctccaaaagcctgtccgccgatctttcccttacaggcctgtaaataaaacctgcctgacagaatctgcatcccctgatacagccccggaacaactcaaccattatcctgtcatgaacgattcccgtaaagggaactactattttttcagggaaaaagaccttgtccaggtcctttataatcctttttcttatttttttgggatactcatcccttatcggcaaaaaagagcttatggtgccatcgtcgttgtattttacatca
>NC_017304.1:2465121
agtctttgagtgcttttccagtaaagtcttgttccatgggttcgctttcaattttcatcaagtcaagaaggtgacggtattcccctaatttgccgctgacattcatactgtttaaacctataagtttcgaaataccgaatctggagttcaggtaagtgtacagcttcacatcaacaccgtccgttccttccttttggtccagcaaggcaataacttctctcggctcctcatggaaaagcttcaaaggcttgtccatattcatgttcctgaagcagaactgtgtcttttctcccgatatcatgctgaaagcttccgccgccagttccatgaaggataccgccggagccaaaggcaccgttccaagcctgtgatggtcgaaaatggcatccctttttactgaaacaactttgaacaccttttcaatcctgccgtttttctttgttatccaatcaatcatcggcttgtcgtccaggctttcgcctaccaccatgttatcgtca
>NC_017304.1:2475556
ttgcgcctgctccatgagcatgcatcattacaaggtctcctctcttaagccgtcccgatgtaataagctcatgaagaatcaacggactcattgccgcaaccgtattggcgtacttgtagaacagactcaggctcttttcaaagggaattcccaattcttttacttgtgcctcccatatttttgttgattgatccgatgtaataaaaaaatcaatatcatccaaagtcaaattagtttcggccaaaagcttgtccgttatcattctgcaatattcaacggagctttcaagaatcaaatccccgtttattacgttcatgttgaacagctcgggctcgatttttacattttcgtttttaaaaagggttgtcccaaacggaataaaagcattatcgtacaggaggtgattggtcataagataagaagccaggaaatgcttaacttcagaataaccgattaacacagcaactactgcatcaccaaacaaaaatatggttttctga
>NC_017304.1:2478317
atttcattgcttttatgaaaatctctacaatttccggatcaaactgggttcccgcatttttctcaagttctttaaaagcatcttcctttgacatgcttttactgtacgggcggtcggacaccatggcatcaaaagagtctgcaacacacaatattctggcaccgaggcttatttccttaccttttaggccgtccggataacccttgccatcatatctttcatgatggtgccttacataatcggtaagcttgtccatgtccgccaaaggctcaagtatgttttcactatatatagggtgctgtcttaaatattttatttcctcttcagtcagttcttcttttttatttaatatgtgcctgggcatttctatctttccaatgtcatgcaacaaagcggcacactgaattgtgctgatttcttttgcactcagtcccattgcctccgcaatcagcaccgcataagccgccacccgctcgcaatgtccatgagtatatttatcc
>NC_017304.1:2486105
ccttttcttcatcttctccctcagcacctattacaacctcggtgccctgtgcaacagccagagatataagtcccattatgctcttggcatttacttttgttttcccaaccttaatccagacattcgaagtaaactttccggcagtttgcacaaaaagtgctgccggtcgcgcatgcagtccttcgggattagttatcacaacagttttctcaaccattttcataactctcctttcatgtttcttaagctctcagcaatcttgtccaactttctcaatctatgattaactccggattttccaagaggaggatttaacatttctcctagttcctttaaagttgcatcactgtaggcaagcctcatttttgctatttctctgagattttccggcaatttgtcaaatccaagatgctcctttatatagttgatattttccacctgccttaccgaagcatccacagtcttttgcaaatttgccgtctcacaattgactattctgt
>NC_017304.1:2492473
aatctcccttgccaaaagctctttttccaacaatgtcagctccttaccaaactattttgcactccatactattattctactctgccagcacaatatatagaatttaattattattttatacaaaaattaagcccgttacactttatttccttctgattctctcctttttccgttttatatactcatcaaacttctcaacggaggtattcataacaagctcgcaaggcatgtccacctcctcgagaagcttgtataccctgtcaaaacgacccacttcaaaacttatgtgagagtcgctcccgcatactattctgactccttgctttttacactctcttgcaaattctttgcaattctcctcagacccttttcttgtaacaaaagagtgattgttcagttctataaattttccgttctcctttgcagcccttacaaccttttcaatatccaacggaaattggggatttcccggatgggcaatagcatcaacataaggattt
>NC_017304.1:2526789
caagggttatcctttttaacaaagctttgatcacttcacccactatgcttataaaatcaaatagtccttccgttccttcaagcaagttcaatatactatcacaaacagagtcttcaactgcgtcaatggcttctccgactttatccacgttctgtttgactcctattgttacttcatttacgtttttcgcaatttcaggaatggtgtttgccgtcttgttgaaattttcctcattcttttccacaagcttgtccaatctttttacaaatctattaacattaagcaaagtaataacggcaactattattaaaacagcgcccaaagtatacataataaaattggccaagtcataggaaattgttaccgacacatgcgtccccccttttcataagcccgggggcattgcccttcccgacttatatatttctcatttgtaaattaaatatcatacaaagaaaaaacaaattttaaaatttgttttttctttgtattaaatttca
>NC_017304.1:2535659
tgcatcctctctctccttcggagaaagctcgggatacatgtcctccagctcctgggtcgtaataaagaatatatcttccggcaaaaattttggtatttgaggatattgttcagcaataaagtcttcggtctttttaagaacattatatatttttttcactatatttttcaaagtctcttcatttctgtcttctttattaatcaccaattcccagtcccattggtccacatatatggaatgaaggttgtccaaatcctcgtcccttcttatggcattcatgtcggtataaagcccttctcccactttaaatccgtattttgccaaagccatacgcttccattttgcaagggaatgcacaatctccactgtatttccgccgatagcctttacatcaaaagataccggtctttccactccgttgaggttatcattcatgcctgtctcaggtcttacaaaaagaggcgcagaaaccctgcttaagttcaactccgctgccagtg
>NC_017304.1:2536990
caaatccgtcgaatcctaccgaactttccgttcccaaggaagaagtcagaatcaagacagtaacggtgcttgaaaaatagatatccgtaaaaaaagatatccatactttaaatggattgtctcattagagtgagacaatccatttattatgtcaaaccacgcttcccagcaccgcacctatgctgtcccttataatcaggtttgcccttctgtcatacggcgtcggcgacttgttgataagaacaagcctgtccccccggtaatattgtataagccccgccgcgggataaaccgcaagggatgttccgcccacaatcaacatgtccgccttctctatgtaatccactgcccggtctatactgtcggtatcgagaggctcttcatacaaaaccacacacggctttacaattccgttgcactttttgcacagcggcacagtcccgggactgtttaaaacatactccaggtcatagctttcattgcacttcatgcacctgttt
>NC_017304.1:2585117
tgtagctggagctcacttgcaggtcgcttgcactttttcccgcattcacaatctcttcaatgttgataaaatatctaaaggataaattctcacatactcttgcaggccagcccgatttattattaattatcgcttttatttcaatgaaattgtttcccgatgcattcacaccggcttcaacgaatatttcatcctccggaacttcttctataccgttaaatttgggatcgggacttccgccataaagcttgtacatttttgcaagcagtcccacaaaacctgcattatagtcacaggcaacttcattgcaggtgtaattactgatgtcgtcggtgtagttgtccgtgctgtcaggtcctcccacaagggcaccataaagaacatgcctgtgttcgggaggctccatctgactgtccgcccatgaaccgtgagcagttctgtgatggggccttttcggtggattttctccaaaacccacaacaaagcttcttcccgtgctt
>NC_017304.1:2601041
ggcaattatgaacttgaattcgattatatttatgagaagacaggcaaatatcctgcaatcagaggctttgatttcatgaactacaatcctctgtacggatgggaagacggtacaacggcacgtataatcgactgggtaaaaaatcgcggcggtattgcaacagcatgctggcatataaatattcccagggattttgcaagttataaactcggtgagccggtggattggacaaactgtacatacaaaccgacaagcagctttaataccgcaaactgccttgatgaaacaacaaaagaacatgcttacctgatgatggcaattgaagaccttgcagagcagcttttaattcttcaggagcaaaacattcctatacttttccgtccgttccatgaagctgaaggctacaacaacaccgacggctccggcgcatggttctggtggggttctgcaggtgctgaagtttacaaggaactctggaaacttctttataaaactcttac
>NC_017304.1:2602191
atctaaaatacagaaaagtacctttaaaatttataccaaaatttctaaaggtacttttcttttttcttcacaggatggcgtataaccgttttatattttgccggttcaaccttgcgggggtcggacaaatatatttcatgatgcagccgttcgttggaaaagtccttttcatatccttcttttatcaaatattcatccatctttgcaactgttttgggctcatcatcaaaaggacctaaatgcagagcttgtacacaaagtccttctttaatggttaaaaactccgctaaagagcagtctattttctttttgcgggcagcttcttctttcgcccactcaaaatcttcttttgaaacaaaatcaggcaggcgtatcaccgaaatccaattaaacttatccttttgactgtagtccactccctctacgccttcctgccaccagaatccttccagaggcggcacaacatattcaaaaaaaccgtctattttgcgtccgctttt
>NC_017304.1:2634639
tttttgccacatatacagagaatttgatttatccatattttaatgatataatcagattggatactcgaattttcttttgtaagtcactctgttattttctactccaaatatttgcctgttttcccatatgttattaattaaattgagttttgtactttttctttacaagggagttgataaattgctggatgagagcactttaatatccaacacattaaacggtgacatacagtcgtttgctttgcttgtacaagcctatcagggacaactgtacaactttatatataaaatgacaaaatcaaaagaagacacggaagacatcctgcaagatgtatttgtaaaagtatacaacaacttgtacaaatataataataattaccgcttttccacgtggatttacagcattactctcaatacaataaaatcatcattgaaaaaaaagaaactcaggccttccggctgtaacatagatgatttcattgaagaaatcccaagctttg
>NC_017304.1:2638264
ccctactccaacttggacctctgctccaccatcaagctcaccaaaggctgtcgacccctttgaaatggttagaaaaatgggtatgggaacaaacctcggaaacactctcgaagctccctatgaaggctcctggtccaagtctgccatggaatattattttgatgattttaaagctgcaggatataaaaacgtaagaatccctgtaagatgggacaaccatacaatgaggacatacccgtataccattgacaaagcctttttggacagggttgagcaagtggttgactggtcactttcaagaggttttgttacaattataaattctcaccatgatgactggatcaaggaagactataacggaaacatagaacggtttgaaaagatatgggaacagattgcggaaaggtttaaaaacaaatccgaaaatcttctgtttgaaatcatgaatgagcctttcggtaacattacagacgaacaaatagacgacatgaacagcagaa
>NC_017304.1:2662399
ttgagctttatcgagaaagaactcattctcgaaaaagcccaaaaatacgccacattctaccattttcatcaatcttggcagtattactaaaatttaattacctttggcgcctcggtaaatgagtaaaaagtagctgtcgcatcttcaaagtaaagaacttccgtattgtcgtcctccgcagaatacatacctttaagctccggataattatcaagcatatgctttttggcctctactctgtcatctcggacaagcttgcctgacactctcagccacttgccgtcggcaaaggcacagagctccacttttggatttgcctgaatctgttttgacacatcttttactttgcctgtttggatataaagtttgccttcaaaaatatccaccgtgccaaacggtctaaccctgggctgatctccttctaccgtagccaaataatatgttccgcacttctttaaaaattcataaacttcctgcatttctttttcctcctgtctatc
>NC_017304.1:2679865
aagtctccaaagccattgggaaaagaatattttcttctttaaaaatcatttcaataaccctgtttaccgcttcttccgctttctccaaaggtatattttgattttgagcattcgctgaaagcttgttgtttatctcttttatatctgccctgatttcatcatccacaccccacattaccttgggaggtgcagttatgccgtatttctccaggtacgggaataatagattttcttttcttgaataatgcttgtctatctcccaaagcttttgaaacgcttctcttaatttctttaaactctcagctgtgtctccatttttatacaattccaactgcggtctgatttcattatcgacaagtttccttatttcggcattttcgagtttaaatgtatggataggatgccccggcacttcttcaggtttctgcggtctgtgtatttcttcaatggagcctttgaaaacagcggcatgtacatcgcaaagtctttgtatttcttca
>NC_017304.1:2682131
tatcaacacctataccttttctctttaaaagttttgcttcaacaagcgtcgttccactacctacaaattggtcgagcacagtttctccttcttttgaatatcgcaaaataacattcctgggaataaaaggtgaccaattacctctgtattttccgctgtgagtagcccagtctcccctgtcaggaaagctccatacagtagttgtttcaagattgaaattttcaggctcccacgatttaatattaagcttgtccgcaaaataactttttgatttctcttcgaggcatattgttgattcttttgcaacttttttgacaaatgcacaagttacatcattattggctgctgtatctttaatactgaaatcactctcaatatcactttttattttttcgatcagcctgaaatacccatctttatggttcttttcaagatgttcaggatactgcgttctggtatattcttctccgcaatacaagcacttgacttttcttcccata
>NC_017304.1:2697087
ccccagaatcttttcaaagcagggtcccctgaatcattggcggaaaaaatcgattactggctggaccatccggaacagctgaaagaagctgaaaagaaatatgctcaattaggaaagcaatacgccctggaacacagtatcagaaaaatagaaaaagtatattcatccatgacaaaaaatcataaaaatgaataccatcgcagtatttttttcagactatccacccgcttgttccaaattgtaatagcctgtcccatcctgctgctgtggacacgttttgttttaggtgccaaagtctatggcagggaaaatatccgtggcctcaaaagtggggttacggtatgcaaccatgtccacctgctggacagcgctttaattggcgtaacgtttttcccacgcagggttgtttttcccacactcacccagaacgtaaaaacgctctggccgggcaagcttgtgcgaatacttggcgggtttgccatacctgataatattatgga
>NC_017304.1:2715895
tgatttcggttcttacgccgaaacgggaatcaccgggctttcgcagtgaaagattgacatcgcagcgcatggaaccttcctgcatcttgcagtccgatatgccgatatagcgcatgataagttgcagcttttcggcatactcccttgcctcttcggcggaagaaatatcaggctcggaaactatttcaatcagcggaacaccgctgcggttatagtcaatataggtatacccgttctcatggacgagctttccggcatcttcctcgatatgaatgcgggtaatgccgatacgcttgccgctgtccagttcgatatagcccttttcacagaggggctcatcatattgcgaaatctggtaggctttcggcaaatcgggatatacataattctttcggtccatatgggacttggtattgattttgcagttcagcgccaggccggctttaatggcatattccaccactttttggttgagaatgggaagggatcccggctgaccc
>NC_017304.1:2721342
tctataataaacccagcttttgacaaagcattgacataggtcgataactttcggtcagataacgtcagtgtactttcgccaaaagataatgaataccaagattcatcgaaatagcattttttagaaactcaaattatgtatgccctgtattatttttcatattaatatggaacataaggcaaaatcgcccatgtaacatcatgagcggaaatatttctgcgttccaagtacttgtatccaacggttgcttgtccacatgggtactttttgcaatcaaagcaagttttaagctgttcggaaagcaagttttaagctgttcggtatgtaaacattttaacggctcacacaactcatttccttcacgacgacaatgacaaccggtagtatcacaaccggtgcatcgcatatcccaggaagatacgccatacacggcattttcttttggaaatggcttgcggttcggctttttcttaataagtatcagctttttgacagcttcc
>NC_017304.1:2753429
caggggcattaagcttcgaagatgaaaaagttcgttacaactgtgccaaatgcgtccattgtgacagctgcatcaaggcatgccctcatgacagcagccccaaaaccgttgatatgacaccggaacaggtttggcgaaaggtggaaaagcaaatcccatttatccgcggtatcaccgtttccggcggagaatgcacactttacccggagtttctgacagagctgtttattctggcacaggctcatggcctgtccaccctgattgactccaatggaaccctcgattttgaacactatcctgatttgctggccgttaccgacggcgtaatgcttgacataaaagcatttgactgtgaagaacacaagcgggtgaccggatggagcaaccaggttgtattgaaaaatgcacgttttcttgcatcaaagggtaagctgtttgaggttcgtacagtagtttcaccaggccttttcgatgcagaacaaaccattacacaaatcggc
>NC_017304.1:2788474
tcgaacagatgaacttctacaccatttctatcagattctgctagtgttttattttgcataaaattcaaatcttggtccccatttttacccatacccgtataatgcaaaacatctccaaaccatttatcttcatacaggccttttgtatgatcagatattataactagggaattggttgcttttgaccggcgcattccccccatatttccgcacttaaattcagctataatatctgaatgggttacaacttgtccaattttaaatttgcaaaaactactcataataatcctccattaccttttttgcaatcagtatatctgctggcaatagttcaaattttagtaaatcaattattctaacccatttatacttatcatgaacagatatctgaattgtcccgtcagttattgtacaataataggcaattaaattaatgtttatattaccgtaatcgtgagttacctcagtacaaaatttatcaatagaaacatctatattaa
>NC_017304.1:2794274
caacttgtcgattttgttgaattcttcttctgaaatcagtcccgctttaagcatcctctgcagaattttgtatgcccgccagtaatcaacctctctttgaatttcctcctgtgttatctttgtatagttcgtttcctgcgggttatatagtaaatgattagccgcctctatcattcaagcacctcctataaagacttaggacagccgcgattggctgtcctttatcgttattccggcaatttgagaacttgtccggggtaaatagtatctgaagtcaggccattgagtttcttaatctccggaaatcttgttcctctaccgagttctttttccgctattctccataaggtatcgcctttttgcactgtataggttctattgcccttgttatcaggaatgctgtttacaattacaaggttttcttttgctacccaagtgtttatgcctgcgatttcttgaccgccggatttcttaacctttttgccaagcaatacacattc
>NC_017304.1:2803884
caagagcataagcttcaatggtggtggcgttcatggcaacacccagattatccatcatggtgaagttacccttggcagcaccagcaatggattccatagcagtctgcatgtcaatgcccataaccgaagccatgtccgccgctcgctgcatggccttctcggtaagttccagacttttttgctgatcgacaccagcaccctgaaacagtgcgcccattttgttggcggtggcaaggtactcggattgggacaagcccagatttttgtaggcttcttctcccgttttttggatacgtgcagcatattctccaaacacagcttcagaaccgccaaggttctgctcaagctcaccaaactgctccacgacctcttttcccagcttgatggcagccgcgcccgctgcggccgctgcagcacccatagccgcgccaacacctttaagaacgctgcccagcttctcaaatttcgagctggatttttcggcattgtctccactttcc
>NC_017304.1:2834971
aatcaaaaacagtctccttgcctgtaagctgcgcataatccaacgcctttcgatacagcacttccgtttgaacaggattcacctgaaaaaaagacagcggcgatatattaaacttaaactctcctatataatcagtaatggtatcccttccatagacgactatattctcatcacccaaaataacattggtcctctttgtattaacattcaaaacaacactctttatctccggaatctcttttaccagcctgtccaccagctttttctgactggggatgtttcttccgttaatgaccagaaccaccattacctcgccggtcttaaaccccacacgggtcataatgtgccggaccaagccttctccggtaatttcatcatatgtacttatattgtttttctctatatactccttgacaacagcccttaccctgtcacttacagaatgctgaatggtacaggtggcacagtcaataatctcatgcgatctttttgcgtaaaat
>NC_017304.1:2838524
gcaaaagaccaatcttttcgatcatgttgtagacaccttcaaagtccttctcggcctgaaagatagccaccttgatattggcctcctcaagcttttgcagcatctctttcgtaaagatggaagatgctataaccacatccggctgaagttcaactatcttttctacattcggctggtctatatttcctattgactcgatgttcttcgcctcttccggataatcgcaaaaatccgtccgtcccaccagcttgtcctgcttgcccaacgcaaaaattatctccgttatgttgggggcaactgagactatcctttcaggttctttgtccaggttgacttccctgtcataggaatccttcaaagttacactgtatccgttattattatcaccggccccatcagttggcccgtttttattgtttttattgcatgaagaaaaagcaaaaatcaaaattaacgccgttaacagcggcagtatctttctttttaaaatcatactcctt
>NC_017304.1:2841136
tacctcacaatacagatgagataaaggtatttaaaatctcttctgtaaagtacaagttgatggctctcggtgcaattctgctgaccatgtttatatgctccgggattttgattacatatttgatatacgaaaaccgtgtgttaaatgaagacagaaaaaaggttattgccgtcaacaaccagcaaatgaacttgattaccgagagagaggaaatcattcagtcctatatcaggaaagttgaagagcaggacaagctaatcaaaaatttcacaactctctacagggatatgaccgcaaaatacatcgacggcagcatggaaaacgttacagcttcaagatccggtcttagagatgatcgtgcctttataaacgatataaacaaactcaaaggcattttagacaaactcgaagaaattaacggtgatgacgctgatattcttagcagtttaagcgaaacccaatccaagctgaaacaatacatagactccattccgactctc
>NC_017304.1:2876482
tcttttgtcggctctccgacaagtatcggctggaatcttctctccaaagccgcgtccttttcaatgtgcttcctgtactcatcaatggtggtggcaccgataacctgaatttcgccccgcgccaaagaaggctttaatatattggaagcgtcgattgcaccttcagcggctccggctccgatgatagtatgcatttcatctatgaacagtattacattgcccgcccttctgatttcatcaagagcttttttaagcctttcttcaaattcacctctgtattttgcaccggcaaccattgaggacaagtccaaagtcacaactcttttgtccttcaatatttccggaatatttccctcaactatcttctgggcaagcccttctgcaatcgcagtcttaccgactccgggctcaccaatcagacaagggttgtttttggttcttctgctcaaaatctgtataactctttcaatttccttgtcacggcctattaccgggtcaaa
>NC_017304.1:2888276
ggtgttttcccacttcactgaaatggaatcccgtataaaagatttggaaaaatccatgagcacagaaaaagatgaaaatcaattaaattcaatcatgaaggagtattcacgattgaccgatgaatatgcccgtttgggagggtttgaatatcaaagccgcgcaaagggtgttttgaaaggtttgggatttgaggaagaccaattctcattgaatgtcatgaatttgagcggggggcagaaaacaaggcttgccctggcaaggcttcttcttaccgaaccggatattcttcttctggacgagcctacaaaccaccttgacataaaggccgtggaatggctggaagagtttttgtcaaattacaaaaagtgtttgatggttatatcccatgacagatattttcttgacaaaatcaccaacaaaacactggaaattgaaaactgtgaatgcaagctctacaacggcaattattcaagatatttaaaccaaaaagctgtggacc
>NC_017304.1:2932176
aaccttctgaaggccggaaattgaataaagatagctgtaggttgcaacttcattggcagcgccgtttattgcatattgcacattattatgtatatacacaaccttcatgaaaaaggctatggataaaaacacacacataaacagcggcaatgaaattgcagcctctacagttaacgacccatctttctttttaagcagttcttttaaaatattcatactttcaccttgctattgttatttatataggcttgtccaatacgccatattgctgttctcaggctcctggcaacaatcagcttatgtcatcatatatcgagccttttactgtgatctttatattatctaaaattacacccttcaacgtatcatttattgaactatagtcaacaccggacattttacccaagtttatgttgtccagccaaactctgatatagtattcaccgtcaggcatcttgggatgagtgtaaaatttattattacctccgtttactacaatt
>NC_017304.1:2943039
caccttctgaaggccggaaattgaataaagatagctgtaggttgcaacttcattggcagcgccgtttattgcatattgcacattattatgtatatacacaaccttcatgaaaaaggctatggataaaaacacacacataaacagcggcaatgaaattgcagcctctacagttaacgacccatctttctttttaagcagttcttttaaaatattcatactttcaccttgctattgttatttatataggcttgtccaatacgccatattgctgttctcaggctcctggcaacaatcagcttatgtcatcatatatcgagccttttactgtgatctttatattatctaaaattacacccttcaacgtatcatttattgaactatagtcaacaccggacattttacccaagtttatgttgtccagccaaactctgatatagtattcaccgtcaggcatcttgggatgagtgtaaaatttattattacctccgtttactacaatt
>NC_017304.1:2946775
aaactctggtttcctgaacccccctgtaatattttatacgcatcatctttgtcaaatttttcttttgtaagaatttcttatcagaaattcttttgaatctataaaatttgacaaagcagactttcgagtcttaaaatatatttaaatactaacatagaaggaaaattagtttacacaaaaatatttacactgccgcagttcttttaaaatattcatactttcaccttgctattgttatttatataggcttgtccaatacgccatattgctgttctcaggctcctggcaacaatcagcttatgtcatcatatatcgagccttttactgtgatctttatattatctaaaattacacccttcaacgtatcatttattgaactatagtcaacaccggacattttacccaagtttatgttgtccagccaaactctgatatagtattcaccgtcaggcatcttgggatgagtgtaaaatttattattacctccgtttactacaatt
>NC_017304.1:2957541
aaccttctgaaggccggaaattgaataaagatagctgtaggttgcaacttcattggcagcgccgtttattgcatattgcacattattatgtatatacacaaccttcatgaaaaaggctatggataaaaacacacacataaacagcggcaatgaaattgcagcctctacagttaacgacccatctttctttttaagcagttcttttaaaatattcatactttcaccttgctattgttatttatataggcttgtccaatacgccatattgctgttctcaggctcctggcaacaatcagcttatgtcatcatatatcgagccttttactgtgatttttatattatctaaaattacacccttcaacgtatcatttattgaactataatccacaccggacattttacccaagtttatgttgtccagccaaactctgatatagtattcaccgtcaggcatcttgggatgagtgtaaaatttattattacctccgtttactacaatt
>NC_017304.1:2966277
attcactgtattttttatacacttcatagtcaataacgggaaaaaacatcccttccgccgtttccaccctgtacccgctgttttttgtcttacttaaaagttctcttaccttttcatcttcaatttcataaactttgcccaaatcaaaaccttgagtgtatacttcgctcattttgacttgtatagtttcatcattataaaatcgtttttcaatattcggcaaaaattcttgctgcaacttttcaagcctgtccagcatttcagccgctttttctttggaaactacagaaatattttcgtccaaaaaatcaataacttcgggcagtttcgcaccggtttttgccaaagcccgaaaattttccattattctctcctcacggggctcgttatttgccgccggcatgtcactttcctgcaagttaacgtcgtttacaccgcctcgggttttaaccggaccacatcctgcaaatattcctcccataaatatcccaatagacaaa
>NC_017304.1:3000947
gtcaccatggagcaaatcagcccgtgagggattatatcaaagggaaatgttatgtaacttctcaatgccacaactatgcgctggaaaatgattttggcgatgatatatttattacccacataaatattaacgacaatactgtggaaggctttaagcacaaacaccatcctgttttgggagttcaataccatcccaaagccattttgggacaggatgattcatcttacatatttgatgaatttattaaaatgatggacaacctataaacccaattgagtctttaatgcatggaggtaattatgccaaaaatagataaaataaaaaaggtccttgttatcggttcgggacctatagttatcggtcaggctgctgaattcgactactcaggaacacaggcttgcaaagctttaagggaagaaggaattgaagtcgttcttgtaaacagcaaccctgcaacaataatgaccgatacccaatcagcggacagagtatatatagaa
>NC_017304.1:3013137
cccaattagaataggtgtcagcatagagtggattatgagtaagtaaaatgttatatgaatcagtatccaaatcacctaaaatactttgaatttgctttgttccaaaaaacacgtcctttgtatattcatttttcaaatccttataatacctgagattaaaccataatccatataaattaatgctttcggcacctcttgaaattgtaaccttttcattgtccagtactctgattccgatttcactaagcttgtccattaatatttttcgtttatcttcatttaaatcttgttcatgattgccgacaatataatatacatcaaagcttttacttatctgctctgctaaattaataaagacttcaaaatcattatcttttgcattaaccatatctccggtcataacaataatatcaggattttcaccgataatcttctttacaagtctgttattgttatttccgaagcttttattgtgcaaatctgacaattgcaatattttg
>NC_017304.1:3021055
ggaaatataaatgtgccagatttcaagccgaccgctccacaataataaagcaatcgccaaagtacccatcgcagcaaaagtatcggatataatcataattttccgtcgatcccaccggtctgcgactgcaccggcaataggagagataagaatatttggcagtaaagtacaaactgaaattaaagtataataggatacagaccctgtttctttataaatccaataacctaatgcaaatcctgtaaggcttgtcccaaacattgacacaatttgccctaaggcaataaataaaaataatttcatactgggttttacatttgctttgtcaaatatagaagtttttaccttctttttatctaccgtttcttccaatgcctcttccacaaattctgaacttctaatatttttccatttttccacctgatcaactataatctgcgctaatatgtcggcctgatgtttctggaaaaagtggcctgcattttcaataacccttaaat
>NC_017304.1:3044617
cctcaataacattcacataataggatgcgtagaaatcatcagcttctaccagtccgcctcccatccactccttgtaatcccattgcaatatgtggaaatattcatcttttctgccctcattctccgactcgtacatttcctcatcaaacagatacatcatcagaacaggcttgatttcgttgttaatacctcttctgtcttcaatgcctacaatttcagaatactttatgctggaaatcagcctgggcttgtcctcctccttcagagaatatatatcaagattactgcctatcctatatccaatattccagccaataagcaattcaggatagttgtctccggtaatatctctgacatccgcccaatccaaagccacaatatttgcggtatattgttgctcccaaaaaatttgccattcatgattttcatcctgctttaatataaatacgccaaatacttcaactccgttgtttttaagatcccttcccctgtacagcgtc
>NC_017304.1:3054718
gaaaaagcacgcaccaccaattttgaccttcaccgttacctataacaactctcaaagcctgataatttccggtaggaaggcttatgtccccataaaccttggttggaaaaggatattttccaaacataaccgttacgtcataatctttattctgccttctgatttcactgagagccacctgttttatagcttctgagttttcttctattattctttttgtggtttccacatcttttacatttttaagcttgtccttcatgaaatttattacaacatccctgacatccctttttaactgctggtcttccggagaatcactgtttgccagaacatgcagacgaataatattatctgcaagcccgctgcttacattctccgagtaggatattaacccgacgcatgacaggactgacacaaaaagaatgattgccgtaagtacttttacaaatatgtttttcttgccggtgttatttgacgaattcagcatgatattattcccc
>NC_017304.1:3071974
tgcagcttcgggcgtaagcatactgaacataatataccggattttcgtttgattttttaactgcaaggtccaaatcaaagtccaggtggcttcctgaagctttcgtgttaaagaagaatcttgcggcatctcttccgacttcctccaaaagatcgtccagggatattgccctgcccgtccttttggacattctggctatctcgccgtttctgtaaaggcgcaccagctggaatattacaatatcaagcttgtccgggtcaatgtcaaaggcttttaaagcacatttcattcttgccgcatgtccgtggtggtccgcacccagcaagtttataaccctgtcaaacttgcgctttaaaaatttgttgcggtgataggctatgtcggccgcaaaatatgtcgggattccgttgttcctcacaattacctcatctttttccgctcccagggcggaagctttaaaccagacagctccgtccttttcaaaggtatatcccttttct
>NC_017304.1:3073945
atccctgttaagattgctcttctctatcatctcctttaccacttttgccacttccaatgccgaacttaccagtttaacaccgtctcccatcacctttgaaatggtattgtacaaaaggggatagtgggtgcatcccaaaaccagcgtgtcaatgtttttttcttttaacggcaaaagatattcctctgcaattctcagcgcaatgtcattttcccaccagccttcctcaaccagtggcacaaacagaggacaagccttctgatagatttcaatttccgggtccagctttaaaatggctttttcgtaaaccccgctgctcaccgtcgccacggtacctatcactccgacttttttgtttaccgtttccctgacggcagttgcggctcccggcccgacaacctcaactatcggaatgtcaaaactgtttttcacctggtccaggctgcatgcgcttgccgtattgcacgcgattacaatcatttttatatcctggttcagaa
>NC_017304.1:3075322
ccgcctggggtattccggctttttcaaaaattatctttgcataaatcttatccattccgactgctgaagccagcacaccgcagcccacataaggaatgcccgccagttcaaaaagtccctggatggtcccgtcttcaccgttgcagccgtgcagaaccggaaaaaccacatctatctttttgcttttttcgttctctgaggccttttcaaggccgcatgcgttatttttgcaacttattatgttgtcgaacaggctcactctgtcggcaatacttcttgtcccatctttcagtgcgatttcctcccactctccggaaggaattttatcaataggcccgtcataataaagccactttccgtcttttgtgattcctatcattgaaacatcgaatttatccaaattaatgttcttcagtatggatgttgccgatattcttgaaacttcgtgttccgacgattgtccgccaaaaataaccagtactctttttttatcgcccata
>NC_017304.1:3077319
tcaaaaactggtttataagctttctcgttgtttcatccgcgttcttaagaaccctttttacaatgtttgaaggcatttcctccaaaaagtcaattgtatcgtccaggaacaattcatccaaaatgttctttatttcgctgtcggtaatggattcaacaatatatctctgtaattcatatgatatatacgaaaagaccccggcagcaacatcctttggcaatatcctgaatatcaccagcagcttatgcttgtccgtctcttccaaaagttgggcaatgtcaacttcattcatttcagtaattttgtttctcacttcggcatatttgccttgttcaatgagctccagaatcatttctttcattgtgcagccctcccttgacagagccacacaccaccccaacggtagctatggctccaaacatattgtgatattttttgttaccacaacaaggtaaaggtccagaatccataactaccacctccagttatccgtttaaact
>NC_017304.1:3146931
acaacattatctgtgcccagtttttttatagcaaaatcaattacattttgtggtgtaccttctgcaaaatacgccttaacaccaactcctcttatggctgcttcatcttgatatatcttaataacttgacccaatttaccaagatcatttgctttcgctggtccaccaaccattattaattcgccattagctccaattacatctatatctgttcctccagcacttgattttatttttgctccactaacttgtccacctgttatatttgcaactttctgttctctagtcgcacctataatttgagcttgttttcctgtagtactactcgttcccttaacatacttattcgcattatgaaccaataccctattttcgccaacatgatacgtatgaaaattatcaaccttaaaattgtaaacctttacaggcttatctgttatttcaagctttttaccttccaatactaaaacattacctcttgaatcaaccaacctgtctcc
>NC_017304.1:3164472
tgcaaattatggttgatatatacctttttgttatatgtatagttcactttgtttcgcacacagtaaagaggatattccggttttgtaccgtcattattgattgaaatggtgagttcattactatccttatactgaggcttgaagtcgctttctgatgtaatcagtttaccgtcaatatagcagtttttaaaattcagtttataatttgatgtatgtaaaagtgtgtcattattgattatatgaatagcttgtcctgctttagtattccattctgtcacaatggatgaacccctgattgcgttgaaacgacaattgttaaaataaaaattcttgactgcatcgcccatattcttgccactgaaaatccatggcgtattgataacatcaacacagtccaggttgttgaatgtaacgttctttacaacagattgtatctttgctccgttataccagttatttataattccctcatcagcacggaatacatagatatctgtaaa
>NC_017304.1:3185782
tttgaaactcgttcccggtataacaggcacaccattcacctttacaaattctttgtatatcatactgttatcgccgcttactgtatattctcccgatggaatatgcacgggggtcaaagtttttactctgatcggaatttttccgtctccacgttcagctttcacatcgtcataaggtttataaggaagaaagggcacaaaatcataaggttttatcattttgtatttcacacccttcaaaagtatgcttgtcctccaacgaaatatcattcaaaatttccaaaacattgtccctgcctgttatctttttctctatgaaaaactctttctcagcatatccttccgtttttctgcccttatcataataacgaacagttatgctttcattttcaactttcatcctgccaaaacctttggaagaaaatccgccgaaagtggtaaaaccttcatctatcctttcaaatatctggtatattaatttgacatgccatcggaagaaa
>NC_017304.1:3191335
gttcattgcatatgaaactataaatgaactgcttttcttcgtcccagtcatcgccaaagaattccatgtaatactttccggcatcaaaactgctgtttgagaaaattttctccaaatcgtcgggattgtttttcaatttataatattcaagatatttgattaatacataaaaacaagccgcatctcttatcgtaggagtacatcttttattttccagataatttccgtttcttttaaaataataaggcttgtccgcgtatttgtccagcaactgtctgaatcttcggctgtcagaaagagattgcaattgactgcgaatgtctcttattatttcttcatattcattcttttgaatgttttccggacttaaaaccgaaagcacactgtccatgaatttatcaccccatcacataccggccaaatcccagcaaaatattttgaccgatacataatttttcacatgcaaagaaataatcaaggtaagaattaattctttcaat
>NC_017304.1:3196021
aatattccgatggagcgggtgatgggaatcgaacccacgcaatcagcttgggaagctgacattctaccactgaattacacccgcctacgaatattaatttcacaaagcataagctattataccactatcaatcaaaatagtccagtcgaaaaacatcaattaaatcaaattatatccttgattcttcaagatatttttccaacttacgttttactctctgtagcgcattgtctatcgacttcacatgcctgtccaattcaaccgcaatttcctgataggacttgccttgcaaatacgaagtcagaacttcgcattccagactgcttaaaatttctcccatcttagcctcaattcccgaaaactcttccctgtttataaccatttcctccggatcgtttatgctctcctcgctgataatgtccatgagggtacgatccgactcctcgtcgaaaataggcttgttaagggagacataggaatttaaaggtatgtgtttttgc
>NC_017304.1:3220505
ggcatataagagaaagttcctcaacttttccccttccgataaaaaatgccgggtcttttgcaggtcttctctgtattattttttccagaacaaccgctccggcagtgcgggccagctcttccagttcgtccaaagatctttctccttcgctttttcctcccacaatgacctttgacgaagtctcaagcccaaccagcacggctctttcttcatcgctctcatttaagtgcaccaccgtacttttaagcttgtccgtctcaagtattatgtcccaaagcctattcattcttttgtcgtccttgccaaagggtccatacacggtggttttgcccaaattcccgttttcatccctcacaggcaaagccgcgtatatttccgttatccgcccgtctttcactccgactgccaccatggcatccagtctcatcttaaccagggaatttaaatccaccagtgaaaccattccctcaccgttgggatgagtatggatgcatcttacc
>NC_017304.1:3247580
agcaaacgttgcatttacaacaaaggccttactgcctgattatcccacttacagcttcgtaaacttctttttgaatttcatctatcttttttaaaactccgtcctttacacattcgattttaatccaattgtattttttggcaacatacaaagaattcctgtatgattccaccaaatactcgtcatttctctcatgtatatcttttttctgctccccggtaaatttgtttgccctttctttcataagctccctgctgaaagaggggggcatgtccagaaatatcacgcagtcgggcaccgggagtttataaatctcaaattcaaagttccacagccagtcaagaaagcggtctttctcttccatatccttaatttttgcggcctgatgcaccatgttggatgtggtgtacctgtcggcaagaattatccatccgtcattataagcctgtccccactcagtcctgtaagatgcaaacctgtccaccgcataaaatgtggag
>NC_017304.1:3279174
ggagtggacaataccggtaccaatccttccagtgggccatacctcgtacatgaaggtgactacaacatttccaacggacagattacggtaactgtcaataatatgaaagcattatctgcatatcatatgataataactcctaatacagacctgtcgcccgccaataatagaaatcgctatgaagcagagtatgcaagaattttgggaacagcaaccgtttctcacggcggtcattccggttattccgggacaggctttgttgaaggatatgccggaagcaataatgcgagcaccaattttgtagtaactgccgaaacagacggatactacaatgtaaccttgagatattctgccggtccttacccgggagcacctaaaaccagatatttaaggatggttgtgaacggcgggctccataaggatgttgcttgtatccagactgctaattgggatacatgggaaagcaccactgtcaaggtattcttgcaggcaggtatcaa
>NC_017304.1:3290092
ttctgagcctgctttacaaggttgtttatattgccaccgaatcccggaaaaccgccctttgccattaacatctacctccaattttgtgttgtatcttcagattgttatatccgaatttaaaaatacctaaccaacattatatatcaatatatgctaaaaagaccagtaaaatttttgaaatttattcgtcaattatattgacctcaacatcaaacttttgagcaaaatcctgcgctttctcaaccagcttgtcctcttcatcattttttcctgtatcaacaatgtcctcttcgtcaaaacatttaaccctgacctcttttccaaggcattcgcgaaggcactcttctatcacttcaaggttctcggacttttcaacaagcattttacaaccgttatttttaaatactatcccgacttggttggaacccaactctataagtttggtatccaaaagataggcatatacagccattctgcccctgcttttcagctcgtccagc
>NC_017304.1:3295573
actccggtccgaatatcgccaaatgggatgattcgaatgacccgaacaactggaagagagcagctgaaatcattgccgaagaaattcttgcaatcaatccaaatcttttaatcgtcgtagagggtgttgaggcatacccgatggaagggtatgattacaccaactgcggtgagtttaccacatactgtaactggtggggcggaaatttaagaggagttgccgaccatcctgttgtcatatccgctccggacaagctcgtatattccgtacatgattacggaccggacatctatatgcagccgtggtttaaaaaagatttcgacattaacaccctttatgaggaatgctggtacccaaactggtactacattgtcgagcaaaatattgcgcctatgttaatcggcgaatggggaggcaagcttatcaatgaaaacaaccggaagtggcttgaatgtttggctacctttatttcagaaaagaaactgcatcataccttctgg
>NC_017304.1:3302822
aggcaattgcattcgcaaacagatagctgtatgtatcggctttcaaatcataattaaaccagttttccgcaatgcttttcgccaaagggtatcctgcggggaaaaaccttttaaaaatataataataaaatgaaaaaaacagcgcgtattcaattgcaaagcctgtaaaacccgtaatcacatatcttttcatttgagaaaaggtttcaggggtcaatagttctgaaaaaaatttgtactttttaagcctgtccaatatattgtttactaacataaactcccccaactgttaaaaagtaaaactgctttagttcaattatagcaatttacatacaataaatcaaattaaaaaattcaactgaagtgaaattggaccttgcttgtttttttaatgtaaaaaagcatactaatcaaaatttcgcaaaaatgataaagaaattgactttcaaggcaaaagaaagtaaaattgataatataagcatttacgccaccatacatta
>NC_017304.1:3312135
attctcttccgtcgtattttctcttcagttcctcttctttctggattatctctcccattttaaacacgctcttcacaagaataacggtaaaaatgatgttaactaaaaagcaaagtatggtaagaactttattgctgaatgtttcaaaaatagtaatgttgttaaggaacagactgtatacaataaacaaattcatacaactaaacgacaactgtaaaaccaaaaacttaacccggctggtatatggcttgtccttttgtctatccattaaatagcgaatatttaaatcaaatttgtaaataaaatagcatatcaatatcattacggcaaaatatactaatgcagttgcgaccgtcactgtctggctgctgtcaaattcttctcttgtccatccaaacaaaagcatcaatgaaatcgctatcgttgcctgtgcaaccgtgaaaactattaccataaccaatgagccgacgaccgcctcaacaatattcactctgtaaatc
>NC_017304.1:3344075
atcttcccaggatggctatattggacggtgcactggctgtgtcaggcttctccacaagatctttcaccttgtacaccctgtcactcacaatctccccgcccactataccatacttggatacttgatcttcgggaactttctgtactcccaaaaccgttgttctgtacttatcatacacatccatcaattgtttgatgcaaggcacctctgaatccacaatatcatcgcctaacagcactgcaaaaggctcgttgccaataaaggactttgcacaatatatggcatgtcccagaccttttgcttctttttgtcgtatgtaatgtatgtttgccaagtttgatatatcttgaaccagcttaagaaggtcatggtttcctttttttttaagctcctgctccagctcatatgatttgtcaaagtggtcttctatcgctcttttgcttcttcccgaaataattataatatcttctatacctgactttatggcttcttcaacaata
>NC_017304.1:3376416
gatatttgtttaaaatatccataatgccaagtttctcagccaaaggctttatccgccgttccatttctttataatccttgcccgccaataccaaagtaaggaagatattgtctttgatcgagaaattatccagcaggttaaagtcctggaatacaaaacctatattatccctgcggaaagctgcaatatccttgtcctttattttggtcatatccctgcccgataacagtacatctccgctcgttggcttgtccaaagccgcaagaatgtttaaaagagtagtttttcctgagccggattcacccatgatggagacatattcaccggcttctaccgaaaagctcacatcggtcagagcctgcacatgattaccgccaaatcgtgttgtatatatcttcttaagattccttacttccaacaacggcattataacaacctccttaaagtttctacatttattttagcggtaatgccatatttcctgacatagatttatctta
>NC_017304.1:3400592
tgtccgcccctccggttgaaaaaacaagtctgctgccggaagcatcttttgttacatttacagtgcctcccagctggttctgaatgtacgatgccagctcatccaaatcattatagtccttgtctatttcaatgattttgtcaacgccatttatattaataataaaagttttacccttttcatttccgctcaaatcaataactgtcgagcttgttgcagttatagttgctccgtcggaaaatcccagcttgtccagcacattgttggaatctccggaagtcagcttcactgtttctcccgaaacagaaataaaggttaatttgcttccgtcattgctcacatgcactttaccgctcagctctgaattactgtcaatggcttgctgaatttttgcgacaaggtcatctatactcgttgcatctgaaatatttatggtttgcgccgtgccgtttccaactgttattttaaaactgccgtcggtatataatgaaaaatcggag
>NC_017304.1:3404600
ccctgtcatcaagctcttcatgccagcccaggctgattatgtaaccttcggaagacaacatatccaccatttccctttggttatcagcaataacaacagccagggcaggtgtcccgcaggcgcaaagctcatacaatgtgcttccccctgcagatattgcaacatcggattttagcattacttccgacattcgcaaaacattttcatgcaatacaacattcgggtttctttcggacagctctctaagcttgtccgcattggtaaaaccgctgcccacaacaatattgattctcacatctttaaattcttcttccggcaggatggcatttgcaagcctcagagtcaggttaaaagggtctgagcctcctgttgttatcattatttcccgcacatccctgtttattattctctcgggcaaatttttaaattcatcccttatgagattatatttcaagcccaaaagcataagctcgtcatcgctgtatttggcataatttaat
>NC_017304.1:3405680
tagccttaagtttggcatcaattgtatcgtcaatacctataaaaacattaggtttaaatacattgcctccatatttaaaattccattcagtggatgacggagtctcaaaacagtatatttcttttaccgggtattctcccacaggccttgaagcagtaattaccgcttcaaaggttcttctgtggtcaatattcaaatctccatagtgatgggtatatattatttgaggtttgagtctttgaatatacttgtccacttcctttataatgtccagcaaatccacggaatcaaaccggttgtcgggaaaatcggaaaagtaaacatttctaaatccaagaatctcagcggccttcagcgtctgacttttcagctcacttaaggtgtttttgtcccaatcttctcttttttccgcccgggaagtcataccttcgcctaaaatcaggcaatctgccacatctccgttattgacgtgtctgcgaatcgtacctccgactccaagc
>NC_017304.1:3413158
ttggtcctgacagcctcaaacgggttgtactcacatgcaggtacgtgttttaaggccgcaagattaaacacaatatcgatatcattcattgccctgtcgagtctgtcctcatctcttacgtcgcctataagatatctgatattggcgttttccctgaacttttccgcaagcaaaaactgcttgtactcgtctctgctgtaaactctgattacggcaggattttcagttagaatacgttcaatcagagcttgtccgatggagcctgtccctccgataaccaatatctttttatccttgaacatgttggatcccgctctctttcagtatggattttattttattttcaaaatcgaaactttcttttagataatcggaaattacgtcccttaacttgatatgtttcattccttcgatataagctccgccttcggtggcatttatgaatattcttttctctttttgtatcctgttttcaatccagtatttataacttagcagtc
>NC_017304.1:3422691
ttgtatcctcctcggtggtggtaccactgcttgcctgcacagccagttccctcgccctttgcaatatgtcacccacatttgcgacagccgactcggtaatttccagccatgacattgcatcctgcacatttgttttgtactgttctatctgagccacgtcggtacgaagtttcagcgccctggccgcaaccaccgggtcatccgaaggaacggtaattttcttgccggtggccagcatctgctgatacttgtccattcttgcgaggttttttccaatattgttaatcatattgtttacaatcatattattggttattctcatattacccctccgttactgcatggactaaatacctctaatctcaaagacctactctgttaatcagtatgtcgtaaacttccgccatggtattaatcatttgtgcggccgccgcataagcctgatggtgctttaccagatttgccacttcttcgtccaaagacacccctgacacagacat
>NC_017304.1:3425377
cctttgttaccagaatatatccaccgagggttacctgcacatcgccgttctgcatttcagtaaattcaaaatccgcaagctttgacaattcatccagaagcaaattcctctggtcacggtagtcatttgcattatctccgcaaacttcctcctgcattattttaatgtttaattccgctatctgcttcgttatgtcgtttatctgttttattgtcagcacaatttgttggttcaggtcctcctgcagcttgtccagctgtgcacccaaatgatttatctgatgtacaagagcttccgcccgctgccttaccagagcccttacagtgaggctgtcaggttcctttgaaagctcctgccatgcgttccagaactgatttaaaacgttttggagcccatctcccatcgggtcaccaagaatggtctgaatttcctggaaggtcttgcttcttgtctcccagtatcccaactcggtgttttcatttctgtagatattatccaaa
>NC_017304.1:3428504
gccaaatccgagtttcttttggtctcccgatcgttcataatcatcccgtaaagacaatctttattgcccaccagtatcaccagctccctcgcccttgttatcgcagtgtacaaaagatttctggtcataagcaccgaaggcccgggaaacaccggaagtatcaccacgggaaactcacttccctggcttttgtgaatggtaacggcataggccggctcaagctcgtccaaaatagtgtaatcatattccacaagcttttcatcgtcaaacaaaacctttattttttgctcttcatcatctatttcaactataattcccatatcgccgttaaacacacccgctccttcctggcccgggccgttgattttttcccatctgaggttgtagttgttttttatctgcatcacccggtctccctcacggaatacatagtttctgaaggctttttgtttcttttttccgtcttcgggatttaaaaccttctgaagctcaatattgag
>NC_017304.1:3431819
cgccgtgtcttgcataacctccgtaagtatcaacaattattttccttccggtaagtccggagtctccctggggcccgccaatcacaaatcttcctgtgggattgacaagatattttgttttactgtctaaaagttctgccggtataacaggctttataacatgctcaattacatctcttttaattgtatcgtaatccacctcaggaccatgctgtgtggaaataagcaccgtatccactcttacaggcttgtccccgtcatattcaacagtgacctgggactttccgtcaggtctcaaataattcaacgtgccgtttttccttacctgacttaacctcatggcaagcttgtgggccaatgagatgggcattggcataagttcgggcgtctcatcacacgcaaagccgaacatcattccctgatcgcctgctcctatggcttcaatctcctcgtcactcatttcccctgtttttgcttccagggctttgttaacccccatg
>NC_017304.1:3465224
aatgttttcaagaatctcggacatattttcagaagcagtattctgttcccgttctttatctgcagtttttcttgccttttgggcaatagctttcaacttatccaaaaactcctttattatttccggtttcacattctcttgcagcaatgcactttttaaataaaagtctgcagcacccaattccaaagcctgaaaagtcgcctttgggtccttatcggttcggttactcaacattacaacaggaaccggacaagtcctcataatctcctttaaggcagtcataccgtccatttcaggcatctccacatccattgtcacaatgtctggtttgagcctgtgtactttttctatcgcttcaacaccgcttcttgcaattcctataacaaaaagctgaggatccttttctattatcaagcttatacatcttcgcataaaagatgagtcatccaccactaatactccatactgctgcatcaatgcctttctcctttccgataata
>NC_017304.1:3471851
ggtcaattccggctccgtcatcttcaaccgttataattacattgctgtcctcaggcaacgctgtcacccgtaatgtgccttgttcaggctttcccaactttttgcgaatttccggattttcaatcccgtggtctatggcgtttcgtataaggtggattagcggatcactcatttcctccatgatggtcctgtctatttcagtttccccgccttccagcactaaattaacttctttattcaatgagacggacaagtccctgaccattcttggaaaacggctgaacaactgctgtaccggtatcatacgggttttcataattccttcctgaagctcattgattaatatcgatacacggtttgaaatgcctatcaagtcatcaacggtttcgtcagaagggtattggttatataagttgtttgcaacctgggcaatccgtatctgctcaatcaccagttcgcctaccaggtccatcatcctctcaagacggtccacatcaatt
>NC_017304.1:3487498
atcaacaagcgcatttacacgctttttcttttcatcttgtgagagactcaagtcatactcgtctccgggactcttttccccaaccctgtccagctcaatcaacacggtacccacataatatccggaatgaatctcggtttcaaatatgttcggtgtccctccggctttcaccgacatataattggttccaaaatccatgcctcctccatacggctccagcgctacaaggggtgataccctcacagggcttgtcctttttacagtcttgctggaatctgcattcataaaaccaaaaaggtcgtcatcaatatattttgaaggttcgcacaaagtggacgcagctcccttcttttgctttgccaccgtggtttcagaaagctcccatcccattgacgccagctgttccctcaaagcccgccttacagcctgggatgagcaatagggatattcctttccgtcattcatctgtattttctttatgcttacaatgttgtccgctt
>NC_017304.1:3492148
caattaacgtaatggcaaccgttatgtagttgtaaaacaattcatcaatcttatcatcaaaaggtacacctatcaatgctgccggcaaagtggccgccagcaccttaatccacagggaaaaagtatctttctttatttgtattccgtcttcgaaagaaaaagggaaaagcttgttccaatataaaacaaccactgccattatggctccaagctgtatgacaaccctgaacatttccataaattcatcggacaagttcatatttataaactcttccaccagaatcatatgcccggtactgcttatgggcagccattccgtaattccctcgacaatgcctaaaaatatggccttaattaattccaacaccgccacatctcccttgcaaatgtatttttaaatcaatttcgtaccacatgtctgttttataagtatatcatataaaccaagtttatgactataattccgcatacagttctacaaatacagaccctaaaaccat
>NC_017304.1:3499609
tatttaatatcaatttaacaattccatatatatattaataccaccttgaagccactataccaacatattctttaacagaaaaataaaatttttgcaaagcttccgccgacggaacaaaatccataaaagtaatttttcttatgctgtttgtttgatagtcggtaggatatggaataacgttcacttcatttttttcaaactgttttaccgctcttttcatgtgaaatgctgatgtgaccagaataggcttgttaaaaccatgtttgtccaacaattcctttgtataaaacgcattttgagtggtatttaaacttctgttctcaacaattattttttcctcgggtacacctaagcttaacaaaatattcatggcaatctcaccctcagaggttgtgtggccgggaatctgccctcctgaaataattatgggaacatccagtttatagtaaagctgtacacaggtcagcagccgatttgccgctatacttgaaagatggccc
>NC_017304.1:3507219
cctccattacctgtccgaaatgccccgccgccatttccctggccttgtgcatgagattgacaatcgggacggttatcgttttcgacagtgcatatccaaaaatcaatgacaatataacagcaatcagaaaactcagctttattatatcattaaaagcttctattgctccggcccactcttcccggtcatacctgaagtataaaatataatccgtattgccaattcgtcttgcatagtcaaaaaaggacttgtccccgattctgattaattttcccttgtctcctttacctcccgccagtgcggcaagatagtttcttgactgtataatatcctccctcagtgtttccctgtaaggagactttacatcggtgtatattatttcattggtgttcttgtcaattatggtaaatgttctgaaattgtttataaaaaacagggacattgcatttgctttgttgttagccgtaagaaacgaaacaatttcttcttttgtcggctgg
>NC_017304.1:3508862
tagaataacatagttgtccttttttcttcgaacattagtagcttttattcagaaaatgtcaaaatatatgccaaagggggctgcacgtcatgtccaaggagttaatgtatattctcattaccaagatgcacctcaggttaaacgccttaatcgaaaaaaacaactatgacctcttgaacgaagaagttttgcaatacagccagcggttggacaaaattctgtccctttacaacaggattgtccaaaaggacaagtcctatgctttcagcgtaagtcatcttaataaagccgcaaaatgcaattaatttaaaatagatatcaatccaaatgtaaatataaatcctcattgtatttgataaatagacgtttaatattgtaaacgtctatttttaattctcacaaaacggcttgctttttcaaactttaactttaatttccgtttcccgctttcttgtacgtaggcacaataagtttaatatattctgaaatctcttcagaat
>NC_017304.1:3509695
agaatctggtgatttccggatgggtgaccgttaccggtcctcccctttctatctgctttttaaacagtggtacaacacttccgttgcttccaagcacgtttccaaaccttaccgcaacaaactcggttttgctgttttcattcatcgcctggataatcatttctgcaattctttttgtcgcacccataatattcgtagggttgacggccttgtccgtggatataagtacaaaccttttagttccatacttgtccgcacattcagccacatttaaggtgccaaacacattattttttatcgcctccgtaggattgtcctccataagagggacatgtttatgggccgcagcatgaaatacaacgtctggcctgtattttttaaatatgttttccattctctgtttttctctgatattggcaatcactgtgtcaagctttaaatccggatgcttgtacaaaagttcattctgtatgtcatatgcattgttttcataattatcc
>NC_017304.1:3541168
acaaagccctacggaacaaccgtaaggctttgatattaaatctggcagcgacctactttcccaggacgtctccatcctagtatcatcggcactgagaagcttaactaccgtgttcggaatgggaacgggtgtttccttctcgttattgccaccagaatattgttatcttcacaccttcaaagatatataatgcttaaagcaagactttccttctatcccattaagacttccaaaagacctctttcttggtcaagccctcgacctattagtaccagtcagctcagtacattactgtacttacacctctggcctatctaccatgtagtctacatggggtcttaccctttcggtgggatatctcatcttagggtgggtttcacgcttagatgctttcagcgtttatcccctccaaacttggctacccagctgtgccactggcgtgacaactggtgcaccagaggtttgtccatcccggtcctctcgtactaaggacagatccc
>NC_017304.1:3555416
cagtaaggttcatcttttgattccattctttcagcacatctttatatgcaaaaaatttatcaatctgttcatcgtcaaggtttacaccaaagccggatgccccttcaatcaaaagcttacgcaatttaagttccttttcatccatgctgaaaactcccctgtttttatgatttttgccttttcctttgttccaaatatacaagcagtaccgaaatatccgcgggagacactcccgaaattcttgatgcctgtcccactgactcgggcttgattttgttaagcttctgccttgcctcaagtctgagcccctttatttcatcgtagtttatatctttgtcaagttttctttcttcaagctttttaaactgctcaacctgctgcatttgtctttttatatagccttcgtactttattgatatggagacctgttctctcactgcaaaactcaaatcaggcctgttttcatctatttccgccaaagtgtcataatcaagttccgg
>NC_017304.1:5067
atacaggttttggaaggtctcgaggctgtgaggaaaaggcccggaatgtatatagggagcacctcgtcaaggggtttgcaccatttggtgtatgagataatggataacagtatagatgaagctcttgccggattctgtaatgagataaaagttataatacacaaggataattccattacaaatattgacaacggcaggggaatacctgtcggaatacatcctaaacttggcatatcgactgttgaggttgtccataccatactgcatgcgggcggaaagttcgacgggcaaggttacaaggtatccggaggacttcacggcgtgggtgcttctgtcgtaaatgcgctgtctgaatttctggaagttgaagttttccgtgacggacatatatacaggcaaagatatgaaaggggaaaacctgtaactccggtggagataatcggagacacaaatttgacaggaacaaaaactactttcaaacctgaccctgaaatatttga
>NC_017304.1:18799
tcaaaagttccgccctcgcatgttttaatagaattatcaataatttccaaagctttttctttgtctattgatttgccgggatgaccggtggtaagggttaccttgttgtcttgaatggacaggtttgcttctttgaccgaaatcaatgttttggaatagaaatcatcgattatctcatttactttgcctaagttataagaatactccagacttagccgaacaccttccctgctggtgttaaaaatctcggacaacctttcaaagatatttccttttctgcccacatcaaaagctttttgtgcggcttcttcaatcttgtattccaaatctatttcagacaggtcaacctctgcggccatgccttcatggtttaaaaccacctttaaatcttttgccttctcggaatactttgatttaagaagattgcaaacatcatcaaatgtcatccggcttacatctgtatcgtttataaacactcctttatagaccctgtcatagga
>NC_017304.1:20078
tgtaaagctcaccatagcggatgactcgggctctgaaagagtatacggtcctccgtatcttgtggggccaggaccgaatatacccaatgcttcttcctgcgcttttgcttcttcccaacttgccggataatttctgtttaaatcaactcccctgatattggcactccacacctgggaaaacggtctgcctgtggtattccagcgcagcaggtccgcataatacgggtttgtcgggctaagtccgttaaggacaagatccactccgtccggatttaccatgggtacaatgtatatactgctttgattccatatttcccttacattataaccacgaatcctgctgccggtggaatatgctttcaggaagttttccgcaaatttcataagaagcacggtggttatccattcaatggcatgatgggcggcattgtaaaatacctgtcttggaccggttccgagtctcagataataaagatttcgtccaaggacactggtgcccg
>NC_017304.1:23884
cttgaagtggcggaagaattctacaagcttacgggaagaaaatacggattttttgaagaatacaaaaccgatgatgccgatgttgccattgttgttatgaactccactgccggtactgtaaaatatgttatcgacgagtacagggtaaaaggcaaaaaagttggtttgataaaacctagagtattcagacctttccctgttgatgaactggcacaggctttgtcaaagtttaaggcagtggccgttatggacaaggctgacagcttcaatgcagccggaggacctttgtttacagaggtaacaagtgcactcttcacaaaaggagtatttggtcctaaggttattaactataagtttggattgggtggaagagacgttaaagttgatgatattgaagttgtttgtgagaagcttctggaaattgcaagtacaggcaaggtagactcagtatacaattaccttggtgttagagagtaggaggtgtggtaaatggcttataa
>NC_017304.1:30904
ttcagtttttgcaattttttaaaagagacctgtaataactccgttttcgtctatatcgattttttctgcggcgggaactttgggaagacctggcattgtcatgatgtccccggtaattgccacaataaatcctgctccgctggaaagctttatttccctcactgtgatgacaaacccctgcggccttcccaaaagggttggatcgtcggaaagggagtactgtgtcttggctacacatatgggcagcttgtccattttaagctcttcaatttttttgattgctctttcggctgccggcaaaatgttgacactgtccgcaccgtaaatttccctggcaattatctctattttttcccttatggaaagattgacgtcgtacagaggtttgaaatttgacttttgtgtttcggtaagttttacaactttttcggcaagctctataccgccttcggaaccttttgagaagacatccgagaaagcaacttctacgtttaaggctt
>NC_017304.1:36764
acagcaatttaaagctgaatgaaatatcctcaagacctgataccgaacttttgataaaagcaatttatgagaaaaatattggctgtctggcgcaaaacatgacaaatgtgctggagacagttacaataaaaaagtatggagttataaatgatattaaaaacgagctcttgaggctcggagctttgggaagcatgatgagcggaagcggtccttccgtgtttggcatatttgaaaatgaaaaacaggcttgtcttgcttatgaaggccttaaaaacagtgagtgggaatgctttgttacacaaacaatataaaaattaaaatgggaattgaaacgggattgttggcaaaaactgttggaaaactattattggcagactattgtcatatgcaataagcactaagtgaggagagaatttaatggcgggaaagctttcaaaggtaaatctgaacaactataaacctttaagagaagtaatttttgatactctcagggaagctat
>NC_017304.1:45508
ggaggaagcattgtttatactcttgacagcggagcttcttttaccgtggaaagagattttaacaataatacggtaaaaatctttgattcttttttcaatgacataagtgacagcttcaaaaaaagcaaggaaaaagggcctttgtttgccgtggagcatcttggtataaatgaggcttgctttgaaagaaccgtgtttattggccagatggatacgaaagttgacgcctcgggaggcagggagcttgtggacaagcttgccaatatcagagagacaggctcggaggaagtttcccttaaaaaggcaagggaggctcttaaagattctcttataaactatgtcggaaccgacagaagcacgacacggcccctggatatggtgaacttaaagctggccgaacttgagggaaagaaaaaggaactttttaaggaaaaggaaaaaatatttgaggcggaagaaaagctaagaaagctttccgaacagaagaatcgttatgagaa
>NC_017304.1:48147
agatgttgcaaagccgaaaagcagtgacggcaaaaatttggatatggagaacaaatacaaaaacaaggcggttgtattggaaacagtggttgatattttcagagagcctgatataaactcggaaagggttacccaggcgattttcaaccagcctgttgaagtgattgaggaaaagggcagctggacaaaagtgaaagttgtggacggatataccgggtggcttaagtcgaagtttattgacagggattgtacaagcattatggaggaaaagtatactgacagagccgtgattacgggaaagacaaaaaaagtttattcctccgcgggaggaggagtgacgctgaaagatgttgtaatgggaactgagctttttataaaggaaaaaaaggaccgttattacgaggttgctctgcccggaggaattacgggatggattgatacaaaagatacaataaaagttccgtcgggaagtccgataccgaagacatccgcacaggatt
>NC_017304.1:53736
tttttaaagccataggtataggttgaaaagcaccaggaaaggcatgccatgctgcctcattacgtgttgccgaaccgttatgccttatctgaaacgtgctgtgcggtttttttcagtacccggatgtcgtttcccgcaaacctgaacaggtcaaatcctcctataattcttgacacaattctttcgtcataatattcactgagcagattgattccaaggttggtggctataatggttttgcagggagtggacaagtttctttcctgccgggtgttcagaatgtttaaaagttctgcatatcttgttgccgttggagattcggtcccaaggtcgtctataataaggagttcaacattaaaaatgtcggaataggcggtgtcttcaaattcaccgtcttttagtgccgacagcctgtaatcattaatgaccttgaacagagactgggctgtctggtacaatacggttcttcctcttttaagaagctctgaagctatgcagtt
>NC_017304.1:54741
tcaattcggggtatctttttgtaaacctcttcccttttcaataattgcctgtaagaggctgcctgctgtctcgattcgtattcatttattattatgcggtgaatatccctgctcatgctgcctccttgtttcccattacatgtaaggtttatgcattttcataaagactgttcaaatattcgtcttcgtatttcctttgctcaaagttgccttttttgaggcacaatgactgatgcggatacggaacttgtcctggaatttttctttttccgtgctgcctcatacgacattatttcttccttggttttgaaattgttgttgtgccagtcggtaattatactgtccagataatcaaaatttgggttggttttggaagttgtctttttcaaagcaagttcgatgatgtcaaaatcataattgtaatccataacccacttttcaacataagcctcttcatactcggtaaggtttcggcccagtttcagctttttgacaatggc
>NC_017304.1:70667
cggtaaaaagaccgggcaatgtggaagttttgataggtactcccatatcggaggttttcagcttttgcggaggttttggcattgttcccaaaaagatactgatgggtggaccaatgatgggaatagcgcagtatacgctggatacaccggttctcaagcatacaaatgcccttctggcttttgatgaaacaactgccgtattgccaaaggagcaagcttgtataaggtgcggaaggtgtgttagggcatgtccgatgaatcttttaccactttatcttaacaataattcgataaggggaaatattgaagagcttaacagataccatgtaatggattgcatagaatgtggcagctgtgcttatgtatgtccggcaaaaattaatcttgtccagtcaataaggcttggcaaggcacaggtaagacaagcggcagcgaaagggggaaattaatttggaaagaagttttatagtatcatcatcgcctcatataagggacaatat
>NC_017304.1:72473
tttcatatcccagtttgagggtattgctccgaaagagccgctgactgtggtgaaaaatgctaaaacaaaagtggaagaaatcaatgccataagcggagccaccataacttccagggcggtaacaaaagcagtccaggcagctcttgatgttaatgcggagcttgacaaagcagaggaggatttataaaaatgagtggttttaagactgtaacgaaagggataataaaggaaaacccggtattcaggcttgtccttggtacatgccccactttggctgtgacaacatcagccgaaaatgccttgggaatgggggcggccgttatatttgtgttgatggggtcaaatgtagtgatttcccttttgagaaaggtgatacctgacaaggtcagaattcctgcatatataacaattatttcgggatttgtgacgatagttcagatgctgattaaggcatatcttcctgctattgataagcagctgggtatatttatacctcttat
>NC_017304.1:74155
aatgcaaaccaaacggctgccctgtgggtggacaggaggttgccgataaaattggcgagattctcggcgtaaaagctgaagcagctgtggcgaaggttgccagggttatgtgctcgggaacttatgaggcgtgcaagcaaaagtatgagtattcgggaattgaggattgtgccgcggcatcagttctttttggaggaccttcgggatgttcttacggttgcgttggcatgggtaattgcgtgagggcatgtccctttgatgcaattgtgctggtaaacggtgtggcaagagttgtggaatcaagatgcaaggcatgtgaaatgtgcgtggcatcttgtcctaaaaaaataattaaaattgttccaaaatccaatgaatatacagtggcatgctccagcatggacaagggagccgtggtgagaaagaattgcaccgtggggtgcattggctgtgcaaaatgttcgaaagtgtgccagcattcagccatagagatgcaggga
>NC_017304.1:81244
ccttccgacgccaatcagatgagggcgttggtcggcaaattcttaagcatcgatgatccggtatatgtgcgcatcggacgcggaccggtaccggtaatatacaatgaaaattgtgatgtagagataggaaaagcaattacatggtttgacggtacagatgcagcaattatagcatgcgggcaaatggtttggcgtgcattggaagcagcaaaagagctggaaaaagagggtatccatgttaccgttgtggacatgcatacaattaaacctttggatgaagagacaattctttctgtggctgaaaaatgcggatgtgtattgaccttggaagaacacagcatttatggcggccttggcggtgcagtggcggaagtgcttaaaacacagacaaaagcttccctcatgattgtaggaattccggatgaagatgttccaaatggaactgatgaggaagtatttagctactacggaatggatgtgcctggaattgtactgaaagt
>NC_017304.1:83241
cgaacaatgtaaccggaaaaaccgatttggctgacaccaattttgacacaagctatacgccaaagagaacatcatacaagatttactgcacatacaagaatattcatgcctggtatgatgctatcaaatgcggtattgatgctgctgtaaaagagctggcagaaaaaggcgttacagtagattatgaatggtatggacctgcccagccggatgccgttgaccaggtaaattccattgagactgcaatcggacaaggttgggaccttatcgctgtcgacgttaaccagcccgaattgacaggagaagcaatcaacaatgccgtcgcaaaaggtattcctgttgctgtattcggaacttcagacgtaccgaactgtgaccgtgcattctttgtaggaaatactgacccgtatggtgatggctgtgcccttgcaaaagcagtttgtgaaaagatgggtggcaaaggtcagattgcaattctggcaggtactataggagctttg
>NC_017304.1:84521
aaaaattaggttaattgactggaaaagtacatgtaaagaagcggagaagcttctggaattgttgggtgtgcatgtggatgtgacccaacctgttaaaaagctgtcggcggcttatcagcagctggtctctattgccagggcattggcttattccccaaaattgttgattttggatgagccgacggcggtattgactaagaatgaaaaagagaatttgttcaaatccatgagaaaactaaaagaaaatgggacaaccatggtgtttatcagccatcatctcgatgaagtaatggagcttaccgaccgtgtcaccatcatgcgtgacggtcatgtagtcaaggttgtaaacacaaatgaaattacaaaagatgaaatgattaatttgatggcaggcaaaaaagttgaaaaaacaaaacggataaagcgtaaggtttccgatgaaatctttttcgaagtcagaaatcttacaagaaaaggtgaatttgaagatatcagctttc
>NC_017304.1:90833
atgtagctgctaaaataatcccggttgaattcatagctcacctcaatctgaacttcctgttttgtgtgttcgtccaataaaccgtcaaaaaaagcaaacaggtcctcaatggtatttttgccctgttttttggaatcgccgtaattgtcatatttgtagtatttatatttgagaagttcgctttgagccattttcattacagccacaatgtgcttgcatgcacctgaatagctgtagtaagcagggcatgtacactcatagtcgcagatatcgccgcattcgttaaaatatattgagacatcgtagtcttcggaacctcgaacgacagcattgattaccaatttgtcattgtcaaactcaaagcgtctcacccggtgattgagattgtacaacaggcccattttgtaggtttcattgtttgaggcatggcgaaggatgattttttcgttaatgttgaatatatccataaattaacacctctaaagtggcaactgtaactt
>NC_017304.1:108744
attggggcaggtttgggaatttgttccctttcatttcttataaaatggcttttggagaaatttccggtgcccgtgtccatgtttttcctgggcgcggtaatcggcggcatacctgcgctgtataagaagacaaaggaatcttcactgagaatatcttcagctttttattttttgctgggacttcttgttgtaatatccattggatttattccggaagaaagcataaatattggctccggttcaggagttgtccattatttgatgatacttgtagccggtattgtaattgctttggctttggtgcttccgggtatcagtacttcccatatgctgctggtacttggcatgtatgaatctatgcttacggcaataaccgagtttgatgttttttatatcggaacattgggaattgcgacattaatcggggtttttctcattacaaaaccgattgaatggactttaaacacctttccgcatcagacctattgtgcgattatagg
>NC_017304.1:117844
attgccaatgttatacatgatgaaagggctccgtatgtagggaaatatgcatttgcccacaaggcgggaatgcatgcggatgcggtaaccaaaaactccatagcttacgaacacatcaaccctgaagttgtcggaaacgaaaggctttttctcatgtcggaagttgcgggaagaagcgctgtgcttcatttaatcaaaaatattgacagcactattacaaaggattctcccgagacaaaattgatactggacaagctcaaggagctggaatttgaaggctatcagtacgaaggtgcggagagttcttttgaaattgtgattcggaaaatccttggaaaataccgtccttcctttgaacttggagagtttaaggttgtggttaacgaaccgtctattagcggtgcgaattcttccgccatgataaagattaatgtggacggacagtatgagataaccgcggatgagggacagggtccggtaaatgcgctggacaaggcgct
>NC_017304.1:124363
tattgaaacatgaaaatcagagtgggcagccgtgaaagcaaacttgctgtgaggcaagcgcagatagtgatagattctataaaaaaatacaaccccgatatcgagatcgagcttgtgacaatgaaaacaacaggggataaaattcttgacaaaaccattgacaagattggcgggaaaggtctgtttgtaaaggaacttgatcgtgccttgctggacggaaaggtggatatcaccgttcacagctttaaggacatgcccatggatatagatgaccgtctacccattgttgcggtttcaaaaagggaagaccccagggatgtgcttgtattgcccaaagggaaaaatgaaattgattttaacggtcccatcggctgttcaagttcaagaagaaaaattcagatagagaaaatctatcccggctgcacagtcgagccgataaggggaaatgttttaacccgccttgaaaagctggacaagggagaatattcagccatagccct
>NC_017304.1:127282
gtcatacaaaaagcagtccgggcaattaaggagcgctacagggatgaagtgcttgtcataaccgatgtctgcatgtgtgaatatacttcccacggacattgcggaatattgaaccatggatatgttgacaatgacaaaactctggagtatctcgccaaaattgccctgtcccatgcagcggccggggcggacatggtggcaccgtcggatatgatggacggcagggtggcggcaatccggcaagagttggacaaacacaactttatcaatacgcttatcatgtcatatgccgtaaaatattcgtcatctttttacggaccgttccgtgatgctgcaaagtccgccccgtcctttggggaccggaagtcataccaaatggactatcacaacaaaaaagaggctgtaaaggaagccttgacggatataaacgaaggtgcggatattctaatggtaaaaccggcattggcttatttggacgttatcagcgaagtttccaaaca
>NC_017304.1:134121
atatttttgaatgggacggccttcattcaatttataaaataaatcccattgttttctggtctgaagatagggtgtgggaatacattaaaaaatataatattccgtacaattccctgtacagcaagggttttcggagcattggatgccaaccatgcaccagggcggtaagacccggcgaggatgttcgcagcggcagatggtggtgggaagaccctgacaaaaaagagtgcgggctgcacgcaagagtgggacaggtgtaaatatggagcgtgtgattgggtgtacactgacaaaaaatacggattgtacgcaaaaaacaggtaaggtttgagttatggaacatgtgattggacgtacactgacaaaaaatgcaaattacacacaaaaacaggtaagttcttggttgtagagcgtgtgattggacgtacgttgctaaaaaagaatgctgattgcacacaagaataggatgggtcttaaatatagagtatgtgagaggacat
>NC_017304.1:156080
aatgtcctaagctgttgggagaaattccaactgaacttgctgtattgttcacaaatgtattaatactattgtcaacattataggtgatgccggataatttaacatctgatatgtttttttgatttagaaatgcaattacatcgtctatagacaagtgtatcaacaattcttcaaagaaattttgtttatgtccatatagtgataataaagttcttatttcaagtgtattttttaactttatcacagcttgtccgcttggttggagcaaatctatgatattttccaacaacttaaacggttctttataagaattgagtgcttcgcccaaaatgatatagtcaaaactatctttaacataatattcatttaagaactctattctgtcgcaattaacatttccttcacatgtatgaagcaaatcattataatactttgcttttgttgtaaatgcatataatttaatattatcagcgccgttaaatctcaacttatttttaatt
>NC_017304.1:166900
ctttctgtattcccgcagctcttccatattgattttttcacttaaggatattatttcatcatcgctcattgcattgccggtatcgcttacttcgatatttaacctggcaggccaattttgacgtttaaattcttgaatttcgtccgcaattaaaatgtttactgtcaaatcttctattcttgtaatatgccaaatattccaggcaatagttacatcttcttttgtcggcattgtgacaaaagcttttttgtccaagccttcccaaagctcatcttccagtgttggtatattcctgcagtacacatcgtgtgaatgcaccatggaatgcagatcttgtattaactcaatcgtttcgttaaacttgtcttcatttagtattatattttttagttgtttttgttttggattccagtccctagctacactaaacatttaaaatcctacctttttaaaatatgtaattgcttataacaagacaatagatatattctacttgttat
>NC_017304.1:173392
ttatttttcgaaagagttgatatcgttatcagggacattttgctcgaaaagctggatgcggatatcgaaagcatgcttgcatctatcagggagctcagagaaaaggccaattatcaggagcgggaggatgaattctttacggcaatcgaaccccgcatcctgtcgctgacaaaacgcatttcagcaaagtacgtcgatcgcgaacaaatagtgaatttttttgttaaacttgatgacaaaggatgctgggacaggctggatgaagagtgtaaaaacatgatgattacatccgagatagtttacagaactttgatttcaagagaggatgcggacagtcttgactattctccgtctatgattccccttaccaaggtgattgagtatcttcttaatgacatatacggtaaaataaaaggcaatattgtgtttgaagggcccggaatgaatatagattccaattcggtaaggtttttcaaagacaagaacgaacctgagcccaa
>NC_017304.1:179873
cctgagataaccgcggccttaaagaggttgatgaacataaaagatataaagttgaaaatgtttgcggcaatttcattgctcagacatgagtgtgaaccggcaaaagaggatataatggatattgcggcaaacagtgagacaagaaactggttttataacgctcttgtcaaaatgggaagaagtgaaatatatccggaagaatacaggaatcagaaatccttcgcagagtcaaacatggtggaatggcttgtctatcctaccgaattgggcaggatgccggatgaaatagaactgatgaatgtgtttgatattgatgaaaaggagtattatcttttccggttcagatgccaaagcagcgaacactggaaggaaaaaggatggatggcgggagtggccgggcctttcgacaaaagaaattccccgaccacattagccgagggacatactttcagccactttgaaaactgggaaagcaaacagccgagagagcattttgaatc
>NC_017304.1:184719
atgcatgaagcaaaagaagaaatccgcaaaatcggtgtggatgcgtcagccataacatggctttcacccaaagcattgtccattgcaataaagcttgagaatgtaagctcttatgaggcaaacatactcaagcaggaaatgctggccaagggcggagatgccgccgtaaacagaggtgtggcaaatttcagcacggaaagctccgatgttctcctgatgggcacatacagccagtttaacaaacttgtgtacaagcttcgcatgcacggcggaagtttcaaggaaattaccgatgaaattcaaaggcttctggaaggtttggagaagggaaagccggagtattttgagtgcggcaagtatagactgcccataggagaaaaaacttatgtgatgggaatactcaatgttacaccggattctttctccgacggtggaaaatatcttgatattgacagtgcggtaaaaagagccagggaaatggtggatgaaggcgccgacat
>NC_017304.1:192611
aaaaaaacagcatcatttattcttgttctttcattgctgctggcttttattattccggctgaaggggggttggcagcagaaggcaatttacttttcaacccgggctttgaactgggaagcaccgaaggatggtatccttacggagagtgtaccattgaggcggtcggtacggaagcgcacagcggaaattatagcgtttttgttacggacaggactcaggattggaacggtgtggcccaggacatgcttgacaagctgaccgtaggcatgacctatcaggtttcggcatgggtcaaagttgcagggacaggaagtcatcaagtcaaaatatccatgaagaaggtcgaaaccggcaaggagccggtgtatgacaacattgcgtcaattaccgttgagggatccgaatggtacagactgtcgggtccgtacagttataccggcacgaatgttacaaaccttgaactttacatagagggaccccagccgggtgtcagctacta
>NC_017304.1:205986
cgttaaaatgaattatgtttgtcagtgatacttcagttggtaacgatgcattatataaaagtttttttattgttagtacaaggcttttggcttggggtggtgaacaatggatttaagacctgaagaggtaagtgcgataataaagcagcaaatagataaatatggaaacaaatcccatgtggatgatgtgggctatgtattacaggcaggggatggtattgcgagggtatacgggctcaacaactgcatgtccggagagcttctggagtttgagaacggtgtattcggaatggcgatgaacctggaagaggataacataggctgtgtgctgtttcgcggcgaaagagatgtaaaagagggaacgttggtgaagagaacgggaaagactgttgaggttcctgtgggaaattctcttatcggaagggtgattgatcctcttggaaaccctttggacggcaaaggaaaaattaagacggaaaagttcaggcctatagaatatc
>NC_017304.1:210954
ataacggaacacagtatatatatggacggtacaattaaagataagataaaaaataatttggaatcacttcttaacgtacggattatagaaacagactttgactccggggaaaatgaaaaagtggatgttatcgccttaggcagtgataacaatcctttgattgtgttgtttaagacagcacaaaacgaaagtgtggcggcaagagccgtgttttatcttgactggcttgtaaacaacaaaaatttgtttaacaagctcgtccaaaaaactttcccaggtatgaatgttgacggcatagactggcaaaaggcaggtgtctgctgtgtgggaagtgacttttccaagtatgaccgctacatgctgtcgcatgtcgggcgcaatattgaattgattcgatgtaagaaatatgacagggatcttatggttattgaaacagtttacaaaccaacaggcataagttttggaaagcctgtgtctttatctttgacagccacttcaaa
>NC_017304.1:216587
ttaagaccagacaccgtcgatacaagcagcaaggaagttgttgccctccgggaaaacccgaatgtcaagggcatatactacaaatttaccataaagcgtttgcaaagatcatccaggagtttgccggaaggtgccgaaactgcctctcaaataaacaatgtcagtctggaggctgtggggacgagctttacctattcacaaatcagggatgaaatacacaacagattgtacaataaagaatcggggcttgtccaggaaaagctgaacaaacttttgagcaaggataaccaaaaaggtaaggctactgacattgatgaagcgattttgcagcttataggagagattgaagaggagctttcaattttcctgaaaaacagaattgacagcacaaccggttcatactccatagtagtgggcacaagaacaataagggactttgacaagcctatggtgacaaggctgacttttgaggataaggccggcctgaaagttcccggtgt
>NC_017304.1:218120
actgcctcttacacgtatgtcgaggacagcaagctatacagaagtgcggaatcggctgcttcaaacagggtgaaggtcttgaccgagattgatatcagcgcatatgcagtttccacaaacaagattaaaatagaatgggatgatgtgtggaatactgacggaagaataggttacaagctttatatttccgaaaacggcagttttgccaatacgccgccgatatacataggaaaagaccagataggcccggacaagccggtaaaagttaatgaatcaacgggaaagctggagtatattcataccgcaagagacccgggaagggtttattatatcagaatagaaccggacgtaaatgatgcggagcttaagaaaaaccagtacagcaaaaccgttattgtgagtagttacattttggtcaggacaacaaaaatagcttcaacggaatccggggttatttggaagctggaatggagtccggttgttaccagcctgagtgacag
>NC_017304.1:222871
ttttaaagttgctttacaaaacggtggaagaggggatatatattgaaatttttgttaaaacatttttatttgttaattatcttaattatactatttacaattgggagtgcaaagctatattataataaggggtcctcttcgactgcattgaaggaagctttcatagcatccggggcaacccttgccaatactgaattttatgcatgggcaaagacagaaaaaagtttcgaagaattgtcaaaaatcgtggacaaccttgcgaaagatatgaatgtggagaataatgagctgtattcgagaaggctcataggcaacgacatgattgacaagatagaagtaatcggaaccatcggcaggggaaggatggtaaatatatgtgcccagtctgccagaaataagaaagacggcgaaaaatcctatatttcgctgagtcttactttaggacctgaagaatttgaacttgaaagaatacacgacaatttgattaatgtgcttgacaa
>NC_017304.1:226487
gcagctacagccgcagtaattacggctcataacatacgctcatcgagaagtattggtgaggaagatataatctcgcctgatatggcaagcagtataatggatgaaaacggaaatagcagtagttacttgttaccgcaggacggttttgaaaatgaagatgcggcagaaacactcggaaaggcatccgaagcagtaaagccgaccgaacctgctgcaagtccgaaagtccaggaaagtccaaaaccttcggacaagcctcagaaaacagaaacatcaacaaaaacggaaaacaaggacgagaaaactcaaaacacaaaatcatcgggaaaaactgaaagcaaatccgcaaacaaatccgaaggcaagactgagagtggcaagaaagttacatttgtaatgcctgtttatggagaagtgacttttgaatatgctatggacaggctggtttattcaaaaactttggatgaatggcgcgctcacagtggtgtggatttgagagc
>NC_017304.1:231741
gcaggttttttctattcatacggagagccttcgggaatggtggttattgacgggaaagtttatacgaagtccacgggaaaatacccggtttttgttgtacagggtaaaaatgctttcttaagcgaaattaagagcaatatatggatattgcacggcaacagaaggattgcggcggatgatataaacagagagggaaaacccggtgaaacggtggtgtacacgccggttttcggccctacaaaccgggcggacaagctccatacatcatatattgtggagaataacagagtagcaaggaaatttcgtggggatacggagtgcaaaattccttcggacggaatggtaattaccttttatgagcccatttcatcggaagaaaaatttgaagtgggggactggatcggaatcgatattgatccggattttgggccgggatttcaggcgtatgaatgcggaagctggcttgtaagggatggacaggtggtggctgttgacaggga
>NC_017304.1:242986
ccgaagcttagcaaactgggaggaacggactgggcaaagacaagagccaggacaaaggaatcattaaaggagctggctcaggagcttattaatttatatgcccagagggaaatggcagaagggcatgcttttggaaaggataccgtatggcagaaacagtttgaggatctgtttccgtatcaggaaacggaggatcagctgagatgcattgaggagataaaaagggatatggaatcgccgaggcccatggacaggcttctttgcggcgacgttggctacggcaagaccgaagtggcaatgcgggcggtgtttaaagcagttatggacggaaaacaggtggcttatctggttcccacaacggttcttgcccagcagcattacaacacttttaaggaaagaatgaaggattttccgataacagtggaagtattaagcaggtttagaacacaggcggaacaaaaaaggatattgaaagatgtaaaagccggcatggtggatgt
>NC_017304.1:262857
tccgttgctgtccagtacgttgccgaatcttacggcgcaaaattttgttttgcttatgctgttcatatattgtattataagctcggcaattctttttgttgctcccattatgcttgttgggtttaccgctttgtcggtcgagattagcacaaattttttacagttgtattgatgggcgcattcggcaacatttaatgtgccgaatacattgttcttgacggcttcctggggattgaactccataagcgggacatgcttgtgagccgctgcatgaaacactatgcccggcttgtattgggaaaacacataatccagtctttttttatcccgtattgatcctattatcactttgatatccagattgcctttatatttttgcacaagttcattttgaagctcgtaagcattattttcgtatatatcaaacaccaggagggttttaggctcataagatgctatttgcctgcaaagctcggagccaatggaacctcctcccccgg
>NC_017304.1:281316
tcttcaagagcttttaatacaaatagcagcactgagtatgattttagcgttgaatattactctgctaaagggattacatcagaaaatagaatggctgaaaaatgaaatagttgtacttaagttaacagttttagaaatgcaggctaagggtatacctgcagatgtgattcataactttataaagacatacggaatgggaagaataaatcaagcaaaagctacaatgggattcttcaaagattatgggttgtccaatgacgcacttagaattataggaagaaactttactccagagataatagcacaaatagaaaatacatacgtgaaatccctagtattttatacaggtaatgatactgaagtaatactgattctttttaagcaggcatcaaatttggaaatggcgaatacgctttcaaacaatcacatatgacaatatttctaaaaaagaaattgaatatgcggaagaaagttttactcctaaacctgacgggaaaggt
>NC_017304.1:296954
aacaaggtggaggtcgtaaaaacagtatctcttccggcaggaatactcagtgatatagatacggagctcgtttccaaaaatgcggacaacggggattttataatcatggttactgacggaattattgattctttcaagcttgaagaaggcggggagcagaatttgataaaatttattgaggatattgacagcataaatccccagggaattgcggatcttatattggccgaggcctgctcaaagtgcaaggacaagcctgtcgacgatatgacggtgctggtggcaaaggtatggaagcgataaataataatttttagtataatttgcactcatttgagaaagaatatctctgaatacatattttcggaggagtgctatggtgtgcgatgacacaaaaagagtagtggtgatcagaaatatcgcttcaaattttattgaagaggccatactgattttaaaaggcaatcctgaagaaaacggaagaaaaattaaaaagattt
>NC_017304.1:313046
agtcataaccggttccacgggaatgaccggagccggatgccttgccggaactgcatctttgcgctcagggacagggcttttgtatctcggtgttccaaagactctgtcctttatatatgagtgtaatctgacggaagccgtaacccttcctttggaggatgaaaacaaaggttttttgactaaagagtgtattcctatgcttttggagtatatggaaaaaatggatgctgttgcaataggccccggcttgtccaccaaagaagacgtggaagatgttgtgttcagtgttgttgaaaactgcaaggtgcccatggtgattgatgccgacgggttgaacctgatatcaaggaatttgccggtgttaaagaaagccagggcaccggtggttcttaccccccatcccggagagatggcaaggcttacaggattgagcattggagagatccagaagaggagggttggaaccgccagggaattttccgaaaagtggggagtcacaa
>NC_017304.1:321446
tggaggatcgctttcaagtgcagatataataacggtcctgtattttaatgaaatgcgcgttgaccctaaaaatccggcatgggaagacagggacaggtttgttttgtcgaaaggccactgttctccggcactttatggagcccttgccgagagaggctttttccctgtggaagagcttttgaaattcagacatatagacagtttccttgaggggcatcccagtatgagatatgtgccgggagtggacatgtccaccgggtctttgggacagggaatatcagctgccgtgggcatggcaattgcaggaaaactcgacaaaaaagattattatgtttatgtgatactgggagacggcgaaatgcaggaaggacaagtctgggaggcgcttatgtcggcttcccactacaagcttaacaatcttatagcctttctggatcacaatcatttgcaaatagacggcaatatcacggaggtaatgtctcccgagccgattgtggaca
>NC_017304.1:323723
agacgtatcggttatttgccggaaaatccgccgctttatacagatatgaccgtcgatgagtacttaaactttgtcagtgaacttaaaaaagtggaaaaaagcaagagaaagcagcaaatatctgacattatggagatgttgaaaattaccgatgtcagaaaaaggcttataagaaacctttcaaagggttacaagcagagggtgggatttgcccaggctttgataggaaatcccgaagttcttattttggacgagcctacggtcggtcttgatcccaaccagatacttgaggtaaggaacgttataaaagaattgagaaaagatcacacaattattttcagtactcatataatgcaggaagtaagcgcagtatgtgaacgcattgtcataataaacaagggtagaattgtggcggtggacacaccggaaaatctggcaagagctatttccaagagtttgaggttaacgtttaagattgcaggagaaaagtcttctgtcat
>NC_017304.1:325366
aagaattttaaatatggcatggtttttactgttatggcggctcttgttgtcggaataacgatattggtgaatgcttttgtttcagctcttaatataagatgggacgtgtctcagaacaagatgtattccattggtgagcagactaaagtgatacttgagggtttgaaacaggaagtcgacgtggtaatgctggccgacagggatgagataaaaacatatgaagccggttttattcttgtggaatttttggacaagtacgacaagtttgacaaagtaaacgtaaaatttgttgacccggacaagaatcctgatatagtaaaagaactgaacaaatccggtacattaaatccccagcagaatgagattattgtaagaagcggagacaaggtaaagaaagttaccatatatgatattttccagcaggactattacggaccgatgatgtttatgggcgagcaggcgataaccggggcaatcaagtatgttaccagcgagaccat
>NC_017304.1:332000
aggcaatggcgttggcccacagctttgacggaatggttttcatacccaattgtgacaagatagtgccgggaatgctgatggcagctgcaagaataaatgttcccgccattgtggtaagcggaggtcccatgctgtctttaaggcataatgacaaaaacctggatttaaacagcgtgtttgaagctgtaggggcatacaaggcgggaaagatgacggagaaagaagtttgggagtatgaggaaaaagcttgtcccggctgcggttcctgttccggtatgtttaccgccaactccatgaactgcctcactgaggttttgggaatgggtcttccgggcaacggaacggtccctgcggtttatgcggaaagaatacgccttgcaaagaaagccggaatgaagatagtggaattggttgaaaaagatataaaaccttcggatattctcactccaaaggctttcgagaatgctctggccgtggacatggctttgggctgctcgaca
>NC_017304.1:334533
atgtatgaacttaccaaaggagaggcaataataactaccgaggtgggtcagcaccagatgtgggccgcccagttttacaaatacacttctccaagacagttcctgtcctcaggtggtctgggtaccatgggatatggtcttggagcatgcattggcgcccggattggaagacccgacaaaaaggtaattaatgttgccggtgacggcagcttcagaatgaactgcaatgagctggccacagctgttgagtacaagcttccgataatagttgcgatattcaacaatcatgctctgggaatggtaagacagtggcagcagttgttctacggcggaaggtattcctcaacctcgctggacagatgtacagactttaaagctttggcggaagcttacggtgcaatcggtataaatgtcacagccaaagaagaagtcgatgaagctttaaacagagcactggcgtctgaggatacccctgtggtaatcaattttgaaattgacaa
>NC_017304.1:365162
aacgggcgtcaggtgctttcaaatgttatctcatcccaggttgctcttcatcaaaaatatggaggggtcgtacctgaaattgcttcaagaaagcatgtagagctcattatgccggtaatacatcaaagccttgaggaagccggaatcaaaatagagcaagtggacgccataggtgtgacctacgggcccggtttggtcggagcccttctggtcggactttcggcggctaaagccttggcatttgccctggacaaaccccttatcggagtacatcatattgaagggcacatagctgccaactatatagaacacagcttattggagcccccttttgtatgtctggttgcatccggaggccacagccatattgtgtatgtacaggattacgacaaatttgagataatggggaaaaccagggatgatgctgccggagaggcatttgacaaagttgccagagctgtcgggctgggatatcccggaggtccgataattgataaaac
>NC_017304.1:376173
ttaatgataaatttggtattgagattaataagttgatgtgagtttatcattaaagttttgtgggggagtataaataattctgtgtatcagaaatttttcaatccttcctggcaagcaatttttagttttcaaagtttacagaatgtaaatcctaaatcacttcgacattatatattgttgccagttttgttaagttttatacataagtttgatttaattgggttataattgtttttaatggggtgttttgtcctttttcgcctaatttttttattttgtgaggtctagcccgtccggcaatgaggacgagcccttaagggcggtgggggtgaatgcttttaaatatacttctccaacctgactggatactgaatcatcagttgacttagtaccttatcccaattcttatacctttgtgtccacttctttactacattcattgacgctaaataaagcatcttttccagtgaactgtcattcggaaacattgtttttgtttt
>NC_017304.1:384623
tggttggttttggagacaattatcccaaattcccgcatcacagggctgcaagcggcagacttgaaggaccgccggccgacgaaacaaagaatgatccgcaaaggcatattttatatggcgctttggttggtggagcggatataaatgatgaatattatgatgatatagataagtacgtttattccgaaacgggattggattataatgcagggcttgtcggcgcattggcaggtatgtcaaaatattttggacaaggccaaatgcccgaagatactcctggtattgaaggtgagccgcctgtatactatgcagacgcaaaaatatacgaagaaaatgaaagcggtattacagttgatcttaatatgtataatattgttacatcgcctccgcaatacgagtccgatttatcctgcagatattttgttgatttgtcggagtatgcaggggaaaatattgatatgtcaaaatttgtaacaaaagtgtattactcgcctgcaggt
>NC_017304.1:403680
aaaagctttcccgaggaagtgcaggaacggctgactgtaatcagaaatattattcgtgaattggccccgcaggctactgaaagaatttgcatgaggatgcctacatatgacttaaatgggaagtggctggtccattttgccgcttttaagaagcatatcggattttatccgcagcctgaaggtattgaagcatttaaagaaaaactgtccggatataaaacttcaaagggagcagtgcaatttccgctggacaagccacttccggtagacttgattcgtgaaattgttaagtttagggtggaacagcaaaccaaataaagggattatcctttgaaagtgtgtttggacctatgccatgcactaaaaatttagtctcccacaagccgtatacgcactataataaaatataacctgtcggaaggtgggagcatggtaagaataaatgatatttttgcaattctgctgttgatattgccgggggttttaaccgaaaaaatagt
>NC_017304.1:406006
ttgattatcgctctgaagtgaagacaatgcctcttatttttttaagggaggaccgggataattaaaaatcttaaaaagtttgggggagtggccatgccggaagtaaacagaagtcaaaagagggcgatttccgaggaagatgcaaaaatgctgataaaaattatcaacgatataaagttcggaacggttacaattattattcaggacggcagggtggtccagattgaaaagaatgaaaaaataaggcttgtctgaaaatggagttgaataatgcccaaaatacgactaaatcgatatgtttactaatataggaggtgaaaaaatgtcaaaggaaaaggagaagctgtttaaaaagctgtcggatgcagtggttaacatggatgaagaggaaactgtactgctttcaaaaaaagtggttgtagacggatatgacgcctatgaggcaattgataaagggcttgccgacggcatggacagggcgggaaagctgtttgaggaag
>NC_017304.1:437068
atgatattttgctggaacaacagtaagttgtaagtttgtaacggatgtaaaaataattaacagttgagtttttaaaaggcattatattggttgtaaaactgtataatgccttttttttattgggtgcaacatttaacatacattttacaaagcgtttgattaaaatatgatataatttctttgattttgatgaaaagggaatgggtgaggtatggatctgtttggttttttagagcttataggcggcttgtccctgttcctctttggtatgagccttatgggaacaggtcttgaaaaaagtgcgggcaacaagctgaaggtcttgctggagcgtttgacgtcgaaaaagctgaatggttttttgatgggtctggcggtgaccgccatcatacaaagctcttcagctactacagttatggtggttgggttcgtaaactccggtataatgaccctaaagcaagcgatacacgttatcatgggagcaaacgtcggtacgacgg
>NC_017304.1:440576
gatgtggtggatatcatcggttacgacaaatataatgcaaaagacggaaaacccaatggaagtgcgatttcatccacattctacaatctggtgaaacttactaatggcaaaaagttggttgcgatgactgaaaatgatacaattccgagagtttcaaaccttgtaaatgaaaaagcaggatggctttatttctgtccgtggtacggctggtggctgacaagcgaacagaacaatcctgtggattggcttgttgaaatgtatcagagcgattactgcataactttggacgagcttcctgacttaaagaattatcctatatcggattatgaggattccaatccggatccgtctccgacacctacacagccgccgaaaattacctatggagatttgaacggagacggcaaagtcaattcaacggacctgacaattatgaaaagatatattctcaaaaactttgataagctagccgtccctgaagaagcggctgacctgaacgg
>NC_017304.1:441727
tgtcatggagaggagactgccacgtatatgatgcaagacttcctctggattcccagaacaccaacatgtccgatggttttataagcagcaacagaagtgtgcttgaccctgacggagacggcaaagttgacgtgtcaggcggttttcatgacgccggcgaccatgtgaagtttggtttgcctgaggcttatgccgcttcaacagtgggttggggttactatgaatttaaagaccagttccgtgcaacgggacaggccgtccatgctgaagtaattttaagatacttcaatgactattttatgagatgtactttcagagacgcttccggaaatgttgtggcgttctgtcatcaggtgggcgacggagatatcgaccatgcattttggggtgctccggaaaatgacaccatgttcagaagaggttggtttattaccaaagaaaagcctggaactgacattatttcggcaacagcagcttctttagcaataaactacatgaat
>NC_017304.1:451221
tttctgactatagagtcagaatggatattgtaaggaaccacattgaaaggttgaatggaatcattgatgtcgagacgtgtccaggcagagggacaaagttcataatcaaactgccaatcaagcttcctcttacccttgcaatattgaaaggacttttagtcaaaatcagcaatgaaacttatgcgctacccatggataatgtggttgaaattgtgaggaaaccgaaaaatgagattgaatccatcaatggacaggcagtggcagttataagggacagagcgattcctttggtatggctgcatgactacttcggtgtgccgcgagacgaagagaggaaaaatatgctgattgttttggtgggaatagctgaaaaacgttttggacttgtggtggatgaactcataggaaatcaggaagttgttgtcacaaaccttgggtcttatataggcaaagtggaaggtatttccggagctacaatcttgggagacagaagtgtggcc
>NC_017304.1:456318
agtcaaagtctgtatattatattggagaggctttatgcctctccacagattctgtcagggaggctgtagcaaatctgtatggatacatttggcctgattcaattagctgagcttatatatgaatattgcggcattgacttttttaaaaatctttcctctcttgaaagtaaaatatcagacagactcaaggaattggggctttcgtgttgggagtacggaggttatttaagggttgagccgaaagaatgggacaagcttattgaacttattacagtcaatgagacttatttctttcgtgaggaaaaccttctggaagagtttcaaagagtcatacttccaaagtaccagggccgtacacccgataatcctttgcgtatatggagtgcagcttgttccagtggggaagaaccatatactttggctatattaattgaagagagcgggctgtttgaagccggtgcagtagagattatcggctcggatatagacaaaaaggtttt
>NC_017304.1:457217
tatggggtattagtagtggacgactcatcttttatgagaagatgtatcagcttgattatagagaaagatccacaactttttatcataggaattgcaagaaacggaattgaagcaatagaaaaagtgcaaaggcttaaacctgacattgtgacaatggatgtggagatgcctgaaatggatggcatgactgctttaaaggagattatgagggtttgtcctgttcctgttatagtgttgagcaaccaaacggacaaggatcctgaaacaacttttcaggctttggagttgggagctgcggatttttatttgaagaatgcgctgctggaagaaaacgtgaaaccggaaataataagagagtttttggataggttgaaagccattgctcaaaaagcaagaaagtgtgggaagaaagaaatcaaacagaaaactgattctgaaaaagtgtccgaaattcttgacaatattttgagcaagtcggaagatttgattaagacaaaaac
>NC_017304.1:458632
tgccgaatttgcaaaaatttttaatgccgagcgttattatgaggactatcaggaacttgtaaaagacgagtctttggatgtcatatatgtagccaccacacacaactttcactacgaacacgctcttctttgtctcgaaaataaaaaagccgtcctgtgcgaaaaacctttcaccgttaattcaaaacaggccgaagatttaattaaagttgcaaggcgaaacaaagttttcttgatggaagcgatgtggacaagatttttgccgtgcatagtcgagctgaaccgtttgctttctcagaacataataggagacatcggatttttgcgggctgactttggaaacagtaccaaaggtcgggatgtgccaaaatactactttgaccccaatcttgccggaggtgcgctgctggatttgggagtgtatcctgtttcttttgcgagacttgtgtttaaaaaatctcctgttggtataaagacttttggatatatagccgattcaa
>NC_017304.1:467988
aattgatttggtcttgtcaatttcaaaaaatgggggtggatgttttttattttttaaagcaaagtcgtgttttaatgaaaattctctgggtaaaattattaataatagcacacaagtattgtaaaagttacaatacttgttattgacggaaaggggctgtgtacatatatgagattcaaagttgtcggaaaaaacattgtcgtaactgaagctttaaaagaagcggctgttaaaaaagtcggaaaactggacaagtacttccgtcgcgatgctgaagcaacaatcacaatgagcgtgcagaaaaacaggcacatagtggaagttacaatacccttcgaaggaggattgctcagagctgaagaagacagtccggatatgtacgcttcaatcgacaaagttatagacagtctcgaaagacagataagaagaaacaagaccaaacttgaaaagaaagtccatgacggcagcttaaggtttgaaaacattaaatttgatgatga
>NC_017304.1:481604
aattaaaaatctacatatttaataagaggggttttgaaaatgctgttaggagacacaaattttatagaccttcctttatatattaaaggtaaggtaagaaatgtttatgatttgggagacaaactgttaattgtagttactgacaggatatctgcttttgatgtggtatttccgaaccttatacccaataagggaaaggttttgaacggtatttccaagttctggtttgattacaccagggatatcgtggacaaccatgttataaccactgatgtcagtgaatatcctgaaggactttcgaaatttaaggaagaacttgaaggccgttccatgctggtaaagaagataaagatgattccggccgagtgcatagtcagaggatatcttgagggttccggacttaaagattacaaggccaccggaagcatatgcggaataaaacttccggagggtttaagacaggctgacaaacttcctgagccgatatttacgccttccac
>NC_017304.1:490898
ccgctggcagggtattacctttattttaagcccaatgacgaagtagttcctgcttttgccgaaggggaattggttttggttgtcgaaggggaaaaggtactttcaaagaacagcccaaagattttggaaggtgaggtgcttcttcctttcgacattgtaaaagaatattttgaccctcatattttctgggacgaagctttgggcaaagtcaccataaccacgaaagacagagtaataagaatgaagacggacaagcttgacgcaattgtcaacaaccagcctataactcttaatatccctgtaacggtggaaaatgacgtggtgtatattcctattgagtttttggccgaattttacggtattgaagtgtcatacgttgaaaagagcaatgtcgttattattgactataaaaacagcataaaacagatagctgagcctattgatccggaggcggttgtaagaaaaggccgttcgatacgcgagcctattataagaaagtt
>NC_017304.1:500445
gccgaaaatgttcggggctaaactgtgtaccgaagctatggcagtagagatactgggtaggggagcttactgtggtaggccgaagcatgaccggaaggacatgtggacgagacagtagtgagaatgccggaataagtagcgaaagtaaagtgagaatctttaccgtcgaaagcctaaggtttcctggggaaggttcgtccgcccagggtaagtcgggacctaagccgaggccggaaggcgtaggtgatggacaacaggttgaaattcctgtactaccgctgctcgtttgagagaagtggggacgcagggggataggtcaagcgagcgaccggaagagctcgtccaaaggaggtagatagaccggtagggaaatccgccggttgtttcgaaggcctgacggggagggaaaaataagtaccgaagtgaccgattccgcactgacaagaaaagccactatcgagagcagaggtacccgtaccgcaaaccgacacaggtaggtg
>NC_017304.1:504444
ttgtcggcgagaaacattccggggttgaagactttgtttgttaatacaatgaatgtgtatgacataataagacatgacaagtttataatcaccaaggatgccgtagcaaaggttgaggaggtgtacgcataatgagacctgctgaggatataattaaaaggccgtatattactgaaaagagcaatgccgagattgcaaacggcaagtacacctttattgtggacgcaaaggctacaaaaactgaaataagacaagcagttgaaaagctgtttcaggtaaaggttctcaaagtgaatacggtaaactataagggaaaaagaaagagacttggagtacatgaaggcttcagaccggattggaaaaaggcaattgtcaagattgatacggagccaaaaccggtaacatatttgactgaaggcggtaaaacagccactacaaccaagaagtataaaacaagtattgaagaatttggtgctgcacaataagaagatcctaccagt
>NC_017304.1:518107
gcaaaagatattaaggcggatgccgatgttgaaattctcaacccggaacacaaaattgcgacattgagcggtgaccacagactttatatggaaatgaccattgacaagggaagaggatatgtatctgccgaaaagaacaaacatcccggccagccgataggggttatacctgttgattcaattttcacaccggtacacaaggttaactatacggtggaaaacacacgtgtcggacaggttaccgactatgacaagctgactttggaagtttggacaaacggaagcatcaagcctgatgaagcaatcagtctgggtgcgaaaatattaagtgagcatctcaacttgtttatcgatttgtctgataatgcgaagaatgctgaaataatggttgaaaaagaagaaaccaagaaagaaaaagttcttgaaatgactattgaagaacttgatctgtcggtaagatcttacaactgcttgaagagagcgggtataaacacggttga
>NC_017304.1:522574
ggtattggcgtagtcaatgaatttgacctgcttcaagtgcccgtcatcaatggcctgtttgacggaataaaagaacaccacttcagggagcatcttaccatccacatagggggtaccggtgagattgatacacccagccagaggagacttacggtcaagccggttgattgtctcccgcacgcgctttaggtcgttggtaattgaggtcccgaaagcatggtgggcctcatctacaaatacagccaggttgtccagttgctccagcttacgcaagcggtcgttaaccttccattcaccttccatatctttaaccaccgggaagagggtctgctgtccgttgctgttatttccctgctttttcaggataatcttttgcacatttgagacaataatgttgtaggccgaaccgggcagtacggaaagctcggtctggacatcggaaagataatgaaactttagattgctggacagaaaaagagtgtattcctgcggaattacct
>NC_017304.1:530686
cagtgctacagacaacaaaacgattgtcaaactgcaaatcggaaacaagactgcttattgcaatgatacccctgttgctctggacgttcctccggtaatttcaggcggaaggactttaatccctctaagatttttcagcgaggcatttagttgtaaagtagaatgggacggagtaaactggatggtaaaaattacttctccaccaaaagagatggctgtaataggtttctacgcattgggcgacagcaggacaagcagttggtctaatctcttcggagtaccctatccggaaaccgctttaggcaacactgatatagtaggcgaacttgcgcttggctggtacagccttgataaagacggcaacctgctgacaaaaagcagaaccggctggcaaaggccggatggttgggaagctgtcttggaagcagcaagtaagtacggactggtaactgagatggtggtgcacgtcactgacggagatggcacattaacatcactac
>NC_017304.1:533989
tttaacggccttttgaaacctacatccggcagtgtgtatataaatggtgaagaattgacaggccaaagggcaacggagctgaaaaaacaggtaggaattgtatttcaatatcccgagcatcaactttttgaggaaacagtgtacaaggatatagcttttggccttgtcaggcgtggtgaagaaaaggatgaaattgacagaaaagtaagaaaaacaatacgccttgtgggactttcggaagacatattggacaagtcgccctttgaactgtccggaggacagaaaaggcgggttgccatggcaggaatactggtattggagccgtccatacttgttcttgacgagcctgccgcaggcctggatccaaaaggacgggaagaaatatttgaattggtttcaaacttgcacaaaaacaataaaatgacggtgatactggtatcccacagcatggaggatgtggcaaaatacgttcagcgagtgatagtgatgaatcagggcag
>NC_017304.1:562551
taacgtcagctataccgtatggtacaaaagctgttgccggagtttcaccaccttttttgacgttttctaccaggtagttgcggtcaattgccagagaaaacgcttttcttacccttacatcgttaaaaggaggtttattgtttacaaagtctatataatatgttccaattaacggaaaaattttcagattacctgctgctttttcagcagccagctcatccgaaggaatattctttgcataggcaacttgtccgtttttaaatgcgcttaagatggcattctggtcattcatcagataccattcgattttaggtgcaattacattatttttgtcccagtagttttcattcttttcaaatacaatttttgaatcatggtcccagctggtcagtttgtaaggtccgttgcctatataagtagacggttcaagcgcccacttgtctttattggcggatataatatcttccctgagaggaacgagagcagggaaggcaactatt
>NC_017304.1:598611
gaaacgctcttgatggaattggaccgaaaaatcgatgagacagcctataccggacaagtaatcggcaacttgaatacaaaccagcacaatctgtatagacaacgttatgtcgaaggcaagtcaatcaaagaaattgcttcagaagagggtgtcagtgaaacagccatgcgtatgcggttggtaaggctgagaaaagaaatacaggatatcgtaaaaaaattaaaactgggtgaaaagtaagttacattggacaagtttaaatatatataaaatgtaaagcgctttacgttgaaagtggagggaattcattatgaatgatattttacggcttagaaaggaattggaaaaagcagtgctgcgaaatgatattgaaaaagcagataaaatttcggaccaattgttccggatacagggaggaatggaatccgatactgtaatgccggctcaatttgttgatgaaattatagaaagaagcaaacaaaaatcagggggtcaaaaat
>NC_017304.1:603379
gttgatgagaagaattatgatgctcttgttattccgggcggtcgtgctcctgagtatataaggctgaataaaagggttttggagattgtaaagcattttgccaatgagaataaacctattgcagccatttgtcacggacctcaggttcttgtggctgccggtgttctaagcggcagggaatgcgctgcatatcccgctgtatctcctgatattgaggcggcgggaggcaaatacataagtttggatatggacaaggcccatgtggatggcaatttggttacagctccggcctggccggcacatcctgagtggcttgcaaagtttttgaaagtacttggggcggaaattaagatataaaagacgttaaaaatatggaagaagcttgaactggcaatgtttcttccatatttttttatttgtttgattctgttgccggtggatgaccatttgggattgccgttttcaattatatttatcttattttttgtatatgctttgac
>NC_017304.1:606464
cgcaagggctcatgattttataatgcagcttcccgaaggctatgacaccgtgataggtgaaaggggcgtaaagctttccggagggcagaaacagcgtttgtccatcgccagagcggttcttagaaacactcctatattgatattggacgaagcaaccgcgtcagttgatgtcgaaacggaagcggaaatccagaaagcgattggtgaattggcaggaacccgcactattattgtgatagcccacaggctgtccaccgtaaagcaggcagacaacatccttgtcttaaaagacggggaaattgtagagtcgggcactcatgacgagcttataaagcaagacggcttgtacaaatatctttgcgaagtacaattcggaatatgacaaaccggatgaggaaatccggcaaaccgataaagcggccttgtttaatgaactgtacgtatttacaatgtttcgtgcagttcatttttatctaaagcttttacatgtaagaaaggaa
>NC_017304.1:608169
gtattaattttaatgagtgggttaatgtcctttacggactggcactgtccctggtattgggtttcgcaacgggatggacggttgtaaagctggttgagaagatttttagaagagtcaacagggcaaaaacttttgggtttttcaaaaatgcccaggttttggccagtgccggcatggcatttatgcatggcgcgcaggacggacagaaatttatgggtgtgtttatgctgggtgtgtttttaacgcagggacaagcacaagtgacagaatttatcataccgaactggatgcttattctttgctcggcagtcatggccacaggtacttccattggcggatatcgaattattaaggccgtaggaatggacatggtcaaacttgaaaaatatcaaggtttttctgccgaccttgccggcgtgatatgtttgcttacagcatcagttttcggcttgccggtcagtaccactcataccaagacaacggcaattatgggcgttgga
>NC_017304.1:611523
agaggaactccgtggtttcttccacaatagtcaggtctgcggcaaaggtaaagtcaaacaccttgtcaaagccaagctttttaagcaggcctgccataaacggagacgcttcctcatatgagacaccgaaggtgttggatataagactgcgaactgccggtgcgacaaatccgacaacagtctttttgggatcgttgattgcccttaccacctttcctctctcacggcgataatcgagagcggcgcaaggacatgcagtaacacactgaccgcagcttacgcagtctgtgtccctgagaggaagaccgctttttgtacctacaagctggcgaccgtttttcatatagaaggtgagaacgcccgggccttcaatttcagcacatgcggcaatacaacggccgcaggagatacacttgttgtgatcccttacgatgaaaggatggtcatcaactttcggaatatatgggcggtcgtgaattggttcttcatatacaatgcca
>NC_017304.1:624126
cttaattatttcttcaatcatcagcgcataaataggggctgtggtctcaaaccccactgcggcaaaaataaattgggtctcagggcttttgattgcaatttttaccgcactgaggggagaatagaggatttttacatttccccccgttgcttttgcctcggtaagagaaagtttgtgtccctttaccttcatcatgtcaccgaaagtcaaaacacaatggttgtcctttagagaatattctacaagcctgtcaatgtaggatgaggccgtcacgcatacagggcagcccggtcccgaaataagctgtatacgaggggagataaggcttcggatcccgttcttaaaaatgctggaagtgtgggtgccgcagacttccattattttaatgtttttgccctcgtattctccaagctccttttttatagcttcaagcgtcttcattttgctcctccccaagttcatcaaaaagcgacaatatttcttccgccatgtccttttta
>NC_017304.1:645375
gcaaatggaaagtgacggcagagcattggttacgtcgataaaaagacagattgtaagcaataatattactgatacgaatgaaatcagagaaatatttaaggaattaaaggagcaaagcaaaggaaacattatttacatgtccatcacggatgataaacagaacattctggtttcttccgatgatgaaagagtcagcggcaatttggaaaacgatgcttcaacatctggagctcaaagcgtggacggcatgtccagtgcaacagaatttaaaggggataaaaacaagatagatgctatcacatctgcaacagtcggtctcatctcagaaacaggcgaaggtgaaaaagtatacaatgtatcaattcctttttcctcagagttgataaaatccggaagtcttaatgttggtatttctttggagagaatgtatgatgaaattagaagtactctgataaataccatcctgatttcggtgttaatagggcttattgcggttgcca
>NC_017304.1:651911
atgcgcttaggcagctttctgaaactggttgagattaagaccaaaattgccagcatggtaccgttcatgctgggtacgatatatgcaatataccgttttaatgcttttaacgttaaaaattttttattgatgtttatatccctcttgtcctttgatatggtgacaacggctctgaacaactattttgattataaaagagcgagaaaaaaagagggatataattatgaacagcataatgcaatagtacgggacaagcttacagagcctatggtaattacggttatacttgttcttttgggtatagccgtattatttggagtattactttatttaaatacaaatattattgtattgttggtgggggcaatatcttttgccgtgggaattgtttattcctttggcccccttccaatctccagaatgcccctgggggaagtgttttcgggatttttcatgggatttgtaataatatttgtttccgcatttgtacatatttatga
>NC_017304.1:666758
aatatggctgtggctacaacagacaacagaatctatataataggtgggtttgacggctttaactaccttaataccgtcgaggtatacaatccatcgataggtgaatttgacaattccgtagctttccctgcaattagcgaggcaaaaagcggtgcaggagctgtggtaattggaaacaaactctatgtcatcggcggttataacggcgcaagatacagtgatacggttgaagtgtgtgacttatctgcggacaagcctcagtggactgttaaaccaaaaacttcaaactggatgactccaagggcggaattcggtatagcaacttatggaggaaaaatatatgtatttggcggacaaggtgaaagcggatatctatcatctattcaagaatacgacccggcaacaaatacatggagaactttaaacacaaaactgactgaagcaagggcggaacttaaagcattgacaatgagtggaaaaatatacatcttgggaggtac
>NC_017304.1:687683
gccgaaaatgttcggggctaaactgtgtaccgaagctatggcagtagagatactgggtaggggagcttactgtggtaggccgaagcatgaccggaaggacatgtggacgagacagtagtgagaatgccggaataagtagcgaaagtaaagtgagaatctttaccgtcgaaagcctaaggtttcctggggaaggttcgtccgcccagggtaagtcgggacctaagccgaggccggaaggcgtaggtgatggacaacaggttgaaattcctgtactaccgctgctcgtttgagagaagtggggacgcagggggataggtcaagcgagcgaccggaagagctcgtccaaaggaggtagatagaccggtagggaaatccgccggttgtttcgaaggcctgacggggagggaaaaataagtaccgaagtgaccgattccgcactgacaagaaaagccactatcgagagcagaggtacccgtaccgcaaaccgacacaggtaggtg
>NC_017304.1:690602
ggcaaatataagagggcgtcttttggccggcggctatacgctggaaatggcatcggtcatgcacagctatttgtccaaataccagcaaataatgaacgcaccgatttccatagtttcggctcttgcggcggcggtgctgccttccatttcgggagctgcggcggaacaagatataaagcaggttaaggataaatccaaccatgctttcaggctttgcatgctgatagtaattccgtcggctgtggggttgtccatattgagtgaacctatttacgccgtattgaaatacggagcgggttcccaccttatgcgctacggctcaatagtactcgttctcatgtccattgtacaaatacagtcgtcaattttgcagggtgcaggaaaactgtacaaagcaacgataaatgtaattttaggtattatcgcaaagataattttcaattatatacttatagcaaatcccaatataaatatcatgggagcagtgataggaagtatag
>NC_017304.1:698140
cataacaaaaagaataaatgagcgaaaaaaagatcaaaataaaaattgttcgccccctttaatgattttccttaagtgtcttacctaactatacaagggttgagtacgaaaacggtactcaaccctttttggcattgatttaaagtttgtgaactgacctgcacattatatgttttttatgtatatttattatgactgaatcttttgccagattgtttcggcggatacaagctccaaaccggtattcttgtcccatattttgtgaaggagccgcggattatcggtattttgctcatcaattacacatccggcctttatgcctgaacccaaagaagattcctttttgtatataatctgaagagatgtaactttgtagttgtcatatatttgctggggtacggtttccataatccagtcaacgtatttcttgttgtttacgtggctgtttgtgtctatatcacttctttttacagtaaattcttcaataactttgggttcaa
>NC_017304.1:721693
cttttaaggccttctcttacgttgtcctggattttctgaaggactttttgcgcaccggcggcgttggtgaaaggcaatatgacaagaatgtccctgttggcattgagaattgccgtgtctgtggagcgcaatgaaagctttactttttcgattgccaggttttgaatttggtcctgaagctcagaagaaatttgagtggactgttccgacggttctttttccaggccgaccggagccataagaattacggacaggctctggcctgctcttgaagctactttaaattccttggatatgtagtcctcaatagacatggagataacatgggcgctgtcaaattcatatctgaaacgctggcatatttttaacacgcttcttactgaattctcaaggcgtttggtcgggtacggctttaggatgtaatcacttactttgaacttgagcgccgcatgacgatagcccggattgtcggatttggtggcaataataaccggcgtgtt
>NC_017304.1:733839
atggaagaccttttttccgaacatatacattaccggcaccatggcaacaccaaacagagtgccgactattctccagccgaaaggcaccattccaaatacgaggatacccaatgctatgaagattttcccgagaggtgggtgggttgtttcataaggagacattctgtgaatgtgttcgaaagccgtccttgcatgataaatttcatcgaaatacattccgttcatgtaggaaggcttgaatgcaaacttgtccggttcatcaaaaagatttcctattgtagccttgctttcatcttccagtacgctgtcaataattttgatatttttcaaaggctctttgctgttttgttcaactatggctatttcattgaacgcgcctccggtggagtctacaataaacttgagttgtgtggtggttaccggtgcggtgtcaacgtatttccatttaaagatgtcttgaagctctttcttatcaatagttgcaagatattcaaattcct
>NC_017304.1:735981
ttcaacctcctccatcgtcacgttgtcgaaagatgcttttcccgtactcattccactgtatccgccgagtccaacggtaacttttattctgtcaacaccgctttcggtgataacatacaattcgacgtattcccaatcgtcggttgttcccttgattcgctttgatgttactgtctgttctgccacggaaagatttgcgcctttaccttcttcacttacgttttcagtttttatgtaacaggacagcttgtacttcttgttttcttcaaccaggacgatttgtgaatatctgctgtcatttaatttgttgttgataatggtgacgtatttttccccgaacttggcgccttcggtttcaactctaaaatttgatgcgccgggagatttgtcgtaagcttccctcatccagtttgagggttcgccgtctataagcagttcaaaagaaccgttaaagatgtaattggtattttcagcacaggaaacaactgtaagagctatta
>NC_017304.1:742521
gcatggataaaaggtatttattctgctgtggcagatatgggaggaatagatgagctgataggtgttgttgaaggtgactgctctaatgcgaaagcccttgtggaggttttggaactgaagggcgtgcaatgtttccagttttcatatcccagttcccgaagttacgaccggttgaaaaaggaaattgacaggttttgcagtcattttggggtcagttatgaagagtgtttgaaagttaaaaaggaattggacaagattagactaagacttgcttatttggatgaattgacatggaagcacaacaaggccggaggatttgaaaatcacatatggcaggtttcaagcagtgattttaacggggattatgttacctttggccgcgagctggaagatgctatttcctccattgaaaaaagggagccgaaaacagagagtaaaagaatagggtatataggagttccgcctattaacgcagatatatatgaatttattgaatctct
>NC_017304.1:751022
gccgaaaatgttcggggctaaactgtgtaccgaagctatggcagtagagatactgggtaggggagcttactgtggtaggccgaagcatgaccggaaggacatgtggacgagacagtagtgagaatgccggaataagtagcgaaagtaaagtgagaatctttaccgtcgaaagcctaaggtttcctggggaaggttcgtccgcccagggtaagtcgggacctaagccgaggccggaaggcgtaggtgatggacaacaggttgaaattcctgtactaccgctgctcgtttgagagaagtggggacgcagggggataggtcaagcgagcgaccggaagagctcgtccaaaggaggtagatagaccggtagggaaatccgccggttgtttcgaaggcctgacggggagggaaaaataagtaccgaagtgaccgattccgcactgacaagaaaagccactatcgagagcagaggtacccgtaccgcaaaccgacacaggtaggtg
>NC_017304.1:760550
atggggtggacacaatctcaaaaggttgggaaaacctgtagttgagggacgagtggcggaaagttgggaactttctgccatacctggaagcgaaaccaaaatttccaacggtgttttacaaggtcagagtattgttgatgtaataaaaaaatacggaagaaagaaaattcttggcgataaatttgctgctgcaccgatgaatacaggattcccgcttcttttgaagttcattgacgcaaacgaccgcctgtccattcaggttcatcctgacaatgaatatgcaaaagaacacgaacacggtgtgggtaaaaccgaaatgtggtacatagtagacgccaaatcgggagcgacggttattcacggatttgccgaaagctgtcaaagccctgtaaaaattcgtgaatctattttaaaaggcgaacacagtggattgtatagagaaatccaggtaaaaaaaggcgatgtggtttttgtaccggcgggtaccgtgcacgcattaa
>NC_017304.1:763984
acattttcggacagccggtcagagttgtgcagatgcagtccgaggcaggtgccgccggtgcaatgcacggttctcttgcggcaggggcattgacgaccacttatactgcttcccaggggcttttgctgatgatcccgaacctgtacaaaatggcgggagagcttttgcccggagtattgcatgtttcggcgagagcaattgcaacccatgctttgtccatatttggcgaccaccaggatgtaatggcttgtcgtcagaccggagttgcactccttgcatcatccaatgttcaggaagcggcagacttgggatatgttgcgcatctttcggccattaaatcccgggttccgtttatccatttctttgacggtttcagaacttcccatgaatatcagaagattggactgattgaatacgatgaacttgcaaagcttgtcgaccataatgcaataaaagaattcagggacagggctttaaatcctgaacatcctgttgccaga
>NC_017304.1:807217
gcttttttaaaagttgtctgattaaagtttgcgggatttcagaaaccagatgaagaggtgatttttataaatgggcaggtttattcttgttacaggcggcgcgagaagtggtaaaagttcttttgcggaatcactggttaaagaatgcggcaatgaaaatgatgttttatatatcgcaacatcaataccttttgacgaggaaatgaaaaaaagggtgaaaaaacataaagagcgaaggccttccggctggacaacccttgaagcttacagagactttgatataaaacttgataaggcgggagccggcaaaaaatatattttgcttgattgtataactattatggtttcaaatattattttggaaaaatgtattgactggaacatattgcctgaaaatgccgaggatgaagcggagatggaagctgtacgtgaggttgaaaagcttctttgcgctgtaaaggcattgaatgtcacattcattgcggtaacgaatgaggtgg
>NC_017304.1:808525
ggtgggaggagcgaccggagatatattgggggcagtgtgtgagttaaatcaaaccttctttttaatactgttctatctttttaaataaagtcatggtatacttgcaatctcggacggagaggataatatatgttggaattgattttggtgaggcatggtgaaacagacagcaataaaagaggaacttatctcgggtggactgacgtggagctgaacagcaacggtatacgccaggcctgtgcaatccgggacaggctcaaacctgtcaaagttgatgcgatatattcaagcccgtttaaaaggactgtaaagacagctgaaataattaacgaaaactacggccttgagataataatctcggacaatttgaaggagagaaattttggaatatgggatgatttaacctttgaagaaatttcctcaaaatatcccgctgaatgcagaaagtggtttgaggactggataaacttccgaatgaagaacggggagagtgccaaaga
>NC_017304.1:811699
gaatcaagaccgatattgttaagttcatttattctgctggtttcttcggtaattctgttgtaactttcatatacaaaatttatctgttctgcaagtttgtcaaccacttccacaccctgctgagcctgttctgcctgatcagatgcgccgtttgcaatgtcgtccatggtttttgatatttcttccatggctgttgaagcttgctgggcagttgcgcttactgattttgtggcttcaattatggatttggacaagttgtggaaatccataatcaatgacctgatatctgacatcagttcattgaaaaccactgcagaaggacgcagcatgccaagtttttcggcatcgacggtttttgagtagtcgccctctcttatgctctttatttccttttcaaattgcataacagcgcgtttggagtaaaaggatgtggttatgtacattatcaaaagcattatgacatttgttgcaaagactgcaaaaaagacctgccagttacc
>NC_017304.1:814884
ttaaggatataggtaagataaaggttgaccaggtggcaatcggaagctgcaccaactcttcatacatggatatgatgaaggtggctgcaatacttaaaggaaagaaagtacatcccgatgtcagccttgttattgcaccgggttcaaaacaggtgctgacaatgcttgcccaaaacggtgcgctggctgacatggttgcggcaggagcaagaatactcgaaagcgcctgcggaccgtgtataggaatgggacaggctccggcaaccgatgccgtttccttgagaaccttcaacagaaactttgagggaagaagcggtacaaagtctgccaaagtttatttggtaagtcctgagacagctgcggcaagcgcaataaccggagtgctgatagacccgagggaattgggtgaggcgccgaaggtaagcatgcctgaaaagtttgttattgatgacagcatggtactgccgcccgcaccggagggagcagaagttgaggtggta
>NC_017304.1:819254
ttaaaatgaatttcagcggcagtaccgaaacgttggaatcaaactggctttgtgcaaggattgcaaaaattgcgcaaaactacgacagtgttgtaatcaactatgaagaaagaggcacaacaattattatcgaggccgacgacaaaaacgtgaggatgaagacccaggaagcaaaggaacagaaagaggcgataatagcccatagtgaaacttcacatatttcaaacagggattattacatcaaagttggacaggccgatgaacttcttagggaaatcggaatattgggcagcaacggcaaaataaaaaatgacatgataagaaagtacaatcagatagatcactttgtggaacttatcgatgatatgttaaaagaagctttcagagagaatgagttgctgacgattttggactgcggatgcggcaaatcctatcttactttcgtattgaactattatataagggaagtgttgaaaaagccctgccgttttatcggactt
>NC_017304.1:826853
acagcatggaaaagtttatacaaaggtaaaagacgaacctcccgcaaaatataacgaggaagcggaggtcagaaactccataatagccgacggatgcattatagagggaacggttataaactcggtacttttccgcggagtcacaataaaaagaaatgccgtggtaaaagactgtataataatgcaagattcagtaattgaggaagatgtggatattgaaagccttatcatagacaagaacgtgtacttgtccaaaggaatcaggcttaagggaatggccaatttccctataacaataggaaaaaatgcggtaatataagtttttgcaagagataaagaaggttgatattatggataaagctttattggtttacaatcctttttcgggagacaggggaatagcaaataaattggattatattctggagagatttcagcaaaaagatattttgcttcagccttacaggattatggaaggatgcggtaagaacatctccgac
>NC_017304.1:841722
gaagttattaatgtactggcggcggaaatattaaaaacctataaagtcgatagaagcagcctgtttgaattgctctctgattctgtcatgtcaaataaagacttgattgatattattgaaaaagagacagattttaagaaggtggccagaaccagagtgtataaagatttttccaataaagtaaaacgtaatttgtataatcagctcagaagatattatcaggatgcggatgatgttgataaaatagtggacaagtttaaggaattgcaaaccggaagcgaggaaagcaaaaattatataaaaagtctgcttcagtatcatgtaagtaccagggagcgcatgactgactttgacaacttttacgaccctataaaaaaatatattttggaatctgaaaaaataattgatattggatgtggtttaaatcctcttatggttccttttaacagtgatggcagcaaggttgtgaaatatatcgctgctgacagggataagaagtc
>NC_017304.1:867260
gacatgaaagaaatcgatatgaaggacaaagtcatgaacattttggaaaagggttatgtgctgaagaccgaagaacttaaaacaacggaaaggatgattgaatatagatttttgtcgccttggctggcgttgaatcaagcgaattatgaaaagtttataaattcgaattcaggtgagcgggtggaaattttgaagaaaatccttaccggaaacatcctgtctatggcaaaaggtctgggttattgcgtggacaagcctatcgagatgcttatcaagatgcggcctgtcaaggttaattataaagatagaaagatgattggttttaagggggaatttatgactaattttataatcccggattatcttggattgggcaagtctgtggcaagaggttttggcactgtggtcagggtgaagaacggaggttttatgtaagaaaataaaggaggaaaggtatatgaaatataggaaagctgatgcattgattgttattatgggga
>NC_017304.1:872383
cgtttccaaaatgttattttgctccaaaggatgagatgaagaaatttaaaaaaagcaattccacgttagaaataaagttgagacccgatattggatatgagagagttcgtttatgtaattttgctgttgctaatgatgatttaaataattataaaggaataaaagtagaaaaggaatctaatttacacattaacaagaataaaactgactctaaaacaaagatgttcaggtatgaatcaataaaaagaggacaagttttcaggggcatcataagggttaaagaagaatatattgacgaagttcgtgaattacttaatgacagtattatatatatcgggggttcaaaagggaacgggtacggacagtgtaagataaagaatatgagtgaggctaaagagaaaaaccctgaatatgaattatatgaaaagaaaaattcatttgataagaagctgtatttgattgctatttctgacataatatacagaaacaaattaggagaa
>NC_017304.1:875279
ctgacaggattgaaaatctaaagattgattgcgacagtattattgaaggaagatttttcaatgaagtggcagaaataagggtatttttagacggtgagaatttgaatgggaatatatttgtggagaacgaaaaatgcgaaaaaaagattgagatggaatttttgttatatccgagaaacggtgaaaaagaaaaaacaggttatgcggaaaagcttaaagttaaaaaatacatttcttatgatgaggatggacaagcatttattagttatgtaaaaccttgcaaattaatatttaaggagtgattttatgaacagctattcaaaagcaccgtttaattttgtaagacttccggaaaggccggttattagatatagtagtatagacgaacttcctggacatgacaattatagaggaaagaatggtgaagaactgctcagcggttatattgagtacaccttgactgcagaaacccctacccctattattgtttctggaggaat
>NC_017304.1:880898
aaggaggatataccatgttgacctgggtaatttatgacattgcatctaacaagaccagaaacaatatcataaagaaatgcaaaaatgccggactttatcgtgtgcaaaaaagcgtttttcttggcgatattgagagcaataaatttgatgaactcaaattggaacttgacagcataatagataaggacaatgattctgtttatgtgtttacaatgaccaaagctgagctcaataaagcaggtttgttgggacaggcatttgacaaggagttggtaactgatgaaatcatctcaaagtttttttaatgagaatcagtactatattacaccttcagacatgattgagttcctttactgcaaaaggtatatttattatatgaaatgccttggaattgaccaaaatgttgagaaacgttttaaagttatgataggaagggaaatacatgaaagaagaggggaacagaataagaattatttgccgaaaaaaattggttcaattca
>NC_017304.1:899183
gcggcagggaatatatttaaatatgaatttgacaaagtggggcgggtagtggccacaaccacagattacggaacagtaaggttaaaatatgatgagtgtgaccggataacccacataaccgacatagaagggaacacaacaagaatctgctatgacaaagcaggaaacatgacaaaggttatagcgccgaagcagtatggggagaaaggcgaaaacgggtcaggatatgcatttgaatataatgcaatggacaagcttataaggacaattgacccgttgggcaatgtttttgcggtaaaatacgatgagaacggcaacaagataaaagagatcaacccgaactactatagttctgagaaagatgacggtataggaatagaatacaaatatgacaccaaccaccgcaggataaacacaatattcccggacggaagcatgtcaaggataaagtatgacgcggaaggcaatataataaagacgatatcctggaaggattataa
>NC_017304.1:907680
gcggcagggaacatatttaaatatgaatttgacaaagtgggtcgggtagtggccacaaccacacattacggaacagtaaggttaaaatatgatgagtgtgaccggataacccacataaccgatacagaagggaacacaacaagaatctgctatgacaaagcaggaaacatgacaaaggttatagcgccgaagcagtatggggagaaaggcgaaaacgggtcaggatatgcatttgaatataatgcaatggacaagcttataaggacaattgacccgttgggcaatgtttttgcggtaaaatatgatgagaacggcaacaagataaaagagatcaacccgaactactatagttctgagaaagatgacggtataggaatagaatacaaatatgacaccaaccaccgcaggataaacacgatattcccggacggaagcatgtcaaagataaagtatgacgcggaaggcaatataataaagacgatatcctggaaggattataa
>NC_017304.1:919932
agggttataggtgttcgggttccggtgttaaggaaaattgccagggaatttgaaaaagagccggaatgccgtgattttctgaatactttgccgcatgcatattatgacgaaaacatgcttcattccattttgctaagcaatgtgaagaactatgaggagtgcattgccgcagttgaagcttttcttccgtatgttgataactgggcggtgtgcgatacgctcagaccgaaagtattcggcaagcacaaggacaagcttcttcccagaatcaaagattggattgcttccgataaaacatacacttgccgtttcggaataggtatgctgatgatgcattatctggataaggattttaagccggagtacctggagcttccccaaaaggttgacagtgaagaatattatgtgaaaatgatgatcgcatggttttatgccacggctttggcaaatcagtgggatgcgacgattccgtatattgaagagcatagactttctgactg
>NC_017304.1:921607
gccgtcccagattacgccaaagtcgaattctttaccgaggtcacggagtttgaagtaattgaatccgttaattgtataagctgttaactcaactctcacgccattaatgaaaacagttgcagctgaagggtatgcggtggcagtgttcttgctgccggttgccatttcaccgccggatacggtatagggtttgccggatatcagatttattgctttaagagtatcgtcccaggttacttcaaactgcttgtccgtaccgcttaatatgtaagccagatcccgaagcttaaagtagttgttgccgttgatgagataagcgtcaaaagccacaggggaaccgttcacaagcacggttgaagttgttggggttgccgtgtaaggaatggatgttttagaaatgattccaaatttaccatcttttacaacaatggcaactccgtcagaaaagtcagtggctgcctgataaacagggtcaattgcaatatttccaccggcgtcca
>NC_017304.1:951278
aacagcttaaaactttttagcttttctttgtctgacactaatatataaacatctgtaatgagcagaaggataatgattacaataagaagaatgataatcccgggatatttgccttcaaagccattttcagaagtatgtcttattaaaataccgataaaagcccatattacgggaagtccgtagataaaatcctggtttttgaatgttataataccgcaaatcaaaagagtaaaaatcaaaactaagcttgtccacagcggttcggaaataccgaacctattccatcctatgcttgaaaggaatgcaatggtattggcgattgcagttattgtaatccaaccgaagtaaatactgaaaggaagttttatgaaaagtttttccagagtctcaagattagcttttctgatttttatattaatataaatcaaacatgccagaataacagcggttaatacaagagacatgccaattgcgtggtaatgccatgcaaatatccatgc
>NC_017304.1:955438
gcaatttcatcaatgaggttcaactcgagtgcctgttttgcggaaagaattcttccatcggcaattctttttacttcttccactgtcatttttctgccttccgccacaatttcaacaaattgctcatatgcctcatccacaaggctttgaagtatatcacgctgctcatctgtcaattccagatcggcagcacccattgctttgtttctgccgcttgtaatataaatacctttaattccaaggttatcgtacaagcctttgaggtttgtcagggagatgatgacgccgatggaaccggtccatgcgtttcggtttgaaaatactttgtcggatgccatagaaatataatagccaccggaacatgcctgatttgacatataggtccagaccggccttccggtttcttctttgtattctttcaacttcaaatacaattcatcactttcataaacgcctccgccgggggaattcacatacaaaagaatgcctttgttgcttgc
>NC_017304.1:960166
atgggtctgacgtaaaaaaaatgggcacaaaatatctggataaagttggatatttacctcaggaaccgactttttataaaaatttccgagtggatgagtttttgaaatatatgtgcgcaattaagggtatcccgtcaaaacatgtagatagcaggatagaagaggtgctggaattagtaaatcttaccgactcatataagaaaaaagtaggtgctttgtcaggaggaatgagacaaagactgggaattggacaagcaattcttaacagaccggatatcctgattttggatgaaccgactgcaggcttggatcccggtgagagaatacgttttcgaaatattatttcaaagctttccaaagacaggattgtgcttttggccacacacattgtttcagatgttgaatatattgcaaaagaagtattaattctgaaaaaaggtaagttagtgaaaaaaggtactacaaaagaattagaaagaactgtggaaggcaaaatatgg
>NC_017304.1:961259
tctgcgattaaacaggtaattgagaatgcaaaggccaacattgaattttacagccaatgtggcaataattttgacaaatccaaaaatgaatttattgtaaaacattatagtggaaggaaaatagatgtttttcataatggtaagttttggggattactgtttgaatatgatttttcggatttgctaatagttttacttttacttttaggggttgcacctatgtttgtaaatgagaaaaatacaaatatggacaagcttatactttcaagtataaaaggaaaatttagtatgacttttgtaaaagtattttcgatatttttgtacacagcatttttagtaattgttttttccggtattaactttttagtatgtaaatttttatatggactttcagggattcaaatgcccatatatgcggtagaggcttaccaatatacgcctcttaattgttctgtgggaatgttttatgttttacaaacactattgaaagtggtggggtt
>NC_017304.1:977889
attcctcataggtacgataaaaactaaactgcacgaataacttggatgaatatgttttggggtttcaattcctcataggtacgataaaaacaatggctcggagcagttcgcatgcttagttgacaagtttcaattcctcataggtacgataaaaactacctgaagacgtgcttattaaggttgatggaaatggtttcaattcctcataggtacgataaaaacgaagagcccaaggaagaaaagcctgcggacaagctgtttcaattcctcataggtacgataaaaacttgctccaagctacttgtagggggtgtatatatggcgtttcaattcctcataggtacgataaaaaccgtccacttctagccgcctttcggagtgttgacgtcccgtttcaattcctcataggtacgataaaaacaaaataagcgacctcaaggcagctggactgttagatgtttcaattcctcataggtacgataaaaacaccaaatgtttca
>NC_017304.1:1015163
gttttggaagaaaggtgcttagtattttggaagatgaagggctgtcctatgagcatattccttcagggattgacaacatgtccattataattgagcaaaagcagctcgacaaagctaaggaagagagagtggtaagaaggataaaggatgaattgaatgttgatgacataaagatagaatatgaccgtgcgctggttatgattgtaggagaaggcatgatgagcacggtgggaattgctgcaagagcttgtactgctttggcaaaagcaaatgtaaacatagagatgataaatcagggttcatcggaagtaagcatgatgtttggtgtaaaggctgaagataatgtcaaggcggtaaaggctttgtatgatgagtttttcagctaaactgtactgtcgggttttaagggactgtgacttaaagtcgcagtcctttttaatttgtttgaaattatattggcatatttgttattttatactataatgtttattactaagttt
>NC_017304.1:1025236
acgattatacagatgaaaagacgcaaacaaatttatgatggtgtttactatctagttggttaaagctttctgcggagaattttgggacgggaaaaacccgtcctttgttttgtccaaaaaagttatagattgaaacttaaaatattcggtgatataatctttccataaaatacggcagggagtggggtcaatgagaataaaagtattgccggaaaagatgactgaaattgcgagcagtttaaagcgcttgtccgatgaatttgatggtataatacgggatataaacagtatagtaaagtcaattgactgggaactgagaagcaaagaaggggtagatcagaaagcgtcggatgcgattagagttgcaaagaaaatatccggaagtcttgagtcaatggcaaaagaccttgagtttgcccgagacagaatgattgaagaagataaaaaagcatcaaacattgccgggaaaatgaagagtgcggtcatcggagcttctgtgg
>NC_017304.1:1052424
aagacaatgcattttacagagtattttattcttgctatgttggcttttaatgcattgaggtttgcaagtctcagtaaaaccaaatcttcgattttggcgatgcttatagcctgcctgacggctgttgctgatgagttgtaccaaatgactgtaccggggcgcaattctcaaattttagacgtttttatagatactgcgggtgcgcttgcagccgttttgacatgtttgctcgtttttagaaaaaagatggacaagcgaacagatgtttgatataattatggaaaaactattcgaaagaggttgagtaaatgaacaaagttattttaatggggagattgacacaagacccggaacttaggcacactaccaccggtaaagccgtatgccattttcggctcgcggtaaacagaaggttttcaagacagggagaacaggaacaagctgattttttcccaatagttgcatgggaaaagaccggtgaattttgtaacaattatttc
>NC_017304.1:1065279
cttgtgatactacggcaaagattaagctggcaacactccataaagcctttgatattcttaacaagagaaaaggcttgaactttgaggacaagatggagcttatactgaacaaatgcctgaacttgggatcttctgatgttgaaagtcttactttgaacggaaaacctgcttctgtcaggataccttacataaaaggactggatgcaagctatggcatagagcacctgacagaagattccaaccctcttggacaggctgtaaggcaaataattagcatattgcagggaagtacgggtggttgctgatggagctggaagaaaaagagaagcttattgctcagataagaaagcatataagcgaaaacctggatttgagaaaggacttttcggatgaagaaataaaggacattattacaaatgttgtttttgaaaggtcaagggattattacctcagcgtgggggagaagaaggaaattgccgatgcgatttttaattccatga
>NC_017304.1:1104192
ttttaccggccgtatattcaagaatgtcaaagaagtcatcgcgaagcagcggatcgcctcctgtaaaatatatacctccttttttaaggcctttggtgtcaagaaaatcgtctattattgccttgcagtctgacagcgaaagttcattgtttttctcagattcgtaaaaaggagagtcatacatatagcaatgtttgcatttttgatcgcattttgccgttatgtgccattgaagagaaaaggttgcttgtccggtttttgagtcaataagacatacgcacaaaataaatctcctttcctttcaaggattattttgtgttttttgttgaataaattgcttgcgatcctaagtcttcatagtgaaagtcgccacgggcagccgaaaaagaggatgtaacaatgaagcattgacatgaagcgataacaagggaaaatttatattaattcaatgttattatataacaaaattgtgattttgtaaagatgtttaatctgctttc
>NC_017304.1:1117203
attttgagtaaactcctggccggcttttctaaaggcaggatttttatagcacatcacataaaggtcggtggcaagtatctccaattcaagctttcttttcagcaccggatcacaggattttatgaaatcagacaactttaacaccagaggtattgatgattttttctttatttgggaaagaagctgttttccttttgaattaaagcctagaatccttgcatattgaggactgtcaaaacggcttagcatgtccaaatccttcgaggttactcccataagtatgcccatcaggattctttgcactctggttttggtgtatcttcgggtgcatatgctttccaccagctcttcatatgtacctgcggtatcggcggcactttttatcctgttttcaaggccttccgaaacataagcaaaatttctgatttgttccggcgtcatttttcgtatgagggaagttacaacatgataaaaatcctctttaaaaaccggcccccttc
>NC_017304.1:1138697
aggaatatacaacaggctttatttccaggaaaggctcagagaggaatttgcgaacgccaaaaaggaaaattatgatttgtcgctggctattatggacatcgaccacttcaaacgttttaacgatacctttggccatctgttcggtgacaaagttttaaaacatattgcccatcttatgaaaaaatccctgcgaagcggagatataattgcaaggtatggaggagaagagtttgtaatattgcttccgaggacaagcgttaaagaagcgtatgacaaggtcgaaaggctcaggaatattgttgcaaagacgacgataaaagatgaactggtggaggcctcagttactgtaagctttggagtttcatcctatcctgagtttgcaaacactgagtcagagcttttgaaaacagcggataatgcgctgtatgacgccaaagaatccggcagaaactgcgttaggataccaagatagtatttttccggtgtttttaaaaatacgc
>NC_017304.1:1143970
cttttgatagattttatgagaaaaaagaattccaaggttattattaagggattaagagccgtttcggattttgaatatgagctgcaaatggcccttttgaataaaaatcttgattccgacattgagacgttgtttatgatgaccaatatcaattactcttttttaagttccagctccgtgagggagcttgcacgccacaacggcaacattgatggacttgtgccggattgtataaaagataaaattatggacaagtttcggaggtaagattgccaaaaaccctgggagggataaatatggaaatgctttcaattcttgaaacactggaggaccttgttgaaaaaagtgttactgtgccgttttctggaaagtgtttggtggacaaggaagaaatacttgagattatcaaagaaatcaggttaaagcttcccgacgacattaaacaggcaaaatggataaaggaggagaggcagaggatactccttgaagcacagaaggaa
>NC_017304.1:1148136
ttttctgccgattgaggatgtttttctaaaatagtctatcattcgcttttttataaccatttctgcaaatttgagaaaacttttgcttttattaacatcaaatttttcgatagcctcattaaaggccatcaagccaatactatattcatcgctgctttttagatctcctgtttttgaagagtagaagcttgaaacaatatttaatataaacgggatataatctttaatgaacttttcttttaaatgcttgtccccgtttttgattttttcaacaatgtgagttgctgtttcaccggcataatctataatagcagaaacaaatagcatatctctcttccctcatcaacaacgtaataaataaaaaattgattttatacccgggcatggtttttatgcccgagtataaaatgcatcgtttaaaaaatatattgaattgtaaaaaccaaaataatgaatacttatatcgggaaattttctatttcccctaatatatatcgttt
>NC_017304.1:1149859
ttacccctttatattgaaaacctgtggtaggcttgtcgctcatcatatattcaatcttagatgcaccttgagagaaatcgctggcataggaaaaataatattttccattatacttatgcatatatgctgcctcgaaaaatctcggagcagacatcgtcatagctgaacctaccgtgcttatcatatcattgcccaacttaataactctgatattgttttgtccgtttccaccaaagtacatataagcctgtccgtcatcatcaacaaaaacaccggggtcaaacagccacatattttgtgcaggctgtactccgggggtattccagcttaccaacggacccggaagaggatctttgaaaggtcctgtcggactgtcgcttacagcaactccgattccgtttcctccgttaccgtaatacaaataaaacttgttgttgcgatagacaattgacggtgcccaggacaccgaagcccacctggaatctctttttgcattaaac
>NC_017304.1:1153829
aggacatccgaaattatcaaaagtgtggaaacccttgaggttgcactttatgaaagcaagaaacggctaatgcatgtgagcagaaattacgataaatattctgaagaggaattaagggaagcttatgaaaatgcagacaatatcagggttgagcttgccataaaacgggagcgtgagcaatactatatcaaaagaagaaatgaattggaaataaggcttaaagaggcttataaaaccgttgaaaaggcggacaaccttatctcccagattggaatttccttaagctatcttaccggagatcttgagaatgtcagtttgcagattgaagatatgaaacaaaggcggcttttggggattcggataataaaagcccaggaagaggagcgacagagggttgcaagggaaattcacgacggtcctgcccaatcgatgtccaatattgttttaaaggcggaaatatgcgaaagattggttgactctgacccggaaaaggcaaaaga
>NC_017304.1:1170882
gaggctcctgagtggataagcacggaaagtgtgccgatgggcggagttaacaggataaagcttaccggtgagataaacaacattccgtttacgtttacaggcacgggttacagttttgtagttgaaagcttcaaaataaaagtaaaattcctcaaaccgggcacaatagtatttgacggggcagattccagactaagatacaattttaattacgttgacggagcaggaaacattcattcaaagagcgtggacaaacattttgacgacatgacggtgaatgtcacgatgaaggttgatataaactgatgggttgccaaaagacgatttaacatatatatgcacatataaacgcaaagcatgaggaggatagaaatggcggtagatatcaagaaaataataaagcagatgactttggaagaaaaagcagggttgtgctcgggactggatttttggcataccaagcctgttgagagactgggcattccttcaataatgatgac
>NC_017304.1:1176229
gcggaagaactgaaaaatgcgatatcaaacggtaaattttccgagcccattagggcgcaattcagaagaatgctgaactatttcggacaaattcctatcattgtgcgttcgagcagtttcctggaagacggatttggaaatgcttttgcgggaaaatacgagtcgattttctgcgtaaacgcatgcgatccggaagaaaggcttttgcaatttgaagacgcggtgcgcagggtatatgcaagcacgatggacaggtctgctttggagtaccgcagacaacggggacttgataaaatggacgagcaaatggcgattttggtgcagcgtgtcagcggaacgaaatttgacaaatattatatgccatgtgctgcgggagttggtttttcctatagtgtataccgctggagtgatgaatttagtgcagatgcgggacttctgcgtttggttgcaggtctgggtacaaaggcggtggacagaacgggtgtcgattatccccggct
>NC_017304.1:1183011
ttatttcatttgtaattaggaggtactttgatgactacatataaagatgcgggtgttgatgtggaagccggttatgaagcggtcaggcttatgagaaatgatgtaaaaaggacattcaggcctgaggtgcttactgatataggtggctttggtggattgtttggcttaaacaaagataaatattcggaacccgttcttgtatcaggaactgatggcgtgggtacaaaactgaaaattgctttcctgctggacaagcatgataccgttggtattgactgtgtggcgatgtgtgtaaatgatattgtgtgcagtggtgcggaacctctgtttttcctcgactatatagccttgggcaaaaaccgtcccgaaaaagtggctcagattgtgaaaggtatagccgacggatgtgttgaagcaggatgtgccctaatcggaggagaaacggcggaaatgccgggattttatcctgaggatgaatatgatttggccggatttgcggt
>NC_017304.1:1190786
tttgaaagatgttttgattttttaaatatttttactttaataatggtaaagtaattctaatacagaggtaatcagcgatgacgatagatgagataaaacgaaaacttgaaagtgttctttctcctaaaagatttgagcattcacttggagttatggacacggcagtaaaccttgcggaaaaatatggcgggaatgtggaaaaggcggccttggcagggattttgcacgattgtgcaagggaaatagagggacaggccatgtttgagctgtgcaaaaagtatcatataaatgtggattatattacgttggcgcagccggagcttttgcacggccctgtgggtgcggttattgccgccgaagagtatggcattgaagatgaagatgtacttaaagccattgaatgccataccaccggcagagagaatatgactttgctggacaaaataatttttattgcagattacatagaaccgggaagaaagtttccgggggttgaggaa
>NC_017304.1:1195517
tttttccatatcggattcaacaagtctatgctgagaaggaacaaattgattccggtgaatcggttgcagaatcagtatacaaaaaaattgaaacttatgatgatataccggtggacattgaaccaccgaagccacctgccaatcttcagttgatatccaaaacaagttcaacggtatcgatgtcatggtctccggctgaagataatacaggcgtaagctattataatatatataatggttcttcagttgtacaagctgtgtatggagaaaacacatcatgtaccgtttccggtcttttaccttttacgcaatatagttttacggtaagagcagtggatgaatccggaaatgtttcagcgcccagcaatacacttgtagttacaactcttagggaatcaattcgtgttaattcaaatatggctttatttgaagataaaatatatcaggatttatatctcgaaagcggaagtcttaatcttaacggctataatttgacgata
>NC_017304.1:1251304
ttggaaaaagatcctgattgtaccggaagtctcggtattgcgataagtgaagctgttgaagatgcggctacgcacgatgataccaattatgccttgggaagtgttttaaatcacgtatgtttgcatcagaccattatcggtcttgaggccaagaagcagttggaatatctggatgaataccctgatgtggtctttgcctgctgcggcggaggatcaaactttgccggaatagcttttccgttcctgatggacaagtttaagggaacaaaagtgagagcagtggctgttgaaccgactgcatgccccactctcacaaaaggtgtgtatgcttatgattattccgacacgggaaagatcggtccgttggcaaagatgtatacggttggtcatgactttgtacctgccggtatccatgcaggcgggttgagatatcacggagtttcaccaatagtcagccagctttatgaggataagttgattgaagcaaaagcttacggaca
>NC_017304.1:1252731
gagattgccacacatttggtgtatatacagcgtagggatcggatacaaaaggataatagtagtaatccataataattctccttttcatattaaatatgtctacctgctatacataatattctgaaaagcagaattatgttactttaattaccggggagatttaaccagacgtattgtatatcttgttgtaagattgggagaacaattgatttcaaaaagttccggggctttgtaatctttagggagcttgtccggagagaattttacattgtatataccggaagggagtttgaatacagcaatgccttcttcgttggtcactgagaaaaacctgtcgggattaccggatggttctgggttttttgaggatgcagaatgtaacacatcggcagatggagtaggttcaggatgttgaggtgagtttttttcactgtcaacataaagttcaatgccctctacaggatggttgttttcgtccaggacttcgatttccgtaattc
>NC_017304.1:1264464
ttgtccgtttggttaaaagagtaatatccgtctgggaggtataaaatatgggtagtgttattcgtgatatcagccttgcaaaatccggcaggcagaaaataaattgggtaaggaagaatatgccgcttttaagaagccttgaggaagagttcgcaaaaacaaagccttttgacggaataagaattacggtatcggtgcatctcgaggcaaaaacggcgtatcttgcaaagctttttgcaataggcggcggacaagtttccgttacgggaagcaatccgctgtccacccaggatgacgttgccgcggctcttgcggaagacgggcttaatgtttacgcatggtacaatgcaacggaaaaagaatataaggaacatttgaatcttgctttggatggcaggccgaacattgttattgatgacggaggcgaccttgtacatctgctgcacaccgaaagaactgagcttctttccgatgtcatgggtggatgcgaggagaccacg
>NC_017304.1:1300178
gatgttttcggctaaggccagaccatgggttgacggaacgcagattttaataaacagcaatgagttgttctggagctatgacggcgttgacggtggaaagaccggatataacgaaatagaccgtcaaacggcaattaccactgccacaagaaacgggcaaaggttgatatgcatagttcttgattcaccggaagaaagcatgtatgacgattcggtaaagcttctggactatggttttttaaatttcaggacaggcattctggtatcaatgggacaacctttgaagaaagttaccgtcggcgataaagttatagatttggttagcataggtgactattactatacttaccctgccggggaaaattatataaagaatattgaatttaaagttcctgaaaagtttgatcctcctgtactgaaaagtgatgttttaggcattgcaaagtatactttggaggatggaacggttattgaagtaagtctgcatccggcggttgatg
>NC_017304.1:1330739
gggaaatgcttattcaagggcgtttatcagaacggggccatacagggatgtttacaggggactttctgagcctgccgtcttttcagacgaaagcagaataaacatataccgtgatgcggtagctcaatgtatacaggttttcggaaatgataacataatatccgttttcagaaatgcatatacctttgatgatatagaaatgaacggtgaaaggtccataattgccataaacggaagtgccattggtttgtcccattattttgagagcaggaaccatgatgctttgagtgctattataagcagtgctccggtacataacctgttatctgatgattcattattgtctactatagccgtgaacggtgatgtgattattccgggtggaactttcagagtggatgatgacggtatttttacagggcttctggaagatgcgtctgtgttctggtacgaagatcccaacggtataaggatacctttttacaaaatgtatcagtgga
>NC_017304.1:1342423
tgagccattccattgaagtggctcgtttggcgggtttgatggcggcagagcttggagttgatgttaatcttgcaaagagggcaggcttgctgcacgatatcggcaaggccgttgaccatgaagttgaagggtcacacgttacgattggagctgacattgctaaaaagtataaagaatccaatgaagttgtcaatgcaattgcttcgcaccatggcgatgtagaagccacctccatcatagcggtgcttgtacaagctgcggattctatttcggctgcaaggcccggagcaagaagggaaactcttgaatcatatatcaagagattggagaagcttgaggaaattgcgaattcttttgacggtgttgataagtgttttgctattcaggcaggtagagaaattcgtatcatggtgaaacctgaggatgtatcggattcagatattgcattgattgcaagagatattgtgaaaaggattgaaaatgagcttgattatcccgga
>NC_017304.1:1355181
aaaagcttcatcatctgctcttttgaggcagcagaatattatgtcgtccatgtagtcgtcaaaatatgtggtaacgagataatattttacccgtgtgtctgtgagtcctctgaagaagtttcttgcgggggtaaagcctatatccatgataaagcttaagtcttttgcggcaatgtcatagtttgcattggcccgaagtatgttcatgtttccgacgtctgtcccgggcaccacgtcgattccgagtttgtccaattcttctgtcagtattgctctgcacagatagtgtctggtgctttcatcccgcatttttttgtatttttgcatgtatgtttcttctttaaagtctgtaatcgttctggcaagaatagcttcttcctgtacaagaagtttgctgtccacaagaaatttaagaaaatttacatccctctgtccgccgctagaggcttttgcaacgtccaaaacattatcaaaggatacgctgatgtctctgaaaacaa
>NC_017304.1:1357032
aaactcgtcaatgagcttagagccgcagaggcgcaggccatatcaataaacggtgaacgcattgtggcgatgacggagatcagatacgcggatccgtacatggttataaacggaaggcaaatattccccccatatgttgtaaaagccattgccgatccggaaaaacttgattatgcgctgaacatgctgggaggcgtggtggagattttcagagacagtttcggatacaaaatcagcgtcaccaaagtggacaagattacgataccaaaagtcagggacgacgggtcggtgttaaagtacaacctccttactccgttatgatattttatccgccgtttgggaaagagcgggggcatttgttgcctccttttgttttaaaagcttgaaagcttttgcttgttaaaaaattttttataataaaattttttagagcggaagaacaggttatttttttggaaaatccaatgtataaatattgtaggccttaaattttgtactat
>NC_017304.1:1361779
aaggatataaccgaggacaatcttgaagaaaggaaaaacgagctaaaagacgccatttttaacagtgaaataaaatatgaacttaagaatgtcggccttacggtttcggattttgttttaaaacccaacaggactattgatgaagaacttacaaaggcaagaagagatgctgcttataatgaccccagaaatattgagacaattaaaaagggacaaaagattttaagtgccggtgatatagtaactgaggacaagcttcaggttttggaagacttaaatcttcttgaaacaaccagcaggttcgattttgcttttgcaggaggaatactggcaataatacttttcttgtccctgcttctgattttgtatatgcataatttctgcaaaaaagtatattacaacagaaccgatttgattttgctgtcggttgtcattcttatgatactttttattgcaagatgggttcatgagtattctcctttgattatacccatattcat
>NC_017304.1:1368184
ggaagtttacggcaatccatcttctctgcacaccaaaggtattgaagccgaacgaatggtgagaaatgcaagggaaattgttgcaaaatctttgggagtgtcaagggatgagatttattttacttccggcggaaccgaggcaaacaaccttgccattgcaggatacctttttgcaaatccaaggaagggaaagcacattatcacgacaaagattgagcatccttctgtcctggaggtctttaacaacttgtcccaacatggttacaaagttgattttatagatgtggacaaaaacggcatagtgattgttgatgacctgcgaaaaaaaataaatgaagaaacttctcttataagcgtgatttacattaacaatgagacgggagcggttcaacccattgataaaatcgtggaggtaaaaaacagtataaacaaagatatagttcttcacgttgatgcggttcaggcgtacggaaagataagaattgctcctgaaaaacaag
>NC_017304.1:1369081
ctcttccagaaagcaggttttaagccatgtgctgagggcaatgggaatcaagcctgaaataattgaaggggcgattagattcagtttttcgtcgtttaacaacgaagaggatataataaaaaccgtggaagccataaaagatattttgccaaaaataagaataaaacgtggaggaagaagatgaagaaggtaattttggtaagatatggtgaaatacttttaaagggattgaacagacctatttttgaggacaagcttatgagcaacataaaaagggccattcacaagctgggtaaggtgcgcattacaaagtcccaggcgagaatatacattgagcccttggaagaaaactatgattttgatgaggctttaaaacttttgtcaaaggttttcggaattgtttcagtaagtacggtgtggaagatagattcggattttgagtgcataaaagaaaactcggtaaaaatggtaaaggacctcataaatcgggaagggtacaa
>NC_017304.1:1373004
gaggtggggcgtcttgcagtgcatgtatcctgcaatgacgttgcttcgtgtggagctgagcctttggggcttcttatgacaattcttgcgccggagggtacgaaagaaaaggatattgaaaatgtcatgacccaaattgtcgatacggcaaattctctgaatgttgatatcataggaggacataccgagattaccactgccgtaaacaggatagtgataatcagcactgcggtgggaaaggtattaaaggacaagctggttactacatcaggggcaaagccgggagatgacattattgtgactaaggccgcgggtattgaaggaacggccattatagcccacgacaaagaaaaggaacttgtagatataattggaaaagaagcggtggaaagggctaaaactttcataaattacgtaagtgtgctaaaagaaggaattatagcaggaacgtttggtgtaaattccatgcatgatgtgaccgagggcggaatacttggagc
>NC_017304.1:1398695
tgattttcaatataaacggttgtaagcggggaagtttatgaacaaaaagagtgtcgttaaaaagatgcaaaaacgttatttgcatattcctccagcaaagagaatcattcttcttgtaatggggattttgattctgacggtcgttggaataggtattggaagcaaaattgtgtccaaaggatccggcagaggaaatgattatttgactgataatagcaatgaagttgtaaacgctggtgatacggatgggacaagccatgcgggtgagattaagcctaaagaggtaattgtggtgattgacccggggcatggaggagaagactggggagcctacagtggcactttgtatgaaaaggatataaatcttgatatatcgttgaaactgggaaaacttcttgaggatttgggagtcaaagtagtatataccagagaaacggatgtgtttgttgaccttgacccgagggttgaacttgcaaacaggcttgacgcaacccttttta
>NC_017304.1:1403830
agatcatgtcatacctataaaaaatgttttccgagacgatgaggtccgagattcatatccaaaagacaaaatgctcatgaatgctccggaaaaagaggacggatgttttaaagtgcccaaagtggttgaatagatgtgtttcagaaaaggggcaaaagatgaggaggacggacggtggaactttacgaacttacggttcacgaaatgagtgacttcataaaaaacagaaaggtcagtgccgtggagcttgtacaatcggtacttgacagaataaatgcgatagacgaaaaaataggaagttatataacggttcttgaagaagaggctttagagcaggccaaagaggtgcaggaaagaatagacaagggagaggcaaaatcacctcttgcaggtatacccatggcactaaaggacaatatttgcaccaaaaatgtaaaaacaacctgcgcgtcaaaaatgctgggaagtttcatacctccctatgatgcgacggtgtcgaa
>NC_017304.1:1405619
cttccggttttgaacaaaaaagtggtggaatacgcggtaaaaaccgggcttgccacaaactgcagcattgcaaagtacagcaagcaggacaggaaaaactatttttatcccgaccttccaaaagcttatcaaatttcccagtacgaccttcccctatgccgggacggatatattgacattgaggtggaaggaaggacaaaaaggattgggattacaaggatacatattgaggaagatgcgggaaagcttgtacatgatcagaatgaaacgggaacgttgattgattataaccggtgcggtgtgccgttaattgagattgtcaccgagcctgacatgcgttcggcgcaggaagcgagggcttttgtggaaagccttaggaacatactacggtacattgatgtttccgactgcaaaatgcaggaaggttcattgagagttgacgttaatctttcggtaagacctaagggccaaaaggaatttgggacgaggacggaaatgaa
>NC_017304.1:1430260
aataacatatcccgggcaaaaataatacattgacgggtttatgtttttgctgtaggcacatgccaggtcgataattttgaatatggaaccaagattgtaggatgccacggccctgttaaacaattcattgtcagggctgtcaagatatttttcgatttcgttgggattgaaatccggcttgcttaccatggcaacaatgtcaccggaactgacttcttctattacaacggcacctttaagattatacttgtccatgacttcctccgccgttttttgtatgttataatcaatggtcagttttacattgagcattttgccggttttagctgagtttataaatcgatagccaaggccttttacgggattgtccctggcgtcggttataactgcaacactgcttttggagtttagtttaagatagctgtcataagctttttcaatgcctgtttctcctcttatgtcgattttgttcagataacctaaaacatgcttggcaagtg
>NC_017304.1:1435798
accgatgttaatattgctgatgcctgagactgcaacaatgtctcccatcattgcagaatcggcttcaattcttttaagaccgctgaatacatagagccggcttattttgacattttcaatgcttccgtcctttttgcacaaagcggcctgttgtcctgttttaatcatgcctctttcaattcttcccacagctattcttccaacataatcatcatagtctatgtttgataccaaaagctgaagaggtttgtccataaatcctttgggagccggtatgtgatttattaaggtttcaaacagcggctcaaggtttttcggatcgtcattcaagttgtatagagcataaccttctcttgcggaagcgtatacaacaggaaaatcgagctgttcatcatcggctccaagttcgatgaacaactcaaggacctcatccacgacttcaaccggtcttgcttcgggtctgtcaattttatttatgacgactatgggttttaaattag
>NC_017304.1:1465321
aaattgttgttttatggtgaataccaacattcagttgatgccaaaggcagggtgattataccttccaaattcagagaaggacttggtgagaaatttatattgaccaagggcctggataactgtttgtttgcgtattcgctggaagaatggagcaacttggaagccaagcttagatcacttccattcacggataaagatgtaagagcgtttgtcagattcttctttgcaggtgccgcagaagtagaagtggacaagcagggaaggatacttataccgcagaatttaagggaatatgcgggcttggaaaaagatgtgtatataattggtgtatccacaagggttgaagtatgggataagagcaaatgggaaagctattctggggatgaaaatatgagtgccgaaagcatagctgaaaagatggcgatgctgggaatctgaggtcgattggaaagacagtaaattctgacataggagttggttaatctaaatggaatttcaac
>NC_017304.1:1473285
tatgcaggacatgacaggaggattcttcctcttatttttgtaactcttgggtttgggcttattggttttattgacgattttataaaagtggtaaagaaaaggaaagacggtctttactggaatcaaaaaatgttcggtcttcttttggtggctgtcacttttgccgtttatttgtctcatacccatacttcggacatcattattccttttatgggaatggataaaacggtgtcgctgggatggttgtttgtcccatttgttgtgcttgttttgatagcctcaacgaatgcagtgaacattaccgacgggttggacggacttgcagcaggagtgactttgatagtaactgtctttttcaccatagtggcaatgaccagaagcgagtgggaatacataaaaatgttttcggccatggttgccggaggatgtttgggttttttgacatttaacgcgtaccctgcaagaatttttatgggagatacaggttctttggcattagg
>NC_017304.1:1492081
tatgcaaaaaagtcattggagagaaccacacgatgggccaaaagatgcaaggatgctcatagaaatccggaaaaacaggctcttttcggaattgtccagggtggaatgtacaaagatttaagacagcagagtgcctatgaattgctggaactggatttcccgggatatgccattggaggattgagtgtgggggagcctgcggagattatgtatgaaatgctggaggttacggttccgctgcttcctgaggacaagccaagatatttgatgggagtgggaagtccggattatctgattgagggagccatcaggggaattgacatgtttgattgcgtgcttccgacaagaatcggcagaaacggtacggttctgaccagcaaaggaagaataatagttagagatgcaatctatgcgagggattatactcccatagatccggaatgcgattgttatgcctgcaggaattttacccgggcgtatataaggcatcttttaaaaag
>NC_017304.1:1495831
caccttcttgccaggaatgtaaaggcatcggtaataaatgcaggtgacggtatgaatgaacatcctacccaggcacttcttgacatgttcactattattgagaaaaaaggaagtcttaaggggttgaaggttgccataatcggtgatatatatcacagcagagtggcaaggagcaacatctgggggatgaccaagcttggtgcagaagtaagtgttgcaggaccctccacccttatgcctccggaattggacaagaccggcgtgaaagtctttaccactgtccaggaagctttgattgacgcagatgtggttatgggacttagaattcagaaggaaagacaaaaaagtggcttgttcccgagcctgagagaatattcgagatttttcggattggatgaaaagcgcttgaaacttgcaaaagaggatgctctgatactgcatccgggaccggttaacagaggagttgaattaccgtcgtcggtaatcgattccgaaaggtc
>NC_017304.1:1496928
tagctgtaatatcccattgcgaagatctggaccttgcagacggcggtgtgatgaacgagggctactggtccacagttatgggacttaagggtataccttcggcggctgaggaaataatggtggcaagggatattatactgtctgagtacacaaaggttccgatacacatagcccatgtgagtaccgaactttcggtggagcttataaggaatgccaaaaagcgcggggtaaaagttacatgtgagacttgtcctcactactttgttcttaccgatgaggcttgcaaagattttaacacccttgcaaaagtaaatcctccgctgaggacgagaagagatgttgaggccgtgattgaaggactgaaggacggcacgattgacataatagcaacggaccatgctccgcatcatgccgatgagaaaaatgttgaatttaatttggccgcaaacggcatggtcggatttgaaacggcattgcctctggcgataacctatcttgta
>NC_017304.1:1503352
gcgcttttaagaaggcccataagcatatgcagcgccgacgtagagaggggaacatttgacattgtatttcaggtaaagggaatcggaaccgagtatctgtctcaaaaaagtgcgggaagcgaagtggatttgattggtcctttgggaaaaccttttcacatatcccggcagtataaacgtattgcggtggtagggggaggaataggcatattccccctgctttatctgttaagggagatgaaggacgcggacaagtctgcttttttaggattcagaagcagtgattatgtggtgctgaccgatgagtttgaagccgcttccgacagactttccatatccacggatgacggaagtgtgggatataaaggaatagttacggaccttcttgagaaagatattgccgaaaggggctttgacattatttatacctgcggtcccatgccgatgctcagaaaggtaaaggatattgccgaaagggccggcatcaaatgccaggtgtc
>NC_017304.1:1514303
aacaggaatatcggaaagaagagtattggatgaggatatgccgacatacaaactgggcgtggaggctgccaaaaaggctctggccgatgccaaagtaaatccggaagaagtggatttgataattgtaaccacagagacacccgattatctttccccttccatgtcctgtcttattcaaagtgaaatcggagcaaccagggcggctgcctttgatctcaatgctgcatgctccggattcatttatggcttgtccgtggccaatcagtttattaagtcaggcttttacaaatatgtgttacttgtgggatgtgaaggactttcgaaagtagttgactggaaagacaggaatacctgcgttcttttcggggacggctcaggggcggctctgctcggaccggtggaggaaggctatggaataattaccacctataccggagcggacggtgaaatgggaaaaaaccttaccataccttgctgctatattgcgtcccgcgatattg
>NC_017304.1:1521366
taccccttggagatatagcgggtatcggtccggagatagtggtaaaggcactaaaggaagaaagtatttaccgatttctcacaccggttgttataggctcaaaggatgcaatctgtcaggcattggagatttgcgggcttgacagtcgtataaacgttgtggatgagactttgagcaaagttgtatccgacagcagtacgattaatcttgttgacacagggaacattggtgtggcaggcataaaaatgggacaggtccaggcacaatgtggaaaagcggctttcgattatatcaagcgaaccgtagaacttgccatggacggaaaaatagatgctgtggctactacccccataaacaaagaatcattgaaaatggcgggaatagactatatcgggcatacggaaattttagcggggcttaccggcaccaaggaccctttgaccatgtttgaagtgggaaacttaaggatatttttcctaagtcggcatgtttctttaaga
>NC_017304.1:1556248
tccaatgaaagcgggataaggattgatgcgtggctttgcggaaaggtcaaagattattcaaggtcgtatatacaaaagcttataaacgatggaatgatacttgtaaacggaaaacctgtaaaatcaaactacaagataaaacaaaacgacgagatactggcaagaataccggagcctcaagttcttgatgtggtggcggaggatattgatgtgcccatattgtacgaggatgagcacattatagtggtggacaagcccaagggcatggtagtgcatccggctgcgggaaactattccggcactttggtaaatgccctgcttaaacattgcggcaccaatctttccaatataaacgggattataagacccggtattgtccatagaattgacaaggatacttcgggagttttggtggttgcaaagagcaatgccgcgcatgaaggtttgtctgaaaaacttaaggatcatgacattgaaagagtttatattgctgtggttca
>NC_017304.1:1582740
aaattgatagaaaaagcctgatgattgtctcggcagcgggaatccttaatgtagtgttcagtatgaatcttcttcagctgagtttaaacgttgcttatgctaaagcagccgtagtggcggttattttcagcagtaatccgatatttgtttctatctttgcagccgttatggacaaggaaaaaataactttgtttaaagctgcgggtatgtttttgggaatgctgggtatagcggttataagtatcaatggacaagcctttagggatataaatatattaagtccccttcttgcgttgatgtcggcaggtttatatgggttgtatactgtcgtgggcagaagggcatcttcaaaaatcggaagcattaaaatgaatgcatattcctttttaatcggtagtctaattttgctttctgttttattgataaaaggtcttccggctttcaaatttgactgttcagcatggcctcaggtggtatatctctcggtctttgtcaccggt
>NC_017304.1:1586867
tttctgatggaaggtatgcagattgtcgtatttagtctaaatgatgagatttgcggagttgacaccagccaggtaaaagaaattgtcaaatatgaagaagtttccaagatgccaagaatgcctagatttattgacggagttattaatcttaggggaaaagtggttccggttgttaatctcaataaaaggttcaagctgggggacatggaagtcggcaaaaaaaccaagattataattacggacattgaggacaagcttattggctttgtagtaaatgatgtttatgagataatcagattgtcagctgatgatatagagccaacacctgaaatcattaaaaaggtgtataatgactatcttaagtgcgttggaaagaaggatgacaagctaattgccattttggatttgagcgttatattaaccgacagtgaaattgacaagcttgaagaaaattttgaagatgaaaacaacacgaatgacgacaatgagaatgatgattg
>NC_017304.1:1595571
ggtatatgttataaaggcacgaagttggaagaggcttatgaaatcctcaaaaaagctgacgcaatagtaatgggaagtcccgtatactttggaagtgtttcggcacagcttaaagcattttttgacaaaacgagaaagttaagatcggaaaaagctctctacaataagtttgcatgcggagtgactgtcgggggagcaagatttggcggtcaggaaacaactatgaaagcactgcatgatataatgcttgtccacggaatgacaattgtcggcgacggatatgtcggcgacgattgcggccaccatggtgtatgcgcccagcagccggccgataaagacgagtttgccataaaaagggcaaagatacttggaagaaggctggtcgatgtctgtaagaaagcaggagcctgaattacgtaaatttctaataattgctttgttaaagatagaatataaacattatatgaaagactataatgatgtcgggggaatacccccgg
>NC_017304.1:1604783
aaaacaatggaaaatcttatgaaggcgtttgccggagaatcccaggctcgcacaaggtacaatttttacgcttctgttgccaataaggaaggttacagacagattgaggctatttttaatgaaaccgccgacaatgaaaaggaacatgcaaaaaggttttacaaatttcttcttgaggggttgaacggtgagctgcctgcttcaattatgataaatgcagattaccctgtggcttacggaaacactttggacaacctcaaggcggcggcagcgggggaaaatgaagagtggacaaagctttatccggaatttgcgaaagttgcaaaagaagaaggttttgatgaaatagcggcagctttcacaaaaatagccgaagttgagcaaaggcatgaggcaagatacaagaagctggcggaaaacattgaaaataacaaggtgtttaataaagacgagaaagttttatggaaatgcagaaactgtggttatgtgcatgaaggaaa
>NC_017304.1:1633770
ccgaaacaaatcagagaaaaaatacttgaccatactattgagagctatgaattaagagacgtgatattaaaacttattgaaaaaaacccaaaattcataatcagaacctatttaaacgacgaagaacttcgggatttgctcgaagaaaaagattttgagatgattgagaacaagctgaaatctgctctaaactatgaatggctttattatgaatttaaaaaggctgttaaagagaatatggatgagcttgtccgcgatatagctgaaagttttgctttttcaatactgtatgaaaacaagtatgaatacgacgaaagcagcggtcaaataaaggattgcggcaaatacaaccttgacgactatgagaaactgggggattttttgtgtgattatgggcttgtgacggaaaacactgatgattatcttgagattgacccggacaatgacacttcacatttagattcaattgccattaactatttgcacaaaacgctaaaaca
>NC_017304.1:1639502
cggtgaaaaaataatactgtatggtgtgaacgaaatgtcgatctggggcgacattgacggtgatgtggcacttcctgaaatcaggaaaaccggagctaatgcggtaagacttgtatggtcagtttccgggccggcaaggaaacttgatattttgctttacaattgccgtataaacaatatgattcctattatagagcttcatgacgcaaccggtgaatggcagaagctttccatgctcgttgactattggacaagacccgatgtgcttgaagtattgaaaaaacatcaggaatatctcattatcaatattggtaatgaagtaggagcccaggtttcggaatctgaatttaaaacagggtatgaggctgccgtaaagagaatgagggaagctggaattcatgttcctcttatgattgacggcagcgactggggaaagaatattgatattcttcaggcaaccggaccttatcttataaacgccgaccctgacaaaaacctct
>NC_017304.1:1641549
attagcttgtattattgttactagtgttgctgttgatgcattaacatttattggagtatcacgtgttacattaagtgatacccaaacatcaaatacaggtagtttagttgcattgtggggtacatcaggacaaggaagattgagagctagatctgagaatgggttacaagttacagcaaaggcaatgagggtaagagagaattggtttgatgaagaacttaagacaatagttaccaaccagacttcttggacaagctggacaccttattttgacttaaaaacagttaatgttgggtattatgcaagaatagaaggatctcagtcagctaagggtcaagcagagttcgaagtttatcagttataaactatacataatgatttggcataagacctggaccaatggtctgggtcttatgcctgcttgtgaggtgcaatatgatggttttaaaaaaaatacttacacttgaaacaaaattatttatcagaaaatattatttaat
>NC_017304.1:1654387
cttctcgaagaaaaaatcggcgaggagcttaaagacctggaaatgaaaaacaccagtttcaaggtgagaatagattttgacgattcaacggagaatggggaaagaaaatacaataacaacggtcttgacagagtggagtttatgatatccaccaacgctggagagcctttgaaacctttggcaaagatagcttccggcggagaaatgtcgagagtgatgcttgcaataaagacaattcttgcaaaagtggacaagatacccacaatgatattcgacgagattgatattggaataagcggtgttgcggctcaaaaagtgggagagaagctctgttatatttcgaaaaaccaccaggtcatatctgtaacccacttggcacaaatagcctgtatggcggacaataactattatattgacaaggtaaccgaaaacggcaataccaggacggtggttaaaaagcttgatgaaaggggaaagagggacgaaatagcaaggatcct
>NC_017304.1:1688642
tcggtagttgaaaaggacgaaaaagaagggggccttagggcaatcctgaactttggccacacgataggccatgcaatcgagacggtaatgaattttgagcttttgcacggagaatgtgtttcattgggaatggtaggcgccatgaggatggccctgcatcttgagatgattgatgagcaaagcgttaaccgtgtaaagaacactttggataaaatcgggcttccgacaaggcttgaaggcattgatgtggacaaggtttacaatcaaatgttttatgacaagaaaattaaagggagcaagcttacctttgtacttccaaggaagagaatcggagaagtaatacagtgcactatcgatgatgaagatttgataaagagggtaatagccagccttggtgaatgacagcgaaggctggcttttttgtacttttgagattaagtttgtcggaatgggaaaatcaattatttaaattatttaatttaagtgtacgcgtaatatat
>NC_017304.1:1695326
gaaaaatccctgttgttgtcaagatcttctgaagaaataaacaacagatgttcgatgtcgatgagtacattcgaaggcatttcgagcgcagcccaggatatagcccaggggacaaatgaacaggtggaagcggttgacgaagccaaaaagcagatggaagtaattttgagcgatatggccaagatggctgattttttgactgaaaccagagaagtatctttaaatgccggggaaagtgcttcaatgggggacaagctggtaactgaagcactaaatcagatggataacataaacgacagtatactgaattcgaacaaatgtttaaaagaactcggccgcgaatctgacaatatctttaaaattatcaaagttatttcagatatcgcaagtcagacacatttgctggccatgaatgcaacaatagaagctgcaaaagcaggtgaggcgggaaaaggattttcggttatagcatcagaaatcaggaaacttgctttaaaatc
>NC_017304.1:1699270
ggagaattgatcagcaattcggacgaaatgacaaactacaaaaagtgggaagcaagccttgaaagagaccacaaagcaagggccatacttcgtgagtatcaatatttgcagacggaaatggtcagagcggcacaggaagacaaggataaaagtgttatagatgatataaaggaaagactgttgtcgaaatttgatgaaataaacaataatgaaataaccagaaattatattgagtcaaaagaaaaattggacaggcttataaaaaaagttaatgatgtgctggtttattcaatttccggcgaagagccttgtccgtcagatgactgcagttcatgcagcggctgtagaaataaatctttgtagataataaatcttgtacgtgaggtaagaaaagatggcttcattgacacctatgatgcaacagtatcttgaaataaaggagcagtacaaggactgtatcctttttttcagattgggagacttttatgaaatgtttttct
>NC_017304.1:1700726
ctgatgacaaaggttattctgggaagtgccaattgccgcgatttgatatcgataaaacactctatcggacaggttccgtatataaaggagcttcttcgtgatttaaaagccgatcttaatgttttaagctacaatgaattggatacactaactgatgtgtatgaaattattgacaaggctatagtcgatgacccgcctgttgcggttaaagaaggcggaatcataaaagaaggttttaatgaggaggtggacaggctaagaagcgcatcaaaagacggaaagaagtggattgcacatttagagagcaaagagagggaaagaaccggtattaaaaatttgaaagtgggatttaacaaggttttcggctattacattgaagtgaccaaatcctactactcacaagtaccggatgattatataaggaaacagaccttggcgaactgcgaaaggtacataacaccggagctgaaggaaattgaaaataccgtattgggtgcgga
>NC_017304.1:1704257
gaattatttaataaattaggttttattttcgaaagctttggcaataattctattatacttcgttcggtgccgatcccggacgagggtgtcggcgttaaagaagcctttttggaagttgtggattttttaatgtcaaagggcaggaaatatgataaaattattgaggaagatgcattataccagatagcatgcaagtcggcggtaaaagcaaacaagaaacttgatgaaatcgaaataaaagccattttggacaagctcaacatgcttcaaaatccatatacttgtcctcacgggcgaccgactgttgttaagattacaaaatatgaatttgaaaaaatgtttaaaagaatagtttaatctgtttggaggatgaagtggacaacgtacttgtgataatcggtccgacagcttcgggaaagacgaagcttgccatagagatagccaagcgtgcaaacggtgagataatttctgcggattccatgcagatttacaaatatatg
>NC_017304.1:1717400
tttttaagggaaggacttgacagttttgagcagcatcaggtgctggaactgcttttgtttttttcaattccaagaaaagataccaatgaattggctcacacacttctaaacaggtatggttctttgtccggtgtgtttgaagcagacccaaaagatttggcaactacgccgggaatcggagaaaattctgcaatattgctgtcactgataccccatctttcaaggcgttatcttaatgataagtggagggacaagcccgagctcaacagttcggcaaaagccggacaatatgccatttcgctttttgcgggaagaaattatgaagttttttatgttatttgtcttgatgcacaaaatagggtaaattatgccgaactggttcatgaagggacgataaacgaagcgccggtgtatcctagaataattgttgaaactgcactgcgccacaaggccaacagtgtgattttggcacataatcatcccggcggaactttaaatcc
>NC_017304.1:1735534
ggtttgggttcgtggctggggtttaccgctccatgagagttccgagaggccttgcactgacaatattcaacaaaggcatgccgttgctggctaatgaagttttgtgggcagtcggagtgtcagcattgacgcaaatattctctacgtacaatctcaacgttgttggggctctcaatatagcaaatacgataacaaatttgttcaatgtggcattcatatcgatggggtcggcggttgccgtcatggttggacaggcccttggtgcgggggatatgcaacgggcaaaagaatattcatggaagttgatttttttcagtgtatgcacctgtattataataggagctgtacttgtggccgtagcgcctgtaataccgcgtatatataatacgaccgaagatgtgcgaaaactttccgctcattttatgatagtaagtgccttttatatgccgttttttgccatatcacactgtgcttattttaccatacgttcaggaggcaag
>NC_017304.1:1739091
ccaataatcaggtggttgattttgcgaagattagctataaaagcaaaaacggtgaggacataatttcgctcaatacctcgtatatacccatgaatctcttcccggatataatagaagatgtaaaaagcaaaaaaccttcttatgacatgctgagaggaaaatatccacttcttccggccaaaacgaaaagcactctggaaataatatatacagagcagtatgaggcacaatacctgatggttcagcccggacaagccctttttatggtatccaacataatattttccaaaagtggtcaagtggtagaatttgtaatatcaaagtacagagcggataaatgcaaactcttgtttgaaaatacaaaataggctttaagttttgactattttattcttattccatatatttgctgacctcttgtgcctactacaatcatattgtcataaactgcgggtgaaccttcaatatttccgccaagaggtattttgtcaaggattttg
>NC_017304.1:1752538
aattgactgaacatttttagaagaacagtcgattgtaacgtcggcgtacttttcatacaaaggcacccgctctttgtaaacatcctcaaagctcttgttactgtctcttgcaagccttctgccggaagacagtctttttttaatttcatcaaattccagtttaaggtacaccacaatgctgtttcttttaagatgttccattgcggcttcattgtaaacgacactgccgccggttgatatgacatggttgtccacgttcaggctcattaaagttgactgctgtatctcaaggaacttttccagcccgtcatgatttacgatgtctctaagcggccttttttctttctccattattattctatcagtatctataaaacccatgttgagagtttttgcaagtggttgcccaattgtagttttaccggaactgggcataccgattaagactatgtttcttttttgcatttgtgcaacctcacgattttaatataattacaagg
>NC_017304.1:1773825
ttgaaattctggcttttccgttcatgtttgtctcccaaagaaaacaaattttatttcaattttttaccccaattttcaaagtatctcaatttttaagtcaaatccggccttaacacctttgcaccgttaaggtatacatgttttatatctttcttgtctttatcggtgtttacgtgcatcattactctgatgcatttctccaggcttcccggaacatctatttcgttcatgcacataagtgccgtacttgtccatcccatatttcttgctgcaattgccgggaatgcagcatccaaatcttttgtaacggtaaaaataatacttattatgtcatcttcctcaagtccgtttttttcggccatttctttaagcagtttttgagtttcagccactatttcatccgcagtgttgtctgaaacagtggtcgcacctctgatagcccataccattataatcaaatcctcctgtataccgttctaccatcctgcctgccaacattt
>NC_017304.1:1777567
caaaggtgcaaccagtgagtcaacaaaagaagccatgtcgcttcttgctgtaataacatgatccgcgttttttgccaaaggagaataaaggctgtccgtgattgcaacaacggtggctccctggttttgggcaaaacgcatggcgtttattgttcttttggaatacctcgggaagcttattcctataactacatctccgcgggaagcatgaattatctgctcaaacatttcactgacacttgtagtgtgtacaagccttacgttgtcaaatatcaggttgaagtaaaagcccagaaaacttgcaagaggagcagaactccttaccccgagaatgtatatctttctggcgtttaaaatacttttaacaatattattaaagctttcctggtcaatttcttccaaagttgcctttattttttccatgtctgattgaagaacgctttttaatatgtttccctcgttaattctactggaagttacttcaatacgctgaacggcag
>NC_017304.1:1785496
ggtgcgctgaacgataaatttcttttgatccacaccttttaaaaattccaggactttttccttttcttcaaaaccggtatctcctccgtaataaatgacaacggttataatgcctcctgtaacaagaagctccattgcctttgaaagagcctgtatggttgtttcgggcctggtggagatgctgtggtctcctgacggaaggtagcccaaattaaacataaccgcctttacaggacaatcaatatacttgtccatgttctggtgtccgtcttttataagtgttaccctgtcaataaggtttaaatccgtaagtttctttgttgtattggctattgccttatcctgtatgtcaaagccgaaaactctgccgttttcaccgaccagacttgcgaggaaagctgtatcgtttccgtttccgcaggtcgcatccaccactgtgtctccttctttgacaaacattttaatgtagtcgtgggactgccccagagaattcttaatag
>NC_017304.1:1786002
taatccgcctcatccgaccatcataatgatttctctgataatttttgccgcaaggagcgccgtccggtcagattgatcatagtggggtgatacttccacaatgtcaaatccgacaagatttgctcccttgaacagatgtattgaatccaaaagttccctggagctgatcccgccgggctccggtgtaccagtaccgttcgcgtatgcagggtctaccacgtcgatgtcaagggttatgtatatgggcttgtccttgatatcgtctaagacacggcttaacggctcaaaaacgtcgatagtatacatgttggtatgtttttttgcatattcaaactcgtctttcgttccggaccttataccgaactgataaatattttttcccggcataaagtcaatcaagcgtcttacagccgaagcatgagagtttgggcatcccagatatccttcccttaggtctgcatgggcgtcaaactgcaccactatcagttcaggtccgtatt
>NC_017304.1:1797779
ttcctgcctattatccactactattcttcttacattgttgtcaatcgccagctccagttcgtcaatggttttattgtttccgtgaaaatacaccttttccatgggaaatcccgctttaatcgcggtgtacagctctccgcccgataccacgtcaagacccaggccttcctgctggacaattttgcacattgccattgtacagaaagccttgctggcgtaaagtaccagtccgtttccgttataatacttgtccagtgcatttttatatatacggcaattttcccttataagactttcatccattacatacaagggagtaccgaaattgtttacaagatcaacgcaatcacatccgccgatttccaggtgatttttactgttaacctttaaagcttttgaaacaaacatattttccaccttccgcattaacattaatcaataaatccaatttgaataaaaattatgcaaacaaaataaatatagataatcgtaacattaat
>NC_017304.1:1799980
tggctctgtttgagccttccccccaatattctttaacataaccgtttccgctcttaactttcttcgtgggactttcatcgaatcttgcaaaatatcttcccatcattacgaaatcagcacccattgccagggccagaacaatgtgatagtcgtgaacaataccgccgtctgagcaaatcggaatgtaaacgccggttttctcaaaatattcatctctggcttttgccacttcaataacggccgtggcttgtcctcttccgattcctttttgttcacgggttatacaaatggagcctccaccgattccaacctttacaaagtcggctccggcctcggcaaggtacaagaaaccttccctgtcaaccacatttcccgcaccgacttttatattgtaatttgattttatataatccagggtatatttctgccatacggaaaatccatcggacgaatcaatacacaggacgtcaactcccgcatctaccagcgccggcactctt
>NC_017304.1:1809938
aggagtgttgggcattgttcttataaactttatattttctccgagcatttctttgtagaatttaatcggtattcccacagcaacagaaaccaaaattttattattgtcaacagccggctttatatcattaagaactgctttaaccatgtttggttttaccgcaaggataattatatccgattttcggacagtctcaagcgcactgtccgttatggttattcctgttttttcccttagtacggaaagcttgtccctgtcgacatcaaaaaccaaaatgttttccgccggaataatgcctgattgtgctatgctggttatcatagcaccgcccatattgcctgcacctataaaaccaattctattactcattgttctcctccttcagaaactcaggtaagtttatccttttctatcttaccacaaacaagagcaaaaattacacaaaaatttaaaaaaaccattgacataagagaaaagctgttgtatactaaaaaagcgtc
>NC_017304.1:1842981
aacatccgctccaaggctttgcagaataatcagagccgacaccgaatcggttcccgtaagagttcttccgctttcgtcaaaggtcatgctgacgcacacaggaaggtcacagctttcttttacggccagcagagccgctcttgcttcctgtatgtccatcatggtttctattacaaaaaagtccacaccgccttccaaaaggccctttacctgttccttgtaaacatccaccgcctcttcaaagggcatgtccccaaagggtcttacgaatcttccggtaggtgcaagatcccccgcaaccaatcccttttctcctgcggcctttcttgaaagctgtgccagttttttgtttatttcaaccaccttgtcacccaatccaaactcggaaagctttattctattgcctccaaaggtacaggtatatacagcatttgacccagcatttatgtaatctttttgtatatccataatcacatccggattttcaattacccacatct
>NC_017304.1:1847824
ccacccttggttccattccggcaaagtatacattacgtcagggtcgttatcctgctgtatttccacatatttgccggcttcaaagcctgtcggatcggataccaccagttccgtcgagccgcgggtatatcctccgacaagacttacccagtttccccttttgtaagttatgacctcaaaggcgtcggatgagtgatctatcaaaaggatggtttttccgggtccttcccctcttaaaacaacaggcttgtccaatgtaattttggattttataagatattctcccgagggaatcagaacggctcctccgtctttcacagattcaacggcttttttaaaagcatttgaatcatcggtcagaccatcaccctttgctccaaaatccttaacattggccacaacaggctttgtagggattcctccttttattcccgggttccacacaataacttcaccgtttatttccgcgttgtaagccgctgtacttatagtaaaactca
>NC_017304.1:1877108
tgattccaaagaagaattttttgccgaacttgcaaaggtgtgtgatataattaaaagcacgcgccctacagccgtaaatctgttctgggctgttgacagagtgtacagtagagccgtctcaaaccgggacaagaccatagaggaaatcaaaaaactcattgaagaagaggcatacctcatggaaaaagaagacattgaatccaacagaagcataggccggttcggcaatgagttgataaaagaaaattggacaatcctcacccattgtaacgcaggcgctttggcgacttgcgactacggcactgctttaggagttatccgggcggctcatgagtcaggaaaaaacatacaggtttttgcagacgaaacaaggccttatcttcagggtgcaaggcttaccgcctgggaattgatgcaggacaatattcccgtaacgcttatatgcgacaatatggcagggcatttcatgaaagaaggattaatagattgtgtaatagtcg
>NC_017304.1:1895895
cagcagtccttcatcagtatcaacgtcgggaattataagagttctcaccttgaagttttcaagtacgggcaaaagccctttataatggtcgtcatgtccatggcttacaaccaccaggtcaatttctgtcacaccataatccaataaaaacggtacaacagcgttttctccagcactttccggaccaccgtcaatcaaaatagtcttgccgctgcatgttctgataaaagcaccatccccctgcccaacgtccaaaaacaccacttccattcctttaggccagaggaagctaaccgctatcaacgctacagatacagcccctgccaatacgcaatactttaagtttagttttaccttgtatttaggcttgtaccaaaataaaaacaatataaaaatataataaattatcactaaaacaacagaaggcgttgaaacggttataaccgaataaggcagctctgccgtcgtttttgtgacaaagagcacaaaacttaaaagag
>NC_017304.1:1908232
aattgcgacgatgaaaattccgagaaaactttcaaaatgtacaaatgtatctatgaaaacatgagaaaacgcttaatcgtcaatccttaattctcacttttatgggcatcctggcagttatttttgacagttagaaaatttaaagtctgaaggcagaaagaccaatttttcgtcattgccttcagactttataattttaggctcgtcccttttattctatttcttcaaatgtattgtctaaaatagcatgtccaagacccgcatcattcggtttcaactcaaatgttacagctatttttgtactgtaccggacaccctttttcaacttgcctccaaacttttcaagatattcatcggacgcttcatgatatatgaattccaatctgcccaaaaccattaccttatacggtctgttttcgatcggatgtatcataagaacttcaatatcggaagggtctgcaatgaattttacttcccgtattatagagtttttgacagca
>NC_017304.1:1918133
cttttcgcctccattgccggctttactccttttgttctcccaaacggctgatatacgtttagacttggtttctgattcatcgtgtgcccgggccatataagtgatagaaattataagctgtgcccagttctgattaatgctttcctggtcatattccatcccgtcttgcagtgttacgattttaattcctgctttaatgatacttgtaaactgattaagtgcatcaaggatttgctccctagaaagcctgtccaggttttctactagcagaaccgaacctggagggattttcccttcttccaccaatctgaggaattcccctaatgctcccttggtacggtgaatgcctttgaaggctgatagtccacggtctgtaagtttaagtgtatcgtctaggataaggccatgctgtttgcagtattcttcggataactgaatttgccttcttagactgtctcccttctcctgttccggggaagagaagcggatgtaagaatagg
>NC_017304.1:1972177
tttttaggcactgcgtcaagatttattctaagtccttccgcaagctcccctatggcaacggacactcctccggcaccaaagtcattgcattttttaatcatcgtgctgacctcgggctttcggaacagtctttgaatttttctttcagttataggattacccttttgcacttcggctccacaggtaagcaaagactcttccgtatgctcctttgaagaaccggtagcacctccgcagccgtcacggcctgtccttcccccaagaagtatgattacatctcctgcttttggcttttctctttttacattttttctaggagcagcaccgattacagcacctatttccattctttttgccacaaagtcttcatcatatatttcagcaacctgtcctgtggcaaggcctatctggtttccataggagctgtagccctgagccgcctccgttgttatctttctttgcggaagctttccgggcagcgtatcatctatgctggtacg
>NC_017304.1:1974651
taaaaaaagggactctatttgaagtaaagcttaaagaagacattacccttagaaaacttggaatcatcaccatgaaaaatgtaccgctctccagagcttcttccgaattcatcaagctccttcgcacacattcaaatccaatgtaaacaatcaacatacaaccacaaccaaaaatttaaccactctgtcctctttccctttacataccggcttctcctatgttacgataaaagaagtattatcgtcgtggacaagtttattaaaaccgagtttattaaaatacagaaaggatggttccatgtctgagcaaatcaaacaaatcagtaaaagaattaaggaacttagggaaatctccggtatttccgcggaaacgctggcaagggaactgggcattgacagcaaaacctatacagaatacgaaagcggcaacgtagacataccggtcagcctgttgttcaaaattgccggcagatttaacgttgagctttccgaaatcctta
>NC_017304.1:1988885
taccctctttaccataacaacctcccacctcgagttaataataaaaatatcagtttgtaaatgaaattaccatcttgtcaataaaattcataaggattatatcacaatacccataacatatgctatacccatcacttcaaaacataaaaaagccggcccatttcagaccggctttttaagtatttaacacaaacacccatatacttttgagtcttataaattctcatttctgagtgcgtcaatggggttgtccttttttatcttgctcatggaatacagcattgttgaaaacactactataaacacgcttccaacagtaatagccatactgtaccacgggacaaaaaacttcgtttccaatccttccgcaatacttcgataaataagataagttacaccaatggacaccggaataccgtacataagtccttttattccgtacagcaggcattcataattcatcattttgctaaaccctttctccgtcattcctatggact
>NC_017304.1:1991965
attgggcaaatgattttcccttcctttaagattcaaagtctcaatcaactcttccagtcgttctttgttcacttttcttccgtccataagtaccggaagtgtaatattctccactacatttaacacgggtataaggttgtaaaactgatatatgagccccacctgccggcggcgaaaaattgcaagctgctcgtcattttgagcataaacatccttgccgtccataaaaaccttgccgcttgtaggtttgtccactccgcctaaaatatgcaaaagtgtggatttgcccgaacccgatggccctacaattgcaatgaattcacccttttttaccgaaaatgaaacaccgtccaatgccctgaccatgttctctccggtgccgtacgtttttgtcacgttttcaaccctcaatatctccataaatactttcatctcccaaaagttcagtctatgctttaattataattcgccaatatgacaggaaggtgacttaaaaataa
>NC_017304.1:1999188
aatggctctggaaagcagtatttcggccagctgaaaattgccattgtctgcaaatttctttgcttttgaaagcattacatctacgtcttcaattctgtcaagctgctctcttgcagtgcttattgccacattatacgaacagtatctgttctcagaatagacgcttccttccattgtcagccttgtattggagcagcctccgagacaacgttctccgaaatagcattttttacacaagccggataacttgtccttggtcatttttctgttccagctaaagctgtcaggattcatccatatttctttaataggggtctgtctgatatttccttcaataaagcttctgtctcttacggatgtacagcctaaaatatcaccgttatgcagaatgccgagactgtatttgccggcaccgcatccggtccagttgtaaccatcccttcctccaccgtagctgtttttcctcacttctatttcttttaaattaaaatagccaatac
>NC_017304.1:2014550
gtagaaaacaggtttgcccttgtagatttctataccttggaactggtggggatggtgtcccaatattacatccactccgttatctataagactgtgggcaaattccctctgttcaggcagaacttcaaagctttcctccactccccagtgaagtgaaacaattaaaatatccaccttgctccgtaactcttctatgtctttttttatggaatcgtcaaatttcaaaggtcttggtgcaacccccggcttgtcctctccggccgcaaacttgtagttcggattgcccttgtacacaatttccgccatatcggtgtaagccagcattcccactttcatgctctttacttccattattgcgggctttctggcttcttccaaatttcttcccgctccggcatacttgataccgtttttatccaaaatatccatcgtatcaaacagcccgcgctcataataatcaagtatgtggttgttcgcaaggttcatcaaattaaatccgg
>NC_017304.1:2020774
caaatcttcaaaataatataaagtaataaccattttttctttctccgggagtttgcttatagcatctgccagtatttctctgagctccgccatttctatataaccttcgggtttttcatccctgctttccggagctgtcgtaacacctatctcatagttttgctccaaaaactcttccaaagatatcatcgatgaaagatttacttcatttaatagtttgttcaattcatcgacggttattccaagcttgtccgccacctctttgtccgaagcggaacgtccaagttcattctctatttcggcatagaccttttccagttctttattcttctgcctcaaagatcttggaacccaatccagctcccttatactgtcaataattgagcccctgatccttaacgacgcataagtttcaaacttgactcccttgttgatgtcaaacttctcaattgcgtcaatgaggccaaatattccatatccgatcaaatcatcatattcaa
>NC_017304.1:2027581
ttccgtcaccattgaaagcctgttcagtatgtcttttgcttcatttgcattttcagctctgttgacaaccacccttattattttgttattttccctgtttgatatcatttttataagtgcataagcatctgtaatggaagtcggctcgggagttgttacaagaaacacctcatcggccgccatcacaaagctcatcacactttccgaaagtcctgctcccgtgtcaatcagtataacgtccgacagtttgtccaaaagagaaatattgctgacaaacttctcaagctgcgtgctgtcaagctttaccagttcttcaacacctgaacctccggacatgaactttatgtttttaggtccgtcggtcaaaacctcaagtatatttttcttgtcatacaaaacatccaccagtgtatatttgggcacaatccctaaaaggatatcgatatttgccaatccaaaatccgcatccaaaattgtaactcgcttgccaagttcactta
>NC_017304.1:2029570
taaaatacagtcttacaaaaggtgaagcaagaactataggctgctggcccagctgcaccagtttctgaacttgctttgacaaattgtttaaaattttatttataacacttggttccaaattaatataagaaccatgctccgttttttgaacagaatccataatcatttgctcaagttttggatccaaagtgataaccgtagattttttatccctgataaactttttggaaattgcccttccaagagcttgtcttacatattccgtcaacatgtcggtgtcatgggtaatcggcgcataatctgccaaagtttccagtattgttacaatatcccttaccgatacaccttcttttaacaagtttgcaattactttctgaatttctccgattgtcattactttcggaacaagctcttccactatggcaggataattttctttcaccttgtcaataattgtctgaacttcctgtcttcctgtcagttcatgggcatgggcttta
>NC_017304.1:2049283
caatcctgcggatgcaagagcaaattcagcctcattcttgtcctttgagtcgacaagaatacgccttccctcgccgtgcttatattttatgtttctttccttcagagcctcctcaatagcagaaatgctatcaggatcttcaactgtaatcaaaggaacatatgtagtccttgtaagcattactatggctattgtaagtacaactaccaaaataccggaagtcacaagaatcctcgttttttgggacttgtccaggtttttccagaaatctgtgacctgctgctgcatttttgatagtacctcaggcatgaatccaccaccttagtcaacggttatcatctttcgtgagatctatgcacccagtaaagaagtgatatgtaaaacatgcaaccaattagatctgcattctcattatttcattataagcatccaaaattttgttcctgatttgcaatgtaaattgaatagctatatctgccttttgggcggcaatcataacc
>NC_017304.1:2062808
tgccataatcacacacttatcctcaagaccttttaaaaggtggatgtttttttcaagggaaggcccggccgataccaatataccgggaatgcccttgaattttccgaccagaacaccggcattggaggcttcacaaattttgttgagattttttatattattgtgcacccacagctctccaaatttccttctggttgcaatatcgacagtgaaattgtttgcaagctttatgaaactgtcccgaagcttgtcccacatttcgggaaacatttcaccatacacctcaagaggctgtacctgaatcccgcccttttccgtatcccagaacaaggaatttattctctcaagtataacatccaagtcttcatccacaattatttcagcctttttaatcaccggctcaagatttcttatacaggcaatctgataaaacaagtttatattgggttcaattacaattacttttttgttaggaaaacttgtaagaagaacttcaaggt
>NC_017304.1:2070919
agtaaaatatctctcttaagaaattgattctatattcacttatatctttatagtttccaagattaaccaatatcctggagtcaaggtagagtttaatattgtcaagatcagatacatcaatatagtttattataccttttataccgtattctttgcccctttccccggaattggaatcagcggactcaataaccttcattaccctgcgaaaagcttccaaacattttgggttatgcgtcggtaaagcctgtcccaaagtataaccttcgcaatctactccttttatcacaggcagtttttcgtcctcagcattgctgcttagagcaagcacaaaacactcattgtcaatcacaagattcgcacccatatagggcaccaaagcaacaggatccctttcagttacttcaatacgaaccacacccgtaaagtctattttcactatcgcactttttaaatacggacatctgttaagcaaaaggttttccgcatcaattgatctg
>NC_017304.1:2104057
tccccttgtgaaaagacctgaaccatgaactctcggaagcagcccgacttcagccgacaaaggccttatttcgtcaagtcttctgccgtcaactcttctgccctcttccaaaatatattcccttacaactttcttctccagtttgtatattgcttctttaatggctggttccatttcagggaacacttccgcaaaatgctccgttatttcttttgtaagatcatcaatgtttttgtctcttacctgcttgtccacagcaagtacggcttccctcatcttgtcataagcatattccctgacggcattgaatatttcctcgggaacttccgcagattcatattcaaatttaggtttgccgacttcctttacaattccgtcaataaagtcaacaattttctttatttcctcatgtccttttttgatggcatccagcatgacttcatcgggaacctcgtttgctcctgcctctatcatgacaattttattccttgtgcctgcca
>NC_017304.1:2110108
tgcagcattcttaagctgccattttaccggctgagttgaattgcataccacagtggcaactttcttgccctccggcaggtagccaacctggttcacacgtacatcaggctgcggaagtatatattcaacaggcttcgtatattctgggtcataaagggatacatcatcaagataaactgtatatggaggagttgctgccaattcgccacctaaatggaatgtaaattcgcatgtgtcgtcagttggcttgtccataacaaacgtctcgtcaatttccaataccttacctgctgtcagtgtgtatggactccacttgttgttccaatattcagcatagggctcgcccatttgtcctatttttatataaactttacaggacgcatctgcccaaatcttaagccgtactctatatgtatgtccctgttcaagagtaagaccacggtgtctcatctgaacgctccatctgttttgccctttgtcaagaacagtaacggcaaatg
>NC_017304.1:2119213
ctccatgttgtacaggatttcatctttcttctttatttccgtaatgtcctttaatgcaacaactgtcccaatgatcacatccgaatcatttcttattggtgcgacagtgccctccacaagtcttctcccacccggagttacaagactcaaatcagtctcaagttttatcatgctaccccgatttacaacttcttcaataggaattttataaaccttttcccttttatccaccaatcccgaaagcagcttgtccaatttcttgcctagtatttcttcttcagaaaggcccaacatcttttgaatttcataattgctgaaagtaacggttccgttttcatccgttgtaattaccgcctctccaatgcttgagagcgttattctcagccattcatgctgtttgcgaagttcacggtatgcttttgatatctttttcttaaggtgccttatataaacttgcaaaagtgccaaaaggacaagcagtgcaagcattgcggcaaaat
>NC_017304.1:2134815
tattttctactgcaattacattatattatataatagatatattacatattaccatatccatatgaaattactttcatttttcattcttttatcatggctcacgcaataacaaatttggatcattgcgcaaattgactgttatacagattggcataaaaaccttttttcgagagcaactcttcatgggtaccctgctcgataatatcaccgtctttcatcacgagaataacgtcggcttcccgtattgtggacaagcggtgcgcaacaacaaaacttgtgcggccttgcataagtcttgcaaaggcttcctgaattttgacctcggtacgggtgtcaatggaagatgttgcttcatccaaaataagcatcggcggcaaacaaagcataacgcgggcaatactgagcaattgcttttgtccctgtgaaagacttcctccttcctcgctgatgacggtatcatagccgttttccagccgtttgataaaactgtgggcatgagc
>NC_017304.1:2139366
cacctaaaacctgaccatcatctgctatttcacgaatttgctctttcgtaacattcacatctttaaaaccaatccacaaacctattttcttcaggaaatcatcaattgccacacacgcttcttttgccgcttcttcatcggaaagttcattcaatgcaggattaaatattcttccaaccttggcgaacttttcaattgcccaggcgtatgtgtaccttgtaaattgaggatatattatcgccaaagcctgtccgtgggatacatggggagcatggccgccgacttgcattcccaacccatggggcagtgttactcctgcgttggaattggtaagtccacccaaagtgtcagccaatgacatctttgaccgtgcctcaatgtcgtttggattctccaaagcttttggcaaatattccttaatcatctttattgcttctattgccatcatctcaactaacggactggttttcacggaaagatatgcttcaaagttatgggca
>NC_017304.1:2147405
taacttttagttcctcacagaggttatattttcctgtacggcacggatgacatttaccacatacaacctgaggctctatagtcactttctggccaactttcagatgctccacatcttctgcaacttcgacgatttttccacttacttcatgtccttgagttaccggatactttgtgaaaggatgttttccatgatttacatgaatatccgaaccacatatgccaattctcataatctttattagtacttgtccaggttttagttccggtttttccacctcatggaactcaatcttcccaggagataccataaccgattgtaacatagacatgcccccttacttacttaattcgcttaattaactaacttaagtataactccttttaccccctcttgtcaatatgttatttttcatttttattcgttattatctacagtcatttacattcctttcgccaatacgaaaaatccacctctcaaagagcagcgaggtggatttt
>NC_017304.1:2155650
tataggtagtgtttttgttccatccaatttgttcagcggcaataagacttatctgctttgcgctgatcggttcgttttcccatataatttccataactttaatttcgctgtcatataatttttgcattttatcaacacccctatcagactatctctatagtctagactatcataatagtctagaattgtcaataagagtaaataaaaagtaagagcaaaaataaaagcagcggacaaattaaatatcttgtcccactgcttttttacctgtaacatacaaatcctttaagtacccgctactcccactcaatggttgccggcggcttggttgttatatcgtatactatcctgttaatgtgctttacttcatttacaattctgttcgataccttttcaagtacatcatacggaatctttgcccagtcggcagtcataaagtcgatggtagtgaccgctcttagggcaagggtatagtcataagtcctttcatcccccatgac
>NC_017304.1:2165664
aatccagcagggcacccagaatcatatcaccgctggcacccgcaaaacagtcaaaatacagtattctcatatccttttccttccctaaagtttatttatcatacttgccaaaaatcccgccccaaagccgttatcgatatttaccacaccgattccggccgcacagctgttcagcattgtcaaaagagcggaaagtcctccgaaattagcaccataccccacactggtgggaacagctatcacgggtttgtccacaaggccgctgaccacacttgccagggctccctccattcccgccaccactataagtacatttgcggcgcggattacgtccaaccgtgcaaaaagcctgtgaatgcctgccacaccgacatcataaacccgctcaacactgtttcccattatttcacatgtaaccgcagcctcctcggctaccgggatatccgccgttcctgccgttacgactgcaatcatcttgtcaactttcggaatatcccttt
>NC_017304.1:2193961
aaatcatgggaagaaacgcaggctggcttaccgctgccgcagctttggcttcatacaagggcaatggtcctgatttgatataccttcccgagctttcctttgacatagacaaatttgttgaagatgtgacaagaatctacaaagaaaacggaaaggttattgtagccgtatctgaaggtatcaaagacaaaaacggaaaatatatttccgaatacggttcagaccttgcgaaaacaaaagactcctttggacatgcacagttgggcggtcttgcttcaacactggctaacattgttaaagagaagaccggcgcaaaggttcgcggcattgaattcagccttctccaaagatgcgcagctcacgtagcttctcttaccgacgtaaatgaagcttatcttgcaggacaggcagccgtacaatatgccgttgaagggaaaacagactacatggttgcttttgaaagagcggaaggtcctgaatacaagtgcaatatcaagctt
>NC_017304.1:2205937
aagatataaggggcttttcaaatctttgctgtgcaagtatttttttagtctcactggtaataatctcggctgcccttgcaacctcaaaaacatcgtcaaatccgcacattttaagagcagtgaggatatgatcccttgaaggcgctgactttagctgtccatacagggaaggggcaggtatcgcaactttgtatttatagtcatttatcaggccaatagggtcggttatcgcctttttggcatgataaggacaaacccttatacactctccgcaatctatgcatctttcatttatgattctggctttgctctttcttactctgattgcttccgtggggcatctttttatgcaattggtacaacctttacatttgacctcgtccagagtcaccgagtggaagtacggactcatcttatccccccaaacacgttaatggttctctttctcattatccgttaaaaacacggtaatctcaacaatagtcccctttcctacttcc
>NC_017304.1:2213271
gatgacaagatatttgcagaccttctcggagatcattaccacaaaaagctctgtgaagatatagagcttcttgatatggccggagatccttttgacaaagaaaaaatattgaagggtgaacttactccaatgtttttcggaagtgccatgaccaatttcggagttcagccttttcttgaggagtttttacagctggcacccaaacccggcataaagatgtcttccgaaggagaagttgaccctgaatcggacaagtttactggatttgtgtttaaaatccaggcgaacatgaatcccgcccacagggacagaatagccttcatcagaatctgttccggacgatttacccgcgggatgacagtttaccacgttcaacagggaaaagaagtgcgtctttcccagccacaacagtttatggcgcaggaacgcaccattgttgaggaagcttatgccggagatataataggtgtgttcgatcccggtatattccacatcggaga
>NC_017304.1:2223076
aggagcatccaagctttttaagctgctcgacgattcttccgccgtaatgcctcttccattcccaggctctctctaaaaacttttctcttccgatatcctctttggtaataccttctttggccatggcttcaacaatttttgcctctgtggctatgctggcatggtcagtaccgggcagccaaagagtgcaatacccctgcatcctcttccatcttataaggatatcctgaagagtttcatccaaagcatgtcccatatgaagctgacctgtaatgtttggcggtggaataacaatggtgaaaggcgttttttctttgtctatttcagcatgaaaatagcctttctccatccactccgcatataatctgtcttcaacctgtttggggtcatatgttttcgctatatttttttcgctcataccaaaacctccactcactttattaagaactaacttttaaatctatctgtaaataatcagtaacaatatcaatccgggaaat
>NC_017304.1:2228488
aaggataacatcgtactcattaatatattcttcgacaccgctaaatatttcatctgtcgacggggtaccgtatgctgcaagaggtatctttccaaaaaaaataaccatttcagcacacgcttttgattcaataggtttgttggcaaccgcgtacgcagtggtataaggaggatgggcatgcaccacggaatatatatccttccttttcttgtatgcctcgagatgaagttttatttcagacgaaggcttgtacatcccttccagtatatttccgttcatatcagttttcacaatcatgtcttcctttaaaaaacctttgcatataccgctgggtgtaatgtaaacattgttgccgtcccgaacggaaaggtttccggcaaaagcgtttaccatacctttctcatacattaactttgctactttcactatttgttctctaatagcatccgacatattttttccccctaaaaacttgtatcaaatagaattttaacatttta
>NC_017304.1:2241464
cctatgctgggctcgtccaggatatatataactcccataagtcccgagccaatttgtgtggcaagcctgattctctgggcttcacctccggacagtgttcctgccgctctcgcaagggtgaggtagtcaagccccacatccaccaaaaatcccagtcttgcatttatttccttcaatatctggcgggcaataagctgctgcctttccgtaaggtttaaatttgcgaaaaactcttttgcttctccaatggacaagcagcaaacttcatatatatttttgccgcctattgtcactgcaagactttcctttttcaatctcgcccccttgcagacaggacagggtatattgctcataaagttttcatagtactgcttcattacttccgaagttgtctctttgtatcttctctccatactgtttataattcccgggaagcttgccatgaatgttcctttttcattttccctttcatattctattttaattttttccccgttggt
>NC_017304.1:2270541
tttcattgaaagctccttggccaaatgggttacaaatatcaaaggaacggcgtcctttcccctgtccttctgaattaccgatgctatactcactccgtgtttgccaaagcatccggcaattttggcaagaactcccggcttgtcctttaccgtaagtctgacaaaaaattcgctttcccagtcatcattgaattttatcttctcagctgagccttcttcgtcattgtaaaaactgatatatctgtgcttgtccttctgatggcatgcagtaattatatccgacacaattgcacttcccgtaggaaggtccccggctcctctgccgtacagcattatattccccacggcgtcccctttaaggaacactgcattaaaggaatgccttacagcagccaaaggatggtcaagaggtataaatgtcggatgcactcttacttcgatggtattgttgcgctttttggcaatggcaagaagacggattgcaaaccccagctccctgc
>NC_017304.1:2273214
cttctcttttgatttcatcctcattggtcagtatatccattattgcctcgttcactctgtcaaaatgccccttggcatactcgcatttttccggtttgcatacggctttttccataaaacatattttttcctttgcagtgagagtcaccgttttaaataaaagtcccttttgcctcatttttgcaaaagcttctttggcgacaccgcctgtaacggtctttgccgtaaggtaaaaaatttttgaggcatgtccctcccctattgccttgactgccggaaacagggttgaaatggtctttccaatacctgtgggcgccttcacataaagttttttaccctccgtaacggtcttgtaaacagccacagcaagttttctctgaccttttctgtatttctcaaaaggaaactcaagaactttaatcgaacagtcccttttaacctgccagtcacaggcaagctttgcccatacataatatttttcaacaagttcctcgaaaaac
>NC_017304.1:2275070
ctgggaacttagtttttctttgctctcaaaatctttattcaatatggactttttctttaccaaaaaacaacttatgccaagggacaaaaaatatgagtacaggtatgctttaagtacgaatatcttgcatttgttatgctccttgagctttacaatcttttccacaatttccctcggaacgacatttgcatccaaaaaggttaaatgtatctcacaatcacagttttcatcaatagactccaacagcctgtccacgtcggcttttgagtccaattcacccataaccgaaatatgcattatgtgaccgtttctggctttatgaatattcaaacaactacaccccaaaccccgtatataataatttatgataattaaagtaaattttcataataatcagaattaaatttaagagcctaaaattgcttgttaaatttgtcctttaaatttgcccgcttagttttctttggctgtccaggcttttataagccgtatcaggacat
>NC_017304.1:2287210
tttgttcacgccatggccgtacttctgatcgccgtacaacggatgacctatattggccagttggaccctgatctggtgaggacgtcctgtgtgcaaactgacttttaccaaactgaaaccgttataaatcccctctaccttgtaatccaaaaccgccagcttgcctcccggcgtgtcttctttgaccacgcttaccgtattgttcctggtgtcttttaacagataattctcaagtcttccttcaagcttgtccaaaattccgtgaacaactgccaaatatacctttttaaattgtctggtgcgtacctggtctgaaagtcttgatgcggctttcgaggttttggcaaaaaccattactccccccaccgggcgatcaagcctgtgaacaagcccgagatagacatttccgggcttgttgtatcttttctttatgtcctctttgagaagagtaagcatgtcgctgtcattggacttatctttctgggttggaatattaaccg
>NC_017304.1:2301837
cttaacttcttcaacaatttggtaacacttgtccgccacttgattccatcttgtgtctcctgtatattgagcatacactttgtaccatgcaggcgcaaaatatgacgggtttgttactgatgaacctccccatctgtcaccgggctttaatacataggatccatgctctacacaatggttgtaaagattgtttatcaatgtccttgcttcctgcccgtagtttattgcaccggaagaaccccataacttgtccgcaaatatgagcgcaagtgcaatatcctcatcagcatcggttgccgcaccgtcgccgccgtcatgacttgtaacattgttgttggcatcaatgtgccagtgcataagtccgtttccattgaaatgagattttacgtaacggtataaatcgtcaaacaaagcctgttcgttaaagcaaaccgccaaaagaagtccgtatcccataccttcggataccgtatcataattggtggaagcatcacgctgta
>NC_017304.1:2306133
tttctggtcctgcatcgaagcagccatttcttcggatgctgccgcatgctcctgcgaaattccggctatgctttccatttccttacgtatttgagaaaagagaagagtagtgttttcaatcattttcaactcactgtcaatataattgtcaatatccttaaaagactggttcatccggtcataactctcacttacttttttcacaatggcttctcctgcttttgttgcctcggttccgctatataccttgtccaatatcgcatctgcttcgtcctttatattcgttataacctgatggataagtcccactgtttgagtactctgttccgcaagccttctgacttcatctgcgacaacggcaaatccctttcccgattctcctgctcttgccgcctcaattgacgcatttaaagccaacatattggtttgctcggctatctccgtaattccctgcagaaattcatttaccctgtccatgctctcctgaagctttagtaccg
>NC_017304.1:2321670
tttatgttggaaccgaaggacattatttttgacgtatccaaaaatatccacacagacttctttccttctttttcaaactcatttaccacaggccagatactgcccctgaccaaatttctcgacgtaaccttccagtttatcgccttaaacgggtcaccgggagaatagagcctgagttccttaaattcctgggttgtcattcccatgcttgccaaagctccctccggcatcggaactttgcacaccgtggacatgccccttaccttcttgagttcaataagccttggggtcacttctaccgtcaaatccgtctcatattttctgtttatcgaaaaagctcccacagcatgtctggctctccagccagtggtcctgaatgtataagttcccgatgctgtacagcggacagtataatttaagagtatttctttcggctcaaaccctttccacactgcacagtaattagttccttccaccagttcaaaatgcgggggcacaat
>NC_017304.1:2353724
ccgggccacggattcatcgttatatactgaattaaaaagccaaaggctacaagcagtaaatatataatcatcctcgccgaatatggaagactatttagcacataaaatttcaaactatcctctctttccggagacggaaaacccggtatacgactcaagccactcatacgctactcctttccttacataaaccaaaagatttccatgaatcataaagctcttcgtatccatgtatattgaaatacaggggacaggctccctgacataccgcaaaatgtttgcaatccttgcacttttcaggtgcggcttccttgtcccttatccatttggagcgctttttaaaccatacggcttcaaagccttcatccagcaaattccccacaggctccgcccagcttgaacatggcagaacatttccttcaggatcgacggaaagcaatccttcacaggcactgcatcctttattgccaagccccacaggaattggattaaacaagcac
>NC_017304.1:2355866
tataagtgctatctcaacggcatcaagcccggtggcaacagttccgtccttcctgaacgaagctatttcaatctttggaggatcccaatcctgccttgcccattgaatctgatccaaagtctcccgggctttcatcacggaactgtgcttccttcccactattatgtagatcattacaaaaagtccgattaagattgtcaataaaattattctgccttcagagccattgttcacattctccggctgcctgtccatattttcttcgtaccggtcgaaaggccctttcccaaactcattcggcggaaaatcaatatctgccggatcatctatattaaaaatatcctctgtaatgtactgtttaatttcaaacttgtcataagccgccaaattctccttgtgaagcaaaatctgaactctcggagtcccatccagcacctgaaccctgtagtcaataaggtatttttcattcatccacttctccgtggcaaagtcatgctcaa
>NC_017304.1:2375562
catgtttttcttgtaagcctcaactcccggctggtcaaaaggatttacaccaaggaggtatccgcttataccgcaggctttttcaaagaagtataccatatttccaaagtaataagcactaagctcaggcacggttaccacaagattcggaacaccgccgtcggtatgggcaagtaccgttccttccattgctttcttgtttacatagtccacgtcttttccggcaataaagttcaatccgtcaaggttgtccttttcttcctttataacaatattctttctgggcttttcaaccctgattaccgtttcaaatatgttcctgagtccatcctgtatatactgtcccatggaatgaaggtccgtagtgaagtcaactccggccgggaatatacctttttgatcctttccttcactttctccgtagagctgtttccaccattctgtgaagtaatggagtgaaggttcatagtttaccattatctcaattgtcttgttctttc
>NC_017304.1:2378903
gcccataacgccggccactccgacagccctttcctcatcggctatcacaagcattgaggagtccagttctctgtcctgatcatccaaggttttgattatctctccgtcaaaagctctccttacaataatcttgtttccctttatatccttgatgtcataagcatgcatcggctgaccgtattccagcattacatagtttgttatgtcaacaatattgttaatcggtcttactcctgcagctttaagcctgtccctcatccacttgggagaaggtccgattttgacatcctttacaacccttgccgcaaatctcgggcaaagcccggtatctttcacctcaacggaaatatactgcgaagcgtcgtccccttcttccttcacatttataacaggcctcttgaactttgtcttcaaagtgacagcggcttctcttgcaagaccaataatactaagacagtccggtctgttggatgtaatttcaaactcaataatctccttgt
>NC_017304.1:2388754
agtcctgacataaaaaagctccacgggaagccgtgccgtgtccatccttcccgccgcatttattctgggcgctatctgaaatgcaacatcttcctcattttcaagctttccgtttctttccgccacctcaagaagctgtctgagcccaattcttctggtattaaacaaagccggcagagctttttgaagaaggtacctgttctctccgttaaggctcacaacatccgctataagggatagcgcaagcatgtccagaaatctttccgccctgtcaggaaagccctttttctcaagcaaggcaaggcataaaaaatacaccatcccacagccggagatattccttgccctgtgcccctcttccaaaagcttgggatttaatatggcatcggcaggaggaagttcgtcgggaacggtatgatggtcggtaagcaccacatccatccccagctccttggcaagagttatttccctgacattcgaaattccacagtcacaggtaa
>NC_017304.1:2389617
cttcctgcggaatggaaactcccttgtttaatatattcaccctgactttcaactatctcaactcctcaatgctgtcccaatccagctgatccagaaaatcttcatcatcttccatggcctcaaaatcaacccgttcattgttgcaaaaccagttaaattcacaataggggcagttctttttgtaaagttccttgtcaaagtcttcgtaatcataatgcaaaataccgtctattttgcttcttagagcttgtccaaactgttcgtgcatttcgtcactgtagtttatctcagccaaaacccggacagggtccggctgccagtaaaacatccttatgtttgagcagtcaacttccctttgaaccactctttccgcctgttctttgagcacaaaaagatataccattgtctgaaggcttcctttaagcctttcactctttaacctctcgttttctgccttgtccggattctttttgccatgggttttccagtcccatatttca
>NC_017304.1:2393736
cctcaataagctcaatgattctgtcccctgctttttccagcatgtcgcttctaagctccagcggcggaaccctctctatttcaggccgtgctttgaatttgcacggggcagagttttctataaaatcaaaaagcatgtccgaaaattcatacataaaatccttgcaggtgtaagatttattaagctccactatctccattttgtcaatcaactgctgcttcacatattcatgattgcttccgaaagcctgtccatatcccccttcatgattataccccaaaagacaggtctttaacttcggcagcaggaaattgataaaatcaacttctgagggcacgcactcctcgatattgtctacaattaagtgttcaatccttctaaacaactgattctggtatgtttcatcgggaaggaggcacttgttgtacagttccacagccatgccgaaatcaaatattccaagctccatgcacttttttctgtagtccctgattatctca
>NC_017304.1:2399266
cttgcagttcatagtgtcataaaagctactaccgcggtatttcattctttcctcatcggttttgccatacagcaaatacgatataagaggtcttgaatatacatggtaaggctctttgccaattatcgttatttcgccttcagtatcaatttttcttattccttccacagctcccacggcggcaatggaatttcctattataacatatttcattttttcacctctcttcaaaaacaatggcgttgttcggacaacctttcacgcactggggagttccatgtatgttattggtgcacagctcgcatttttgaatgactgatttttcacccgggcttactgccccgtaaggacagcataaaatacaggtaaagcatccgacacatttgttttggtcaacggatatcactccgtctttaactgaaagcgcccctgtaatgcagcccttcacacacaaaggctcttcacaatgcctgcaggacacggcaaagcttatattatcc
>NC_017304.1:2443426
ggtacccgcttccggtgcaaaagtaagaccgctttttcgaactttctgggccttttccataagttcaagagaaaaggaatccaccctcagagacggaagcgaaagattcacttttttcggctccatctcacaaatcagtccgtcggttagttctttcagcgccgtatagtcactggtacttaaggaagtaagtgaaatctcctcataacccgtgctttcctcaagctttcgggatatctccaaaagcctgtccgccgatctttcccttacaggcctgtaaataaaacctgcctgacagaatctgcatcccctgatacagccccggaacaactcaaccattatcctgtcatgaacgattcccgtaaagggaactactattttttcagggaaaaagaccttgtccaggtcctttataatcctttttcttatttttttgggatactcatcccttatcggcaaaaaagagcttatggtgccatcgtcgttgtattttacatcat
>NC_017304.1:2464349
gtcagaatactggagaatgaaaggggccgaatcagcccctttgagcacatccaggcaacgagggtcaattatgctccgttctttcgctttatacttgaaaattgccgatttcaccgcatatcttcccgaaatccattgcagcctgtttttcggattcctcaaattttttaaatgagcaagctccctttcggacagcaccgacagaacatcaatctcattcacttttatttttcgggctatttcacgcatgtccacaatatgatagaaaaccctgtgttctgccgcatacctttccaaaaagagatttgccagtcttaaagtgtctttcccctccgcaatcatgttcgtaatcatgagtggataagcctcatctttacgctcttggcataatagcatacttcattgttttcatcgagcataataacatcatatacttttacttcatcatcctcatgtttcaatgcacaatacgccttgtagcggattctttccttcggagc
>NC_017304.1:2465122
gtctttgagtgcttttccagtaaagtcttgttccatgggttcgctttcaattttcatcaagtcaagaaggtgacggtattcccctaatttgccgctgacattcatactgtttaaacctataagtttcgaaataccgaatctggagttcaggtaagtgtacagcttcacatcaacaccgtccgttccttccttttggtccagcaaggcaataacttctctcggctcctcatggaaaagcttcaaaggcttgtccatattcatgttcctgaagcagaactgtgtcttttctcccgatatcatgctgaaagcttccgccgccagttccatgaaggataccgccggagccaaaggcaccgttccaagcctgtgatggtcgaaaatggcatccctttttactgaaacaactttgaacaccttttcaatcctgccgtttttctttgttatccaatcaatcatcggcttgtcgtccaggctttcgcctaccaccatgttatcgtcaa
>NC_017304.1:2475557
tgcgcctgctccatgagcatgcatcattacaaggtctcctctcttaagccgtcccgatgtaataagctcatgaagaatcaacggactcattgccgcaaccgtattggcgtacttgtagaacagactcaggctcttttcaaagggaattcccaattcttttacttgtgcctcccatatttttgttgattgatccgatgtaataaaaaaatcaatatcatccaaagtcaaattagtttcggccaaaagcttgtccgttatcattctgcaatattcaacggagctttcaagaatcaaatccccgtttattacgttcatgttgaacagctcgggctcgatttttacattttcgtttttaaaaagggttgtcccaaacggaataaaagcattatcgtacaggaggtgattggtcataagataagaagccaggaaatgcttaacttcagaataaccgattaacacagcaactactgcatcaccaaacaaaaatatggttttctgat
>NC_017304.1:2478318
tttcattgcttttatgaaaatctctacaatttccggatcaaactgggttcccgcatttttctcaagttctttaaaagcatcttcctttgacatgcttttactgtacgggcggtcggacaccatggcatcaaaagagtctgcaacacacaatattctggcaccgaggcttatttccttaccttttaggccgtccggataacccttgccatcatatctttcatgatggtgccttacataatcggtaagcttgtccatgtccgccaaaggctcaagtatgttttcactatatatagggtgctgtcttaaatattttatttcctcttcagtcagttcttcttttttatttaatatgtgcctgggcatttctatctttccaatgtcatgcaacaaagcggcacactgaattgtgctgatttcttttgcactcagtcccattgcctccgcaatcagcaccgcataagccgccacccgctcgcaatgtccatgagtatatttatcct
>NC_017304.1:2486117
cttctccctcagcacctattacaacctcggtgccctgtgcaacagccagagatataagtcccattatgctcttggcatttacttttgttttcccaaccttaatccagacattcgaagtaaactttccggcagtttgcacaaaaagtgctgccggtcgcgcatgcagtccttcgggattagttatcacaacagttttctcaaccattttcataactctcctttcatgtttcttaagctctcagcaatcttgtccaactttctcaatctatgattaactccggattttccaagaggaggatttaacatttctcctagttcctttaaagttgcatcactgtaggcaagcctcatttttgctatttctctgagattttccggcaatttgtcaaatccaagatgctcctttatatagttgatattttccacctgccttaccgaagcatccacagtcttttgcaaatttgccgtctcacaattgactattctgttgacgttgttgc
>NC_017304.1:2492453
tcctgaccggctattttttcaatctcccttgccaaaagctctttttccaacaatgtcagctccttaccaaactattttgcactccatactattattctactctgccagcacaatatatagaatttaattattattttatacaaaaattaagcccgttacactttatttccttctgattctctcctttttccgttttatatactcatcaaacttctcaacggaggtattcataacaagctcgcaaggcatgtccacctcctcgagaagcttgtataccctgtcaaaacgacccacttcaaaacttatgtgagagtcgctcccgcatactattctgactccttgctttttacactctcttgcaaattctttgcaattctcctcagacccttttcttgtaacaaaagagtgattgttcagttctataaattttccgttctcctttgcagcccttacaaccttttcaatatccaacggaaattggggatttcccggatgggcaa
>NC_017304.1:2526790
aagggttatcctttttaacaaagctttgatcacttcacccactatgcttataaaatcaaatagtccttccgttccttcaagcaagttcaatatactatcacaaacagagtcttcaactgcgtcaatggcttctccgactttatccacgttctgtttgactcctattgttacttcatttacgtttttcgcaatttcaggaatggtgtttgccgtcttgttgaaattttcctcattcttttccacaagcttgtccaatctttttacaaatctattaacattaagcaaagtaataacggcaactattattaaaacagcgcccaaagtatacataataaaattggccaagtcataggaaattgttaccgacacatgcgtccccccttttcataagcccgggggcattgcccttcccgacttatatatttctcatttgtaaattaaatatcatacaaagaaaaaacaaattttaaaatttgttttttctttgtattaaatttcaa
>NC_017304.1:2535656
aattgcatcctctctctccttcggagaaagctcgggatacatgtcctccagctcctgggtcgtaataaagaatatatcttccggcaaaaattttggtatttgaggatattgttcagcaataaagtcttcggtctttttaagaacattatatatttttttcactatatttttcaaagtctcttcatttctgtcttctttattaatcaccaattcccagtcccattggtccacatatatggaatgaaggttgtccaaatcctcgtcccttcttatggcattcatgtcggtataaagcccttctcccactttaaatccgtattttgccaaagccatacgcttccattttgcaagggaatgcacaatctccactgtatttccgccgatagcctttacatcaaaagataccggtctttccactccgttgaggttatcattcatgcctgtctcaggtcttacaaaaagaggcgcagaaaccctgcttaagttcaactccgctgcca
>NC_017304.1:2536991
aaatccgtcgaatcctaccgaactttccgttcccaaggaagaagtcagaatcaagacagtaacggtgcttgaaaaatagatatccgtaaaaaaagatatccatactttaaatggattgtctcattagagtgagacaatccatttattatgtcaaaccacgcttcccagcaccgcacctatgctgtcccttataatcaggtttgcccttctgtcatacggcgtcggcgacttgttgataagaacaagcctgtccccccggtaatattgtataagccccgccgcgggataaaccgcaagggatgttccgcccacaatcaacatgtccgccttctctatgtaatccactgcccggtctatactgtcggtatcgagaggctcttcatacaaaaccacacacggctttacaattccgttgcactttttgcacagcggcacagtcccgggactgtttaaaacatactccaggtcatagctttcattgcacttcatgcacctgtttc
>NC_017304.1:2544337
gctttctgctgtaatattgtattttaagcccttttgtaccgtcttgcacatattctgagctttctgtcggcgttgaaggctgtaatgttttctcatcaggcacacctggagttccatggagtgtcggtgcgattgtcttctctgaagatgatggagtttccggcaacccgggcactgtggaatgttgcatggattccggcgatatttgtgcagtttcccctccaagcgtcggcgtggtttgcagttttggacttgcctcatcttttaatgccagcttcatctgttccaatttctctatcatatctgaaatactcatatcatgcacttcgtcaatggtaatgctgccgttcaactcctgcgcttcaaggtataggcagtattttcccatggaaagcccgtatttcaatgcatcttttctttccctggaagttgccgttatggtgcgcactttaatattatctattctatctaccctggctttgatattgtcaagcaattcc
>NC_017304.1:2569217
gtttcacaaacaatggcaaatatatctgccgaaaccggcacacccattttatttatttcacttgccgcttctttaagaaagcccgatattgcatcagccttagggataggattttccccgtaatcaacttcattttttcctgctgcgggaaatcttacataatcaaactgtatctcgtcaaaacctttctttaccgcttctttcgctatgtcaatattgtatctccagacctctttgttatatgggtttgtccacgctatacttccgttttccctccatatcgatccgtccttgcgttttatggcaaggtccactctctttcctgccagatagttatccctgaagcaaacaattcttccaattacatatatattgttgtcatgcaaaagctttatcacttcatccacattatacaactcgtggtatgcaccaatcttttttacactctccacctcggaagcataattgacttttccgtcctcttttacatccaggaccac
>NC_017304.1:2574827
aggtttttatctgtcgcaaataccgccttgttataaaatgacttgtcttgtttaccttctcttgccgctttccgggcctgctcgtaatcttgttgcattgatcttgctatattccagtcaatatctgcactacactgctgcacaaactccctttcatatttgccgggcacagctctccaatttatcgcgtttccgtttacatccaagtcacacatataacgtattacattgaatttgataggactgtttgtccatagaattcttgctttaaagtctttgtcataattattgacaattttattttcatattgctttttgtttaaatcttttttcccattgtatacgtatgtatttacttctatcggagcagttccgcttctactgccccttgcataacctgtttcctttacatagccggaacagccttccgcttcgcagtcttcatgtctattacatttcgtttcatatttatactctttcaatacaaagacatcatagaa
>NC_017304.1:2584564
taatatctaatcttgacatcggacaaatttatggcttttgtaccgttgttaattattttaaacctcggattaatactgtttgacgtagcacctgcattcccgtttgcgtactgtaataccacttctccttttatgccttggtctttttttacactgttctgattggctggagttttaaagtctgaggcaggattttgagtgtgttttgctgtcggctgagattcagttttcaccgtgggagttgccttggacaaaccattgtctttagacgtgcttttcgatgctgagcccggttcccttccaaataccagcaccccggcatcatataccggaatatactcagactttacaaccgtacctgccgaaagtccctgataggaatagtcgttttccggattaaacaccgtgccctccggcgcggaaattctaaactgcacttccttcttgtatgccgattgtcccccgggatatatttttgtccccgacaaatccacttccac
>NC_017304.1:2586815
ttgcgaacaacagaacagtgctgaaagctacaataacagcaagtatcaaaagaatttttcttcttcccaaactgttaaccagcctcatagcatcctcctgcctcaattaataaaaatcaatttacaactttaattttaagtaaatctatatttatccgctttattagtttattatatcatatatgcttcgtcaaatttgataaaaccaaatttcagaaaaattgccgtatagatttcaaaaatttttcggacatgccttttttggtattttaaaaaagcagagtaaatgtcaaaattcactctgctttacgtatttttattttacgttttcctagtatttaccgaactcactgtcagacaacaatatcttctgttttaaacctccaacatccttctcagctgtttcctttccatcactatattctccattttcttccttactgtaacttttcggttgcttgttttccgtatagtcttcaagcatcctcattatttcagga
>NC_017304.1:2601019
gatttacggaaacggaaacgacggcaattatgaacttgaattcgattatatttatgagaagacaggcaaatatcctgcaatcagaggctttgatttcatgaactacaatcctctgtacggatgggaagacggtacaacggcacgtataatcgactgggtaaaaaatcgcggcggtattgcaacagcatgctggcatataaatattcccagggattttgcaagttataaactcggtgagccggtggattggacaaactgtacatacaaaccgacaagcagctttaataccgcaaactgccttgatgaaacaacaaaagaacatgcttacctgatgatggcaattgaagaccttgcagagcagcttttaattcttcaggagcaaaacattcctatacttttccgtccgttccatgaagctgaaggctacaacaacaccgacggctccggcgcatggttctggtggggttctgcaggtgctgaagtttacaaggaactctgga
>NC_017304.1:2625092
atattcaaatgttacttctccgccgcccggtgacactgtttttatcagtctgccattctcgtcatagctgtactttgttttgtagcagaaaggttccggtgaggttacttctattaaattgcccttatcatcatattttttgcatgttgtgttaccgtttctgtcggtctcgctgtttctgttaagattttcatcataggtgtatttctgcacacttccatcatcatatcttacttcagtaacaagcatgtccgtgttgtatttgtatacacgggttataccgctctttaaccatttgaaggtgttttcacgattctcatcgtcatattctataatcaattcattctcctgatggtcaagctgctttattacccttccgtttttatcataggtgttttggacataggtattgccgttttggtcggttactgaaattaaccctacgtcatcgtaggcataggtaattttccctccgtcagggtatattacctgtgtcagat
>NC_017304.1:2634638
ttttttgccacatatacagagaatttgatttatccatattttaatgatataatcagattggatactcgaattttcttttgtaagtcactctgttattttctactccaaatatttgcctgttttcccatatgttattaattaaattgagttttgtactttttctttacaagggagttgataaattgctggatgagagcactttaatatccaacacattaaacggtgacatacagtcgtttgctttgcttgtacaagcctatcagggacaactgtacaactttatatataaaatgacaaaatcaaaagaagacacggaagacatcctgcaagatgtatttgtaaaagtatacaacaacttgtacaaatataataataattaccgcttttccacgtggatttacagcattactctcaatacaataaaatcatcattgaaaaaaaagaaactcaggccttccggctgtaacatagatgatttcattgaagaaatcccaagcttt
>NC_017304.1:2638277
tggacctctgctccaccatcaagctcaccaaaggctgtcgacccctttgaaatggttagaaaaatgggtatgggaacaaacctcggaaacactctcgaagctccctatgaaggctcctggtccaagtctgccatggaatattattttgatgattttaaagctgcaggatataaaaacgtaagaatccctgtaagatgggacaaccatacaatgaggacatacccgtataccattgacaaagcctttttggacagggttgagcaagtggttgactggtcactttcaagaggttttgttacaattataaattctcaccatgatgactggatcaaggaagactataacggaaacatagaacggtttgaaaagatatgggaacagattgcggaaaggtttaaaaacaaatccgaaaatcttctgtttgaaatcatgaatgagcctttcggtaacattacagacgaacaaatagacgacatgaacagcagaatattaaaaataat
>NC_017304.1:2656181
gtttataatattggatgcgtctttcgtacggtttgcaagtttttttacttcggatgcaaccactgcaaatccttttcctgcttcaccggccctcgccgcttcaatggtggcatttaatgccagaagcttggtttgacctgaaatatccagtatcatttttattatcttttttatttctttcatgtcattgttaagtcctatgatgtcattaattatttgctttgatacttcaccggtttctgtagacttgtccttcagattctcaacagtaccaagggctttttcactgagcattcgagtattttttgcaatatttgaaacaaccgccgttttcccttcaacttcttttattccgtcatataatttattcatataatcggaagcattggcaatgttcattgcctgggatgccgcaccttgcgcaatttcttccatggtagcggcaatactcgatgtaagaatccttgatttatttgcagattcctcaatcttttcagaac
>NC_017304.1:2661912
cccctgttctacagaaccattaccaaagttcctgctgtaagcaatatacagccaatcagtgattttgcagtaaatttttcgcgcaaaaaaacaaacgcaaggactattgtaattacaacactcattttatcaatcggcacaactttcgatacatctcccgtttgcaatgccttgtaatagcacagccatgaagcaccggttgcaattcctgacagaattaaaaatatccaactctttctgctaatttgggacaaaccaccctgtgcatgggtaaaaaagaccattgcccacgccataatcacaaccacaaccgtccttatcgccgttgcaaggtgagaatttacattttctataccgacttttgcgagtatggaagtaagtgctgcaaatactgcagacagtattgcaaatatcatccacatacaattgaccccccattttttatttatctttcttattttccgtcactatgattaccaaaaaacaattgagctttatcg
>NC_017304.1:2662398
attgagctttatcgagaaagaactcattctcgaaaaagcccaaaaatacgccacattctaccattttcatcaatcttggcagtattactaaaatttaattacctttggcgcctcggtaaatgagtaaaaagtagctgtcgcatcttcaaagtaaagaacttccgtattgtcgtcctccgcagaatacatacctttaagctccggataattatcaagcatatgctttttggcctctactctgtcatctcggacaagcttgcctgacactctcagccacttgccgtcggcaaaggcacagagctccacttttggatttgcctgaatctgttttgacacatcttttactttgcctgtttggatataaagtttgccttcaaaaatatccaccgtgccaaacggtctaaccctgggctgatctccttctaccgtagccaaataatatgttccgcacttctttaaaaattcataaacttcctgcatttctttttcctcctgtctat
>NC_017304.1:2682132
atcaacacctataccttttctctttaaaagttttgcttcaacaagcgtcgttccactacctacaaattggtcgagcacagtttctccttcttttgaatatcgcaaaataacattcctgggaataaaaggtgaccaattacctctgtattttccgctgtgagtagcccagtctcccctgtcaggaaagctccatacagtagttgtttcaagattgaaattttcaggctcccacgatttaatattaagcttgtccgcaaaataactttttgatttctcttcgaggcatattgttgattcttttgcaacttttttgacaaatgcacaagttacatcattattggctgctgtatctttaatactgaaatcactctcaatatcactttttattttttcgatcagcctgaaatacccatctttatggttcttttcaagatgttcaggatactgcgttctggtatattcttctccgcaatacaagcacttgacttttcttcccatag
>NC_017304.1:2697088
cccagaatcttttcaaagcagggtcccctgaatcattggcggaaaaaatcgattactggctggaccatccggaacagctgaaagaagctgaaaagaaatatgctcaattaggaaagcaatacgccctggaacacagtatcagaaaaatagaaaaagtatattcatccatgacaaaaaatcataaaaatgaataccatcgcagtatttttttcagactatccacccgcttgttccaaattgtaatagcctgtcccatcctgctgctgtggacacgttttgttttaggtgccaaagtctatggcagggaaaatatccgtggcctcaaaagtggggttacggtatgcaaccatgtccacctgctggacagcgctttaattggcgtaacgtttttcccacgcagggttgtttttcccacactcacccagaacgtaaaaacgctctggccgggcaagcttgtgcgaatacttggcgggtttgccatacctgataatattatggag
>NC_017304.1:2721343
ctataataaacccagcttttgacaaagcattgacataggtcgataactttcggtcagataacgtcagtgtactttcgccaaaagataatgaataccaagattcatcgaaatagcattttttagaaactcaaattatgtatgccctgtattatttttcatattaatatggaacataaggcaaaatcgcccatgtaacatcatgagcggaaatatttctgcgttccaagtacttgtatccaacggttgcttgtccacatgggtactttttgcaatcaaagcaagttttaagctgttcggaaagcaagttttaagctgttcggtatgtaaacattttaacggctcacacaactcatttccttcacgacgacaatgacaaccggtagtatcacaaccggtgcatcgcatatcccaggaagatacgccatacacggcattttcttttggaaatggcttgcggttcggctttttcttaataagtatcagctttttgacagcttcca
>NC_017304.1:2739408
gaaaaaaagaaagagtatctgcccaaaattgaagctctacgggaaaaattggccggaaaaacggcttatgtaacagcaggtgctgcccatggccatgcgttgctggatgtgctgggagagcttggcattaaagcagtcggtgcagcgattttccatcacgaccccatctatgacagcggacgtgaggaaaacgaccaactggctcagcgcgtagccgattatggaaatgtttttaactacaatgtttgcaacaagcaggagtttgagctggtcaatgccttaaaccgcctccgtcccgatgtattgctggcccggcatggcggcatgactctctggggagcaaaactgggcattccgtcacttttaattggcgatgaacattactccatgggttatgaaggtctggtcaattacggtgagcgtattttagaagttattgaaaacgatgaatttgtaaaaaacctcgaaaagcatgccatcaatccatacaccaaatggtg
>NC_017304.1:2753430
aggggcattaagcttcgaagatgaaaaagttcgttacaactgtgccaaatgcgtccattgtgacagctgcatcaaggcatgccctcatgacagcagccccaaaaccgttgatatgacaccggaacaggtttggcgaaaggtggaaaagcaaatcccatttatccgcggtatcaccgtttccggcggagaatgcacactttacccggagtttctgacagagctgtttattctggcacaggctcatggcctgtccaccctgattgactccaatggaaccctcgattttgaacactatcctgatttgctggccgttaccgacggcgtaatgcttgacataaaagcatttgactgtgaagaacacaagcgggtgaccggatggagcaaccaggttgtattgaaaaatgcacgttttcttgcatcaaagggtaagctgtttgaggttcgtacagtagtttcaccaggccttttcgatgcagaacaaaccattacacaaatcggcg
>NC_017304.1:2788475
cgaacagatgaacttctacaccatttctatcagattctgctagtgttttattttgcataaaattcaaatcttggtccccatttttacccatacccgtataatgcaaaacatctccaaaccatttatcttcatacaggccttttgtatgatcagatattataactagggaattggttgcttttgaccggcgcattccccccatatttccgcacttaaattcagctataatatctgaatgggttacaacttgtccaattttaaatttgcaaaaactactcataataatcctccattaccttttttgcaatcagtatatctgctggcaatagttcaaattttagtaaatcaattattctaacccatttatacttatcatgaacagatatctgaattgtcccgtcagttattgtacaataataggcaattaaattaatgtttatattaccgtaatcgtgagttacctcagtacaaaatttatcaatagaaacatctatattaag
>NC_017304.1:2803883
gcaagagcataagcttcaatggtggtggcgttcatggcaacacccagattatccatcatggtgaagttacccttggcagcaccagcaatggattccatagcagtctgcatgtcaatgcccataaccgaagccatgtccgccgctcgctgcatggccttctcggtaagttccagacttttttgctgatcgacaccagcaccctgaaacagtgcgcccattttgttggcggtggcaaggtactcggattgggacaagcccagatttttgtaggcttcttctcccgttttttggatacgtgcagcatattctccaaacacagcttcagaaccgccaaggttctgctcaagctcaccaaactgctccacgacctcttttcccagcttgatggcagccgcgcccgctgcggccgctgcagcacccatagccgcgccaacacctttaagaacgctgcccagcttctcaaatttcgagctggatttttcggcattgtctccactttc
>NC_017304.1:2834972
atcaaaaacagtctccttgcctgtaagctgcgcataatccaacgcctttcgatacagcacttccgtttgaacaggattcacctgaaaaaaagacagcggcgatatattaaacttaaactctcctatataatcagtaatggtatcccttccatagacgactatattctcatcacccaaaataacattggtcctctttgtattaacattcaaaacaacactctttatctccggaatctcttttaccagcctgtccaccagctttttctgactggggatgtttcttccgttaatgaccagaaccaccattacctcgccggtcttaaaccccacacgggtcataatgtgccggaccaagccttctccggtaatttcatcatatgtacttatattgtttttctctatatactccttgacaacagcccttaccctgtcacttacagaatgctgaatggtacaggtggcacagtcaataatctcatgcgatctttttgcgtaaaatc
>NC_017304.1:2838525
caaaagaccaatcttttcgatcatgttgtagacaccttcaaagtccttctcggcctgaaagatagccaccttgatattggcctcctcaagcttttgcagcatctctttcgtaaagatggaagatgctataaccacatccggctgaagttcaactatcttttctacattcggctggtctatatttcctattgactcgatgttcttcgcctcttccggataatcgcaaaaatccgtccgtcccaccagcttgtcctgcttgcccaacgcaaaaattatctccgttatgttgggggcaactgagactatcctttcaggttctttgtccaggttgacttccctgtcataggaatccttcaaagttacactgtatccgttattattatcaccggccccatcagttggcccgtttttattgtttttattgcatgaagaaaaagcaaaaatcaaaattaacgccgttaacagcggcagtatctttctttttaaaatcatactccttt
>NC_017304.1:2839607
acactacctcctgcttttctccgcattcaggacagaactttgctcctttgctgatctcatgattgcatttaatacacctgtccttctcttccacaagagacttgccgcagtttggacagaattttgtcccggcgggcacaccggttttacacgaaggacacaccacactctgctgcggaggctgcacctgaggctgtggctgaggctgatagtattggggattctgctgaaaacctccgccaaaaacctgtcccattatattgcctatcgcagctccggctcccattccggcacccatgcttgcaaaagagccacccccctggtttgacgcggctgagttcattgcgtcgagagctctctttttggcgtaagtgtccataccgcccatcaaatttatctgtgcgccttcctggtaagcttttctgagctcttccggaagaatcagcgattcaatcgtaaattcaaccagttcaagcccaagagcttcaaatttgctcttt
>NC_017304.1:2841135
atacctcacaatacagatgagataaaggtatttaaaatctcttctgtaaagtacaagttgatggctctcggtgcaattctgctgaccatgtttatatgctccgggattttgattacatatttgatatacgaaaaccgtgtgttaaatgaagacagaaaaaaggttattgccgtcaacaaccagcaaatgaacttgattaccgagagagaggaaatcattcagtcctatatcaggaaagttgaagagcaggacaagctaatcaaaaatttcacaactctctacagggatatgaccgcaaaatacatcgacggcagcatggaaaacgttacagcttcaagatccggtcttagagatgatcgtgcctttataaacgatataaacaaactcaaaggcattttagacaaactcgaagaaattaacggtgatgacgctgatattcttagcagtttaagcgaaacccaatccaagctgaaacaatacatagactccattccgactct
>NC_017304.1:2910896
gaaaatttcaccgctcttaaccctgcccgcggccagtatctccgaatagataaaggctgagccttcttccatcctgcattctgtatttgaataaaatgctgagtcggcaaaaggtatggtggggttgggagcataatccaaaaacgctccgtctgcaagggtaaaactgttgtactgcactgccgttccatttttcatccggtgaatcttctggtaggactggccttccagtttcactcttgcgcctttgtccaattccacttcaatcctgtaattgtcaccctccataactcccgctgaagctgacataaccataagattcataaatccgccatgcccttcataaaagggtttggctattttaaaaggtgctgtgaaatacgaatcctgaaggcatgtttttccgtctgaaacctttgctcttatgtacagcctgctttcttttccgaatttattcttcataatttacacaccttccaaaaggacgcttttcttaatcc
>NC_017304.1:2932177
accttctgaaggccggaaattgaataaagatagctgtaggttgcaacttcattggcagcgccgtttattgcatattgcacattattatgtatatacacaaccttcatgaaaaaggctatggataaaaacacacacataaacagcggcaatgaaattgcagcctctacagttaacgacccatctttctttttaagcagttcttttaaaatattcatactttcaccttgctattgttatttatataggcttgtccaatacgccatattgctgttctcaggctcctggcaacaatcagcttatgtcatcatatatcgagccttttactgtgatctttatattatctaaaattacacccttcaacgtatcatttattgaactatagtcaacaccggacattttacccaagtttatgttgtccagccaaactctgatatagtattcaccgtcaggcatcttgggatgagtgtaaaatttattattacctccgtttactacaattt
>NC_017304.1:2943040
accttctgaaggccggaaattgaataaagatagctgtaggttgcaacttcattggcagcgccgtttattgcatattgcacattattatgtatatacacaaccttcatgaaaaaggctatggataaaaacacacacataaacagcggcaatgaaattgcagcctctacagttaacgacccatctttctttttaagcagttcttttaaaatattcatactttcaccttgctattgttatttatataggcttgtccaatacgccatattgctgttctcaggctcctggcaacaatcagcttatgtcatcatatatcgagccttttactgtgatctttatattatctaaaattacacccttcaacgtatcatttattgaactatagtcaacaccggacattttacccaagtttatgttgtccagccaaactctgatatagtattcaccgtcaggcatcttgggatgagtgtaaaatttattattacctccgtttactacaattt
>NC_017304.1:2946776
aactctggtttcctgaacccccctgtaatattttatacgcatcatctttgtcaaatttttcttttgtaagaatttcttatcagaaattcttttgaatctataaaatttgacaaagcagactttcgagtcttaaaatatatttaaatactaacatagaaggaaaattagtttacacaaaaatatttacactgccgcagttcttttaaaatattcatactttcaccttgctattgttatttatataggcttgtccaatacgccatattgctgttctcaggctcctggcaacaatcagcttatgtcatcatatatcgagccttttactgtgatctttatattatctaaaattacacccttcaacgtatcatttattgaactatagtcaacaccggacattttacccaagtttatgttgtccagccaaactctgatatagtattcaccgtcaggcatcttgggatgagtgtaaaatttattattacctccgtttactacaattt
>NC_017304.1:2957542
accttctgaaggccggaaattgaataaagatagctgtaggttgcaacttcattggcagcgccgtttattgcatattgcacattattatgtatatacacaaccttcatgaaaaaggctatggataaaaacacacacataaacagcggcaatgaaattgcagcctctacagttaacgacccatctttctttttaagcagttcttttaaaatattcatactttcaccttgctattgttatttatataggcttgtccaatacgccatattgctgttctcaggctcctggcaacaatcagcttatgtcatcatatatcgagccttttactgtgatttttatattatctaaaattacacccttcaacgtatcatttattgaactataatccacaccggacattttacccaagtttatgttgtccagccaaactctgatatagtattcaccgtcaggcatcttgggatgagtgtaaaatttattattacctccgtttactacaattt
>NC_017304.1:2967146
catgcaggttctgttattaatttatatacttccacattttcaccctcaaaaaatttctccaatagctccagcaacccattaaaaacccggttgctttctctgtgtttctgtgccggcattgtgttgccgtcttcatcctggatggatacctcaaaattgcgcatgctgaatacattaaagaaccaatgactgcacgactcaaacaaatcgcttctccaatcatccaattctctcaggctatcaaatcttgtcccatgtttgcttatgggactttcgttgaaaaatctctccgcacattcatccagactgcttacgttatcgtattcaataaatttgtaggtatatgagtaaagcactccataaaaacttataatatttgtaagggcgtccaaatatcccacaatcctgttatacacctcaaccttcataactcatatccccctaaaaaatacataattaatagaaacaattcggtatattatctgtagttttcatcatta
>NC_017304.1:2976604
caggtatctttattggcatgtaccaaacctcctatacatatacataatttacccacaacttcgctatcctatatatcattgttaattgcaattatagcacgattaaataccttttggcaatgttataagaaattccgttccctcatttattttactgtaaacctctatatgtccattatgagcctcaacaattgtttttgcaatagtaagtcctattcctgcgcctcctgtcttcctgttacgcgacttgtccgccctgtaaagtctttcaaaaacgaaaggcaagtcctcctcaggtatgccctgcccgttatccttcaccctgatctcaagcacatctcccttgcttttggcacttatttcaaccttgcctccttcttgcgtgtattttaaggcattggacagaaggtttataattacctgactcattttatccttatcggcaaaaatttcctcagtcccaccttcaaaggcaatttcaattccgttatttttaaatt
>NC_017304.1:3000952
catggagcaaatcagcccgtgagggattatatcaaagggaaatgttatgtaacttctcaatgccacaactatgcgctggaaaatgattttggcgatgatatatttattacccacataaatattaacgacaatactgtggaaggctttaagcacaaacaccatcctgttttgggagttcaataccatcccaaagccattttgggacaggatgattcatcttacatatttgatgaatttattaaaatgatggacaacctataaacccaattgagtctttaatgcatggaggtaattatgccaaaaatagataaaataaaaaaggtccttgttatcggttcgggacctatagttatcggtcaggctgctgaattcgactactcaggaacacaggcttgcaaagctttaagggaagaaggaattgaagtcgttcttgtaaacagcaaccctgcaacaataatgaccgatacccaatcagcggacagagtatatatagaacctat
>NC_017304.1:3013138
ccaattagaataggtgtcagcatagagtggattatgagtaagtaaaatgttatatgaatcagtatccaaatcacctaaaatactttgaatttgctttgttccaaaaaacacgtcctttgtatattcatttttcaaatccttataatacctgagattaaaccataatccatataaattaatgctttcggcacctcttgaaattgtaaccttttcattgtccagtactctgattccgatttcactaagcttgtccattaatatttttcgtttatcttcatttaaatcttgttcatgattgccgacaatataatatacatcaaagcttttacttatctgctctgctaaattaataaagacttcaaaatcattatcttttgcattaaccatatctccggtcataacaataatatcaggattttcaccgataatcttctttacaagtctgttattgttatttccgaagcttttattgtgcaaatctgacaattgcaatattttga
>NC_017304.1:3021056
gaaatataaatgtgccagatttcaagccgaccgctccacaataataaagcaatcgccaaagtacccatcgcagcaaaagtatcggatataatcataattttccgtcgatcccaccggtctgcgactgcaccggcaataggagagataagaatatttggcagtaaagtacaaactgaaattaaagtataataggatacagaccctgtttctttataaatccaataacctaatgcaaatcctgtaaggcttgtcccaaacattgacacaatttgccctaaggcaataaataaaaataatttcatactgggttttacatttgctttgtcaaatatagaagtttttaccttctttttatctaccgtttcttccaatgcctcttccacaaattctgaacttctaatatttttccatttttccacctgatcaactataatctgcgctaatatgtcggcctgatgtttctggaaaaagtggcctgcattttcaataacccttaaatt
>NC_017304.1:3044618
ctcaataacattcacataataggatgcgtagaaatcatcagcttctaccagtccgcctcccatccactccttgtaatcccattgcaatatgtggaaatattcatcttttctgccctcattctccgactcgtacatttcctcatcaaacagatacatcatcagaacaggcttgatttcgttgttaatacctcttctgtcttcaatgcctacaatttcagaatactttatgctggaaatcagcctgggcttgtcctcctccttcagagaatatatatcaagattactgcctatcctatatccaatattccagccaataagcaattcaggatagttgtctccggtaatatctctgacatccgcccaatccaaagccacaatatttgcggtatattgttgctcccaaaaaatttgccattcatgattttcatcctgctttaatataaatacgccaaatacttcaactccgttgtttttaagatcccttcccctgtacagcgtca
>NC_017304.1:3054719
aaaaagcacgcaccaccaattttgaccttcaccgttacctataacaactctcaaagcctgataatttccggtaggaaggcttatgtccccataaaccttggttggaaaaggatattttccaaacataaccgttacgtcataatctttattctgccttctgatttcactgagagccacctgttttatagcttctgagttttcttctattattctttttgtggtttccacatcttttacatttttaagcttgtccttcatgaaatttattacaacatccctgacatccctttttaactgctggtcttccggagaatcactgtttgccagaacatgcagacgaataatattatctgcaagcccgctgcttacattctccgagtaggatattaacccgacgcatgacaggactgacacaaaaagaatgattgccgtaagtacttttacaaatatgtttttcttgccggtgttatttgacgaattcagcatgatattattccccc
>NC_017304.1:3057789
aacaatgttggccagtccttcttcctccagcatcaaaggaatctcataaagggactcggcgtcaagattctgaattacccattctccgggtatattgcaaaacagtcctatcttgtccttcaattcctttgaaagtctcttttccgtacggcatacaattatatccggctgtataccgaggcttcttaactctttgacactgtgctgggtgggctttgtcttaagctctcccgacttgctgaggtaagggacaagggtaacatgtatgtaaaccacattctctctgcctacgtcacttgccacctgacgaatggcctctaaaaaaggcaagctttcaatatcgccaacagtaccgccgatttcggtaatcaccacatcggtttttccttctttgcccactaaataaattctatttttaatctcgttggttacatgtggtataacttgcaccgtaccaccgagaaaatctccttttctttccttgctgataatggaccagt
>NC_017304.1:3071975
gcagcttcgggcgtaagcatactgaacataatataccggattttcgtttgattttttaactgcaaggtccaaatcaaagtccaggtggcttcctgaagctttcgtgttaaagaagaatcttgcggcatctcttccgacttcctccaaaagatcgtccagggatattgccctgcccgtccttttggacattctggctatctcgccgtttctgtaaaggcgcaccagctggaatattacaatatcaagcttgtccgggtcaatgtcaaaggcttttaaagcacatttcattcttgccgcatgtccgtggtggtccgcacccagcaagtttataaccctgtcaaacttgcgctttaaaaatttgttgcggtgataggctatgtcggccgcaaaatatgtcgggattccgttgttcctcacaattacctcatctttttccgctcccagggcggaagctttaaaccagacagctccgtccttttcaaaggtatatcccttttctt
>NC_017304.1:3072971
atttccgtaattttctttttctttctggataaccttcagaacgtcatacagccatgcatttgtaaggaagaaattgataaatcccggtcctgccgcttcaacccggtcaatgtatgtattgcttaagtccatattttttataattatttcagccacctgtctgggtgcttttcttaccgtttttgccgcctgcatggcaatattggttgaaaaatcgccatgtcccttttccttcggaatttctataaacagctcgtccaccgtaaattgcggaagttctccgttttgaacggcctttgatattgaatttttaaccacttcattaatttgtttttttatagtctccactacattcgtcatctaactgtcctacctctctaataaacatatgaaaatcattttctccacttttattatcatctatttcaagtttataatcaaccttaatttctccgcccgaatcgtcaacatttattaaaaccgaacgggcggtaactttc
>NC_017304.1:3073944
catccctgttaagattgctcttctctatcatctcctttaccacttttgccacttccaatgccgaacttaccagtttaacaccgtctcccatcacctttgaaatggtattgtacaaaaggggatagtgggtgcatcccaaaaccagcgtgtcaatgtttttttcttttaacggcaaaagatattcctctgcaattctcagcgcaatgtcattttcccaccagccttcctcaaccagtggcacaaacagaggacaagccttctgatagatttcaatttccgggtccagctttaaaatggctttttcgtaaaccccgctgctcaccgtcgccacggtacctatcactccgacttttttgtttaccgtttccctgacggcagttgcggctcccggcccgacaacctcaactatcggaatgtcaaaactgtttttcacctggtccaggctgcatgcgcttgccgtattgcacgcgattacaatcatttttatatcctggttcaga
>NC_017304.1:3075351
attatctttgcataaatcttatccattccgactgctgaagccagcacaccgcagcccacataaggaatgcccgccagttcaaaaagtccctggatggtcccgtcttcaccgttgcagccgtgcagaaccggaaaaaccacatctatctttttgcttttttcgttctctgaggccttttcaaggccgcatgcgttatttttgcaacttattatgttgtcgaacaggctcactctgtcggcaatacttcttgtcccatctttcagtgcgatttcctcccactctccggaaggaattttatcaataggcccgtcataataaagccactttccgtcttttgtgattcctatcattgaaacatcgaatttatccaaattaatgttcttcagtatggatgttgccgatattcttgaaacttcgtgttccgacgattgtccgccaaaaataaccagtactctttttttatcgcccataatatgttttctccccttgttttttaaatg
>NC_017304.1:3077320
caaaaactggtttataagctttctcgttgtttcatccgcgttcttaagaaccctttttacaatgtttgaaggcatttcctccaaaaagtcaattgtatcgtccaggaacaattcatccaaaatgttctttatttcgctgtcggtaatggattcaacaatatatctctgtaattcatatgatatatacgaaaagaccccggcagcaacatcctttggcaatatcctgaatatcaccagcagcttatgcttgtccgtctcttccaaaagttgggcaatgtcaacttcattcatttcagtaattttgtttctcacttcggcatatttgccttgttcaatgagctccagaatcatttctttcattgtgcagccctcccttgacagagccacacaccaccccaacggtagctatggctccaaacatattgtgatattttttgttaccacaacaaggtaaaggtccagaatccataactaccacctccagttatccgtttaaacta
>NC_017304.1:3087656
ttttttgggaggaaatatacagtttatacggttacagcaaggctgcactgtcatattacggctcaaccgggcaggaagttaaaaacattcagtacaagcttgcaatttggaagtattacaatggcaaaatagacggaatttacggttacaagacttacatggcggtccgcaaattccaggccaaaaacggcctgaaggtggacggaatagcgggtccggaaacattggcggctttgggactccctaccggacaagctgccaaagcaacatccgcccagccgtcaagcaacaggaatctggatcttcttgcccacctcgtttacggcgaagcgcggggagagccttatatcggacaagtggcagttgcagcagttgtcatcaacaggacaagggacagcagatttcccaacacaatagccggtgttatttatcaacccggcgcatttgacgctgtaagcgacggacagataaaccttgcacccaatgaaactgcgtacaaa
>NC_017304.1:3104934
cgcaccggaacccatggctataacaatctgtttataggggctgttggtacagtcacctgctgcaaataccccgggcattgaggtttcatttttttcattgacaataatttcacccatggcattgcgttcaatggttccttccagccattcggtatttgggacaaggccaatctgaacaaacactccctgaacctcaatgtgcttttcttgattagtgtcacgctcaatgtaagtaatcccgtcgagcttttccttcccggtaaactcttttgtctggacatttgtaagcacagttacattgggaagcctgtacaaacgttcctgaagcactttgtcagctttcagctgcggcagaaattccagtaccgttacgtgtcttacaatgcccgccaaatcaatggcagcttctataccggaattgcctccgccaattacggccacatccttccctgcaaacagcggtccgtcgcagtgggggcaataagccacgcctttgtttt
>NC_017304.1:3108154
gactccataaatatctgccatataattgggtttatccaaacttatatgtttctcattcaggtataaataaaattgctgaagcggcgacagtttcctcattttttttgttccatcggtcaaacacaattccatttcttcaaatttatttatcaacttgcaatttactttgtctttgaagctgttataaacaggttcaagttgatttcgtccgtcgtcaaaaaacacgatttcagcttccggtctttgctggacaaccccgctaagcagcagataaagcaagttggtttttccaaatccctttttcccgtaaatagcaattacacgagattgctccaaatcaacagttacaggataaaaattaacataatccaatccgacacttacaggaagcctgtactctttttgttcatttttaggctgctgtttcagtttttcgtattcctcccaggtcaactcttttgggaatgtccagtatttttttacacatttccggtacctgc
>NC_017304.1:3141895
acctatatcacaagctttcaatagaaaatccataagtgcgtcttctattctttgcctttctataactcttgccagtctttttaacacttctttatccatttccaaaaggatacccagtccaaccatccataaaaggttaatgtagccggcctcttcctcaccgcaattctctaaatatgttatgttgtctaaatagtcatctatcattgtatcggggtgattgcccaaggaatattttgctaaaagcatgtccataccatacctaaacatgtcagcaaacgtaatataaattatactctgattatctcttggatatctttgtataccattttcgatatcagcttttagttcctctatttcttctttcatctcgcaaatagtctgttggttaaattctatcgtctctatcaagtcttctttattacataacggatctctcattatcgtaacctccttcgaattacttatggccaaattccaattatattaccactgctatc
>NC_017304.1:3146932
caacattatctgtgcccagtttttttatagcaaaatcaattacattttgtggtgtaccttctgcaaaatacgccttaacaccaactcctcttatggctgcttcatcttgatatatcttaataacttgacccaatttaccaagatcatttgctttcgctggtccaccaaccattattaattcgccattagctccaattacatctatatctgttcctccagcacttgattttatttttgctccactaacttgtccacctgttatatttgcaactttctgttctctagtcgcacctataatttgagcttgttttcctgtagtactactcgttcccttaacatacttattcgcattatgaaccaataccctattttcgccaacatgatacgtatgaaaattatcaaccttaaaattgtaaacctttacaggcttatctgttatttcaagctttttaccttccaatactaaaacattacctcttgaatcaaccaacctgtctcct
>NC_017304.1:3164473
gcaaattatggttgatatatacctttttgttatatgtatagttcactttgtttcgcacacagtaaagaggatattccggttttgtaccgtcattattgattgaaatggtgagttcattactatccttatactgaggcttgaagtcgctttctgatgtaatcagtttaccgtcaatatagcagtttttaaaattcagtttataatttgatgtatgtaaaagtgtgtcattattgattatatgaatagcttgtcctgctttagtattccattctgtcacaatggatgaacccctgattgcgttgaaacgacaattgttaaaataaaaattcttgactgcatcgcccatattcttgccactgaaaatccatggcgtattgataacatcaacacagtccaggttgttgaatgtaacgttctttacaacagattgtatctttgctccgttataccagttatttataattccctcatcagcacggaatacatagatatctgtaaat
>NC_017304.1:3171147
aagccgtgtatcttctggaagctgcaattcccgacccttgcattttttcaagcatttcatccacgatttccgaaaccttttcactacaccagtcacggtccaaatctctccatgaaatattccgtttcgcaaccatccttgaaaacttttcaatgacggcatgcatgaaagttccaacgtccggcgggcgcaaagaatatatctgcctttcttttgctccaagcccatattgcacataaaaggcaaagggacaggcagtgtatttttcgagccgggatacgctggaaaccgccggttctccgtaaagagccgcaattttctcacggcttaccggttgggctagatttttatattgaaaagcagcccgcagtgcttcacatttccctctccattcatcctgcacagcaaaccagcggtacgcttcctgccagacaggctttatctcttttccgtccgctttttggcgcaaagccgacaccatggacttaaatgccgggctg
>NC_017304.1:3180197
ataaccctttttatgcaatgcggtcacttcgtcaacaatgctgtctccaccaatgtttagtataatttttaattctcgtccaaaatactcatcccaatcatgtaatcgtatgtttccttcccagaaaatactatttttatgaacattaggtatcattaactccacctctttattattttatggccttattcccttccttattaatgcagcgccacccgtatgtttcactgctccatgtaaatcagatggtacaagcatcatagtaattccatcttcgacatgatgccaagtatacccttttggtgttgatttatatcctgctgcttgattagctttaataaaatcatagtatgtgtcaccttgtaatccttcaactttgactgtcttcttactatagggactaaaatctggaaaaccttcattcgtaaatttaacaccatctggatactttaatgctaaatcaccacttaacttatatgtttgccctgcatacttcttat
>NC_017304.1:3185783
ttgaaactcgttcccggtataacaggcacaccattcacctttacaaattctttgtatatcatactgttatcgccgcttactgtatattctcccgatggaatatgcacgggggtcaaagtttttactctgatcggaatttttccgtctccacgttcagctttcacatcgtcataaggtttataaggaagaaagggcacaaaatcataaggttttatcattttgtatttcacacccttcaaaagtatgcttgtcctccaacgaaatatcattcaaaatttccaaaacattgtccctgcctgttatctttttctctatgaaaaactctttctcagcatatccttccgtttttctgcccttatcataataacgaacagttatgctttcattttcaactttcatcctgccaaaacctttggaagaaaatccgccgaaagtggtaaaaccttcatctatcctttcaaatatctggtatattaatttgacatgccatcggaagaaat
>NC_017304.1:3191336
ttcattgcatatgaaactataaatgaactgcttttcttcgtcccagtcatcgccaaagaattccatgtaatactttccggcatcaaaactgctgtttgagaaaattttctccaaatcgtcgggattgtttttcaatttataatattcaagatatttgattaatacataaaaacaagccgcatctcttatcgtaggagtacatcttttattttccagataatttccgtttcttttaaaataataaggcttgtccgcgtatttgtccagcaactgtctgaatcttcggctgtcagaaagagattgcaattgactgcgaatgtctcttattatttcttcatattcattcttttgaatgttttccggacttaaaaccgaaagcacactgtccatgaatttatcaccccatcacataccggccaaatcccagcaaaatattttgaccgatacataatttttcacatgcaaagaaataatcaaggtaagaattaattctttcaatg
>NC_017304.1:3196022
atattccgatggagcgggtgatgggaatcgaacccacgcaatcagcttgggaagctgacattctaccactgaattacacccgcctacgaatattaatttcacaaagcataagctattataccactatcaatcaaaatagtccagtcgaaaaacatcaattaaatcaaattatatccttgattcttcaagatatttttccaacttacgttttactctctgtagcgcattgtctatcgacttcacatgcctgtccaattcaaccgcaatttcctgataggacttgccttgcaaatacgaagtcagaacttcgcattccagactgcttaaaatttctcccatcttagcctcaattcccgaaaactcttccctgtttataaccatttcctccggatcgtttatgctctcctcgctgataatgtccatgagggtacgatccgactcctcgtcgaaaataggcttgttaagggagacataggaatttaaaggtatgtgtttttgcc
>NC_017304.1:3219633
ctcgggcagcatttccctgatgccttcgagcatggcatctattccctgtcctgtaacggcagatatttcaaatatcctgccgttcggattggatattgcaagcctcaggccgccctttaccatatccatcttgttgagtgccatgataacaggtttgtttgccgcaccgagactttcaaggatatcgttcacaacctttacttgttcttccgcctcctcattggaagcatccaccacatgaatcagcatgtccgcatacactgcctcttcaagagttgacttgaacgcctccaccaactcatgagggagctttcttataaatcccaccgtgtcaatgagaagcgcttcccttccgtccgaaagtctaaaacttctcgtcgtggggtcaagagttgcaaagagtttgtcttctgccaggacgttgctttcgcacaacctgttcataagagtggattttcccgcgttggtatatcccaccagcgcgatggtgggtatggcgt
>NC_017304.1:3246606
ttcttttggaatagagaggtcttatgcatatatcctgctgtaaatttcttatttcatcgacacctatgctaaggcccctggtttccaacacaccaaagtcgggattggtcctgttctcaaaaaggcggcaggaccggcaattgccgcagcttttatccactgccgcatcatcgcacatcaatatggatgcaaaaatctttgcaacagtactcttgcctattccttccggtccagaaaatatatatgcatgtcctattctgttgttgtctataaatctttttaaactttccacaacacttttttggccgataatcgaattaaaatccacgttacacccctgccatagcaaaaatataaaacctgtcagcacaacaataaattacaatgaggcatcagatacacgcctcaaataaacattctgcagccaaaaaatctccaataataaaaaattacccattagtgcaagtactataacatcaggtccaaaacaagacccctta
>NC_017304.1:3247602
aaggccttactgcctgattatcccacttacagcttcgtaaacttctttttgaatttcatctatcttttttaaaactccgtcctttacacattcgattttaatccaattgtattttttggcaacatacaaagaattcctgtatgattccaccaaatactcgtcatttctctcatgtatatcttttttctgctccccggtaaatttgtttgccctttctttcataagctccctgctgaaagaggggggcatgtccagaaatatcacgcagtcgggcaccgggagtttataaatctcaaattcaaagttccacagccagtcaagaaagcggtctttctcttccatatccttaatttttgcggcctgatgcaccatgttggatgtggtgtacctgtcggcaagaattatccatccgtcattataagcctgtccccactcagtcctgtaagatgcaaacctgtccaccgcataaaatgtggaggccacataaggacttacatcat
>NC_017304.1:3279173
gggagtggacaataccggtaccaatccttccagtgggccatacctcgtacatgaaggtgactacaacatttccaacggacagattacggtaactgtcaataatatgaaagcattatctgcatatcatatgataataactcctaatacagacctgtcgcccgccaataatagaaatcgctatgaagcagagtatgcaagaattttgggaacagcaaccgtttctcacggcggtcattccggttattccgggacaggctttgttgaaggatatgccggaagcaataatgcgagcaccaattttgtagtaactgccgaaacagacggatactacaatgtaaccttgagatattctgccggtccttacccgggagcacctaaaaccagatatttaaggatggttgtgaacggcgggctccataaggatgttgcttgtatccagactgctaattgggatacatgggaaagcaccactgtcaaggtattcttgcaggcaggtatca
>NC_017304.1:3289324
cagttgcttcaccttcaatattgggatttgttgcaataatgacctctttgacgtttccttcctttatcctgtctaaaagctccttgatttttatatcctcaggtccaatcccctgcatgggtgatatcgcaccgtgcagcacgtgataaagccctttaaactcccgtattttctccattgcaacaacatccctggggtcttcaacgacgcaaattacagaactatcccttttttccgaactgcaaagcggacaaacatcagtatcggttaaattgccacataccgaacaaaattttgttttctgctttgcttcagttatagcgtttgcaagcctatcaactttttcctggggcatatccagcacataaaaagccaatcgctgggcagtcttgtgccctatgccggggagcttctcaaactcctctataagccttgcaatcggtgcggcataaaagctcatgcatattcaccctttatcatcaaaacatcaattaaaacaa
>NC_017304.1:3290093
tctgagcctgctttacaaggttgtttatattgccaccgaatcccggaaaaccgccctttgccattaacatctacctccaattttgtgttgtatcttcagattgttatatccgaatttaaaaatacctaaccaacattatatatcaatatatgctaaaaagaccagtaaaatttttgaaatttattcgtcaattatattgacctcaacatcaaacttttgagcaaaatcctgcgctttctcaaccagcttgtcctcttcatcattttttcctgtatcaacaatgtcctcttcgtcaaaacatttaaccctgacctcttttccaaggcattcgcgaaggcactcttctatcacttcaaggttctcggacttttcaacaagcattttacaaccgttatttttaaatactatcccgacttggttggaacccaactctataagtttggtatccaaaagataggcatatacagccattctgcccctgcttttcagctcgtccagca
>NC_017304.1:3295572
tactccggtccgaatatcgccaaatgggatgattcgaatgacccgaacaactggaagagagcagctgaaatcattgccgaagaaattcttgcaatcaatccaaatcttttaatcgtcgtagagggtgttgaggcatacccgatggaagggtatgattacaccaactgcggtgagtttaccacatactgtaactggtggggcggaaatttaagaggagttgccgaccatcctgttgtcatatccgctccggacaagctcgtatattccgtacatgattacggaccggacatctatatgcagccgtggtttaaaaaagatttcgacattaacaccctttatgaggaatgctggtacccaaactggtactacattgtcgagcaaaatattgcgcctatgttaatcggcgaatggggaggcaagcttatcaatgaaaacaaccggaagtggcttgaatgtttggctacctttatttcagaaaagaaactgcatcataccttctg
>NC_017304.1:3298905
ccatccacttttcccacaggacgcaaattgtaaggaatattatggcgggaagcaaatatctttcatgcattcttgttataaaggtaaaagcgcttgaaaggatgaagaaagatgcaaagtacattgcaaaatcgcttttcctttttttcagcagatatgcaaaggctatgcctatgcaaattaaaaacagtatagttccccacgttttataggacaatatgaagaatatatttgaatcctttacaggttgtcctcccaaaagtgtccacaagttaaaggcattggcagtggcatacggataatcttcaacactcgtcagatacaagttgggcatccaccaaaagtagtcaatgctctcagctataaaatctttaacaacggaagtactcttcattcgttcataaagatcggtatgataatagaaaggataaataacgataaaataacatgacaatcctacacaaatagccaccaatgtttccttgatacttttaacaatc
>NC_017304.1:3302823
ggcaattgcattcgcaaacagatagctgtatgtatcggctttcaaatcataattaaaccagttttccgcaatgcttttcgccaaagggtatcctgcggggaaaaaccttttaaaaatataataataaaatgaaaaaaacagcgcgtattcaattgcaaagcctgtaaaacccgtaatcacatatcttttcatttgagaaaaggtttcaggggtcaatagttctgaaaaaaatttgtactttttaagcctgtccaatatattgtttactaacataaactcccccaactgttaaaaagtaaaactgctttagttcaattatagcaatttacatacaataaatcaaattaaaaaattcaactgaagtgaaattggaccttgcttgtttttttaatgtaaaaaagcatactaatcaaaatttcgcaaaaatgataaagaaattgactttcaaggcaaaagaaagtaaaattgataatataagcatttacgccaccatacattaa
>NC_017304.1:3312136
ttctcttccgtcgtattttctcttcagttcctcttctttctggattatctctcccattttaaacacgctcttcacaagaataacggtaaaaatgatgttaactaaaaagcaaagtatggtaagaactttattgctgaatgtttcaaaaatagtaatgttgttaaggaacagactgtatacaataaacaaattcatacaactaaacgacaactgtaaaaccaaaaacttaacccggctggtatatggcttgtccttttgtctatccattaaatagcgaatatttaaatcaaatttgtaaataaaatagcatatcaatatcattacggcaaaatatactaatgcagttgcgaccgtcactgtctggctgctgtcaaattcttctcttgtccatccaaacaaaagcatcaatgaaatcgctatcgttgcctgtgcaaccgtgaaaactattaccataaccaatgagccgacgaccgcctcaacaatattcactctgtaaatca
>NC_017304.1:3320794
ttctcatgttccttcactccttgttttttattaattttttaattctcaaagacagtaattctatttattagacagattatcattcccaaaagttccttcaattttaaaaaaattttatttttcacctatttttctttaaccagttcaaataccacaatctcaggtcttgcaaaaaaccttacgggaatacccgaagtacctactccggtgctgacataaacccgggtatatcctgtatccaccatgcctgtcctgtatttctggccgtaaatcgaaggaatatagggagcccacagcccaaaaagcgtaacctgtcctccatgggtatggccgctcagtacaatatccaccttgtaatttcgaatattttccgcataatcgggatcgtgggacagcaaaacaacaaagtcatcctcgcttacacccttaagatacgactctatcggctttaaatagcgcttaaaataaccaactccacaaacctttattctgccgctgcc
>NC_017304.1:3329218
taataattcaatatcattattgccacattcacaaaataaatttcctttttcagcgatatcatgaatgatattcagcgagtcaaacataacctgggtgtttacaaaataattgtcatagccaagagtgtcaatcaattcatcaaattccttttcaaggctgtccaatttttcccttacatcctcgtcgttgcctataaagcactgctgcatccctgttttaggacagtttaacacatgtatttcaccggacacaagctcttttctgccgaacaggtaaatatggtcggtaccacaacctatacagggtatgacaatcctataatcattcagaccctctcttgctataaccagtgatgagccattgcatctacaggtaaaactgctttcttttttgcttgacatttcaaagagtgatatgttgataaattgaaacgcgccacaggatgaacacttgtacgcaatggttttactggtatcgattatcattttacccacctcta
>NC_017304.1:3344111
ctgtgtcaggcttctccacaagatctttcaccttgtacaccctgtcactcacaatctccccgcccactataccatacttggatacttgatcttcgggaactttctgtactcccaaaaccgttgttctgtacttatcatacacatccatcaattgtttgatgcaaggcacctctgaatccacaatatcatcgcctaacagcactgcaaaaggctcgttgccaataaaggactttgcacaatatatggcatgtcccagaccttttgcttctttttgtcgtatgtaatgtatgtttgccaagtttgatatatcttgaaccagcttaagaaggtcatggtttcctttttttttaagctcctgctccagctcatatgatttgtcaaagtggtcttctatcgctcttttgcttcttcccgaaataattataatatcttctatacctgactttatggcttcttcaacaatatattgaattgtaggcttgtcaacaataggaagcatt
>NC_017304.1:3361591
gttgcataggtcctcaggattgtcagatcgtgtttttctccgaaatcttcgcagttgatggtatattttactcccgggtcgatattcaggacgttgtcgttttcaattatatatgcagtgccttcgtcattatgcaagccataagtagggccatatgttgccggtggaataccctttacataattctcgttgatatttgtacccggcatctggcctatggtatatattgctccgctgtcatgtagcctggacaaggtatcaacaaccctgttgtagcttattgtgttgtttttgcacgttgtggagtctttaaaattgcaccatccccagcccaaatgtataccgttgtaggccgtcttctggacatggttgtgagttatttccagaccttccacaaagtatgctgtaatgccggcacatccgccaaatcccggaaccatacttatgtcgtacaacacattgtttgaaatggtattgttcttgcaaacaccttctactcc
>NC_017304.1:3376417
atatttgtttaaaatatccataatgccaagtttctcagccaaaggctttatccgccgttccatttctttataatccttgcccgccaataccaaagtaaggaagatattgtctttgatcgagaaattatccagcaggttaaagtcctggaatacaaaacctatattatccctgcggaaagctgcaatatccttgtcctttattttggtcatatccctgcccgataacagtacatctccgctcgttggcttgtccaaagccgcaagaatgtttaaaagagtagtttttcctgagccggattcacccatgatggagacatattcaccggcttctaccgaaaagctcacatcggtcagagcctgcacatgattaccgccaaatcgtgttgtatatatcttcttaagattccttacttccaacaacggcattataacaacctccttaaagtttctacatttattttagcggtaatgccatatttcctgacatagatttatcttac
>NC_017304.1:3386836
cgcaagctgtttgtttcctgccatatcgacattgatacagctcggaaaatccgtcaaagaagcctgaacaatccgggaatacttgccgtatcccagccttagaacactgccgtcgcctattctcgttacaggtattcccctcttttttgcctcttcatagatcgcttttgtactgggtcccatatccgtttccactgcaatagcccttaaattatttataattgcttccgtatcaacctcttcattgcgtacaagctttaaaacaatgtttaccgccgctcttgcacactctatggcgcacttttcgtttttatattcaaacactataaagtacagtgacggttcctcaacaatccgtgttttgccataattaacttcatatcccaatatattctgaagctctataatcaaatgctccgttacatggcctatatatgtgccttctttcaaacgttcttcaaatccgccctcatatcccaaagaacaataatgttttttta
>NC_017304.1:3388604
aacggatatataaccagggacagcaaagccgaaatccatcctaccgtcagcaaaatgatattgctcctggtccctgtcttttgaaaatttattctttccataacatcacccaagttagtatttgcacgttttatcactgatattcattatccctttcttttaacattatccatgccatttttcttcataccgtccccatttttgcaccttgccgttattcacaaactgctcaccgtttacaaacaccttgtccagcttcaggtcttcttttccaaagacaagtatgtccgcatcacttcccggtctaataacaccttttttcgggtaaagtttaagtacttttgccacattcacggtgacagtttttaaagcctgctccacagtcaatttaccgcttaaaatactgctccttatgtcattaataagctcgtccgccctgccaacccccggaccgcatccttcttttgccggaatgctgccgttggcatccgatgacacag
>NC_017304.1:3400593
gtccgcccctccggttgaaaaaacaagtctgctgccggaagcatcttttgttacatttacagtgcctcccagctggttctgaatgtacgatgccagctcatccaaatcattatagtccttgtctatttcaatgattttgtcaacgccatttatattaataataaaagttttacccttttcatttccgctcaaatcaataactgtcgagcttgttgcagttatagttgctccgtcggaaaatcccagcttgtccagcacattgttggaatctccggaagtcagcttcactgtttctcccgaaacagaaataaaggttaatttgcttccgtcattgctcacatgcactttaccgctcagctctgaattactgtcaatggcttgctgaatttttgcgacaaggtcatctatactcgttgcatctgaaatatttatggtttgcgccgtgccgtttccaactgttattttaaaactgccgtcggtatataatgaaaaatcggagt
>NC_017304.1:3404601
cctgtcatcaagctcttcatgccagcccaggctgattatgtaaccttcggaagacaacatatccaccatttccctttggttatcagcaataacaacagccagggcaggtgtcccgcaggcgcaaagctcatacaatgtgcttccccctgcagatattgcaacatcggattttagcattacttccgacattcgcaaaacattttcatgcaatacaacattcgggtttctttcggacagctctctaagcttgtccgcattggtaaaaccgctgcccacaacaatattgattctcacatctttaaattcttcttccggcaggatggcatttgcaagcctcagagtcaggttaaaagggtctgagcctcctgttgttatcattatttcccgcacatccctgtttattattctctcgggcaaatttttaaattcatcccttatgagattatatttcaagcccaaaagcataagctcgtcatcgctgtatttggcataatttaatg
>NC_017304.1:3405681
agccttaagtttggcatcaattgtatcgtcaatacctataaaaacattaggtttaaatacattgcctccatatttaaaattccattcagtggatgacggagtctcaaaacagtatatttcttttaccgggtattctcccacaggccttgaagcagtaattaccgcttcaaaggttcttctgtggtcaatattcaaatctccatagtgatgggtatatattatttgaggtttgagtctttgaatatacttgtccacttcctttataatgtccagcaaatccacggaatcaaaccggttgtcgggaaaatcggaaaagtaaacatttctaaatccaagaatctcagcggccttcagcgtctgacttttcagctcacttaaggtgtttttgtcccaatcttctcttttttccgcccgggaagtcataccttcgcctaaaatcaggcaatctgccacatctccgttattgacgtgtctgcgaatcgtacctccgactccaagca
>NC_017304.1:3413159
tggtcctgacagcctcaaacgggttgtactcacatgcaggtacgtgttttaaggccgcaagattaaacacaatatcgatatcattcattgccctgtcgagtctgtcctcatctcttacgtcgcctataagatatctgatattggcgttttccctgaacttttccgcaagcaaaaactgcttgtactcgtctctgctgtaaactctgattacggcaggattttcagttagaatacgttcaatcagagcttgtccgatggagcctgtccctccgataaccaatatctttttatccttgaacatgttggatcccgctctctttcagtatggattttattttattttcaaaatcgaaactttcttttagataatcggaaattacgtcccttaacttgatatgtttcattccttcgatataagctccgccttcggtggcatttatgaatattcttttctctttttgtatcctgttttcaatccagtatttataacttagcagtcc
>NC_017304.1:3422023
ccgattctggcatgggtttgtgttataataatacccatattaccacccactctaaccttgtgttaatcgagtattgcagacttatttcaaaaagtcgacaagggatgtctgtattattcttgctccaccggacaatgatgccctgtaaacattttcctcagtctttaaaagcaatatgttttcagcctgatccacatcctcattttcactcataagctttctaaagttgatggaatctatatcaagcctgtccgcagtcaactcaaggcggttgtatctggcaccgatatccgcccgtattctaagcacatggtttaaattctcgtcaatatttgttatcgcatcacttataagcgaatgatctcctgaatcgagtgcatttatgtaagcttcgaagtccgcaataagcttgccttttccaccggcgccggcatcaattccgccgttaaacagatctcctcccggcacatttatatttatactgtcacttattcctatct
>NC_017304.1:3425378
ctttgttaccagaatatatccaccgagggttacctgcacatcgccgttctgcatttcagtaaattcaaaatccgcaagctttgacaattcatccagaagcaaattcctctggtcacggtagtcatttgcattatctccgcaaacttcctcctgcattattttaatgtttaattccgctatctgcttcgttatgtcgtttatctgttttattgtcagcacaatttgttggttcaggtcctcctgcagcttgtccagctgtgcacccaaatgatttatctgatgtacaagagcttccgcccgctgccttaccagagcccttacagtgaggctgtcaggttcctttgaaagctcctgccatgcgttccagaactgatttaaaacgttttggagcccatctcccatcgggtcaccaagaatggtctgaatttcctggaaggtcttgcttcttgtctcccagtatcccaactcggtgttttcatttctgtagatattatccaaaa
>NC_017304.1:3428503
agccaaatccgagtttcttttggtctcccgatcgttcataatcatcccgtaaagacaatctttattgcccaccagtatcaccagctccctcgcccttgttatcgcagtgtacaaaagatttctggtcataagcaccgaaggcccgggaaacaccggaagtatcaccacgggaaactcacttccctggcttttgtgaatggtaacggcataggccggctcaagctcgtccaaaatagtgtaatcatattccacaagcttttcatcgtcaaacaaaacctttattttttgctcttcatcatctatttcaactataattcccatatcgccgttaaacacacccgctccttcctggcccgggccgttgattttttcccatctgaggttgtagttgttttttatctgcatcacccggtctccctcacggaatacatagtttctgaaggctttttgtttcttttttccgtcttcgggatttaaaaccttctgaagctcaatattga
>NC_017304.1:3431820
gccgtgtcttgcataacctccgtaagtatcaacaattattttccttccggtaagtccggagtctccctggggcccgccaatcacaaatcttcctgtgggattgacaagatattttgttttactgtctaaaagttctgccggtataacaggctttataacatgctcaattacatctcttttaattgtatcgtaatccacctcaggaccatgctgtgtggaaataagcaccgtatccactcttacaggcttgtccccgtcatattcaacagtgacctgggactttccgtcaggtctcaaataattcaacgtgccgtttttccttacctgacttaacctcatggcaagcttgtgggccaatgagatgggcattggcataagttcgggcgtctcatcacacgcaaagccgaacatcattccctgatcgcctgctcctatggcttcaatctcctcgtcactcatttcccctgtttttgcttccagggctttgttaacccccatgg
>NC_017304.1:3446811
cggagatattaaaagtgtatttgaatatgaaaacattctaaaggaagaacacaaaaaagtgtacagtctcttaaatgagcttgctcccaagcaggaaaccataaacatgtttttgctttcaaatgactaccataatgtgaaggtcatcctgaaggcggaattctctgagcaggacgagacttcccttctgattgagccgggatccatccctgtcagcgagttaaagctcatgataaaggacaggaacatgtccaaaatgccttccattatgagaaaagcggtggaagaggccatagacacttacagcaggaccaacgatccgcaggtaatagacctgattttggacaaggcaaactatgtccacatgaaaagcatttcagactctttggacaacaagtttataaacgagctggttgttatcctcatcgacttaagaaatattaatatttttcttcgggttaaaaacctgaaaaaatcatgggattttttgcaaaaagtct
>NC_017304.1:3462701
gttacattctcggacacatattataatgcttcccaaaaacttattgtcagagaagacgacaatacatttgacaactgtaaaaccgctgctgatgtggaagcaattctttcaagcttaagcagtgatacaaaaatcggtgttcagacaggtacaaccggccaattctatgttgaaggcgatgaagactggggttttgagggctataatgttaaatgcgtaggttacaagtcaggctctcttgccgttcaggacatgctcaacggcaacattgactttgtcattattgatgaggctcctgccgacagcatagtaagagcaattaatgagcttaactaacttaaaggaatcaaaaatttaaaggaatttaattatggggaattttgatagaaaactgattaagttctgggaaattttttataataacaaaggttatatcaaagttcttgaagggcttaagaatacactttacattgcaattttgggacttgtgataggaatta
>NC_017304.1:3465223
aaatgttttcaagaatctcggacatattttcagaagcagtattctgttcccgttctttatctgcagtttttcttgccttttgggcaatagctttcaacttatccaaaaactcctttattatttccggtttcacattctcttgcagcaatgcactttttaaataaaagtctgcagcacccaattccaaagcctgaaaagtcgcctttgggtccttatcggttcggttactcaacattacaacaggaaccggacaagtcctcataatctcctttaaggcagtcataccgtccatttcaggcatctccacatccattgtcacaatgtctggtttgagcctgtgtactttttctatcgcttcaacaccgcttcttgcaattcctataacaaaaagctgaggatccttttctattatcaagcttatacatcttcgcataaaagatgagtcatccaccactaatactccatactgctgcatcaatgcctttctcctttccgataat
>NC_017304.1:3471850
gggtcaattccggctccgtcatcttcaaccgttataattacattgctgtcctcaggcaacgctgtcacccgtaatgtgccttgttcaggctttcccaactttttgcgaatttccggattttcaatcccgtggtctatggcgtttcgtataaggtggattagcggatcactcatttcctccatgatggtcctgtctatttcagtttccccgccttccagcactaaattaacttctttattcaatgagacggacaagtccctgaccattcttggaaaacggctgaacaactgctgtaccggtatcatacgggttttcataattccttcctgaagctcattgattaatatcgatacacggtttgaaatgcctatcaagtcatcaacggtttcgtcagaagggtattggttatataagttgtttgcaacctgggcaatccgtatctgctcaatcaccagttcgcctaccaggtccatcatcctctcaagacggtccacatcaat
>NC_017304.1:3487499
tcaacaagcgcatttacacgctttttcttttcatcttgtgagagactcaagtcatactcgtctccgggactcttttccccaaccctgtccagctcaatcaacacggtacccacataatatccggaatgaatctcggtttcaaatatgttcggtgtccctccggctttcaccgacatataattggttccaaaatccatgcctcctccatacggctccagcgctacaaggggtgataccctcacagggcttgtcctttttacagtcttgctggaatctgcattcataaaaccaaaaaggtcgtcatcaatatattttgaaggttcgcacaaagtggacgcagctcccttcttttgctttgccaccgtggtttcagaaagctcccatcccattgacgccagctgttccctcaaagcccgccttacagcctgggatgagcaatagggatattcctttccgtcattcatctgtattttctttatgcttacaatgttgtccgcttc
>NC_017304.1:3492147
acaattaacgtaatggcaaccgttatgtagttgtaaaacaattcatcaatcttatcatcaaaaggtacacctatcaatgctgccggcaaagtggccgccagcaccttaatccacagggaaaaagtatctttctttatttgtattccgtcttcgaaagaaaaagggaaaagcttgttccaatataaaacaaccactgccattatggctccaagctgtatgacaaccctgaacatttccataaattcatcggacaagttcatatttataaactcttccaccagaatcatatgcccggtactgcttatgggcagccattccgtaattccctcgacaatgcctaaaaatatggccttaattaattccaacaccgccacatctcccttgcaaatgtatttttaaatcaatttcgtaccacatgtctgttttataagtatatcatataaaccaagtttatgactataattccgcatacagttctacaaatacagaccctaaaacca
>NC_017304.1:3494718
caaaggaggacaaattcaatgaaagcagaatatataaactccttttacaaggcggcaaaagatgtgttccagttgatggttgacattgaacctcaaagaggagaactgaaattggtggaaaatttgtgcaacaataaagatgccaacattgagcttggagtagttggagatttgaaaggaaaaatccttttcagcttcccaaaagatatgactctggaaatggtcaaaattttgtccggtatggaaatggacaagattgacaactttgcatcttcagccttgggagaaatggcgaatatcatcggaggaaatgcattaacacttttgtcacagtacaattacacctgcgatattgtccccccgcaaatttacataggcgaatacaaaccaaattccattggcaacgacaaagctttacaattgcctttattaactcctatcggtgaatttgacattaccattcttttaaaggaaaataaataaaaagggaaatttacctg
>NC_017304.1:3499625
aacaattccatatatatattaataccaccttgaagccactataccaacatattctttaacagaaaaataaaatttttgcaaagcttccgccgacggaacaaaatccataaaagtaatttttcttatgctgtttgtttgatagtcggtaggatatggaataacgttcacttcatttttttcaaactgttttaccgctcttttcatgtgaaatgctgatgtgaccagaataggcttgttaaaaccatgtttgtccaacaattcctttgtataaaacgcattttgagtggtatttaaacttctgttctcaacaattattttttcctcgggtacacctaagcttaacaaaatattcatggcaatctcaccctcagaggttgtgtggccgggaatctgccctcctgaaataattatgggaacatccagtttatagtaaagctgtacacaggtcagcagccgatttgccgctatacttgaaagatggccctttccgtttacatttg
>NC_017304.1:3500284
tacatttgggatctttctttttatactgccaaaatgaagctgccgccagcagtaaaattatacatcccggaggaagtaaaaatgtctgataaaaaaatttgaccaaatacagcatcacactcaacctctttcagcaccggctatatttatttgtgatacggttcaccattgataatcttaaatgatctgtacaactgttcaagaagtatcaaccttgttaattgatgcggaaatgtcatgtccgaaagggacaggctaaagtccgccatatttagaagctccttgtctatccccagggaccctccgattacaaaagtgacatgcgatttgccggaaataaaaaatgactctagcttgcgggccaattcctcagaactcattttgcttccgcgaacatccaggacaacaagcaatgttccctctttcagcctcttaacaactctctcggcctcacgctttttaacctgctgttcctcaaggctgctaagattgtcgggtgc
>NC_017304.1:3507220
ctccattacctgtccgaaatgccccgccgccatttccctggccttgtgcatgagattgacaatcgggacggttatcgttttcgacagtgcatatccaaaaatcaatgacaatataacagcaatcagaaaactcagctttattatatcattaaaagcttctattgctccggcccactcttcccggtcatacctgaagtataaaatataatccgtattgccaattcgtcttgcatagtcaaaaaaggacttgtccccgattctgattaattttcccttgtctcctttacctcccgccagtgcggcaagatagtttcttgactgtataatatcctccctcagtgtttccctgtaaggagactttacatcggtgtatattatttcattggtgttcttgtcaattatggtaaatgttctgaaattgtttataaaaaacagggacattgcatttgctttgttgttagccgtaagaaacgaaacaatttcttcttttgtcggctggt
>NC_017304.1:3508861
atagaataacatagttgtccttttttcttcgaacattagtagcttttattcagaaaatgtcaaaatatatgccaaagggggctgcacgtcatgtccaaggagttaatgtatattctcattaccaagatgcacctcaggttaaacgccttaatcgaaaaaaacaactatgacctcttgaacgaagaagttttgcaatacagccagcggttggacaaaattctgtccctttacaacaggattgtccaaaaggacaagtcctatgctttcagcgtaagtcatcttaataaagccgcaaaatgcaattaatttaaaatagatatcaatccaaatgtaaatataaatcctcattgtatttgataaatagacgtttaatattgtaaacgtctatttttaattctcacaaaacggcttgctttttcaaactttaactttaatttccgtttcccgctttcttgtacgtaggcacaataagtttaatatattctgaaatctcttcagaa
>NC_017304.1:3509657
ttgtagtaccagctgcacagcctccggaattgtcataaagaatctggtgatttccggatgggtgaccgttaccggtcctcccctttctatctgctttttaaacagtggtacaacacttccgttgcttccaagcacgtttccaaaccttaccgcaacaaactcggttttgctgttttcattcatcgcctggataatcatttctgcaattctttttgtcgcacccataatattcgtagggttgacggccttgtccgtggatataagtacaaaccttttagttccatacttgtccgcacattcagccacatttaaggtgccaaacacattattttttatcgcctccgtaggattgtcctccataagagggacatgtttatgggccgcagcatgaaatacaacgtctggcctgtattttttaaatatgttttccattctctgtttttctctgatattggcaatcactgtgtcaagctttaaatccggatgcttgtacaaaagtt
>NC_017304.1:3517276
ccccaataacaacataaaacaactttctgccaaacagtttatttattagtgaaaataggggcactaagaccttaatcccattttgtgcgggaagtataacaatatttttgcactttcttgcaagacgaaagcatttccttagaagccttataggtctttttttccagttgtacgtatcaacgcataaaacgttatgttcaccgatgttgtcttttatagcttccgtcagagacttaacctttatggtttgtccatccaggaagttatgattacctccaaagtgcccgcatattcccacttttaacacggctgtttcctcctcatagcctccagtagcaatagcctagtttctcgattttatttttatcaaatattccctttacatcaataattactttttcgctattatcaatatttttaaagaatttttctatctgctcccaagccatatttttaaattcatcatgggcaacggcaaatacaaggcagtccgcatcttt
>NC_017304.1:3525975
tgacgatattatggatatcgtcaaagttacaaagaatactgccataagatacgcagccagtgcattgggatattggatcgtcgaatgaatacgtccttcaacgtaaagaccaaaaaattcaaccggtatatgcaggaaatcaaacacattattcagccaatcaacaagtttacctccagatgcactgtcaaggccaacaacacataaacccactgatgctgcaataacagtccataatactataagcttgtctttcattgttgaagccaaatcggtaatcatgaaaaacacagcaaaatacatacaatatttcagccattctgaaattgcaagccttgtgctgacagaaccaagtatcgatataaaataagcaatcatcaacccaaatgaacagtactctatcggagtcgatatgaattttttttctttctccatatacttaaatatccagaatacagcaaagcttactaatacaaatatttctgccggcagctgttctg
>NC_017304.1:3541383
tcccattaagacttccaaaagacctctttcttggtcaagccctcgacctattagtaccagtcagctcagtacattactgtacttacacctctggcctatctaccatgtagtctacatggggtcttaccctttcggtgggatatctcatcttagggtgggtttcacgcttagatgctttcagcgtttatcccctccaaacttggctacccagctgtgccactggcgtgacaactggtgcaccagaggtttgtccatcccggtcctctcgtactaaggacagatcccttcaaatatcctgcgcccgcgacagatagggaccgaactgtctcacgacgttctgaacccagctcgcgtaccgctttaattggcgaacagccaaacccttggaaccgacttcagctccaggatgcgatgagccgacatcgaggtgccaaacctccccgtcgatgtggactcttgggggagatcagcctgttatccccagggtagcttttatccgt
>NC_017304.1:3555417
agtaaggttcatcttttgattccattctttcagcacatctttatatgcaaaaaatttatcaatctgttcatcgtcaaggtttacaccaaagccggatgccccttcaatcaaaagcttacgcaatttaagttccttttcatccatgctgaaaactcccctgtttttatgatttttgccttttcctttgttccaaatatacaagcagtaccgaaatatccgcgggagacactcccgaaattcttgatgcctgtcccactgactcgggcttgattttgttaagcttctgccttgcctcaagtctgagcccctttatttcatcgtagtttatatctttgtcaagttttctttcttcaagctttttaaactgctcaacctgctgcatttgtctttttatatagccttcgtactttattgatatggagacctgttctctcactgcaaaactcaaatcaggcctgttttcatctatttccgccaaagtgtcataatcaagttccggt
