# Supplementary material for: Genome-Wide Transcription Factor DNA Binding Sites and Gene Regulatory Networks in Clostridium thermocellum
Source: Front Microbiol. 2021 Sep 7;12:695517. doi: 10.3389/fmicb.2021.695517 (PMC8457756; doi:10.3389/fmicb.2021.695517)
Supplement: Supplementary file 5 [file Data_Sheet_2.ZIP › Supplemental folder/AraC_0222.all.500.fasta.e1600]

>NC_017304.1:1014914:1015413
GTTTTGGAAG AAAGGTGCTT AGTATTTTGG AAGATGAAGG GCTGTCCTAT 
GAGCATATTC CTTCAGGGAT TGACAACATG TCCATTATAA TTGAGCAAAA 
GCAGCTCGAC AAAGCTAAGG AAGAGAGAGT GGTAAGAAGG ATAAAGGATG 
AATTGAATGT TGATGACATA AAGATAGAAT ATGACCGTGC GCTGGTTATG 
ATTGTAGGAG AAGGCATGAT GAGCACGGTG GGAATTGCTG CAAGAGCTTG 
TACTGCTTTG GCAAAAGCAA ATGTAAACAT AGAGATGATA AATCAGGGTT 
CATCGGAAGT AAGCATGATG TTTGGTGTAA AGGCTGAAGA TAATGTCAAG 
GCGGTAAAGG CTTTGTATGA TGAGTTTTTC AGCTAAACTG TACTGTCGGG 
TTTTAAGGGA CTGTGACTTA AAGTCGCAGT CCTTTTTAAT TTGTTTGAAA 
TTATATTGGC ATATTTGTTA TTTTATACTA TAATGTTTAT TACTAAGTTT 


>NC_017304.1:1024986:1025485
AACGATTATA CAGATGAAAA GACGCAAACA AATTTATGAT GGTGTTTACT 
ATCTAGTTGG TTAAAGCTTT CTGCGGAGAA TTTTGGGACG GGAAAAACCC 
GTCCTTTGTT TTGTCCAAAA AAGTTATAGA TTGAAACTTA AAATATTCGG 
TGATATAATC TTTCCATAAA ATACGGCAGG GAGTGGGGTC AATGAGAATA 
AAAGTATTGC CGGAAAAGAT GACTGAAATT GCGAGCAGTT TAAAGCGCTT 
GTCCGATGAA TTTGATGGTA TAATACGGGA TATAAACAGT ATAGTAAAGT 
CAATTGACTG GGAACTGAGA AGCAAAGAAG GGGTAGATCA GAAAGCGTCG 
GATGCGATTA GAGTTGCAAA GAAAATATCC GGAAGTCTTG AGTCAATGGC 
AAAAGACCTT GAGTTTGCCC GAGACAGAAT GATTGAAGAA GATAAAAAAG 
CATCAAACAT TGCCGGGAAA ATGAAGAGTG CGGTCATCGG AGCTTCTGTG 


>NC_017304.1:1052175:1052674
AAGACAATGC ATTTTACAGA GTATTTTATT CTTGCTATGT TGGCTTTTAA 
TGCATTGAGG TTTGCAAGTC TCAGTAAAAC CAAATCTTCG ATTTTGGCGA 
TGCTTATAGC CTGCCTGACG GCTGTTGCTG ATGAGTTGTA CCAAATGACT 
GTACCGGGGC GCAATTCTCA AATTTTAGAC GTTTTTATAG ATACTGCGGG 
TGCGCTTGCA GCCGTTTTGA CATGTTTGCT CGTTTTTAGA AAAAAGATGG 
ACAAGCGAAC AGATGTTTGA TATAATTATG GAAAAACTAT TCGAAAGAGG 
TTGAGTAAAT GAACAAAGTT ATTTTAATGG GGAGATTGAC ACAAGACCCG 
GAACTTAGGC ACACTACCAC CGGTAAAGCC GTATGCCATT TTCGGCTCGC 
GGTAAACAGA AGGTTTTCAA GACAGGGAGA ACAGGAACAA GCTGATTTTT 
TCCCAATAGT TGCATGGGAA AAGACCGGTG AATTTTGTAA CAATTATTTC 


>NC_017304.1:1065031:1065530
TTGTGATACT ACGGCAAAGA TTAAGCTGGC AACACTCCAT AAAGCCTTTG 
ATATTCTTAA CAAGAGAAAA GGCTTGAACT TTGAGGACAA GATGGAGCTT 
ATACTGAACA AATGCCTGAA CTTGGGATCT TCTGATGTTG AAAGTCTTAC 
TTTGAACGGA AAACCTGCTT CTGTCAGGAT ACCTTACATA AAAGGACTGG 
ATGCAAGCTA TGGCATAGAG CACCTGACAG AAGATTCCAA CCCTCTTGGA 
CAGGCTGTAA GGCAAATAAT TAGCATATTG CAGGGAAGTA CGGGTGGTTG 
CTGATGGAGC TGGAAGAAAA AGAGAAGCTT ATTGCTCAGA TAAGAAAGCA 
TATAAGCGAA AACCTGGATT TGAGAAAGGA CTTTTCGGAT GAAGAAATAA 
AGGACATTAT TACAAATGTT GTTTTTGAAA GGTCAAGGGA TTATTACCTC 
AGCGTGGGGG AGAAGAAGGA AATTGCCGAT GCGATTTTTA ATTCCATGAG 


>NC_017304.1:108495:108994
ATTGGGGCAG GTTTGGGAAT TTGTTCCCTT TCATTTCTTA TAAAATGGCT 
TTTGGAGAAA TTTCCGGTGC CCGTGTCCAT GTTTTTCCTG GGCGCGGTAA 
TCGGCGGCAT ACCTGCGCTG TATAAGAAGA CAAAGGAATC TTCACTGAGA 
ATATCTTCAG CTTTTTATTT TTTGCTGGGA CTTCTTGTTG TAATATCCAT 
TGGATTTATT CCGGAAGAAA GCATAAATAT TGGCTCCGGT TCAGGAGTTG 
TCCATTATTT GATGATACTT GTAGCCGGTA TTGTAATTGC TTTGGCTTTG 
GTGCTTCCGG GTATCAGTAC TTCCCATATG CTGCTGGTAC TTGGCATGTA 
TGAATCTATG CTTACGGCAA TAACCGAGTT TGATGTTTTT TATATCGGAA 
CATTGGGAAT TGCGACATTA ATCGGGGTTT TTCTCATTAC AAAACCGATT 
GAATGGACTT TAAACACCTT TCCGCATCAG ACCTATTGTG CGATTATAGG 


>NC_017304.1:1103943:1104442
TTTTACCGGC CGTATATTCA AGAATGTCAA AGAAGTCATC GCGAAGCAGC 
GGATCGCCTC CTGTAAAATA TATACCTCCT TTTTTAAGGC CTTTGGTGTC 
AAGAAAATCG TCTATTATTG CCTTGCAGTC TGACAGCGAA AGTTCATTGT 
TTTTCTCAGA TTCGTAAAAA GGAGAGTCAT ACATATAGCA ATGTTTGCAT 
TTTTGATCGC ATTTTGCCGT TATGTGCCAT TGAAGAGAAA AGGTTGCTTG 
TCCGGTTTTT GAGTCAATAA GACATACGCA CAAAATAAAT CTCCTTTCCT 
TTCAAGGATT ATTTTGTGTT TTTTGTTGAA TAAATTGCTT GCGATCCTAA 
GTCTTCATAG TGAAAGTCGC CACGGGCAGC CGAAAAAGAG GATGTAACAA 
TGAAGCATTG ACATGAAGCG ATAACAAGGG AAAATTTATA TTAATTCAAT 
GTTATTATAT AACAAAATTG TGATTTTGTA AAGATGTTTA ATCTGCTTTC 


>NC_017304.1:1117052:1117551
TCAGCACCGG ATCACAGGAT TTTATGAAAT CAGACAACTT TAACACCAGA 
GGTATTGATG ATTTTTTCTT TATTTGGGAA AGAAGCTGTT TTCCTTTTGA 
ATTAAAGCCT AGAATCCTTG CATATTGAGG ACTGTCAAAA CGGCTTAGCA 
TGTCCAAATC CTTCGAGGTT ACTCCCATAA GTATGCCCAT CAGGATTCTT 
TGCACTCTGG TTTTGGTGTA TCTTCGGGTG CATATGCTTT CCACCAGCTC 
TTCATATGTA CCTGCGGTAT CGGCGGCACT TTTTATCCTG TTTTCAAGGC 
CTTCCGAAAC ATAAGCAAAA TTTCTGATTT GTTCCGGCGT CATTTTTCGT 
ATGAGGGAAG TTACAACATG ATAAAAATCC TCTTTAAAAA CCGGCCCCCT 
TCCGGCACTG AATTCTTCAA AAAGTATATC GACGCTTGTT TTGGGCATTG 
TCATGGCAAG AACGTCATCA AAAGAGGTTG AATTTGAGGT TGAAATATAT 


>NC_017304.1:1138448:1138947
AGGAATATAC AACAGGCTTT ATTTCCAGGA AAGGCTCAGA GAGGAATTTG 
CGAACGCCAA AAAGGAAAAT TATGATTTGT CGCTGGCTAT TATGGACATC 
GACCACTTCA AACGTTTTAA CGATACCTTT GGCCATCTGT TCGGTGACAA 
AGTTTTAAAA CATATTGCCC ATCTTATGAA AAAATCCCTG CGAAGCGGAG 
ATATAATTGC AAGGTATGGA GGAGAAGAGT TTGTAATATT GCTTCCGAGG 
ACAAGCGTTA AAGAAGCGTA TGACAAGGTC GAAAGGCTCA GGAATATTGT 
TGCAAAGACG ACGATAAAAG ATGAACTGGT GGAGGCCTCA GTTACTGTAA 
GCTTTGGAGT TTCATCCTAT CCTGAGTTTG CAAACACTGA GTCAGAGCTT 
TTGAAAACAG CGGATAATGC GCTGTATGAC GCCAAAGAAT CCGGCAGAAA 
CTGCGTTAGG ATACCAAGAT AGTATTTTTC CGGTGTTTTT AAAAATACGC 


>NC_017304.1:1143722:1144221
TTTTGATAGA TTTTATGAGA AAAAAGAATT CCAAGGTTAT TATTAAGGGA 
TTAAGAGCCG TTTCGGATTT TGAATATGAG CTGCAAATGG CCCTTTTGAA 
TAAAAATCTT GATTCCGACA TTGAGACGTT GTTTATGATG ACCAATATCA 
ATTACTCTTT TTTAAGTTCC AGCTCCGTGA GGGAGCTTGC ACGCCACAAC 
GGCAACATTG ATGGACTTGT GCCGGATTGT ATAAAAGATA AAATTATGGA 
CAAGTTTCGG AGGTAAGATT GCCAAAAACC CTGGGAGGGA TAAATATGGA 
AATGCTTTCA ATTCTTGAAA CACTGGAGGA CCTTGTTGAA AAAAGTGTTA 
CTGTGCCGTT TTCTGGAAAG TGTTTGGTGG ACAAGGAAGA AATACTTGAG 
ATTATCAAAG AAATCAGGTT AAAGCTTCCC GACGACATTA AACAGGCAAA 
ATGGATAAAG GAGGAGAGGC AGAGGATACT CCTTGAAGCA CAGAAGGAAG 


>NC_017304.1:1147887:1148386
TTTTCTGCCG ATTGAGGATG TTTTTCTAAA ATAGTCTATC ATTCGCTTTT 
TTATAACCAT TTCTGCAAAT TTGAGAAAAC TTTTGCTTTT ATTAACATCA 
AATTTTTCGA TAGCCTCATT AAAGGCCATC AAGCCAATAC TATATTCATC 
GCTGCTTTTT AGATCTCCTG TTTTTGAAGA GTAGAAGCTT GAAACAATAT 
TTAATATAAA CGGGATATAA TCTTTAATGA ACTTTTCTTT TAAATGCTTG 
TCCCCGTTTT TGATTTTTTC AACAATGTGA GTTGCTGTTT CACCGGCATA 
ATCTATAATA GCAGAAACAA ATAGCATATC TCTCTTCCCT CATCAACAAC 
GTAATAAATA AAAAATTGAT TTTATACCCG GGCATGGTTT TTATGCCCGA 
GTATAAAATG CATCGTTTAA AAAATATATT GAATTGTAAA AACCAAAATA 
ATGAATACTT ATATCGGGAA ATTTTCTATT TCCCCTAATA TATATCGTTT 


>NC_017304.1:1149610:1150109
TTACCCCTTT ATATTGAAAA CCTGTGGTAG GCTTGTCGCT CATCATATAT 
TCAATCTTAG ATGCACCTTG AGAGAAATCG CTGGCATAGG AAAAATAATA 
TTTTCCATTA TACTTATGCA TATATGCTGC CTCGAAAAAT CTCGGAGCAG 
ACATCGTCAT AGCTGAACCT ACCGTGCTTA TCATATCATT GCCCAACTTA 
ATAACTCTGA TATTGTTTTG TCCGTTTCCA CCAAAGTACA TATAAGCCTG 
TCCGTCATCA TCAACAAAAA CACCGGGGTC AAACAGCCAC ATATTTTGTG 
CAGGCTGTAC TCCGGGGGTA TTCCAGCTTA CCAACGGACC CGGAAGAGGA 
TCTTTGAAAG GTCCTGTCGG ACTGTCGCTT ACAGCAACTC CGATTCCGTT 
TCCTCCGTTA CCGTAATACA AATAAAACTT GTTGTTGCGA TAGACAATTG 
ACGGTGCCCA GGACACCGAA GCCCACCTGG AATCTCTTTT TGCATTAAAC 


>NC_017304.1:1153580:1154079
AGGACATCCG AAATTATCAA AAGTGTGGAA ACCCTTGAGG TTGCACTTTA 
TGAAAGCAAG AAACGGCTAA TGCATGTGAG CAGAAATTAC GATAAATATT 
CTGAAGAGGA ATTAAGGGAA GCTTATGAAA ATGCAGACAA TATCAGGGTT 
GAGCTTGCCA TAAAACGGGA GCGTGAGCAA TACTATATCA AAAGAAGAAA 
TGAATTGGAA ATAAGGCTTA AAGAGGCTTA TAAAACCGTT GAAAAGGCGG 
ACAACCTTAT CTCCCAGATT GGAATTTCCT TAAGCTATCT TACCGGAGAT 
CTTGAGAATG TCAGTTTGCA GATTGAAGAT ATGAAACAAA GGCGGCTTTT 
GGGGATTCGG ATAATAAAAG CCCAGGAAGA GGAGCGACAG AGGGTTGCAA 
GGGAAATTCA CGACGGTCCT GCCCAATCGA TGTCCAATAT TGTTTTAAAG 
GCGGAAATAT GCGAAAGATT GGTTGACTCT GACCCGGAAA AGGCAAAAGA 


>NC_017304.1:1170633:1171132
GAGGCTCCTG AGTGGATAAG CACGGAAAGT GTGCCGATGG GCGGAGTTAA 
CAGGATAAAG CTTACCGGTG AGATAAACAA CATTCCGTTT ACGTTTACAG 
GCACGGGTTA CAGTTTTGTA GTTGAAAGCT TCAAAATAAA AGTAAAATTC 
CTCAAACCGG GCACAATAGT ATTTGACGGG GCAGATTCCA GACTAAGATA 
CAATTTTAAT TACGTTGACG GAGCAGGAAA CATTCATTCA AAGAGCGTGG 
ACAAACATTT TGACGACATG ACGGTGAATG TCACGATGAA GGTTGATATA 
AACTGATGGG TTGCCAAAAG ACGATTTAAC ATATATATGC ACATATAAAC 
GCAAAGCATG AGGAGGATAG AAATGGCGGT AGATATCAAG AAAATAATAA 
AGCAGATGAC TTTGGAAGAA AAAGCAGGGT TGTGCTCGGG ACTGGATTTT 
TGGCATACCA AGCCTGTTGA GAGACTGGGC ATTCCTTCAA TAATGATGAC 


>NC_017304.1:1174759:1175258
GGTATTTTTT CTGAGCGTTA TATTATAATA AATTTATAAA AAATGTTATA 
ATGAATATAT AGAATTACCT TAGCTTTAAA ATAGATTTCT ACCCATTTGA 
TAATAATCTG GAAGAAAGGA ACAAATATAG TTAAAGCTAT ATAGGTGAAA 
GATATGCCGG CTTTTGAAAG GGTTAGATCA GGTATACCGA GTTTGGACAA 
GGTTCTTGAC AACATAAGAC TTGGAGATAA TGTGGTCATA CAGGTAACTT 
GTTTGAATGA TTTTAAAAGA ATAGTGCATC CCTTTGTAAA TCAATCCATT 
GAGGACAAAA GAAATATTAT TTATATCCGT TTTTCCAACC ATGAACCTTT 
ACTGGAATAC ATGGACGGGC TGAAAATTTA TCAGCTGAAT GCCAATCGAG 
GGTTTGAGGC CTTTACGGTT GAGGTCCACA ATATAATTGA TAAGGAGGGA 
AGGGAGGCAT TTTATGTGTT TGATTCCCTT TCCGACCTGC AGGTTGCCTG 


>NC_017304.1:117596:118095
TTGCCAATGT TATACATGAT GAAAGGGCTC CGTATGTAGG GAAATATGCA 
TTTGCCCACA AGGCGGGAAT GCATGCGGAT GCGGTAACCA AAAACTCCAT 
AGCTTACGAA CACATCAACC CTGAAGTTGT CGGAAACGAA AGGCTTTTTC 
TCATGTCGGA AGTTGCGGGA AGAAGCGCTG TGCTTCATTT AATCAAAAAT 
ATTGACAGCA CTATTACAAA GGATTCTCCC GAGACAAAAT TGATACTGGA 
CAAGCTCAAG GAGCTGGAAT TTGAAGGCTA TCAGTACGAA GGTGCGGAGA 
GTTCTTTTGA AATTGTGATT CGGAAAATCC TTGGAAAATA CCGTCCTTCC 
TTTGAACTTG GAGAGTTTAA GGTTGTGGTT AACGAACCGT CTATTAGCGG 
TGCGAATTCT TCCGCCATGA TAAAGATTAA TGTGGACGGA CAGTATGAGA 
TAACCGCGGA TGAGGGACAG GGTCCGGTAA ATGCGCTGGA CAAGGCGCTA 


>NC_017304.1:1175980:1176479
GCGGAAGAAC TGAAAAATGC GATATCAAAC GGTAAATTTT CCGAGCCCAT 
TAGGGCGCAA TTCAGAAGAA TGCTGAACTA TTTCGGACAA ATTCCTATCA 
TTGTGCGTTC GAGCAGTTTC CTGGAAGACG GATTTGGAAA TGCTTTTGCG 
GGAAAATACG AGTCGATTTT CTGCGTAAAC GCATGCGATC CGGAAGAAAG 
GCTTTTGCAA TTTGAAGACG CGGTGCGCAG GGTATATGCA AGCACGATGG 
ACAGGTCTGC TTTGGAGTAC CGCAGACAAC GGGGACTTGA TAAAATGGAC 
GAGCAAATGG CGATTTTGGT GCAGCGTGTC AGCGGAACGA AATTTGACAA 
ATATTATATG CCATGTGCTG CGGGAGTTGG TTTTTCCTAT AGTGTATACC 
GCTGGAGTGA TGAATTTAGT GCAGATGCGG GACTTCTGCG TTTGGTTGCA 
GGTCTGGGTA CAAAGGCGGT GGACAGAACG GGTGTCGATT ATCCCCGGCT 


>NC_017304.1:1182763:1183262
TATTTCATTT GTAATTAGGA GGTACTTTGA TGACTACATA TAAAGATGCG 
GGTGTTGATG TGGAAGCCGG TTATGAAGCG GTCAGGCTTA TGAGAAATGA 
TGTAAAAAGG ACATTCAGGC CTGAGGTGCT TACTGATATA GGTGGCTTTG 
GTGGATTGTT TGGCTTAAAC AAAGATAAAT ATTCGGAACC CGTTCTTGTA 
TCAGGAACTG ATGGCGTGGG TACAAAACTG AAAATTGCTT TCCTGCTGGA 
CAAGCATGAT ACCGTTGGTA TTGACTGTGT GGCGATGTGT GTAAATGATA 
TTGTGTGCAG TGGTGCGGAA CCTCTGTTTT TCCTCGACTA TATAGCCTTG 
GGCAAAAACC GTCCCGAAAA AGTGGCTCAG ATTGTGAAAG GTATAGCCGA 
CGGATGTGTT GAAGCAGGAT GTGCCCTAAT CGGAGGAGAA ACGGCGGAAA 
TGCCGGGATT TTATCCTGAG GATGAATATG ATTTGGCCGG ATTTGCGGTC 


>NC_017304.1:1190538:1191037
TTGAAAGATG TTTTGATTTT TTAAATATTT TTACTTTAAT AATGGTAAAG 
TAATTCTAAT ACAGAGGTAA TCAGCGATGA CGATAGATGA GATAAAACGA 
AAACTTGAAA GTGTTCTTTC TCCTAAAAGA TTTGAGCATT CACTTGGAGT 
TATGGACACG GCAGTAAACC TTGCGGAAAA ATATGGCGGG AATGTGGAAA 
AGGCGGCCTT GGCAGGGATT TTGCACGATT GTGCAAGGGA AATAGAGGGA 
CAGGCCATGT TTGAGCTGTG CAAAAAGTAT CATATAAATG TGGATTATAT 
TACGTTGGCG CAGCCGGAGC TTTTGCACGG CCCTGTGGGT GCGGTTATTG 
CCGCCGAAGA GTATGGCATT GAAGATGAAG ATGTACTTAA AGCCATTGAA 
TGCCATACCA CCGGCAGAGA GAATATGACT TTGCTGGACA AAATAATTTT 
TATTGCAGAT TACATAGAAC CGGGAAGAAA GTTTCCGGGG GTTGAGGAAG 


>NC_017304.1:1195269:1195768
TTTTCCATAT CGGATTCAAC AAGTCTATGC TGAGAAGGAA CAAATTGATT 
CCGGTGAATC GGTTGCAGAA TCAGTATACA AAAAAATTGA AACTTATGAT 
GATATACCGG TGGACATTGA ACCACCGAAG CCACCTGCCA ATCTTCAGTT 
GATATCCAAA ACAAGTTCAA CGGTATCGAT GTCATGGTCT CCGGCTGAAG 
ATAATACAGG CGTAAGCTAT TATAATATAT ATAATGGTTC TTCAGTTGTA 
CAAGCTGTGT ATGGAGAAAA CACATCATGT ACCGTTTCCG GTCTTTTACC 
TTTTACGCAA TATAGTTTTA CGGTAAGAGC AGTGGATGAA TCCGGAAATG 
TTTCAGCGCC CAGCAATACA CTTGTAGTTA CAACTCTTAG GGAATCAATT 
CGTGTTAATT CAAATATGGC TTTATTTGAA GATAAAATAT ATCAGGATTT 
ATATCTCGAA AGCGGAAGTC TTAATCTTAA CGGCTATAAT TTGACGATAG 


>NC_017304.1:1219058:1219557
AAACTATGAG TTGTCGGTTA GGAGTTGCCA TTCCAGACAG AAAACGTGTT 
GCAATATTTT CTGCCTGGAG TGGCAATTTT GTTCTATTTT TCTATCAATC 
TGTTTGAACT TGTCTGAACA TCTTCTGCAA AATCAGAAAT GGCTTGGAAA 
GATTTGTTGA GTTCTTCTAA AACATTGGAA ATATCTGATA TTTCCGATGA 
AGTTGCTTCG AATTCGGAAA GGGTTTGTCC CATAACAGAT TTAATGGCTT 
GGATATCGTC TTCCAATTTT TTGATAAGTT TTTCAGATTG AATTATTTCA 
TTTATAACAG AATTTTGGCA GTTGTACATT TGTGAAAAAT CCTTTTCAGT 
GTTTTCCAAA AGTTCGAGAG TATCAAATAT ATTTGTCTGT GTCAGATTAA 
TTGCTTTTAA GGATTGATTG GTTCCTTCAC CCATTTTATT CAGGATGTCA 
GTAATATTTT GAGCAGATGC GTTGGATTGA TCTGCAAGTT TCCTGATTTC 


>NC_017304.1:124114:124613
TATTGAAACA TGAAAATCAG AGTGGGCAGC CGTGAAAGCA AACTTGCTGT 
GAGGCAAGCG CAGATAGTGA TAGATTCTAT AAAAAAATAC AACCCCGATA 
TCGAGATCGA GCTTGTGACA ATGAAAACAA CAGGGGATAA AATTCTTGAC 
AAAACCATTG ACAAGATTGG CGGGAAAGGT CTGTTTGTAA AGGAACTTGA 
TCGTGCCTTG CTGGACGGAA AGGTGGATAT CACCGTTCAC AGCTTTAAGG 
ACATGCCCAT GGATATAGAT GACCGTCTAC CCATTGTTGC GGTTTCAAAA 
AGGGAAGACC CCAGGGATGT GCTTGTATTG CCCAAAGGGA AAAATGAAAT 
TGATTTTAAC GGTCCCATCG GCTGTTCAAG TTCAAGAAGA AAAATTCAGA 
TAGAGAAAAT CTATCCCGGC TGCACAGTCG AGCCGATAAG GGGAAATGTT 
TTAACCCGCC TTGAAAAGCT GGACAAGGGA GAATATTCAG CCATAGCCCT 


>NC_017304.1:1251056:1251555
TGGAAAAAGA TCCTGATTGT ACCGGAAGTC TCGGTATTGC GATAAGTGAA 
GCTGTTGAAG ATGCGGCTAC GCACGATGAT ACCAATTATG CCTTGGGAAG 
TGTTTTAAAT CACGTATGTT TGCATCAGAC CATTATCGGT CTTGAGGCCA 
AGAAGCAGTT GGAATATCTG GATGAATACC CTGATGTGGT CTTTGCCTGC 
TGCGGCGGAG GATCAAACTT TGCCGGAATA GCTTTTCCGT TCCTGATGGA 
CAAGTTTAAG GGAACAAAAG TGAGAGCAGT GGCTGTTGAA CCGACTGCAT 
GCCCCACTCT CACAAAAGGT GTGTATGCTT ATGATTATTC CGACACGGGA 
AAGATCGGTC CGTTGGCAAA GATGTATACG GTTGGTCATG ACTTTGTACC 
TGCCGGTATC CATGCAGGCG GGTTGAGATA TCACGGAGTT TCACCAATAG 
TCAGCCAGCT TTATGAGGAT AAGTTGATTG AAGCAAAAGC TTACGGACAG 


>NC_017304.1:1252482:1252981
GAGATTGCCA CACATTTGGT GTATATACAG CGTAGGGATC GGATACAAAA 
GGATAATAGT AGTAATCCAT AATAATTCTC CTTTTCATAT TAAATATGTC 
TACCTGCTAT ACATAATATT CTGAAAAGCA GAATTATGTT ACTTTAATTA 
CCGGGGAGAT TTAACCAGAC GTATTGTATA TCTTGTTGTA AGATTGGGAG 
AACAATTGAT TTCAAAAAGT TCCGGGGCTT TGTAATCTTT AGGGAGCTTG 
TCCGGAGAGA ATTTTACATT GTATATACCG GAAGGGAGTT TGAATACAGC 
AATGCCTTCT TCGTTGGTCA CTGAGAAAAA CCTGTCGGGA TTACCGGATG 
GTTCTGGGTT TTTTGAGGAT GCAGAATGTA ACACATCGGC AGATGGAGTA 
GGTTCAGGAT GTTGAGGTGA GTTTTTTTCA CTGTCAACAT AAAGTTCAAT 
GCCCTCTACA GGATGGTTGT TTTCGTCCAG GACTTCGATT TCCGTAATTC 


>NC_017304.1:1264215:1264714
TTGTCCGTTT GGTTAAAAGA GTAATATCCG TCTGGGAGGT ATAAAATATG 
GGTAGTGTTA TTCGTGATAT CAGCCTTGCA AAATCCGGCA GGCAGAAAAT 
AAATTGGGTA AGGAAGAATA TGCCGCTTTT AAGAAGCCTT GAGGAAGAGT 
TCGCAAAAAC AAAGCCTTTT GACGGAATAA GAATTACGGT ATCGGTGCAT 
CTCGAGGCAA AAACGGCGTA TCTTGCAAAG CTTTTTGCAA TAGGCGGCGG 
ACAAGTTTCC GTTACGGGAA GCAATCCGCT GTCCACCCAG GATGACGTTG 
CCGCGGCTCT TGCGGAAGAC GGGCTTAATG TTTACGCATG GTACAATGCA 
ACGGAAAAAG AATATAAGGA ACATTTGAAT CTTGCTTTGG ATGGCAGGCC 
GAACATTGTT ATTGATGACG GAGGCGACCT TGTACATCTG CTGCACACCG 
AAAGAACTGA GCTTCTTTCC GATGTCATGG GTGGATGCGA GGAGACCACG 


>NC_017304.1:127033:127532
GTCATACAAA AAGCAGTCCG GGCAATTAAG GAGCGCTACA GGGATGAAGT 
GCTTGTCATA ACCGATGTCT GCATGTGTGA ATATACTTCC CACGGACATT 
GCGGAATATT GAACCATGGA TATGTTGACA ATGACAAAAC TCTGGAGTAT 
CTCGCCAAAA TTGCCCTGTC CCATGCAGCG GCCGGGGCGG ACATGGTGGC 
ACCGTCGGAT ATGATGGACG GCAGGGTGGC GGCAATCCGG CAAGAGTTGG 
ACAAACACAA CTTTATCAAT ACGCTTATCA TGTCATATGC CGTAAAATAT 
TCGTCATCTT TTTACGGACC GTTCCGTGAT GCTGCAAAGT CCGCCCCGTC 
CTTTGGGGAC CGGAAGTCAT ACCAAATGGA CTATCACAAC AAAAAAGAGG 
CTGTAAAGGA AGCCTTGACG GATATAAACG AAGGTGCGGA TATTCTAATG 
GTAAAACCGG CATTGGCTTA TTTGGACGTT ATCAGCGAAG TTTCCAAACA 


>NC_017304.1:1299929:1300428
GATGTTTTCG GCTAAGGCCA GACCATGGGT TGACGGAACG CAGATTTTAA 
TAAACAGCAA TGAGTTGTTC TGGAGCTATG ACGGCGTTGA CGGTGGAAAG 
ACCGGATATA ACGAAATAGA CCGTCAAACG GCAATTACCA CTGCCACAAG 
AAACGGGCAA AGGTTGATAT GCATAGTTCT TGATTCACCG GAAGAAAGCA 
TGTATGACGA TTCGGTAAAG CTTCTGGACT ATGGTTTTTT AAATTTCAGG 
ACAGGCATTC TGGTATCAAT GGGACAACCT TTGAAGAAAG TTACCGTCGG 
CGATAAAGTT ATAGATTTGG TTAGCATAGG TGACTATTAC TATACTTACC 
CTGCCGGGGA AAATTATATA AAGAATATTG AATTTAAAGT TCCTGAAAAG 
TTTGATCCTC CTGTACTGAA AAGTGATGTT TTAGGCATTG CAAAGTATAC 
TTTGGAGGAT GGAACGGTTA TTGAAGTAAG TCTGCATCCG GCGGTTGATG 


>NC_017304.1:1330512:1331011
TTTATCAGAA CGGGGCCATA CAGGGATGTT TACAGGGGAC TTTCTGAGCC 
TGCCGTCTTT TCAGACGAAA GCAGAATAAA CATATACCGT GATGCGGTAG 
CTCAATGTAT ACAGGTTTTC GGAAATGATA ACATAATATC CGTTTTCAGA 
AATGCATATA CCTTTGATGA TATAGAAATG AACGGTGAAA GGTCCATAAT 
TGCCATAAAC GGAAGTGCCA TTGGTTTGTC CCATTATTTT GAGAGCAGGA 
ACCATGATGC TTTGAGTGCT ATTATAAGCA GTGCTCCGGT ACATAACCTG 
TTATCTGATG ATTCATTATT GTCTACTATA GCCGTGAACG GTGATGTGAT 
TATTCCGGGT GGAACTTTCA GAGTGGATGA TGACGGTATT TTTACAGGGC 
TTCTGGAAGA TGCGTCTGTG TTCTGGTACG AAGATCCCAA CGGTATAAGG 
ATACCTTTTT ACAAAATGTA TCAGTGGACT GAGGATGATA TATTAAATCC 


>NC_017304.1:133872:134371
ATATTTTTGA ATGGGACGGC CTTCATTCAA TTTATAAAAT AAATCCCATT 
GTTTTCTGGT CTGAAGATAG GGTGTGGGAA TACATTAAAA AATATAATAT 
TCCGTACAAT TCCCTGTACA GCAAGGGTTT TCGGAGCATT GGATGCCAAC 
CATGCACCAG GGCGGTAAGA CCCGGCGAGG ATGTTCGCAG CGGCAGATGG 
TGGTGGGAAG ACCCTGACAA AAAAGAGTGC GGGCTGCACG CAAGAGTGGG 
ACAGGTGTAA ATATGGAGCG TGTGATTGGG TGTACACTGA CAAAAAATAC 
GGATTGTACG CAAAAAACAG GTAAGGTTTG AGTTATGGAA CATGTGATTG 
GACGTACACT GACAAAAAAT GCAAATTACA CACAAAAACA GGTAAGTTCT 
TGGTTGTAGA GCGTGTGATT GGACGTACGT TGCTAAAAAA GAATGCTGAT 
TGCACACAAG AATAGGATGG GTCTTAAATA TAGAGTATGT GAGAGGACAT 


>NC_017304.1:1342174:1342673
TGAGCCATTC CATTGAAGTG GCTCGTTTGG CGGGTTTGAT GGCGGCAGAG 
CTTGGAGTTG ATGTTAATCT TGCAAAGAGG GCAGGCTTGC TGCACGATAT 
CGGCAAGGCC GTTGACCATG AAGTTGAAGG GTCACACGTT ACGATTGGAG 
CTGACATTGC TAAAAAGTAT AAAGAATCCA ATGAAGTTGT CAATGCAATT 
GCTTCGCACC ATGGCGATGT AGAAGCCACC TCCATCATAG CGGTGCTTGT 
ACAAGCTGCG GATTCTATTT CGGCTGCAAG GCCCGGAGCA AGAAGGGAAA 
CTCTTGAATC ATATATCAAG AGATTGGAGA AGCTTGAGGA AATTGCGAAT 
TCTTTTGACG GTGTTGATAA GTGTTTTGCT ATTCAGGCAG GTAGAGAAAT 
TCGTATCATG GTGAAACCTG AGGATGTATC GGATTCAGAT ATTGCATTGA 
TTGCAAGAGA TATTGTGAAA AGGATTGAAA ATGAGCTTGA TTATCCCGGA 


>NC_017304.1:1354932:1355431
AAAAGCTTCA TCATCTGCTC TTTTGAGGCA GCAGAATATT ATGTCGTCCA 
TGTAGTCGTC AAAATATGTG GTAACGAGAT AATATTTTAC CCGTGTGTCT 
GTGAGTCCTC TGAAGAAGTT TCTTGCGGGG GTAAAGCCTA TATCCATGAT 
AAAGCTTAAG TCTTTTGCGG CAATGTCATA GTTTGCATTG GCCCGAAGTA 
TGTTCATGTT TCCGACGTCT GTCCCGGGCA CCACGTCGAT TCCGAGTTTG 
TCCAATTCTT CTGTCAGTAT TGCTCTGCAC AGATAGTGTC TGGTGCTTTC 
ATCCCGCATT TTTTTGTATT TTTGCATGTA TGTTTCTTCT TTAAAGTCTG 
TAATCGTTCT GGCAAGAATA GCTTCTTCCT GTACAAGAAG TTTGCTGTCC 
ACAAGAAATT TAAGAAAATT TACATCCCTC TGTCCGCCGC TAGAGGCTTT 
TGCAACGTCC AAAACATTAT CAAAGGATAC GCTGATGTCT CTGAAAACAA 


>NC_017304.1:1356783:1357282
AAACTCGTCA ATGAGCTTAG AGCCGCAGAG GCGCAGGCCA TATCAATAAA 
CGGTGAACGC ATTGTGGCGA TGACGGAGAT CAGATACGCG GATCCGTACA 
TGGTTATAAA CGGAAGGCAA ATATTCCCCC CATATGTTGT AAAAGCCATT 
GCCGATCCGG AAAAACTTGA TTATGCGCTG AACATGCTGG GAGGCGTGGT 
GGAGATTTTC AGAGACAGTT TCGGATACAA AATCAGCGTC ACCAAAGTGG 
ACAAGATTAC GATACCAAAA GTCAGGGACG ACGGGTCGGT GTTAAAGTAC 
AACCTCCTTA CTCCGTTATG ATATTTTATC CGCCGTTTGG GAAAGAGCGG 
GGGCATTTGT TGCCTCCTTT TGTTTTAAAA GCTTGAAAGC TTTTGCTTGT 
TAAAAAATTT TTTATAATAA AATTTTTTAG AGCGGAAGAA CAGGTTATTT 
TTTTGGAAAA TCCAATGTAT AAATATTGTA GGCCTTAAAT TTTGTACTAT 


>NC_017304.1:1361531:1362030
AGGATATAAC CGAGGACAAT CTTGAAGAAA GGAAAAACGA GCTAAAAGAC 
GCCATTTTTA ACAGTGAAAT AAAATATGAA CTTAAGAATG TCGGCCTTAC 
GGTTTCGGAT TTTGTTTTAA AACCCAACAG GACTATTGAT GAAGAACTTA 
CAAAGGCAAG AAGAGATGCT GCTTATAATG ACCCCAGAAA TATTGAGACA 
ATTAAAAAGG GACAAAAGAT TTTAAGTGCC GGTGATATAG TAACTGAGGA 
CAAGCTTCAG GTTTTGGAAG ACTTAAATCT TCTTGAAACA ACCAGCAGGT 
TCGATTTTGC TTTTGCAGGA GGAATACTGG CAATAATACT TTTCTTGTCC 
CTGCTTCTGA TTTTGTATAT GCATAATTTC TGCAAAAAAG TATATTACAA 
CAGAACCGAT TTGATTTTGC TGTCGGTTGT CATTCTTATG ATACTTTTTA 
TTGCAAGATG GGTTCATGAG TATTCTCCTT TGATTATACC CATATTCATA 


>NC_017304.1:1367935:1368434
GGAAGTTTAC GGCAATCCAT CTTCTCTGCA CACCAAAGGT ATTGAAGCCG 
AACGAATGGT GAGAAATGCA AGGGAAATTG TTGCAAAATC TTTGGGAGTG 
TCAAGGGATG AGATTTATTT TACTTCCGGC GGAACCGAGG CAAACAACCT 
TGCCATTGCA GGATACCTTT TTGCAAATCC AAGGAAGGGA AAGCACATTA 
TCACGACAAA GATTGAGCAT CCTTCTGTCC TGGAGGTCTT TAACAACTTG 
TCCCAACATG GTTACAAAGT TGATTTTATA GATGTGGACA AAAACGGCAT 
AGTGATTGTT GATGACCTGC GAAAAAAAAT AAATGAAGAA ACTTCTCTTA 
TAAGCGTGAT TTACATTAAC AATGAGACGG GAGCGGTTCA ACCCATTGAT 
AAAATCGTGG AGGTAAAAAA CAGTATAAAC AAAGATATAG TTCTTCACGT 
TGATGCGGTT CAGGCGTACG GAAAGATAAG AATTGCTCCT GAAAAACAAG 


>NC_017304.1:1368833:1369332
TCTTCCAGAA AGCAGGTTTT AAGCCATGTG CTGAGGGCAA TGGGAATCAA 
GCCTGAAATA ATTGAAGGGG CGATTAGATT CAGTTTTTCG TCGTTTAACA 
ACGAAGAGGA TATAATAAAA ACCGTGGAAG CCATAAAAGA TATTTTGCCA 
AAAATAAGAA TAAAACGTGG AGGAAGAAGA TGAAGAAGGT AATTTTGGTA 
AGATATGGTG AAATACTTTT AAAGGGATTG AACAGACCTA TTTTTGAGGA 
CAAGCTTATG AGCAACATAA AAAGGGCCAT TCACAAGCTG GGTAAGGTGC 
GCATTACAAA GTCCCAGGCG AGAATATACA TTGAGCCCTT GGAAGAAAAC 
TATGATTTTG ATGAGGCTTT AAAACTTTTG TCAAAGGTTT TCGGAATTGT 
TTCAGTAAGT ACGGTGTGGA AGATAGATTC GGATTTTGAG TGCATAAAAG 
AAAACTCGGT AAAAATGGTA AAGGACCTCA TAAATCGGGA AGGGTACAAG 


>NC_017304.1:1372756:1373255
AGGTGGGGCG TCTTGCAGTG CATGTATCCT GCAATGACGT TGCTTCGTGT 
GGAGCTGAGC CTTTGGGGCT TCTTATGACA ATTCTTGCGC CGGAGGGTAC 
GAAAGAAAAG GATATTGAAA ATGTCATGAC CCAAATTGTC GATACGGCAA 
ATTCTCTGAA TGTTGATATC ATAGGAGGAC ATACCGAGAT TACCACTGCC 
GTAAACAGGA TAGTGATAAT CAGCACTGCG GTGGGAAAGG TATTAAAGGA 
CAAGCTGGTT ACTACATCAG GGGCAAAGCC GGGAGATGAC ATTATTGTGA 
CTAAGGCCGC GGGTATTGAA GGAACGGCCA TTATAGCCCA CGACAAAGAA 
AAGGAACTTG TAGATATAAT TGGAAAAGAA GCGGTGGAAA GGGCTAAAAC 
TTTCATAAAT TACGTAAGTG TGCTAAAAGA AGGAATTATA GCAGGAACGT 
TTGGTGTAAA TTCCATGCAT GATGTGACCG AGGGCGGAAT ACTTGGAGCT 


>NC_017304.1:1398447:1398946
GATTTTCAAT ATAAACGGTT GTAAGCGGGG AAGTTTATGA ACAAAAAGAG 
TGTCGTTAAA AAGATGCAAA AACGTTATTT GCATATTCCT CCAGCAAAGA 
GAATCATTCT TCTTGTAATG GGGATTTTGA TTCTGACGGT CGTTGGAATA 
GGTATTGGAA GCAAAATTGT GTCCAAAGGA TCCGGCAGAG GAAATGATTA 
TTTGACTGAT AATAGCAATG AAGTTGTAAA CGCTGGTGAT ACGGATGGGA 
CAAGCCATGC GGGTGAGATT AAGCCTAAAG AGGTAATTGT GGTGATTGAC 
CCGGGGCATG GAGGAGAAGA CTGGGGAGCC TACAGTGGCA CTTTGTATGA 
AAAGGATATA AATCTTGATA TATCGTTGAA ACTGGGAAAA CTTCTTGAGG 
ATTTGGGAGT CAAAGTAGTA TATACCAGAG AAACGGATGT GTTTGTTGAC 
CTTGACCCGA GGGTTGAACT TGCAAACAGG CTTGACGCAA CCCTTTTTAT 


>NC_017304.1:1403581:1404080
AGATCATGTC ATACCTATAA AAAATGTTTT CCGAGACGAT GAGGTCCGAG 
ATTCATATCC AAAAGACAAA ATGCTCATGA ATGCTCCGGA AAAAGAGGAC 
GGATGTTTTA AAGTGCCCAA AGTGGTTGAA TAGATGTGTT TCAGAAAAGG 
GGCAAAAGAT GAGGAGGACG GACGGTGGAA CTTTACGAAC TTACGGTTCA 
CGAAATGAGT GACTTCATAA AAAACAGAAA GGTCAGTGCC GTGGAGCTTG 
TACAATCGGT ACTTGACAGA ATAAATGCGA TAGACGAAAA AATAGGAAGT 
TATATAACGG TTCTTGAAGA AGAGGCTTTA GAGCAGGCCA AAGAGGTGCA 
GGAAAGAATA GACAAGGGAG AGGCAAAATC ACCTCTTGCA GGTATACCCA 
TGGCACTAAA GGACAATATT TGCACCAAAA ATGTAAAAAC AACCTGCGCG 
TCAAAAATGC TGGGAAGTTT CATACCTCCC TATGATGCGA CGGTGTCGAA 


>NC_017304.1:1405370:1405869
CTTCCGGTTT TGAACAAAAA AGTGGTGGAA TACGCGGTAA AAACCGGGCT 
TGCCACAAAC TGCAGCATTG CAAAGTACAG CAAGCAGGAC AGGAAAAACT 
ATTTTTATCC CGACCTTCCA AAAGCTTATC AAATTTCCCA GTACGACCTT 
CCCCTATGCC GGGACGGATA TATTGACATT GAGGTGGAAG GAAGGACAAA 
AAGGATTGGG ATTACAAGGA TACATATTGA GGAAGATGCG GGAAAGCTTG 
TACATGATCA GAATGAAACG GGAACGTTGA TTGATTATAA CCGGTGCGGT 
GTGCCGTTAA TTGAGATTGT CACCGAGCCT GACATGCGTT CGGCGCAGGA 
AGCGAGGGCT TTTGTGGAAA GCCTTAGGAA CATACTACGG TACATTGATG 
TTTCCGACTG CAAAATGCAG GAAGGTTCAT TGAGAGTTGA CGTTAATCTT 
TCGGTAAGAC CTAAGGGCCA AAAGGAATTT GGGACGAGGA CGGAAATGAA 


>NC_017304.1:1406332:1406831
GGAATACCTG GCAAAGTTGG TGAAATTGGT TGACCAGGGA ACAATAAGCA 
CAACCATTGC AAAAAAAGTA TTGGAGATAA TGTTTGAACA AAAAAAGGAT 
CCGCAGGAGA TAGTAAGGGA AGAAGGACTT GAAGTTGTAA GTGATGAAAA 
AGCTCTTGCC GAGGTTGTTA AAAAGGTGAT TTCAAACAAT ACAAAATTGG 
TGGAGGATTA CAAAAAAGGC AAGGACAAAG TTTTCGGATT CCTTGTGGGA 
CAGGCTATGA AAGAGACTAA GGGGAAAGCA AATCCCCGGC TTTTAAACAA 
GATTTTGAAA GAAGAACTTG ACAAAATATA AAAATTAGAA TAGGCGCCGA 
AAATTCGGGT TTTAGGACCT TTGGCGCAGG AGGTTTGATT ATGGAAAAAA 
ATACACCGGT CAAATATGCA ATTTGTATGG TCTTAATCAT TTTGGCTTTT 
TTGGTTCACA AAACAGCCGG ATACTTACTT TTTTTGGCTT TTCTCATTTA 


>NC_017304.1:1430011:1430510
AATAACATAT CCCGGGCAAA AATAATACAT TGACGGGTTT ATGTTTTTGC 
TGTAGGCACA TGCCAGGTCG ATAATTTTGA ATATGGAACC AAGATTGTAG 
GATGCCACGG CCCTGTTAAA CAATTCATTG TCAGGGCTGT CAAGATATTT 
TTCGATTTCG TTGGGATTGA AATCCGGCTT GCTTACCATG GCAACAATGT 
CACCGGAACT GACTTCTTCT ATTACAACGG CACCTTTAAG ATTATACTTG 
TCCATGACTT CCTCCGCCGT TTTTTGTATG TTATAATCAA TGGTCAGTTT 
TACATTGAGC ATTTTGCCGG TTTTAGCTGA GTTTATAAAT CGATAGCCAA 
GGCCTTTTAC GGGATTGTCC CTGGCGTCGG TTATAACTGC AACACTGCTT 
TTGGAGTTTA GTTTAAGATA GCTGTCATAA GCTTTTTCAA TGCCTGTTTC 
TCCTCTTATG TCGATTTTGT TCAGATAACC TAAAACATGC TTGGCAAGTG 


>NC_017304.1:1435549:1436048
ACCGATGTTA ATATTGCTGA TGCCTGAGAC TGCAACAATG TCTCCCATCA 
TTGCAGAATC GGCTTCAATT CTTTTAAGAC CGCTGAATAC ATAGAGCCGG 
CTTATTTTGA CATTTTCAAT GCTTCCGTCC TTTTTGCACA AAGCGGCCTG 
TTGTCCTGTT TTAATCATGC CTCTTTCAAT TCTTCCCACA GCTATTCTTC 
CAACATAATC ATCATAGTCT ATGTTTGATA CCAAAAGCTG AAGAGGTTTG 
TCCATAAATC CTTTGGGAGC CGGTATGTGA TTTATTAAGG TTTCAAACAG 
CGGCTCAAGG TTTTTCGGAT CGTCATTCAA GTTGTATAGA GCATAACCTT 
CTCTTGCGGA AGCGTATACA ACAGGAAAAT CGAGCTGTTC ATCATCGGCT 
CCAAGTTCGA TGAACAACTC AAGGACCTCA TCCACGACTT CAACCGGTCT 
TGCTTCGGGT CTGTCAATTT TATTTATGAC GACTATGGGT TTTAAATTAG 


>NC_017304.1:1465073:1465572
AATTGTTGTT TTATGGTGAA TACCAACATT CAGTTGATGC CAAAGGCAGG 
GTGATTATAC CTTCCAAATT CAGAGAAGGA CTTGGTGAGA AATTTATATT 
GACCAAGGGC CTGGATAACT GTTTGTTTGC GTATTCGCTG GAAGAATGGA 
GCAACTTGGA AGCCAAGCTT AGATCACTTC CATTCACGGA TAAAGATGTA 
AGAGCGTTTG TCAGATTCTT CTTTGCAGGT GCCGCAGAAG TAGAAGTGGA 
CAAGCAGGGA AGGATACTTA TACCGCAGAA TTTAAGGGAA TATGCGGGCT 
TGGAAAAAGA TGTGTATATA ATTGGTGTAT CCACAAGGGT TGAAGTATGG 
GATAAGAGCA AATGGGAAAG CTATTCTGGG GATGAAAATA TGAGTGCCGA 
AAGCATAGCT GAAAAGATGG CGATGCTGGG AATCTGAGGT CGATTGGAAA 
GACAGTAAAT TCTGACATAG GAGTTGGTTA ATCTAAATGG AATTTCAACA 


>NC_017304.1:1473036:1473535
TATGCAGGAC ATGACAGGAG GATTCTTCCT CTTATTTTTG TAACTCTTGG 
GTTTGGGCTT ATTGGTTTTA TTGACGATTT TATAAAAGTG GTAAAGAAAA 
GGAAAGACGG TCTTTACTGG AATCAAAAAA TGTTCGGTCT TCTTTTGGTG 
GCTGTCACTT TTGCCGTTTA TTTGTCTCAT ACCCATACTT CGGACATCAT 
TATTCCTTTT ATGGGAATGG ATAAAACGGT GTCGCTGGGA TGGTTGTTTG 
TCCCATTTGT TGTGCTTGTT TTGATAGCCT CAACGAATGC AGTGAACATT 
ACCGACGGGT TGGACGGACT TGCAGCAGGA GTGACTTTGA TAGTAACTGT 
CTTTTTCACC ATAGTGGCAA TGACCAGAAG CGAGTGGGAA TACATAAAAA 
TGTTTTCGGC CATGGTTGCC GGAGGATGTT TGGGTTTTTT GACATTTAAC 
GCGTACCCTG CAAGAATTTT TATGGGAGAT ACAGGTTCTT TGGCATTAGG 


>NC_017304.1:1481733:1482232
GCATAAGCGA TTGCAAGGAA GGCAACGACG CTTTGATGGA GGAAGAGGTC 
CGGCTTTTCT ATGTGGGTGT TACCAGAGCA AGAAAGTACC TTGAGCTTAT 
AACTTTTTCA AAGGTAAATA ACAAGCCGGT TTCGGTATCA AGATTTGTTC 
ACCGGTTTAA TCTTGTCCAA AAGCAGACTG AAAGCAGAGC CCTGCCCAAT 
GAAATTTGCG AGGGGGCAAT ATTGGAACAT GTAAAATTCG GACAAGGCTT 
GGTAACCAGG ATTGATGAGT CTAAAGATTT AATTGTGATT GAATTTGAAG 
GTGTTGGAAC AAAGATGCTT TCCTTAAAAA CATGTATCGA TGGAAAAAAG 
ATACAGCCTG TAAAAATTTC TTGACGATAT TTGGTTATTT GATTTTAATA 
TGTTTGATTA CAGTATTCAA GTACAAGTTA TATATGTAAA TTATATAAAT 
TATAAGCGAT ACAAAATTAT ATAGAATTAT ATAAATGAAG AGGAAGAATG 


>NC_017304.1:1491833:1492332
ATGCAAAAAA GTCATTGGAG AGAACCACAC GATGGGCCAA AAGATGCAAG 
GATGCTCATA GAAATCCGGA AAAACAGGCT CTTTTCGGAA TTGTCCAGGG 
TGGAATGTAC AAAGATTTAA GACAGCAGAG TGCCTATGAA TTGCTGGAAC 
TGGATTTCCC GGGATATGCC ATTGGAGGAT TGAGTGTGGG GGAGCCTGCG 
GAGATTATGT ATGAAATGCT GGAGGTTACG GTTCCGCTGC TTCCTGAGGA 
CAAGCCAAGA TATTTGATGG GAGTGGGAAG TCCGGATTAT CTGATTGAGG 
GAGCCATCAG GGGAATTGAC ATGTTTGATT GCGTGCTTCC GACAAGAATC 
GGCAGAAACG GTACGGTTCT GACCAGCAAA GGAAGAATAA TAGTTAGAGA 
TGCAATCTAT GCGAGGGATT ATACTCCCAT AGATCCGGAA TGCGATTGTT 
ATGCCTGCAG GAATTTTACC CGGGCGTATA TAAGGCATCT TTTAAAAAGC 


>NC_017304.1:1495582:1496081
CACCTTCTTG CCAGGAATGT AAAGGCATCG GTAATAAATG CAGGTGACGG 
TATGAATGAA CATCCTACCC AGGCACTTCT TGACATGTTC ACTATTATTG 
AGAAAAAAGG AAGTCTTAAG GGGTTGAAGG TTGCCATAAT CGGTGATATA 
TATCACAGCA GAGTGGCAAG GAGCAACATC TGGGGGATGA CCAAGCTTGG 
TGCAGAAGTA AGTGTTGCAG GACCCTCCAC CCTTATGCCT CCGGAATTGG 
ACAAGACCGG CGTGAAAGTC TTTACCACTG TCCAGGAAGC TTTGATTGAC 
GCAGATGTGG TTATGGGACT TAGAATTCAG AAGGAAAGAC AAAAAAGTGG 
CTTGTTCCCG AGCCTGAGAG AATATTCGAG ATTTTTCGGA TTGGATGAAA 
AGCGCTTGAA ACTTGCAAAA GAGGATGCTC TGATACTGCA TCCGGGACCG 
GTTAACAGAG GAGTTGAATT ACCGTCGTCG GTAATCGATT CCGAAAGGTC 


>NC_017304.1:1496711:1497210
CTTGCAGACG GCGGTGTGAT GAACGAGGGC TACTGGTCCA CAGTTATGGG 
ACTTAAGGGT ATACCTTCGG CGGCTGAGGA AATAATGGTG GCAAGGGATA 
TTATACTGTC TGAGTACACA AAGGTTCCGA TACACATAGC CCATGTGAGT 
ACCGAACTTT CGGTGGAGCT TATAAGGAAT GCCAAAAAGC GCGGGGTAAA 
AGTTACATGT GAGACTTGTC CTCACTACTT TGTTCTTACC GATGAGGCTT 
GCAAAGATTT TAACACCCTT GCAAAAGTAA ATCCTCCGCT GAGGACGAGA 
AGAGATGTTG AGGCCGTGAT TGAAGGACTG AAGGACGGCA CGATTGACAT 
AATAGCAACG GACCATGCTC CGCATCATGC CGATGAGAAA AATGTTGAAT 
TTAATTTGGC CGCAAACGGC ATGGTCGGAT TTGAAACGGC ATTGCCTCTG 
GCGATAACCT ATCTTGTAAA ACCGGGGCAC CTTACCATCA GCCAGCTGGT 


>NC_017304.1:1503104:1503603
CGCTTTTAAG AAGGCCCATA AGCATATGCA GCGCCGACGT AGAGAGGGGA 
ACATTTGACA TTGTATTTCA GGTAAAGGGA ATCGGAACCG AGTATCTGTC 
TCAAAAAAGT GCGGGAAGCG AAGTGGATTT GATTGGTCCT TTGGGAAAAC 
CTTTTCACAT ATCCCGGCAG TATAAACGTA TTGCGGTGGT AGGGGGAGGA 
ATAGGCATAT TCCCCCTGCT TTATCTGTTA AGGGAGATGA AGGACGCGGA 
CAAGTCTGCT TTTTTAGGAT TCAGAAGCAG TGATTATGTG GTGCTGACCG 
ATGAGTTTGA AGCCGCTTCC GACAGACTTT CCATATCCAC GGATGACGGA 
AGTGTGGGAT ATAAAGGAAT AGTTACGGAC CTTCTTGAGA AAGATATTGC 
CGAAAGGGGC TTTGACATTA TTTATACCTG CGGTCCCATG CCGATGCTCA 
GAAAGGTAAA GGATATTGCC GAAAGGGCCG GCATCAAATG CCAGGTGTCC 


>NC_017304.1:1514054:1514553
AACAGGAATA TCGGAAAGAA GAGTATTGGA TGAGGATATG CCGACATACA 
AACTGGGCGT GGAGGCTGCC AAAAAGGCTC TGGCCGATGC CAAAGTAAAT 
CCGGAAGAAG TGGATTTGAT AATTGTAACC ACAGAGACAC CCGATTATCT 
TTCCCCTTCC ATGTCCTGTC TTATTCAAAG TGAAATCGGA GCAACCAGGG 
CGGCTGCCTT TGATCTCAAT GCTGCATGCT CCGGATTCAT TTATGGCTTG 
TCCGTGGCCA ATCAGTTTAT TAAGTCAGGC TTTTACAAAT ATGTGTTACT 
TGTGGGATGT GAAGGACTTT CGAAAGTAGT TGACTGGAAA GACAGGAATA 
CCTGCGTTCT TTTCGGGGAC GGCTCAGGGG CGGCTCTGCT CGGACCGGTG 
GAGGAAGGCT ATGGAATAAT TACCACCTAT ACCGGAGCGG ACGGTGAAAT 
GGGAAAAAAC CTTACCATAC CTTGCTGCTA TATTGCGTCC CGCGATATTG 


>NC_017304.1:1521117:1521616
TACCCCTTGG AGATATAGCG GGTATCGGTC CGGAGATAGT GGTAAAGGCA 
CTAAAGGAAG AAAGTATTTA CCGATTTCTC ACACCGGTTG TTATAGGCTC 
AAAGGATGCA ATCTGTCAGG CATTGGAGAT TTGCGGGCTT GACAGTCGTA 
TAAACGTTGT GGATGAGACT TTGAGCAAAG TTGTATCCGA CAGCAGTACG 
ATTAATCTTG TTGACACAGG GAACATTGGT GTGGCAGGCA TAAAAATGGG 
ACAGGTCCAG GCACAATGTG GAAAAGCGGC TTTCGATTAT ATCAAGCGAA 
CCGTAGAACT TGCCATGGAC GGAAAAATAG ATGCTGTGGC TACTACCCCC 
ATAAACAAAG AATCATTGAA AATGGCGGGA ATAGACTATA TCGGGCATAC 
GGAAATTTTA GCGGGGCTTA CCGGCACCAA GGACCCTTTG ACCATGTTTG 
AAGTGGGAAA CTTAAGGATA TTTTTCCTAA GTCGGCATGT TTCTTTAAGA 


>NC_017304.1:155462:155961
TCTCCTAATC CTGAAAGATG CAACATTTTA ACCTTGTGCG GGAATTTTAA 
TATATCGTCA ATACATTTTT TATATGTTTC CCATGGCATG GTAATTGTAT 
CTGAAATGAA TTCTCTTTCG TCTTTTTCCA ATGAATGAAG ACAATATTTA 
CACCTAAAAT TGCAAGCATA TATAGGGAAA ATAGTTATTG AGTATGGAGT 
ATCCAGCGGC AACTTACTTG CCAACATTTC TCTCTTTCCG TTTACTGCCT 
GTCCGTTTAT TTTTTTTGCT TTCATAGCTG TTTCTTCCTT CCCTGTAGTA 
TTATTATATT TATTAATATT TGCTGTCATT TTTACTTTTT TATATAAATT 
AAATATTCGT TTATATATAA ATGTCCTAAG CTGTTGGGAG AAATTCCAAC 
TGAACTTGCT GTATTGTTCA CAAATGTATT AATACTATTG TCAACATTAT 
AGGTGATGCC GGATAATTTA ACATCTGATA TGTTTTTTTG ATTTAGAAAT 


>NC_017304.1:1556000:1556499
CCAATGAAAG CGGGATAAGG ATTGATGCGT GGCTTTGCGG AAAGGTCAAA 
GATTATTCAA GGTCGTATAT ACAAAAGCTT ATAAACGATG GAATGATACT 
TGTAAACGGA AAACCTGTAA AATCAAACTA CAAGATAAAA CAAAACGACG 
AGATACTGGC AAGAATACCG GAGCCTCAAG TTCTTGATGT GGTGGCGGAG 
GATATTGATG TGCCCATATT GTACGAGGAT GAGCACATTA TAGTGGTGGA 
CAAGCCCAAG GGCATGGTAG TGCATCCGGC TGCGGGAAAC TATTCCGGCA 
CTTTGGTAAA TGCCCTGCTT AAACATTGCG GCACCAATCT TTCCAATATA 
AACGGGATTA TAAGACCCGG TATTGTCCAT AGAATTGACA AGGATACTTC 
GGGAGTTTTG GTGGTTGCAA AGAGCAATGC CGCGCATGAA GGTTTGTCTG 
AAAAACTTAA GGATCATGAC ATTGAAAGAG TTTATATTGC TGTGGTTCAT 


>NC_017304.1:155831:156330
AATGTCCTAA GCTGTTGGGA GAAATTCCAA CTGAACTTGC TGTATTGTTC 
ACAAATGTAT TAATACTATT GTCAACATTA TAGGTGATGC CGGATAATTT 
AACATCTGAT ATGTTTTTTT GATTTAGAAA TGCAATTACA TCGTCTATAG 
ACAAGTGTAT CAACAATTCT TCAAAGAAAT TTTGTTTATG TCCATATAGT 
GATAATAAAG TTCTTATTTC AAGTGTATTT TTTAACTTTA TCACAGCTTG 
TCCGCTTGGT TGGAGCAAAT CTATGATATT TTCCAACAAC TTAAACGGTT 
CTTTATAAGA ATTGAGTGCT TCGCCCAAAA TGATATAGTC AAAACTATCT 
TTAACATAAT ATTCATTTAA GAACTCTATT CTGTCGCAAT TAACATTTCC 
TTCACATGTA TGAAGCAAAT CATTATAATA CTTTGCTTTT GTTGTAAATG 
CATATAATTT AATATTATCA GCGCCGTTAA ATCTCAACTT ATTTTTAATT 


>NC_017304.1:1582492:1582991
AATTGATAGA AAAAGCCTGA TGATTGTCTC GGCAGCGGGA ATCCTTAATG 
TAGTGTTCAG TATGAATCTT CTTCAGCTGA GTTTAAACGT TGCTTATGCT 
AAAGCAGCCG TAGTGGCGGT TATTTTCAGC AGTAATCCGA TATTTGTTTC 
TATCTTTGCA GCCGTTATGG ACAAGGAAAA AATAACTTTG TTTAAAGCTG 
CGGGTATGTT TTTGGGAATG CTGGGTATAG CGGTTATAAG TATCAATGGA 
CAAGCCTTTA GGGATATAAA TATATTAAGT CCCCTTCTTG CGTTGATGTC 
GGCAGGTTTA TATGGGTTGT ATACTGTCGT GGGCAGAAGG GCATCTTCAA 
AAATCGGAAG CATTAAAATG AATGCATATT CCTTTTTAAT CGGTAGTCTA 
ATTTTGCTTT CTGTTTTATT GATAAAAGGT CTTCCGGCTT TCAAATTTGA 
CTGTTCAGCA TGGCCTCAGG TGGTATATCT CTCGGTCTTT GTCACCGGTA 


>NC_017304.1:1586619:1587118
TTCTGATGGA AGGTATGCAG ATTGTCGTAT TTAGTCTAAA TGATGAGATT 
TGCGGAGTTG ACACCAGCCA GGTAAAAGAA ATTGTCAAAT ATGAAGAAGT 
TTCCAAGATG CCAAGAATGC CTAGATTTAT TGACGGAGTT ATTAATCTTA 
GGGGAAAAGT GGTTCCGGTT GTTAATCTCA ATAAAAGGTT CAAGCTGGGG 
GACATGGAAG TCGGCAAAAA AACCAAGATT ATAATTACGG ACATTGAGGA 
CAAGCTTATT GGCTTTGTAG TAAATGATGT TTATGAGATA ATCAGATTGT 
CAGCTGATGA TATAGAGCCA ACACCTGAAA TCATTAAAAA GGTGTATAAT 
GACTATCTTA AGTGCGTTGG AAAGAAGGAT GACAAGCTAA TTGCCATTTT 
GGATTTGAGC GTTATATTAA CCGACAGTGA AATTGACAAG CTTGAAGAAA 
ATTTTGAAGA TGAAAACAAC ACGAATGACG ACAATGAGAA TGATGATTGC 


>NC_017304.1:1595322:1595821
GGTATATGTT ATAAAGGCAC GAAGTTGGAA GAGGCTTATG AAATCCTCAA 
AAAAGCTGAC GCAATAGTAA TGGGAAGTCC CGTATACTTT GGAAGTGTTT 
CGGCACAGCT TAAAGCATTT TTTGACAAAA CGAGAAAGTT AAGATCGGAA 
AAAGCTCTCT ACAATAAGTT TGCATGCGGA GTGACTGTCG GGGGAGCAAG 
ATTTGGCGGT CAGGAAACAA CTATGAAAGC ACTGCATGAT ATAATGCTTG 
TCCACGGAAT GACAATTGTC GGCGACGGAT ATGTCGGCGA CGATTGCGGC 
CACCATGGTG TATGCGCCCA GCAGCCGGCC GATAAAGACG AGTTTGCCAT 
AAAAAGGGCA AAGATACTTG GAAGAAGGCT GGTCGATGTC TGTAAGAAAG 
CAGGAGCCTG AATTACGTAA ATTTCTAATA ATTGCTTTGT TAAAGATAGA 
ATATAAACAT TATATGAAAG ACTATAATGA TGTCGGGGGA ATACCCCCGG 


>NC_017304.1:1604534:1605033
AAAACAATGG AAAATCTTAT GAAGGCGTTT GCCGGAGAAT CCCAGGCTCG 
CACAAGGTAC AATTTTTACG CTTCTGTTGC CAATAAGGAA GGTTACAGAC 
AGATTGAGGC TATTTTTAAT GAAACCGCCG ACAATGAAAA GGAACATGCA 
AAAAGGTTTT ACAAATTTCT TCTTGAGGGG TTGAACGGTG AGCTGCCTGC 
TTCAATTATG ATAAATGCAG ATTACCCTGT GGCTTACGGA AACACTTTGG 
ACAACCTCAA GGCGGCGGCA GCGGGGGAAA ATGAAGAGTG GACAAAGCTT 
TATCCGGAAT TTGCGAAAGT TGCAAAAGAA GAAGGTTTTG ATGAAATAGC 
GGCAGCTTTC ACAAAAATAG CCGAAGTTGA GCAAAGGCAT GAGGCAAGAT 
ACAAGAAGCT GGCGGAAAAC ATTGAAAATA ACAAGGTGTT TAATAAAGAC 
GAGAAAGTTT TATGGAAATG CAGAAACTGT GGTTATGTGC ATGAAGGAAA 


>NC_017304.1:1633521:1634020
CCGAAACAAA TCAGAGAAAA AATACTTGAC CATACTATTG AGAGCTATGA 
ATTAAGAGAC GTGATATTAA AACTTATTGA AAAAAACCCA AAATTCATAA 
TCAGAACCTA TTTAAACGAC GAAGAACTTC GGGATTTGCT CGAAGAAAAA 
GATTTTGAGA TGATTGAGAA CAAGCTGAAA TCTGCTCTAA ACTATGAATG 
GCTTTATTAT GAATTTAAAA AGGCTGTTAA AGAGAATATG GATGAGCTTG 
TCCGCGATAT AGCTGAAAGT TTTGCTTTTT CAATACTGTA TGAAAACAAG 
TATGAATACG ACGAAAGCAG CGGTCAAATA AAGGATTGCG GCAAATACAA 
CCTTGACGAC TATGAGAAAC TGGGGGATTT TTTGTGTGAT TATGGGCTTG 
TGACGGAAAA CACTGATGAT TATCTTGAGA TTGACCCGGA CAATGACACT 
TCACATTTAG ATTCAATTGC CATTAACTAT TTGCACAAAA CGCTAAAACA 


>NC_017304.1:1639253:1639752
CGGTGAAAAA ATAATACTGT ATGGTGTGAA CGAAATGTCG ATCTGGGGCG 
ACATTGACGG TGATGTGGCA CTTCCTGAAA TCAGGAAAAC CGGAGCTAAT 
GCGGTAAGAC TTGTATGGTC AGTTTCCGGG CCGGCAAGGA AACTTGATAT 
TTTGCTTTAC AATTGCCGTA TAAACAATAT GATTCCTATT ATAGAGCTTC 
ATGACGCAAC CGGTGAATGG CAGAAGCTTT CCATGCTCGT TGACTATTGG 
ACAAGACCCG ATGTGCTTGA AGTATTGAAA AAACATCAGG AATATCTCAT 
TATCAATATT GGTAATGAAG TAGGAGCCCA GGTTTCGGAA TCTGAATTTA 
AAACAGGGTA TGAGGCTGCC GTAAAGAGAA TGAGGGAAGC TGGAATTCAT 
GTTCCTCTTA TGATTGACGG CAGCGACTGG GGAAAGAATA TTGATATTCT 
TCAGGCAACC GGACCTTATC TTATAAACGC CGACCCTGAC AAAAACCTCT 


>NC_017304.1:1641301:1641800
TTAGCTTGTA TTATTGTTAC TAGTGTTGCT GTTGATGCAT TAACATTTAT 
TGGAGTATCA CGTGTTACAT TAAGTGATAC CCAAACATCA AATACAGGTA 
GTTTAGTTGC ATTGTGGGGT ACATCAGGAC AAGGAAGATT GAGAGCTAGA 
TCTGAGAATG GGTTACAAGT TACAGCAAAG GCAATGAGGG TAAGAGAGAA 
TTGGTTTGAT GAAGAACTTA AGACAATAGT TACCAACCAG ACTTCTTGGA 
CAAGCTGGAC ACCTTATTTT GACTTAAAAA CAGTTAATGT TGGGTATTAT 
GCAAGAATAG AAGGATCTCA GTCAGCTAAG GGTCAAGCAG AGTTCGAAGT 
TTATCAGTTA TAAACTATAC ATAATGATTT GGCATAAGAC CTGGACCAAT 
GGTCTGGGTC TTATGCCTGC TTGTGAGGTG CAATATGATG GTTTTAAAAA 
AAATACTTAC ACTTGAAACA AAATTATTTA TCAGAAAATA TTATTTAATA 


>NC_017304.1:1654138:1654637
CTTCTCGAAG AAAAAATCGG CGAGGAGCTT AAAGACCTGG AAATGAAAAA 
CACCAGTTTC AAGGTGAGAA TAGATTTTGA CGATTCAACG GAGAATGGGG 
AAAGAAAATA CAATAACAAC GGTCTTGACA GAGTGGAGTT TATGATATCC 
ACCAACGCTG GAGAGCCTTT GAAACCTTTG GCAAAGATAG CTTCCGGCGG 
AGAAATGTCG AGAGTGATGC TTGCAATAAA GACAATTCTT GCAAAAGTGG 
ACAAGATACC CACAATGATA TTCGACGAGA TTGATATTGG AATAAGCGGT 
GTTGCGGCTC AAAAAGTGGG AGAGAAGCTC TGTTATATTT CGAAAAACCA 
CCAGGTCATA TCTGTAACCC ACTTGGCACA AATAGCCTGT ATGGCGGACA 
ATAACTATTA TATTGACAAG GTAACCGAAA ACGGCAATAC CAGGACGGTG 
GTTAAAAAGC TTGATGAAAG GGGAAAGAGG GACGAAATAG CAAGGATCCT 


>NC_017304.1:166651:167150
CTTTCTGTAT TCCCGCAGCT CTTCCATATT GATTTTTTCA CTTAAGGATA 
TTATTTCATC ATCGCTCATT GCATTGCCGG TATCGCTTAC TTCGATATTT 
AACCTGGCAG GCCAATTTTG ACGTTTAAAT TCTTGAATTT CGTCCGCAAT 
TAAAATGTTT ACTGTCAAAT CTTCTATTCT TGTAATATGC CAAATATTCC 
AGGCAATAGT TACATCTTCT TTTGTCGGCA TTGTGACAAA AGCTTTTTTG 
TCCAAGCCTT CCCAAAGCTC ATCTTCCAGT GTTGGTATAT TCCTGCAGTA 
CACATCGTGT GAATGCACCA TGGAATGCAG ATCTTGTATT AACTCAATCG 
TTTCGTTAAA CTTGTCTTCA TTTAGTATTA TATTTTTTAG TTGTTTTTGT 
TTTGGATTCC AGTCCCTAGC TACACTAAAC ATTTAAAATC CTACCTTTTT 
AAAATATGTA ATTGCTTATA ACAAGACAAT AGATATATTC TACTTGTTAT 


>NC_017304.1:1670514:1671013
ATATGTTCTT TGGCAATGCC TTCTCCTGTA TCGCTGACAG ACAATTGAAT 
ACTGTTTGCA TGCACTTTTA ACTTAAGTAT GATTTTTCCT CCTTCACCCG 
TGAACTTTAT TGCATTGTCC AATAATATTG TTATGAGCTG TTTTATGCGA 
AATTCGTTGC CGTAAAACAC AATATTGTCT TTAGCGTCCA ATAAAAATTC 
CAAGCTTTTC TTTTGGCAAA GGGGTGTAAA CTCGTCATAA ATTTTGTGTA 
CAAGCCTGCT TAAATCAAAA TATTCCTTAG GCATTTCATC TTCAGCATCC 
GCTCTTGCCA GAAACAATAA ATCGTCAACA AGTTTTTTCA TGCGCTCCAA 
TTCGCTTTGG ATGTTACCAA GCCACTTCAT TTGACTTCCG ACAGTTTCAT 
TTTCGTTTTC CATCACTATT TCCAGGTTGG AATTTATTAC TGCGAGAGGT 
GTCCTGAGTT CATGGGATGC GTCAGCAATA AAAGCAGTCT GCTTTTCCCA 


>NC_017304.1:1688393:1688892
TCGGTAGTTG AAAAGGACGA AAAAGAAGGG GGCCTTAGGG CAATCCTGAA 
CTTTGGCCAC ACGATAGGCC ATGCAATCGA GACGGTAATG AATTTTGAGC 
TTTTGCACGG AGAATGTGTT TCATTGGGAA TGGTAGGCGC CATGAGGATG 
GCCCTGCATC TTGAGATGAT TGATGAGCAA AGCGTTAACC GTGTAAAGAA 
CACTTTGGAT AAAATCGGGC TTCCGACAAG GCTTGAAGGC ATTGATGTGG 
ACAAGGTTTA CAATCAAATG TTTTATGACA AGAAAATTAA AGGGAGCAAG 
CTTACCTTTG TACTTCCAAG GAAGAGAATC GGAGAAGTAA TACAGTGCAC 
TATCGATGAT GAAGATTTGA TAAAGAGGGT AATAGCCAGC CTTGGTGAAT 
GACAGCGAAG GCTGGCTTTT TTGTACTTTT GAGATTAAGT TTGTCGGAAT 
GGGAAAATCA ATTATTTAAA TTATTTAATT TAAGTGTACG CGTAATATAT 


>NC_017304.1:1689577:1690076
GAAAATATAA ATCGCGTCTT CGTCAACATT TTGAACAAAA TATTATTTTT 
CATATTTTGA GTGGCATAAT TTATAGTATA ATTATATAGC TTAATACACT 
TATATTATAC CATATAAATA CAATAATTTA TAGTATTATT AATAAAATAA 
TTACAGTTTT TCAGAGGAGG AGTATAAAAT TGGTTAAGAA TAACGAAAAG 
TTGATAAAGT GGCTTTTTGA TACAAATGCC ATAAGAGTAT GTCCCAAGGA 
CAAGCCTTTT TGGTATACAT CGGGAACTAT AGGCCCGTAT TACATAAATA 
CTCATTTTCT TTACGGCAGC GAGGAAAAAG CCAATAAGCT CCTGGAGTTT 
ATAGACAAGG AAAAAGAGAA TATTTTAAAG TGCCCGGATA GAATTTTGGA 
AGAAACAATG AAAAATTATC AGTCTGACCC CATATATCGG GGATTGATTG 
ATGAAATGTG CGATTTTATA AAAAACAACA TAGATGTAAA CGAAGTTGAT 


>NC_017304.1:1695078:1695577
AAAAATCCCT GTTGTTGTCA AGATCTTCTG AAGAAATAAA CAACAGATGT 
TCGATGTCGA TGAGTACATT CGAAGGCATT TCGAGCGCAG CCCAGGATAT 
AGCCCAGGGG ACAAATGAAC AGGTGGAAGC GGTTGACGAA GCCAAAAAGC 
AGATGGAAGT AATTTTGAGC GATATGGCCA AGATGGCTGA TTTTTTGACT 
GAAACCAGAG AAGTATCTTT AAATGCCGGG GAAAGTGCTT CAATGGGGGA 
CAAGCTGGTA ACTGAAGCAC TAAATCAGAT GGATAACATA AACGACAGTA 
TACTGAATTC GAACAAATGT TTAAAAGAAC TCGGCCGCGA ATCTGACAAT 
ATCTTTAAAA TTATCAAAGT TATTTCAGAT ATCGCAAGTC AGACACATTT 
GCTGGCCATG AATGCAACAA TAGAAGCTGC AAAAGCAGGT GAGGCGGGAA 
AAGGATTTTC GGTTATAGCA TCAGAAATCA GGAAACTTGC TTTAAAATCC 


>NC_017304.1:1699022:1699521
GAGAATTGAT CAGCAATTCG GACGAAATGA CAAACTACAA AAAGTGGGAA 
GCAAGCCTTG AAAGAGACCA CAAAGCAAGG GCCATACTTC GTGAGTATCA 
ATATTTGCAG ACGGAAATGG TCAGAGCGGC ACAGGAAGAC AAGGATAAAA 
GTGTTATAGA TGATATAAAG GAAAGACTGT TGTCGAAATT TGATGAAATA 
AACAATAATG AAATAACCAG AAATTATATT GAGTCAAAAG AAAAATTGGA 
CAGGCTTATA AAAAAAGTTA ATGATGTGCT GGTTTATTCA ATTTCCGGCG 
AAGAGCCTTG TCCGTCAGAT GACTGCAGTT CATGCAGCGG CTGTAGAAAT 
AAATCTTTGT AGATAATAAA TCTTGTACGT GAGGTAAGAA AAGATGGCTT 
CATTGACACC TATGATGCAA CAGTATCTTG AAATAAAGGA GCAGTACAAG 
GACTGTATCC TTTTTTTCAG ATTGGGAGAC TTTTATGAAA TGTTTTTCTC 


>NC_017304.1:1700478:1700977
TGATGACAAA GGTTATTCTG GGAAGTGCCA ATTGCCGCGA TTTGATATCG 
ATAAAACACT CTATCGGACA GGTTCCGTAT ATAAAGGAGC TTCTTCGTGA 
TTTAAAAGCC GATCTTAATG TTTTAAGCTA CAATGAATTG GATACACTAA 
CTGATGTGTA TGAAATTATT GACAAGGCTA TAGTCGATGA CCCGCCTGTT 
GCGGTTAAAG AAGGCGGAAT CATAAAAGAA GGTTTTAATG AGGAGGTGGA 
CAGGCTAAGA AGCGCATCAA AAGACGGAAA GAAGTGGATT GCACATTTAG 
AGAGCAAAGA GAGGGAAAGA ACCGGTATTA AAAATTTGAA AGTGGGATTT 
AACAAGGTTT TCGGCTATTA CATTGAAGTG ACCAAATCCT ACTACTCACA 
AGTACCGGAT GATTATATAA GGAAACAGAC CTTGGCGAAC TGCGAAAGGT 
ACATAACACC GGAGCTGAAG GAAATTGAAA ATACCGTATT GGGTGCGGAG 


>NC_017304.1:1704009:1704508
AATTATTTAA TAAATTAGGT TTTATTTTCG AAAGCTTTGG CAATAATTCT 
ATTATACTTC GTTCGGTGCC GATCCCGGAC GAGGGTGTCG GCGTTAAAGA 
AGCCTTTTTG GAAGTTGTGG ATTTTTTAAT GTCAAAGGGC AGGAAATATG 
ATAAAATTAT TGAGGAAGAT GCATTATACC AGATAGCATG CAAGTCGGCG 
GTAAAAGCAA ACAAGAAACT TGATGAAATC GAAATAAAAG CCATTTTGGA 
CAAGCTCAAC ATGCTTCAAA ATCCATATAC TTGTCCTCAC GGGCGACCGA 
CTGTTGTTAA GATTACAAAA TATGAATTTG AAAAAATGTT TAAAAGAATA 
GTTTAATCTG TTTGGAGGAT GAAGTGGACA ACGTACTTGT GATAATCGGT 
CCGACAGCTT CGGGAAAGAC GAAGCTTGCC ATAGAGATAG CCAAGCGTGC 
AAACGGTGAG ATAATTTCTG CGGATTCCAT GCAGATTTAC AAATATATGG 


>NC_017304.1:1717152:1717651
TTTTAAGGGA AGGACTTGAC AGTTTTGAGC AGCATCAGGT GCTGGAACTG 
CTTTTGTTTT TTTCAATTCC AAGAAAAGAT ACCAATGAAT TGGCTCACAC 
ACTTCTAAAC AGGTATGGTT CTTTGTCCGG TGTGTTTGAA GCAGACCCAA 
AAGATTTGGC AACTACGCCG GGAATCGGAG AAAATTCTGC AATATTGCTG 
TCACTGATAC CCCATCTTTC AAGGCGTTAT CTTAATGATA AGTGGAGGGA 
CAAGCCCGAG CTCAACAGTT CGGCAAAAGC CGGACAATAT GCCATTTCGC 
TTTTTGCGGG AAGAAATTAT GAAGTTTTTT ATGTTATTTG TCTTGATGCA 
CAAAATAGGG TAAATTATGC CGAACTGGTT CATGAAGGGA CGATAAACGA 
AGCGCCGGTG TATCCTAGAA TAATTGTTGA AACTGCACTG CGCCACAAGG 
CCAACAGTGT GATTTTGGCA CATAATCATC CCGGCGGAAC TTTAAATCCG 


>NC_017304.1:1721853:1722352
CCCGATAGTG AAGGTATGCA GACATTGGTA GTAAAGGACT ACATAGACGG 
AGAATTGGTT GAAGTTTTCA GAGAGAAAAC GTTGTTGACA GAAGATTACA 
AAGGTGAAGT GTATGATAGG TTTTTCAAAT GGATGGATTT AAATTACCAT 
GGAGGATAGA GAATGTATTG TCAGAAGCCG GGATATTGAA ATAGATTTTC 
CGGTAATTTA AAGGAATTAT CTAAAATTTC ACAAATTATT TAGTAATGGA 
CAAGCGTCTG CTTAAAGTAA AAAATTACTG TCAAGATAAC AGAATAAGTA 
TGAGGAATGT TCATTCCGAC AGAGCATTTG GTAAAAAACT AATTCCGGAA 
AAGGGAAAGA ACCTGAAATT TTAGGAGGGC TTGCTGTTTC GAACTTAAAA 
AATAATTCGA GATTGAGCCA CCCGAGGTAG AATGAGGGGA TGATATGATA 
AATAAATTGA ATAATATGAT AGGTAAATTG AATAATGTGG ATAAATTGGC 


>NC_017304.1:173143:173642
TTATTTTTCG AAAGAGTTGA TATCGTTATC AGGGACATTT TGCTCGAAAA 
GCTGGATGCG GATATCGAAA GCATGCTTGC ATCTATCAGG GAGCTCAGAG 
AAAAGGCCAA TTATCAGGAG CGGGAGGATG AATTCTTTAC GGCAATCGAA 
CCCCGCATCC TGTCGCTGAC AAAACGCATT TCAGCAAAGT ACGTCGATCG 
CGAACAAATA GTGAATTTTT TTGTTAAACT TGATGACAAA GGATGCTGGG 
ACAGGCTGGA TGAAGAGTGT AAAAACATGA TGATTACATC CGAGATAGTT 
TACAGAACTT TGATTTCAAG AGAGGATGCG GACAGTCTTG ACTATTCTCC 
GTCTATGATT CCCCTTACCA AGGTGATTGA GTATCTTCTT AATGACATAT 
ACGGTAAAAT AAAAGGCAAT ATTGTGTTTG AAGGGCCCGG AATGAATATA 
GATTCCAATT CGGTAAGGTT TTTCAAAGAC AAGAACGAAC CTGAGCCCAA 


>NC_017304.1:1735286:1735785
GTTTGGGTTC GTGGCTGGGG TTTACCGCTC CATGAGAGTT CCGAGAGGCC 
TTGCACTGAC AATATTCAAC AAAGGCATGC CGTTGCTGGC TAATGAAGTT 
TTGTGGGCAG TCGGAGTGTC AGCATTGACG CAAATATTCT CTACGTACAA 
TCTCAACGTT GTTGGGGCTC TCAATATAGC AAATACGATA ACAAATTTGT 
TCAATGTGGC ATTCATATCG ATGGGGTCGG CGGTTGCCGT CATGGTTGGA 
CAGGCCCTTG GTGCGGGGGA TATGCAACGG GCAAAAGAAT ATTCATGGAA 
GTTGATTTTT TTCAGTGTAT GCACCTGTAT TATAATAGGA GCTGTACTTG 
TGGCCGTAGC GCCTGTAATA CCGCGTATAT ATAATACGAC CGAAGATGTG 
CGAAAACTTT CCGCTCATTT TATGATAGTA AGTGCCTTTT ATATGCCGTT 
TTTTGCCATA TCACACTGTG CTTATTTTAC CATACGTTCA GGAGGCAAGA 


>NC_017304.1:1738843:1739342
CAATAATCAG GTGGTTGATT TTGCGAAGAT TAGCTATAAA AGCAAAAACG 
GTGAGGACAT AATTTCGCTC AATACCTCGT ATATACCCAT GAATCTCTTC 
CCGGATATAA TAGAAGATGT AAAAAGCAAA AAACCTTCTT ATGACATGCT 
GAGAGGAAAA TATCCACTTC TTCCGGCCAA AACGAAAAGC ACTCTGGAAA 
TAATATATAC AGAGCAGTAT GAGGCACAAT ACCTGATGGT TCAGCCCGGA 
CAAGCCCTTT TTATGGTATC CAACATAATA TTTTCCAAAA GTGGTCAAGT 
GGTAGAATTT GTAATATCAA AGTACAGAGC GGATAAATGC AAACTCTTGT 
TTGAAAATAC AAAATAGGCT TTAAGTTTTG ACTATTTTAT TCTTATTCCA 
TATATTTGCT GACCTCTTGT GCCTACTACA ATCATATTGT CATAAACTGC 
GGGTGAACCT TCAATATTTC CGCCAAGAGG TATTTTGTCA AGGATTTTGC 


>NC_017304.1:1752289:1752788
AATTGACTGA ACATTTTTAG AAGAACAGTC GATTGTAACG TCGGCGTACT 
TTTCATACAA AGGCACCCGC TCTTTGTAAA CATCCTCAAA GCTCTTGTTA 
CTGTCTCTTG CAAGCCTTCT GCCGGAAGAC AGTCTTTTTT TAATTTCATC 
AAATTCCAGT TTAAGGTACA CCACAATGCT GTTTCTTTTA AGATGTTCCA 
TTGCGGCTTC ATTGTAAACG ACACTGCCGC CGGTTGATAT GACATGGTTG 
TCCACGTTCA GGCTCATTAA AGTTGACTGC TGTATCTCAA GGAACTTTTC 
CAGCCCGTCA TGATTTACGA TGTCTCTAAG CGGCCTTTTT TCTTTCTCCA 
TTATTATTCT ATCAGTATCT ATAAAACCCA TGTTGAGAGT TTTTGCAAGT 
GGTTGCCCAA TTGTAGTTTT ACCGGAACTG GGCATACCGA TTAAGACTAT 
GTTTCTTTTT TGCATTTGTG CAACCTCACG ATTTTAATAT AATTACAAGG 


>NC_017304.1:1761734:1762233
ATAAACCTTT TTGATAATTT TGATATTTTG GGCCATATTG ATCTCATCAG 
AAGGTATGGA TGTTATGATG ACAAGACGTT AAAATTGGAC GATTTCAAAG 
ACAGAGTTGA TGCCATACTC AAGGCTCTCG TTGAAAAAGG CAAAGGTTTG 
GAGGTAAATA CCTCCGGCTT TCGATACAAT TTAGATTCGC CAATGCCGGA 
CTATGAAATT ATAAAAAGGT ACAGAGAGCT AAAGGGTGAG ATAATTTGTA 
CAAGCTCTGA CGCCCATACC CCCGAGTATA TTGGTTATAA ATTCGACTAT 
GTGAAAGAAC TTGTTAAAAA TGCGGGTTTT AAATATACGG CGCATTTTGA 
AAACAGAAAA CCTGTGTTTA CACCAATCTA AATAAAGATT TTAACAATTT 
AAATGAAATT TGGACACTTA AAAACAACAT TCAAGCATAA AAAACAAGTT 
TTTTTAACAT TAAAATAAAC CTTTAAAACC TTAAAAACCA ACTTTAAACG 


>NC_017304.1:1773576:1774075
TTGAAATTCT GGCTTTTCCG TTCATGTTTG TCTCCCAAAG AAAACAAATT 
TTATTTCAAT TTTTTACCCC AATTTTCAAA GTATCTCAAT TTTTAAGTCA 
AATCCGGCCT TAACACCTTT GCACCGTTAA GGTATACATG TTTTATATCT 
TTCTTGTCTT TATCGGTGTT TACGTGCATC ATTACTCTGA TGCATTTCTC 
CAGGCTTCCC GGAACATCTA TTTCGTTCAT GCACATAAGT GCCGTACTTG 
TCCATCCCAT ATTTCTTGCT GCAATTGCCG GGAATGCAGC ATCCAAATCT 
TTTGTAACGG TAAAAATAAT ACTTATTATG TCATCTTCCT CAAGTCCGTT 
TTTTTCGGCC ATTTCTTTAA GCAGTTTTTG AGTTTCAGCC ACTATTTCAT 
CCGCAGTGTT GTCTGAAACA GTGGTCGCAC CTCTGATAGC CCATACCATT 
ATAATCAAAT CCTCCTGTAT ACCGTTCTAC CATCCTGCCT GCCAACATTT 


>NC_017304.1:1777319:1777818
AAAGGTGCAA CCAGTGAGTC AACAAAAGAA GCCATGTCGC TTCTTGCTGT 
AATAACATGA TCCGCGTTTT TTGCCAAAGG AGAATAAAGG CTGTCCGTGA 
TTGCAACAAC GGTGGCTCCC TGGTTTTGGG CAAAACGCAT GGCGTTTATT 
GTTCTTTTGG AATACCTCGG GAAGCTTATT CCTATAACTA CATCTCCGCG 
GGAAGCATGA ATTATCTGCT CAAACATTTC ACTGACACTT GTAGTGTGTA 
CAAGCCTTAC GTTGTCAAAT ATCAGGTTGA AGTAAAAGCC CAGAAAACTT 
GCAAGAGGAG CAGAACTCCT TACCCCGAGA ATGTATATCT TTCTGGCGTT 
TAAAATACTT TTAACAATAT TATTAAAGCT TTCCTGGTCA ATTTCTTCCA 
AAGTTGCCTT TATTTTTTCC ATGTCTGATT GAAGAACGCT TTTTAATATG 
TTTCCCTCGT TAATTCTACT GGAAGTTACT TCAATACGCT GAACGGCAGT 


>NC_017304.1:1785246:1785745
CGGTGCGCTG AACGATAAAT TTCTTTTGAT CCACACCTTT TAAAAATTCC 
AGGACTTTTT CCTTTTCTTC AAAACCGGTA TCTCCTCCGT AATAAATGAC 
AACGGTTATA ATGCCTCCTG TAACAAGAAG CTCCATTGCC TTTGAAAGAG 
CCTGTATGGT TGTTTCGGGC CTGGTGGAGA TGCTGTGGTC TCCTGACGGA 
AGGTAGCCCA AATTAAACAT AACCGCCTTT ACAGGACAAT CAATATACTT 
GTCCATGTTC TGGTGTCCGT CTTTTATAAG TGTTACCCTG TCAATAAGGT 
TTAAATCCGT AAGTTTCTTT GTTGTATTGG CTATTGCCTT ATCCTGTATG 
TCAAAGCCGA AAACTCTGCC GTTTTCACCG ACCAGACTTG CGAGGAAAGC 
TGTATCGTTT CCGTTTCCGC AGGTCGCATC CACCACTGTG TCTCCTTCTT 
TGACAAACAT TTTAATGTAG TCGTGGGACT GCCCCAGAGA ATTCTTAATA 


>NC_017304.1:1785753:1786252
TAATCCGCCT CATCCGACCA TCATAATGAT TTCTCTGATA ATTTTTGCCG 
CAAGGAGCGC CGTCCGGTCA GATTGATCAT AGTGGGGTGA TACTTCCACA 
ATGTCAAATC CGACAAGATT TGCTCCCTTG AACAGATGTA TTGAATCCAA 
AAGTTCCCTG GAGCTGATCC CGCCGGGCTC CGGTGTACCA GTACCGTTCG 
CGTATGCAGG GTCTACCACG TCGATGTCAA GGGTTATGTA TATGGGCTTG 
TCCTTGATAT CGTCTAAGAC ACGGCTTAAC GGCTCAAAAA CGTCGATAGT 
ATACATGTTG GTATGTTTTT TTGCATATTC AAACTCGTCT TTCGTTCCGG 
ACCTTATACC GAACTGATAA ATATTTTTTC CCGGCATAAA GTCAATCAAG 
CGTCTTACAG CCGAAGCATG AGAGTTTGGG CATCCCAGAT ATCCTTCCCT 
TAGGTCTGCA TGGGCGTCAA ACTGCACCAC TATCAGTTCA GGTCCGTATT 


>NC_017304.1:179624:180123
CCTGAGATAA CCGCGGCCTT AAAGAGGTTG ATGAACATAA AAGATATAAA 
GTTGAAAATG TTTGCGGCAA TTTCATTGCT CAGACATGAG TGTGAACCGG 
CAAAAGAGGA TATAATGGAT ATTGCGGCAA ACAGTGAGAC AAGAAACTGG 
TTTTATAACG CTCTTGTCAA AATGGGAAGA AGTGAAATAT ATCCGGAAGA 
ATACAGGAAT CAGAAATCCT TCGCAGAGTC AAACATGGTG GAATGGCTTG 
TCTATCCTAC CGAATTGGGC AGGATGCCGG ATGAAATAGA ACTGATGAAT 
GTGTTTGATA TTGATGAAAA GGAGTATTAT CTTTTCCGGT TCAGATGCCA 
AAGCAGCGAA CACTGGAAGG AAAAAGGATG GATGGCGGGA GTGGCCGGGC 
CTTTCGACAA AAGAAATTCC CCGACCACAT TAGCCGAGGG ACATACTTTC 
AGCCACTTTG AAAACTGGGA AAGCAAACAG CCGAGAGAGC ATTTTGAATC 


>NC_017304.1:1797530:1798029
TTCCTGCCTA TTATCCACTA CTATTCTTCT TACATTGTTG TCAATCGCCA 
GCTCCAGTTC GTCAATGGTT TTATTGTTTC CGTGAAAATA CACCTTTTCC 
ATGGGAAATC CCGCTTTAAT CGCGGTGTAC AGCTCTCCGC CCGATACCAC 
GTCAAGACCC AGGCCTTCCT GCTGGACAAT TTTGCACATT GCCATTGTAC 
AGAAAGCCTT GCTGGCGTAA AGTACCAGTC CGTTTCCGTT ATAATACTTG 
TCCAGTGCAT TTTTATATAT ACGGCAATTT TCCCTTATAA GACTTTCATC 
CATTACATAC AAGGGAGTAC CGAAATTGTT TACAAGATCA ACGCAATCAC 
ATCCGCCGAT TTCCAGGTGA TTTTTACTGT TAACCTTTAA AGCTTTTGAA 
ACAAACATAT TTTCCACCTT CCGCATTAAC ATTAATCAAT AAATCCAATT 
TGAATAAAAA TTATGCAAAC AAAATAAATA TAGATAATCG TAACATTAAT 


>NC_017304.1:1799731:1800230
TGGCTCTGTT TGAGCCTTCC CCCCAATATT CTTTAACATA ACCGTTTCCG 
CTCTTAACTT TCTTCGTGGG ACTTTCATCG AATCTTGCAA AATATCTTCC 
CATCATTACG AAATCAGCAC CCATTGCCAG GGCCAGAACA ATGTGATAGT 
CGTGAACAAT ACCGCCGTCT GAGCAAATCG GAATGTAAAC GCCGGTTTTC 
TCAAAATATT CATCTCTGGC TTTTGCCACT TCAATAACGG CCGTGGCTTG 
TCCTCTTCCG ATTCCTTTTT GTTCACGGGT TATACAAATG GAGCCTCCAC 
CGATTCCAAC CTTTACAAAG TCGGCTCCGG CCTCGGCAAG GTACAAGAAA 
CCTTCCCTGT CAACCACATT TCCCGCACCG ACTTTTATAT TGTAATTTGA 
TTTTATATAA TCCAGGGTAT ATTTCTGCCA TACGGAAAAT CCATCGGACG 
AATCAATACA CAGGACGTCA ACTCCCGCAT CTACCAGCGC CGGCACTCTT 


>NC_017304.1:1809689:1810188
AGGAGTGTTG GGCATTGTTC TTATAAACTT TATATTTTCT CCGAGCATTT 
CTTTGTAGAA TTTAATCGGT ATTCCCACAG CAACAGAAAC CAAAATTTTA 
TTATTGTCAA CAGCCGGCTT TATATCATTA AGAACTGCTT TAACCATGTT 
TGGTTTTACC GCAAGGATAA TTATATCCGA TTTTCGGACA GTCTCAAGCG 
CACTGTCCGT TATGGTTATT CCTGTTTTTT CCCTTAGTAC GGAAAGCTTG 
TCCCTGTCGA CATCAAAAAC CAAAATGTTT TCCGCCGGAA TAATGCCTGA 
TTGTGCTATG CTGGTTATCA TAGCACCGCC CATATTGCCT GCACCTATAA 
AACCAATTCT ATTACTCATT GTTCTCCTCC TTCAGAAACT CAGGTAAGTT 
TATCCTTTTC TATCTTACCA CAAACAAGAG CAAAAATTAC ACAAAAATTT 
AAAAAAACCA TTGACATAAG AGAAAAGCTG TTGTATACTA AAAAAGCGTC 


>NC_017304.1:1842732:1843231
AACATCCGCT CCAAGGCTTT GCAGAATAAT CAGAGCCGAC ACCGAATCGG 
TTCCCGTAAG AGTTCTTCCG CTTTCGTCAA AGGTCATGCT GACGCACACA 
GGAAGGTCAC AGCTTTCTTT TACGGCCAGC AGAGCCGCTC TTGCTTCCTG 
TATGTCCATC ATGGTTTCTA TTACAAAAAA GTCCACACCG CCTTCCAAAA 
GGCCCTTTAC CTGTTCCTTG TAAACATCCA CCGCCTCTTC AAAGGGCATG 
TCCCCAAAGG GTCTTACGAA TCTTCCGGTA GGTGCAAGAT CCCCCGCAAC 
CAATCCCTTT TCTCCTGCGG CCTTTCTTGA AAGCTGTGCC AGTTTTTTGT 
TTATTTCAAC CACCTTGTCA CCCAATCCAA ACTCGGAAAG CTTTATTCTA 
TTGCCTCCAA AGGTACAGGT ATATACAGCA TTTGACCCAG CATTTATGTA 
ATCTTTTTGT ATATCCATAA TCACATCCGG ATTTTCAATT ACCCACATCT 


>NC_017304.1:184471:184970
TGCATGAAGC AAAAGAAGAA ATCCGCAAAA TCGGTGTGGA TGCGTCAGCC 
ATAACATGGC TTTCACCCAA AGCATTGTCC ATTGCAATAA AGCTTGAGAA 
TGTAAGCTCT TATGAGGCAA ACATACTCAA GCAGGAAATG CTGGCCAAGG 
GCGGAGATGC CGCCGTAAAC AGAGGTGTGG CAAATTTCAG CACGGAAAGC 
TCCGATGTTC TCCTGATGGG CACATACAGC CAGTTTAACA AACTTGTGTA 
CAAGCTTCGC ATGCACGGCG GAAGTTTCAA GGAAATTACC GATGAAATTC 
AAAGGCTTCT GGAAGGTTTG GAGAAGGGAA AGCCGGAGTA TTTTGAGTGC 
GGCAAGTATA GACTGCCCAT AGGAGAAAAA ACTTATGTGA TGGGAATACT 
CAATGTTACA CCGGATTCTT TCTCCGACGG TGGAAAATAT CTTGATATTG 
ACAGTGCGGT AAAAAGAGCC AGGGAAATGG TGGATGAAGG CGCCGACATA 


>NC_017304.1:1847575:1848074
CCACCCTTGG TTCCATTCCG GCAAAGTATA CATTACGTCA GGGTCGTTAT 
CCTGCTGTAT TTCCACATAT TTGCCGGCTT CAAAGCCTGT CGGATCGGAT 
ACCACCAGTT CCGTCGAGCC GCGGGTATAT CCTCCGACAA GACTTACCCA 
GTTTCCCCTT TTGTAAGTTA TGACCTCAAA GGCGTCGGAT GAGTGATCTA 
TCAAAAGGAT GGTTTTTCCG GGTCCTTCCC CTCTTAAAAC AACAGGCTTG 
TCCAATGTAA TTTTGGATTT TATAAGATAT TCTCCCGAGG GAATCAGAAC 
GGCTCCTCCG TCTTTCACAG ATTCAACGGC TTTTTTAAAA GCATTTGAAT 
CATCGGTCAG ACCATCACCC TTTGCTCCAA AATCCTTAAC ATTGGCCACA 
ACAGGCTTTG TAGGGATTCC TCCTTTTATT CCCGGGTTCC ACACAATAAC 
TTCACCGTTT ATTTCCGCGT TGTAAGCCGC TGTACTTATA GTAAAACTCA 


>NC_017304.1:18550:19049
TCAAAAGTTC CGCCCTCGCA TGTTTTAATA GAATTATCAA TAATTTCCAA 
AGCTTTTTCT TTGTCTATTG ATTTGCCGGG ATGACCGGTG GTAAGGGTTA 
CCTTGTTGTC TTGAATGGAC AGGTTTGCTT CTTTGACCGA AATCAATGTT 
TTGGAATAGA AATCATCGAT TATCTCATTT ACTTTGCCTA AGTTATAAGA 
ATACTCCAGA CTTAGCCGAA CACCTTCCCT GCTGGTGTTA AAAATCTCGG 
ACAACCTTTC AAAGATATTT CCTTTTCTGC CCACATCAAA AGCTTTTTGT 
GCGGCTTCTT CAATCTTGTA TTCCAAATCT ATTTCAGACA GGTCAACCTC 
TGCGGCCATG CCTTCATGGT TTAAAACCAC CTTTAAATCT TTTGCCTTCT 
CGGAATACTT TGATTTAAGA AGATTGCAAA CATCATCAAA TGTCATCCGG 
CTTACATCTG TATCGTTTAT AAACACTCCT TTATAGACCC TGTCATAGGA 


>NC_017304.1:1876860:1877359
GATTCCAAAG AAGAATTTTT TGCCGAACTT GCAAAGGTGT GTGATATAAT 
TAAAAGCACG CGCCCTACAG CCGTAAATCT GTTCTGGGCT GTTGACAGAG 
TGTACAGTAG AGCCGTCTCA AACCGGGACA AGACCATAGA GGAAATCAAA 
AAACTCATTG AAGAAGAGGC ATACCTCATG GAAAAAGAAG ACATTGAATC 
CAACAGAAGC ATAGGCCGGT TCGGCAATGA GTTGATAAAA GAAAATTGGA 
CAATCCTCAC CCATTGTAAC GCAGGCGCTT TGGCGACTTG CGACTACGGC 
ACTGCTTTAG GAGTTATCCG GGCGGCTCAT GAGTCAGGAA AAAACATACA 
GGTTTTTGCA GACGAAACAA GGCCTTATCT TCAGGGTGCA AGGCTTACCG 
CCTGGGAATT GATGCAGGAC AATATTCCCG TAACGCTTAT ATGCGACAAT 
ATGGCAGGGC ATTTCATGAA AGAAGGATTA ATAGATTGTG TAATAGTCGG 


>NC_017304.1:1895765:1896264
CAATTTCTGT CACACCATAA TCCAATAAAA ACGGTACAAC AGCGTTTTCT 
CCAGCACTTT CCGGACCACC GTCAATCAAA ATAGTCTTGC CGCTGCATGT 
TCTGATAAAA GCACCATCCC CCTGCCCAAC GTCCAAAAAC ACCACTTCCA 
TTCCTTTAGG CCAGAGGAAG CTAACCGCTA TCAACGCTAC AGATACAGCC 
CCTGCCAATA CGCAATACTT TAAGTTTAGT TTTACCTTGT ATTTAGGCTT 
GTACCAAAAT AAAAACAATA TAAAAATATA ATAAATTATC ACTAAAACAA 
CAGAAGGCGT TGAAACGGTT ATAACCGAAT AAGGCAGCTC TGCCGTCGTT 
TTTGTGACAA AGAGCACAAA ACTTAAAAGA GCGTTGTTGC AATAACCTAT 
CAATACGGAG AAGATTATAT GTATTTGTCC CAAAACAGCC ATCAAGGACC 
CCATAATTGT AATAAATTCC ACTACTGGTG CAACTATGAG GTTTGACAAA 


>NC_017304.1:1908007:1908506
AAAACTTTCA AAATGTACAA ATGTATCTAT GAAAACATGA GAAAACGCTT 
AATCGTCAAT CCTTAATTCT CACTTTTATG GGCATCCTGG CAGTTATTTT 
TGACAGTTAG AAAATTTAAA GTCTGAAGGC AGAAAGACCA ATTTTTCGTC 
ATTGCCTTCA GACTTTATAA TTTTAGGCTC GTCCCTTTTA TTCTATTTCT 
TCAAATGTAT TGTCTAAAAT AGCATGTCCA AGACCCGCAT CATTCGGTTT 
CAACTCAAAT GTTACAGCTA TTTTTGTACT GTACCGGACA CCCTTTTTCA 
ACTTGCCTCC AAACTTTTCA AGATATTCAT CGGACGCTTC ATGATATATG 
AATTCCAATC TGCCCAAAAC CATTACCTTA TACGGTCTGT TTTCGATCGG 
ATGTATCATA AGAACTTCAA TATCGGAAGG GTCTGCAATG AATTTTACTT 
CCCGTATTAT AGAGTTTTTG ACAGCATCAT TATATACTTC TTCCATAACC 


>NC_017304.1:1917884:1918383
CTTTTCGCCT CCATTGCCGG CTTTACTCCT TTTGTTCTCC CAAACGGCTG 
ATATACGTTT AGACTTGGTT TCTGATTCAT CGTGTGCCCG GGCCATATAA 
GTGATAGAAA TTATAAGCTG TGCCCAGTTC TGATTAATGC TTTCCTGGTC 
ATATTCCATC CCGTCTTGCA GTGTTACGAT TTTAATTCCT GCTTTAATGA 
TACTTGTAAA CTGATTAAGT GCATCAAGGA TTTGCTCCCT AGAAAGCCTG 
TCCAGGTTTT CTACTAGCAG AACCGAACCT GGAGGGATTT TCCCTTCTTC 
CACCAATCTG AGGAATTCCC CTAATGCTCC CTTGGTACGG TGAATGCCTT 
TGAAGGCTGA TAGTCCACGG TCTGTAAGTT TAAGTGTATC GTCTAGGATA 
AGGCCATGCT GTTTGCAGTA TTCTTCGGAT AACTGAATTT GCCTTCTTAG 
ACTGTCTCCC TTCTCCTGTT CCGGGGAAGA GAAGCGGATG TAAGAATAGG 


>NC_017304.1:192362:192861
AAAAAAACAG CATCATTTAT TCTTGTTCTT TCATTGCTGC TGGCTTTTAT 
TATTCCGGCT GAAGGGGGGT TGGCAGCAGA AGGCAATTTA CTTTTCAACC 
CGGGCTTTGA ACTGGGAAGC ACCGAAGGAT GGTATCCTTA CGGAGAGTGT 
ACCATTGAGG CGGTCGGTAC GGAAGCGCAC AGCGGAAATT ATAGCGTTTT 
TGTTACGGAC AGGACTCAGG ATTGGAACGG TGTGGCCCAG GACATGCTTG 
ACAAGCTGAC CGTAGGCATG ACCTATCAGG TTTCGGCATG GGTCAAAGTT 
GCAGGGACAG GAAGTCATCA AGTCAAAATA TCCATGAAGA AGGTCGAAAC 
CGGCAAGGAG CCGGTGTATG ACAACATTGC GTCAATTACC GTTGAGGGAT 
CCGAATGGTA CAGACTGTCG GGTCCGTACA GTTATACCGG CACGAATGTT 
ACAAACCTTG AACTTTACAT AGAGGGACCC CAGCCGGGTG TCAGCTACTA 


>NC_017304.1:1969322:1969821
CTTCTTCCGT CAACTGTTTG GTAATCGGAG AAATATTACT TTCATCCTTT 
TCTCCAAACA AGGGTTTCAG TATAAAATAA GTTGCCACTG ACAAACCCGC 
AATCAGCACT ACAACTATAC TAATAACCAA TATAATACTT TTTGATTTTT 
TCATCTTAAT TCATCCTTTT TTTTAATTTT TAAAGAATAC CAAATTTTCT 
GATAATCCAG ATTTCTTTCT TAAGACAAAA CAATTATAGC ATTTAAACTT 
GTCCTAATTG TTTCAAAATT GTAAACTTTC TATAAATCTA TAAATATCTC 
TCATTCGTCT TTATTCAGTT CATCCCCCCA CCCCTAACAG AAGTCAAAAA 
AAGTCTTGTC TTGTTCCCTG CTTTTTGATT ATAACATATA TTTTATAAAT 
ACTACATAAA AATTTTTCAG CTTTTAAAGG GAAATCTTAC TTAAAATAGT 
TTACTCCTGC CTCAAACAAC TTTTGGTCCT TATCCCCCGG CACATTTTTG 


>NC_017304.1:1971928:1972427
TTTTTAGGCA CTGCGTCAAG ATTTATTCTA AGTCCTTCCG CAAGCTCCCC 
TATGGCAACG GACACTCCTC CGGCACCAAA GTCATTGCAT TTTTTAATCA 
TCGTGCTGAC CTCGGGCTTT CGGAACAGTC TTTGAATTTT TCTTTCAGTT 
ATAGGATTAC CCTTTTGCAC TTCGGCTCCA CAGGTAAGCA AAGACTCTTC 
CGTATGCTCC TTTGAAGAAC CGGTAGCACC TCCGCAGCCG TCACGGCCTG 
TCCTTCCCCC AAGAAGTATG ATTACATCTC CTGCTTTTGG CTTTTCTCTT 
TTTACATTTT TTCTAGGAGC AGCACCGATT ACAGCACCTA TTTCCATTCT 
TTTTGCCACA AAGTCTTCAT CATATATTTC AGCAACCTGT CCTGTGGCAA 
GGCCTATCTG GTTTCCATAG GAGCTGTAGC CCTGAGCCGC CTCCGTTGTT 
ATCTTTCTTT GCGGAAGCTT TCCGGGCAGC GTATCATCTA TGCTGGTACG 


>NC_017304.1:1974402:1974901
TAAAAAAAGG GACTCTATTT GAAGTAAAGC TTAAAGAAGA CATTACCCTT 
AGAAAACTTG GAATCATCAC CATGAAAAAT GTACCGCTCT CCAGAGCTTC 
TTCCGAATTC ATCAAGCTCC TTCGCACACA TTCAAATCCA ATGTAAACAA 
TCAACATACA ACCACAACCA AAAATTTAAC CACTCTGTCC TCTTTCCCTT 
TACATACCGG CTTCTCCTAT GTTACGATAA AAGAAGTATT ATCGTCGTGG 
ACAAGTTTAT TAAAACCGAG TTTATTAAAA TACAGAAAGG ATGGTTCCAT 
GTCTGAGCAA ATCAAACAAA TCAGTAAAAG AATTAAGGAA CTTAGGGAAA 
TCTCCGGTAT TTCCGCGGAA ACGCTGGCAA GGGAACTGGG CATTGACAGC 
AAAACCTATA CAGAATACGA AAGCGGCAAC GTAGACATAC CGGTCAGCCT 
GTTGTTCAAA ATTGCCGGCA GATTTAACGT TGAGCTTTCC GAAATCCTTA 


>NC_017304.1:19829:20328
TGTAAAGCTC ACCATAGCGG ATGACTCGGG CTCTGAAAGA GTATACGGTC 
CTCCGTATCT TGTGGGGCCA GGACCGAATA TACCCAATGC TTCTTCCTGC 
GCTTTTGCTT CTTCCCAACT TGCCGGATAA TTTCTGTTTA AATCAACTCC 
CCTGATATTG GCACTCCACA CCTGGGAAAA CGGTCTGCCT GTGGTATTCC 
AGCGCAGCAG GTCCGCATAA TACGGGTTTG TCGGGCTAAG TCCGTTAAGG 
ACAAGATCCA CTCCGTCCGG ATTTACCATG GGTACAATGT ATATACTGCT 
TTGATTCCAT ATTTCCCTTA CATTATAACC ACGAATCCTG CTGCCGGTGG 
AATATGCTTT CAGGAAGTTT TCCGCAAATT TCATAAGAAG CACGGTGGTT 
ATCCATTCAA TGGCATGATG GGCGGCATTG TAAAATACCT GTCTTGGACC 
GGTTCCGAGT CTCAGATAAT AAAGATTTCG TCCAAGGACA CTGGTGCCCG 


>NC_017304.1:1988636:1989135
TACCCTCTTT ACCATAACAA CCTCCCACCT CGAGTTAATA ATAAAAATAT 
CAGTTTGTAA ATGAAATTAC CATCTTGTCA ATAAAATTCA TAAGGATTAT 
ATCACAATAC CCATAACATA TGCTATACCC ATCACTTCAA AACATAAAAA 
AGCCGGCCCA TTTCAGACCG GCTTTTTAAG TATTTAACAC AAACACCCAT 
ATACTTTTGA GTCTTATAAA TTCTCATTTC TGAGTGCGTC AATGGGGTTG 
TCCTTTTTTA TCTTGCTCAT GGAATACAGC ATTGTTGAAA ACACTACTAT 
AAACACGCTT CCAACAGTAA TAGCCATACT GTACCACGGG ACAAAAAACT 
TCGTTTCCAA TCCTTCCGCA ATACTTCGAT AAATAAGATA AGTTACACCA 
ATGGACACCG GAATACCGTA CATAAGTCCT TTTATTCCGT ACAGCAGGCA 
TTCATAATTC ATCATTTTGC TAAACCCTTT CTCCGTCATT CCTATGGACT 


>NC_017304.1:1991648:1992147
ACCACCGAAG GAGCATTTAT CAATGCCCTG CCAATGGACA CCCTTTGCTG 
CTGGCCTCCC GACAGCTGAT TGGGCAAATG ATTTTCCCTT CCTTTAAGAT 
TCAAAGTCTC AATCAACTCT TCCAGTCGTT CTTTGTTCAC TTTTCTTCCG 
TCCATAAGTA CCGGAAGTGT AATATTCTCC ACTACATTTA ACACGGGTAT 
AAGGTTGTAA AACTGATATA TGAGCCCCAC CTGCCGGCGG CGAAAAATTG 
CAAGCTGCTC GTCATTTTGA GCATAAACAT CCTTGCCGTC CATAAAAACC 
TTGCCGCTTG TAGGTTTGTC CACTCCGCCT AAAATATGCA AAAGTGTGGA 
TTTGCCCGAA CCCGATGGCC CTACAATTGC AATGAATTCA CCCTTTTTTA 
CCGAAAATGA AACACCGTCC AATGCCCTGA CCATGTTCTC TCCGGTGCCG 
TACGTTTTTG TCACGTTTTC AACCCTCAAT ATCTCCATAA ATACTTTCAT 


>NC_017304.1:1998939:1999438
AATGGCTCTG GAAAGCAGTA TTTCGGCCAG CTGAAAATTG CCATTGTCTG 
CAAATTTCTT TGCTTTTGAA AGCATTACAT CTACGTCTTC AATTCTGTCA 
AGCTGCTCTC TTGCAGTGCT TATTGCCACA TTATACGAAC AGTATCTGTT 
CTCAGAATAG ACGCTTCCTT CCATTGTCAG CCTTGTATTG GAGCAGCCTC 
CGAGACAACG TTCTCCGAAA TAGCATTTTT TACACAAGCC GGATAACTTG 
TCCTTGGTCA TTTTTCTGTT CCAGCTAAAG CTGTCAGGAT TCATCCATAT 
TTCTTTAATA GGGGTCTGTC TGATATTTCC TTCAATAAAG CTTCTGTCTC 
TTACGGATGT ACAGCCTAAA ATATCACCGT TATGCAGAAT GCCGAGACTG 
TATTTGCCGG CACCGCATCC GGTCCAGTTG TAACCATCCC TTCCTCCACC 
GTAGCTGTTT TTCCTCACTT CTATTTCTTT TAAATTAAAA TAGCCAATAC 


>NC_017304.1:2014301:2014800
GTAGAAAACA GGTTTGCCCT TGTAGATTTC TATACCTTGG AACTGGTGGG 
GATGGTGTCC CAATATTACA TCCACTCCGT TATCTATAAG ACTGTGGGCA 
AATTCCCTCT GTTCAGGCAG AACTTCAAAG CTTTCCTCCA CTCCCCAGTG 
AAGTGAAACA ATTAAAATAT CCACCTTGCT CCGTAACTCT TCTATGTCTT 
TTTTTATGGA ATCGTCAAAT TTCAAAGGTC TTGGTGCAAC CCCCGGCTTG 
TCCTCTCCGG CCGCAAACTT GTAGTTCGGA TTGCCCTTGT ACACAATTTC 
CGCCATATCG GTGTAAGCCA GCATTCCCAC TTTCATGCTC TTTACTTCCA 
TTATTGCGGG CTTTCTGGCT TCTTCCAAAT TTCTTCCCGC TCCGGCATAC 
TTGATACCGT TTTTATCCAA AATATCCATC GTATCAAACA GCCCGCGCTC 
ATAATAATCA AGTATGTGGT TGTTCGCAAG GTTCATCAAA TTAAATCCGG 


>NC_017304.1:2020525:2021024
CAAATCTTCA AAATAATATA AAGTAATAAC CATTTTTTCT TTCTCCGGGA 
GTTTGCTTAT AGCATCTGCC AGTATTTCTC TGAGCTCCGC CATTTCTATA 
TAACCTTCGG GTTTTTCATC CCTGCTTTCC GGAGCTGTCG TAACACCTAT 
CTCATAGTTT TGCTCCAAAA ACTCTTCCAA AGATATCATC GATGAAAGAT 
TTACTTCATT TAATAGTTTG TTCAATTCAT CGACGGTTAT TCCAAGCTTG 
TCCGCCACCT CTTTGTCCGA AGCGGAACGT CCAAGTTCAT TCTCTATTTC 
GGCATAGACC TTTTCCAGTT CTTTATTCTT CTGCCTCAAA GATCTTGGAA 
CCCAATCCAG CTCCCTTATA CTGTCAATAA TTGAGCCCCT GATCCTTAAC 
GACGCATAAG TTTCAAACTT GACTCCCTTG TTGATGTCAA ACTTCTCAAT 
TGCGTCAATG AGGCCAAATA TTCCATATCC GATCAAATCA TCATATTCAA 


>NC_017304.1:2027378:2027877
GCATTTTCAG CTCTGTTGAC AACCACCCTT ATTATTTTGT TATTTTCCCT 
GTTTGATATC ATTTTTATAA GTGCATAAGC ATCTGTAATG GAAGTCGGCT 
CGGGAGTTGT TACAAGAAAC ACCTCATCGG CCGCCATCAC AAAGCTCATC 
ACACTTTCCG AAAGTCCTGC TCCCGTGTCA ATCAGTATAA CGTCCGACAG 
TTTGTCCAAA AGAGAAATAT TGCTGACAAA CTTCTCAAGC TGCGTGCTGT 
CAAGCTTTAC CAGTTCTTCA ACACCTGAAC CTCCGGACAT GAACTTTATG 
TTTTTAGGTC CGTCGGTCAA AACCTCAAGT ATATTTTTCT TGTCATACAA 
AACATCCACC AGTGTATATT TGGGCACAAT CCCTAAAAGG ATATCGATAT 
TTGCCAATCC AAAATCCGCA TCCAAAATTG TAACTCGCTT GCCAAGTTCA 
CTTAAGGCTA TGGCAAGATT TATTGTGATA TTGGTCTTGC CCACACCGCC 


>NC_017304.1:2029321:2029820
TAAAATACAG TCTTACAAAA GGTGAAGCAA GAACTATAGG CTGCTGGCCC 
AGCTGCACCA GTTTCTGAAC TTGCTTTGAC AAATTGTTTA AAATTTTATT 
TATAACACTT GGTTCCAAAT TAATATAAGA ACCATGCTCC GTTTTTTGAA 
CAGAATCCAT AATCATTTGC TCAAGTTTTG GATCCAAAGT GATAACCGTA 
GATTTTTTAT CCCTGATAAA CTTTTTGGAA ATTGCCCTTC CAAGAGCTTG 
TCTTACATAT TCCGTCAACA TGTCGGTGTC ATGGGTAATC GGCGCATAAT 
CTGCCAAAGT TTCCAGTATT GTTACAATAT CCCTTACCGA TACACCTTCT 
TTTAACAAGT TTGCAATTAC TTTCTGAATT TCTCCGATTG TCATTACTTT 
CGGAACAAGC TCTTCCACTA TGGCAGGATA ATTTTCTTTC ACCTTGTCAA 
TAATTGTCTG AACTTCCTGT CTTCCTGTCA GTTCATGGGC ATGGGCTTTA 


>NC_017304.1:2049034:2049533
CAATCCTGCG GATGCAAGAG CAAATTCAGC CTCATTCTTG TCCTTTGAGT 
CGACAAGAAT ACGCCTTCCC TCGCCGTGCT TATATTTTAT GTTTCTTTCC 
TTCAGAGCCT CCTCAATAGC AGAAATGCTA TCAGGATCTT CAACTGTAAT 
CAAAGGAACA TATGTAGTCC TTGTAAGCAT TACTATGGCT ATTGTAAGTA 
CAACTACCAA AATACCGGAA GTCACAAGAA TCCTCGTTTT TTGGGACTTG 
TCCAGGTTTT TCCAGAAATC TGTGACCTGC TGCTGCATTT TTGATAGTAC 
CTCAGGCATG AATCCACCAC CTTAGTCAAC GGTTATCATC TTTCGTGAGA 
TCTATGCACC CAGTAAAGAA GTGATATGTA AAACATGCAA CCAATTAGAT 
CTGCATTCTC ATTATTTCAT TATAAGCATC CAAAATTTTG TTCCTGATTT 
GCAATGTAAA TTGAATAGCT ATATCTGCCT TTTGGGCGGC AATCATAACC 


>NC_017304.1:205737:206236
CGTTAAAATG AATTATGTTT GTCAGTGATA CTTCAGTTGG TAACGATGCA 
TTATATAAAA GTTTTTTTAT TGTTAGTACA AGGCTTTTGG CTTGGGGTGG 
TGAACAATGG ATTTAAGACC TGAAGAGGTA AGTGCGATAA TAAAGCAGCA 
AATAGATAAA TATGGAAACA AATCCCATGT GGATGATGTG GGCTATGTAT 
TACAGGCAGG GGATGGTATT GCGAGGGTAT ACGGGCTCAA CAACTGCATG 
TCCGGAGAGC TTCTGGAGTT TGAGAACGGT GTATTCGGAA TGGCGATGAA 
CCTGGAAGAG GATAACATAG GCTGTGTGCT GTTTCGCGGC GAAAGAGATG 
TAAAAGAGGG AACGTTGGTG AAGAGAACGG GAAAGACTGT TGAGGTTCCT 
GTGGGAAATT CTCTTATCGG AAGGGTGATT GATCCTCTTG GAAACCCTTT 
GGACGGCAAA GGAAAAATTA AGACGGAAAA GTTCAGGCCT ATAGAATATC 


>NC_017304.1:2062558:2063057
CTGCCATAAT CACACACTTA TCCTCAAGAC CTTTTAAAAG GTGGATGTTT 
TTTTCAAGGG AAGGCCCGGC CGATACCAAT ATACCGGGAA TGCCCTTGAA 
TTTTCCGACC AGAACACCGG CATTGGAGGC TTCACAAATT TTGTTGAGAT 
TTTTTATATT ATTGTGCACC CACAGCTCTC CAAATTTCCT TCTGGTTGCA 
ATATCGACAG TGAAATTGTT TGCAAGCTTT ATGAAACTGT CCCGAAGCTT 
GTCCCACATT TCGGGAAACA TTTCACCATA CACCTCAAGA GGCTGTACCT 
GAATCCCGCC CTTTTCCGTA TCCCAGAACA AGGAATTTAT TCTCTCAAGT 
ATAACATCCA AGTCTTCATC CACAATTATT TCAGCCTTTT TAATCACCGG 
CTCAAGATTT CTTATACAGG CAATCTGATA AAACAAGTTT ATATTGGGTT 
CAATTACAAT TACTTTTTTG TTAGGAAAAC TTGTAAGAAG AACTTCAAGG 


>NC_017304.1:2070103:2070602
TTTTTATTCT TGTTGACCTT GACATAGTAA AAATTTTACT TTTGAAAATC 
AAAAGTCTTG CCTGAACACC ATTATGCCAT TAACATTTAT GTAAAAGATT 
TTAAGCTTCT TTAGTTTCCA TCATATTATC TTTAATATTA TCCTTTTTGG 
TTAACTTATT CAATAGAAAT CTTCGAATAA CAGCAAAATT TAAAAACAGT 
CTGTTTCCAA AAGCAAATAT CGCAGCGAAA TAAATTTGTA TTCCAAGCTT 
GTCCCCTATA TAAGTAAGTG CGGCAGCCAA AAGAGCATTT CCGAAAAAGC 
CTGACAGAAA AATTCCCATA TCAAACTTCT TCTGGATGGT GGAAACAATA 
CCTCCAAAAA CAGAATCCAG TGCCGCAAGA ATAGCTACTG CCACATAGCT 
TGAATACTGC TCAGGAATAC TGTATGGAAT AAATATTCCA ATCAAAATTC 
CAATAATCAA ACCAAATAAA GGAATCATTC CGCTCCTCCC TCTCTAATCT 


>NC_017304.1:2070670:2071169
AGTAAAATAT CTCTCTTAAG AAATTGATTC TATATTCACT TATATCTTTA 
TAGTTTCCAA GATTAACCAA TATCCTGGAG TCAAGGTAGA GTTTAATATT 
GTCAAGATCA GATACATCAA TATAGTTTAT TATACCTTTT ATACCGTATT 
CTTTGCCCCT TTCCCCGGAA TTGGAATCAG CGGACTCAAT AACCTTCATT 
ACCCTGCGAA AAGCTTCCAA ACATTTTGGG TTATGCGTCG GTAAAGCCTG 
TCCCAAAGTA TAACCTTCGC AATCTACTCC TTTTATCACA GGCAGTTTTT 
CGTCCTCAGC ATTGCTGCTT AGAGCAAGCA CAAAACACTC ATTGTCAATC 
ACAAGATTCG CACCCATATA GGGCACCAAA GCAACAGGAT CCCTTTCAGT 
TACTTCAATA CGAACCACAC CCGTAAAGTC TATTTTCACT ATCGCACTTT 
TTAAATACGG ACATCTGTTA AGCAAAAGGT TTTCCGCATC AATTGATCTG 


>NC_017304.1:2103808:2104307
TCCCCTTGTG AAAAGACCTG AACCATGAAC TCTCGGAAGC AGCCCGACTT 
CAGCCGACAA AGGCCTTATT TCGTCAAGTC TTCTGCCGTC AACTCTTCTG 
CCCTCTTCCA AAATATATTC CCTTACAACT TTCTTCTCCA GTTTGTATAT 
TGCTTCTTTA ATGGCTGGTT CCATTTCAGG GAACACTTCC GCAAAATGCT 
CCGTTATTTC TTTTGTAAGA TCATCAATGT TTTTGTCTCT TACCTGCTTG 
TCCACAGCAA GTACGGCTTC CCTCATCTTG TCATAAGCAT ATTCCCTGAC 
GGCATTGAAT ATTTCCTCGG GAACTTCCGC AGATTCATAT TCAAATTTAG 
GTTTGCCGAC TTCCTTTACA ATTCCGTCAA TAAAGTCAAC AATTTTCTTT 
ATTTCCTCAT GTCCTTTTTT GATGGCATCC AGCATGACTT CATCGGGAAC 
CTCGTTTGCT CCTGCCTCTA TCATGACAAT TTTATTCCTT GTGCCTGCCA 


>NC_017304.1:210706:211205
TAACGGAACA CAGTATATAT ATGGACGGTA CAATTAAAGA TAAGATAAAA 
AATAATTTGG AATCACTTCT TAACGTACGG ATTATAGAAA CAGACTTTGA 
CTCCGGGGAA AATGAAAAAG TGGATGTTAT CGCCTTAGGC AGTGATAACA 
ATCCTTTGAT TGTGTTGTTT AAGACAGCAC AAAACGAAAG TGTGGCGGCA 
AGAGCCGTGT TTTATCTTGA CTGGCTTGTA AACAACAAAA ATTTGTTTAA 
CAAGCTCGTC CAAAAAACTT TCCCAGGTAT GAATGTTGAC GGCATAGACT 
GGCAAAAGGC AGGTGTCTGC TGTGTGGGAA GTGACTTTTC CAAGTATGAC 
CGCTACATGC TGTCGCATGT CGGGCGCAAT ATTGAATTGA TTCGATGTAA 
GAAATATGAC AGGGATCTTA TGGTTATTGA AACAGTTTAC AAACCAACAG 
GCATAAGTTT TGGAAAGCCT GTGTCTTTAT CTTTGACAGC CACTTCAAAT 


>NC_017304.1:2109859:2110358
TGCAGCATTC TTAAGCTGCC ATTTTACCGG CTGAGTTGAA TTGCATACCA 
CAGTGGCAAC TTTCTTGCCC TCCGGCAGGT AGCCAACCTG GTTCACACGT 
ACATCAGGCT GCGGAAGTAT ATATTCAACA GGCTTCGTAT ATTCTGGGTC 
ATAAAGGGAT ACATCATCAA GATAAACTGT ATATGGAGGA GTTGCTGCCA 
ATTCGCCACC TAAATGGAAT GTAAATTCGC ATGTGTCGTC AGTTGGCTTG 
TCCATAACAA ACGTCTCGTC AATTTCCAAT ACCTTACCTG CTGTCAGTGT 
GTATGGACTC CACTTGTTGT TCCAATATTC AGCATAGGGC TCGCCCATTT 
GTCCTATTTT TATATAAACT TTACAGGACG CATCTGCCCA AATCTTAAGC 
CGTACTCTAT ATGTATGTCC CTGTTCAAGA GTAAGACCAC GGTGTCTCAT 
CTGAACGCTC CATCTGTTTT GCCCTTTGTC AAGAACAGTA ACGGCAAATG 


>NC_017304.1:2118964:2119463
CTCCATGTTG TACAGGATTT CATCTTTCTT CTTTATTTCC GTAATGTCCT 
TTAATGCAAC AACTGTCCCA ATGATCACAT CCGAATCATT TCTTATTGGT 
GCGACAGTGC CCTCCACAAG TCTTCTCCCA CCCGGAGTTA CAAGACTCAA 
ATCAGTCTCA AGTTTTATCA TGCTACCCCG ATTTACAACT TCTTCAATAG 
GAATTTTATA AACCTTTTCC CTTTTATCCA CCAATCCCGA AAGCAGCTTG 
TCCAATTTCT TGCCTAGTAT TTCTTCTTCA GAAAGGCCCA ACATCTTTTG 
AATTTCATAA TTGCTGAAAG TAACGGTTCC GTTTTCATCC GTTGTAATTA 
CCGCCTCTCC AATGCTTGAG AGCGTTATTC TCAGCCATTC ATGCTGTTTG 
CGAAGTTCAC GGTATGCTTT TGATATCTTT TTCTTAAGGT GCCTTATATA 
AACTTGCAAA AGTGCCAAAA GGACAAGCAG TGCAAGCATT GCGGCAAAAT 


>NC_017304.1:212892:213391
TGTTTAACAA CCTGGACGCT ACCGGAAGTG TAATAGCGGA AGGTCTTTTG 
TTTTTCCTTC CGCGCATTAC GTTTTTTGCG TCAAGAGTGG AACAGACCAG 
AACTGCCATT CCCGGAGGAG GCTATGAAAT TGGTGACAAG CCGAGGCTGA 
ATCTTAAGTG GAGGATGCCA AAGGTCTGGA ATGGCAGCAG TGTTGTTGAT 
GCCAGCACCT TAGGTGCGGT AAATTACATA AAAAACAGCC TGAACGGCTT 
GTACAACAAT GGATTGGACA TTACGAGTCT GAACTTCAGA ATAAACATTT 
CCACCAGTGC AGCTACTTTA AACAGTGGTT CTTCCCAGTC TGCATTAATA 
ATTGAATATA CCGGCTCGGG CTATACCGCC CATGTTTCAG GAGCTGAGGA 
TGTGAAAGTT CCCGTTTTGG GTCCTGACGG AAACGGTTAC CTGAGCTTTG 
ACATAATAGG AAGAAAGGAT GAAAATACTC CAATTCCTCC TGCAGAGGCA 


>NC_017304.1:2134567:2135066
ATTTTCTACT GCAATTACAT TATATTATAT AATAGATATA TTACATATTA 
CCATATCCAT ATGAAATTAC TTTCATTTTT CATTCTTTTA TCATGGCTCA 
CGCAATAACA AATTTGGATC ATTGCGCAAA TTGACTGTTA TACAGATTGG 
CATAAAAACC TTTTTTCGAG AGCAACTCTT CATGGGTACC CTGCTCGATA 
ATATCACCGT CTTTCATCAC GAGAATAACG TCGGCTTCCC GTATTGTGGA 
CAAGCGGTGC GCAACAACAA AACTTGTGCG GCCTTGCATA AGTCTTGCAA 
AGGCTTCCTG AATTTTGACC TCGGTACGGG TGTCAATGGA AGATGTTGCT 
TCATCCAAAA TAAGCATCGG CGGCAAACAA AGCATAACGC GGGCAATACT 
GAGCAATTGC TTTTGTCCCT GTGAAAGACT TCCTCCTTCC TCGCTGATGA 
CGGTATCATA GCCGTTTTCC AGCCGTTTGA TAAAACTGTG GGCATGAGCG 


>NC_017304.1:2139117:2139616
CACCTAAAAC CTGACCATCA TCTGCTATTT CACGAATTTG CTCTTTCGTA 
ACATTCACAT CTTTAAAACC AATCCACAAA CCTATTTTCT TCAGGAAATC 
ATCAATTGCC ACACACGCTT CTTTTGCCGC TTCTTCATCG GAAAGTTCAT 
TCAATGCAGG ATTAAATATT CTTCCAACCT TGGCGAACTT TTCAATTGCC 
CAGGCGTATG TGTACCTTGT AAATTGAGGA TATATTATCG CCAAAGCCTG 
TCCGTGGGAT ACATGGGGAG CATGGCCGCC GACTTGCATT CCCAACCCAT 
GGGGCAGTGT TACTCCTGCG TTGGAATTGG TAAGTCCACC CAAAGTGTCA 
GCCAATGACA TCTTTGACCG TGCCTCAATG TCGTTTGGAT TCTCCAAAGC 
TTTTGGCAAA TATTCCTTAA TCATCTTTAT TGCTTCTATT GCCATCATCT 
CAACTAACGG ACTGGTTTTC ACGGAAAGAT ATGCTTCAAA GTTATGGGCA 


>NC_017304.1:2147156:2147655
TAACTTTTAG TTCCTCACAG AGGTTATATT TTCCTGTACG GCACGGATGA 
CATTTACCAC ATACAACCTG AGGCTCTATA GTCACTTTCT GGCCAACTTT 
CAGATGCTCC ACATCTTCTG CAACTTCGAC GATTTTTCCA CTTACTTCAT 
GTCCTTGAGT TACCGGATAC TTTGTGAAAG GATGTTTTCC ATGATTTACA 
TGAATATCCG AACCACATAT GCCAATTCTC ATAATCTTTA TTAGTACTTG 
TCCAGGTTTT AGTTCCGGTT TTTCCACCTC ATGGAACTCA ATCTTCCCAG 
GAGATACCAT AACCGATTGT AACATAGACA TGCCCCCTTA CTTACTTAAT 
TCGCTTAATT AACTAACTTA AGTATAACTC CTTTTACCCC CTCTTGTCAA 
TATGTTATTT TTCATTTTTA TTCGTTATTA TCTACAGTCA TTTACATTCC 
TTTCGCCAAT ACGAAAAATC CACCTCTCAA AGAGCAGCGA GGTGGATTTT 


>NC_017304.1:2155401:2155900
TATAGGTAGT GTTTTTGTTC CATCCAATTT GTTCAGCGGC AATAAGACTT 
ATCTGCTTTG CGCTGATCGG TTCGTTTTCC CATATAATTT CCATAACTTT 
AATTTCGCTG TCATATAATT TTTGCATTTT ATCAACACCC CTATCAGACT 
ATCTCTATAG TCTAGACTAT CATAATAGTC TAGAATTGTC AATAAGAGTA 
AATAAAAAGT AAGAGCAAAA ATAAAAGCAG CGGACAAATT AAATATCTTG 
TCCCACTGCT TTTTTACCTG TAACATACAA ATCCTTTAAG TACCCGCTAC 
TCCCACTCAA TGGTTGCCGG CGGCTTGGTT GTTATATCGT ATACTATCCT 
GTTAATGTGC TTTACTTCAT TTACAATTCT GTTCGATACC TTTTCAAGTA 
CATCATACGG AATCTTTGCC CAGTCGGCAG TCATAAAGTC GATGGTAGTG 
ACCGCTCTTA GGGCAAGGGT ATAGTCATAA GTCCTTTCAT CCCCCATGAC 


>NC_017304.1:216338:216837
TTAAGACCAG ACACCGTCGA TACAAGCAGC AAGGAAGTTG TTGCCCTCCG 
GGAAAACCCG AATGTCAAGG GCATATACTA CAAATTTACC ATAAAGCGTT 
TGCAAAGATC ATCCAGGAGT TTGCCGGAAG GTGCCGAAAC TGCCTCTCAA 
ATAAACAATG TCAGTCTGGA GGCTGTGGGG ACGAGCTTTA CCTATTCACA 
AATCAGGGAT GAAATACACA ACAGATTGTA CAATAAAGAA TCGGGGCTTG 
TCCAGGAAAA GCTGAACAAA CTTTTGAGCA AGGATAACCA AAAAGGTAAG 
GCTACTGACA TTGATGAAGC GATTTTGCAG CTTATAGGAG AGATTGAAGA 
GGAGCTTTCA ATTTTCCTGA AAAACAGAAT TGACAGCACA ACCGGTTCAT 
ACTCCATAGT AGTGGGCACA AGAACAATAA GGGACTTTGA CAAGCCTATG 
GTGACAAGGC TGACTTTTGA GGATAAGGCC GGCCTGAAAG TTCCCGGTGT 


>NC_017304.1:2165415:2165914
AATCCAGCAG GGCACCCAGA ATCATATCAC CGCTGGCACC CGCAAAACAG 
TCAAAATACA GTATTCTCAT ATCCTTTTCC TTCCCTAAAG TTTATTTATC 
ATACTTGCCA AAAATCCCGC CCCAAAGCCG TTATCGATAT TTACCACACC 
GATTCCGGCC GCACAGCTGT TCAGCATTGT CAAAAGAGCG GAAAGTCCTC 
CGAAATTAGC ACCATACCCC ACACTGGTGG GAACAGCTAT CACGGGTTTG 
TCCACAAGGC CGCTGACCAC ACTTGCCAGG GCTCCCTCCA TTCCCGCCAC 
CACTATAAGT ACATTTGCGG CGCGGATTAC GTCCAACCGT GCAAAAAGCC 
TGTGAATGCC TGCCACACCG ACATCATAAA CCCGCTCAAC ACTGTTTCCC 
ATTATTTCAC ATGTAACCGC AGCCTCCTCG GCTACCGGGA TATCCGCCGT 
TCCTGCCGTT ACGACTGCAA TCATCTTGTC AACTTTCGGA ATATCCCTTT 


>NC_017304.1:217872:218371
CTGCCTCTTA CACGTATGTC GAGGACAGCA AGCTATACAG AAGTGCGGAA 
TCGGCTGCTT CAAACAGGGT GAAGGTCTTG ACCGAGATTG ATATCAGCGC 
ATATGCAGTT TCCACAAACA AGATTAAAAT AGAATGGGAT GATGTGTGGA 
ATACTGACGG AAGAATAGGT TACAAGCTTT ATATTTCCGA AAACGGCAGT 
TTTGCCAATA CGCCGCCGAT ATACATAGGA AAAGACCAGA TAGGCCCGGA 
CAAGCCGGTA AAAGTTAATG AATCAACGGG AAAGCTGGAG TATATTCATA 
CCGCAAGAGA CCCGGGAAGG GTTTATTATA TCAGAATAGA ACCGGACGTA 
AATGATGCGG AGCTTAAGAA AAACCAGTAC AGCAAAACCG TTATTGTGAG 
TAGTTACATT TTGGTCAGGA CAACAAAAAT AGCTTCAACG GAATCCGGGG 
TTATTTGGAA GCTGGAATGG AGTCCGGTTG TTACCAGCCT GAGTGACAGC 


>NC_017304.1:2193712:2194211
AAATCATGGG AAGAAACGCA GGCTGGCTTA CCGCTGCCGC AGCTTTGGCT 
TCATACAAGG GCAATGGTCC TGATTTGATA TACCTTCCCG AGCTTTCCTT 
TGACATAGAC AAATTTGTTG AAGATGTGAC AAGAATCTAC AAAGAAAACG 
GAAAGGTTAT TGTAGCCGTA TCTGAAGGTA TCAAAGACAA AAACGGAAAA 
TATATTTCCG AATACGGTTC AGACCTTGCG AAAACAAAAG ACTCCTTTGG 
ACATGCACAG TTGGGCGGTC TTGCTTCAAC ACTGGCTAAC ATTGTTAAAG 
AGAAGACCGG CGCAAAGGTT CGCGGCATTG AATTCAGCCT TCTCCAAAGA 
TGCGCAGCTC ACGTAGCTTC TCTTACCGAC GTAAATGAAG CTTATCTTGC 
AGGACAGGCA GCCGTACAAT ATGCCGTTGA AGGGAAAACA GACTACATGG 
TTGCTTTTGA AAGAGCGGAA GGTCCTGAAT ACAAGTGCAA TATCAAGCTT 


>NC_017304.1:2205688:2206187
AAGATATAAG GGGCTTTTCA AATCTTTGCT GTGCAAGTAT TTTTTTAGTC 
TCACTGGTAA TAATCTCGGC TGCCCTTGCA ACCTCAAAAA CATCGTCAAA 
TCCGCACATT TTAAGAGCAG TGAGGATATG ATCCCTTGAA GGCGCTGACT 
TTAGCTGTCC ATACAGGGAA GGGGCAGGTA TCGCAACTTT GTATTTATAG 
TCATTTATCA GGCCAATAGG GTCGGTTATC GCCTTTTTGG CATGATAAGG 
ACAAACCCTT ATACACTCTC CGCAATCTAT GCATCTTTCA TTTATGATTC 
TGGCTTTGCT CTTTCTTACT CTGATTGCTT CCGTGGGGCA TCTTTTTATG 
CAATTGGTAC AACCTTTACA TTTGACCTCG TCCAGAGTCA CCGAGTGGAA 
GTACGGACTC ATCTTATCCC CCCAAACACG TTAATGGTTC TCTTTCTCAT 
TATCCGTTAA AAACACGGTA ATCTCAACAA TAGTCCCCTT TCCTACTTCC 


>NC_017304.1:2213023:2213522
ATGACAAGAT ATTTGCAGAC CTTCTCGGAG ATCATTACCA CAAAAAGCTC 
TGTGAAGATA TAGAGCTTCT TGATATGGCC GGAGATCCTT TTGACAAAGA 
AAAAATATTG AAGGGTGAAC TTACTCCAAT GTTTTTCGGA AGTGCCATGA 
CCAATTTCGG AGTTCAGCCT TTTCTTGAGG AGTTTTTACA GCTGGCACCC 
AAACCCGGCA TAAAGATGTC TTCCGAAGGA GAAGTTGACC CTGAATCGGA 
CAAGTTTACT GGATTTGTGT TTAAAATCCA GGCGAACATG AATCCCGCCC 
ACAGGGACAG AATAGCCTTC ATCAGAATCT GTTCCGGACG ATTTACCCGC 
GGGATGACAG TTTACCACGT TCAACAGGGA AAAGAAGTGC GTCTTTCCCA 
GCCACAACAG TTTATGGCGC AGGAACGCAC CATTGTTGAG GAAGCTTATG 
CCGGAGATAT AATAGGTGTG TTCGATCCCG GTATATTCCA CATCGGAGAC 


>NC_017304.1:2218031:2218530
TTATTCCCAA ATTCCACGAT TTAATCCAAC TAATAACATA AAAATTAAAT 
AGTATTTTCT TTATTATTAG TATGCTTTCC TATATATAAT TGATTCAAAA 
ACAGTTTCAT GCACATTTTT GCACTGAAGC ATAAGAAAAT CAGCCATAAT 
TCTACATTTT TGCAGCACTT TTGTAATAAT TGCCTTTTTC CATACAAAAT 
AAGGATTGAT TTTAAGCTCA AAATATTGTA AATTTATCAT AGAAAAACTT 
GTCCAAATTT GTTTTATACA AAAAATAACA ATAGAAAATA TTAAATTATA 
AAAAATGGTG GTTTGGTATG AATTCTGTAT TAGCTTTCTG TCTTGGAATT 
CTGCTAGGGG TGCTTATCGG AGCAATTGCA GGAATCGCCG GAGCAATAGC 
AGGCTTGAGA GTATTGCATC TTATGAAGCT TAAAAGAATT AACGACAAAA 
AGAAAGCAGA AATAAATATC GCGTACAGAG ATATTAACTT TCTTAATGCC 


>NC_017304.1:2221654:2222153
AAGATTTACT CATCTTTCTT CCCAGTGCAT CCCTTACAAT ACCATGTATG 
AACACATATT TGAAGGGTTC TTTTCCCGTA TGCTCCAAGG CTGAAAATAT 
CATTCTTGCA ACCCAGAAGA ATATAATATC ATACCCTGTA ACAAGAACAT 
CCGTTGGGTA GAAATATTTC AAATCCTCTG TTTCATCCGG CCAACCAAGA 
GTTGAGAAAG GCCACAGTGC CGAACTGAAC CATGTGTCAA GAGTATCCGG 
ATCCTGCTCT ATTCTGGAGC TTCCGCATTT TGGACAAACA TCGGGCATTT 
CATTTTCAAC CATCATATAG CCGCATTCCT GACAGTAATA AGCCGGTATT 
CTGTGTCCCC ACCAAAGCTG CCTTGAAATA CACCAATCCT GAATGTTTTC 
CATCCAGTTA AAGTATATCT TTGAGAATCT TTCCGGTACA AATTTGATTG 
TTCCGTTTTT AACCACTTCT ATAGCAGGCT CTGCCAGAGG CTTCATTTTA 


>NC_017304.1:2222827:2223326
AGGAGCATCC AAGCTTTTTA AGCTGCTCGA CGATTCTTCC GCCGTAATGC 
CTCTTCCATT CCCAGGCTCT CTCTAAAAAC TTTTCTCTTC CGATATCCTC 
TTTGGTAATA CCTTCTTTGG CCATGGCTTC AACAATTTTT GCCTCTGTGG 
CTATGCTGGC ATGGTCAGTA CCGGGCAGCC AAAGAGTGCA ATACCCCTGC 
ATCCTCTTCC ATCTTATAAG GATATCCTGA AGAGTTTCAT CCAAAGCATG 
TCCCATATGA AGCTGACCTG TAATGTTTGG CGGTGGAATA ACAATGGTGA 
AAGGCGTTTT TTCTTTGTCT ATTTCAGCAT GAAAATAGCC TTTCTCCATC 
CACTCCGCAT ATAATCTGTC TTCAACCTGT TTGGGGTCAT ATGTTTTCGC 
TATATTTTTT TCGCTCATAC CAAAACCTCC ACTCACTTTA TTAAGAACTA 
ACTTTTAAAT CTATCTGTAA ATAATCAGTA ACAATATCAA TCCGGGAAAT 


>NC_017304.1:222622:223121
TTTTAAAGTT GCTTTACAAA ACGGTGGAAG AGGGGATATA TATTGAAATT 
TTTGTTAAAA CATTTTTATT TGTTAATTAT CTTAATTATA CTATTTACAA 
TTGGGAGTGC AAAGCTATAT TATAATAAGG GGTCCTCTTC GACTGCATTG 
AAGGAAGCTT TCATAGCATC CGGGGCAACC CTTGCCAATA CTGAATTTTA 
TGCATGGGCA AAGACAGAAA AAAGTTTCGA AGAATTGTCA AAAATCGTGG 
ACAACCTTGC GAAAGATATG AATGTGGAGA ATAATGAGCT GTATTCGAGA 
AGGCTCATAG GCAACGACAT GATTGACAAG ATAGAAGTAA TCGGAACCAT 
CGGCAGGGGA AGGATGGTAA ATATATGTGC CCAGTCTGCC AGAAATAAGA 
AAGACGGCGA AAAATCCTAT ATTTCGCTGA GTCTTACTTT AGGACCTGAA 
GAATTTGAAC TTGAAAGAAT ACACGACAAT TTGATTAATG TGCTTGACAA 


>NC_017304.1:2228239:2228738
AAGGATAACA TCGTACTCAT TAATATATTC TTCGACACCG CTAAATATTT 
CATCTGTCGA CGGGGTACCG TATGCTGCAA GAGGTATCTT TCCAAAAAAA 
ATAACCATTT CAGCACACGC TTTTGATTCA ATAGGTTTGT TGGCAACCGC 
GTACGCAGTG GTATAAGGAG GATGGGCATG CACCACGGAA TATATATCCT 
TCCTTTTCTT GTATGCCTCG AGATGAAGTT TTATTTCAGA CGAAGGCTTG 
TACATCCCTT CCAGTATATT TCCGTTCATA TCAGTTTTCA CAATCATGTC 
TTCCTTTAAA AAACCTTTGC ATATACCGCT GGGTGTAATG TAAACATTGT 
TGCCGTCCCG AACGGAAAGG TTTCCGGCAA AAGCGTTTAC CATACCTTTC 
TCATACATTA ACTTTGCTAC TTTCACTATT TGTTCTCTAA TAGCATCCGA 
CATATTTTTT CCCCCTAAAA ACTTGTATCA AATAGAATTT TAACATTTTA 


>NC_017304.1:2241216:2241715
CTATGCTGGG CTCGTCCAGG ATATATATAA CTCCCATAAG TCCCGAGCCA 
ATTTGTGTGG CAAGCCTGAT TCTCTGGGCT TCACCTCCGG ACAGTGTTCC 
TGCCGCTCTC GCAAGGGTGA GGTAGTCAAG CCCCACATCC ACCAAAAATC 
CCAGTCTTGC ATTTATTTCC TTCAATATCT GGCGGGCAAT AAGCTGCTGC 
CTTTCCGTAA GGTTTAAATT TGCGAAAAAC TCTTTTGCTT CTCCAATGGA 
CAAGCAGCAA ACTTCATATA TATTTTTGCC GCCTATTGTC ACTGCAAGAC 
TTTCCTTTTT CAATCTCGCC CCCTTGCAGA CAGGACAGGG TATATTGCTC 
ATAAAGTTTT CATAGTACTG CTTCATTACT TCCGAAGTTG TCTCTTTGTA 
TCTTCTCTCC ATACTGTTTA TAATTCCCGG GAAGCTTGCC ATGAATGTTC 
CTTTTTCATT TTCCCTTTCA TATTCTATTT TAATTTTTTC CCCGTTGGTG 


>NC_017304.1:226239:226738
CAGCTACAGC CGCAGTAATT ACGGCTCATA ACATACGCTC ATCGAGAAGT 
ATTGGTGAGG AAGATATAAT CTCGCCTGAT ATGGCAAGCA GTATAATGGA 
TGAAAACGGA AATAGCAGTA GTTACTTGTT ACCGCAGGAC GGTTTTGAAA 
ATGAAGATGC GGCAGAAACA CTCGGAAAGG CATCCGAAGC AGTAAAGCCG 
ACCGAACCTG CTGCAAGTCC GAAAGTCCAG GAAAGTCCAA AACCTTCGGA 
CAAGCCTCAG AAAACAGAAA CATCAACAAA AACGGAAAAC AAGGACGAGA 
AAACTCAAAA CACAAAATCA TCGGGAAAAA CTGAAAGCAA ATCCGCAAAC 
AAATCCGAAG GCAAGACTGA GAGTGGCAAG AAAGTTACAT TTGTAATGCC 
TGTTTATGGA GAAGTGACTT TTGAATATGC TATGGACAGG CTGGTTTATT 
CAAAAACTTT GGATGAATGG CGCGCTCACA GTGGTGTGGA TTTGAGAGCG 


>NC_017304.1:2270292:2270791
TTTCATTGAA AGCTCCTTGG CCAAATGGGT TACAAATATC AAAGGAACGG 
CGTCCTTTCC CCTGTCCTTC TGAATTACCG ATGCTATACT CACTCCGTGT 
TTGCCAAAGC ATCCGGCAAT TTTGGCAAGA ACTCCCGGCT TGTCCTTTAC 
CGTAAGTCTG ACAAAAAATT CGCTTTCCCA GTCATCATTG AATTTTATCT 
TCTCAGCTGA GCCTTCTTCG TCATTGTAAA AACTGATATA TCTGTGCTTG 
TCCTTCTGAT GGCATGCAGT AATTATATCC GACACAATTG CACTTCCCGT 
AGGAAGGTCC CCGGCTCCTC TGCCGTACAG CATTATATTC CCCACGGCGT 
CCCCTTTAAG GAACACTGCA TTAAAGGAAT GCCTTACAGC AGCCAAAGGA 
TGGTCAAGAG GTATAAATGT CGGATGCACT CTTACTTCGA TGGTATTGTT 
GCGCTTTTTG GCAATGGCAA GAAGACGGAT TGCAAACCCC AGCTCCCTGC 


>NC_017304.1:2272965:2273464
CTTCTCTTTT GATTTCATCC TCATTGGTCA GTATATCCAT TATTGCCTCG 
TTCACTCTGT CAAAATGCCC CTTGGCATAC TCGCATTTTT CCGGTTTGCA 
TACGGCTTTT TCCATAAAAC ATATTTTTTC CTTTGCAGTG AGAGTCACCG 
TTTTAAATAA AAGTCCCTTT TGCCTCATTT TTGCAAAAGC TTCTTTGGCG 
ACACCGCCTG TAACGGTCTT TGCCGTAAGG TAAAAAATTT TTGAGGCATG 
TCCCTCCCCT ATTGCCTTGA CTGCCGGAAA CAGGGTTGAA ATGGTCTTTC 
CAATACCTGT GGGCGCCTTC ACATAAAGTT TTTTACCCTC CGTAACGGTC 
TTGTAAACAG CCACAGCAAG TTTTCTCTGA CCTTTTCTGT ATTTCTCAAA 
AGGAAACTCA AGAACTTTAA TCGAACAGTC CCTTTTAACC TGCCAGTCAC 
AGGCAAGCTT TGCCCATACA TAATATTTTT CAACAAGTTC CTCGAAAAAC 


>NC_017304.1:2274821:2275320
CTGGGAACTT AGTTTTTCTT TGCTCTCAAA ATCTTTATTC AATATGGACT 
TTTTCTTTAC CAAAAAACAA CTTATGCCAA GGGACAAAAA ATATGAGTAC 
AGGTATGCTT TAAGTACGAA TATCTTGCAT TTGTTATGCT CCTTGAGCTT 
TACAATCTTT TCCACAATTT CCCTCGGAAC GACATTTGCA TCCAAAAAGG 
TTAAATGTAT CTCACAATCA CAGTTTTCAT CAATAGACTC CAACAGCCTG 
TCCACGTCGG CTTTTGAGTC CAATTCACCC ATAACCGAAA TATGCATTAT 
GTGACCGTTT CTGGCTTTAT GAATATTCAA ACAACTACAC CCCAAACCCC 
GTATATAATA ATTTATGATA ATTAAAGTAA ATTTTCATAA TAATCAGAAT 
TAAATTTAAG AGCCTAAAAT TGCTTGTTAA ATTTGTCCTT TAAATTTGCC 
CGCTTAGTTT TCTTTGGCTG TCCAGGCTTT TATAAGCCGT ATCAGGACAT 


>NC_017304.1:2286961:2287460
TTTGTTCACG CCATGGCCGT ACTTCTGATC GCCGTACAAC GGATGACCTA 
TATTGGCCAG TTGGACCCTG ATCTGGTGAG GACGTCCTGT GTGCAAACTG 
ACTTTTACCA AACTGAAACC GTTATAAATC CCCTCTACCT TGTAATCCAA 
AACCGCCAGC TTGCCTCCCG GCGTGTCTTC TTTGACCACG CTTACCGTAT 
TGTTCCTGGT GTCTTTTAAC AGATAATTCT CAAGTCTTCC TTCAAGCTTG 
TCCAAAATTC CGTGAACAAC TGCCAAATAT ACCTTTTTAA ATTGTCTGGT 
GCGTACCTGG TCTGAAAGTC TTGATGCGGC TTTCGAGGTT TTGGCAAAAA 
CCATTACTCC CCCCACCGGG CGATCAAGCC TGTGAACAAG CCCGAGATAG 
ACATTTCCGG GCTTGTTGTA TCTTTTCTTT ATGTCCTCTT TGAGAAGAGT 
AAGCATGTCG CTGTCATTGG ACTTATCTTT CTGGGTTGGA ATATTAACCG 


>NC_017304.1:2301588:2302087
CTTAACTTCT TCAACAATTT GGTAACACTT GTCCGCCACT TGATTCCATC 
TTGTGTCTCC TGTATATTGA GCATACACTT TGTACCATGC AGGCGCAAAA 
TATGACGGGT TTGTTACTGA TGAACCTCCC CATCTGTCAC CGGGCTTTAA 
TACATAGGAT CCATGCTCTA CACAATGGTT GTAAAGATTG TTTATCAATG 
TCCTTGCTTC CTGCCCGTAG TTTATTGCAC CGGAAGAACC CCATAACTTG 
TCCGCAAATA TGAGCGCAAG TGCAATATCC TCATCAGCAT CGGTTGCCGC 
ACCGTCGCCG CCGTCATGAC TTGTAACATT GTTGTTGGCA TCAATGTGCC 
AGTGCATAAG TCCGTTTCCA TTGAAATGAG ATTTTACGTA ACGGTATAAA 
TCGTCAAACA AAGCCTGTTC GTTAAAGCAA ACCGCCAAAA GAAGTCCGTA 
TCCCATACCT TCGGATACCG TATCATAATT GGTGGAAGCA TCACGCTGTA 


>NC_017304.1:2305884:2306383
TTTCTGGTCC TGCATCGAAG CAGCCATTTC TTCGGATGCT GCCGCATGCT 
CCTGCGAAAT TCCGGCTATG CTTTCCATTT CCTTACGTAT TTGAGAAAAG 
AGAAGAGTAG TGTTTTCAAT CATTTTCAAC TCACTGTCAA TATAATTGTC 
AATATCCTTA AAAGACTGGT TCATCCGGTC ATAACTCTCA CTTACTTTTT 
TCACAATGGC TTCTCCTGCT TTTGTTGCCT CGGTTCCGCT ATATACCTTG 
TCCAATATCG CATCTGCTTC GTCCTTTATA TTCGTTATAA CCTGATGGAT 
AAGTCCCACT GTTTGAGTAC TCTGTTCCGC AAGCCTTCTG ACTTCATCTG 
CGACAACGGC AAATCCCTTT CCCGATTCTC CTGCTCTTGC CGCCTCAATT 
GACGCATTTA AAGCCAACAT ATTGGTTTGC TCGGCTATCT CCGTAATTCC 
CTGCAGAAAT TCATTTACCC TGTCCATGCT CTCCTGAAGC TTTAGTACCG 


>NC_017304.1:231493:231992
CAGGTTTTTT CTATTCATAC GGAGAGCCTT CGGGAATGGT GGTTATTGAC 
GGGAAAGTTT ATACGAAGTC CACGGGAAAA TACCCGGTTT TTGTTGTACA 
GGGTAAAAAT GCTTTCTTAA GCGAAATTAA GAGCAATATA TGGATATTGC 
ACGGCAACAG AAGGATTGCG GCGGATGATA TAAACAGAGA GGGAAAACCC 
GGTGAAACGG TGGTGTACAC GCCGGTTTTC GGCCCTACAA ACCGGGCGGA 
CAAGCTCCAT ACATCATATA TTGTGGAGAA TAACAGAGTA GCAAGGAAAT 
TTCGTGGGGA TACGGAGTGC AAAATTCCTT CGGACGGAAT GGTAATTACC 
TTTTATGAGC CCATTTCATC GGAAGAAAAA TTTGAAGTGG GGGACTGGAT 
CGGAATCGAT ATTGATCCGG ATTTTGGGCC GGGATTTCAG GCGTATGAAT 
GCGGAAGCTG GCTTGTAAGG GATGGACAGG TGGTGGCTGT TGACAGGGAC 


>NC_017304.1:2321421:2321920
TTTATGTTGG AACCGAAGGA CATTATTTTT GACGTATCCA AAAATATCCA 
CACAGACTTC TTTCCTTCTT TTTCAAACTC ATTTACCACA GGCCAGATAC 
TGCCCCTGAC CAAATTTCTC GACGTAACCT TCCAGTTTAT CGCCTTAAAC 
GGGTCACCGG GAGAATAGAG CCTGAGTTCC TTAAATTCCT GGGTTGTCAT 
TCCCATGCTT GCCAAAGCTC CCTCCGGCAT CGGAACTTTG CACACCGTGG 
ACATGCCCCT TACCTTCTTG AGTTCAATAA GCCTTGGGGT CACTTCTACC 
GTCAAATCCG TCTCATATTT TCTGTTTATC GAAAAAGCTC CCACAGCATG 
TCTGGCTCTC CAGCCAGTGG TCCTGAATGT ATAAGTTCCC GATGCTGTAC 
AGCGGACAGT ATAATTTAAG AGTATTTCTT TCGGCTCAAA CCCTTTCCAC 
ACTGCACAGT AATTAGTTCC TTCCACCAGT TCAAAATGCG GGGGCACAAT 


>NC_017304.1:2353475:2353974
CCGGGCCACG GATTCATCGT TATATACTGA ATTAAAAAGC CAAAGGCTAC 
AAGCAGTAAA TATATAATCA TCCTCGCCGA ATATGGAAGA CTATTTAGCA 
CATAAAATTT CAAACTATCC TCTCTTTCCG GAGACGGAAA ACCCGGTATA 
CGACTCAAGC CACTCATACG CTACTCCTTT CCTTACATAA ACCAAAAGAT 
TTCCATGAAT CATAAAGCTC TTCGTATCCA TGTATATTGA AATACAGGGG 
ACAGGCTCCC TGACATACCG CAAAATGTTT GCAATCCTTG CACTTTTCAG 
GTGCGGCTTC CTTGTCCCTT ATCCATTTGG AGCGCTTTTT AAACCATACG 
GCTTCAAAGC CTTCATCCAG CAAATTCCCC ACAGGCTCCG CCCAGCTTGA 
ACATGGCAGA ACATTTCCTT CAGGATCGAC GGAAAGCAAT CCTTCACAGG 
CACTGCATCC TTTATTGCCA AGCCCCACAG GAATTGGATT AAACAAGCAC 


>NC_017304.1:2355617:2356116
TATAAGTGCT ATCTCAACGG CATCAAGCCC GGTGGCAACA GTTCCGTCCT 
TCCTGAACGA AGCTATTTCA ATCTTTGGAG GATCCCAATC CTGCCTTGCC 
CATTGAATCT GATCCAAAGT CTCCCGGGCT TTCATCACGG AACTGTGCTT 
CCTTCCCACT ATTATGTAGA TCATTACAAA AAGTCCGATT AAGATTGTCA 
ATAAAATTAT TCTGCCTTCA GAGCCATTGT TCACATTCTC CGGCTGCCTG 
TCCATATTTT CTTCGTACCG GTCGAAAGGC CCTTTCCCAA ACTCATTCGG 
CGGAAAATCA ATATCTGCCG GATCATCTAT ATTAAAAATA TCCTCTGTAA 
TGTACTGTTT AATTTCAAAC TTGTCATAAG CCGCCAAATT CTCCTTGTGA 
AGCAAAATCT GAACTCTCGG AGTCCCATCC AGCACCTGAA CCCTGTAGTC 
AATAAGGTAT TTTTCATTCA TCCACTTCTC CGTGGCAAAG TCATGCTCAA 


>NC_017304.1:23635:24134
CTTGAAGTGG CGGAAGAATT CTACAAGCTT ACGGGAAGAA AATACGGATT 
TTTTGAAGAA TACAAAACCG ATGATGCCGA TGTTGCCATT GTTGTTATGA 
ACTCCACTGC CGGTACTGTA AAATATGTTA TCGACGAGTA CAGGGTAAAA 
GGCAAAAAAG TTGGTTTGAT AAAACCTAGA GTATTCAGAC CTTTCCCTGT 
TGATGAACTG GCACAGGCTT TGTCAAAGTT TAAGGCAGTG GCCGTTATGG 
ACAAGGCTGA CAGCTTCAAT GCAGCCGGAG GACCTTTGTT TACAGAGGTA 
ACAAGTGCAC TCTTCACAAA AGGAGTATTT GGTCCTAAGG TTATTAACTA 
TAAGTTTGGA TTGGGTGGAA GAGACGTTAA AGTTGATGAT ATTGAAGTTG 
TTTGTGAGAA GCTTCTGGAA ATTGCAAGTA CAGGCAAGGT AGACTCAGTA 
TACAATTACC TTGGTGTTAG AGAGTAGGAG GTGTGGTAAA TGGCTTATAA 


>NC_017304.1:2375313:2375812
CATGTTTTTC TTGTAAGCCT CAACTCCCGG CTGGTCAAAA GGATTTACAC 
CAAGGAGGTA TCCGCTTATA CCGCAGGCTT TTTCAAAGAA GTATACCATA 
TTTCCAAAGT AATAAGCACT AAGCTCAGGC ACGGTTACCA CAAGATTCGG 
AACACCGCCG TCGGTATGGG CAAGTACCGT TCCTTCCATT GCTTTCTTGT 
TTACATAGTC CACGTCTTTT CCGGCAATAA AGTTCAATCC GTCAAGGTTG 
TCCTTTTCTT CCTTTATAAC AATATTCTTT CTGGGCTTTT CAACCCTGAT 
TACCGTTTCA AATATGTTCC TGAGTCCATC CTGTATATAC TGTCCCATGG 
AATGAAGGTC CGTAGTGAAG TCAACTCCGG CCGGGAATAT ACCTTTTTGA 
TCCTTTCCTT CACTTTCTCC GTAGAGCTGT TTCCACCATT CTGTGAAGTA 
ATGGAGTGAA GGTTCATAGT TTACCATTAT CTCAATTGTC TTGTTCTTTC 


>NC_017304.1:2378654:2379153
GCCCATAACG CCGGCCACTC CGACAGCCCT TTCCTCATCG GCTATCACAA 
GCATTGAGGA GTCCAGTTCT CTGTCCTGAT CATCCAAGGT TTTGATTATC 
TCTCCGTCAA AAGCTCTCCT TACAATAATC TTGTTTCCCT TTATATCCTT 
GATGTCATAA GCATGCATCG GCTGACCGTA TTCCAGCATT ACATAGTTTG 
TTATGTCAAC AATATTGTTA ATCGGTCTTA CTCCTGCAGC TTTAAGCCTG 
TCCCTCATCC ACTTGGGAGA AGGTCCGATT TTGACATCCT TTACAACCCT 
TGCCGCAAAT CTCGGGCAAA GCCCGGTATC TTTCACCTCA ACGGAAATAT 
ACTGCGAAGC GTCGTCCCCT TCTTCCTTCA CATTTATAAC AGGCCTCTTG 
AACTTTGTCT TCAAAGTGAC AGCGGCTTCT CTTGCAAGAC CAATAATACT 
AAGACAGTCC GGTCTGTTGG ATGTAATTTC AAACTCAATA ATCTCCTTGT 


>NC_017304.1:2388505:2389004
AGTCCTGACA TAAAAAAGCT CCACGGGAAG CCGTGCCGTG TCCATCCTTC 
CCGCCGCATT TATTCTGGGC GCTATCTGAA ATGCAACATC TTCCTCATTT 
TCAAGCTTTC CGTTTCTTTC CGCCACCTCA AGAAGCTGTC TGAGCCCAAT 
TCTTCTGGTA TTAAACAAAG CCGGCAGAGC TTTTTGAAGA AGGTACCTGT 
TCTCTCCGTT AAGGCTCACA ACATCCGCTA TAAGGGATAG CGCAAGCATG 
TCCAGAAATC TTTCCGCCCT GTCAGGAAAG CCCTTTTTCT CAAGCAAGGC 
AAGGCATAAA AAATACACCA TCCCACAGCC GGAGATATTC CTTGCCCTGT 
GCCCCTCTTC CAAAAGCTTG GGATTTAATA TGGCATCGGC AGGAGGAAGT 
TCGTCGGGAA CGGTATGATG GTCGGTAAGC ACCACATCCA TCCCCAGCTC 
CTTGGCAAGA GTTATTTCCC TGACATTCGA AATTCCACAG TCACAGGTAA 


>NC_017304.1:2389368:2389867
CTTCCTGCGG AATGGAAACT CCCTTGTTTA ATATATTCAC CCTGACTTTC 
AACTATCTCA ACTCCTCAAT GCTGTCCCAA TCCAGCTGAT CCAGAAAATC 
TTCATCATCT TCCATGGCCT CAAAATCAAC CCGTTCATTG TTGCAAAACC 
AGTTAAATTC ACAATAGGGG CAGTTCTTTT TGTAAAGTTC CTTGTCAAAG 
TCTTCGTAAT CATAATGCAA AATACCGTCT ATTTTGCTTC TTAGAGCTTG 
TCCAAACTGT TCGTGCATTT CGTCACTGTA GTTTATCTCA GCCAAAACCC 
GGACAGGGTC CGGCTGCCAG TAAAACATCC TTATGTTTGA GCAGTCAACT 
TCCCTTTGAA CCACTCTTTC CGCCTGTTCT TTGAGCACAA AAAGATATAC 
CATTGTCTGA AGGCTTCCTT TAAGCCTTTC ACTCTTTAAC CTCTCGTTTT 
CTGCCTTGTC CGGATTCTTT TTGCCATGGG TTTTCCAGTC CCATATTTCA 


>NC_017304.1:2393487:2393986
CCTCAATAAG CTCAATGATT CTGTCCCCTG CTTTTTCCAG CATGTCGCTT 
CTAAGCTCCA GCGGCGGAAC CCTCTCTATT TCAGGCCGTG CTTTGAATTT 
GCACGGGGCA GAGTTTTCTA TAAAATCAAA AAGCATGTCC GAAAATTCAT 
ACATAAAATC CTTGCAGGTG TAAGATTTAT TAAGCTCCAC TATCTCCATT 
TTGTCAATCA ACTGCTGCTT CACATATTCA TGATTGCTTC CGAAAGCCTG 
TCCATATCCC CCTTCATGAT TATACCCCAA AAGACAGGTC TTTAACTTCG 
GCAGCAGGAA ATTGATAAAA TCAACTTCTG AGGGCACGCA CTCCTCGATA 
TTGTCTACAA TTAAGTGTTC AATCCTTCTA AACAACTGAT TCTGGTATGT 
TTCATCGGGA AGGAGGCACT TGTTGTACAG TTCCACAGCC ATGCCGAAAT 
CAAATATTCC AAGCTCCATG CACTTTTTTC TGTAGTCCCT GATTATCTCA 


>NC_017304.1:2399017:2399516
CTTGCAGTTC ATAGTGTCAT AAAAGCTACT ACCGCGGTAT TTCATTCTTT 
CCTCATCGGT TTTGCCATAC AGCAAATACG ATATAAGAGG TCTTGAATAT 
ACATGGTAAG GCTCTTTGCC AATTATCGTT ATTTCGCCTT CAGTATCAAT 
TTTTCTTATT CCTTCCACAG CTCCCACGGC GGCAATGGAA TTTCCTATTA 
TAACATATTT CATTTTTTCA CCTCTCTTCA AAAACAATGG CGTTGTTCGG 
ACAACCTTTC ACGCACTGGG GAGTTCCATG TATGTTATTG GTGCACAGCT 
CGCATTTTTG AATGACTGAT TTTTCACCCG GGCTTACTGC CCCGTAAGGA 
CAGCATAAAA TACAGGTAAA GCATCCGACA CATTTGTTTT GGTCAACGGA 
TATCACTCCG TCTTTAACTG AAAGCGCCCC TGTAATGCAG CCCTTCACAC 
ACAAAGGCTC TTCACAATGC CTGCAGGACA CGGCAAAGCT TATATTATCC 


>NC_017304.1:2426902:2427401
AAGAAGAATT TGAAAAAAAA TTTGCAAAAT AAAATAGTCC GGGCAATACC 
GGACTATTTT TAATATTTCT TTACTTTTTT ATCAAGAGCC CTACCAAAAC 
TATACCATGA GTCTCTTAGC TTAAACCTCA TTTCTTCATC CATTATCCTC 
TCTATAATAT CGTTTAATTC CCTTCTCATA CGCATGTACT CCGCCAACTC 
AAATTCTTCT TTTTCCAATA GTTTTTCCAT CTCTTCAACC CATTGACGGA 
CAAGCTCAGA ACCGGAAAAC TCTTTGGCTA TTTTTTTCTT TAAATGAGAA 
ATAACAAGTT TTACAGCCTT TTTCTTTACG TCCGCATCCG TCTGAACTTT 
CCTTCCCTCT TTTTTGGTTC CTTCTTTTTT GGAATTAGCA TTGGATTGAA 
CCTTCTCCAT TTGAAACACT CCCTGTTAAA TAATAATAGT ACAAAATAAT 
GCAGTTATTG CTGCAAAAAC AAAAATTATT TCTTTATAAA ATTATTAATT 


>NC_017304.1:242738:243237
CGAAGCTTAG CAAACTGGGA GGAACGGACT GGGCAAAGAC AAGAGCCAGG 
ACAAAGGAAT CATTAAAGGA GCTGGCTCAG GAGCTTATTA ATTTATATGC 
CCAGAGGGAA ATGGCAGAAG GGCATGCTTT TGGAAAGGAT ACCGTATGGC 
AGAAACAGTT TGAGGATCTG TTTCCGTATC AGGAAACGGA GGATCAGCTG 
AGATGCATTG AGGAGATAAA AAGGGATATG GAATCGCCGA GGCCCATGGA 
CAGGCTTCTT TGCGGCGACG TTGGCTACGG CAAGACCGAA GTGGCAATGC 
GGGCGGTGTT TAAAGCAGTT ATGGACGGAA AACAGGTGGC TTATCTGGTT 
CCCACAACGG TTCTTGCCCA GCAGCATTAC AACACTTTTA AGGAAAGAAT 
GAAGGATTTT CCGATAACAG TGGAAGTATT AAGCAGGTTT AGAACACAGG 
CGGAACAAAA AAGGATATTG AAAGATGTAA AAGCCGGCAT GGTGGATGTG 


>NC_017304.1:2443177:2443676
GGTACCCGCT TCCGGTGCAA AAGTAAGACC GCTTTTTCGA ACTTTCTGGG 
CCTTTTCCAT AAGTTCAAGA GAAAAGGAAT CCACCCTCAG AGACGGAAGC 
GAAAGATTCA CTTTTTTCGG CTCCATCTCA CAAATCAGTC CGTCGGTTAG 
TTCTTTCAGC GCCGTATAGT CACTGGTACT TAAGGAAGTA AGTGAAATCT 
CCTCATAACC CGTGCTTTCC TCAAGCTTTC GGGATATCTC CAAAAGCCTG 
TCCGCCGATC TTTCCCTTAC AGGCCTGTAA ATAAAACCTG CCTGACAGAA 
TCTGCATCCC CTGATACAGC CCCGGAACAA CTCAACCATT ATCCTGTCAT 
GAACGATTCC CGTAAAGGGA ACTACTATTT TTTCAGGGAA AAAGACCTTG 
TCCAGGTCCT TTATAATCCT TTTTCTTATT TTTTTGGGAT ACTCATCCCT 
TATCGGCAAA AAAGAGCTTA TGGTGCCATC GTCGTTGTAT TTTACATCAT 


>NC_017304.1:2464100:2464599
GTCAGAATAC TGGAGAATGA AAGGGGCCGA ATCAGCCCCT TTGAGCACAT 
CCAGGCAACG AGGGTCAATT ATGCTCCGTT CTTTCGCTTT ATACTTGAAA 
ATTGCCGATT TCACCGCATA TCTTCCCGAA ATCCATTGCA GCCTGTTTTT 
CGGATTCCTC AAATTTTTTA AATGAGCAAG CTCCCTTTCG GACAGCACCG 
ACAGAACATC AATCTCATTC ACTTTTATTT TTCGGGCTAT TTCACGCATG 
TCCACAATAT GATAGAAAAC CCTGTGTTCT GCCGCATACC TTTCCAAAAA 
GAGATTTGCC AGTCTTAAAG TGTCTTTCCC CTCCGCAATC ATGTTCGTAA 
TCATGAGTGG ATAAGCCTCA TCTTTACGCT CTTGGCATAA TAGCATACTT 
CATTGTTTTC ATCGAGCATA ATAACATCAT ATACTTTTAC TTCATCATCC 
TCATGTTTCA ATGCACAATA CGCCTTGTAG CGGATTCTTT CCTTCGGAGC 


>NC_017304.1:2464873:2465372
GTCTTTGAGT GCTTTTCCAG TAAAGTCTTG TTCCATGGGT TCGCTTTCAA 
TTTTCATCAA GTCAAGAAGG TGACGGTATT CCCCTAATTT GCCGCTGACA 
TTCATACTGT TTAAACCTAT AAGTTTCGAA ATACCGAATC TGGAGTTCAG 
GTAAGTGTAC AGCTTCACAT CAACACCGTC CGTTCCTTCC TTTTGGTCCA 
GCAAGGCAAT AACTTCTCTC GGCTCCTCAT GGAAAAGCTT CAAAGGCTTG 
TCCATATTCA TGTTCCTGAA GCAGAACTGT GTCTTTTCTC CCGATATCAT 
GCTGAAAGCT TCCGCCGCCA GTTCCATGAA GGATACCGCC GGAGCCAAAG 
GCACCGTTCC AAGCCTGTGA TGGTCGAAAA TGGCATCCCT TTTTACTGAA 
ACAACTTTGA ACACCTTTTC AATCCTGCCG TTTTTCTTTG TTATCCAATC 
AATCATCGGC TTGTCGTCCA GGCTTTCGCC TACCACCATG TTATCGTCAA 


>NC_017304.1:2475308:2475807
TGCGCCTGCT CCATGAGCAT GCATCATTAC AAGGTCTCCT CTCTTAAGCC 
GTCCCGATGT AATAAGCTCA TGAAGAATCA ACGGACTCAT TGCCGCAACC 
GTATTGGCGT ACTTGTAGAA CAGACTCAGG CTCTTTTCAA AGGGAATTCC 
CAATTCTTTT ACTTGTGCCT CCCATATTTT TGTTGATTGA TCCGATGTAA 
TAAAAAAATC AATATCATCC AAAGTCAAAT TAGTTTCGGC CAAAAGCTTG 
TCCGTTATCA TTCTGCAATA TTCAACGGAG CTTTCAAGAA TCAAATCCCC 
GTTTATTACG TTCATGTTGA ACAGCTCGGG CTCGATTTTT ACATTTTCGT 
TTTTAAAAAG GGTTGTCCCA AACGGAATAA AAGCATTATC GTACAGGAGG 
TGATTGGTCA TAAGATAAGA AGCCAGGAAA TGCTTAACTT CAGAATAACC 
GATTAACACA GCAACTACTG CATCACCAAA CAAAAATATG GTTTTCTGAT 


>NC_017304.1:2478069:2478568
TTTCATTGCT TTTATGAAAA TCTCTACAAT TTCCGGATCA AACTGGGTTC 
CCGCATTTTT CTCAAGTTCT TTAAAAGCAT CTTCCTTTGA CATGCTTTTA 
CTGTACGGGC GGTCGGACAC CATGGCATCA AAAGAGTCTG CAACACACAA 
TATTCTGGCA CCGAGGCTTA TTTCCTTACC TTTTAGGCCG TCCGGATAAC 
CCTTGCCATC ATATCTTTCA TGATGGTGCC TTACATAATC GGTAAGCTTG 
TCCATGTCCG CCAAAGGCTC AAGTATGTTT TCACTATATA TAGGGTGCTG 
TCTTAAATAT TTTATTTCCT CTTCAGTCAG TTCTTCTTTT TTATTTAATA 
TGTGCCTGGG CATTTCTATC TTTCCAATGT CATGCAACAA AGCGGCACAC 
TGAATTGTGC TGATTTCTTT TGCACTCAGT CCCATTGCCT CCGCAATCAG 
CACCGCATAA GCCGCCACCC GCTCGCAATG TCCATGAGTA TATTTATCCT 


>NC_017304.1:2485868:2486367
CTTCTCCCTC AGCACCTATT ACAACCTCGG TGCCCTGTGC AACAGCCAGA 
GATATAAGTC CCATTATGCT CTTGGCATTT ACTTTTGTTT TCCCAACCTT 
AATCCAGACA TTCGAAGTAA ACTTTCCGGC AGTTTGCACA AAAAGTGCTG 
CCGGTCGCGC ATGCAGTCCT TCGGGATTAG TTATCACAAC AGTTTTCTCA 
ACCATTTTCA TAACTCTCCT TTCATGTTTC TTAAGCTCTC AGCAATCTTG 
TCCAACTTTC TCAATCTATG ATTAACTCCG GATTTTCCAA GAGGAGGATT 
TAACATTTCT CCTAGTTCCT TTAAAGTTGC ATCACTGTAG GCAAGCCTCA 
TTTTTGCTAT TTCTCTGAGA TTTTCCGGCA ATTTGTCAAA TCCAAGATGC 
TCCTTTATAT AGTTGATATT TTCCACCTGC CTTACCGAAG CATCCACAGT 
CTTTTGCAAA TTTGCCGTCT CACAATTGAC TATTCTGTTG ACGTTGTTGC 


>NC_017304.1:2492224:2492723
AATCTCCCTT GCCAAAAGCT CTTTTTCCAA CAATGTCAGC TCCTTACCAA 
ACTATTTTGC ACTCCATACT ATTATTCTAC TCTGCCAGCA CAATATATAG 
AATTTAATTA TTATTTTATA CAAAAATTAA GCCCGTTACA CTTTATTTCC 
TTCTGATTCT CTCCTTTTTC CGTTTTATAT ACTCATCAAA CTTCTCAACG 
GAGGTATTCA TAACAAGCTC GCAAGGCATG TCCACCTCCT CGAGAAGCTT 
GTATACCCTG TCAAAACGAC CCACTTCAAA ACTTATGTGA GAGTCGCTCC 
CGCATACTAT TCTGACTCCT TGCTTTTTAC ACTCTCTTGC AAATTCTTTG 
CAATTCTCCT CAGACCCTTT TCTTGTAACA AAAGAGTGAT TGTTCAGTTC 
TATAAATTTT CCGTTCTCCT TTGCAGCCCT TACAACCTTT TCAATATCCA 
ACGGAAATTG GGGATTTCCC GGATGGGCAA TAGCATCAAC ATAAGGATTT 


>NC_017304.1:2526541:2527040
AAGGGTTATC CTTTTTAACA AAGCTTTGAT CACTTCACCC ACTATGCTTA 
TAAAATCAAA TAGTCCTTCC GTTCCTTCAA GCAAGTTCAA TATACTATCA 
CAAACAGAGT CTTCAACTGC GTCAATGGCT TCTCCGACTT TATCCACGTT 
CTGTTTGACT CCTATTGTTA CTTCATTTAC GTTTTTCGCA ATTTCAGGAA 
TGGTGTTTGC CGTCTTGTTG AAATTTTCCT CATTCTTTTC CACAAGCTTG 
TCCAATCTTT TTACAAATCT ATTAACATTA AGCAAAGTAA TAACGGCAAC 
TATTATTAAA ACAGCGCCCA AAGTATACAT AATAAAATTG GCCAAGTCAT 
AGGAAATTGT TACCGACACA TGCGTCCCCC CTTTTCATAA GCCCGGGGGC 
ATTGCCCTTC CCGACTTATA TATTTCTCAT TTGTAAATTA AATATCATAC 
AAAGAAAAAA CAAATTTTAA AATTTGTTTT TTCTTTGTAT TAAATTTCAA 


>NC_017304.1:2535410:2535909
TGCATCCTCT CTCTCCTTCG GAGAAAGCTC GGGATACATG TCCTCCAGCT 
CCTGGGTCGT AATAAAGAAT ATATCTTCCG GCAAAAATTT TGGTATTTGA 
GGATATTGTT CAGCAATAAA GTCTTCGGTC TTTTTAAGAA CATTATATAT 
TTTTTTCACT ATATTTTTCA AAGTCTCTTC ATTTCTGTCT TCTTTATTAA 
TCACCAATTC CCAGTCCCAT TGGTCCACAT ATATGGAATG AAGGTTGTCC 
AAATCCTCGT CCCTTCTTAT GGCATTCATG TCGGTATAAA GCCCTTCTCC 
CACTTTAAAT CCGTATTTTG CCAAAGCCAT ACGCTTCCAT TTTGCAAGGG 
AATGCACAAT CTCCACTGTA TTTCCGCCGA TAGCCTTTAC ATCAAAAGAT 
ACCGGTCTTT CCACTCCGTT GAGGTTATCA TTCATGCCTG TCTCAGGTCT 
TACAAAAAGA GGCGCAGAAA CCCTGCTTAA GTTCAACTCC GCTGCCAGTG 


>NC_017304.1:2536742:2537241
AAATCCGTCG AATCCTACCG AACTTTCCGT TCCCAAGGAA GAAGTCAGAA 
TCAAGACAGT AACGGTGCTT GAAAAATAGA TATCCGTAAA AAAAGATATC 
CATACTTTAA ATGGATTGTC TCATTAGAGT GAGACAATCC ATTTATTATG 
TCAAACCACG CTTCCCAGCA CCGCACCTAT GCTGTCCCTT ATAATCAGGT 
TTGCCCTTCT GTCATACGGC GTCGGCGACT TGTTGATAAG AACAAGCCTG 
TCCCCCCGGT AATATTGTAT AAGCCCCGCC GCGGGATAAA CCGCAAGGGA 
TGTTCCGCCC ACAATCAACA TGTCCGCCTT CTCTATGTAA TCCACTGCCC 
GGTCTATACT GTCGGTATCG AGAGGCTCTT CATACAAAAC CACACACGGC 
TTTACAATTC CGTTGCACTT TTTGCACAGC GGCACAGTCC CGGGACTGTT 
TAAAACATAC TCCAGGTCAT AGCTTTCATT GCACTTCATG CACCTGTTTC 


>NC_017304.1:2544088:2544587
GCTTTCTGCT GTAATATTGT ATTTTAAGCC CTTTTGTACC GTCTTGCACA 
TATTCTGAGC TTTCTGTCGG CGTTGAAGGC TGTAATGTTT TCTCATCAGG 
CACACCTGGA GTTCCATGGA GTGTCGGTGC GATTGTCTTC TCTGAAGATG 
ATGGAGTTTC CGGCAACCCG GGCACTGTGG AATGTTGCAT GGATTCCGGC 
GATATTTGTG CAGTTTCCCC TCCAAGCGTC GGCGTGGTTT GCAGTTTTGG 
ACTTGCCTCA TCTTTTAATG CCAGCTTCAT CTGTTCCAAT TTCTCTATCA 
TATCTGAAAT ACTCATATCA TGCACTTCGT CAATGGTAAT GCTGCCGTTC 
AACTCCTGCG CTTCAAGGTA TAGGCAGTAT TTTCCCATGG AAAGCCCGTA 
TTTCAATGCA TCTTTTCTTT CCCTGGAAGT TGCCGTTATG GTGCGCACTT 
TAATATTATC TATTCTATCT ACCCTGGCTT TGATATTGTC AAGCAATTCC 


>NC_017304.1:2568968:2569467
GTTTCACAAA CAATGGCAAA TATATCTGCC GAAACCGGCA CACCCATTTT 
ATTTATTTCA CTTGCCGCTT CTTTAAGAAA GCCCGATATT GCATCAGCCT 
TAGGGATAGG ATTTTCCCCG TAATCAACTT CATTTTTTCC TGCTGCGGGA 
AATCTTACAT AATCAAACTG TATCTCGTCA AAACCTTTCT TTACCGCTTC 
TTTCGCTATG TCAATATTGT ATCTCCAGAC CTCTTTGTTA TATGGGTTTG 
TCCACGCTAT ACTTCCGTTT TCCCTCCATA TCGATCCGTC CTTGCGTTTT 
ATGGCAAGGT CCACTCTCTT TCCTGCCAGA TAGTTATCCC TGAAGCAAAC 
AATTCTTCCA ATTACATATA TATTGTTGTC ATGCAAAAGC TTTATCACTT 
CATCCACATT ATACAACTCG TGGTATGCAC CAATCTTTTT TACACTCTCC 
ACCTCGGAAG CATAATTGAC TTTTCCGTCC TCTTTTACAT CCAGGACCAC 


>NC_017304.1:2574578:2575077
AGGTTTTTAT CTGTCGCAAA TACCGCCTTG TTATAAAATG ACTTGTCTTG 
TTTACCTTCT CTTGCCGCTT TCCGGGCCTG CTCGTAATCT TGTTGCATTG 
ATCTTGCTAT ATTCCAGTCA ATATCTGCAC TACACTGCTG CACAAACTCC 
CTTTCATATT TGCCGGGCAC AGCTCTCCAA TTTATCGCGT TTCCGTTTAC 
ATCCAAGTCA CACATATAAC GTATTACATT GAATTTGATA GGACTGTTTG 
TCCATAGAAT TCTTGCTTTA AAGTCTTTGT CATAATTATT GACAATTTTA 
TTTTCATATT GCTTTTTGTT TAAATCTTTT TTCCCATTGT ATACGTATGT 
ATTTACTTCT ATCGGAGCAG TTCCGCTTCT ACTGCCCCTT GCATAACCTG 
TTTCCTTTAC ATAGCCGGAA CAGCCTTCCG CTTCGCAGTC TTCATGTCTA 
TTACATTTCG TTTCATATTT ATACTCTTTC AATACAAAGA CATCATAGAA 


>NC_017304.1:2584315:2584814
TAATATCTAA TCTTGACATC GGACAAATTT ATGGCTTTTG TACCGTTGTT 
AATTATTTTA AACCTCGGAT TAATACTGTT TGACGTAGCA CCTGCATTCC 
CGTTTGCGTA CTGTAATACC ACTTCTCCTT TTATGCCTTG GTCTTTTTTT 
ACACTGTTCT GATTGGCTGG AGTTTTAAAG TCTGAGGCAG GATTTTGAGT 
GTGTTTTGCT GTCGGCTGAG ATTCAGTTTT CACCGTGGGA GTTGCCTTGG 
ACAAACCATT GTCTTTAGAC GTGCTTTTCG ATGCTGAGCC CGGTTCCCTT 
CCAAATACCA GCACCCCGGC ATCATATACC GGAATATACT CAGACTTTAC 
AACCGTACCT GCCGAAAGTC CCTGATAGGA ATAGTCGTTT TCCGGATTAA 
ACACCGTGCC CTCCGGCGCG GAAATTCTAA ACTGCACTTC CTTCTTGTAT 
GCCGATTGTC CCCCGGGATA TATTTTTGTC CCCGACAAAT CCACTTCCAC 


>NC_017304.1:2584868:2585367
TGTAGCTGGA GCTCACTTGC AGGTCGCTTG CACTTTTTCC CGCATTCACA 
ATCTCTTCAA TGTTGATAAA ATATCTAAAG GATAAATTCT CACATACTCT 
TGCAGGCCAG CCCGATTTAT TATTAATTAT CGCTTTTATT TCAATGAAAT 
TGTTTCCCGA TGCATTCACA CCGGCTTCAA CGAATATTTC ATCCTCCGGA 
ACTTCTTCTA TACCGTTAAA TTTGGGATCG GGACTTCCGC CATAAAGCTT 
GTACATTTTT GCAAGCAGTC CCACAAAACC TGCATTATAG TCACAGGCAA 
CTTCATTGCA GGTGTAATTA CTGATGTCGT CGGTGTAGTT GTCCGTGCTG 
TCAGGTCCTC CCACAAGGGC ACCATAAAGA ACATGCCTGT GTTCGGGAGG 
CTCCATCTGA CTGTCCGCCC ATGAACCGTG AGCAGTTCTG TGATGGGGCC 
TTTTCGGTGG ATTTTCTCCA AAACCCACAA CAAAGCTTCT TCCCGTGCTT 


>NC_017304.1:2586566:2587065
TTGCGAACAA CAGAACAGTG CTGAAAGCTA CAATAACAGC AAGTATCAAA 
AGAATTTTTC TTCTTCCCAA ACTGTTAACC AGCCTCATAG CATCCTCCTG 
CCTCAATTAA TAAAAATCAA TTTACAACTT TAATTTTAAG TAAATCTATA 
TTTATCCGCT TTATTAGTTT ATTATATCAT ATATGCTTCG TCAAATTTGA 
TAAAACCAAA TTTCAGAAAA ATTGCCGTAT AGATTTCAAA AATTTTTCGG 
ACATGCCTTT TTTGGTATTT TAAAAAAGCA GAGTAAATGT CAAAATTCAC 
TCTGCTTTAC GTATTTTTAT TTTACGTTTT CCTAGTATTT ACCGAACTCA 
CTGTCAGACA ACAATATCTT CTGTTTTAAA CCTCCAACAT CCTTCTCAGC 
TGTTTCCTTT CCATCACTAT ATTCTCCATT TTCTTCCTTA CTGTAACTTT 
TCGGTTGCTT GTTTTCCGTA TAGTCTTCAA GCATCCTCAT TATTTCAGGA 


>NC_017304.1:2600792:2601291
GGCAATTATG AACTTGAATT CGATTATATT TATGAGAAGA CAGGCAAATA 
TCCTGCAATC AGAGGCTTTG ATTTCATGAA CTACAATCCT CTGTACGGAT 
GGGAAGACGG TACAACGGCA CGTATAATCG ACTGGGTAAA AAATCGCGGC 
GGTATTGCAA CAGCATGCTG GCATATAAAT ATTCCCAGGG ATTTTGCAAG 
TTATAAACTC GGTGAGCCGG TGGATTGGAC AAACTGTACA TACAAACCGA 
CAAGCAGCTT TAATACCGCA AACTGCCTTG ATGAAACAAC AAAAGAACAT 
GCTTACCTGA TGATGGCAAT TGAAGACCTT GCAGAGCAGC TTTTAATTCT 
TCAGGAGCAA AACATTCCTA TACTTTTCCG TCCGTTCCAT GAAGCTGAAG 
GCTACAACAA CACCGACGGC TCCGGCGCAT GGTTCTGGTG GGGTTCTGCA 
GGTGCTGAAG TTTACAAGGA ACTCTGGAAA CTTCTTTATA AAACTCTTAC 


>NC_017304.1:2601942:2602441
ATCTAAAATA CAGAAAAGTA CCTTTAAAAT TTATACCAAA ATTTCTAAAG 
GTACTTTTCT TTTTTCTTCA CAGGATGGCG TATAACCGTT TTATATTTTG 
CCGGTTCAAC CTTGCGGGGG TCGGACAAAT ATATTTCATG ATGCAGCCGT 
TCGTTGGAAA AGTCCTTTTC ATATCCTTCT TTTATCAAAT ATTCATCCAT 
CTTTGCAACT GTTTTGGGCT CATCATCAAA AGGACCTAAA TGCAGAGCTT 
GTACACAAAG TCCTTCTTTA ATGGTTAAAA ACTCCGCTAA AGAGCAGTCT 
ATTTTCTTTT TGCGGGCAGC TTCTTCTTTC GCCCACTCAA AATCTTCTTT 
TGAAACAAAA TCAGGCAGGC GTATCACCGA AATCCAATTA AACTTATCCT 
TTTGACTGTA GTCCACTCCC TCTACGCCTT CCTGCCACCA GAATCCTTCC 
AGAGGCGGCA CAACATATTC AAAAAAACCG TCTATTTTGC GTCCGCTTTT 


>NC_017304.1:2624843:2625342
ATATTCAAAT GTTACTTCTC CGCCGCCCGG TGACACTGTT TTTATCAGTC 
TGCCATTCTC GTCATAGCTG TACTTTGTTT TGTAGCAGAA AGGTTCCGGT 
GAGGTTACTT CTATTAAATT GCCCTTATCA TCATATTTTT TGCATGTTGT 
GTTACCGTTT CTGTCGGTCT CGCTGTTTCT GTTAAGATTT TCATCATAGG 
TGTATTTCTG CACACTTCCA TCATCATATC TTACTTCAGT AACAAGCATG 
TCCGTGTTGT ATTTGTATAC ACGGGTTATA CCGCTCTTTA ACCATTTGAA 
GGTGTTTTCA CGATTCTCAT CGTCATATTC TATAATCAAT TCATTCTCCT 
GATGGTCAAG CTGCTTTATT ACCCTTCCGT TTTTATCATA GGTGTTTTGG 
ACATAGGTAT TGCCGTTTTG GTCGGTTACT GAAATTAACC CTACGTCATC 
GTAGGCATAG GTAATTTTCC CTCCGTCAGG GTATATTACC TGTGTCAGAT 


>NC_017304.1:262616:263115
TGTCCAGTAC GTTGCCGAAT CTTACGGCGC AAAATTTTGT TTTGCTTATG 
CTGTTCATAT ATTGTATTAT AAGCTCGGCA ATTCTTTTTG TTGCTCCCAT 
TATGCTTGTT GGGTTTACCG CTTTGTCGGT CGAGATTAGC ACAAATTTTT 
TACAGTTGTA TTGATGGGCG CATTCGGCAA CATTTAATGT GCCGAATACA 
TTGTTCTTGA CGGCTTCCTG GGGATTGAAC TCCATAAGCG GGACATGCTT 
GTGAGCCGCT GCATGAAACA CTATGCCCGG CTTGTATTGG GAAAACACAT 
AATCCAGTCT TTTTTTATCC CGTATTGATC CTATTATCAC TTTGATATCC 
AGATTGCCTT TATATTTTTG CACAAGTTCA TTTTGAAGCT CGTAAGCATT 
ATTTTCGTAT ATATCAAACA CCAGGAGGGT TTTAGGCTCA TAAGATGCTA 
TTTGCCTGCA AAGCTCGGAG CCAATGGAAC CTCCTCCCCC GGTAACCAGA 


>NC_017304.1:2634390:2634889
TTTTTGCCAC ATATACAGAG AATTTGATTT ATCCATATTT TAATGATATA 
ATCAGATTGG ATACTCGAAT TTTCTTTTGT AAGTCACTCT GTTATTTTCT 
ACTCCAAATA TTTGCCTGTT TTCCCATATG TTATTAATTA AATTGAGTTT 
TGTACTTTTT CTTTACAAGG GAGTTGATAA ATTGCTGGAT GAGAGCACTT 
TAATATCCAA CACATTAAAC GGTGACATAC AGTCGTTTGC TTTGCTTGTA 
CAAGCCTATC AGGGACAACT GTACAACTTT ATATATAAAA TGACAAAATC 
AAAAGAAGAC ACGGAAGACA TCCTGCAAGA TGTATTTGTA AAAGTATACA 
ACAACTTGTA CAAATATAAT AATAATTACC GCTTTTCCAC GTGGATTTAC 
AGCATTACTC TCAATACAAT AAAATCATCA TTGAAAAAAA AGAAACTCAG 
GCCTTCCGGC TGTAACATAG ATGATTTCAT TGAAGAAATC CCAAGCTTTG 


>NC_017304.1:2638028:2638527
TGGACCTCTG CTCCACCATC AAGCTCACCA AAGGCTGTCG ACCCCTTTGA 
AATGGTTAGA AAAATGGGTA TGGGAACAAA CCTCGGAAAC ACTCTCGAAG 
CTCCCTATGA AGGCTCCTGG TCCAAGTCTG CCATGGAATA TTATTTTGAT 
GATTTTAAAG CTGCAGGATA TAAAAACGTA AGAATCCCTG TAAGATGGGA 
CAACCATACA ATGAGGACAT ACCCGTATAC CATTGACAAA GCCTTTTTGG 
ACAGGGTTGA GCAAGTGGTT GACTGGTCAC TTTCAAGAGG TTTTGTTACA 
ATTATAAATT CTCACCATGA TGACTGGATC AAGGAAGACT ATAACGGAAA 
CATAGAACGG TTTGAAAAGA TATGGGAACA GATTGCGGAA AGGTTTAAAA 
ACAAATCCGA AAATCTTCTG TTTGAAATCA TGAATGAGCC TTTCGGTAAC 
ATTACAGACG AACAAATAGA CGACATGAAC AGCAGAATAT TAAAAATAAT 


>NC_017304.1:2655932:2656431
GTTTATAATA TTGGATGCGT CTTTCGTACG GTTTGCAAGT TTTTTTACTT 
CGGATGCAAC CACTGCAAAT CCTTTTCCTG CTTCACCGGC CCTCGCCGCT 
TCAATGGTGG CATTTAATGC CAGAAGCTTG GTTTGACCTG AAATATCCAG 
TATCATTTTT ATTATCTTTT TTATTTCTTT CATGTCATTG TTAAGTCCTA 
TGATGTCATT AATTATTTGC TTTGATACTT CACCGGTTTC TGTAGACTTG 
TCCTTCAGAT TCTCAACAGT ACCAAGGGCT TTTTCACTGA GCATTCGAGT 
ATTTTTTGCA ATATTTGAAA CAACCGCCGT TTTCCCTTCA ACTTCTTTTA 
TTCCGTCATA TAATTTATTC ATATAATCGG AAGCATTGGC AATGTTCATT 
GCCTGGGATG CCGCACCTTG CGCAATTTCT TCCATGGTAG CGGCAATACT 
CGATGTAAGA ATCCTTGATT TATTTGCAGA TTCCTCAATC TTTTCAGAAC 


>NC_017304.1:2661663:2662162
CCCCTGTTCT ACAGAACCAT TACCAAAGTT CCTGCTGTAA GCAATATACA 
GCCAATCAGT GATTTTGCAG TAAATTTTTC GCGCAAAAAA ACAAACGCAA 
GGACTATTGT AATTACAACA CTCATTTTAT CAATCGGCAC AACTTTCGAT 
ACATCTCCCG TTTGCAATGC CTTGTAATAG CACAGCCATG AAGCACCGGT 
TGCAATTCCT GACAGAATTA AAAATATCCA ACTCTTTCTG CTAATTTGGG 
ACAAACCACC CTGTGCATGG GTAAAAAAGA CCATTGCCCA CGCCATAATC 
ACAACCACAA CCGTCCTTAT CGCCGTTGCA AGGTGAGAAT TTACATTTTC 
TATACCGACT TTTGCGAGTA TGGAAGTAAG TGCTGCAAAT ACTGCAGACA 
GTATTGCAAA TATCATCCAC ATACAATTGA CCCCCCATTT TTTATTTATC 
TTTCTTATTT TCCGTCACTA TGATTACCAA AAAACAATTG AGCTTTATCG 


>NC_017304.1:2662150:2662649
TTGAGCTTTA TCGAGAAAGA ACTCATTCTC GAAAAAGCCC AAAAATACGC 
CACATTCTAC CATTTTCATC AATCTTGGCA GTATTACTAA AATTTAATTA 
CCTTTGGCGC CTCGGTAAAT GAGTAAAAAG TAGCTGTCGC ATCTTCAAAG 
TAAAGAACTT CCGTATTGTC GTCCTCCGCA GAATACATAC CTTTAAGCTC 
CGGATAATTA TCAAGCATAT GCTTTTTGGC CTCTACTCTG TCATCTCGGA 
CAAGCTTGCC TGACACTCTC AGCCACTTGC CGTCGGCAAA GGCACAGAGC 
TCCACTTTTG GATTTGCCTG AATCTGTTTT GACACATCTT TTACTTTGCC 
TGTTTGGATA TAAAGTTTGC CTTCAAAAAT ATCCACCGTG CCAAACGGTC 
TAACCCTGGG CTGATCTCCT TCTACCGTAG CCAAATAATA TGTTCCGCAC 
TTCTTTAAAA ATTCATAAAC TTCCTGCATT TCTTTTTCCT CCTGTCTATC 


>NC_017304.1:2679616:2680115
AAGTCTCCAA AGCCATTGGG AAAAGAATAT TTTCTTCTTT AAAAATCATT 
TCAATAACCC TGTTTACCGC TTCTTCCGCT TTCTCCAAAG GTATATTTTG 
ATTTTGAGCA TTCGCTGAAA GCTTGTTGTT TATCTCTTTT ATATCTGCCC 
TGATTTCATC ATCCACACCC CACATTACCT TGGGAGGTGC AGTTATGCCG 
TATTTCTCCA GGTACGGGAA TAATAGATTT TCTTTTCTTG AATAATGCTT 
GTCTATCTCC CAAAGCTTTT GAAACGCTTC TCTTAATTTC TTTAAACTCT 
CAGCTGTGTC TCCATTTTTA TACAATTCCA ACTGCGGTCT GATTTCATTA 
TCGACAAGTT TCCTTATTTC GGCATTTTCG AGTTTAAATG TATGGATAGG 
ATGCCCCGGC ACTTCTTCAG GTTTCTGCGG TCTGTGTATT TCTTCAATGG 
AGCCTTTGAA AACAGCGGCA TGTACATCGC AAAGTCTTTG TATTTCTTCA 


>NC_017304.1:2681883:2682382
ATCAACACCT ATACCTTTTC TCTTTAAAAG TTTTGCTTCA ACAAGCGTCG 
TTCCACTACC TACAAATTGG TCGAGCACAG TTTCTCCTTC TTTTGAATAT 
CGCAAAATAA CATTCCTGGG AATAAAAGGT GACCAATTAC CTCTGTATTT 
TCCGCTGTGA GTAGCCCAGT CTCCCCTGTC AGGAAAGCTC CATACAGTAG 
TTGTTTCAAG ATTGAAATTT TCAGGCTCCC ACGATTTAAT ATTAAGCTTG 
TCCGCAAAAT AACTTTTTGA TTTCTCTTCG AGGCATATTG TTGATTCTTT 
TGCAACTTTT TTGACAAATG CACAAGTTAC ATCATTATTG GCTGCTGTAT 
CTTTAATACT GAAATCACTC TCAATATCAC TTTTTATTTT TTCGATCAGC 
CTGAAATACC CATCTTTATG GTTCTTTTCA AGATGTTCAG GATACTGCGT 
TCTGGTATAT TCTTCTCCGC AATACAAGCA CTTGACTTTT CTTCCCATAG 


>NC_017304.1:2696839:2697338
CCCAGAATCT TTTCAAAGCA GGGTCCCCTG AATCATTGGC GGAAAAAATC 
GATTACTGGC TGGACCATCC GGAACAGCTG AAAGAAGCTG AAAAGAAATA 
TGCTCAATTA GGAAAGCAAT ACGCCCTGGA ACACAGTATC AGAAAAATAG 
AAAAAGTATA TTCATCCATG ACAAAAAATC ATAAAAATGA ATACCATCGC 
AGTATTTTTT TCAGACTATC CACCCGCTTG TTCCAAATTG TAATAGCCTG 
TCCCATCCTG CTGCTGTGGA CACGTTTTGT TTTAGGTGCC AAAGTCTATG 
GCAGGGAAAA TATCCGTGGC CTCAAAAGTG GGGTTACGGT ATGCAACCAT 
GTCCACCTGC TGGACAGCGC TTTAATTGGC GTAACGTTTT TCCCACGCAG 
GGTTGTTTTT CCCACACTCA CCCAGAACGT AAAAACGCTC TGGCCGGGCA 
AGCTTGTGCG AATACTTGGC GGGTTTGCCA TACCTGATAA TATTATGGAG 


>NC_017304.1:2715646:2716145
TGATTTCGGT TCTTACGCCG AAACGGGAAT CACCGGGCTT TCGCAGTGAA 
AGATTGACAT CGCAGCGCAT GGAACCTTCC TGCATCTTGC AGTCCGATAT 
GCCGATATAG CGCATGATAA GTTGCAGCTT TTCGGCATAC TCCCTTGCCT 
CTTCGGCGGA AGAAATATCA GGCTCGGAAA CTATTTCAAT CAGCGGAACA 
CCGCTGCGGT TATAGTCAAT ATAGGTATAC CCGTTCTCAT GGACGAGCTT 
TCCGGCATCT TCCTCGATAT GAATGCGGGT AATGCCGATA CGCTTGCCGC 
TGTCCAGTTC GATATAGCCC TTTTCACAGA GGGGCTCATC ATATTGCGAA 
ATCTGGTAGG CTTTCGGCAA ATCGGGATAT ACATAATTCT TTCGGTCCAT 
ATGGGACTTG GTATTGATTT TGCAGTTCAG CGCCAGGCCG GCTTTAATGG 
CATATTCCAC CACTTTTTGG TTGAGAATGG GAAGGGATCC CGGCTGACCC 


>NC_017304.1:2721094:2721593
CTATAATAAA CCCAGCTTTT GACAAAGCAT TGACATAGGT CGATAACTTT 
CGGTCAGATA ACGTCAGTGT ACTTTCGCCA AAAGATAATG AATACCAAGA 
TTCATCGAAA TAGCATTTTT TAGAAACTCA AATTATGTAT GCCCTGTATT 
ATTTTTCATA TTAATATGGA ACATAAGGCA AAATCGCCCA TGTAACATCA 
TGAGCGGAAA TATTTCTGCG TTCCAAGTAC TTGTATCCAA CGGTTGCTTG 
TCCACATGGG TACTTTTTGC AATCAAAGCA AGTTTTAAGC TGTTCGGAAA 
GCAAGTTTTA AGCTGTTCGG TATGTAAACA TTTTAACGGC TCACACAACT 
CATTTCCTTC ACGACGACAA TGACAACCGG TAGTATCACA ACCGGTGCAT 
CGCATATCCC AGGAAGATAC GCCATACACG GCATTTTCTT TTGGAAATGG 
CTTGCGGTTC GGCTTTTTCT TAATAAGTAT CAGCTTTTTG ACAGCTTCCA 


>NC_017304.1:2739159:2739658
GAAAAAAAGA AAGAGTATCT GCCCAAAATT GAAGCTCTAC GGGAAAAATT 
GGCCGGAAAA ACGGCTTATG TAACAGCAGG TGCTGCCCAT GGCCATGCGT 
TGCTGGATGT GCTGGGAGAG CTTGGCATTA AAGCAGTCGG TGCAGCGATT 
TTCCATCACG ACCCCATCTA TGACAGCGGA CGTGAGGAAA ACGACCAACT 
GGCTCAGCGC GTAGCCGATT ATGGAAATGT TTTTAACTAC AATGTTTGCA 
ACAAGCAGGA GTTTGAGCTG GTCAATGCCT TAAACCGCCT CCGTCCCGAT 
GTATTGCTGG CCCGGCATGG CGGCATGACT CTCTGGGGAG CAAAACTGGG 
CATTCCGTCA CTTTTAATTG GCGATGAACA TTACTCCATG GGTTATGAAG 
GTCTGGTCAA TTACGGTGAG CGTATTTTAG AAGTTATTGA AAACGATGAA 
TTTGTAAAAA ACCTCGAAAA GCATGCCATC AATCCATACA CCAAATGGTG 


>NC_017304.1:2753181:2753680
AGGGGCATTA AGCTTCGAAG ATGAAAAAGT TCGTTACAAC TGTGCCAAAT 
GCGTCCATTG TGACAGCTGC ATCAAGGCAT GCCCTCATGA CAGCAGCCCC 
AAAACCGTTG ATATGACACC GGAACAGGTT TGGCGAAAGG TGGAAAAGCA 
AATCCCATTT ATCCGCGGTA TCACCGTTTC CGGCGGAGAA TGCACACTTT 
ACCCGGAGTT TCTGACAGAG CTGTTTATTC TGGCACAGGC TCATGGCCTG 
TCCACCCTGA TTGACTCCAA TGGAACCCTC GATTTTGAAC ACTATCCTGA 
TTTGCTGGCC GTTACCGACG GCGTAATGCT TGACATAAAA GCATTTGACT 
GTGAAGAACA CAAGCGGGTG ACCGGATGGA GCAACCAGGT TGTATTGAAA 
AATGCACGTT TTCTTGCATC AAAGGGTAAG CTGTTTGAGG TTCGTACAGT 
AGTTTCACCA GGCCTTTTCG ATGCAGAACA AACCATTACA CAAATCGGCG 


>NC_017304.1:2788226:2788725
CGAACAGATG AACTTCTACA CCATTTCTAT CAGATTCTGC TAGTGTTTTA 
TTTTGCATAA AATTCAAATC TTGGTCCCCA TTTTTACCCA TACCCGTATA 
ATGCAAAACA TCTCCAAACC ATTTATCTTC ATACAGGCCT TTTGTATGAT 
CAGATATTAT AACTAGGGAA TTGGTTGCTT TTGACCGGCG CATTCCCCCC 
ATATTTCCGC ACTTAAATTC AGCTATAATA TCTGAATGGG TTACAACTTG 
TCCAATTTTA AATTTGCAAA AACTACTCAT AATAATCCTC CATTACCTTT 
TTTGCAATCA GTATATCTGC TGGCAATAGT TCAAATTTTA GTAAATCAAT 
TATTCTAACC CATTTATACT TATCATGAAC AGATATCTGA ATTGTCCCGT 
CAGTTATTGT ACAATAATAG GCAATTAAAT TAATGTTTAT ATTACCGTAA 
TCGTGAGTTA CCTCAGTACA AAATTTATCA ATAGAAACAT CTATATTAAG 


>NC_017304.1:2794025:2794524
CAACTTGTCG ATTTTGTTGA ATTCTTCTTC TGAAATCAGT CCCGCTTTAA 
GCATCCTCTG CAGAATTTTG TATGCCCGCC AGTAATCAAC CTCTCTTTGA 
ATTTCCTCCT GTGTTATCTT TGTATAGTTC GTTTCCTGCG GGTTATATAG 
TAAATGATTA GCCGCCTCTA TCATTCAAGC ACCTCCTATA AAGACTTAGG 
ACAGCCGCGA TTGGCTGTCC TTTATCGTTA TTCCGGCAAT TTGAGAACTT 
GTCCGGGGTA AATAGTATCT GAAGTCAGGC CATTGAGTTT CTTAATCTCC 
GGAAATCTTG TTCCTCTACC GAGTTCTTTT TCCGCTATTC TCCATAAGGT 
ATCGCCTTTT TGCACTGTAT AGGTTCTATT GCCCTTGTTA TCAGGAATGC 
TGTTTACAAT TACAAGGTTT TCTTTTGCTA CCCAAGTGTT TATGCCTGCG 
ATTTCTTGAC CGCCGGATTT CTTAACCTTT TTGCCAAGCA ATACACATTC 


>NC_017304.1:2803635:2804134
CAAGAGCATA AGCTTCAATG GTGGTGGCGT TCATGGCAAC ACCCAGATTA 
TCCATCATGG TGAAGTTACC CTTGGCAGCA CCAGCAATGG ATTCCATAGC 
AGTCTGCATG TCAATGCCCA TAACCGAAGC CATGTCCGCC GCTCGCTGCA 
TGGCCTTCTC GGTAAGTTCC AGACTTTTTT GCTGATCGAC ACCAGCACCC 
TGAAACAGTG CGCCCATTTT GTTGGCGGTG GCAAGGTACT CGGATTGGGA 
CAAGCCCAGA TTTTTGTAGG CTTCTTCTCC CGTTTTTTGG ATACGTGCAG 
CATATTCTCC AAACACAGCT TCAGAACCGC CAAGGTTCTG CTCAAGCTCA 
CCAAACTGCT CCACGACCTC TTTTCCCAGC TTGATGGCAG CCGCGCCCGC 
TGCGGCCGCT GCAGCACCCA TAGCCGCGCC AACACCTTTA AGAACGCTGC 
CCAGCTTCTC AAATTTCGAG CTGGATTTTT CGGCATTGTC TCCACTTTCC 


>NC_017304.1:281067:281566
TCTTCAAGAG CTTTTAATAC AAATAGCAGC ACTGAGTATG ATTTTAGCGT 
TGAATATTAC TCTGCTAAAG GGATTACATC AGAAAATAGA ATGGCTGAAA 
AATGAAATAG TTGTACTTAA GTTAACAGTT TTAGAAATGC AGGCTAAGGG 
TATACCTGCA GATGTGATTC ATAACTTTAT AAAGACATAC GGAATGGGAA 
GAATAAATCA AGCAAAAGCT ACAATGGGAT TCTTCAAAGA TTATGGGTTG 
TCCAATGACG CACTTAGAAT TATAGGAAGA AACTTTACTC CAGAGATAAT 
AGCACAAATA GAAAATACAT ACGTGAAATC CCTAGTATTT TATACAGGTA 
ATGATACTGA AGTAATACTG ATTCTTTTTA AGCAGGCATC AAATTTGGAA 
ATGGCGAATA CGCTTTCAAA CAATCACATA TGACAATATT TCTAAAAAAG 
AAATTGAATA TGCGGAAGAA AGTTTTACTC CTAAACCTGA CGGGAAAGGT 


>NC_017304.1:2834723:2835222
ATCAAAAACA GTCTCCTTGC CTGTAAGCTG CGCATAATCC AACGCCTTTC 
GATACAGCAC TTCCGTTTGA ACAGGATTCA CCTGAAAAAA AGACAGCGGC 
GATATATTAA ACTTAAACTC TCCTATATAA TCAGTAATGG TATCCCTTCC 
ATAGACGACT ATATTCTCAT CACCCAAAAT AACATTGGTC CTCTTTGTAT 
TAACATTCAA AACAACACTC TTTATCTCCG GAATCTCTTT TACCAGCCTG 
TCCACCAGCT TTTTCTGACT GGGGATGTTT CTTCCGTTAA TGACCAGAAC 
CACCATTACC TCGCCGGTCT TAAACCCCAC ACGGGTCATA ATGTGCCGGA 
CCAAGCCTTC TCCGGTAATT TCATCATATG TACTTATATT GTTTTTCTCT 
ATATACTCCT TGACAACAGC CCTTACCCTG TCACTTACAG AATGCTGAAT 
GGTACAGGTG GCACAGTCAA TAATCTCATG CGATCTTTTT GCGTAAAATC 


>NC_017304.1:2838276:2838775
CAAAAGACCA ATCTTTTCGA TCATGTTGTA GACACCTTCA AAGTCCTTCT 
CGGCCTGAAA GATAGCCACC TTGATATTGG CCTCCTCAAG CTTTTGCAGC 
ATCTCTTTCG TAAAGATGGA AGATGCTATA ACCACATCCG GCTGAAGTTC 
AACTATCTTT TCTACATTCG GCTGGTCTAT ATTTCCTATT GACTCGATGT 
TCTTCGCCTC TTCCGGATAA TCGCAAAAAT CCGTCCGTCC CACCAGCTTG 
TCCTGCTTGC CCAACGCAAA AATTATCTCC GTTATGTTGG GGGCAACTGA 
GACTATCCTT TCAGGTTCTT TGTCCAGGTT GACTTCCCTG TCATAGGAAT 
CCTTCAAAGT TACACTGTAT CCGTTATTAT TATCACCGGC CCCATCAGTT 
GGCCCGTTTT TATTGTTTTT ATTGCATGAA GAAAAAGCAA AAATCAAAAT 
TAACGCCGTT AACAGCGGCA GTATCTTTCT TTTTAAAATC ATACTCCTTT 


>NC_017304.1:2839358:2839857
ACACTACCTC CTGCTTTTCT CCGCATTCAG GACAGAACTT TGCTCCTTTG 
CTGATCTCAT GATTGCATTT AATACACCTG TCCTTCTCTT CCACAAGAGA 
CTTGCCGCAG TTTGGACAGA ATTTTGTCCC GGCGGGCACA CCGGTTTTAC 
ACGAAGGACA CACCACACTC TGCTGCGGAG GCTGCACCTG AGGCTGTGGC 
TGAGGCTGAT AGTATTGGGG ATTCTGCTGA AAACCTCCGC CAAAAACCTG 
TCCCATTATA TTGCCTATCG CAGCTCCGGC TCCCATTCCG GCACCCATGC 
TTGCAAAAGA GCCACCCCCC TGGTTTGACG CGGCTGAGTT CATTGCGTCG 
AGAGCTCTCT TTTTGGCGTA AGTGTCCATA CCGCCCATCA AATTTATCTG 
TGCGCCTTCC TGGTAAGCTT TTCTGAGCTC TTCCGGAAGA ATCAGCGATT 
CAATCGTAAA TTCAACCAGT TCAAGCCCAA GAGCTTCAAA TTTGCTCTTT 


>NC_017304.1:2840887:2841386
TACCTCACAA TACAGATGAG ATAAAGGTAT TTAAAATCTC TTCTGTAAAG 
TACAAGTTGA TGGCTCTCGG TGCAATTCTG CTGACCATGT TTATATGCTC 
CGGGATTTTG ATTACATATT TGATATACGA AAACCGTGTG TTAAATGAAG 
ACAGAAAAAA GGTTATTGCC GTCAACAACC AGCAAATGAA CTTGATTACC 
GAGAGAGAGG AAATCATTCA GTCCTATATC AGGAAAGTTG AAGAGCAGGA 
CAAGCTAATC AAAAATTTCA CAACTCTCTA CAGGGATATG ACCGCAAAAT 
ACATCGACGG CAGCATGGAA AACGTTACAG CTTCAAGATC CGGTCTTAGA 
GATGATCGTG CCTTTATAAA CGATATAAAC AAACTCAAAG GCATTTTAGA 
CAAACTCGAA GAAATTAACG GTGATGACGC TGATATTCTT AGCAGTTTAA 
GCGAAACCCA ATCCAAGCTG AAACAATACA TAGACTCCAT TCCGACTCTC 


>NC_017304.1:2876233:2876732
TCTTTTGTCG GCTCTCCGAC AAGTATCGGC TGGAATCTTC TCTCCAAAGC 
CGCGTCCTTT TCAATGTGCT TCCTGTACTC ATCAATGGTG GTGGCACCGA 
TAACCTGAAT TTCGCCCCGC GCCAAAGAAG GCTTTAATAT ATTGGAAGCG 
TCGATTGCAC CTTCAGCGGC TCCGGCTCCG ATGATAGTAT GCATTTCATC 
TATGAACAGT ATTACATTGC CCGCCCTTCT GATTTCATCA AGAGCTTTTT 
TAAGCCTTTC TTCAAATTCA CCTCTGTATT TTGCACCGGC AACCATTGAG 
GACAAGTCCA AAGTCACAAC TCTTTTGTCC TTCAATATTT CCGGAATATT 
TCCCTCAACT ATCTTCTGGG CAAGCCCTTC TGCAATCGCA GTCTTACCGA 
CTCCGGGCTC ACCAATCAGA CAAGGGTTGT TTTTGGTTCT TCTGCTCAAA 
ATCTGTATAA CTCTTTCAAT TTCCTTGTCA CGGCCTATTA CCGGGTCAAA 


>NC_017304.1:2888027:2888526
GGTGTTTTCC CACTTCACTG AAATGGAATC CCGTATAAAA GATTTGGAAA 
AATCCATGAG CACAGAAAAA GATGAAAATC AATTAAATTC AATCATGAAG 
GAGTATTCAC GATTGACCGA TGAATATGCC CGTTTGGGAG GGTTTGAATA 
TCAAAGCCGC GCAAAGGGTG TTTTGAAAGG TTTGGGATTT GAGGAAGACC 
AATTCTCATT GAATGTCATG AATTTGAGCG GGGGGCAGAA AACAAGGCTT 
GCCCTGGCAA GGCTTCTTCT TACCGAACCG GATATTCTTC TTCTGGACGA 
GCCTACAAAC CACCTTGACA TAAAGGCCGT GGAATGGCTG GAAGAGTTTT 
TGTCAAATTA CAAAAAGTGT TTGATGGTTA TATCCCATGA CAGATATTTT 
CTTGACAAAA TCACCAACAA AACACTGGAA ATTGAAAACT GTGAATGCAA 
GCTCTACAAC GGCAATTATT CAAGATATTT AAACCAAAAA GCTGTGGACC 


>NC_017304.1:2910647:2911146
GAAAATTTCA CCGCTCTTAA CCCTGCCCGC GGCCAGTATC TCCGAATAGA 
TAAAGGCTGA GCCTTCTTCC ATCCTGCATT CTGTATTTGA ATAAAATGCT 
GAGTCGGCAA AAGGTATGGT GGGGTTGGGA GCATAATCCA AAAACGCTCC 
GTCTGCAAGG GTAAAACTGT TGTACTGCAC TGCCGTTCCA TTTTTCATCC 
GGTGAATCTT CTGGTAGGAC TGGCCTTCCA GTTTCACTCT TGCGCCTTTG 
TCCAATTCCA CTTCAATCCT GTAATTGTCA CCCTCCATAA CTCCCGCTGA 
AGCTGACATA ACCATAAGAT TCATAAATCC GCCATGCCCT TCATAAAAGG 
GTTTGGCTAT TTTAAAAGGT GCTGTGAAAT ACGAATCCTG AAGGCATGTT 
TTTCCGTCTG AAACCTTTGC TCTTATGTAC AGCCTGCTTT CTTTTCCGAA 
TTTATTCTTC ATAATTTACA CACCTTCCAA AAGGACGCTT TTCTTAATCC 


>NC_017304.1:2931928:2932427
ACCTTCTGAA GGCCGGAAAT TGAATAAAGA TAGCTGTAGG TTGCAACTTC 
ATTGGCAGCG CCGTTTATTG CATATTGCAC ATTATTATGT ATATACACAA 
CCTTCATGAA AAAGGCTATG GATAAAAACA CACACATAAA CAGCGGCAAT 
GAAATTGCAG CCTCTACAGT TAACGACCCA TCTTTCTTTT TAAGCAGTTC 
TTTTAAAATA TTCATACTTT CACCTTGCTA TTGTTATTTA TATAGGCTTG 
TCCAATACGC CATATTGCTG TTCTCAGGCT CCTGGCAACA ATCAGCTTAT 
GTCATCATAT ATCGAGCCTT TTACTGTGAT CTTTATATTA TCTAAAATTA 
CACCCTTCAA CGTATCATTT ATTGAACTAT AGTCAACACC GGACATTTTA 
CCCAAGTTTA TGTTGTCCAG CCAAACTCTG ATATAGTATT CACCGTCAGG 
CATCTTGGGA TGAGTGTAAA ATTTATTATT ACCTCCGTTT ACTACAATTT 


>NC_017304.1:2946527:2947026
AACTCTGGTT TCCTGAACCC CCCTGTAATA TTTTATACGC ATCATCTTTG 
TCAAATTTTT CTTTTGTAAG AATTTCTTAT CAGAAATTCT TTTGAATCTA 
TAAAATTTGA CAAAGCAGAC TTTCGAGTCT TAAAATATAT TTAAATACTA 
ACATAGAAGG AAAATTAGTT TACACAAAAA TATTTACACT GCCGCAGTTC 
TTTTAAAATA TTCATACTTT CACCTTGCTA TTGTTATTTA TATAGGCTTG 
TCCAATACGC CATATTGCTG TTCTCAGGCT CCTGGCAACA ATCAGCTTAT 
GTCATCATAT ATCGAGCCTT TTACTGTGAT CTTTATATTA TCTAAAATTA 
CACCCTTCAA CGTATCATTT ATTGAACTAT AGTCAACACC GGACATTTTA 
CCCAAGTTTA TGTTGTCCAG CCAAACTCTG ATATAGTATT CACCGTCAGG 
CATCTTGGGA TGAGTGTAAA ATTTATTATT ACCTCCGTTT ACTACAATTT 


>NC_017304.1:2966028:2966527
ATTCACTGTA TTTTTTATAC ACTTCATAGT CAATAACGGG AAAAAACATC 
CCTTCCGCCG TTTCCACCCT GTACCCGCTG TTTTTTGTCT TACTTAAAAG 
TTCTCTTACC TTTTCATCTT CAATTTCATA AACTTTGCCC AAATCAAAAC 
CTTGAGTGTA TACTTCGCTC ATTTTGACTT GTATAGTTTC ATCATTATAA 
AATCGTTTTT CAATATTCGG CAAAAATTCT TGCTGCAACT TTTCAAGCCT 
GTCCAGCATT TCAGCCGCTT TTTCTTTGGA AACTACAGAA ATATTTTCGT 
CCAAAAAATC AATAACTTCG GGCAGTTTCG CACCGGTTTT TGCCAAAGCC 
CGAAAATTTT CCATTATTCT CTCCTCACGG GGCTCGTTAT TTGCCGCCGG 
CATGTCACTT TCCTGCAAGT TAACGTCGTT TACACCGCCT CGGGTTTTAA 
CCGGACCACA TCCTGCAAAT ATTCCTCCCA TAAATATCCC AATAGACAAA 


>NC_017304.1:2966897:2967396
CATGCAGGTT CTGTTATTAA TTTATATACT TCCACATTTT CACCCTCAAA 
AAATTTCTCC AATAGCTCCA GCAACCCATT AAAAACCCGG TTGCTTTCTC 
TGTGTTTCTG TGCCGGCATT GTGTTGCCGT CTTCATCCTG GATGGATACC 
TCAAAATTGC GCATGCTGAA TACATTAAAG AACCAATGAC TGCACGACTC 
AAACAAATCG CTTCTCCAAT CATCCAATTC TCTCAGGCTA TCAAATCTTG 
TCCCATGTTT GCTTATGGGA CTTTCGTTGA AAAATCTCTC CGCACATTCA 
TCCAGACTGC TTACGTTATC GTATTCAATA AATTTGTAGG TATATGAGTA 
AAGCACTCCA TAAAAACTTA TAATATTTGT AAGGGCGTCC AAATATCCCA 
CAATCCTGTT ATACACCTCA ACCTTCATAA CTCATATCCC CCTAAAAAAT 
ACATAATTAA TAGAAACAAT TCGGTATATT ATCTGTAGTT TTCATCATTA 


>NC_017304.1:296706:297205
ACAAGGTGGA GGTCGTAAAA ACAGTATCTC TTCCGGCAGG AATACTCAGT 
GATATAGATA CGGAGCTCGT TTCCAAAAAT GCGGACAACG GGGATTTTAT 
AATCATGGTT ACTGACGGAA TTATTGATTC TTTCAAGCTT GAAGAAGGCG 
GGGAGCAGAA TTTGATAAAA TTTATTGAGG ATATTGACAG CATAAATCCC 
CAGGGAATTG CGGATCTTAT ATTGGCCGAG GCCTGCTCAA AGTGCAAGGA 
CAAGCCTGTC GACGATATGA CGGTGCTGGT GGCAAAGGTA TGGAAGCGAT 
AAATAATAAT TTTTAGTATA ATTTGCACTC ATTTGAGAAA GAATATCTCT 
GAATACATAT TTTCGGAGGA GTGCTATGGT GTGCGATGAC ACAAAAAGAG 
TAGTGGTGAT CAGAAATATC GCTTCAAATT TTATTGAAGA GGCCATACTG 
ATTTTAAAAG GCAATCCTGA AGAAAACGGA AGAAAAATTA AAAAGATTTT 


>NC_017304.1:2976355:2976854
CAGGTATCTT TATTGGCATG TACCAAACCT CCTATACATA TACATAATTT 
ACCCACAACT TCGCTATCCT ATATATCATT GTTAATTGCA ATTATAGCAC 
GATTAAATAC CTTTTGGCAA TGTTATAAGA AATTCCGTTC CCTCATTTAT 
TTTACTGTAA ACCTCTATAT GTCCATTATG AGCCTCAACA ATTGTTTTTG 
CAATAGTAAG TCCTATTCCT GCGCCTCCTG TCTTCCTGTT ACGCGACTTG 
TCCGCCCTGT AAAGTCTTTC AAAAACGAAA GGCAAGTCCT CCTCAGGTAT 
GCCCTGCCCG TTATCCTTCA CCCTGATCTC AAGCACATCT CCCTTGCTTT 
TGGCACTTAT TTCAACCTTG CCTCCTTCTT GCGTGTATTT TAAGGCATTG 
GACAGAAGGT TTATAATTAC CTGACTCATT TTATCCTTAT CGGCAAAAAT 
TTCCTCAGTC CCACCTTCAA AGGCAATTTC AATTCCGTTA TTTTTAAATT 


>NC_017304.1:3000703:3001202
CATGGAGCAA ATCAGCCCGT GAGGGATTAT ATCAAAGGGA AATGTTATGT 
AACTTCTCAA TGCCACAACT ATGCGCTGGA AAATGATTTT GGCGATGATA 
TATTTATTAC CCACATAAAT ATTAACGACA ATACTGTGGA AGGCTTTAAG 
CACAAACACC ATCCTGTTTT GGGAGTTCAA TACCATCCCA AAGCCATTTT 
GGGACAGGAT GATTCATCTT ACATATTTGA TGAATTTATT AAAATGATGG 
ACAACCTATA AACCCAATTG AGTCTTTAAT GCATGGAGGT AATTATGCCA 
AAAATAGATA AAATAAAAAA GGTCCTTGTT ATCGGTTCGG GACCTATAGT 
TATCGGTCAG GCTGCTGAAT TCGACTACTC AGGAACACAG GCTTGCAAAG 
CTTTAAGGGA AGAAGGAATT GAAGTCGTTC TTGTAAACAG CAACCCTGCA 
ACAATAATGA CCGATACCCA ATCAGCGGAC AGAGTATATA TAGAACCTAT 


>NC_017304.1:3012889:3013388
CCAATTAGAA TAGGTGTCAG CATAGAGTGG ATTATGAGTA AGTAAAATGT 
TATATGAATC AGTATCCAAA TCACCTAAAA TACTTTGAAT TTGCTTTGTT 
CCAAAAAACA CGTCCTTTGT ATATTCATTT TTCAAATCCT TATAATACCT 
GAGATTAAAC CATAATCCAT ATAAATTAAT GCTTTCGGCA CCTCTTGAAA 
TTGTAACCTT TTCATTGTCC AGTACTCTGA TTCCGATTTC ACTAAGCTTG 
TCCATTAATA TTTTTCGTTT ATCTTCATTT AAATCTTGTT CATGATTGCC 
GACAATATAA TATACATCAA AGCTTTTACT TATCTGCTCT GCTAAATTAA 
TAAAGACTTC AAAATCATTA TCTTTTGCAT TAACCATATC TCCGGTCATA 
ACAATAATAT CAGGATTTTC ACCGATAATC TTCTTTACAA GTCTGTTATT 
GTTATTTCCG AAGCTTTTAT TGTGCAAATC TGACAATTGC AATATTTTGA 


>NC_017304.1:3020807:3021306
GAAATATAAA TGTGCCAGAT TTCAAGCCGA CCGCTCCACA ATAATAAAGC 
AATCGCCAAA GTACCCATCG CAGCAAAAGT ATCGGATATA ATCATAATTT 
TCCGTCGATC CCACCGGTCT GCGACTGCAC CGGCAATAGG AGAGATAAGA 
ATATTTGGCA GTAAAGTACA AACTGAAATT AAAGTATAAT AGGATACAGA 
CCCTGTTTCT TTATAAATCC AATAACCTAA TGCAAATCCT GTAAGGCTTG 
TCCCAAACAT TGACACAATT TGCCCTAAGG CAATAAATAA AAATAATTTC 
ATACTGGGTT TTACATTTGC TTTGTCAAAT ATAGAAGTTT TTACCTTCTT 
TTTATCTACC GTTTCTTCCA ATGCCTCTTC CACAAATTCT GAACTTCTAA 
TATTTTTCCA TTTTTCCACC TGATCAACTA TAATCTGCGC TAATATGTCG 
GCCTGATGTT TCTGGAAAAA GTGGCCTGCA TTTTCAATAA CCCTTAAATT 


>NC_017304.1:3044369:3044868
CTCAATAACA TTCACATAAT AGGATGCGTA GAAATCATCA GCTTCTACCA 
GTCCGCCTCC CATCCACTCC TTGTAATCCC ATTGCAATAT GTGGAAATAT 
TCATCTTTTC TGCCCTCATT CTCCGACTCG TACATTTCCT CATCAAACAG 
ATACATCATC AGAACAGGCT TGATTTCGTT GTTAATACCT CTTCTGTCTT 
CAATGCCTAC AATTTCAGAA TACTTTATGC TGGAAATCAG CCTGGGCTTG 
TCCTCCTCCT TCAGAGAATA TATATCAAGA TTACTGCCTA TCCTATATCC 
AATATTCCAG CCAATAAGCA ATTCAGGATA GTTGTCTCCG GTAATATCTC 
TGACATCCGC CCAATCCAAA GCCACAATAT TTGCGGTATA TTGTTGCTCC 
CAAAAAATTT GCCATTCATG ATTTTCATCC TGCTTTAATA TAAATACGCC 
AAATACTTCA ACTCCGTTGT TTTTAAGATC CCTTCCCCTG TACAGCGTCA 


>NC_017304.1:3054470:3054969
AAAAAGCACG CACCACCAAT TTTGACCTTC ACCGTTACCT ATAACAACTC 
TCAAAGCCTG ATAATTTCCG GTAGGAAGGC TTATGTCCCC ATAAACCTTG 
GTTGGAAAAG GATATTTTCC AAACATAACC GTTACGTCAT AATCTTTATT 
CTGCCTTCTG ATTTCACTGA GAGCCACCTG TTTTATAGCT TCTGAGTTTT 
CTTCTATTAT TCTTTTTGTG GTTTCCACAT CTTTTACATT TTTAAGCTTG 
TCCTTCATGA AATTTATTAC AACATCCCTG ACATCCCTTT TTAACTGCTG 
GTCTTCCGGA GAATCACTGT TTGCCAGAAC ATGCAGACGA ATAATATTAT 
CTGCAAGCCC GCTGCTTACA TTCTCCGAGT AGGATATTAA CCCGACGCAT 
GACAGGACTG ACACAAAAAG AATGATTGCC GTAAGTACTT TTACAAATAT 
GTTTTTCTTG CCGGTGTTAT TTGACGAATT CAGCATGATA TTATTCCCCC 


>NC_017304.1:3057540:3058039
AACAATGTTG GCCAGTCCTT CTTCCTCCAG CATCAAAGGA ATCTCATAAA 
GGGACTCGGC GTCAAGATTC TGAATTACCC ATTCTCCGGG TATATTGCAA 
AACAGTCCTA TCTTGTCCTT CAATTCCTTT GAAAGTCTCT TTTCCGTACG 
GCATACAATT ATATCCGGCT GTATACCGAG GCTTCTTAAC TCTTTGACAC 
TGTGCTGGGT GGGCTTTGTC TTAAGCTCTC CCGACTTGCT GAGGTAAGGG 
ACAAGGGTAA CATGTATGTA AACCACATTC TCTCTGCCTA CGTCACTTGC 
CACCTGACGA ATGGCCTCTA AAAAAGGCAA GCTTTCAATA TCGCCAACAG 
TACCGCCGAT TTCGGTAATC ACCACATCGG TTTTTCCTTC TTTGCCCACT 
AAATAAATTC TATTTTTAAT CTCGTTGGTT ACATGTGGTA TAACTTGCAC 
CGTACCACCG AGAAAATCTC CTTTTCTTTC CTTGCTGATA ATGGACCAGT 


>NC_017304.1:30655:31154
TTCAGTTTTT GCAATTTTTT AAAAGAGACC TGTAATAACT CCGTTTTCGT 
CTATATCGAT TTTTTCTGCG GCGGGAACTT TGGGAAGACC TGGCATTGTC 
ATGATGTCCC CGGTAATTGC CACAATAAAT CCTGCTCCGC TGGAAAGCTT 
TATTTCCCTC ACTGTGATGA CAAACCCCTG CGGCCTTCCC AAAAGGGTTG 
GATCGTCGGA AAGGGAGTAC TGTGTCTTGG CTACACATAT GGGCAGCTTG 
TCCATTTTAA GCTCTTCAAT TTTTTTGATT GCTCTTTCGG CTGCCGGCAA 
AATGTTGACA CTGTCCGCAC CGTAAATTTC CCTGGCAATT ATCTCTATTT 
TTTCCCTTAT GGAAAGATTG ACGTCGTACA GAGGTTTGAA ATTTGACTTT 
TGTGTTTCGG TAAGTTTTAC AACTTTTTCG GCAAGCTCTA TACCGCCTTC 
GGAACCTTTT GAGAAGACAT CCGAGAAAGC AACTTCTACG TTTAAGGCTT 


>NC_017304.1:3071726:3072225
GCAGCTTCGG GCGTAAGCAT ACTGAACATA ATATACCGGA TTTTCGTTTG 
ATTTTTTAAC TGCAAGGTCC AAATCAAAGT CCAGGTGGCT TCCTGAAGCT 
TTCGTGTTAA AGAAGAATCT TGCGGCATCT CTTCCGACTT CCTCCAAAAG 
ATCGTCCAGG GATATTGCCC TGCCCGTCCT TTTGGACATT CTGGCTATCT 
CGCCGTTTCT GTAAAGGCGC ACCAGCTGGA ATATTACAAT ATCAAGCTTG 
TCCGGGTCAA TGTCAAAGGC TTTTAAAGCA CATTTCATTC TTGCCGCATG 
TCCGTGGTGG TCCGCACCCA GCAAGTTTAT AACCCTGTCA AACTTGCGCT 
TTAAAAATTT GTTGCGGTGA TAGGCTATGT CGGCCGCAAA ATATGTCGGG 
ATTCCGTTGT TCCTCACAAT TACCTCATCT TTTTCCGCTC CCAGGGCGGA 
AGCTTTAAAC CAGACAGCTC CGTCCTTTTC AAAGGTATAT CCCTTTTCTT 


>NC_017304.1:3072722:3073221
ATTTCCGTAA TTTTCTTTTT CTTTCTGGAT AACCTTCAGA ACGTCATACA 
GCCATGCATT TGTAAGGAAG AAATTGATAA ATCCCGGTCC TGCCGCTTCA 
ACCCGGTCAA TGTATGTATT GCTTAAGTCC ATATTTTTTA TAATTATTTC 
AGCCACCTGT CTGGGTGCTT TTCTTACCGT TTTTGCCGCC TGCATGGCAA 
TATTGGTTGA AAAATCGCCA TGTCCCTTTT CCTTCGGAAT TTCTATAAAC 
AGCTCGTCCA CCGTAAATTG CGGAAGTTCT CCGTTTTGAA CGGCCTTTGA 
TATTGAATTT TTAACCACTT CATTAATTTG TTTTTTTATA GTCTCCACTA 
CATTCGTCAT CTAACTGTCC TACCTCTCTA ATAAACATAT GAAAATCATT 
TTCTCCACTT TTATTATCAT CTATTTCAAG TTTATAATCA ACCTTAATTT 
CTCCGCCCGA ATCGTCAACA TTTATTAAAA CCGAACGGGC GGTAACTTTC 


>NC_017304.1:3073696:3074195
ATCCCTGTTA AGATTGCTCT TCTCTATCAT CTCCTTTACC ACTTTTGCCA 
CTTCCAATGC CGAACTTACC AGTTTAACAC CGTCTCCCAT CACCTTTGAA 
ATGGTATTGT ACAAAAGGGG ATAGTGGGTG CATCCCAAAA CCAGCGTGTC 
AATGTTTTTT TCTTTTAACG GCAAAAGATA TTCCTCTGCA ATTCTCAGCG 
CAATGTCATT TTCCCACCAG CCTTCCTCAA CCAGTGGCAC AAACAGAGGA 
CAAGCCTTCT GATAGATTTC AATTTCCGGG TCCAGCTTTA AAATGGCTTT 
TTCGTAAACC CCGCTGCTCA CCGTCGCCAC GGTACCTATC ACTCCGACTT 
TTTTGTTTAC CGTTTCCCTG ACGGCAGTTG CGGCTCCCGG CCCGACAACC 
TCAACTATCG GAATGTCAAA ACTGTTTTTC ACCTGGTCCA GGCTGCATGC 
GCTTGCCGTA TTGCACGCGA TTACAATCAT TTTTATATCC TGGTTCAGAA 


>NC_017304.1:3075102:3075601
ATTATCTTTG CATAAATCTT ATCCATTCCG ACTGCTGAAG CCAGCACACC 
GCAGCCCACA TAAGGAATGC CCGCCAGTTC AAAAAGTCCC TGGATGGTCC 
CGTCTTCACC GTTGCAGCCG TGCAGAACCG GAAAAACCAC ATCTATCTTT 
TTGCTTTTTT CGTTCTCTGA GGCCTTTTCA AGGCCGCATG CGTTATTTTT 
GCAACTTATT ATGTTGTCGA ACAGGCTCAC TCTGTCGGCA ATACTTCTTG 
TCCCATCTTT CAGTGCGATT TCCTCCCACT CTCCGGAAGG AATTTTATCA 
ATAGGCCCGT CATAATAAAG CCACTTTCCG TCTTTTGTGA TTCCTATCAT 
TGAAACATCG AATTTATCCA AATTAATGTT CTTCAGTATG GATGTTGCCG 
ATATTCTTGA AACTTCGTGT TCCGACGATT GTCCGCCAAA AATAACCAGT 
ACTCTTTTTT TATCGCCCAT AATATGTTTT CTCCCCTTGT TTTTTAAATG 


>NC_017304.1:3077071:3077570
CAAAAACTGG TTTATAAGCT TTCTCGTTGT TTCATCCGCG TTCTTAAGAA 
CCCTTTTTAC AATGTTTGAA GGCATTTCCT CCAAAAAGTC AATTGTATCG 
TCCAGGAACA ATTCATCCAA AATGTTCTTT ATTTCGCTGT CGGTAATGGA 
TTCAACAATA TATCTCTGTA ATTCATATGA TATATACGAA AAGACCCCGG 
CAGCAACATC CTTTGGCAAT ATCCTGAATA TCACCAGCAG CTTATGCTTG 
TCCGTCTCTT CCAAAAGTTG GGCAATGTCA ACTTCATTCA TTTCAGTAAT 
TTTGTTTCTC ACTTCGGCAT ATTTGCCTTG TTCAATGAGC TCCAGAATCA 
TTTCTTTCAT TGTGCAGCCC TCCCTTGACA GAGCCACACA CCACCCCAAC 
GGTAGCTATG GCTCCAAACA TATTGTGATA TTTTTTGTTA CCACAACAAG 
GTAAAGGTCC AGAATCCATA ACTACCACCT CCAGTTATCC GTTTAAACTA 


>NC_017304.1:3087407:3087906
TTTTTTGGGA GGAAATATAC AGTTTATACG GTTACAGCAA GGCTGCACTG 
TCATATTACG GCTCAACCGG GCAGGAAGTT AAAAACATTC AGTACAAGCT 
TGCAATTTGG AAGTATTACA ATGGCAAAAT AGACGGAATT TACGGTTACA 
AGACTTACAT GGCGGTCCGC AAATTCCAGG CCAAAAACGG CCTGAAGGTG 
GACGGAATAG CGGGTCCGGA AACATTGGCG GCTTTGGGAC TCCCTACCGG 
ACAAGCTGCC AAAGCAACAT CCGCCCAGCC GTCAAGCAAC AGGAATCTGG 
ATCTTCTTGC CCACCTCGTT TACGGCGAAG CGCGGGGAGA GCCTTATATC 
GGACAAGTGG CAGTTGCAGC AGTTGTCATC AACAGGACAA GGGACAGCAG 
ATTTCCCAAC ACAATAGCCG GTGTTATTTA TCAACCCGGC GCATTTGACG 
CTGTAAGCGA CGGACAGATA AACCTTGCAC CCAATGAAAC TGCGTACAAA 


>NC_017304.1:3104685:3105184
CGCACCGGAA CCCATGGCTA TAACAATCTG TTTATAGGGG CTGTTGGTAC 
AGTCACCTGC TGCAAATACC CCGGGCATTG AGGTTTCATT TTTTTCATTG 
ACAATAATTT CACCCATGGC ATTGCGTTCA ATGGTTCCTT CCAGCCATTC 
GGTATTTGGG ACAAGGCCAA TCTGAACAAA CACTCCCTGA ACCTCAATGT 
GCTTTTCTTG ATTAGTGTCA CGCTCAATGT AAGTAATCCC GTCGAGCTTT 
TCCTTCCCGG TAAACTCTTT TGTCTGGACA TTTGTAAGCA CAGTTACATT 
GGGAAGCCTG TACAAACGTT CCTGAAGCAC TTTGTCAGCT TTCAGCTGCG 
GCAGAAATTC CAGTACCGTT ACGTGTCTTA CAATGCCCGC CAAATCAATG 
GCAGCTTCTA TACCGGAATT GCCTCCGCCA ATTACGGCCA CATCCTTCCC 
TGCAAACAGC GGTCCGTCGC AGTGGGGGCA ATAAGCCACG CCTTTGTTTT 


>NC_017304.1:3107905:3108404
GACTCCATAA ATATCTGCCA TATAATTGGG TTTATCCAAA CTTATATGTT 
TCTCATTCAG GTATAAATAA AATTGCTGAA GCGGCGACAG TTTCCTCATT 
TTTTTTGTTC CATCGGTCAA ACACAATTCC ATTTCTTCAA ATTTATTTAT 
CAACTTGCAA TTTACTTTGT CTTTGAAGCT GTTATAAACA GGTTCAAGTT 
GATTTCGTCC GTCGTCAAAA AACACGATTT CAGCTTCCGG TCTTTGCTGG 
ACAACCCCGC TAAGCAGCAG ATAAAGCAAG TTGGTTTTTC CAAATCCCTT 
TTTCCCGTAA ATAGCAATTA CACGAGATTG CTCCAAATCA ACAGTTACAG 
GATAAAAATT AACATAATCC AATCCGACAC TTACAGGAAG CCTGTACTCT 
TTTTGTTCAT TTTTAGGCTG CTGTTTCAGT TTTTCGTATT CCTCCCAGGT 
CAACTCTTTT GGGAATGTCC AGTATTTTTT TACACATTTC CGGTACCTGC 


>NC_017304.1:312797:313296
AGTCATAACC GGTTCCACGG GAATGACCGG AGCCGGATGC CTTGCCGGAA 
CTGCATCTTT GCGCTCAGGG ACAGGGCTTT TGTATCTCGG TGTTCCAAAG 
ACTCTGTCCT TTATATATGA GTGTAATCTG ACGGAAGCCG TAACCCTTCC 
TTTGGAGGAT GAAAACAAAG GTTTTTTGAC TAAAGAGTGT ATTCCTATGC 
TTTTGGAGTA TATGGAAAAA ATGGATGCTG TTGCAATAGG CCCCGGCTTG 
TCCACCAAAG AAGACGTGGA AGATGTTGTG TTCAGTGTTG TTGAAAACTG 
CAAGGTGCCC ATGGTGATTG ATGCCGACGG GTTGAACCTG ATATCAAGGA 
ATTTGCCGGT GTTAAAGAAA GCCAGGGCAC CGGTGGTTCT TACCCCCCAT 
CCCGGAGAGA TGGCAAGGCT TACAGGATTG AGCATTGGAG AGATCCAGAA 
GAGGAGGGTT GGAACCGCCA GGGAATTTTC CGAAAAGTGG GGAGTCACAA 


>NC_017304.1:3141646:3142145
ACCTATATCA CAAGCTTTCA ATAGAAAATC CATAAGTGCG TCTTCTATTC 
TTTGCCTTTC TATAACTCTT GCCAGTCTTT TTAACACTTC TTTATCCATT 
TCCAAAAGGA TACCCAGTCC AACCATCCAT AAAAGGTTAA TGTAGCCGGC 
CTCTTCCTCA CCGCAATTCT CTAAATATGT TATGTTGTCT AAATAGTCAT 
CTATCATTGT ATCGGGGTGA TTGCCCAAGG AATATTTTGC TAAAAGCATG 
TCCATACCAT ACCTAAACAT GTCAGCAAAC GTAATATAAA TTATACTCTG 
ATTATCTCTT GGATATCTTT GTATACCATT TTCGATATCA GCTTTTAGTT 
CCTCTATTTC TTCTTTCATC TCGCAAATAG TCTGTTGGTT AAATTCTATC 
GTCTCTATCA AGTCTTCTTT ATTACATAAC GGATCTCTCA TTATCGTAAC 
CTCCTTCGAA TTACTTATGG CCAAATTCCA ATTATATTAC CACTGCTATC 


>NC_017304.1:3146683:3147182
CAACATTATC TGTGCCCAGT TTTTTTATAG CAAAATCAAT TACATTTTGT 
GGTGTACCTT CTGCAAAATA CGCCTTAACA CCAACTCCTC TTATGGCTGC 
TTCATCTTGA TATATCTTAA TAACTTGACC CAATTTACCA AGATCATTTG 
CTTTCGCTGG TCCACCAACC ATTATTAATT CGCCATTAGC TCCAATTACA 
TCTATATCTG TTCCTCCAGC ACTTGATTTT ATTTTTGCTC CACTAACTTG 
TCCACCTGTT ATATTTGCAA CTTTCTGTTC TCTAGTCGCA CCTATAATTT 
GAGCTTGTTT TCCTGTAGTA CTACTCGTTC CCTTAACATA CTTATTCGCA 
TTATGAACCA ATACCCTATT TTCGCCAACA TGATACGTAT GAAAATTATC 
AACCTTAAAA TTGTAAACCT TTACAGGCTT ATCTGTTATT TCAAGCTTTT 
TACCTTCCAA TACTAAAACA TTACCTCTTG AATCAACCAA CCTGTCTCCT 


>NC_017304.1:3164224:3164723
GCAAATTATG GTTGATATAT ACCTTTTTGT TATATGTATA GTTCACTTTG 
TTTCGCACAC AGTAAAGAGG ATATTCCGGT TTTGTACCGT CATTATTGAT 
TGAAATGGTG AGTTCATTAC TATCCTTATA CTGAGGCTTG AAGTCGCTTT 
CTGATGTAAT CAGTTTACCG TCAATATAGC AGTTTTTAAA ATTCAGTTTA 
TAATTTGATG TATGTAAAAG TGTGTCATTA TTGATTATAT GAATAGCTTG 
TCCTGCTTTA GTATTCCATT CTGTCACAAT GGATGAACCC CTGATTGCGT 
TGAAACGACA ATTGTTAAAA TAAAAATTCT TGACTGCATC GCCCATATTC 
TTGCCACTGA AAATCCATGG CGTATTGATA ACATCAACAC AGTCCAGGTT 
GTTGAATGTA ACGTTCTTTA CAACAGATTG TATCTTTGCT CCGTTATACC 
AGTTATTTAT AATTCCCTCA TCAGCACGGA ATACATAGAT ATCTGTAAAT 


>NC_017304.1:3170898:3171397
AAGCCGTGTA TCTTCTGGAA GCTGCAATTC CCGACCCTTG CATTTTTTCA 
AGCATTTCAT CCACGATTTC CGAAACCTTT TCACTACACC AGTCACGGTC 
CAAATCTCTC CATGAAATAT TCCGTTTCGC AACCATCCTT GAAAACTTTT 
CAATGACGGC ATGCATGAAA GTTCCAACGT CCGGCGGGCG CAAAGAATAT 
ATCTGCCTTT CTTTTGCTCC AAGCCCATAT TGCACATAAA AGGCAAAGGG 
ACAGGCAGTG TATTTTTCGA GCCGGGATAC GCTGGAAACC GCCGGTTCTC 
CGTAAAGAGC CGCAATTTTC TCACGGCTTA CCGGTTGGGC TAGATTTTTA 
TATTGAAAAG CAGCCCGCAG TGCTTCACAT TTCCCTCTCC ATTCATCCTG 
CACAGCAAAC CAGCGGTACG CTTCCTGCCA GACAGGCTTT ATCTCTTTTC 
CGTCCGCTTT TTGGCGCAAA GCCGACACCA TGGACTTAAA TGCCGGGCTG 


>NC_017304.1:3179948:3180447
ATAACCCTTT TTATGCAATG CGGTCACTTC GTCAACAATG CTGTCTCCAC 
CAATGTTTAG TATAATTTTT AATTCTCGTC CAAAATACTC ATCCCAATCA 
TGTAATCGTA TGTTTCCTTC CCAGAAAATA CTATTTTTAT GAACATTAGG 
TATCATTAAC TCCACCTCTT TATTATTTTA TGGCCTTATT CCCTTCCTTA 
TTAATGCAGC GCCACCCGTA TGTTTCACTG CTCCATGTAA ATCAGATGGT 
ACAAGCATCA TAGTAATTCC ATCTTCGACA TGATGCCAAG TATACCCTTT 
TGGTGTTGAT TTATATCCTG CTGCTTGATT AGCTTTAATA AAATCATAGT 
ATGTGTCACC TTGTAATCCT TCAACTTTGA CTGTCTTCTT ACTATAGGGA 
CTAAAATCTG GAAAACCTTC ATTCGTAAAT TTAACACCAT CTGGATACTT 
TAATGCTAAA TCACCACTTA ACTTATATGT TTGCCCTGCA TACTTCTTAT 


>NC_017304.1:3185534:3186033
TTGAAACTCG TTCCCGGTAT AACAGGCACA CCATTCACCT TTACAAATTC 
TTTGTATATC ATACTGTTAT CGCCGCTTAC TGTATATTCT CCCGATGGAA 
TATGCACGGG GGTCAAAGTT TTTACTCTGA TCGGAATTTT TCCGTCTCCA 
CGTTCAGCTT TCACATCGTC ATAAGGTTTA TAAGGAAGAA AGGGCACAAA 
ATCATAAGGT TTTATCATTT TGTATTTCAC ACCCTTCAAA AGTATGCTTG 
TCCTCCAACG AAATATCATT CAAAATTTCC AAAACATTGT CCCTGCCTGT 
TATCTTTTTC TCTATGAAAA ACTCTTTCTC AGCATATCCT TCCGTTTTTC 
TGCCCTTATC ATAATAACGA ACAGTTATGC TTTCATTTTC AACTTTCATC 
CTGCCAAAAC CTTTGGAAGA AAATCCGCCG AAAGTGGTAA AACCTTCATC 
TATCCTTTCA AATATCTGGT ATATTAATTT GACATGCCAT CGGAAGAAAT 


>NC_017304.1:3191087:3191586
TTCATTGCAT ATGAAACTAT AAATGAACTG CTTTTCTTCG TCCCAGTCAT 
CGCCAAAGAA TTCCATGTAA TACTTTCCGG CATCAAAACT GCTGTTTGAG 
AAAATTTTCT CCAAATCGTC GGGATTGTTT TTCAATTTAT AATATTCAAG 
ATATTTGATT AATACATAAA AACAAGCCGC ATCTCTTATC GTAGGAGTAC 
ATCTTTTATT TTCCAGATAA TTTCCGTTTC TTTTAAAATA ATAAGGCTTG 
TCCGCGTATT TGTCCAGCAA CTGTCTGAAT CTTCGGCTGT CAGAAAGAGA 
TTGCAATTGA CTGCGAATGT CTCTTATTAT TTCTTCATAT TCATTCTTTT 
GAATGTTTTC CGGACTTAAA ACCGAAAGCA CACTGTCCAT GAATTTATCA 
CCCCATCACA TACCGGCCAA ATCCCAGCAA AATATTTTGA CCGATACATA 
ATTTTTCACA TGCAAAGAAA TAATCAAGGT AAGAATTAAT TCTTTCAATG 


>NC_017304.1:3195773:3196272
ATATTCCGAT GGAGCGGGTG ATGGGAATCG AACCCACGCA ATCAGCTTGG 
GAAGCTGACA TTCTACCACT GAATTACACC CGCCTACGAA TATTAATTTC 
ACAAAGCATA AGCTATTATA CCACTATCAA TCAAAATAGT CCAGTCGAAA 
AACATCAATT AAATCAAATT ATATCCTTGA TTCTTCAAGA TATTTTTCCA 
ACTTACGTTT TACTCTCTGT AGCGCATTGT CTATCGACTT CACATGCCTG 
TCCAATTCAA CCGCAATTTC CTGATAGGAC TTGCCTTGCA AATACGAAGT 
CAGAACTTCG CATTCCAGAC TGCTTAAAAT TTCTCCCATC TTAGCCTCAA 
TTCCCGAAAA CTCTTCCCTG TTTATAACCA TTTCCTCCGG ATCGTTTATG 
CTCTCCTCGC TGATAATGTC CATGAGGGTA CGATCCGACT CCTCGTCGAA 
AATAGGCTTG TTAAGGGAGA CATAGGAATT TAAAGGTATG TGTTTTTGCC 


>NC_017304.1:321352:321851
GCTTTTTCCC TGTGGAAGAG CTTTTGAAAT TCAGACATAT AGACAGTTTC 
CTTGAGGGGC ATCCCAGTAT GAGATATGTG CCGGGAGTGG ACATGTCCAC 
CGGGTCTTTG GGACAGGGAA TATCAGCTGC CGTGGGCATG GCAATTGCAG 
GAAAACTCGA CAAAAAAGAT TATTATGTTT ATGTGATACT GGGAGACGGC 
GAAATGCAGG AAGGACAAGT CTGGGAGGCG CTTATGTCGG CTTCCCACTA 
CAAGCTTAAC AATCTTATAG CCTTTCTGGA TCACAATCAT TTGCAAATAG 
ACGGCAATAT CACGGAGGTA ATGTCTCCCG AGCCGATTGT GGACAAAGTT 
CGTGCTTTTG GATGGAATGT TATTACAATT GACGGACATG ACCACAGGCA 
GATATCGGAA GCCGTTCGCG AGGCTAAAAA GTCCGGGGAC AAGCCGACCA 
TGATAATTGC TGAGACCGTA AAGGGCAAGG GTGTGTCCTT TATGGAAAAT 


>NC_017304.1:3219384:3219883
CTCGGGCAGC ATTTCCCTGA TGCCTTCGAG CATGGCATCT ATTCCCTGTC 
CTGTAACGGC AGATATTTCA AATATCCTGC CGTTCGGATT GGATATTGCA 
AGCCTCAGGC CGCCCTTTAC CATATCCATC TTGTTGAGTG CCATGATAAC 
AGGTTTGTTT GCCGCACCGA GACTTTCAAG GATATCGTTC ACAACCTTTA 
CTTGTTCTTC CGCCTCCTCA TTGGAAGCAT CCACCACATG AATCAGCATG 
TCCGCATACA CTGCCTCTTC AAGAGTTGAC TTGAACGCCT CCACCAACTC 
ATGAGGGAGC TTTCTTATAA ATCCCACCGT GTCAATGAGA AGCGCTTCCC 
TTCCGTCCGA AAGTCTAAAA CTTCTCGTCG TGGGGTCAAG AGTTGCAAAG 
AGTTTGTCTT CTGCCAGGAC GTTGCTTTCG CACAACCTGT TCATAAGAGT 
GGATTTTCCC GCGTTGGTAT ATCCCACCAG CGCGATGGTG GGTATGGCGT 


>NC_017304.1:3220256:3220755
GGCATATAAG AGAAAGTTCC TCAACTTTTC CCCTTCCGAT AAAAAATGCC 
GGGTCTTTTG CAGGTCTTCT CTGTATTATT TTTTCCAGAA CAACCGCTCC 
GGCAGTGCGG GCCAGCTCTT CCAGTTCGTC CAAAGATCTT TCTCCTTCGC 
TTTTTCCTCC CACAATGACC TTTGACGAAG TCTCAAGCCC AACCAGCACG 
GCTCTTTCTT CATCGCTCTC ATTTAAGTGC ACCACCGTAC TTTTAAGCTT 
GTCCGTCTCA AGTATTATGT CCCAAAGCCT ATTCATTCTT TTGTCGTCCT 
TGCCAAAGGG TCCATACACG GTGGTTTTGC CCAAATTCCC GTTTTCATCC 
CTCACAGGCA AAGCCGCGTA TATTTCCGTT ATCCGCCCGT CTTTCACTCC 
GACTGCCACC ATGGCATCCA GTCTCATCTT AACCAGGGAA TTTAAATCCA 
CCAGTGAAAC CATTCCCTCA CCGTTGGGAT GAGTATGGAT GCATCTTACC 


>NC_017304.1:323415:323914
CCGAGGGGAC TGTAAAAGTA GCCGGGTACG ACATAGCCGA GCAGCCGAAT 
GAAGTAAAAA GACGTATCGG TTATTTGCCG GAAAATCCGC CGCTTTATAC 
AGATATGACC GTCGATGAGT ACTTAAACTT TGTCAGTGAA CTTAAAAAAG 
TGGAAAAAAG CAAGAGAAAG CAGCAAATAT CTGACATTAT GGAGATGTTG 
AAAATTACCG ATGTCAGAAA AAGGCTTATA AGAAACCTTT CAAAGGGTTA 
CAAGCAGAGG GTGGGATTTG CCCAGGCTTT GATAGGAAAT CCCGAAGTTC 
TTATTTTGGA CGAGCCTACG GTCGGTCTTG ATCCCAACCA GATACTTGAG 
GTAAGGAACG TTATAAAAGA ATTGAGAAAA GATCACACAA TTATTTTCAG 
TACTCATATA ATGCAGGAAG TAAGCGCAGT ATGTGAACGC ATTGTCATAA 
TAAACAAGGG TAGAATTGTG GCGGTGGACA CACCGGAAAA TCTGGCAAGA 


>NC_017304.1:3246357:3246856
TTCTTTTGGA ATAGAGAGGT CTTATGCATA TATCCTGCTG TAAATTTCTT 
ATTTCATCGA CACCTATGCT AAGGCCCCTG GTTTCCAACA CACCAAAGTC 
GGGATTGGTC CTGTTCTCAA AAAGGCGGCA GGACCGGCAA TTGCCGCAGC 
TTTTATCCAC TGCCGCATCA TCGCACATCA ATATGGATGC AAAAATCTTT 
GCAACAGTAC TCTTGCCTAT TCCTTCCGGT CCAGAAAATA TATATGCATG 
TCCTATTCTG TTGTTGTCTA TAAATCTTTT TAAACTTTCC ACAACACTTT 
TTTGGCCGAT AATCGAATTA AAATCCACGT TACACCCCTG CCATAGCAAA 
AATATAAAAC CTGTCAGCAC AACAATAAAT TACAATGAGG CATCAGATAC 
ACGCCTCAAA TAAACATTCT GCAGCCAAAA AATCTCCAAT AATAAAAAAT 
TACCCATTAG TGCAAGTACT ATAACATCAG GTCCAAAACA AGACCCCTTA 


>NC_017304.1:3247331:3247830
AGCAAACGTT GCATTTACAA CAAAGGCCTT ACTGCCTGAT TATCCCACTT 
ACAGCTTCGT AAACTTCTTT TTGAATTTCA TCTATCTTTT TTAAAACTCC 
GTCCTTTACA CATTCGATTT TAATCCAATT GTATTTTTTG GCAACATACA 
AAGAATTCCT GTATGATTCC ACCAAATACT CGTCATTTCT CTCATGTATA 
TCTTTTTTCT GCTCCCCGGT AAATTTGTTT GCCCTTTCTT TCATAAGCTC 
CCTGCTGAAA GAGGGGGGCA TGTCCAGAAA TATCACGCAG TCGGGCACCG 
GGAGTTTATA AATCTCAAAT TCAAAGTTCC ACAGCCAGTC AAGAAAGCGG 
TCTTTCTCTT CCATATCCTT AATTTTTGCG GCCTGATGCA CCATGTTGGA 
TGTGGTGTAC CTGTCGGCAA GAATTATCCA TCCGTCATTA TAAGCCTGTC 
CCCACTCAGT CCTGTAAGAT GCAAACCTGT CCACCGCATA AAATGTGGAG 


>NC_017304.1:325117:325616
AAGAATTTTA AATATGGCAT GGTTTTTACT GTTATGGCGG CTCTTGTTGT 
CGGAATAACG ATATTGGTGA ATGCTTTTGT TTCAGCTCTT AATATAAGAT 
GGGACGTGTC TCAGAACAAG ATGTATTCCA TTGGTGAGCA GACTAAAGTG 
ATACTTGAGG GTTTGAAACA GGAAGTCGAC GTGGTAATGC TGGCCGACAG 
GGATGAGATA AAAACATATG AAGCCGGTTT TATTCTTGTG GAATTTTTGG 
ACAAGTACGA CAAGTTTGAC AAAGTAAACG TAAAATTTGT TGACCCGGAC 
AAGAATCCTG ATATAGTAAA AGAACTGAAC AAATCCGGTA CATTAAATCC 
CCAGCAGAAT GAGATTATTG TAAGAAGCGG AGACAAGGTA AAGAAAGTTA 
CCATATATGA TATTTTCCAG CAGGACTATT ACGGACCGAT GATGTTTATG 
GGCGAGCAGG CGATAACCGG GGCAATCAAG TATGTTACCA GCGAGACCAT 


>NC_017304.1:3278925:3279424
GGAGTGGACA ATACCGGTAC CAATCCTTCC AGTGGGCCAT ACCTCGTACA 
TGAAGGTGAC TACAACATTT CCAACGGACA GATTACGGTA ACTGTCAATA 
ATATGAAAGC ATTATCTGCA TATCATATGA TAATAACTCC TAATACAGAC 
CTGTCGCCCG CCAATAATAG AAATCGCTAT GAAGCAGAGT ATGCAAGAAT 
TTTGGGAACA GCAACCGTTT CTCACGGCGG TCATTCCGGT TATTCCGGGA 
CAGGCTTTGT TGAAGGATAT GCCGGAAGCA ATAATGCGAG CACCAATTTT 
GTAGTAACTG CCGAAACAGA CGGATACTAC AATGTAACCT TGAGATATTC 
TGCCGGTCCT TACCCGGGAG CACCTAAAAC CAGATATTTA AGGATGGTTG 
TGAACGGCGG GCTCCATAAG GATGTTGCTT GTATCCAGAC TGCTAATTGG 
GATACATGGG AAAGCACCAC TGTCAAGGTA TTCTTGCAGG CAGGTATCAA 


>NC_017304.1:3289075:3289574
CAGTTGCTTC ACCTTCAATA TTGGGATTTG TTGCAATAAT GACCTCTTTG 
ACGTTTCCTT CCTTTATCCT GTCTAAAAGC TCCTTGATTT TTATATCCTC 
AGGTCCAATC CCCTGCATGG GTGATATCGC ACCGTGCAGC ACGTGATAAA 
GCCCTTTAAA CTCCCGTATT TTCTCCATTG CAACAACATC CCTGGGGTCT 
TCAACGACGC AAATTACAGA ACTATCCCTT TTTTCCGAAC TGCAAAGCGG 
ACAAACATCA GTATCGGTTA AATTGCCACA TACCGAACAA AATTTTGTTT 
TCTGCTTTGC TTCAGTTATA GCGTTTGCAA GCCTATCAAC TTTTTCCTGG 
GGCATATCCA GCACATAAAA AGCCAATCGC TGGGCAGTCT TGTGCCCTAT 
GCCGGGGAGC TTCTCAAACT CCTCTATAAG CCTTGCAATC GGTGCGGCAT 
AAAAGCTCAT GCATATTCAC CCTTTATCAT CAAAACATCA ATTAAAACAA 


>NC_017304.1:3289844:3290343
TCTGAGCCTG CTTTACAAGG TTGTTTATAT TGCCACCGAA TCCCGGAAAA 
CCGCCCTTTG CCATTAACAT CTACCTCCAA TTTTGTGTTG TATCTTCAGA 
TTGTTATATC CGAATTTAAA AATACCTAAC CAACATTATA TATCAATATA 
TGCTAAAAAG ACCAGTAAAA TTTTTGAAAT TTATTCGTCA ATTATATTGA 
CCTCAACATC AAACTTTTGA GCAAAATCCT GCGCTTTCTC AACCAGCTTG 
TCCTCTTCAT CATTTTTTCC TGTATCAACA ATGTCCTCTT CGTCAAAACA 
TTTAACCCTG ACCTCTTTTC CAAGGCATTC GCGAAGGCAC TCTTCTATCA 
CTTCAAGGTT CTCGGACTTT TCAACAAGCA TTTTACAACC GTTATTTTTA 
AATACTATCC CGACTTGGTT GGAACCCAAC TCTATAAGTT TGGTATCCAA 
AAGATAGGCA TATACAGCCA TTCTGCCCCT GCTTTTCAGC TCGTCCAGCA 


>NC_017304.1:3295324:3295823
ACTCCGGTCC GAATATCGCC AAATGGGATG ATTCGAATGA CCCGAACAAC 
TGGAAGAGAG CAGCTGAAAT CATTGCCGAA GAAATTCTTG CAATCAATCC 
AAATCTTTTA ATCGTCGTAG AGGGTGTTGA GGCATACCCG ATGGAAGGGT 
ATGATTACAC CAACTGCGGT GAGTTTACCA CATACTGTAA CTGGTGGGGC 
GGAAATTTAA GAGGAGTTGC CGACCATCCT GTTGTCATAT CCGCTCCGGA 
CAAGCTCGTA TATTCCGTAC ATGATTACGG ACCGGACATC TATATGCAGC 
CGTGGTTTAA AAAAGATTTC GACATTAACA CCCTTTATGA GGAATGCTGG 
TACCCAAACT GGTACTACAT TGTCGAGCAA AATATTGCGC CTATGTTAAT 
CGGCGAATGG GGAGGCAAGC TTATCAATGA AAACAACCGG AAGTGGCTTG 
AATGTTTGGC TACCTTTATT TCAGAAAAGA AACTGCATCA TACCTTCTGG 


>NC_017304.1:3298656:3299155
CCATCCACTT TTCCCACAGG ACGCAAATTG TAAGGAATAT TATGGCGGGA 
AGCAAATATC TTTCATGCAT TCTTGTTATA AAGGTAAAAG CGCTTGAAAG 
GATGAAGAAA GATGCAAAGT ACATTGCAAA ATCGCTTTTC CTTTTTTTCA 
GCAGATATGC AAAGGCTATG CCTATGCAAA TTAAAAACAG TATAGTTCCC 
CACGTTTTAT AGGACAATAT GAAGAATATA TTTGAATCCT TTACAGGTTG 
TCCTCCCAAA AGTGTCCACA AGTTAAAGGC ATTGGCAGTG GCATACGGAT 
AATCTTCAAC ACTCGTCAGA TACAAGTTGG GCATCCACCA AAAGTAGTCA 
ATGCTCTCAG CTATAAAATC TTTAACAACG GAAGTACTCT TCATTCGTTC 
ATAAAGATCG GTATGATAAT AGAAAGGATA AATAACGATA AAATAACATG 
ACAATCCTAC ACAAATAGCC ACCAATGTTT CCTTGATACT TTTAACAATC 


>NC_017304.1:3302574:3303073
GGCAATTGCA TTCGCAAACA GATAGCTGTA TGTATCGGCT TTCAAATCAT 
AATTAAACCA GTTTTCCGCA ATGCTTTTCG CCAAAGGGTA TCCTGCGGGG 
AAAAACCTTT TAAAAATATA ATAATAAAAT GAAAAAAACA GCGCGTATTC 
AATTGCAAAG CCTGTAAAAC CCGTAATCAC ATATCTTTTC ATTTGAGAAA 
AGGTTTCAGG GGTCAATAGT TCTGAAAAAA ATTTGTACTT TTTAAGCCTG 
TCCAATATAT TGTTTACTAA CATAAACTCC CCCAACTGTT AAAAAGTAAA 
ACTGCTTTAG TTCAATTATA GCAATTTACA TACAATAAAT CAAATTAAAA 
AATTCAACTG AAGTGAAATT GGACCTTGCT TGTTTTTTTA ATGTAAAAAA 
GCATACTAAT CAAAATTTCG CAAAAATGAT AAAGAAATTG ACTTTCAAGG 
CAAAAGAAAG TAAAATTGAT AATATAAGCA TTTACGCCAC CATACATTAA 


>NC_017304.1:3311887:3312386
TTCTCTTCCG TCGTATTTTC TCTTCAGTTC CTCTTCTTTC TGGATTATCT 
CTCCCATTTT AAACACGCTC TTCACAAGAA TAACGGTAAA AATGATGTTA 
ACTAAAAAGC AAAGTATGGT AAGAACTTTA TTGCTGAATG TTTCAAAAAT 
AGTAATGTTG TTAAGGAACA GACTGTATAC AATAAACAAA TTCATACAAC 
TAAACGACAA CTGTAAAACC AAAAACTTAA CCCGGCTGGT ATATGGCTTG 
TCCTTTTGTC TATCCATTAA ATAGCGAATA TTTAAATCAA ATTTGTAAAT 
AAAATAGCAT ATCAATATCA TTACGGCAAA ATATACTAAT GCAGTTGCGA 
CCGTCACTGT CTGGCTGCTG TCAAATTCTT CTCTTGTCCA TCCAAACAAA 
AGCATCAATG AAATCGCTAT CGTTGCCTGT GCAACCGTGA AAACTATTAC 
CATAACCAAT GAGCCGACGA CCGCCTCAAC AATATTCACT CTGTAAATCA 


>NC_017304.1:331751:332250
AGGCAATGGC GTTGGCCCAC AGCTTTGACG GAATGGTTTT CATACCCAAT 
TGTGACAAGA TAGTGCCGGG AATGCTGATG GCAGCTGCAA GAATAAATGT 
TCCCGCCATT GTGGTAAGCG GAGGTCCCAT GCTGTCTTTA AGGCATAATG 
ACAAAAACCT GGATTTAAAC AGCGTGTTTG AAGCTGTAGG GGCATACAAG 
GCGGGAAAGA TGACGGAGAA AGAAGTTTGG GAGTATGAGG AAAAAGCTTG 
TCCCGGCTGC GGTTCCTGTT CCGGTATGTT TACCGCCAAC TCCATGAACT 
GCCTCACTGA GGTTTTGGGA ATGGGTCTTC CGGGCAACGG AACGGTCCCT 
GCGGTTTATG CGGAAAGAAT ACGCCTTGCA AAGAAAGCCG GAATGAAGAT 
AGTGGAATTG GTTGAAAAAG ATATAAAACC TTCGGATATT CTCACTCCAA 
AGGCTTTCGA GAATGCTCTG GCCGTGGACA TGGCTTTGGG CTGCTCGACA 


>NC_017304.1:3320545:3321044
TTCTCATGTT CCTTCACTCC TTGTTTTTTA TTAATTTTTT AATTCTCAAA 
GACAGTAATT CTATTTATTA GACAGATTAT CATTCCCAAA AGTTCCTTCA 
ATTTTAAAAA AATTTTATTT TTCACCTATT TTTCTTTAAC CAGTTCAAAT 
ACCACAATCT CAGGTCTTGC AAAAAACCTT ACGGGAATAC CCGAAGTACC 
TACTCCGGTG CTGACATAAA CCCGGGTATA TCCTGTATCC ACCATGCCTG 
TCCTGTATTT CTGGCCGTAA ATCGAAGGAA TATAGGGAGC CCACAGCCCA 
AAAAGCGTAA CCTGTCCTCC ATGGGTATGG CCGCTCAGTA CAATATCCAC 
CTTGTAATTT CGAATATTTT CCGCATAATC GGGATCGTGG GACAGCAAAA 
CAACAAAGTC ATCCTCGCTT ACACCCTTAA GATACGACTC TATCGGCTTT 
AAATAGCGCT TAAAATAACC AACTCCACAA ACCTTTATTC TGCCGCTGCC 


>NC_017304.1:3328969:3329468
TAATAATTCA ATATCATTAT TGCCACATTC ACAAAATAAA TTTCCTTTTT 
CAGCGATATC ATGAATGATA TTCAGCGAGT CAAACATAAC CTGGGTGTTT 
ACAAAATAAT TGTCATAGCC AAGAGTGTCA ATCAATTCAT CAAATTCCTT 
TTCAAGGCTG TCCAATTTTT CCCTTACATC CTCGTCGTTG CCTATAAAGC 
ACTGCTGCAT CCCTGTTTTA GGACAGTTTA ACACATGTAT TTCACCGGAC 
ACAAGCTCTT TTCTGCCGAA CAGGTAAATA TGGTCGGTAC CACAACCTAT 
ACAGGGTATG ACAATCCTAT AATCATTCAG ACCCTCTCTT GCTATAACCA 
GTGATGAGCC ATTGCATCTA CAGGTAAAAC TGCTTTCTTT TTTGCTTGAC 
ATTTCAAAGA GTGATATGTT GATAAATTGA AACGCGCCAC AGGATGAACA 
CTTGTACGCA ATGGTTTTAC TGGTATCGAT TATCATTTTA CCCACCTCTA 


>NC_017304.1:334284:334783
ATGTATGAAC TTACCAAAGG AGAGGCAATA ATAACTACCG AGGTGGGTCA 
GCACCAGATG TGGGCCGCCC AGTTTTACAA ATACACTTCT CCAAGACAGT 
TCCTGTCCTC AGGTGGTCTG GGTACCATGG GATATGGTCT TGGAGCATGC 
ATTGGCGCCC GGATTGGAAG ACCCGACAAA AAGGTAATTA ATGTTGCCGG 
TGACGGCAGC TTCAGAATGA ACTGCAATGA GCTGGCCACA GCTGTTGAGT 
ACAAGCTTCC GATAATAGTT GCGATATTCA ACAATCATGC TCTGGGAATG 
GTAAGACAGT GGCAGCAGTT GTTCTACGGC GGAAGGTATT CCTCAACCTC 
GCTGGACAGA TGTACAGACT TTAAAGCTTT GGCGGAAGCT TACGGTGCAA 
TCGGTATAAA TGTCACAGCC AAAGAAGAAG TCGATGAAGC TTTAAACAGA 
GCACTGGCGT CTGAGGATAC CCCTGTGGTA ATCAATTTTG AAATTGACAA 


>NC_017304.1:3343862:3344361
CTGTGTCAGG CTTCTCCACA AGATCTTTCA CCTTGTACAC CCTGTCACTC 
ACAATCTCCC CGCCCACTAT ACCATACTTG GATACTTGAT CTTCGGGAAC 
TTTCTGTACT CCCAAAACCG TTGTTCTGTA CTTATCATAC ACATCCATCA 
ATTGTTTGAT GCAAGGCACC TCTGAATCCA CAATATCATC GCCTAACAGC 
ACTGCAAAAG GCTCGTTGCC AATAAAGGAC TTTGCACAAT ATATGGCATG 
TCCCAGACCT TTTGCTTCTT TTTGTCGTAT GTAATGTATG TTTGCCAAGT 
TTGATATATC TTGAACCAGC TTAAGAAGGT CATGGTTTCC TTTTTTTTTA 
AGCTCCTGCT CCAGCTCATA TGATTTGTCA AAGTGGTCTT CTATCGCTCT 
TTTGCTTCTT CCCGAAATAA TTATAATATC TTCTATACCT GACTTTATGG 
CTTCTTCAAC AATATATTGA ATTGTAGGCT TGTCAACAAT AGGAAGCATT 


>NC_017304.1:334897:335396
AGGGATTTGT AGAAAATGGC TTGTTTAAGA TACAAATAGA TTTGGACAAA 
AAATTTATGG ACAGACATAT AAAAAAATCT TGACTTAAGC TAAAAAATAT 
GTTAAATTAT TGATTGCTTC GCTGTACGTC TTTTTTTTTA TGGCAAAATG 
AGATGTTAGT TAAAATGAGA TATTAAATAA TTTAAATATA TTTGATTTTT 
AGGACAAACC TTGGAGGTGT GAAAGGTGAG AGTAAAAATT ACATTGGCTT 
GTGGAGAGTG CAAACAGAGA AACTATAATA CAATGAAAAA CAAGAAAAAC 
GACCCGGACA GACTCGAAAT GAGAAAATAT TGCAGGTTCT GCCAGAAGCA 
TACTATGCAT AAAGAAACAA AATAATAAAA AAGAGGGAAT AATATCGGCA 
GCTGGGGGAA GACTTCTGAT GTGCTGACAG AACAAAAAAT TTTAAAAATG 
GAGATGTGTT CGTATGGCTG AGGAAGTGAA AGTCTCTAAG GTTGAAAAAA 


>NC_017304.1:3361342:3361841
GTTGCATAGG TCCTCAGGAT TGTCAGATCG TGTTTTTCTC CGAAATCTTC 
GCAGTTGATG GTATATTTTA CTCCCGGGTC GATATTCAGG ACGTTGTCGT 
TTTCAATTAT ATATGCAGTG CCTTCGTCAT TATGCAAGCC ATAAGTAGGG 
CCATATGTTG CCGGTGGAAT ACCCTTTACA TAATTCTCGT TGATATTTGT 
ACCCGGCATC TGGCCTATGG TATATATTGC TCCGCTGTCA TGTAGCCTGG 
ACAAGGTATC AACAACCCTG TTGTAGCTTA TTGTGTTGTT TTTGCACGTT 
GTGGAGTCTT TAAAATTGCA CCATCCCCAG CCCAAATGTA TACCGTTGTA 
GGCCGTCTTC TGGACATGGT TGTGAGTTAT TTCCAGACCT TCCACAAAGT 
ATGCTGTAAT GCCGGCACAT CCGCCAAATC CCGGAACCAT ACTTATGTCG 
TACAACACAT TGTTTGAAAT GGTATTGTTC TTGCAAACAC CTTCTACTCC 


>NC_017304.1:3376168:3376667
ATATTTGTTT AAAATATCCA TAATGCCAAG TTTCTCAGCC AAAGGCTTTA 
TCCGCCGTTC CATTTCTTTA TAATCCTTGC CCGCCAATAC CAAAGTAAGG 
AAGATATTGT CTTTGATCGA GAAATTATCC AGCAGGTTAA AGTCCTGGAA 
TACAAAACCT ATATTATCCC TGCGGAAAGC TGCAATATCC TTGTCCTTTA 
TTTTGGTCAT ATCCCTGCCC GATAACAGTA CATCTCCGCT CGTTGGCTTG 
TCCAAAGCCG CAAGAATGTT TAAAAGAGTA GTTTTTCCTG AGCCGGATTC 
ACCCATGATG GAGACATATT CACCGGCTTC TACCGAAAAG CTCACATCGG 
TCAGAGCCTG CACATGATTA CCGCCAAATC GTGTTGTATA TATCTTCTTA 
AGATTCCTTA CTTCCAACAA CGGCATTATA ACAACCTCCT TAAAGTTTCT 
ACATTTATTT TAGCGGTAAT GCCATATTTC CTGACATAGA TTTATCTTAC 


>NC_017304.1:3386587:3387086
CGCAAGCTGT TTGTTTCCTG CCATATCGAC ATTGATACAG CTCGGAAAAT 
CCGTCAAAGA AGCCTGAACA ATCCGGGAAT ACTTGCCGTA TCCCAGCCTT 
AGAACACTGC CGTCGCCTAT TCTCGTTACA GGTATTCCCC TCTTTTTTGC 
CTCTTCATAG ATCGCTTTTG TACTGGGTCC CATATCCGTT TCCACTGCAA 
TAGCCCTTAA ATTATTTATA ATTGCTTCCG TATCAACCTC TTCATTGCGT 
ACAAGCTTTA AAACAATGTT TACCGCCGCT CTTGCACACT CTATGGCGCA 
CTTTTCGTTT TTATATTCAA ACACTATAAA GTACAGTGAC GGTTCCTCAA 
CAATCCGTGT TTTGCCATAA TTAACTTCAT ATCCCAATAT ATTCTGAAGC 
TCTATAATCA AATGCTCCGT TACATGGCCT ATATATGTGC CTTCTTTCAA 
ACGTTCTTCA AATCCGCCCT CATATCCCAA AGAACAATAA TGTTTTTTTA 


>NC_017304.1:3388355:3388854
AACGGATATA TAACCAGGGA CAGCAAAGCC GAAATCCATC CTACCGTCAG 
CAAAATGATA TTGCTCCTGG TCCCTGTCTT TTGAAAATTT ATTCTTTCCA 
TAACATCACC CAAGTTAGTA TTTGCACGTT TTATCACTGA TATTCATTAT 
CCCTTTCTTT TAACATTATC CATGCCATTT TTCTTCATAC CGTCCCCATT 
TTTGCACCTT GCCGTTATTC ACAAACTGCT CACCGTTTAC AAACACCTTG 
TCCAGCTTCA GGTCTTCTTT TCCAAAGACA AGTATGTCCG CATCACTTCC 
CGGTCTAATA ACACCTTTTT TCGGGTAAAG TTTAAGTACT TTTGCCACAT 
TCACGGTGAC AGTTTTTAAA GCCTGCTCCA CAGTCAATTT ACCGCTTAAA 
ATACTGCTCC TTATGTCATT AATAAGCTCG TCCGCCCTGC CAACCCCCGG 
ACCGCATCCT TCTTTTGCCG GAATGCTGCC GTTGGCATCC GATGACACAG 


>NC_017304.1:3400344:3400843
GTCCGCCCCT CCGGTTGAAA AAACAAGTCT GCTGCCGGAA GCATCTTTTG 
TTACATTTAC AGTGCCTCCC AGCTGGTTCT GAATGTACGA TGCCAGCTCA 
TCCAAATCAT TATAGTCCTT GTCTATTTCA ATGATTTTGT CAACGCCATT 
TATATTAATA ATAAAAGTTT TACCCTTTTC ATTTCCGCTC AAATCAATAA 
CTGTCGAGCT TGTTGCAGTT ATAGTTGCTC CGTCGGAAAA TCCCAGCTTG 
TCCAGCACAT TGTTGGAATC TCCGGAAGTC AGCTTCACTG TTTCTCCCGA 
AACAGAAATA AAGGTTAATT TGCTTCCGTC ATTGCTCACA TGCACTTTAC 
CGCTCAGCTC TGAATTACTG TCAATGGCTT GCTGAATTTT TGCGACAAGG 
TCATCTATAC TCGTTGCATC TGAAATATTT ATGGTTTGCG CCGTGCCGTT 
TCCAACTGTT ATTTTAAAAC TGCCGTCGGT ATATAATGAA AAATCGGAGT 


>NC_017304.1:3404352:3404851
CCTGTCATCA AGCTCTTCAT GCCAGCCCAG GCTGATTATG TAACCTTCGG 
AAGACAACAT ATCCACCATT TCCCTTTGGT TATCAGCAAT AACAACAGCC 
AGGGCAGGTG TCCCGCAGGC GCAAAGCTCA TACAATGTGC TTCCCCCTGC 
AGATATTGCA ACATCGGATT TTAGCATTAC TTCCGACATT CGCAAAACAT 
TTTCATGCAA TACAACATTC GGGTTTCTTT CGGACAGCTC TCTAAGCTTG 
TCCGCATTGG TAAAACCGCT GCCCACAACA ATATTGATTC TCACATCTTT 
AAATTCTTCT TCCGGCAGGA TGGCATTTGC AAGCCTCAGA GTCAGGTTAA 
AAGGGTCTGA GCCTCCTGTT GTTATCATTA TTTCCCGCAC ATCCCTGTTT 
ATTATTCTCT CGGGCAAATT TTTAAATTCA TCCCTTATGA GATTATATTT 
CAAGCCCAAA AGCATAAGCT CGTCATCGCT GTATTTGGCA TAATTTAATG 


>NC_017304.1:3405432:3405931
AGCCTTAAGT TTGGCATCAA TTGTATCGTC AATACCTATA AAAACATTAG 
GTTTAAATAC ATTGCCTCCA TATTTAAAAT TCCATTCAGT GGATGACGGA 
GTCTCAAAAC AGTATATTTC TTTTACCGGG TATTCTCCCA CAGGCCTTGA 
AGCAGTAATT ACCGCTTCAA AGGTTCTTCT GTGGTCAATA TTCAAATCTC 
CATAGTGATG GGTATATATT ATTTGAGGTT TGAGTCTTTG AATATACTTG 
TCCACTTCCT TTATAATGTC CAGCAAATCC ACGGAATCAA ACCGGTTGTC 
GGGAAAATCG GAAAAGTAAA CATTTCTAAA TCCAAGAATC TCAGCGGCCT 
TCAGCGTCTG ACTTTTCAGC TCACTTAAGG TGTTTTTGTC CCAATCTTCT 
CTTTTTTCCG CCCGGGAAGT CATACCTTCG CCTAAAATCA GGCAATCTGC 
CACATCTCCG TTATTGACGT GTCTGCGAAT CGTACCTCCG ACTCCAAGCA 


>NC_017304.1:3412910:3413409
TGGTCCTGAC AGCCTCAAAC GGGTTGTACT CACATGCAGG TACGTGTTTT 
AAGGCCGCAA GATTAAACAC AATATCGATA TCATTCATTG CCCTGTCGAG 
TCTGTCCTCA TCTCTTACGT CGCCTATAAG ATATCTGATA TTGGCGTTTT 
CCCTGAACTT TTCCGCAAGC AAAAACTGCT TGTACTCGTC TCTGCTGTAA 
ACTCTGATTA CGGCAGGATT TTCAGTTAGA ATACGTTCAA TCAGAGCTTG 
TCCGATGGAG CCTGTCCCTC CGATAACCAA TATCTTTTTA TCCTTGAACA 
TGTTGGATCC CGCTCTCTTT CAGTATGGAT TTTATTTTAT TTTCAAAATC 
GAAACTTTCT TTTAGATAAT CGGAAATTAC GTCCCTTAAC TTGATATGTT 
TCATTCCTTC GATATAAGCT CCGCCTTCGG TGGCATTTAT GAATATTCTT 
TTCTCTTTTT GTATCCTGTT TTCAATCCAG TATTTATAAC TTAGCAGTCC 


>NC_017304.1:3421774:3422273
CCGATTCTGG CATGGGTTTG TGTTATAATA ATACCCATAT TACCACCCAC 
TCTAACCTTG TGTTAATCGA GTATTGCAGA CTTATTTCAA AAAGTCGACA 
AGGGATGTCT GTATTATTCT TGCTCCACCG GACAATGATG CCCTGTAAAC 
ATTTTCCTCA GTCTTTAAAA GCAATATGTT TTCAGCCTGA TCCACATCCT 
CATTTTCACT CATAAGCTTT CTAAAGTTGA TGGAATCTAT ATCAAGCCTG 
TCCGCAGTCA ACTCAAGGCG GTTGTATCTG GCACCGATAT CCGCCCGTAT 
TCTAAGCACA TGGTTTAAAT TCTCGTCAAT ATTTGTTATC GCATCACTTA 
TAAGCGAATG ATCTCCTGAA TCGAGTGCAT TTATGTAAGC TTCGAAGTCC 
GCAATAAGCT TGCCTTTTCC ACCGGCGCCG GCATCAATTC CGCCGTTAAA 
CAGATCTCCT CCCGGCACAT TTATATTTAT ACTGTCACTT ATTCCTATCT 


>NC_017304.1:3422442:3422941
TTGTATCCTC CTCGGTGGTG GTACCACTGC TTGCCTGCAC AGCCAGTTCC 
CTCGCCCTTT GCAATATGTC ACCCACATTT GCGACAGCCG ACTCGGTAAT 
TTCCAGCCAT GACATTGCAT CCTGCACATT TGTTTTGTAC TGTTCTATCT 
GAGCCACGTC GGTACGAAGT TTCAGCGCCC TGGCCGCAAC CACCGGGTCA 
TCCGAAGGAA CGGTAATTTT CTTGCCGGTG GCCAGCATCT GCTGATACTT 
GTCCATTCTT GCGAGGTTTT TTCCAATATT GTTAATCATA TTGTTTACAA 
TCATATTATT GGTTATTCTC ATATTACCCC TCCGTTACTG CATGGACTAA 
ATACCTCTAA TCTCAAAGAC CTACTCTGTT AATCAGTATG TCGTAAACTT 
CCGCCATGGT ATTAATCATT TGTGCGGCCG CCGCATAAGC CTGATGGTGC 
TTTACCAGAT TTGCCACTTC TTCGTCCAAA GACACCCCTG ACACAGACAT 


>NC_017304.1:3425129:3425628
CTTTGTTACC AGAATATATC CACCGAGGGT TACCTGCACA TCGCCGTTCT 
GCATTTCAGT AAATTCAAAA TCCGCAAGCT TTGACAATTC ATCCAGAAGC 
AAATTCCTCT GGTCACGGTA GTCATTTGCA TTATCTCCGC AAACTTCCTC 
CTGCATTATT TTAATGTTTA ATTCCGCTAT CTGCTTCGTT ATGTCGTTTA 
TCTGTTTTAT TGTCAGCACA ATTTGTTGGT TCAGGTCCTC CTGCAGCTTG 
TCCAGCTGTG CACCCAAATG ATTTATCTGA TGTACAAGAG CTTCCGCCCG 
CTGCCTTACC AGAGCCCTTA CAGTGAGGCT GTCAGGTTCC TTTGAAAGCT 
CCTGCCATGC GTTCCAGAAC TGATTTAAAA CGTTTTGGAG CCCATCTCCC 
ATCGGGTCAC CAAGAATGGT CTGAATTTCC TGGAAGGTCT TGCTTCTTGT 
CTCCCAGTAT CCCAACTCGG TGTTTTCATT TCTGTAGATA TTATCCAAAA 


>NC_017304.1:3428255:3428754
GCCAAATCCG AGTTTCTTTT GGTCTCCCGA TCGTTCATAA TCATCCCGTA 
AAGACAATCT TTATTGCCCA CCAGTATCAC CAGCTCCCTC GCCCTTGTTA 
TCGCAGTGTA CAAAAGATTT CTGGTCATAA GCACCGAAGG CCCGGGAAAC 
ACCGGAAGTA TCACCACGGG AAACTCACTT CCCTGGCTTT TGTGAATGGT 
AACGGCATAG GCCGGCTCAA GCTCGTCCAA AATAGTGTAA TCATATTCCA 
CAAGCTTTTC ATCGTCAAAC AAAACCTTTA TTTTTTGCTC TTCATCATCT 
ATTTCAACTA TAATTCCCAT ATCGCCGTTA AACACACCCG CTCCTTCCTG 
GCCCGGGCCG TTGATTTTTT CCCATCTGAG GTTGTAGTTG TTTTTTATCT 
GCATCACCCG GTCTCCCTCA CGGAATACAT AGTTTCTGAA GGCTTTTTGT 
TTCTTTTTTC CGTCTTCGGG ATTTAAAACC TTCTGAAGCT CAATATTGAG 


>NC_017304.1:3431571:3432070
GCCGTGTCTT GCATAACCTC CGTAAGTATC AACAATTATT TTCCTTCCGG 
TAAGTCCGGA GTCTCCCTGG GGCCCGCCAA TCACAAATCT TCCTGTGGGA 
TTGACAAGAT ATTTTGTTTT ACTGTCTAAA AGTTCTGCCG GTATAACAGG 
CTTTATAACA TGCTCAATTA CATCTCTTTT AATTGTATCG TAATCCACCT 
CAGGACCATG CTGTGTGGAA ATAAGCACCG TATCCACTCT TACAGGCTTG 
TCCCCGTCAT ATTCAACAGT GACCTGGGAC TTTCCGTCAG GTCTCAAATA 
ATTCAACGTG CCGTTTTTCC TTACCTGACT TAACCTCATG GCAAGCTTGT 
GGGCCAATGA GATGGGCATT GGCATAAGTT CGGGCGTCTC ATCACACGCA 
AAGCCGAACA TCATTCCCTG ATCGCCTGCT CCTATGGCTT CAATCTCCTC 
GTCACTCATT TCCCCTGTTT TTGCTTCCAG GGCTTTGTTA ACCCCCATGG 


>NC_017304.1:3446562:3447061
CGGAGATATT AAAAGTGTAT TTGAATATGA AAACATTCTA AAGGAAGAAC 
ACAAAAAAGT GTACAGTCTC TTAAATGAGC TTGCTCCCAA GCAGGAAACC 
ATAAACATGT TTTTGCTTTC AAATGACTAC CATAATGTGA AGGTCATCCT 
GAAGGCGGAA TTCTCTGAGC AGGACGAGAC TTCCCTTCTG ATTGAGCCGG 
GATCCATCCC TGTCAGCGAG TTAAAGCTCA TGATAAAGGA CAGGAACATG 
TCCAAAATGC CTTCCATTAT GAGAAAAGCG GTGGAAGAGG CCATAGACAC 
TTACAGCAGG ACCAACGATC CGCAGGTAAT AGACCTGATT TTGGACAAGG 
CAAACTATGT CCACATGAAA AGCATTTCAG ACTCTTTGGA CAACAAGTTT 
ATAAACGAGC TGGTTGTTAT CCTCATCGAC TTAAGAAATA TTAATATTTT 
TCTTCGGGTT AAAAACCTGA AAAAATCATG GGATTTTTTG CAAAAAGTCT 


>NC_017304.1:3462452:3462951
GTTACATTCT CGGACACATA TTATAATGCT TCCCAAAAAC TTATTGTCAG 
AGAAGACGAC AATACATTTG ACAACTGTAA AACCGCTGCT GATGTGGAAG 
CAATTCTTTC AAGCTTAAGC AGTGATACAA AAATCGGTGT TCAGACAGGT 
ACAACCGGCC AATTCTATGT TGAAGGCGAT GAAGACTGGG GTTTTGAGGG 
CTATAATGTT AAATGCGTAG GTTACAAGTC AGGCTCTCTT GCCGTTCAGG 
ACATGCTCAA CGGCAACATT GACTTTGTCA TTATTGATGA GGCTCCTGCC 
GACAGCATAG TAAGAGCAAT TAATGAGCTT AACTAACTTA AAGGAATCAA 
AAATTTAAAG GAATTTAATT ATGGGGAATT TTGATAGAAA ACTGATTAAG 
TTCTGGGAAA TTTTTTATAA TAACAAAGGT TATATCAAAG TTCTTGAAGG 
GCTTAAGAAT ACACTTTACA TTGCAATTTT GGGACTTGTG ATAGGAATTA 


>NC_017304.1:3464975:3465474
AATGTTTTCA AGAATCTCGG ACATATTTTC AGAAGCAGTA TTCTGTTCCC 
GTTCTTTATC TGCAGTTTTT CTTGCCTTTT GGGCAATAGC TTTCAACTTA 
TCCAAAAACT CCTTTATTAT TTCCGGTTTC ACATTCTCTT GCAGCAATGC 
ACTTTTTAAA TAAAAGTCTG CAGCACCCAA TTCCAAAGCC TGAAAAGTCG 
CCTTTGGGTC CTTATCGGTT CGGTTACTCA ACATTACAAC AGGAACCGGA 
CAAGTCCTCA TAATCTCCTT TAAGGCAGTC ATACCGTCCA TTTCAGGCAT 
CTCCACATCC ATTGTCACAA TGTCTGGTTT GAGCCTGTGT ACTTTTTCTA 
TCGCTTCAAC ACCGCTTCTT GCAATTCCTA TAACAAAAAG CTGAGGATCC 
TTTTCTATTA TCAAGCTTAT ACATCTTCGC ATAAAAGATG AGTCATCCAC 
CACTAATACT CCATACTGCT GCATCAATGC CTTTCTCCTT TCCGATAATA 


>NC_017304.1:3471602:3472101
GGTCAATTCC GGCTCCGTCA TCTTCAACCG TTATAATTAC ATTGCTGTCC 
TCAGGCAACG CTGTCACCCG TAATGTGCCT TGTTCAGGCT TTCCCAACTT 
TTTGCGAATT TCCGGATTTT CAATCCCGTG GTCTATGGCG TTTCGTATAA 
GGTGGATTAG CGGATCACTC ATTTCCTCCA TGATGGTCCT GTCTATTTCA 
GTTTCCCCGC CTTCCAGCAC TAAATTAACT TCTTTATTCA ATGAGACGGA 
CAAGTCCCTG ACCATTCTTG GAAAACGGCT GAACAACTGC TGTACCGGTA 
TCATACGGGT TTTCATAATT CCTTCCTGAA GCTCATTGAT TAATATCGAT 
ACACGGTTTG AAATGCCTAT CAAGTCATCA ACGGTTTCGT CAGAAGGGTA 
TTGGTTATAT AAGTTGTTTG CAACCTGGGC AATCCGTATC TGCTCAATCA 
CCAGTTCGCC TACCAGGTCC ATCATCCTCT CAAGACGGTC CACATCAATT 


>NC_017304.1:3487250:3487749
TCAACAAGCG CATTTACACG CTTTTTCTTT TCATCTTGTG AGAGACTCAA 
GTCATACTCG TCTCCGGGAC TCTTTTCCCC AACCCTGTCC AGCTCAATCA 
ACACGGTACC CACATAATAT CCGGAATGAA TCTCGGTTTC AAATATGTTC 
GGTGTCCCTC CGGCTTTCAC CGACATATAA TTGGTTCCAA AATCCATGCC 
TCCTCCATAC GGCTCCAGCG CTACAAGGGG TGATACCCTC ACAGGGCTTG 
TCCTTTTTAC AGTCTTGCTG GAATCTGCAT TCATAAAACC AAAAAGGTCG 
TCATCAATAT ATTTTGAAGG TTCGCACAAA GTGGACGCAG CTCCCTTCTT 
TTGCTTTGCC ACCGTGGTTT CAGAAAGCTC CCATCCCATT GACGCCAGCT 
GTTCCCTCAA AGCCCGCCTT ACAGCCTGGG ATGAGCAATA GGGATATTCC 
TTTCCGTCAT TCATCTGTAT TTTCTTTATG CTTACAATGT TGTCCGCTTC 


>NC_017304.1:3491899:3492398
CAATTAACGT AATGGCAACC GTTATGTAGT TGTAAAACAA TTCATCAATC 
TTATCATCAA AAGGTACACC TATCAATGCT GCCGGCAAAG TGGCCGCCAG 
CACCTTAATC CACAGGGAAA AAGTATCTTT CTTTATTTGT ATTCCGTCTT 
CGAAAGAAAA AGGGAAAAGC TTGTTCCAAT ATAAAACAAC CACTGCCATT 
ATGGCTCCAA GCTGTATGAC AACCCTGAAC ATTTCCATAA ATTCATCGGA 
CAAGTTCATA TTTATAAACT CTTCCACCAG AATCATATGC CCGGTACTGC 
TTATGGGCAG CCATTCCGTA ATTCCCTCGA CAATGCCTAA AAATATGGCC 
TTAATTAATT CCAACACCGC CACATCTCCC TTGCAAATGT ATTTTTAAAT 
CAATTTCGTA CCACATGTCT GTTTTATAAG TATATCATAT AAACCAAGTT 
TATGACTATA ATTCCGCATA CAGTTCTACA AATACAGACC CTAAAACCAT 


>NC_017304.1:3494469:3494968
CAAAGGAGGA CAAATTCAAT GAAAGCAGAA TATATAAACT CCTTTTACAA 
GGCGGCAAAA GATGTGTTCC AGTTGATGGT TGACATTGAA CCTCAAAGAG 
GAGAACTGAA ATTGGTGGAA AATTTGTGCA ACAATAAAGA TGCCAACATT 
GAGCTTGGAG TAGTTGGAGA TTTGAAAGGA AAAATCCTTT TCAGCTTCCC 
AAAAGATATG ACTCTGGAAA TGGTCAAAAT TTTGTCCGGT ATGGAAATGG 
ACAAGATTGA CAACTTTGCA TCTTCAGCCT TGGGAGAAAT GGCGAATATC 
ATCGGAGGAA ATGCATTAAC ACTTTTGTCA CAGTACAATT ACACCTGCGA 
TATTGTCCCC CCGCAAATTT ACATAGGCGA ATACAAACCA AATTCCATTG 
GCAACGACAA AGCTTTACAA TTGCCTTTAT TAACTCCTAT CGGTGAATTT 
GACATTACCA TTCTTTTAAA GGAAAATAAA TAAAAAGGGA AATTTACCTG 


>NC_017304.1:3499376:3499875
AACAATTCCA TATATATATT AATACCACCT TGAAGCCACT ATACCAACAT 
ATTCTTTAAC AGAAAAATAA AATTTTTGCA AAGCTTCCGC CGACGGAACA 
AAATCCATAA AAGTAATTTT TCTTATGCTG TTTGTTTGAT AGTCGGTAGG 
ATATGGAATA ACGTTCACTT CATTTTTTTC AAACTGTTTT ACCGCTCTTT 
TCATGTGAAA TGCTGATGTG ACCAGAATAG GCTTGTTAAA ACCATGTTTG 
TCCAACAATT CCTTTGTATA AAACGCATTT TGAGTGGTAT TTAAACTTCT 
GTTCTCAACA ATTATTTTTT CCTCGGGTAC ACCTAAGCTT AACAAAATAT 
TCATGGCAAT CTCACCCTCA GAGGTTGTGT GGCCGGGAAT CTGCCCTCCT 
GAAATAATTA TGGGAACATC CAGTTTATAG TAAAGCTGTA CACAGGTCAG 
CAGCCGATTT GCCGCTATAC TTGAAAGATG GCCCTTTCCG TTTACATTTG 


>NC_017304.1:3500035:3500534
TACATTTGGG ATCTTTCTTT TTATACTGCC AAAATGAAGC TGCCGCCAGC 
AGTAAAATTA TACATCCCGG AGGAAGTAAA AATGTCTGAT AAAAAAATTT 
GACCAAATAC AGCATCACAC TCAACCTCTT TCAGCACCGG CTATATTTAT 
TTGTGATACG GTTCACCATT GATAATCTTA AATGATCTGT ACAACTGTTC 
AAGAAGTATC AACCTTGTTA ATTGATGCGG AAATGTCATG TCCGAAAGGG 
ACAGGCTAAA GTCCGCCATA TTTAGAAGCT CCTTGTCTAT CCCCAGGGAC 
CCTCCGATTA CAAAAGTGAC ATGCGATTTG CCGGAAATAA AAAATGACTC 
TAGCTTGCGG GCCAATTCCT CAGAACTCAT TTTGCTTCCG CGAACATCCA 
GGACAACAAG CAATGTTCCC TCTTTCAGCC TCTTAACAAC TCTCTCGGCC 
TCACGCTTTT TAACCTGCTG TTCCTCAAGG CTGCTAAGAT TGTCGGGTGC 


>NC_017304.1:3506971:3507470
CTCCATTACC TGTCCGAAAT GCCCCGCCGC CATTTCCCTG GCCTTGTGCA 
TGAGATTGAC AATCGGGACG GTTATCGTTT TCGACAGTGC ATATCCAAAA 
ATCAATGACA ATATAACAGC AATCAGAAAA CTCAGCTTTA TTATATCATT 
AAAAGCTTCT ATTGCTCCGG CCCACTCTTC CCGGTCATAC CTGAAGTATA 
AAATATAATC CGTATTGCCA ATTCGTCTTG CATAGTCAAA AAAGGACTTG 
TCCCCGATTC TGATTAATTT TCCCTTGTCT CCTTTACCTC CCGCCAGTGC 
GGCAAGATAG TTTCTTGACT GTATAATATC CTCCCTCAGT GTTTCCCTGT 
AAGGAGACTT TACATCGGTG TATATTATTT CATTGGTGTT CTTGTCAATT 
ATGGTAAATG TTCTGAAATT GTTTATAAAA AACAGGGACA TTGCATTTGC 
TTTGTTGTTA GCCGTAAGAA ACGAAACAAT TTCTTCTTTT GTCGGCTGGT 


>NC_017304.1:3508613:3509112
TAGAATAACA TAGTTGTCCT TTTTTCTTCG AACATTAGTA GCTTTTATTC 
AGAAAATGTC AAAATATATG CCAAAGGGGG CTGCACGTCA TGTCCAAGGA 
GTTAATGTAT ATTCTCATTA CCAAGATGCA CCTCAGGTTA AACGCCTTAA 
TCGAAAAAAA CAACTATGAC CTCTTGAACG AAGAAGTTTT GCAATACAGC 
CAGCGGTTGG ACAAAATTCT GTCCCTTTAC AACAGGATTG TCCAAAAGGA 
CAAGTCCTAT GCTTTCAGCG TAAGTCATCT TAATAAAGCC GCAAAATGCA 
ATTAATTTAA AATAGATATC AATCCAAATG TAAATATAAA TCCTCATTGT 
ATTTGATAAA TAGACGTTTA ATATTGTAAA CGTCTATTTT TAATTCTCAC 
AAAACGGCTT GCTTTTTCAA ACTTTAACTT TAATTTCCGT TTCCCGCTTT 
CTTGTACGTA GGCACAATAA GTTTAATATA TTCTGAAATC TCTTCAGAAT 


>NC_017304.1:3509446:3509945
AGAATCTGGT GATTTCCGGA TGGGTGACCG TTACCGGTCC TCCCCTTTCT 
ATCTGCTTTT TAAACAGTGG TACAACACTT CCGTTGCTTC CAAGCACGTT 
TCCAAACCTT ACCGCAACAA ACTCGGTTTT GCTGTTTTCA TTCATCGCCT 
GGATAATCAT TTCTGCAATT CTTTTTGTCG CACCCATAAT ATTCGTAGGG 
TTGACGGCCT TGTCCGTGGA TATAAGTACA AACCTTTTAG TTCCATACTT 
GTCCGCACAT TCAGCCACAT TTAAGGTGCC AAACACATTA TTTTTTATCG 
CCTCCGTAGG ATTGTCCTCC ATAAGAGGGA CATGTTTATG GGCCGCAGCA 
TGAAATACAA CGTCTGGCCT GTATTTTTTA AATATGTTTT CCATTCTCTG 
TTTTTCTCTG ATATTGGCAA TCACTGTGTC AAGCTTTAAA TCCGGATGCT 
TGTACAAAAG TTCATTCTGT ATGTCATATG CATTGTTTTC ATAATTATCC 


>NC_017304.1:3517027:3517526
CCCCAATAAC AACATAAAAC AACTTTCTGC CAAACAGTTT ATTTATTAGT 
GAAAATAGGG GCACTAAGAC CTTAATCCCA TTTTGTGCGG GAAGTATAAC 
AATATTTTTG CACTTTCTTG CAAGACGAAA GCATTTCCTT AGAAGCCTTA 
TAGGTCTTTT TTTCCAGTTG TACGTATCAA CGCATAAAAC GTTATGTTCA 
CCGATGTTGT CTTTTATAGC TTCCGTCAGA GACTTAACCT TTATGGTTTG 
TCCATCCAGG AAGTTATGAT TACCTCCAAA GTGCCCGCAT ATTCCCACTT 
TTAACACGGC TGTTTCCTCC TCATAGCCTC CAGTAGCAAT AGCCTAGTTT 
CTCGATTTTA TTTTTATCAA ATATTCCCTT TACATCAATA ATTACTTTTT 
CGCTATTATC AATATTTTTA AAGAATTTTT CTATCTGCTC CCAAGCCATA 
TTTTTAAATT CATCATGGGC AACGGCAAAT ACAAGGCAGT CCGCATCTTT 


>NC_017304.1:3525726:3526225
TGACGATATT ATGGATATCG TCAAAGTTAC AAAGAATACT GCCATAAGAT 
ACGCAGCCAG TGCATTGGGA TATTGGATCG TCGAATGAAT ACGTCCTTCA 
ACGTAAAGAC CAAAAAATTC AACCGGTATA TGCAGGAAAT CAAACACATT 
ATTCAGCCAA TCAACAAGTT TACCTCCAGA TGCACTGTCA AGGCCAACAA 
CACATAAACC CACTGATGCT GCAATAACAG TCCATAATAC TATAAGCTTG 
TCTTTCATTG TTGAAGCCAA ATCGGTAATC ATGAAAAACA CAGCAAAATA 
CATACAATAT TTCAGCCATT CTGAAATTGC AAGCCTTGTG CTGACAGAAC 
CAAGTATCGA TATAAAATAA GCAATCATCA ACCCAAATGA ACAGTACTCT 
ATCGGAGTCG ATATGAATTT TTTTTCTTTC TCCATATACT TAAATATCCA 
GAATACAGCA AAGCTTACTA ATACAAATAT TTCTGCCGGC AGCTGTTCTG 


>NC_017304.1:3540919:3541418
ACAAAGCCCT ACGGAACAAC CGTAAGGCTT TGATATTAAA TCTGGCAGCG 
ACCTACTTTC CCAGGACGTC TCCATCCTAG TATCATCGGC ACTGAGAAGC 
TTAACTACCG TGTTCGGAAT GGGAACGGGT GTTTCCTTCT CGTTATTGCC 
ACCAGAATAT TGTTATCTTC ACACCTTCAA AGATATATAA TGCTTAAAGC 
AAGACTTTCC TTCTATCCCA TTAAGACTTC CAAAAGACCT CTTTCTTGGT 
CAAGCCCTCG ACCTATTAGT ACCAGTCAGC TCAGTACATT ACTGTACTTA 
CACCTCTGGC CTATCTACCA TGTAGTCTAC ATGGGGTCTT ACCCTTTCGG 
TGGGATATCT CATCTTAGGG TGGGTTTCAC GCTTAGATGC TTTCAGCGTT 
TATCCCCTCC AAACTTGGCT ACCCAGCTGT GCCACTGGCG TGACAACTGG 
TGCACCAGAG GTTTGTCCAT CCCGGTCCTC TCGTACTAAG GACAGATCCC 


>NC_017304.1:3541134:3541633
TCCCATTAAG ACTTCCAAAA GACCTCTTTC TTGGTCAAGC CCTCGACCTA 
TTAGTACCAG TCAGCTCAGT ACATTACTGT ACTTACACCT CTGGCCTATC 
TACCATGTAG TCTACATGGG GTCTTACCCT TTCGGTGGGA TATCTCATCT 
TAGGGTGGGT TTCACGCTTA GATGCTTTCA GCGTTTATCC CCTCCAAACT 
TGGCTACCCA GCTGTGCCAC TGGCGTGACA ACTGGTGCAC CAGAGGTTTG 
TCCATCCCGG TCCTCTCGTA CTAAGGACAG ATCCCTTCAA ATATCCTGCG 
CCCGCGACAG ATAGGGACCG AACTGTCTCA CGACGTTCTG AACCCAGCTC 
GCGTACCGCT TTAATTGGCG AACAGCCAAA CCCTTGGAAC CGACTTCAGC 
TCCAGGATGC GATGAGCCGA CATCGAGGTG CCAAACCTCC CCGTCGATGT 
GGACTCTTGG GGGAGATCAG CCTGTTATCC CCAGGGTAGC TTTTATCCGT 


>NC_017304.1:3555168:3555667
AGTAAGGTTC ATCTTTTGAT TCCATTCTTT CAGCACATCT TTATATGCAA 
AAAATTTATC AATCTGTTCA TCGTCAAGGT TTACACCAAA GCCGGATGCC 
CCTTCAATCA AAAGCTTACG CAATTTAAGT TCCTTTTCAT CCATGCTGAA 
AACTCCCCTG TTTTTATGAT TTTTGCCTTT TCCTTTGTTC CAAATATACA 
AGCAGTACCG AAATATCCGC GGGAGACACT CCCGAAATTC TTGATGCCTG 
TCCCACTGAC TCGGGCTTGA TTTTGTTAAG CTTCTGCCTT GCCTCAAGTC 
TGAGCCCCTT TATTTCATCG TAGTTTATAT CTTTGTCAAG TTTTCTTTCT 
TCAAGCTTTT TAAACTGCTC AACCTGCTGC ATTTGTCTTT TTATATAGCC 
TTCGTACTTT ATTGATATGG AGACCTGTTC TCTCACTGCA AAACTCAAAT 
CAGGCCTGTT TTCATCTATT TCCGCCAAAG TGTCATAATC AAGTTCCGGT 


>NC_017304.1:356454:356953
GCAACGGATC CCATGGCCAT AGTAGTGCTT TTGGGTATGG GTGCAAAAGA 
TTTGAGCATG AGTCCTTCAT ATATTGAAAA TACATGCCGG TTTATCAGAA 
CGATAAAGCT TGATGAAGCA AAGGAAGCAG CTCAAAAGGC ACTGGAGAGT 
CAAAATCTCC AGGAGGTTAA AAACATGCTT TCAGAATTGA CAAAAAACAG 
GATGTGAAAA AAGTGTTTGA CATTCAGGAG GAATTGAAAA AACTGCCGGA 
CAAGCCGGGC GTCTACATTA TGAAAGATGA AAACGGCGAA ATAATTTATG 
TGGGGAAAGC CGTTGTTTTA AAAAACAGGG TAAGACAGTA TTTTCAATCC 
TTGTCAAACC AGACTCCCAA AGTCAGAGCG ATGGTTGCCC ACATCAAGGA 
ATTTGAGTAT ATAGTAACCG ATACGGAGCT TGAGGCTTTG ATACTTGAAT 
GCAACCTTAT TAAAAAACAC CGGCCGAAGT TTAATATATT ATTGAAGGAT 


>NC_017304.1:364628:365127
GAGCATAAGA AGGAAGGCCA TTTACAAATT CAAATTTTAA TAATATTATA 
ATAATAAAAT TAATAAAGGA TGATGCTATT TTAATTGAAT GTTTTGCTTA 
ATTGAATATT TTATTTTTGT TTAATTAATT TTAATCAAGT ATTTTATTTT 
GTCCTTATTT TAATTATAAT CTGTGTAGTT GGGTCTAAAT TGTTTAAAAT 
CTGTAAAGCG GGTGTTTGAA TGAAAGATAT TCTTATACTG GGGATAGAGA 
CAAGCTGTGA TGAGACTTCG GCATCGGTTG TGAAAAACGG GCGTCAGGTG 
CTTTCAAATG TTATCTCATC CCAGGTTGCT CTTCATCAAA AATATGGAGG 
GGTCGTACCT GAAATTGCTT CAAGAAAGCA TGTAGAGCTC ATTATGCCGG 
TAATACATCA AAGCCTTGAG GAAGCCGGAA TCAAAATAGA GCAAGTGGAC 
GCCATAGGTG TGACCTACGG GCCCGGTTTG GTCGGAGCCC TTCTGGTCGG 


>NC_017304.1:364913:365412
AACGGGCGTC AGGTGCTTTC AAATGTTATC TCATCCCAGG TTGCTCTTCA 
TCAAAAATAT GGAGGGGTCG TACCTGAAAT TGCTTCAAGA AAGCATGTAG 
AGCTCATTAT GCCGGTAATA CATCAAAGCC TTGAGGAAGC CGGAATCAAA 
ATAGAGCAAG TGGACGCCAT AGGTGTGACC TACGGGCCCG GTTTGGTCGG 
AGCCCTTCTG GTCGGACTTT CGGCGGCTAA AGCCTTGGCA TTTGCCCTGG 
ACAAACCCCT TATCGGAGTA CATCATATTG AAGGGCACAT AGCTGCCAAC 
TATATAGAAC ACAGCTTATT GGAGCCCCCT TTTGTATGTC TGGTTGCATC 
CGGAGGCCAC AGCCATATTG TGTATGTACA GGATTACGAC AAATTTGAGA 
TAATGGGGAA AACCAGGGAT GATGCTGCCG GAGAGGCATT TGACAAAGTT 
GCCAGAGCTG TCGGGCTGGG ATATCCCGGA GGTCCGATAA TTGATAAAAC 


>NC_017304.1:36515:37014
ACAGCAATTT AAAGCTGAAT GAAATATCCT CAAGACCTGA TACCGAACTT 
TTGATAAAAG CAATTTATGA GAAAAATATT GGCTGTCTGG CGCAAAACAT 
GACAAATGTG CTGGAGACAG TTACAATAAA AAAGTATGGA GTTATAAATG 
ATATTAAAAA CGAGCTCTTG AGGCTCGGAG CTTTGGGAAG CATGATGAGC 
GGAAGCGGTC CTTCCGTGTT TGGCATATTT GAAAATGAAA AACAGGCTTG 
TCTTGCTTAT GAAGGCCTTA AAAACAGTGA GTGGGAATGC TTTGTTACAC 
AAACAATATA AAAATTAAAA TGGGAATTGA AACGGGATTG TTGGCAAAAA 
CTGTTGGAAA ACTATTATTG GCAGACTATT GTCATATGCA ATAAGCACTA 
AGTGAGGAGA GAATTTAATG GCGGGAAAGC TTTCAAAGGT AAATCTGAAC 
AACTATAAAC CTTTAAGAGA AGTAATTTTT GATACTCTCA GGGAAGCTAT 


>NC_017304.1:375924:376423
TTAATGATAA ATTTGGTATT GAGATTAATA AGTTGATGTG AGTTTATCAT 
TAAAGTTTTG TGGGGGAGTA TAAATAATTC TGTGTATCAG AAATTTTTCA 
ATCCTTCCTG GCAAGCAATT TTTAGTTTTC AAAGTTTACA GAATGTAAAT 
CCTAAATCAC TTCGACATTA TATATTGTTG CCAGTTTTGT TAAGTTTTAT 
ACATAAGTTT GATTTAATTG GGTTATAATT GTTTTTAATG GGGTGTTTTG 
TCCTTTTTCG CCTAATTTTT TTATTTTGTG AGGTCTAGCC CGTCCGGCAA 
TGAGGACGAG CCCTTAAGGG CGGTGGGGGT GAATGCTTTT AAATATACTT 
CTCCAACCTG ACTGGATACT GAATCATCAG TTGACTTAGT ACCTTATCCC 
AATTCTTATA CCTTTGTGTC CACTTCTTTA CTACATTCAT TGACGCTAAA 
TAAAGCATCT TTTCCAGTGA ACTGTCATTC GGAAACATTG TTTTTGTTTT 


>NC_017304.1:384374:384873
TGGTTGGTTT TGGAGACAAT TATCCCAAAT TCCCGCATCA CAGGGCTGCA 
AGCGGCAGAC TTGAAGGACC GCCGGCCGAC GAAACAAAGA ATGATCCGCA 
AAGGCATATT TTATATGGCG CTTTGGTTGG TGGAGCGGAT ATAAATGATG 
AATATTATGA TGATATAGAT AAGTACGTTT ATTCCGAAAC GGGATTGGAT 
TATAATGCAG GGCTTGTCGG CGCATTGGCA GGTATGTCAA AATATTTTGG 
ACAAGGCCAA ATGCCCGAAG ATACTCCTGG TATTGAAGGT GAGCCGCCTG 
TATACTATGC AGACGCAAAA ATATACGAAG AAAATGAAAG CGGTATTACA 
GTTGATCTTA ATATGTATAA TATTGTTACA TCGCCTCCGC AATACGAGTC 
CGATTTATCC TGCAGATATT TTGTTGATTT GTCGGAGTAT GCAGGGGAAA 
ATATTGATAT GTCAAAATTT GTAACAAAAG TGTATTACTC GCCTGCAGGT 


>NC_017304.1:403432:403931
AAAGCTTTCC CGAGGAAGTG CAGGAACGGC TGACTGTAAT CAGAAATATT 
ATTCGTGAAT TGGCCCCGCA GGCTACTGAA AGAATTTGCA TGAGGATGCC 
TACATATGAC TTAAATGGGA AGTGGCTGGT CCATTTTGCC GCTTTTAAGA 
AGCATATCGG ATTTTATCCG CAGCCTGAAG GTATTGAAGC ATTTAAAGAA 
AAACTGTCCG GATATAAAAC TTCAAAGGGA GCAGTGCAAT TTCCGCTGGA 
CAAGCCACTT CCGGTAGACT TGATTCGTGA AATTGTTAAG TTTAGGGTGG 
AACAGCAAAC CAAATAAAGG GATTATCCTT TGAAAGTGTG TTTGGACCTA 
TGCCATGCAC TAAAAATTTA GTCTCCCACA AGCCGTATAC GCACTATAAT 
AAAATATAAC CTGTCGGAAG GTGGGAGCAT GGTAAGAATA AATGATATTT 
TTGCAATTCT GCTGTTGATA TTGCCGGGGG TTTTAACCGA AAAAATAGTC 


>NC_017304.1:405757:406256
TTGATTATCG CTCTGAAGTG AAGACAATGC CTCTTATTTT TTTAAGGGAG 
GACCGGGATA ATTAAAAATC TTAAAAAGTT TGGGGGAGTG GCCATGCCGG 
AAGTAAACAG AAGTCAAAAG AGGGCGATTT CCGAGGAAGA TGCAAAAATG 
CTGATAAAAA TTATCAACGA TATAAAGTTC GGAACGGTTA CAATTATTAT 
TCAGGACGGC AGGGTGGTCC AGATTGAAAA GAATGAAAAA ATAAGGCTTG 
TCTGAAAATG GAGTTGAATA ATGCCCAAAA TACGACTAAA TCGATATGTT 
TACTAATATA GGAGGTGAAA AAATGTCAAA GGAAAAGGAG AAGCTGTTTA 
AAAAGCTGTC GGATGCAGTG GTTAACATGG ATGAAGAGGA AACTGTACTG 
CTTTCAAAAA AAGTGGTTGT AGACGGATAT GACGCCTATG AGGCAATTGA 
TAAAGGGCTT GCCGACGGCA TGGACAGGGC GGGAAAGCTG TTTGAGGAAG 


>NC_017304.1:436819:437318
ATGATATTTT GCTGGAACAA CAGTAAGTTG TAAGTTTGTA ACGGATGTAA 
AAATAATTAA CAGTTGAGTT TTTAAAAGGC ATTATATTGG TTGTAAAACT 
GTATAATGCC TTTTTTTTAT TGGGTGCAAC ATTTAACATA CATTTTACAA 
AGCGTTTGAT TAAAATATGA TATAATTTCT TTGATTTTGA TGAAAAGGGA 
ATGGGTGAGG TATGGATCTG TTTGGTTTTT TAGAGCTTAT AGGCGGCTTG 
TCCCTGTTCC TCTTTGGTAT GAGCCTTATG GGAACAGGTC TTGAAAAAAG 
TGCGGGCAAC AAGCTGAAGG TCTTGCTGGA GCGTTTGACG TCGAAAAAGC 
TGAATGGTTT TTTGATGGGT CTGGCGGTGA CCGCCATCAT ACAAAGCTCT 
TCAGCTACTA CAGTTATGGT GGTTGGGTTC GTAAACTCCG GTATAATGAC 
CCTAAAGCAA GCGATACACG TTATCATGGG AGCAAACGTC GGTACGACGG 


>NC_017304.1:440327:440826
GATGTGGTGG ATATCATCGG TTACGACAAA TATAATGCAA AAGACGGAAA 
ACCCAATGGA AGTGCGATTT CATCCACATT CTACAATCTG GTGAAACTTA 
CTAATGGCAA AAAGTTGGTT GCGATGACTG AAAATGATAC AATTCCGAGA 
GTTTCAAACC TTGTAAATGA AAAAGCAGGA TGGCTTTATT TCTGTCCGTG 
GTACGGCTGG TGGCTGACAA GCGAACAGAA CAATCCTGTG GATTGGCTTG 
TTGAAATGTA TCAGAGCGAT TACTGCATAA CTTTGGACGA GCTTCCTGAC 
TTAAAGAATT ATCCTATATC GGATTATGAG GATTCCAATC CGGATCCGTC 
TCCGACACCT ACACAGCCGC CGAAAATTAC CTATGGAGAT TTGAACGGAG 
ACGGCAAAGT CAATTCAACG GACCTGACAA TTATGAAAAG ATATATTCTC 
AAAAACTTTG ATAAGCTAGC CGTCCCTGAA GAAGCGGCTG ACCTGAACGG 


>NC_017304.1:441478:441977
TGTCATGGAG AGGAGACTGC CACGTATATG ATGCAAGACT TCCTCTGGAT 
TCCCAGAACA CCAACATGTC CGATGGTTTT ATAAGCAGCA ACAGAAGTGT 
GCTTGACCCT GACGGAGACG GCAAAGTTGA CGTGTCAGGC GGTTTTCATG 
ACGCCGGCGA CCATGTGAAG TTTGGTTTGC CTGAGGCTTA TGCCGCTTCA 
ACAGTGGGTT GGGGTTACTA TGAATTTAAA GACCAGTTCC GTGCAACGGG 
ACAGGCCGTC CATGCTGAAG TAATTTTAAG ATACTTCAAT GACTATTTTA 
TGAGATGTAC TTTCAGAGAC GCTTCCGGAA ATGTTGTGGC GTTCTGTCAT 
CAGGTGGGCG ACGGAGATAT CGACCATGCA TTTTGGGGTG CTCCGGAAAA 
TGACACCATG TTCAGAAGAG GTTGGTTTAT TACCAAAGAA AAGCCTGGAA 
CTGACATTAT TTCGGCAACA GCAGCTTCTT TAGCAATAAA CTACATGAAT 


>NC_017304.1:450973:451472
TTCTGACTAT AGAGTCAGAA TGGATATTGT AAGGAACCAC ATTGAAAGGT 
TGAATGGAAT CATTGATGTC GAGACGTGTC CAGGCAGAGG GACAAAGTTC 
ATAATCAAAC TGCCAATCAA GCTTCCTCTT ACCCTTGCAA TATTGAAAGG 
ACTTTTAGTC AAAATCAGCA ATGAAACTTA TGCGCTACCC ATGGATAATG 
TGGTTGAAAT TGTGAGGAAA CCGAAAAATG AGATTGAATC CATCAATGGA 
CAGGCAGTGG CAGTTATAAG GGACAGAGCG ATTCCTTTGG TATGGCTGCA 
TGACTACTTC GGTGTGCCGC GAGACGAAGA GAGGAAAAAT ATGCTGATTG 
TTTTGGTGGG AATAGCTGAA AAACGTTTTG GACTTGTGGT GGATGAACTC 
ATAGGAAATC AGGAAGTTGT TGTCACAAAC CTTGGGTCTT ATATAGGCAA 
AGTGGAAGGT ATTTCCGGAG CTACAATCTT GGGAGACAGA AGTGTGGCCT 


>NC_017304.1:45260:45759
GAGGAAGCAT TGTTTATACT CTTGACAGCG GAGCTTCTTT TACCGTGGAA 
AGAGATTTTA ACAATAATAC GGTAAAAATC TTTGATTCTT TTTTCAATGA 
CATAAGTGAC AGCTTCAAAA AAAGCAAGGA AAAAGGGCCT TTGTTTGCCG 
TGGAGCATCT TGGTATAAAT GAGGCTTGCT TTGAAAGAAC CGTGTTTATT 
GGCCAGATGG ATACGAAAGT TGACGCCTCG GGAGGCAGGG AGCTTGTGGA 
CAAGCTTGCC AATATCAGAG AGACAGGCTC GGAGGAAGTT TCCCTTAAAA 
AGGCAAGGGA GGCTCTTAAA GATTCTCTTA TAAACTATGT CGGAACCGAC 
AGAAGCACGA CACGGCCCCT GGATATGGTG AACTTAAAGC TGGCCGAACT 
TGAGGGAAAG AAAAAGGAAC TTTTTAAGGA AAAGGAAAAA ATATTTGAGG 
CGGAAGAAAA GCTAAGAAAG CTTTCCGAAC AGAAGAATCG TTATGAGAAA 


>NC_017304.1:456070:456569
GTCAAAGTCT GTATATTATA TTGGAGAGGC TTTATGCCTC TCCACAGATT 
CTGTCAGGGA GGCTGTAGCA AATCTGTATG GATACATTTG GCCTGATTCA 
ATTAGCTGAG CTTATATATG AATATTGCGG CATTGACTTT TTTAAAAATC 
TTTCCTCTCT TGAAAGTAAA ATATCAGACA GACTCAAGGA ATTGGGGCTT 
TCGTGTTGGG AGTACGGAGG TTATTTAAGG GTTGAGCCGA AAGAATGGGA 
CAAGCTTATT GAACTTATTA CAGTCAATGA GACTTATTTC TTTCGTGAGG 
AAAACCTTCT GGAAGAGTTT CAAAGAGTCA TACTTCCAAA GTACCAGGGC 
CGTACACCCG ATAATCCTTT GCGTATATGG AGTGCAGCTT GTTCCAGTGG 
GGAAGAACCA TATACTTTGG CTATATTAAT TGAAGAGAGC GGGCTGTTTG 
AAGCCGGTGC AGTAGAGATT ATCGGCTCGG ATATAGACAA AAAGGTTTTG 


>NC_017304.1:456968:457467
TATGGGGTAT TAGTAGTGGA CGACTCATCT TTTATGAGAA GATGTATCAG 
CTTGATTATA GAGAAAGATC CACAACTTTT TATCATAGGA ATTGCAAGAA 
ACGGAATTGA AGCAATAGAA AAAGTGCAAA GGCTTAAACC TGACATTGTG 
ACAATGGATG TGGAGATGCC TGAAATGGAT GGCATGACTG CTTTAAAGGA 
GATTATGAGG GTTTGTCCTG TTCCTGTTAT AGTGTTGAGC AACCAAACGG 
ACAAGGATCC TGAAACAACT TTTCAGGCTT TGGAGTTGGG AGCTGCGGAT 
TTTTATTTGA AGAATGCGCT GCTGGAAGAA AACGTGAAAC CGGAAATAAT 
AAGAGAGTTT TTGGATAGGT TGAAAGCCAT TGCTCAAAAA GCAAGAAAGT 
GTGGGAAGAA AGAAATCAAA CAGAAAACTG ATTCTGAAAA AGTGTCCGAA 
ATTCTTGACA ATATTTTGAG CAAGTCGGAA GATTTGATTA AGACAAAAAC 


>NC_017304.1:458383:458882
TGCCGAATTT GCAAAAATTT TTAATGCCGA GCGTTATTAT GAGGACTATC 
AGGAACTTGT AAAAGACGAG TCTTTGGATG TCATATATGT AGCCACCACA 
CACAACTTTC ACTACGAACA CGCTCTTCTT TGTCTCGAAA ATAAAAAAGC 
CGTCCTGTGC GAAAAACCTT TCACCGTTAA TTCAAAACAG GCCGAAGATT 
TAATTAAAGT TGCAAGGCGA AACAAAGTTT TCTTGATGGA AGCGATGTGG 
ACAAGATTTT TGCCGTGCAT AGTCGAGCTG AACCGTTTGC TTTCTCAGAA 
CATAATAGGA GACATCGGAT TTTTGCGGGC TGACTTTGGA AACAGTACCA 
AAGGTCGGGA TGTGCCAAAA TACTACTTTG ACCCCAATCT TGCCGGAGGT 
GCGCTGCTGG ATTTGGGAGT GTATCCTGTT TCTTTTGCGA GACTTGTGTT 
TAAAAAATCT CCTGTTGGTA TAAAGACTTT TGGATATATA GCCGATTCAA 


>NC_017304.1:467740:468239
ATTGATTTGG TCTTGTCAAT TTCAAAAAAT GGGGGTGGAT GTTTTTTATT 
TTTTAAAGCA AAGTCGTGTT TTAATGAAAA TTCTCTGGGT AAAATTATTA 
ATAATAGCAC ACAAGTATTG TAAAAGTTAC AATACTTGTT ATTGACGGAA 
AGGGGCTGTG TACATATATG AGATTCAAAG TTGTCGGAAA AAACATTGTC 
GTAACTGAAG CTTTAAAAGA AGCGGCTGTT AAAAAAGTCG GAAAACTGGA 
CAAGTACTTC CGTCGCGATG CTGAAGCAAC AATCACAATG AGCGTGCAGA 
AAAACAGGCA CATAGTGGAA GTTACAATAC CCTTCGAAGG AGGATTGCTC 
AGAGCTGAAG AAGACAGTCC GGATATGTAC GCTTCAATCG ACAAAGTTAT 
AGACAGTCTC GAAAGACAGA TAAGAAGAAA CAAGACCAAA CTTGAAAAGA 
AAGTCCATGA CGGCAGCTTA AGGTTTGAAA ACATTAAATT TGATGATGAT 


>NC_017304.1:47899:48398
GATGTTGCAA AGCCGAAAAG CAGTGACGGC AAAAATTTGG ATATGGAGAA 
CAAATACAAA AACAAGGCGG TTGTATTGGA AACAGTGGTT GATATTTTCA 
GAGAGCCTGA TATAAACTCG GAAAGGGTTA CCCAGGCGAT TTTCAACCAG 
CCTGTTGAAG TGATTGAGGA AAAGGGCAGC TGGACAAAAG TGAAAGTTGT 
GGACGGATAT ACCGGGTGGC TTAAGTCGAA GTTTATTGAC AGGGATTGTA 
CAAGCATTAT GGAGGAAAAG TATACTGACA GAGCCGTGAT TACGGGAAAG 
ACAAAAAAAG TTTATTCCTC CGCGGGAGGA GGAGTGACGC TGAAAGATGT 
TGTAATGGGA ACTGAGCTTT TTATAAAGGA AAAAAAGGAC CGTTATTACG 
AGGTTGCTCT GCCCGGAGGA ATTACGGGAT GGATTGATAC AAAAGATACA 
ATAAAAGTTC CGTCGGGAAG TCCGATACCG AAGACATCCG CACAGGATTT 


>NC_017304.1:481355:481854
AATTAAAAAT CTACATATTT AATAAGAGGG GTTTTGAAAA TGCTGTTAGG 
AGACACAAAT TTTATAGACC TTCCTTTATA TATTAAAGGT AAGGTAAGAA 
ATGTTTATGA TTTGGGAGAC AAACTGTTAA TTGTAGTTAC TGACAGGATA 
TCTGCTTTTG ATGTGGTATT TCCGAACCTT ATACCCAATA AGGGAAAGGT 
TTTGAACGGT ATTTCCAAGT TCTGGTTTGA TTACACCAGG GATATCGTGG 
ACAACCATGT TATAACCACT GATGTCAGTG AATATCCTGA AGGACTTTCG 
AAATTTAAGG AAGAACTTGA AGGCCGTTCC ATGCTGGTAA AGAAGATAAA 
GATGATTCCG GCCGAGTGCA TAGTCAGAGG ATATCTTGAG GGTTCCGGAC 
TTAAAGATTA CAAGGCCACC GGAAGCATAT GCGGAATAAA ACTTCCGGAG 
GGTTTAAGAC AGGCTGACAA ACTTCCTGAG CCGATATTTA CGCCTTCCAC 


>NC_017304.1:4818:5317
ATACAGGTTT TGGAAGGTCT CGAGGCTGTG AGGAAAAGGC CCGGAATGTA 
TATAGGGAGC ACCTCGTCAA GGGGTTTGCA CCATTTGGTG TATGAGATAA 
TGGATAACAG TATAGATGAA GCTCTTGCCG GATTCTGTAA TGAGATAAAA 
GTTATAATAC ACAAGGATAA TTCCATTACA AATATTGACA ACGGCAGGGG 
AATACCTGTC GGAATACATC CTAAACTTGG CATATCGACT GTTGAGGTTG 
TCCATACCAT ACTGCATGCG GGCGGAAAGT TCGACGGGCA AGGTTACAAG 
GTATCCGGAG GACTTCACGG CGTGGGTGCT TCTGTCGTAA ATGCGCTGTC 
TGAATTTCTG GAAGTTGAAG TTTTCCGTGA CGGACATATA TACAGGCAAA 
GATATGAAAG GGGAAAACCT GTAACTCCGG TGGAGATAAT CGGAGACACA 
AATTTGACAG GAACAAAAAC TACTTTCAAA CCTGACCCTG AAATATTTGA 


>NC_017304.1:490649:491148
CCGCTGGCAG GGTATTACCT TTATTTTAAG CCCAATGACG AAGTAGTTCC 
TGCTTTTGCC GAAGGGGAAT TGGTTTTGGT TGTCGAAGGG GAAAAGGTAC 
TTTCAAAGAA CAGCCCAAAG ATTTTGGAAG GTGAGGTGCT TCTTCCTTTC 
GACATTGTAA AAGAATATTT TGACCCTCAT ATTTTCTGGG ACGAAGCTTT 
GGGCAAAGTC ACCATAACCA CGAAAGACAG AGTAATAAGA ATGAAGACGG 
ACAAGCTTGA CGCAATTGTC AACAACCAGC CTATAACTCT TAATATCCCT 
GTAACGGTGG AAAATGACGT GGTGTATATT CCTATTGAGT TTTTGGCCGA 
ATTTTACGGT ATTGAAGTGT CATACGTTGA AAAGAGCAAT GTCGTTATTA 
TTGACTATAA AAACAGCATA AAACAGATAG CTGAGCCTAT TGATCCGGAG 
GCGGTTGTAA GAAAAGGCCG TTCGATACGC GAGCCTATTA TAAGAAAGTT 


>NC_017304.1:504195:504694
TTGTCGGCGA GAAACATTCC GGGGTTGAAG ACTTTGTTTG TTAATACAAT 
GAATGTGTAT GACATAATAA GACATGACAA GTTTATAATC ACCAAGGATG 
CCGTAGCAAA GGTTGAGGAG GTGTACGCAT AATGAGACCT GCTGAGGATA 
TAATTAAAAG GCCGTATATT ACTGAAAAGA GCAATGCCGA GATTGCAAAC 
GGCAAGTACA CCTTTATTGT GGACGCAAAG GCTACAAAAA CTGAAATAAG 
ACAAGCAGTT GAAAAGCTGT TTCAGGTAAA GGTTCTCAAA GTGAATACGG 
TAAACTATAA GGGAAAAAGA AAGAGACTTG GAGTACATGA AGGCTTCAGA 
CCGGATTGGA AAAAGGCAAT TGTCAAGATT GATACGGAGC CAAAACCGGT 
AACATATTTG ACTGAAGGCG GTAAAACAGC CACTACAACC AAGAAGTATA 
AAACAAGTAT TGAAGAATTT GGTGCTGCAC AATAAGAAGA TCCTACCAGT 


>NC_017304.1:517858:518357
GCAAAAGATA TTAAGGCGGA TGCCGATGTT GAAATTCTCA ACCCGGAACA 
CAAAATTGCG ACATTGAGCG GTGACCACAG ACTTTATATG GAAATGACCA 
TTGACAAGGG AAGAGGATAT GTATCTGCCG AAAAGAACAA ACATCCCGGC 
CAGCCGATAG GGGTTATACC TGTTGATTCA ATTTTCACAC CGGTACACAA 
GGTTAACTAT ACGGTGGAAA ACACACGTGT CGGACAGGTT ACCGACTATG 
ACAAGCTGAC TTTGGAAGTT TGGACAAACG GAAGCATCAA GCCTGATGAA 
GCAATCAGTC TGGGTGCGAA AATATTAAGT GAGCATCTCA ACTTGTTTAT 
CGATTTGTCT GATAATGCGA AGAATGCTGA AATAATGGTT GAAAAAGAAG 
AAACCAAGAA AGAAAAAGTT CTTGAAATGA CTATTGAAGA ACTTGATCTG 
TCGGTAAGAT CTTACAACTG CTTGAAGAGA GCGGGTATAA ACACGGTTGA 


>NC_017304.1:522325:522824
GGTATTGGCG TAGTCAATGA ATTTGACCTG CTTCAAGTGC CCGTCATCAA 
TGGCCTGTTT GACGGAATAA AAGAACACCA CTTCAGGGAG CATCTTACCA 
TCCACATAGG GGGTACCGGT GAGATTGATA CACCCAGCCA GAGGAGACTT 
ACGGTCAAGC CGGTTGATTG TCTCCCGCAC GCGCTTTAGG TCGTTGGTAA 
TTGAGGTCCC GAAAGCATGG TGGGCCTCAT CTACAAATAC AGCCAGGTTG 
TCCAGTTGCT CCAGCTTACG CAAGCGGTCG TTAACCTTCC ATTCACCTTC 
CATATCTTTA ACCACCGGGA AGAGGGTCTG CTGTCCGTTG CTGTTATTTC 
CCTGCTTTTT CAGGATAATC TTTTGCACAT TTGAGACAAT AATGTTGTAG 
GCCGAACCGG GCAGTACGGA AAGCTCGGTC TGGACATCGG AAAGATAATG 
AAACTTTAGA TTGCTGGACA GAAAAAGAGT GTATTCCTGC GGAATTACCT 


>NC_017304.1:530437:530936
CAGTGCTACA GACAACAAAA CGATTGTCAA ACTGCAAATC GGAAACAAGA 
CTGCTTATTG CAATGATACC CCTGTTGCTC TGGACGTTCC TCCGGTAATT 
TCAGGCGGAA GGACTTTAAT CCCTCTAAGA TTTTTCAGCG AGGCATTTAG 
TTGTAAAGTA GAATGGGACG GAGTAAACTG GATGGTAAAA ATTACTTCTC 
CACCAAAAGA GATGGCTGTA ATAGGTTTCT ACGCATTGGG CGACAGCAGG 
ACAAGCAGTT GGTCTAATCT CTTCGGAGTA CCCTATCCGG AAACCGCTTT 
AGGCAACACT GATATAGTAG GCGAACTTGC GCTTGGCTGG TACAGCCTTG 
ATAAAGACGG CAACCTGCTG ACAAAAAGCA GAACCGGCTG GCAAAGGCCG 
GATGGTTGGG AAGCTGTCTT GGAAGCAGCA AGTAAGTACG GACTGGTAAC 
TGAGATGGTG GTGCACGTCA CTGACGGAGA TGGCACATTA ACATCACTAC 


>NC_017304.1:533740:534239
TTTAACGGCC TTTTGAAACC TACATCCGGC AGTGTGTATA TAAATGGTGA 
AGAATTGACA GGCCAAAGGG CAACGGAGCT GAAAAAACAG GTAGGAATTG 
TATTTCAATA TCCCGAGCAT CAACTTTTTG AGGAAACAGT GTACAAGGAT 
ATAGCTTTTG GCCTTGTCAG GCGTGGTGAA GAAAAGGATG AAATTGACAG 
AAAAGTAAGA AAAACAATAC GCCTTGTGGG ACTTTCGGAA GACATATTGG 
ACAAGTCGCC CTTTGAACTG TCCGGAGGAC AGAAAAGGCG GGTTGCCATG 
GCAGGAATAC TGGTATTGGA GCCGTCCATA CTTGTTCTTG ACGAGCCTGC 
CGCAGGCCTG GATCCAAAAG GACGGGAAGA AATATTTGAA TTGGTTTCAA 
ACTTGCACAA AAACAATAAA ATGACGGTGA TACTGGTATC CCACAGCATG 
GAGGATGTGG CAAAATACGT TCAGCGAGTG ATAGTGATGA ATCAGGGCAG 


>NC_017304.1:53487:53986
TTTTTAAAGC CATAGGTATA GGTTGAAAAG CACCAGGAAA GGCATGCCAT 
GCTGCCTCAT TACGTGTTGC CGAACCGTTA TGCCTTATCT GAAACGTGCT 
GTGCGGTTTT TTTCAGTACC CGGATGTCGT TTCCCGCAAA CCTGAACAGG 
TCAAATCCTC CTATAATTCT TGACACAATT CTTTCGTCAT AATATTCACT 
GAGCAGATTG ATTCCAAGGT TGGTGGCTAT AATGGTTTTG CAGGGAGTGG 
ACAAGTTTCT TTCCTGCCGG GTGTTCAGAA TGTTTAAAAG TTCTGCATAT 
CTTGTTGCCG TTGGAGATTC GGTCCCAAGG TCGTCTATAA TAAGGAGTTC 
AACATTAAAA ATGTCGGAAT AGGCGGTGTC TTCAAATTCA CCGTCTTTTA 
GTGCCGACAG CCTGTAATCA TTAATGACCT TGAACAGAGA CTGGGCTGTC 
TGGTACAATA CGGTTCTTCC TCTTTTAAGA AGCTCTGAAG CTATGCAGTT 


>NC_017304.1:54492:54991
TCAATTCGGG GTATCTTTTT GTAAACCTCT TCCCTTTTCA ATAATTGCCT 
GTAAGAGGCT GCCTGCTGTC TCGATTCGTA TTCATTTATT ATTATGCGGT 
GAATATCCCT GCTCATGCTG CCTCCTTGTT TCCCATTACA TGTAAGGTTT 
ATGCATTTTC ATAAAGACTG TTCAAATATT CGTCTTCGTA TTTCCTTTGC 
TCAAAGTTGC CTTTTTTGAG GCACAATGAC TGATGCGGAT ACGGAACTTG 
TCCTGGAATT TTTCTTTTTC CGTGCTGCCT CATACGACAT TATTTCTTCC 
TTGGTTTTGA AATTGTTGTT GTGCCAGTCG GTAATTATAC TGTCCAGATA 
ATCAAAATTT GGGTTGGTTT TGGAAGTTGT CTTTTTCAAA GCAAGTTCGA 
TGATGTCAAA ATCATAATTG TAATCCATAA CCCACTTTTC AACATAAGCC 
TCTTCATACT CGGTAAGGTT TCGGCCCAGT TTCAGCTTTT TGACAATGGC 


>NC_017304.1:562302:562801
TAACGTCAGC TATACCGTAT GGTACAAAAG CTGTTGCCGG AGTTTCACCA 
CCTTTTTTGA CGTTTTCTAC CAGGTAGTTG CGGTCAATTG CCAGAGAAAA 
CGCTTTTCTT ACCCTTACAT CGTTAAAAGG AGGTTTATTG TTTACAAAGT 
CTATATAATA TGTTCCAATT AACGGAAAAA TTTTCAGATT ACCTGCTGCT 
TTTTCAGCAG CCAGCTCATC CGAAGGAATA TTCTTTGCAT AGGCAACTTG 
TCCGTTTTTA AATGCGCTTA AGATGGCATT CTGGTCATTC ATCAGATACC 
ATTCGATTTT AGGTGCAATT ACATTATTTT TGTCCCAGTA GTTTTCATTC 
TTTTCAAATA CAATTTTTGA ATCATGGTCC CAGCTGGTCA GTTTGTAAGG 
TCCGTTGCCT ATATAAGTAG ACGGTTCAAG CGCCCACTTG TCTTTATTGG 
CGGATATAAT ATCTTCCCTG AGAGGAACGA GAGCAGGGAA GGCAACTATT 


>NC_017304.1:5935:6434
GAGAGGCTGC ACGAAAGGCA AGGGAACTTA CAAGAAGAAA AAATGTTCTT 
GAAACCTCCA CGCTTCCCGG AAAACTTGCT GATTGCACTG AAAGAGATCC 
TTCTCTTTGT GAAATATTTA TTGTTGAAGG AGACTCTGCG GGAGGTTCGG 
CAAAGCAGGG TAGAAACAGG AGATTTCAAG CCATTCTGCC TCTTTGGGGT 
AAGATGCTCA ACGTTGAAAA AGCCCGGGTG GACAAGGTTT ATGGCAACGA 
TAAGCTTACT CCGGTTATAA TGGCATTGGG AACAAATATC GGACAAGACT 
TCGACATAAC GAAACTTAGA TACCACAAAA TAATTATAAT GGCCGATGCC 
GATGTTGACG GTGCACATAT CAGAACGTTA CTGCTTACGT TTTTCTACAG 
GTATATGACT CCGTTGATTA CCAACGGTTA TGTATATATT GCACAACCTC 
CATTGTATAA GATTACTAAA GGAAAAACTG AACTTTATGC TTACAATGAC 


>NC_017304.1:598362:598861
GAAACGCTCT TGATGGAATT GGACCGAAAA ATCGATGAGA CAGCCTATAC 
CGGACAAGTA ATCGGCAACT TGAATACAAA CCAGCACAAT CTGTATAGAC 
AACGTTATGT CGAAGGCAAG TCAATCAAAG AAATTGCTTC AGAAGAGGGT 
GTCAGTGAAA CAGCCATGCG TATGCGGTTG GTAAGGCTGA GAAAAGAAAT 
ACAGGATATC GTAAAAAAAT TAAAACTGGG TGAAAAGTAA GTTACATTGG 
ACAAGTTTAA ATATATATAA AATGTAAAGC GCTTTACGTT GAAAGTGGAG 
GGAATTCATT ATGAATGATA TTTTACGGCT TAGAAAGGAA TTGGAAAAAG 
CAGTGCTGCG AAATGATATT GAAAAAGCAG ATAAAATTTC GGACCAATTG 
TTCCGGATAC AGGGAGGAAT GGAATCCGAT ACTGTAATGC CGGCTCAATT 
TGTTGATGAA ATTATAGAAA GAAGCAAACA AAAATCAGGG GGTCAAAAAT 


>NC_017304.1:603070:603569
GACCAGACTT ACAGTGAGAA AAGAGGTCAC AACTTTGCTT TGAATGGCAC 
CTTTGATGAG GTTGATGAGA AGAATTATGA TGCTCTTGTT ATTCCGGGCG 
GTCGTGCTCC TGAGTATATA AGGCTGAATA AAAGGGTTTT GGAGATTGTA 
AAGCATTTTG CCAATGAGAA TAAACCTATT GCAGCCATTT GTCACGGACC 
TCAGGTTCTT GTGGCTGCCG GTGTTCTAAG CGGCAGGGAA TGCGCTGCAT 
ATCCCGCTGT ATCTCCTGAT ATTGAGGCGG CGGGAGGCAA ATACATAAGT 
TTGGATATGG ACAAGGCCCA TGTGGATGGC AATTTGGTTA CAGCTCCGGC 
CTGGCCGGCA CATCCTGAGT GGCTTGCAAA GTTTTTGAAA GTACTTGGGG 
CGGAAATTAA GATATAAAAG ACGTTAAAAA TATGGAAGAA GCTTGAACTG 
GCAATGTTTC TTCCATATTT TTTTATTTGT TTGATTCTGT TGCCGGTGGA 


>NC_017304.1:606215:606714
CGCAAGGGCT CATGATTTTA TAATGCAGCT TCCCGAAGGC TATGACACCG 
TGATAGGTGA AAGGGGCGTA AAGCTTTCCG GAGGGCAGAA ACAGCGTTTG 
TCCATCGCCA GAGCGGTTCT TAGAAACACT CCTATATTGA TATTGGACGA 
AGCAACCGCG TCAGTTGATG TCGAAACGGA AGCGGAAATC CAGAAAGCGA 
TTGGTGAATT GGCAGGAACC CGCACTATTA TTGTGATAGC CCACAGGCTG 
TCCACCGTAA AGCAGGCAGA CAACATCCTT GTCTTAAAAG ACGGGGAAAT 
TGTAGAGTCG GGCACTCATG ACGAGCTTAT AAAGCAAGAC GGCTTGTACA 
AATATCTTTG CGAAGTACAA TTCGGAATAT GACAAACCGG ATGAGGAAAT 
CCGGCAAACC GATAAAGCGG CCTTGTTTAA TGAACTGTAC GTATTTACAA 
TGTTTCGTGC AGTTCATTTT TATCTAAAGC TTTTACATGT AAGAAAGGAA 


>NC_017304.1:607920:608419
GTATTAATTT TAATGAGTGG GTTAATGTCC TTTACGGACT GGCACTGTCC 
CTGGTATTGG GTTTCGCAAC GGGATGGACG GTTGTAAAGC TGGTTGAGAA 
GATTTTTAGA AGAGTCAACA GGGCAAAAAC TTTTGGGTTT TTCAAAAATG 
CCCAGGTTTT GGCCAGTGCC GGCATGGCAT TTATGCATGG CGCGCAGGAC 
GGACAGAAAT TTATGGGTGT GTTTATGCTG GGTGTGTTTT TAACGCAGGG 
ACAAGCACAA GTGACAGAAT TTATCATACC GAACTGGATG CTTATTCTTT 
GCTCGGCAGT CATGGCCACA GGTACTTCCA TTGGCGGATA TCGAATTATT 
AAGGCCGTAG GAATGGACAT GGTCAAACTT GAAAAATATC AAGGTTTTTC 
TGCCGACCTT GCCGGCGTGA TATGTTTGCT TACAGCATCA GTTTTCGGCT 
TGCCGGTCAG TACCACTCAT ACCAAGACAA CGGCAATTAT GGGCGTTGGA 


>NC_017304.1:611274:611773
AGAGGAACTC CGTGGTTTCT TCCACAATAG TCAGGTCTGC GGCAAAGGTA 
AAGTCAAACA CCTTGTCAAA GCCAAGCTTT TTAAGCAGGC CTGCCATAAA 
CGGAGACGCT TCCTCATATG AGACACCGAA GGTGTTGGAT ATAAGACTGC 
GAACTGCCGG TGCGACAAAT CCGACAACAG TCTTTTTGGG ATCGTTGATT 
GCCCTTACCA CCTTTCCTCT CTCACGGCGA TAATCGAGAG CGGCGCAAGG 
ACATGCAGTA ACACACTGAC CGCAGCTTAC GCAGTCTGTG TCCCTGAGAG 
GAAGACCGCT TTTTGTACCT ACAAGCTGGC GACCGTTTTT CATATAGAAG 
GTGAGAACGC CCGGGCCTTC AATTTCAGCA CATGCGGCAA TACAACGGCC 
GCAGGAGATA CACTTGTTGT GATCCCTTAC GATGAAAGGA TGGTCATCAA 
CTTTCGGAAT ATATGGGCGG TCGTGAATTG GTTCTTCATA TACAATGCCA 


>NC_017304.1:623877:624376
CTTAATTATT TCTTCAATCA TCAGCGCATA AATAGGGGCT GTGGTCTCAA 
ACCCCACTGC GGCAAAAATA AATTGGGTCT CAGGGCTTTT GATTGCAATT 
TTTACCGCAC TGAGGGGAGA ATAGAGGATT TTTACATTTC CCCCCGTTGC 
TTTTGCCTCG GTAAGAGAAA GTTTGTGTCC CTTTACCTTC ATCATGTCAC 
CGAAAGTCAA AACACAATGG TTGTCCTTTA GAGAATATTC TACAAGCCTG 
TCAATGTAGG ATGAGGCCGT CACGCATACA GGGCAGCCCG GTCCCGAAAT 
AAGCTGTATA CGAGGGGAGA TAAGGCTTCG GATCCCGTTC TTAAAAATGC 
TGGAAGTGTG GGTGCCGCAG ACTTCCATTA TTTTAATGTT TTTGCCCTCG 
TATTCTCCAA GCTCCTTTTT TATAGCTTCA AGCGTCTTCA TTTTGCTCCT 
CCCCAAGTTC ATCAAAAAGC GACAATATTT CTTCCGCCAT GTCCTTTTTA 


>NC_017304.1:645126:645625
GCAAATGGAA AGTGACGGCA GAGCATTGGT TACGTCGATA AAAAGACAGA 
TTGTAAGCAA TAATATTACT GATACGAATG AAATCAGAGA AATATTTAAG 
GAATTAAAGG AGCAAAGCAA AGGAAACATT ATTTACATGT CCATCACGGA 
TGATAAACAG AACATTCTGG TTTCTTCCGA TGATGAAAGA GTCAGCGGCA 
ATTTGGAAAA CGATGCTTCA ACATCTGGAG CTCAAAGCGT GGACGGCATG 
TCCAGTGCAA CAGAATTTAA AGGGGATAAA AACAAGATAG ATGCTATCAC 
ATCTGCAACA GTCGGTCTCA TCTCAGAAAC AGGCGAAGGT GAAAAAGTAT 
ACAATGTATC AATTCCTTTT TCCTCAGAGT TGATAAAATC CGGAAGTCTT 
AATGTTGGTA TTTCTTTGGA GAGAATGTAT GATGAAATTA GAAGTACTCT 
GATAAATACC ATCCTGATTT CGGTGTTAAT AGGGCTTATT GCGGTTGCCA 


>NC_017304.1:651662:652161
ATGCGCTTAG GCAGCTTTCT GAAACTGGTT GAGATTAAGA CCAAAATTGC 
CAGCATGGTA CCGTTCATGC TGGGTACGAT ATATGCAATA TACCGTTTTA 
ATGCTTTTAA CGTTAAAAAT TTTTTATTGA TGTTTATATC CCTCTTGTCC 
TTTGATATGG TGACAACGGC TCTGAACAAC TATTTTGATT ATAAAAGAGC 
GAGAAAAAAA GAGGGATATA ATTATGAACA GCATAATGCA ATAGTACGGG 
ACAAGCTTAC AGAGCCTATG GTAATTACGG TTATACTTGT TCTTTTGGGT 
ATAGCCGTAT TATTTGGAGT ATTACTTTAT TTAAATACAA ATATTATTGT 
ATTGTTGGTG GGGGCAATAT CTTTTGCCGT GGGAATTGTT TATTCCTTTG 
GCCCCCTTCC AATCTCCAGA ATGCCCCTGG GGGAAGTGTT TTCGGGATTT 
TTCATGGGAT TTGTAATAAT ATTTGTTTCC GCATTTGTAC ATATTTATGA 


>NC_017304.1:666509:667008
AATATGGCTG TGGCTACAAC AGACAACAGA ATCTATATAA TAGGTGGGTT 
TGACGGCTTT AACTACCTTA ATACCGTCGA GGTATACAAT CCATCGATAG 
GTGAATTTGA CAATTCCGTA GCTTTCCCTG CAATTAGCGA GGCAAAAAGC 
GGTGCAGGAG CTGTGGTAAT TGGAAACAAA CTCTATGTCA TCGGCGGTTA 
TAACGGCGCA AGATACAGTG ATACGGTTGA AGTGTGTGAC TTATCTGCGG 
ACAAGCCTCA GTGGACTGTT AAACCAAAAA CTTCAAACTG GATGACTCCA 
AGGGCGGAAT TCGGTATAGC AACTTATGGA GGAAAAATAT ATGTATTTGG 
CGGACAAGGT GAAAGCGGAT ATCTATCATC TATTCAAGAA TACGACCCGG 
CAACAAATAC ATGGAGAACT TTAAACACAA AACTGACTGA AGCAAGGGCG 
GAACTTAAAG CATTGACAAT GAGTGGAAAA ATATACATCT TGGGAGGTAC 


>NC_017304.1:690317:690816
TGTGGCTGCT CAATATGCTG GAAATCTCAT TGATGTGGCA AATATAAGAG 
GGCGTCTTTT GGCCGGCGGC TATACGCTGG AAATGGCATC GGTCATGCAC 
AGCTATTTGT CCAAATACCA GCAAATAATG AACGCACCGA TTTCCATAGT 
TTCGGCTCTT GCGGCGGCGG TGCTGCCTTC CATTTCGGGA GCTGCGGCGG 
AACAAGATAT AAAGCAGGTT AAGGATAAAT CCAACCATGC TTTCAGGCTT 
TGCATGCTGA TAGTAATTCC GTCGGCTGTG GGGTTGTCCA TATTGAGTGA 
ACCTATTTAC GCCGTATTGA AATACGGAGC GGGTTCCCAC CTTATGCGCT 
ACGGCTCAAT AGTACTCGTT CTCATGTCCA TTGTACAAAT ACAGTCGTCA 
ATTTTGCAGG GTGCAGGAAA ACTGTACAAA GCAACGATAA ATGTAATTTT 
AGGTATTATC GCAAAGATAA TTTTCAATTA TATACTTATA GCAAATCCCA 


>NC_017304.1:697868:698367
ATAAATACAT AATAGGTACG TTACATAACA AAAAGAATAA ATGAGCGAAA 
AAAAGATCAA AATAAAAATT GTTCGCCCCC TTTAATGATT TTCCTTAAGT 
GTCTTACCTA ACTATACAAG GGTTGAGTAC GAAAACGGTA CTCAACCCTT 
TTTGGCATTG ATTTAAAGTT TGTGAACTGA CCTGCACATT ATATGTTTTT 
TATGTATATT TATTATGACT GAATCTTTTG CCAGATTGTT TCGGCGGATA 
CAAGCTCCAA ACCGGTATTC TTGTCCCATA TTTTGTGAAG GAGCCGCGGA 
TTATCGGTAT TTTGCTCATC AATTACACAT CCGGCCTTTA TGCCTGAACC 
CAAAGAAGAT TCCTTTTTGT ATATAATCTG AAGAGATGTA ACTTTGTAGT 
TGTCATATAT TTGCTGGGGT ACGGTTTCCA TAATCCAGTC AACGTATTTC 
TTGTTGTTTA CGTGGCTGTT TGTGTCTATA TCACTTCTTT TTACAGTAAA 


>NC_017304.1:70387:70886
ATAAAGAAAA GGGTCACGGT GGACGGACCT TCGGTAAAAA GACCGGGCAA 
TGTGGAAGTT TTGATAGGTA CTCCCATATC GGAGGTTTTC AGCTTTTGCG 
GAGGTTTTGG CATTGTTCCC AAAAAGATAC TGATGGGTGG ACCAATGATG 
GGAATAGCGC AGTATACGCT GGATACACCG GTTCTCAAGC ATACAAATGC 
CCTTCTGGCT TTTGATGAAA CAACTGCCGT ATTGCCAAAG GAGCAAGCTT 
GTATAAGGTG CGGAAGGTGT GTTAGGGCAT GTCCGATGAA TCTTTTACCA 
CTTTATCTTA ACAATAATTC GATAAGGGGA AATATTGAAG AGCTTAACAG 
ATACCATGTA ATGGATTGCA TAGAATGTGG CAGCTGTGCT TATGTATGTC 
CGGCAAAAAT TAATCTTGTC CAGTCAATAA GGCTTGGCAA GGCACAGGTA 
AGACAAGCGG CAGCGAAAGG GGGAAATTAA TTTGGAAAGA AGTTTTATAG 


>NC_017304.1:721445:721944
TTTTAAGGCC TTCTCTTACG TTGTCCTGGA TTTTCTGAAG GACTTTTTGC 
GCACCGGCGG CGTTGGTGAA AGGCAATATG ACAAGAATGT CCCTGTTGGC 
ATTGAGAATT GCCGTGTCTG TGGAGCGCAA TGAAAGCTTT ACTTTTTCGA 
TTGCCAGGTT TTGAATTTGG TCCTGAAGCT CAGAAGAAAT TTGAGTGGAC 
TGTTCCGACG GTTCTTTTTC CAGGCCGACC GGAGCCATAA GAATTACGGA 
CAGGCTCTGG CCTGCTCTTG AAGCTACTTT AAATTCCTTG GATATGTAGT 
CCTCAATAGA CATGGAGATA ACATGGGCGC TGTCAAATTC ATATCTGAAA 
CGCTGGCATA TTTTTAACAC GCTTCTTACT GAATTCTCAA GGCGTTTGGT 
CGGGTACGGC TTTAGGATGT AATCACTTAC TTTGAACTTG AGCGCCGCAT 
GACGATAGCC CGGATTGTCG GATTTGGTGG CAATAATAAC CGGCGTGTTG 


>NC_017304.1:72223:72722
CTTTCATATC CCAGTTTGAG GGTATTGCTC CGAAAGAGCC GCTGACTGTG 
GTGAAAAATG CTAAAACAAA AGTGGAAGAA ATCAATGCCA TAAGCGGAGC 
CACCATAACT TCCAGGGCGG TAACAAAAGC AGTCCAGGCA GCTCTTGATG 
TTAATGCGGA GCTTGACAAA GCAGAGGAGG ATTTATAAAA ATGAGTGGTT 
TTAAGACTGT AACGAAAGGG ATAATAAAGG AAAACCCGGT ATTCAGGCTT 
GTCCTTGGTA CATGCCCCAC TTTGGCTGTG ACAACATCAG CCGAAAATGC 
CTTGGGAATG GGGGCGGCCG TTATATTTGT GTTGATGGGG TCAAATGTAG 
TGATTTCCCT TTTGAGAAAG GTGATACCTG ACAAGGTCAG AATTCCTGCA 
TATATAACAA TTATTTCGGG ATTTGTGACG ATAGTTCAGA TGCTGATTAA 
GGCATATCTT CCTGCTATTG ATAAGCAGCT GGGTATATTT ATACCTCTTA 


>NC_017304.1:733590:734089
ATGGAAGACC TTTTTTCCGA ACATATACAT TACCGGCACC ATGGCAACAC 
CAAACAGAGT GCCGACTATT CTCCAGCCGA AAGGCACCAT TCCAAATACG 
AGGATACCCA ATGCTATGAA GATTTTCCCG AGAGGTGGGT GGGTTGTTTC 
ATAAGGAGAC ATTCTGTGAA TGTGTTCGAA AGCCGTCCTT GCATGATAAA 
TTTCATCGAA ATACATTCCG TTCATGTAGG AAGGCTTGAA TGCAAACTTG 
TCCGGTTCAT CAAAAAGATT TCCTATTGTA GCCTTGCTTT CATCTTCCAG 
TACGCTGTCA ATAATTTTGA TATTTTTCAA AGGCTCTTTG CTGTTTTGTT 
CAACTATGGC TATTTCATTG AACGCGCCTC CGGTGGAGTC TACAATAAAC 
TTGAGTTGTG TGGTGGTTAC CGGTGCGGTG TCAACGTATT TCCATTTAAA 
GATGTCTTGA AGCTCTTTCT TATCAATAGT TGCAAGATAT TCAAATTCCT 


>NC_017304.1:735731:736230
TTTCAACCTC CTCCATCGTC ACGTTGTCGA AAGATGCTTT TCCCGTACTC 
ATTCCACTGT ATCCGCCGAG TCCAACGGTA ACTTTTATTC TGTCAACACC 
GCTTTCGGTG ATAACATACA ATTCGACGTA TTCCCAATCG TCGGTTGTTC 
CCTTGATTCG CTTTGATGTT ACTGTCTGTT CTGCCACGGA AAGATTTGCG 
CCTTTACCTT CTTCACTTAC GTTTTCAGTT TTTATGTAAC AGGACAGCTT 
GTACTTCTTG TTTTCTTCAA CCAGGACGAT TTGTGAATAT CTGCTGTCAT 
TTAATTTGTT GTTGATAATG GTGACGTATT TTTCCCCGAA CTTGGCGCCT 
TCGGTTTCAA CTCTAAAATT TGATGCGCCG GGAGATTTGT CGTAAGCTTC 
CCTCATCCAG TTTGAGGGTT CGCCGTCTAT AAGCAGTTCA AAAGAACCGT 
TAAAGATGTA ATTGGTATTT TCAGCACAGG AAACAACTGT AAGAGCTATT 


>NC_017304.1:73906:74405
AATGCAAACC AAACGGCTGC CCTGTGGGTG GACAGGAGGT TGCCGATAAA 
ATTGGCGAGA TTCTCGGCGT AAAAGCTGAA GCAGCTGTGG CGAAGGTTGC 
CAGGGTTATG TGCTCGGGAA CTTATGAGGC GTGCAAGCAA AAGTATGAGT 
ATTCGGGAAT TGAGGATTGT GCCGCGGCAT CAGTTCTTTT TGGAGGACCT 
TCGGGATGTT CTTACGGTTG CGTTGGCATG GGTAATTGCG TGAGGGCATG 
TCCCTTTGAT GCAATTGTGC TGGTAAACGG TGTGGCAAGA GTTGTGGAAT 
CAAGATGCAA GGCATGTGAA ATGTGCGTGG CATCTTGTCC TAAAAAAATA 
ATTAAAATTG TTCCAAAATC CAATGAATAT ACAGTGGCAT GCTCCAGCAT 
GGACAAGGGA GCCGTGGTGA GAAAGAATTG CACCGTGGGG TGCATTGGCT 
GTGCAAAATG TTCGAAAGTG TGCCAGCATT CAGCCATAGA GATGCAGGGA 


>NC_017304.1:742272:742771
GCATGGATAA AAGGTATTTA TTCTGCTGTG GCAGATATGG GAGGAATAGA 
TGAGCTGATA GGTGTTGTTG AAGGTGACTG CTCTAATGCG AAAGCCCTTG 
TGGAGGTTTT GGAACTGAAG GGCGTGCAAT GTTTCCAGTT TTCATATCCC 
AGTTCCCGAA GTTACGACCG GTTGAAAAAG GAAATTGACA GGTTTTGCAG 
TCATTTTGGG GTCAGTTATG AAGAGTGTTT GAAAGTTAAA AAGGAATTGG 
ACAAGATTAG ACTAAGACTT GCTTATTTGG ATGAATTGAC ATGGAAGCAC 
AACAAGGCCG GAGGATTTGA AAATCACATA TGGCAGGTTT CAAGCAGTGA 
TTTTAACGGG GATTATGTTA CCTTTGGCCG CGAGCTGGAA GATGCTATTT 
CCTCCATTGA AAAAAGGGAG CCGAAAACAG AGAGTAAAAG AATAGGGTAT 
ATAGGAGTTC CGCCTATTAA CGCAGATATA TATGAATTTA TTGAATCTCT 


>NC_017304.1:750773:751272
GCCGAAAATG TTCGGGGCTA AACTGTGTAC CGAAGCTATG GCAGTAGAGA 
TACTGGGTAG GGGAGCTTAC TGTGGTAGGC CGAAGCATGA CCGGAAGGAC 
ATGTGGACGA GACAGTAGTG AGAATGCCGG AATAAGTAGC GAAAGTAAAG 
TGAGAATCTT TACCGTCGAA AGCCTAAGGT TTCCTGGGGA AGGTTCGTCC 
GCCCAGGGTA AGTCGGGACC TAAGCCGAGG CCGGAAGGCG TAGGTGATGG 
ACAACAGGTT GAAATTCCTG TACTACCGCT GCTCGTTTGA GAGAAGTGGG 
GACGCAGGGG GATAGGTCAA GCGAGCGACC GGAAGAGCTC GTCCAAAGGA 
GGTAGATAGA CCGGTAGGGA AATCCGCCGG TTGTTTCGAA GGCCTGACGG 
GGAGGGAAAA ATAAGTACCG AAGTGACCGA TTCCGCACTG ACAAGAAAAG 
CCACTATCGA GAGCAGAGGT ACCCGTACCG CAAACCGACA CAGGTAGGTG 


>NC_017304.1:760301:760800
ATGGGGTGGA CACAATCTCA AAAGGTTGGG AAAACCTGTA GTTGAGGGAC 
GAGTGGCGGA AAGTTGGGAA CTTTCTGCCA TACCTGGAAG CGAAACCAAA 
ATTTCCAACG GTGTTTTACA AGGTCAGAGT ATTGTTGATG TAATAAAAAA 
ATACGGAAGA AAGAAAATTC TTGGCGATAA ATTTGCTGCT GCACCGATGA 
ATACAGGATT CCCGCTTCTT TTGAAGTTCA TTGACGCAAA CGACCGCCTG 
TCCATTCAGG TTCATCCTGA CAATGAATAT GCAAAAGAAC ACGAACACGG 
TGTGGGTAAA ACCGAAATGT GGTACATAGT AGACGCCAAA TCGGGAGCGA 
CGGTTATTCA CGGATTTGCC GAAAGCTGTC AAAGCCCTGT AAAAATTCGT 
GAATCTATTT TAAAAGGCGA ACACAGTGGA TTGTATAGAG AAATCCAGGT 
AAAAAAAGGC GATGTGGTTT TTGTACCGGC GGGTACCGTG CACGCATTAA 


>NC_017304.1:763735:764234
ACATTTTCGG ACAGCCGGTC AGAGTTGTGC AGATGCAGTC CGAGGCAGGT 
GCCGCCGGTG CAATGCACGG TTCTCTTGCG GCAGGGGCAT TGACGACCAC 
TTATACTGCT TCCCAGGGGC TTTTGCTGAT GATCCCGAAC CTGTACAAAA 
TGGCGGGAGA GCTTTTGCCC GGAGTATTGC ATGTTTCGGC GAGAGCAATT 
GCAACCCATG CTTTGTCCAT ATTTGGCGAC CACCAGGATG TAATGGCTTG 
TCGTCAGACC GGAGTTGCAC TCCTTGCATC ATCCAATGTT CAGGAAGCGG 
CAGACTTGGG ATATGTTGCG CATCTTTCGG CCATTAAATC CCGGGTTCCG 
TTTATCCATT TCTTTGACGG TTTCAGAACT TCCCATGAAT ATCAGAAGAT 
TGGACTGATT GAATACGATG AACTTGCAAA GCTTGTCGAC CATAATGCAA 
TAAAAGAATT CAGGGACAGG GCTTTAAATC CTGAACATCC TGTTGCCAGA 


>NC_017304.1:765774:766273
AAAGGATTTG AAAACTTGCA TTTCCGCGTA CAAGTTTCTC CCCTTGACTG 
TACCGGATGT GGTAATTGTG CCGATGTTTG TCCTACAAAG GAAAAGGCAT 
TGATCATGAA GCCTGCGGAA GAGCAAATAG AAAAACAGGC CGACAACTGG 
GAGTTTGCGA TGACTGTCAC CCAGAAGGAC AATTTGTTGG ACCGCAATAC 
TTTGAAAGGA AGCCAGCTTG TAAGGCCGCT TTTGGAGTTT AACGGAGCTT 
GTCCGGGATG CGGTGAGACA CCGTATGTAA GACTTCTTAC CCAGCTTTTC 
GGCGAGAGAA TGATGATTGC CAACGCAACC GGATGTTCAT CCATATGGGG 
AGCAAGTTCT CCATCCATAG CTTATACCAC CAATGCGGAG GGCAAAGGAC 
CGGCATGGGC AAACTCTCTG TTTGAGGATA ATGCGGAGTT CGGCTTTGGA 
ATGTATTTGG CGGTCAAGCA GATAAGGGAG AGACTTGCCG ACCTTATGCA 


>NC_017304.1:806968:807467
GCTTTTTTAA AAGTTGTCTG ATTAAAGTTT GCGGGATTTC AGAAACCAGA 
TGAAGAGGTG ATTTTTATAA ATGGGCAGGT TTATTCTTGT TACAGGCGGC 
GCGAGAAGTG GTAAAAGTTC TTTTGCGGAA TCACTGGTTA AAGAATGCGG 
CAATGAAAAT GATGTTTTAT ATATCGCAAC ATCAATACCT TTTGACGAGG 
AAATGAAAAA AAGGGTGAAA AAACATAAAG AGCGAAGGCC TTCCGGCTGG 
ACAACCCTTG AAGCTTACAG AGACTTTGAT ATAAAACTTG ATAAGGCGGG 
AGCCGGCAAA AAATATATTT TGCTTGATTG TATAACTATT ATGGTTTCAA 
ATATTATTTT GGAAAAATGT ATTGACTGGA ACATATTGCC TGAAAATGCC 
GAGGATGAAG CGGAGATGGA AGCTGTACGT GAGGTTGAAA AGCTTCTTTG 
CGCTGTAAAG GCATTGAATG TCACATTCAT TGCGGTAACG AATGAGGTGG 


>NC_017304.1:808276:808775
GGTGGGAGGA GCGACCGGAG ATATATTGGG GGCAGTGTGT GAGTTAAATC 
AAACCTTCTT TTTAATACTG TTCTATCTTT TTAAATAAAG TCATGGTATA 
CTTGCAATCT CGGACGGAGA GGATAATATA TGTTGGAATT GATTTTGGTG 
AGGCATGGTG AAACAGACAG CAATAAAAGA GGAACTTATC TCGGGTGGAC 
TGACGTGGAG CTGAACAGCA ACGGTATACG CCAGGCCTGT GCAATCCGGG 
ACAGGCTCAA ACCTGTCAAA GTTGATGCGA TATATTCAAG CCCGTTTAAA 
AGGACTGTAA AGACAGCTGA AATAATTAAC GAAAACTACG GCCTTGAGAT 
AATAATCTCG GACAATTTGA AGGAGAGAAA TTTTGGAATA TGGGATGATT 
TAACCTTTGA AGAAATTTCC TCAAAATATC CCGCTGAATG CAGAAAGTGG 
TTTGAGGACT GGATAAACTT CCGAATGAAG AACGGGGAGA GTGCCAAAGA 


>NC_017304.1:80995:81494
CCTTCCGACG CCAATCAGAT GAGGGCGTTG GTCGGCAAAT TCTTAAGCAT 
CGATGATCCG GTATATGTGC GCATCGGACG CGGACCGGTA CCGGTAATAT 
ACAATGAAAA TTGTGATGTA GAGATAGGAA AAGCAATTAC ATGGTTTGAC 
GGTACAGATG CAGCAATTAT AGCATGCGGG CAAATGGTTT GGCGTGCATT 
GGAAGCAGCA AAAGAGCTGG AAAAAGAGGG TATCCATGTT ACCGTTGTGG 
ACATGCATAC AATTAAACCT TTGGATGAAG AGACAATTCT TTCTGTGGCT 
GAAAAATGCG GATGTGTATT GACCTTGGAA GAACACAGCA TTTATGGCGG 
CCTTGGCGGT GCAGTGGCGG AAGTGCTTAA AACACAGACA AAAGCTTCCC 
TCATGATTGT AGGAATTCCG GATGAAGATG TTCCAAATGG AACTGATGAG 
GAAGTATTTA GCTACTACGG AATGGATGTG CCTGGAATTG TACTGAAAGT 


>NC_017304.1:811450:811949
GAATCAAGAC CGATATTGTT AAGTTCATTT ATTCTGCTGG TTTCTTCGGT 
AATTCTGTTG TAACTTTCAT ATACAAAATT TATCTGTTCT GCAAGTTTGT 
CAACCACTTC CACACCCTGC TGAGCCTGTT CTGCCTGATC AGATGCGCCG 
TTTGCAATGT CGTCCATGGT TTTTGATATT TCTTCCATGG CTGTTGAAGC 
TTGCTGGGCA GTTGCGCTTA CTGATTTTGT GGCTTCAATT ATGGATTTGG 
ACAAGTTGTG GAAATCCATA ATCAATGACC TGATATCTGA CATCAGTTCA 
TTGAAAACCA CTGCAGAAGG ACGCAGCATG CCAAGTTTTT CGGCATCGAC 
GGTTTTTGAG TAGTCGCCCT CTCTTATGCT CTTTATTTCC TTTTCAAATT 
GCATAACAGC GCGTTTGGAG TAAAAGGATG TGGTTATGTA CATTATCAAA 
AGCATTATGA CATTTGTTGC AAAGACTGCA AAAAAGACCT GCCAGTTACC 


>NC_017304.1:814635:815134
TTAAGGATAT AGGTAAGATA AAGGTTGACC AGGTGGCAAT CGGAAGCTGC 
ACCAACTCTT CATACATGGA TATGATGAAG GTGGCTGCAA TACTTAAAGG 
AAAGAAAGTA CATCCCGATG TCAGCCTTGT TATTGCACCG GGTTCAAAAC 
AGGTGCTGAC AATGCTTGCC CAAAACGGTG CGCTGGCTGA CATGGTTGCG 
GCAGGAGCAA GAATACTCGA AAGCGCCTGC GGACCGTGTA TAGGAATGGG 
ACAGGCTCCG GCAACCGATG CCGTTTCCTT GAGAACCTTC AACAGAAACT 
TTGAGGGAAG AAGCGGTACA AAGTCTGCCA AAGTTTATTT GGTAAGTCCT 
GAGACAGCTG CGGCAAGCGC AATAACCGGA GTGCTGATAG ACCCGAGGGA 
ATTGGGTGAG GCGCCGAAGG TAAGCATGCC TGAAAAGTTT GTTATTGATG 
ACAGCATGGT ACTGCCGCCC GCACCGGAGG GAGCAGAAGT TGAGGTGGTA 


>NC_017304.1:819005:819504
TTAAAATGAA TTTCAGCGGC AGTACCGAAA CGTTGGAATC AAACTGGCTT 
TGTGCAAGGA TTGCAAAAAT TGCGCAAAAC TACGACAGTG TTGTAATCAA 
CTATGAAGAA AGAGGCACAA CAATTATTAT CGAGGCCGAC GACAAAAACG 
TGAGGATGAA GACCCAGGAA GCAAAGGAAC AGAAAGAGGC GATAATAGCC 
CATAGTGAAA CTTCACATAT TTCAAACAGG GATTATTACA TCAAAGTTGG 
ACAGGCCGAT GAACTTCTTA GGGAAATCGG AATATTGGGC AGCAACGGCA 
AAATAAAAAA TGACATGATA AGAAAGTACA ATCAGATAGA TCACTTTGTG 
GAACTTATCG ATGATATGTT AAAAGAAGCT TTCAGAGAGA ATGAGTTGCT 
GACGATTTTG GACTGCGGAT GCGGCAAATC CTATCTTACT TTCGTATTGA 
ACTATTATAT AAGGGAAGTG TTGAAAAAGC CCTGCCGTTT TATCGGACTT 


>NC_017304.1:826604:827103
ACAGCATGGA AAAGTTTATA CAAAGGTAAA AGACGAACCT CCCGCAAAAT 
ATAACGAGGA AGCGGAGGTC AGAAACTCCA TAATAGCCGA CGGATGCATT 
ATAGAGGGAA CGGTTATAAA CTCGGTACTT TTCCGCGGAG TCACAATAAA 
AAGAAATGCC GTGGTAAAAG ACTGTATAAT AATGCAAGAT TCAGTAATTG 
AGGAAGATGT GGATATTGAA AGCCTTATCA TAGACAAGAA CGTGTACTTG 
TCCAAAGGAA TCAGGCTTAA GGGAATGGCC AATTTCCCTA TAACAATAGG 
AAAAAATGCG GTAATATAAG TTTTTGCAAG AGATAAAGAA GGTTGATATT 
ATGGATAAAG CTTTATTGGT TTACAATCCT TTTTCGGGAG ACAGGGGAAT 
AGCAAATAAA TTGGATTATA TTCTGGAGAG ATTTCAGCAA AAAGATATTT 
TGCTTCAGCC TTACAGGATT ATGGAAGGAT GCGGTAAGAA CATCTCCGAC 


>NC_017304.1:82992:83491
CGAACAATGT AACCGGAAAA ACCGATTTGG CTGACACCAA TTTTGACACA 
AGCTATACGC CAAAGAGAAC ATCATACAAG ATTTACTGCA CATACAAGAA 
TATTCATGCC TGGTATGATG CTATCAAATG CGGTATTGAT GCTGCTGTAA 
AAGAGCTGGC AGAAAAAGGC GTTACAGTAG ATTATGAATG GTATGGACCT 
GCCCAGCCGG ATGCCGTTGA CCAGGTAAAT TCCATTGAGA CTGCAATCGG 
ACAAGGTTGG GACCTTATCG CTGTCGACGT TAACCAGCCC GAATTGACAG 
GAGAAGCAAT CAACAATGCC GTCGCAAAAG GTATTCCTGT TGCTGTATTC 
GGAACTTCAG ACGTACCGAA CTGTGACCGT GCATTCTTTG TAGGAAATAC 
TGACCCGTAT GGTGATGGCT GTGCCCTTGC AAAAGCAGTT TGTGAAAAGA 
TGGGTGGCAA AGGTCAGATT GCAATTCTGG CAGGTACTAT AGGAGCTTTG 


>NC_017304.1:83375:83874
TTCTTTGTAG GAAATACTGA CCCGTATGGT GATGGCTGTG CCCTTGCAAA 
AGCAGTTTGT GAAAAGATGG GTGGCAAAGG TCAGATTGCA ATTCTGGCAG 
GTACTATAGG AGCTTTGGCT CACGAAGAAA GATTGCGTGG ATTTAAGGAT 
ACAATTGCAA AATATCCTGA TATAGAAATC GTTGACGAGC AGCGCGACAA 
CGACGAAGTT GAAAAGGCAA TCAGTATTAC AGAATCCTGG CTCCAGGCTT 
ATCCTAACCT GGGAGGTATT CTCTGCAACA ACATGTCCAA CCCGGTTGGT 
GCATGCCAGG CTGTAGCAGA TGCCGGTAAA TCAGGCAAGA TCGTTATCGG 
CGGTATGGAC CATGACCTTC GTGCTTTGAA TGCTCTGAAA GATGGTACTT 
TGTATGTGGC ACAAGTTCAG AACTGCTATG ACATGGGTTA CAAACTTATC 
TACAATGCAA TAAAGACGAT TGACGGTGAA AAAGTTGAAG AGTCAACAGC 


>NC_017304.1:841474:841973
AAGTTATTAA TGTACTGGCG GCGGAAATAT TAAAAACCTA TAAAGTCGAT 
AGAAGCAGCC TGTTTGAATT GCTCTCTGAT TCTGTCATGT CAAATAAAGA 
CTTGATTGAT ATTATTGAAA AAGAGACAGA TTTTAAGAAG GTGGCCAGAA 
CCAGAGTGTA TAAAGATTTT TCCAATAAAG TAAAACGTAA TTTGTATAAT 
CAGCTCAGAA GATATTATCA GGATGCGGAT GATGTTGATA AAATAGTGGA 
CAAGTTTAAG GAATTGCAAA CCGGAAGCGA GGAAAGCAAA AATTATATAA 
AAAGTCTGCT TCAGTATCAT GTAAGTACCA GGGAGCGCAT GACTGACTTT 
GACAACTTTT ACGACCCTAT AAAAAAATAT ATTTTGGAAT CTGAAAAAAT 
AATTGATATT GGATGTGGTT TAAATCCTCT TATGGTTCCT TTTAACAGTG 
ATGGCAGCAA GGTTGTGAAA TATATCGCTG CTGACAGGGA TAAGAAGTCT 


>NC_017304.1:84272:84771
AAAAATTAGG TTAATTGACT GGAAAAGTAC ATGTAAAGAA GCGGAGAAGC 
TTCTGGAATT GTTGGGTGTG CATGTGGATG TGACCCAACC TGTTAAAAAG 
CTGTCGGCGG CTTATCAGCA GCTGGTCTCT ATTGCCAGGG CATTGGCTTA 
TTCCCCAAAA TTGTTGATTT TGGATGAGCC GACGGCGGTA TTGACTAAGA 
ATGAAAAAGA GAATTTGTTC AAATCCATGA GAAAACTAAA AGAAAATGGG 
ACAACCATGG TGTTTATCAG CCATCATCTC GATGAAGTAA TGGAGCTTAC 
CGACCGTGTC ACCATCATGC GTGACGGTCA TGTAGTCAAG GTTGTAAACA 
CAAATGAAAT TACAAAAGAT GAAATGATTA ATTTGATGGC AGGCAAAAAA 
GTTGAAAAAA CAAAACGGAT AAAGCGTAAG GTTTCCGATG AAATCTTTTT 
CGAAGTCAGA AATCTTACAA GAAAAGGTGA ATTTGAAGAT ATCAGCTTTC 


>NC_017304.1:867011:867510
GACATGAAAG AAATCGATAT GAAGGACAAA GTCATGAACA TTTTGGAAAA 
GGGTTATGTG CTGAAGACCG AAGAACTTAA AACAACGGAA AGGATGATTG 
AATATAGATT TTTGTCGCCT TGGCTGGCGT TGAATCAAGC GAATTATGAA 
AAGTTTATAA ATTCGAATTC AGGTGAGCGG GTGGAAATTT TGAAGAAAAT 
CCTTACCGGA AACATCCTGT CTATGGCAAA AGGTCTGGGT TATTGCGTGG 
ACAAGCCTAT CGAGATGCTT ATCAAGATGC GGCCTGTCAA GGTTAATTAT 
AAAGATAGAA AGATGATTGG TTTTAAGGGG GAATTTATGA CTAATTTTAT 
AATCCCGGAT TATCTTGGAT TGGGCAAGTC TGTGGCAAGA GGTTTTGGCA 
CTGTGGTCAG GGTGAAGAAC GGAGGTTTTA TGTAAGAAAA TAAAGGAGGA 
AAGGTATATG AAATATAGGA AAGCTGATGC ATTGATTGTT ATTATGGGGA 


>NC_017304.1:872134:872633
CGTTTCCAAA ATGTTATTTT GCTCCAAAGG ATGAGATGAA GAAATTTAAA 
AAAAGCAATT CCACGTTAGA AATAAAGTTG AGACCCGATA TTGGATATGA 
GAGAGTTCGT TTATGTAATT TTGCTGTTGC TAATGATGAT TTAAATAATT 
ATAAAGGAAT AAAAGTAGAA AAGGAATCTA ATTTACACAT TAACAAGAAT 
AAAACTGACT CTAAAACAAA GATGTTCAGG TATGAATCAA TAAAAAGAGG 
ACAAGTTTTC AGGGGCATCA TAAGGGTTAA AGAAGAATAT ATTGACGAAG 
TTCGTGAATT ACTTAATGAC AGTATTATAT ATATCGGGGG TTCAAAAGGG 
AACGGGTACG GACAGTGTAA GATAAAGAAT ATGAGTGAGG CTAAAGAGAA 
AAACCCTGAA TATGAATTAT ATGAAAAGAA AAATTCATTT GATAAGAAGC 
TGTATTTGAT TGCTATTTCT GACATAATAT ACAGAAACAA ATTAGGAGAA 


>NC_017304.1:875030:875529
CTGACAGGAT TGAAAATCTA AAGATTGATT GCGACAGTAT TATTGAAGGA 
AGATTTTTCA ATGAAGTGGC AGAAATAAGG GTATTTTTAG ACGGTGAGAA 
TTTGAATGGG AATATATTTG TGGAGAACGA AAAATGCGAA AAAAAGATTG 
AGATGGAATT TTTGTTATAT CCGAGAAACG GTGAAAAAGA AAAAACAGGT 
TATGCGGAAA AGCTTAAAGT TAAAAAATAC ATTTCTTATG ATGAGGATGG 
ACAAGCATTT ATTAGTTATG TAAAACCTTG CAAATTAATA TTTAAGGAGT 
GATTTTATGA ACAGCTATTC AAAAGCACCG TTTAATTTTG TAAGACTTCC 
GGAAAGGCCG GTTATTAGAT ATAGTAGTAT AGACGAACTT CCTGGACATG 
ACAATTATAG AGGAAAGAAT GGTGAAGAAC TGCTCAGCGG TTATATTGAG 
TACACCTTGA CTGCAGAAAC CCCTACCCCT ATTATTGTTT CTGGAGGAAT 


>NC_017304.1:880650:881149
AGGAGGATAT ACCATGTTGA CCTGGGTAAT TTATGACATT GCATCTAACA 
AGACCAGAAA CAATATCATA AAGAAATGCA AAAATGCCGG ACTTTATCGT 
GTGCAAAAAA GCGTTTTTCT TGGCGATATT GAGAGCAATA AATTTGATGA 
ACTCAAATTG GAACTTGACA GCATAATAGA TAAGGACAAT GATTCTGTTT 
ATGTGTTTAC AATGACCAAA GCTGAGCTCA ATAAAGCAGG TTTGTTGGGA 
CAGGCATTTG ACAAGGAGTT GGTAACTGAT GAAATCATCT CAAAGTTTTT 
TTAATGAGAA TCAGTACTAT ATTACACCTT CAGACATGAT TGAGTTCCTT 
TACTGCAAAA GGTATATTTA TTATATGAAA TGCCTTGGAA TTGACCAAAA 
TGTTGAGAAA CGTTTTAAAG TTATGATAGG AAGGGAAATA CATGAAAGAA 
GAGGGGAACA GAATAAGAAT TATTTGCCGA AAAAAATTGG TTCAATTCAT 


>NC_017304.1:898935:899434
CGGCAGGGAA TATATTTAAA TATGAATTTG ACAAAGTGGG GCGGGTAGTG 
GCCACAACCA CAGATTACGG AACAGTAAGG TTAAAATATG ATGAGTGTGA 
CCGGATAACC CACATAACCG ACATAGAAGG GAACACAACA AGAATCTGCT 
ATGACAAAGC AGGAAACATG ACAAAGGTTA TAGCGCCGAA GCAGTATGGG 
GAGAAAGGCG AAAACGGGTC AGGATATGCA TTTGAATATA ATGCAATGGA 
CAAGCTTATA AGGACAATTG ACCCGTTGGG CAATGTTTTT GCGGTAAAAT 
ACGATGAGAA CGGCAACAAG ATAAAAGAGA TCAACCCGAA CTACTATAGT 
TCTGAGAAAG ATGACGGTAT AGGAATAGAA TACAAATATG ACACCAACCA 
CCGCAGGATA AACACAATAT TCCCGGACGG AAGCATGTCA AGGATAAAGT 
ATGACGCGGA AGGCAATATA ATAAAGACGA TATCCTGGAA GGATTATAAC 


>NC_017304.1:90584:91083
ATGTAGCTGC TAAAATAATC CCGGTTGAAT TCATAGCTCA CCTCAATCTG 
AACTTCCTGT TTTGTGTGTT CGTCCAATAA ACCGTCAAAA AAAGCAAACA 
GGTCCTCAAT GGTATTTTTG CCCTGTTTTT TGGAATCGCC GTAATTGTCA 
TATTTGTAGT ATTTATATTT GAGAAGTTCG CTTTGAGCCA TTTTCATTAC 
AGCCACAATG TGCTTGCATG CACCTGAATA GCTGTAGTAA GCAGGGCATG 
TACACTCATA GTCGCAGATA TCGCCGCATT CGTTAAAATA TATTGAGACA 
TCGTAGTCTT CGGAACCTCG AACGACAGCA TTGATTACCA ATTTGTCATT 
GTCAAACTCA AAGCGTCTCA CCCGGTGATT GAGATTGTAC AACAGGCCCA 
TTTTGTAGGT TTCATTGTTT GAGGCATGGC GAAGGATGAT TTTTTCGTTA 
ATGTTGAATA TATCCATAAA TTAACACCTC TAAAGTGGCA ACTGTAACTT 


>NC_017304.1:919683:920182
AGGGTTATAG GTGTTCGGGT TCCGGTGTTA AGGAAAATTG CCAGGGAATT 
TGAAAAAGAG CCGGAATGCC GTGATTTTCT GAATACTTTG CCGCATGCAT 
ATTATGACGA AAACATGCTT CATTCCATTT TGCTAAGCAA TGTGAAGAAC 
TATGAGGAGT GCATTGCCGC AGTTGAAGCT TTTCTTCCGT ATGTTGATAA 
CTGGGCGGTG TGCGATACGC TCAGACCGAA AGTATTCGGC AAGCACAAGG 
ACAAGCTTCT TCCCAGAATC AAAGATTGGA TTGCTTCCGA TAAAACATAC 
ACTTGCCGTT TCGGAATAGG TATGCTGATG ATGCATTATC TGGATAAGGA 
TTTTAAGCCG GAGTACCTGG AGCTTCCCCA AAAGGTTGAC AGTGAAGAAT 
ATTATGTGAA AATGATGATC GCATGGTTTT ATGCCACGGC TTTGGCAAAT 
CAGTGGGATG CGACGATTCC GTATATTGAA GAGCATAGAC TTTCTGACTG 


>NC_017304.1:921357:921856
TGCCGTCCCA GATTACGCCA AAGTCGAATT CTTTACCGAG GTCACGGAGT 
TTGAAGTAAT TGAATCCGTT AATTGTATAA GCTGTTAACT CAACTCTCAC 
GCCATTAATG AAAACAGTTG CAGCTGAAGG GTATGCGGTG GCAGTGTTCT 
TGCTGCCGGT TGCCATTTCA CCGCCGGATA CGGTATAGGG TTTGCCGGAT 
ATCAGATTTA TTGCTTTAAG AGTATCGTCC CAGGTTACTT CAAACTGCTT 
GTCCGTACCG CTTAATATGT AAGCCAGATC CCGAAGCTTA AAGTAGTTGT 
TGCCGTTGAT GAGATAAGCG TCAAAAGCCA CAGGGGAACC GTTCACAAGC 
ACGGTTGAAG TTGTTGGGGT TGCCGTGTAA GGAATGGATG TTTTAGAAAT 
GATTCCAAAT TTACCATCTT TTACAACAAT GGCAACTCCG TCAGAAAAGT 
CAGTGGCTGC CTGATAAACA GGGTCAATTG CAATATTTCC ACCGGCGTCC 


>NC_017304.1:925333:925832
TGCAAAACCG TGAGGGAATA ACCCAGGAGG AATTAACCTC CATTGTTTGT 
GTTGACAAAG CAGCTACTGC GCGGGCTGTA AGATCTTTGG AAGAAAAAGG 
CTATCTTTTG CGAATACAAG ATGAAAAGGA TAAAAGGCAA AACCGGGTTT 
ATCCGACTGA GAAGGCAAAA CAAATCGGGC AGGAAGTAAG AACGGAATTG 
ATGAAGTTTA ACAAGCTTTT AACCCGAAAT ATAAAAGAGG AAGATCTGGA 
CAGGCTTTAT TCTTTATTGC TGCAGATGGA AGAGAATATG AATAAAATTT 
TTAAAGAAAT GATATATCAG GGAAATGAGG AACAAGAATG AAAGACATAT 
CTGCAAATAC AAGTTCAAGT GGCAATCCAC TCGGTTATGC ACCTGTACTT 
GGATTAATTG GCAAGTTTGC CATTCCGTCT ATTATCAGCA TGCTGGTTGC 
AGCAGCCTAT AATATTACAG ATCAGATTTT CATCGGTCGT TTGGTTGGTA 


>NC_017304.1:951028:951527
AAACAGCTTA AAACTTTTTA GCTTTTCTTT GTCTGACACT AATATATAAA 
CATCTGTAAT GAGCAGAAGG ATAATGATTA CAATAAGAAG AATGATAATC 
CCGGGATATT TGCCTTCAAA GCCATTTTCA GAAGTATGTC TTATTAAAAT 
ACCGATAAAA GCCCATATTA CGGGAAGTCC GTAGATAAAA TCCTGGTTTT 
TGAATGTTAT AATACCGCAA ATCAAAAGAG TAAAAATCAA AACTAAGCTT 
GTCCACAGCG GTTCGGAAAT ACCGAACCTA TTCCATCCTA TGCTTGAAAG 
GAATGCAATG GTATTGGCGA TTGCAGTTAT TGTAATCCAA CCGAAGTAAA 
TACTGAAAGG AAGTTTTATG AAAAGTTTTT CCAGAGTCTC AAGATTAGCT 
TTTCTGATTT TTATATTAAT ATAAATCAAA CATGCCAGAA TAACAGCGGT 
TAATACAAGA GACATGCCAA TTGCGTGGTA ATGCCATGCA AATATCCATG 


>NC_017304.1:955189:955688
GCAATTTCAT CAATGAGGTT CAACTCGAGT GCCTGTTTTG CGGAAAGAAT 
TCTTCCATCG GCAATTCTTT TTACTTCTTC CACTGTCATT TTTCTGCCTT 
CCGCCACAAT TTCAACAAAT TGCTCATATG CCTCATCCAC AAGGCTTTGA 
AGTATATCAC GCTGCTCATC TGTCAATTCC AGATCGGCAG CACCCATTGC 
TTTGTTTCTG CCGCTTGTAA TATAAATACC TTTAATTCCA AGGTTATCGT 
ACAAGCCTTT GAGGTTTGTC AGGGAGATGA TGACGCCGAT GGAACCGGTC 
CATGCGTTTC GGTTTGAAAA TACTTTGTCG GATGCCATAG AAATATAATA 
GCCACCGGAA CATGCCTGAT TTGACATATA GGTCCAGACC GGCCTTCCGG 
TTTCTTCTTT GTATTCTTTC AACTTCAAAT ACAATTCATC ACTTTCATAA 
ACGCCTCCGC CGGGGGAATT CACATACAAA AGAATGCCTT TGTTGCTTGC 


>NC_017304.1:959917:960416
ATGGGTCTGA CGTAAAAAAA ATGGGCACAA AATATCTGGA TAAAGTTGGA 
TATTTACCTC AGGAACCGAC TTTTTATAAA AATTTCCGAG TGGATGAGTT 
TTTGAAATAT ATGTGCGCAA TTAAGGGTAT CCCGTCAAAA CATGTAGATA 
GCAGGATAGA AGAGGTGCTG GAATTAGTAA ATCTTACCGA CTCATATAAG 
AAAAAAGTAG GTGCTTTGTC AGGAGGAATG AGACAAAGAC TGGGAATTGG 
ACAAGCAATT CTTAACAGAC CGGATATCCT GATTTTGGAT GAACCGACTG 
CAGGCTTGGA TCCCGGTGAG AGAATACGTT TTCGAAATAT TATTTCAAAG 
CTTTCCAAAG ACAGGATTGT GCTTTTGGCC ACACACATTG TTTCAGATGT 
TGAATATATT GCAAAAGAAG TATTAATTCT GAAAAAAGGT AAGTTAGTGA 
AAAAAGGTAC TACAAAAGAA TTAGAAAGAA CTGTGGAAGG CAAAATATGG 


>NC_017304.1:961011:961510
CTGCGATTAA ACAGGTAATT GAGAATGCAA AGGCCAACAT TGAATTTTAC 
AGCCAATGTG GCAATAATTT TGACAAATCC AAAAATGAAT TTATTGTAAA 
ACATTATAGT GGAAGGAAAA TAGATGTTTT TCATAATGGT AAGTTTTGGG 
GATTACTGTT TGAATATGAT TTTTCGGATT TGCTAATAGT TTTACTTTTA 
CTTTTAGGGG TTGCACCTAT GTTTGTAAAT GAGAAAAATA CAAATATGGA 
CAAGCTTATA CTTTCAAGTA TAAAAGGAAA ATTTAGTATG ACTTTTGTAA 
AAGTATTTTC GATATTTTTG TACACAGCAT TTTTAGTAAT TGTTTTTTCC 
GGTATTAACT TTTTAGTATG TAAATTTTTA TATGGACTTT CAGGGATTCA 
AATGCCCATA TATGCGGTAG AGGCTTACCA ATATACGCCT CTTAATTGTT 
CTGTGGGAAT GTTTTATGTT TTACAAACAC TATTGAAAGT GGTGGGGTTG 


>NC_017304.1:977641:978140
TTCCTCATAG GTACGATAAA AACTAAACTG CACGAATAAC TTGGATGAAT 
ATGTTTTGGG GTTTCAATTC CTCATAGGTA CGATAAAAAC AATGGCTCGG 
AGCAGTTCGC ATGCTTAGTT GACAAGTTTC AATTCCTCAT AGGTACGATA 
AAAACTACCT GAAGACGTGC TTATTAAGGT TGATGGAAAT GGTTTCAATT 
CCTCATAGGT ACGATAAAAA CGAAGAGCCC AAGGAAGAAA AGCCTGCGGA 
CAAGCTGTTT CAATTCCTCA TAGGTACGAT AAAAACTTGC TCCAAGCTAC 
TTGTAGGGGG TGTATATATG GCGTTTCAAT TCCTCATAGG TACGATAAAA 
ACCGTCCACT TCTAGCCGCC TTTCGGAGTG TTGACGTCCC GTTTCAATTC 
CTCATAGGTA CGATAAAAAC AAAATAAGCG ACCTCAAGGC AGCTGGACTG 
TTAGATGTTT CAATTCCTCA TAGGTACGAT AAAAACACCA AATGTTTCAT 
