# Supplementary material for: Genome-Wide Transcription Factor DNA Binding Sites and Gene Regulatory Networks in Clostridium thermocellum
Source: Front Microbiol. 2021 Sep 7;12:695517. doi: 10.3389/fmicb.2021.695517 (PMC8457756; doi:10.3389/fmicb.2021.695517)
Supplement: Supplementary file 5 [file Data_Sheet_2.ZIP › Supplemental folder/AraC_0222_motif_sequences.fasta]

>NC_017304.1:961257..961267
AAGCTTGTCCA
>NC_017304.1:951272..951282
AAGCTTGTCCA
>NC_017304.1:899181..899191
AAGCTTGTCCA
>NC_017304.1:45506..45516
AAGCTTGTCCA
>NC_017304.1:3013132..3013142
AAGCTTGTCCA
>NC_017304.1:2526784..2526794
AAGCTTGTCCA
>NC_017304.1:2478312..2478322
AAGCTTGTCCA
>NC_017304.1:2287204..2287214
AAGCTTGTCCA
>NC_017304.1:867258..867268
AGGCTTGTCCA
>NC_017304.1:2946770..2946780
AGGCTTGTCCA
>NC_017304.1:2932171..2932181
AGGCTTGTCCA
>NC_017304.1:2465116..2465126
AGGCTTGTCCA
>NC_017304.1:1847818..1847828
AGGCTTGTCCA
>NC_017304.1:1582738..1582748
AGGCTTGTCCA
>NC_017304.1:2389611..2389621
GAGCTTGTCCA
>NC_017304.1:1704255..1704265
GAGCTTGTCCA
>NC_017304.1:117842..117852
GAGCTTGTCCA
>NC_017304.1:490896..490906
AAGCTTGTCCG
>NC_017304.1:3404595..3404605
AAGCTTGTCCG
>NC_017304.1:3220500..3220510
AAGCTTGTCCG
>NC_017304.1:3071969..3071979
AAGCTTGTCCG
>NC_017304.1:2682126..2682136
AAGCTTGTCCG
>NC_017304.1:2662396..2662406
AAGCTTGTCCG
>NC_017304.1:2475551..2475561
AAGCTTGTCCG
>NC_017304.1:216581..216591
GGGCTTGTCCA
>NC_017304.1:2020768..2020778
AAGCTTGTCCG
>NC_017304.1:1556246..1556256
GGGCTTGTCCA
>NC_017304.1:666756..666766
AGGCTTGTCCG
>NC_017304.1:651909..651919
AAGCTTGTCCC
>NC_017304.1:456316..456326
AAGCTTGTCCC
>NC_017304.1:3425372..3425382
CAGCTTGTCCA
>NC_017304.1:3400587..3400597
CAGCTTGTCCA
>NC_017304.1:331994..332004
AAGCTTGTCCC
>NC_017304.1:3191330..3191340
AGGCTTGTCCG
>NC_017304.1:30898..30908
CAGCTTGTCCA
>NC_017304.1:226485..226495
AGGCTTGTCCG
>NC_017304.1:2119207..2119217
CAGCTTGTCCA
>NC_017304.1:2070347..2070357
AAGCTTGTCCC
>NC_017304.1:2062802..2062812
AAGCTTGTCCC
>NC_017304.1:1809932..1809942
AAGCTTGTCCC
>NC_017304.1:1641547..1641557
CAGCTTGTCCA
>NC_017304.1:766018..766028
GAGCTTGTCCG
>NC_017304.1:3431814..3431824
AGGCTTGTCCC
>NC_017304.1:3413153..3413163
GAGCTTGTCCG
>NC_017304.1:3295570..3295580
GAGCTTGTCCG
>NC_017304.1:313040..313050
CGGCTTGTCCA
>NC_017304.1:3021050..3021060
AGGCTTGTCCC
>NC_017304.1:2427148..2427158
GAGCTTGTCCG
>NC_017304.1:231739..231749
GAGCTTGTCCG
>NC_017304.1:1633764..1633774
GAGCTTGTCCG
>NC_017304.1:1252725..1252735
GAGCTTGTCCG
>NC_017304.1:1739089..1739099
GGGCTTGTCCG
>NC_017304.1:977887..977897
CAGCTTGTCCG
>NC_017304.1:3087654..3087664
CAGCTTGTCCG
>NC_017304.1:2803881..2803891
GGGCTTGTCCC
>NC_017304.1:1717398..1717408
GGGCTTGTCCC
>NC_017304.1:156074..156084
CAGCTTGTCCG
>NC_017304.1:356700..356710
CGGCTTGTCCG
>NC_017304.1:218118..218128
CGGCTTGTCCG
>NC_017304.1:1695324..1695334
CAGCTTGTCCC
>NC_017304.1:925579..925589
AAGCCTGTCCA
>NC_017304.1:919930..919940
AAGCTTGTCCT
>NC_017304.1:875277..875287
ATGCTTGTCCA
>NC_017304.1:437062..437072
CGGCTTGTCCC
>NC_017304.1:3302817..3302827
AAGCCTGTCCA
>NC_017304.1:3054713..3054723
AAGCTTGTCCT
>NC_017304.1:2966272..2966282
AAGCCTGTCCA
>NC_017304.1:242984..242994
AAGCCTGTCCA
>NC_017304.1:2393730..2393740
AAGCCTGTCCA
>NC_017304.1:1918127..1918137
AAGCCTGTCCA
>NC_017304.1:1699268..1699278
AAGCCTGTCCA
>NC_017304.1:1595565..1595575
ATGCTTGTCCA
>NC_017304.1:1586865..1586875
AAGCTTGTCCT
>NC_017304.1:1369079..1369089
AAGCTTGTCCT
>NC_017304.1:1361777..1361787
AAGCTTGTCCT
>NC_017304.1:1183009..1183019
ATGCTTGTCCA
>NC_017304.1:72467..72477
AGGCTTGTCCT
>NC_017304.1:3073942..3073952
AGGCTTGTCCT
>NC_017304.1:296952..296962
AGGCTTGTCCT
>NC_017304.1:1689823..1689833
AGGCTTGTCCT
>NC_017304.1:3487493..3487503
GGGCTTGTCCT
>NC_017304.1:3422017..3422027
AAGCCTGTCCG
>NC_017304.1:3077314..3077324
ATGCTTGTCCG
>NC_017304.1:3044612..3044622
GGGCTTGTCCT
>NC_017304.1:2443420..2443430
AAGCCTGTCCG
>NC_017304.1:2139360..2139370
AAGCCTGTCCG
>NC_017304.1:1785996..1786006
GGGCTTGTCCT
>NC_017304.1:1735532..1735542
GGGCCTGTCCA
>NC_017304.1:1149853..1149863
AAGCCTGTCCG
>NC_017304.1:403678..403688
TGGCTTGTCCA
>NC_017304.1:3376411..3376421
TGGCTTGTCCA
>NC_017304.1:3290087..3290097
CAGCTTGTCCT
>NC_017304.1:3279171..3279181
AAGCCTGTCCC
>NC_017304.1:2838519..2838529
CAGCTTGTCCT
>NC_017304.1:2834966..2834976
CAGCCTGTCCA
>NC_017304.1:2536985..2536995
AAGCCTGTCCC
>NC_017304.1:2378897..2378907
AAGCCTGTCCC
>NC_017304.1:2275064..2275074
CAGCCTGTCCA
>NC_017304.1:2241462..2241472
CTGCTTGTCCA
>NC_017304.1:2110102..2110112
TGGCTTGTCCA
>NC_017304.1:2104051..2104061
CTGCTTGTCCA
>NC_017304.1:2070913..2070923
AAGCCTGTCCC
>NC_017304.1:1465319..1465329
CTGCTTGTCCA
>NC_017304.1:1373002..1373012
CAGCTTGTCCT
>NC_017304.1:1148130..1148140
ATGCTTGTCCC
>NC_017304.1:1065277..1065287
CAGCCTGTCCA
>NC_017304.1:819252..819262
CGGCCTGTCCA
>NC_017304.1:721691..721701
GAGCCTGTCCG
>NC_017304.1:2014544..2014554
CGGCTTGTCCT
>NC_017304.1:814882..814892
GAGCCTGTCCC
>NC_017304.1:808523..808533
GAGCCTGTCCC
>NC_017304.1:608167..608177
GTGCTTGTCCC
>NC_017304.1:3413167..3413177
GAGCCTGTCCC
>NC_017304.1:2353722..2353732
GAGCCTGTCCC
>NC_017304.1:921601..921611
CTGCTTGTCCG
>NC_017304.1:1514297..1514307
TGGCTTGTCCG
>NC_017304.1:841720..841730
AAACTTGTCCA
>NC_017304.1:598609..598619
AAACTTGTCCA
>NC_017304.1:53734..53744
AAACTTGTCCA
>NC_017304.1:3141889..3141899
AAGCATGTCCA
>NC_017304.1:2388748..2388758
AAGCATGTCCA
>NC_017304.1:2218275..2218285
AAACTTGTCCA
>NC_017304.1:1974649..1974659
AAACTTGTCCA
>NC_017304.1:173390..173400
CAGCCTGTCCC
>NC_017304.1:1398693..1398703
TGGCTTGTCCC
>NC_017304.1:1251302..1251312
AAACTTGTCCA
>NC_017304.1:1143968..1143978
AAACTTGTCCA
>NC_017304.1:441725..441735
CGGCCTGTCCC
>NC_017304.1:3196016..3196026
ATGCCTGTCCA
>NC_017304.1:3185777..3185787
ATGCTTGTCCT
>NC_017304.1:2492447..2492457
AGGCATGTCCA
>NC_017304.1:733833..733843
AAACTTGTCCG
>NC_017304.1:3247596..3247606
GGGCATGTCCA
>NC_017304.1:2625086..2625096
AAGCATGTCCG
>NC_017304.1:2321668..2321678
GGGCATGTCCA
>NC_017304.1:2270535..2270545
GTGCTTGTCCT
>NC_017304.1:2213269..2213279
AAACTTGTCCG
>NC_017304.1:2049277..2049287
GGACTTGTCCA
>NC_017304.1:1722099..1722109
ACGCTTGTCCA
>NC_017304.1:1264462..1264472
AAACTTGTCCG
>NC_017304.1:960164..960174
TTGCTTGTCCA
>NC_017304.1:811697..811707
CAACTTGTCCA
>NC_017304.1:3164467..3164477
TAGCTTGTCCT
>NC_017304.1:2841133..2841143
TAGCTTGTCCT
>NC_017304.1:2788469..2788479
CAACTTGTCCA
>NC_017304.1:2721337..2721347
TTGCTTGTCCA
>NC_017304.1:262855..262865
AAGCATGTCCC
>NC_017304.1:2586813..2586823
AGGCATGTCCG
>NC_017304.1:2223070..2223080
AAGCATGTCCC
>NC_017304.1:1700724..1700734
TAGCCTGTCCA
>NC_017304.1:1503350..1503360
AGACTTGTCCG
>NC_017304.1:880896..880906
ATGCCTGTCCC
>NC_017304.1:645369..645379
CGGCATGTCCA
>NC_017304.1:533987..533997
CGACTTGTCCA
>NC_017304.1:530684..530694
CTGCTTGTCCT
>NC_017304.1:451219..451229
CTGCCTGTCCA
>NC_017304.1:3555411..3555421
ATGCCTGTCCC
>NC_017304.1:3492145..3492155
GAACTTGTCCG
>NC_017304.1:3312130..3312140
TGGCTTGTCCT
>NC_017304.1:2794269..2794279
GAACTTGTCCG
>NC_017304.1:2753424..2753434
TGGCCTGTCCA
>NC_017304.1:2535650..2535660
AAGGTTGTCCA
>NC_017304.1:2355860..2355870
CTGCCTGTCCA
>NC_017304.1:2273208..2273218
AGGCATGTCCC
>NC_017304.1:222869..222879
AAGGTTGTCCA
>NC_017304.1:1799974..1799984
TGGCTTGTCCT
>NC_017304.1:1492079..1492089
TGGCTTGTCCT
>NC_017304.1:807215..807225
AGGGTTGTCCA
>NC_017304.1:70661..70671
GGGCATGTCCG
>NC_017304.1:3471848..3471858
GGACTTGTCCG
>NC_017304.1:3465221..3465231
GGACTTGTCCG
>NC_017304.1:1972171..1972181
CGGCCTGTCCT
>NC_017304.1:74149..74159
GGGCATGTCCC
>NC_017304.1:6163..6173
AACCTTGTCCA
>NC_017304.1:562545..562555
CAACTTGTCCG
>NC_017304.1:5061..5071
GAGGTTGTCCA
>NC_017304.1:3507214..3507224
GGACTTGTCCC
>NC_017304.1:3219627..3219637
CAGCATGTCCG
>NC_017304.1:2134813..2134823
CCGCTTGTCCA
>NC_017304.1:1842975..1842985
GGGCATGTCCC
>NC_017304.1:1688640..1688650
AACCTTGTCCA
>NC_017304.1:1604781..1604791
GAGGTTGTCCA
>NC_017304.1:1104186..1104196
TTGCTTGTCCG
>NC_017304.1:690596..690606
GGGGTTGTCCA
>NC_017304.1:3541377..3541387
AGGTTTGTCCA
>NC_017304.1:3500282..3500292
TAGCCTGTCCC
>NC_017304.1:3108152..3108162
GGGGTTGTCCA
>NC_017304.1:2976598..2976608
CGACTTGTCCG
>NC_017304.1:2697082..2697092
TAGCCTGTCCC
>NC_017304.1:2399264..2399274
AAGGTTGTCCG
>NC_017304.1:23882..23892
AGCCTTGTCCA
>NC_017304.1:18797..18807
AAGGTTGTCCG
>NC_017304.1:155706..155716
CTGCCTGTCCG
>NC_017304.1:1435792..1435802
AGGTTTGTCCA
>NC_017304.1:1406578..1406588
TAGCCTGTCCC
>NC_017304.1:1368178..1368188
CAACTTGTCCC
>NC_017304.1:1153827..1153837
AAGGTTGTCCG
>NC_017304.1:1025230..1025240
GCGCTTGTCCG
>NC_017304.1:872381..872391
AAACTTGTCCT
>NC_017304.1:81242..81252
ATGCATGTCCA
>NC_017304.1:522568..522578
CAGGTTGTCCA
>NC_017304.1:3422686..3422696
ATACTTGTCCA
>NC_017304.1:3405675..3405685
ATACTTGTCCA
>NC_017304.1:3171145..3171155
CTGCCTGTCCC
>NC_017304.1:2585112..2585122
AAGCTTGTACA
>NC_017304.1:1969566..1969576
AAACTTGTCCT
>NC_017304.1:192600..192610
AAGCATGTCCT
>NC_017304.1:184717..184727
AAGCTTGTACA
>NC_017304.1:1797773..1797783
ATACTTGTCCA
>NC_017304.1:1785490..1785500
ATACTTGTCCA
>NC_017304.1:1430254..1430264
ATACTTGTCCA
>NC_017304.1:1405613..1405623
AAGCTTGTACA
>NC_017304.1:1355175..1355185
GAGTTTGTCCA
>NC_017304.1:1300199..1300209
AAGGTTGTCCC
>NC_017304.1:1190784..1190794
TGGCCTGTCCC
>NC_017304.1:83239..83249
AACCTTGTCCG
>NC_017304.1:384621..384631
GGCCTTGTCCA
>NC_017304.1:365160..365170
GGGTTTGTCCA
>NC_017304.1:3320788..3320798
ATGCCTGTCCT
>NC_017304.1:321563..321573
AGACTTGTCCT
>NC_017304.1:2656175..2656185
AGACTTGTCCT
>NC_017304.1:2634636..2634646
AGGCTTGTACA
>NC_017304.1:2569211..2569221
GGGTTTGTCCA
>NC_017304.1:2228482..2228492
AGGCTTGTACA
>NC_017304.1:2165658..2165668
GGGTTTGTCCA
>NC_017304.1:1777565..1777575
AGGCTTGTACA
>NC_017304.1:1670760..1670770
AGGCTTGTACA
>NC_017304.1:1496922..1496932
AGACTTGTCCT
>NC_017304.1:1300176..1300186
ATGCCTGTCCT
>NC_017304.1:1176227..1176237
AGACCTGTCCA
>NC_017304.1:826847..826857
GTACTTGTCCA
>NC_017304.1:742519..742529
AATCTTGTCCA
>NC_017304.1:54735..54745
GAACTTGTCCT
>NC_017304.1:467986..467996
GTACTTGTCCA
>NC_017304.1:458630..458640
AATCTTGTCCA
>NC_017304.1:3494716..3494726
AATCTTGTCCA
>NC_017304.1:3462699..3462709
GAGCATGTCCT
>NC_017304.1:3388598..3388608
CACCTTGTCCA
>NC_017304.1:325364..325374
GTACTTGTCCA
>NC_017304.1:2602186..2602196
GAGCTTGTACA
>NC_017304.1:2601017..2601027
CAGTTTGTCCA
>NC_017304.1:2486111..2486121
AATCTTGTCCA
>NC_017304.1:2193959..2193969
GTGCATGTCCA
>NC_017304.1:2147399..2147409
GTACTTGTCCA
>NC_017304.1:1773819..1773829
GTACTTGTCCA
>NC_017304.1:1761980..1761990
GAGCTTGTACA
>NC_017304.1:1481971..1481981
AGCCTTGTCCG
>NC_017304.1:1403824..1403834
GAGCTTGTACA
>NC_017304.1:1357030..1357040
AATCTTGTCCA
>NC_017304.1:3509690..3509700
ATACTTGTCCG
>NC_017304.1:3508859..3508869
GGACTTGTCCT
>NC_017304.1:3386834..3386844
AAGCTTGTACG
>NC_017304.1:3146926..3146936
TAACTTGTCCA
>NC_017304.1:1908226..1908236
TAGCATGTCCA
>NC_017304.1:124361..124371
GGGCATGTCCT
>NC_017304.1:1138695..1138705
ACGCTTGTCCT
>NC_017304.1:955436..955446
AGGCTTGTACG
>NC_017304.1:440610..440620
AAGCTCGTCCA
>NC_017304.1:3509651..3509661
GGCCTTGTCCG
>NC_017304.1:3428473..3428483
AAGCTCGTCCA
>NC_017304.1:2839601..2839611
AAACCTGTCCC
>NC_017304.1:2715885..2715895
AAGCTCGTCCA
>NC_017304.1:210957..210967
AAGCTCGTCCA
>NC_017304.1:1342421..1342431
CAGCTTGTACA
>NC_017304.1:1195515..1195525
CAGCTTGTACA
>NC_017304.1:481602..481612
ATGGTTGTCCA
>NC_017304.1:2375556..2375566
AAGGTTGTCCT
>NC_017304.1:213136..213146
CGGCTTGTACA
>NC_017304.1:1896009..1896019
AGGCTTGTACC
>NC_017304.1:1752532..1752542
ATGGTTGTCCA
>NC_017304.1:1639500..1639510
GGTCTTGTCCA
>NC_017304.1:1495829..1495839
GGTCTTGTCCA
>NC_017304.1:1219278..1219288
GGGTTTGTCCC
>NC_017304.1:2967140..2967150
AATCTTGTCCC
>NC_017304.1:2301831..2301841
TAACTTGTCCG
>NC_017304.1:1052422..1052432
TCGCTTGTCCA
>NC_017304.1:760544..760554
CCGCCTGTCCA
>NC_017304.1:3499619..3499629
ATGTTTGTCCA
>NC_017304.1:2638275..2638285
AACCCTGTCCA
>NC_017304.1:2221934..2221944
ATGTTTGTCCA
>NC_017304.1:205980..205990
CTGCATGTCCG
>NC_017304.1:1521364..1521374
GGACCTGTCCC
>NC_017304.1:1170880..1170890
ATGTTTGTCCA
>NC_017304.1:335097..335107
AGGTTTGTCCT
>NC_017304.1:3344105..3344115
TGGCATGTCCC
>NC_017304.1:3072971..3072981
CAGCTCGTCCA
>NC_017304.1:3000950..3000960
TAGGTTGTCCA
>NC_017304.1:1988879..1988889
GGGGTTGTCCT
>NC_017304.1:84519..84529
ATGGTTGTCCC
>NC_017304.1:606458..606468
CAGGCTGTCCA
>NC_017304.1:48145..48155
ATGCTTGTACA
>NC_017304.1:334531..334541
AAGCTTGTACT
>NC_017304.1:3298899..3298909
CAGGTTGTCCT
>NC_017304.1:3246600..3246610
ATGCATGTCCT
>NC_017304.1:281310..281320
TGGGTTGTCCA
>NC_017304.1:1704285..1704295
ATACTTGTCCT
>NC_017304.1:127280..127290
GTGTTTGTCCA
>NC_017304.1:457215..457225
ATCCTTGTCCG
>NC_017304.1:457176..457186
GGGTTTGTCCT
>NC_017304.1:3446805..3446815
GAACATGTCCA
>NC_017304.1:3361589..3361599
TACCTTGTCCA
>NC_017304.1:3289322..3289332
ATGTTTGTCCG
>NC_017304.1:2306127..2306137
TACCTTGTCCA
>NC_017304.1:2205935..2205945
GGGTTTGTCCT
>NC_017304.1:3517270..3517280
TGGTTTGTCCA
>NC_017304.1:2584562..2584572
TGGTTTGTCCA
>NC_017304.1:2574821..2574831
CTGTTTGTCCA
>NC_017304.1:2464343..2464353
ACGCATGTCCA
>NC_017304.1:1015157..1015167
GAGCTTGTACT
>NC_017304.1:83653..83663
CAACATGTCCA
>NC_017304.1:1999182..1999192
TAACTTGTCCT
>NC_017304.1:735975..735985
CAGCTTGTACT
>NC_017304.1:611521..611531
CTGCATGTCCT
>NC_017304.1:3180195..3180205
ATGCTTGTACC
>NC_017304.1:20076..20086
GATCTTGTCCT
>NC_017304.1:624093..624103
ATGGTTGTCCT
>NC_017304.1:406000..406010
AGGCTTGTCTG
>NC_017304.1:1654385..1654395
TATCTTGTCCA
>NC_017304.1:698134..698144
ATTCTTGTCCC
>NC_017304.1:518088..518098
TAACCTGTCCG
>NC_017304.1:2661910..2661920
TGGTTTGTCCC
>NC_017304.1:2465102..2465112
AAGCTTTTCCA
>NC_017304.1:192567..192577
AGTCCTGTCCG
>NC_017304.1:1330733..1330743
TGGTTTGTCCC
>NC_017304.1:108738..108748
GGAGTTGTCCA
>NC_017304.1:875234..875244
AAGCTTTTCCG
>NC_017304.1:364874..364884
CAGCTTGTCTC
>NC_017304.1:3388634..3388644
AAGTATGTCCG
>NC_017304.1:2155644..2155654
TATCTTGTCCC
>NC_017304.1:3075345..3075355
CTTCTTGTCCC
>NC_017304.1:3000903..3000913
CATCCTGTCCC
>NC_017304.1:2679860..2679870
ATGCTTGTCTA
>NC_017304.1:90827..90837
GGGCATGTACA
>NC_017304.1:36758..36768
AGGCTTGTCTT
>NC_017304.1:3508846..3508856
AGGATTGTCCA
>NC_017304.1:1877106..1877116
AGGATTGTCCA
>NC_017304.1:2029564..2029574
GAGCTTGTCTT
>NC_017304.1:1689811..1689821
GAGTATGTCCC
>NC_017304.1:3057787..3057797
ACCCTTGTCCC
>NC_017304.1:384583..384593
GGGCTTGTCGG
>NC_017304.1:179867..179877
TGGCTTGTCTA
>NC_017304.1:1604822..1604832
AGCTTTGTCCA
>NC_017304.1:72479..72489
GGGCATGTACC
>NC_017304.1:3072937..3072947
CGCCATGTCCC
>NC_017304.1:134119..134129
ACACCTGTCCC
>NC_017304.1:45529..45539
GAGCCTGTCTC
>NC_017304.1:3541165..3541175
GGGCTTGACCA
>NC_017304.1:3191342..3191352
GTATTTGTCCA
>NC_017304.1:3104928..3104938
GAGCTTTTCCT
>NC_017304.1:376209..376219
TAGCCCGTCCG
>NC_017304.1:624120..624130
AAGCCTGTCAA
>NC_017304.1:1251284..1251294
TAGCTTTTCCG
>NC_017304.1:1355146..1355156
ACGTCTGTCCC
>NC_017304.1:518105..518115
CAGCTTGTCAT
>NC_017304.1:763978..763988
TGGCTTGTCGT
