# Supplementary material for: Genome-Wide Transcription Factor DNA Binding Sites and Gene Regulatory Networks in Clostridium thermocellum
Source: Front Microbiol. 2021 Sep 7;12:695517. doi: 10.3389/fmicb.2021.695517 (PMC8457756; doi:10.3389/fmicb.2021.695517)
Supplement: Supplementary file 5 [file Data_Sheet_2.ZIP › Supplemental folder/BlaI_0696.all.500.fasta]

>NC_017304.1:200451
tgtgtctcattgcatcattggacggaataaagaaaataaacgatgagcaccctgacgtgttaatatattgtgcagctgtagacgataaattaaatgaacatggatatataattccgggattgggagatgcaggagacagacttttcggcaccaaataggactttggatgttaatcggggggaaaagtttatgaggccgtcctgggatgaatattttatggaaatagttgaacttatcaaaaccaggtctacgtgtcttagacgtcaggtgggtgctttgattgtcaaggacaaaaggattcttgcaaccggctacaacggtgcgccgatggggtgcaaacactgcagcgagatcggctgtctcagggagaaactcaatgtgccttccggacagaggcatgagctttgcagggcaattcacgcggagcaaaatgccattgtccaggctgcatactccggcacaagcgtaaacggcggcacgctgtatgtgacaacccagcc
>NC_017304.1:499739
tccaaggctaaatactaactggtgaccgatagtggagaagtaccgtgagggaaaggtgaaaagaaccccgggaggggagtgaaagagaacctgaaaccctatgtttacaagcagttggagagcgttaaagctcgacagcgtactttttgtagaacggtccggcgagttattgtatgcggcgaggttaagtactcataaggtacggagccgaagggaaaccgagtcttaatagggcgacaagtcgcatgcaatagacccgaaaccgggtgacctatccatggacaggttgaagcgagagtaaagtctcgtggaggaccgaacccgtaaccgttgaaaaggtttgggatgagctgtggatagcggagaaattccaatcgaactcggatatagctggttctccccgaaatagctttagggctagcctcaagtaaagtctgacggaggtaaagcactgattgggctaggggccttaccgggttaccgaaccctctcaaactctg
>NC_017304.1:505446
ggaaatgttgcacagctgatggccaaagaaggtaattatgcgcagataagattgccttccggcgaggtaagaatggttagtttgaaatgcaaggctaccatagggcaagtaggcaacattgaccatgaaaatgtctcaatcggtaaggcaggaagaaagagatggatgggaataagacccactgttcgcggtgttgtaatgaacccggttgatcacccgcacggcggtggtgaaggtaagtcaccgattggtagaccaagtccggtaactccatggggtaaaccgacattgggctataagacaagaaagaagaacaaggcaagtgacaagttcattattaagagaagaaaataattcaatcgctatgtgatagggttttcagcggcaaatgaaaggaggatatggtaagaatgagtagatcggtaaaaaaaggaccatatgttgatccgaaacttcttaagaaaatagaagaaatgaatgccaaaaacgaaaagaaagtt
>NC_017304.1:559237
ataaaaatattgatgctttggataaattgatggagggagccaaaaatctaaacataccggagataaactataatgctccccattgtcaagacagttttttagcttttctaagttagctctcctttcttaatttgtataatctttacaactgtgcactctgttggaggatgtcaagggcgagcgtaagcgagttcatcttgacccttgacatcctttggacatatatccttttgctttccggtctgttatgacagaccggctgccttccggtgaggacggggtttggggcggagccccataattctatacaactgccagtagctggtcatatcctccaaagtaatactctgccggtgttttgtaatccaatgactggtgcggtctcctatggttatagtgctccacatattcctttgtgatttgtctaagttgttgtaccgtttcgcactcttcaagataaagtttctcccacttgtaggaacggaaaaatcgttctatcc
>NC_017304.1:686977
tccaaggctaaatactaactggtgaccgatagtggagaagtaccgtgagggaaaggtgaaaagaaccccgggaggggagtgaaagagaacctgaaaccctatgtttacaagcagttggagagcgttaaagctcgacagcgtactttttgtagaacggtccggcgagttattgtatgcggcgaggttaagtactcataaggtacggagccgaagggaaaccgagtcttaatagggcgacaagtcgcatgcaatagacccgaaaccgggtgacctatccatggacaggttgaagcgagagtaaagtctcgtggaggaccgaacccgtaaccgttgaaaaggtttgggatgagctgtggatagcggagaaattccaatcgaactcggatatagctggttctccccgaaatagctttagggctagcctcaagtaaagtctgacggaggtaaagcactgattgggctaggggccttaccgggttaccgaaccctctcaaactctg
>NC_017304.1:750316
tccaaggctaaatactaactggtgaccgatagtggagaagtaccgtgagggaaaggtgaaaagaaccccgggaggggagtgaaagagaacctgaaaccctatgtttacaagcagttggagagcgttaaagctcgacagcgtactttttgtagaacggtccggcgagttattgtatgcggcgaggttaagtactcataaggtacggagccgaagggaaaccgagtcttaatagggcgacaagtcgcatgcaatagacccgaaaccgggtgacctatccatggacaggttgaagcgagagtaaagtctcgtggaggaccgaacccgtaaccgttgaaaaggtttgggatgagctgtggatagcggagaaattccaatcgaactcggatatagctggttctccccgaaatagctttagggctagcctcaagtaaagtctgacggaggtaaagcactgattgggctaggggccttaccgggttaccgaaccctctcaaactctg
>NC_017304.1:777624
ctgggtagggagctgttaaaagccaatttcagaagaaaaatagccaatatggtaattgagacgaatgagtacaccaaagatgcgggacacaggccttccaaactgttccgattcaatccgaattggaatgatatttccgaatagcattgtgtttttttgactgaaagatagctgtcaattttttttcaaaaatttgtcattgactatttggtctatttgttatagactaataatgtgaagtctataatgaatagaccaaggaggtacaataatgagtaaattatttctctccgttttaaatatgagctttacagcaagctatgtaattctgtgcgtgatacttgtcaggctgttacttaaaaaagctccaaaattcatatcctatgctttgtggggagttgttgccttccgcttaatagttccgttttcttttgaaagcatgtttagtcttctgcctcgaaatatgaatgcggctccgattcttcatggtgtcatctatc
>NC_017304.1:797309
tcaatgtattccagtgcggttttgattacttcagggtactgcatggtgtgcctcctttcccgtacggtagtttcagtatacaatatcaattatataaaaacatttcctgcattgcgattatgagtgttggataatatatcggcatctcaaaacaggcttcggatttattcaaaaatatttctttttatttgttatattcttgactaattggtctatttagtatagactaataatgtggagtctatattgaatagactaaggaggattggaatgaaggaatacaaacttgcagaaagtgaaaaaaagtttgcggaattaatttggcagaacgagcccattggctccggcgagcttgtgaagctgtgtgaaaaagaaatgaactggaaaaagtccacaacatacactgtacttaaaaagttgtgtgaaaaaggtatttttcaaaataaagacgctgtggttacatctctgatttcaagggatgaatattactccaggcaaag
>NC_017304.1:815020
accgggttcaaaacaggtgctgacaatgcttgcccaaaacggtgcgctggctgacatggttgcggcaggagcaagaatactcgaaagcgcctgcggaccgtgtataggaatgggacaggctccggcaaccgatgccgtttccttgagaaccttcaacagaaactttgagggaagaagcggtacaaagtctgccaaagtttatttggtaagtcctgagacagctgcggcaagcgcaataaccggagtgctgatagacccgagggaattgggtgaggcgccgaaggtaagcatgcctgaaaagtttgttattgatgacagcatggtactgccgcccgcaccggagggagcagaagttgaggtggtaagaggacccaacattaagcctttcccgataaaccaggcattggctgacaaagtttccggcaaagctttgataaaagttggggacaatataaccactgaccatattatgccttcaaatgcaaagcttctgcctttca
>NC_017304.1:902425
atattataacccaagcataggaaggtttatgcaggaagataccttcagaggagacggactcaatttatatacttatgttgccaacaacccgataaagtacattgacccaaccggtcactgcaaagagaatgcagctattgcttaccaagttgagaatattttgcgcagattgcggagaaaccccattatttctctgtcgaaagtgagtattcttttggattatttaatagagggtttaagttataatcctgtagaccacacagctacatctggaccaactgtaatggaagctgcactgattgctaaacatgtttattcaggggaaaaaggagatgaattacccggtggatggaaaatgcttgaagatccatatatggttggaggtcttcgaatgggcgtatatgggagaaaaggtgaggatggagagatggaatatgtaattgcaaatgcaggaacagaacctactagtttgatagattgggagaataatttgaaacaac
>NC_017304.1:1200081
taatgaattgattataaccaagcctttggaaagtggatatattttcagccatagtcctctttggaatattattaaagaagaagtcatagacagtgaacctccgagtgttccaacgaatttgcaggtggtttcaaaaactttaaccactgtgacgttgcaatgggatacatctgaagataatgtgaatgtggaagggtatgaaatatacagaaacggtatcagggtaggaaattccagaactttaagctatatagaccatgggttggttcccaatactgagtatacgtatactgtcagagcttatgatgcagtccggaatttgtcggactttagtgaagctgtcaaagtcagaaccgatgttgataatgaacctcctacggcacctaaaaatcttggcataagctcgagaaccgacacttctgtgactttgacatggtcagcttcaacagataatgctgcagttacaggctataaaatttatagaaatggagttaatattg
>NC_017304.1:1244241
gagaaactgtattaggtacgccagggggaataagaaggataaaaaacagttttttattgatttttgcattcatacatcctaccaaccttttaaagttattttaaagattttaattatttcgaacttgtttttgctcattgaagaacttccaatttcctctcagtgtctcatgggaaagcccggcttcaaggtattttaaaaacaggtcacggtctatatttaccgctcctaaagactcaaggtgttttgaatagacttggcagtctatcaaaagaaaacctttttcctcgagtttctgacatagagtgataagggctgtttttgaagcgttgtccatagtcgaaaacatggactcgccaaagaaacattttcctaaagagacaccataaagtcctccgacaaggcgaccttcataccaggtctcaacggaatgggcgaatcctaagtcgtgcagtttggaataactttcgataatttcgggagttatccatgtattgcct
>NC_017304.1:1300043
ggcccaggaacttgagatgaaggatacttattttacaaatcccacgggtctttatgatgaaaaacaatatacaacggcgtatgacctggccgttttaataagatatgctctgacaaaatccagcactttcaatgagatgttttcggctaaggccagaccatgggttgacggaacgcagattttaataaacagcaatgagttgttctggagctatgacggcgttgacggtggaaagaccggatataacgaaatagaccgtcaaacggcaattaccactgccacaagaaacgggcaaaggttgatatgcatagttcttgattcaccggaagaaagcatgtatgacgattcggtaaagcttctggactatggttttttaaatttcaggacaggcattctggtatcaatgggacaacctttgaagaaagttaccgtcggcgataaagttatagatttggttagcataggtgactattactatacttaccctgccggggaaaatt
>NC_017304.1:1436837
taaaacaataactatgtgttatactactagacggaaaatacgcacgcaagcttgatttatgggatggtgccgaaaggttccccataaagatgaaggttgcggaggtgtaaaactaacggaggtgttttgaatgtcagttatttcaatgaaacaattattggaagcaggtgttcacttcggtcaccagaccagaagatggaacccgaaaatggccgaatacattttcacagagaggaacggtatatacattatagaccttcagaaaactgtgaaaaaggtagaagaggcttattatttcttaagagaagtggcaatgaacggccagggagtcctgtttgtaggtaccaagaagcaggctcaggattccataagggaagaagcacaaagagctgatcagtactatgtgaatgcaagatggctcggcggaatgcttaccaatttcaaaacaatcaaaggaagaataaacagattgaaagagctcaccaagatggaagaagaag
>NC_017304.1:1470625
tgcaaaaaaacgtaaacagtgttgtgatggaagtgtcttctcatgctctcgagcttcacagggtaagctgctgtgagtatgaaataggggtgtttaccaacctttcaagagatcatcttgattttcataaaacttttgaaaattaccttaatgcgaaaatcaagctttttggcatgtgtaaaaaaggcctaataaatatagacaatgaatttggaccgaaagtggtggacagcgccaggtgcgaagtctatacaatggggatagacaacaaagcagatttgagggcggtggatattgtacatcacccggacagtgtggattttacggttgtttccccttggtttaccggggatgtcagagtgaatattcccggaaaattcagtgtatataatgctttagccgcaataggaacctgtgctcttatgggagttccctttgaatatatcaaaaaagggttggaaaaggtaactgtcccaggcagggcggaagttcttgatatc
>NC_017304.1:1533107
ggaggaaaattgattgttgagggggattatagaatccaaacaaaatcagtggatgaagagggcaatgtataatgctccccattgtcaagacagttttttagcttttctaagttagctctcctttcttaattttgtataatctttacaactgtgcactctgttggaggatgtcaagggcgagcgtaagcgagttcatcttgacccttgacatcctttggacatatatccttttgctttccggtctgttatgacagaccggctgccttccggtgaggacggggtttggggcggagccccataattctatacaactgccagtagctggtcatatcctccaaagtaatactctgccggtgttttgtaatccaatgactggtgcggtctcctatggttatagtgctccacatattcctttgtgatttgtctaagttgttgtaccgtttcgcactcttcaagataaagtttctcccacttgtaggaacggaaaaatcgttctatcc
>NC_017304.1:1641645
aggtagtttagttgcattgtggggtacatcaggacaaggaagattgagagctagatctgagaatgggttacaagttacagcaaaggcaatgagggtaagagagaattggtttgatgaagaacttaagacaatagttaccaaccagacttcttggacaagctggacaccttattttgacttaaaaacagttaatgttgggtattatgcaagaatagaaggatctcagtcagctaagggtcaagcagagttcgaagtttatcagttataaactatacataatgatttggcataagacctggaccaatggtctgggtcttatgcctgcttgtgaggtgcaatatgatggttttaaaaaaaatacttacacttgaaacaaaattatttatcagaaaatattatttaataattcccatgtttttatcttttttatacatgttttatgggtattgtattatgaaagatagacttgataatttctcatttataagaactagtggttt
>NC_017304.1:1767625
aaatttactatgaaatttaagcttttatgaaacttaatttagctcgaagagaggactgtaatatcttgtacgaagcatgtcttctatttcgttgatgcttttaccaagagcattgacaatgaatacgccgtagtttgacctttgacctgcggtcatttgaggcatgttgtttctggaaacataggatatctgaaatgaatttccttcatatacaatagcgtctatgggatagttgtaggtttccaaatcgacaacctcgaaacctctttttgccagttcccgctttaagttgtcgagccctttctgaactgccactaccataaaaaccacctccgcaagcaagaagtattctataatatgagtatttgccggaagtggttcatatatactttatgattgagttttctctttattatttcttattcgcaataaggtaaaaaatataaattatcattacgacaagatagatggctgcgcttatctcacgataaattccgaat
>NC_017304.1:1898522
tcatcgaccacttgactggaagaattgttgacagcagaattatttgtagaagaattggttgaagaattaccggtagaacctttattcaaagtcgccaatatcgtttcatccgtcacagtcagttttggtgtctccgttactttaacataagaaccgtaaacccatcctgtcttgccattgtacgaaattttataccaaccgtttgaagtttctattatatcaaccttggttccatttggaatttggtctatgattttcgtcgaagtgctgggattttcacgcatattaagcatgcttgcagtagttactcccgttttgttctgctgtgcaaaagaagtacatgtccataaagaaacagacaaagccgaagcagttatgtacatgaaaaccttgttaaactttaacatcctttatcctccgttccttttctttcctattccttttgcaaaaccaaatgactttaaacaacgctccacataaacttcatacaaaaaacacat
>NC_017304.1:1911532
ccgtttggttcgtaaaacctataataagagtaaaaataaaaacagataatacagcaataatcccaattataatgctccccattgtcaagacagttttttagcttttctaagttagctctcctttcttaattttgtataatctttacaactgtgcactctgttggaggatgtcaagggcgagcgtaagcgagttcatcttgacccttgacatcctttggacatatatccttttgctttccggtctgttatgacagaccggctgccttccggtgaggacggggtttggggcggagccccataattctatacaactgccagtagctggtcatatcctccaaagtaatactctgccggtgttttgtaatccaatgactggtgcggtctcctatggttatagtgctccacatattcctttgtgatttgtctaagttgttgtaccgtttcgcactcttcaagataaagtttctcccacttgtaggaacggaaaaatcgttctatcc
>NC_017304.1:1928804
aggatagaacgatttttccgttcctacaagtgggagaaactttatcttgaagagtgcgaaacggtacaacaacttagacaaatcacaaaggaatatgtggagcactataaccataggagaccgcaccagtcattggattacaaaacaccggcagagtattactttggaggatatgaccagctactggcagttgtatagaattatggggctccgccccaaaccccgtcctcaccggaaggcagccggtctgtcataacagaccggaaagcaaaaggatatatgtccaaaggatgtcaagggtcaagatgaactcgcttacgctcgcccttgacatcctccaacagagtgcacagttgtaaagattatacaaaattaagaaaggagagctaacttagaaaagctaaaaaactgtcttgacaatggggagcattataaactttcgtccactctccaaccctctcaatcaatttatatcgttctagttcctccaatattggggt
>NC_017304.1:2410355
atctttaattctcatccagttcattttatgtaaatattaagtatgcaagcaaaaaagcaggtttaaaagcctgctttttgtattttcagaacaacaacaatgggctatttcaaaaatctattttgaaacagcccattttatattgcatacaacttccaactattaattaatcaacccgccgtcacataatttacccataaagagtattgtgtcatatttttcatccgcaattacgaatgcaaacggtctgtttgcaataaacttgggtccgggtgctatactcgtcggagctataggtattacaaccactccggaagcttccgttcctttttcatttacttccactactgccttatgcaaaacatcactaataaatgcgtcggcttcagtcataccggacaagtcagcgtcttcctcaaacgcctttttcatacctaaagccttcaaactttccattatactgccgctttcgcccttggcatactccattttaaagcgag
>NC_017304.1:2641333
cactccccaaagagcataggagataaatttgggagcttttttaagcagcagtcttacaattatcacaaaaaggatcacatagcttgcagtaaggctcatattcagaacagtaagaaacagtttactcattactactccttccatgcccctcaatcaatatctacagtcttacacttgctcaattttggctgccgataaaagcttttaaaagtaagtttatattctattaatgacaatactccttggtctatacaacatcgacctacactataagcttacaccgcatagaccaaattaccaatagatatttatatattaataatgtaactatatagaatttcactaaatacactccggaaaaatggcgcaaagtatcttcgtctctgccccgttcctatgaaacgatatatgagaatagtaaaatgatagtttataaattcgaccaataattctctggtgatgggtctactaaatccaaacgctctgccaaatcccttgca
>NC_017304.1:2642824
attatcttgttgttactggctttttcccaaaagtagttgttttcaatttgcggcgaaaataaagtatcatcttgttgcgcaaaattataagtttgaccggattcaccaaattcgtcggctttcgaatttgccattaatccaataccaactgctgtcgcaatggcaactgataaaataattacccaaaacctttttaaaacagtgagaaacagccttcccatctctgcgcctccttttactctctggtctatgcgttatagacttcataacattagtctatatcatatagactaatttgtcaattatgatttaatttcagatactttgcaatttgaagaattttttctcgtctgtcatttgaaagtcggttcatataattttttaaataccagcttgaatattcgattcaaaagaatgccttttaataattgccgcaagctcaacatctccgagagtattaagcagtaaagtaaattcttcttcatttaattgtgcgtcaa
>NC_017304.1:2701466
gtatttcttaagatgttcctttaatccaaagaactcacttaacttttccaccttttcttttatttcctttacatttacatttgaaagtgcgaggggcaacgctatgttatcttcaaccgacatattgtccaaaagattgaagtcctgaaacaaaaatccgatcttgtttcttctgaacaatgaaagttccctgtttttcatagttaaaacatccctgccatcataaaaaatattgcctgatgtaggtctgtcgattgtagacaggatatttagcaaggtggttttgcctgctcctgacggacccattattcccaggaattcccctttgtatacttttaagtcaataccgtccaaagccgtaaaagccattccctttgaaccatattccttcctcaggttctttgcttcaagtactgcttccatactatctcctccggattcataataaaattctctcctaaataaaagagagaatttattcttctacttatattctaatt
>NC_017304.1:2765827
ctaagacttattttttgttgttttatttccttatgttttaatattactgctaaaaaaggtacaaataaatcctactatcaaacaaaaaggtgcaaaataaaaaagggaaatattgtatgttgtgatttttaaaaaaaagccgttatcttatatgtcagctcacatctaacactaccgggacagttgatatgtttcctctttcagtatgaaacaaatctattgacaagacaggtttataatgataaacttaagaggtcgatagttataaacctaagttaaagaaaggggaatgttatgaaatattatttaaacgacagtgaatatcggtttatgtgcattgtatgggatgtggagcccataaattcaatggaactcgtaaggatatgttatgataagcttgggtggaaaaaatccacaacatttactgtaatccgaaacctgtgcaaaaaaaagattctttccaatgagaatgcagtagttaaggcacttgtttcgcgtaa
>NC_017304.1:2831387
gtttaagtacacttttgtgaatactatccaaaggtattgtttcagaaacttccttccgatttggttgtcttatccttactccaagttattacgaccggattgattttgcattatcctataagcagcaaagccattgacaatatctttgtagcatagcctttatgcctttgggacggtctaatgccaaatcccgaataaccatcattgtcaatacttttagcatctttgcgtctaatacttatagtgtctataataatctcgccatttataaaaaataagagttctgttctgctatgcggtcttcctaaatccatttcaaccactctgcatatgttatatttctttgctgtgaattactaaacctcctaagcgcacctggatttaatctcttgccacatctttccactggtctatcatttctccatattgcttctcgtgttcaagtgccggtcgcactaaaaacaattcttccatcagcgtttcgccctaatttattaact
>NC_017304.1:3106376
tcaaatactgttccagttgctgcatgatttccgcgtccaaaaacatatccgcttacctcttatatctttcctaccaaatcaatgcttggtttaagcgttgctccgccttctttccattttgccgggcaaacttcaccgggatgatttctgacgtattgtgcagcctttattttatcaataagagcctcggcattacgtccgacattttcagctgatacttcaacatattgaataacaccgtcagggtctataataaaggtacctctgtctgccaatcctgttgcttcattgagaacatcaaagtttctggaaagagtatgggacggatcgccaatcattacataagtaattttctttatagcttcggatgtgtcatgccatgctttgtgagtataatgggtatcggtggaaacagaataaacttctgctcctaatgctttaaatttttcataattattctgaaggtcttcaagctcggtcgggcaaacaaaagtaaaatc
>NC_017304.1:3128825
aggatagaacgatttttccgttcctacaagtgggagaaactttatcttgaagagtgcgaaacggtacaacaacttagacaaatcacaaaggaatatgtggagcactataaccataggagaccgcaccagtcattggattacaaaacaccggcagagtattactttggaggatatgaccagctactggcagttgtatagaattatggggctccgccccaaaccccgtcctcaccggaaggcagccggtctgtcataacagaccggaaagcaaaaggatatatgtccaaaggatgtcaagggtcaagatgaactcgcttacgctcgcccttgacatcctccaacagagtgcacagttgtaaagattatacaaaattaagaaaggagagctaacttagaaaagctaaaaaactgtcttgacaatggggagcattataccttatctaatgtgagcggtaatgtcatttttcctgtcagctgatttacccccttcttttacttgg
>NC_017304.1:3357644
ttatggttcctgtactgatgggcccctgacctttttgtgtaaggctgtttctggcattccagaaatcctttccggtggtggcttttaaccttaatgttgagccggttaaagcccattttgaattgtccggattatgattccacgcccactgaagccctaaagtttcggagttgaattcatctgaagtcgccggaacttttataggtttattctgtatcggtttggtatatctcgattcaacctggcctatatatcccggccttccgaacataggccagccattctgccatgtaatagggcatattctggtgggacggccgattgcgccgtcgtcttggtgaagatagccccagtaactgccatcgggtaaatcgacaatacctccctgatgtcctccttttccggcagtacacagggttatagtttcaccataaggtccccatacgttatttgcccttgaacacaccaatctttgtgccggtaccgcattaaacaaataa
>NC_017304.1:3364368
tcgggtatcggacctgctgcaaacaccatataatataaattgttacgcttgtaaaaccacggaccttcttcataggaagtcggtctgtcgtttttgcttcgctgtccaaatcctgctgtggtaagaggtactttgacaatgccgcccgaataggaaatcatgtcaggattcagtttcacatagtaaagatcagggtttccccagtaaaggtacgcctgcccgtcatcatcgataaacacggtggggtctatctcaccccagcccccgcggtctatcaaaggtttccccaaggcatctttaaacggacccgtcggactgtccgatactgcaactccaatcgcctctcctccgcctttctttgccagaggaacgtaaaaatagaatttgccgtttctttccacgcactgacccgcccatgctttaccgcttgaccaactgaagtcagtgtaggacaacactgttccatgatcggtccagtttgccatgtctgtcgtggagta
>NC_017304.1:3446889
gcttgctcccaagcaggaaaccataaacatgtttttgctttcaaatgactaccataatgtgaaggtcatcctgaaggcggaattctctgagcaggacgagacttcccttctgattgagccgggatccatccctgtcagcgagttaaagctcatgataaaggacaggaacatgtccaaaatgccttccattatgagaaaagcggtggaagaggccatagacacttacagcaggaccaacgatccgcaggtaatagacctgattttggacaaggcaaactatgtccacatgaaaagcatttcagactctttggacaacaagtttataaacgagctggttgttatcctcatcgacttaagaaatattaatatttttcttcgggttaaaaacctgaaaaaatcatgggattttttgcaaaaagtctttatcccgggcggacacatcggcatcaaagtttttattgaaaactttgacgcccccctggaaagccttgtcgaagagc
>NC_017304.1:3543359
tcagagtttgagagggttcggtaacccggtaaggcccctagcccaatcagtgctttacctccgtcagactttacttgaggctagccctaaagctatttcggggagaaccagctatatccgagttcgattggaatttctccgctatccacagctcatcccaaaccttttcaacggttacgggttcggtcctccacgagactttactctcgcttcaacctgtccatggataggtcacccggtttcgggtctattgcatgcgacttgtcgccctattaagactcggtttcccttcggctccgtaccttatgagtacttaacctcgccgcatacaataactcgccggaccgttctacaaaaagtacgctgtcgagctttaacgctctccaactgcttgtaaacatagggtttcaggttctctttcactcccctcccggggttcttttcacctttccctcacggtacttctccactatcggtcaccagttagtatttagccttgg
>NC_017304.1:3551494
ataagctcgtcattttccctcaaggaaaccgctgtaaggccgccttttctgatgttgtcaaactccatcaaatccgttttcttgactatgccgtgtttggttgccatgaacaaatacaggccttctttgtattcagatataggaatcaccgtagtgattttttcattctggtcaagctgcagaagatttactattgccgttccttttgcctgtcttccggcttcgggtatttcataggtctttagcctgtaaaccttgcccttgtttgtaaagaacagtatgtaatcatgggtcgaagttataaacagttgctcaacaaagtcttcttcccgggtgctaagtccaattacaccttttccgcctcttttttggctcttgtaagtgctggtcggaagtctttttatatatccaaaatgggtaagggttacaacattttcttcaacttctataaggtcttcaatttctatttcgtcttcatcagggatgattttcgtccttct
>NC_017304.1:200392
ttctgcatccgctgcaataaagtatttaaaagagagaggcgtaaccagtataaagctgatgtgtctcattgcatcattggacggaataaagaaaataaacgatgagcaccctgacgtgttaatatattgtgcagctgtagacgataaattaaatgaacatggatatataattccgggattgggagatgcaggagacagacttttcggcaccaaataggactttggatgttaatcggggggaaaagtttatgaggccgtcctgggatgaatattttatggaaatagttgaacttatcaaaaccaggtctacgtgtcttagacgtcaggtgggtgctttgattgtcaaggacaaaaggattcttgcaaccggctacaacggtgcgccgatggggtgcaaacactgcagcgagatcggctgtctcagggagaaactcaatgtgccttccggacagaggcatgagctttgcagggcaattcacgcggagcaaaatgccattgtc
>NC_017304.1:499740
ccaaggctaaatactaactggtgaccgatagtggagaagtaccgtgagggaaaggtgaaaagaaccccgggaggggagtgaaagagaacctgaaaccctatgtttacaagcagttggagagcgttaaagctcgacagcgtactttttgtagaacggtccggcgagttattgtatgcggcgaggttaagtactcataaggtacggagccgaagggaaaccgagtcttaatagggcgacaagtcgcatgcaatagacccgaaaccgggtgacctatccatggacaggttgaagcgagagtaaagtctcgtggaggaccgaacccgtaaccgttgaaaaggtttgggatgagctgtggatagcggagaaattccaatcgaactcggatatagctggttctccccgaaatagctttagggctagcctcaagtaaagtctgacggaggtaaagcactgattgggctaggggccttaccgggttaccgaaccctctcaaactctga
>NC_017304.1:505447
gaaatgttgcacagctgatggccaaagaaggtaattatgcgcagataagattgccttccggcgaggtaagaatggttagtttgaaatgcaaggctaccatagggcaagtaggcaacattgaccatgaaaatgtctcaatcggtaaggcaggaagaaagagatggatgggaataagacccactgttcgcggtgttgtaatgaacccggttgatcacccgcacggcggtggtgaaggtaagtcaccgattggtagaccaagtccggtaactccatggggtaaaccgacattgggctataagacaagaaagaagaacaaggcaagtgacaagttcattattaagagaagaaaataattcaatcgctatgtgatagggttttcagcggcaaatgaaaggaggatatggtaagaatgagtagatcggtaaaaaaaggaccatatgttgatccgaaacttcttaagaaaatagaagaaatgaatgccaaaaacgaaaagaaagtta
>NC_017304.1:686978
ccaaggctaaatactaactggtgaccgatagtggagaagtaccgtgagggaaaggtgaaaagaaccccgggaggggagtgaaagagaacctgaaaccctatgtttacaagcagttggagagcgttaaagctcgacagcgtactttttgtagaacggtccggcgagttattgtatgcggcgaggttaagtactcataaggtacggagccgaagggaaaccgagtcttaatagggcgacaagtcgcatgcaatagacccgaaaccgggtgacctatccatggacaggttgaagcgagagtaaagtctcgtggaggaccgaacccgtaaccgttgaaaaggtttgggatgagctgtggatagcggagaaattccaatcgaactcggatatagctggttctccccgaaatagctttagggctagcctcaagtaaagtctgacggaggtaaagcactgattgggctaggggccttaccgggttaccgaaccctctcaaactctga
>NC_017304.1:750317
ccaaggctaaatactaactggtgaccgatagtggagaagtaccgtgagggaaaggtgaaaagaaccccgggaggggagtgaaagagaacctgaaaccctatgtttacaagcagttggagagcgttaaagctcgacagcgtactttttgtagaacggtccggcgagttattgtatgcggcgaggttaagtactcataaggtacggagccgaagggaaaccgagtcttaatagggcgacaagtcgcatgcaatagacccgaaaccgggtgacctatccatggacaggttgaagcgagagtaaagtctcgtggaggaccgaacccgtaaccgttgaaaaggtttgggatgagctgtggatagcggagaaattccaatcgaactcggatatagctggttctccccgaaatagctttagggctagcctcaagtaaagtctgacggaggtaaagcactgattgggctaggggccttaccgggttaccgaaccctctcaaactctga
>NC_017304.1:777625
tgggtagggagctgttaaaagccaatttcagaagaaaaatagccaatatggtaattgagacgaatgagtacaccaaagatgcgggacacaggccttccaaactgttccgattcaatccgaattggaatgatatttccgaatagcattgtgtttttttgactgaaagatagctgtcaattttttttcaaaaatttgtcattgactatttggtctatttgttatagactaataatgtgaagtctataatgaatagaccaaggaggtacaataatgagtaaattatttctctccgttttaaatatgagctttacagcaagctatgtaattctgtgcgtgatacttgtcaggctgttacttaaaaaagctccaaaattcatatcctatgctttgtggggagttgttgccttccgcttaatagttccgttttcttttgaaagcatgtttagtcttctgcctcgaaatatgaatgcggctccgattcttcatggtgtcatctatca
>NC_017304.1:797310
caatgtattccagtgcggttttgattacttcagggtactgcatggtgtgcctcctttcccgtacggtagtttcagtatacaatatcaattatataaaaacatttcctgcattgcgattatgagtgttggataatatatcggcatctcaaaacaggcttcggatttattcaaaaatatttctttttatttgttatattcttgactaattggtctatttagtatagactaataatgtggagtctatattgaatagactaaggaggattggaatgaaggaatacaaacttgcagaaagtgaaaaaaagtttgcggaattaatttggcagaacgagcccattggctccggcgagcttgtgaagctgtgtgaaaaagaaatgaactggaaaaagtccacaacatacactgtacttaaaaagttgtgtgaaaaaggtatttttcaaaataaagacgctgtggttacatctctgatttcaagggatgaatattactccaggcaaagc
>NC_017304.1:1031552
ttttgtgatggcaatggcaaatcccactttggatttcataaaaaaggattatctttatggagaaggagagatgacaggctatcaaagggtgaaatccggggaacacatatatattgacggtgagtactatgatttgccggcgatttataaaaagcacttttcacgtgagaatataggaatgaagtacaagtttgtatatgcaaagagaacaaaattaatattgtacatagagcctgtggatgataatgaatagactgtttcgcagatgggaaataaaaaagttacatataatgagatttaggataccaaagatgaatgcaagaaaaaatgttattcaggaatcacataaaatcctgcttgcaaagataataaagtgcaaaaaaattataaaaaatagtactggcatgtataacatatttatggtattataatgctataaattatggaattaaaatgtaatatttttgtaaattatagactattattatggggagatgtat
>NC_017304.1:1244242
agaaactgtattaggtacgccagggggaataagaaggataaaaaacagttttttattgatttttgcattcatacatcctaccaaccttttaaagttattttaaagattttaattatttcgaacttgtttttgctcattgaagaacttccaatttcctctcagtgtctcatgggaaagcccggcttcaaggtattttaaaaacaggtcacggtctatatttaccgctcctaaagactcaaggtgttttgaatagacttggcagtctatcaaaagaaaacctttttcctcgagtttctgacatagagtgataagggctgtttttgaagcgttgtccatagtcgaaaacatggactcgccaaagaaacattttcctaaagagacaccataaagtcctccgacaaggcgaccttcataccaggtctcaacggaatgggcgaatcctaagtcgtgcagtttggaataactttcgataatttcgggagttatccatgtattgcctt
>NC_017304.1:1378449
tctgtttgcaaacagcaccgaatatataaacagaataaagattacaagccctaaaatacggaaagacgaataagggaaacccagcgtggtggtaagaggataaaccaggctgaaactcattaaagccgcaagaacaaaaccggccagataatcgagaatttttttgccgtccatcttttgtatcacctcattttttgcgaaaatgttttatctatactccagcacatttttgatgtcatcttcggtttgtattttataaaccatgactccaatttccaaaagctcgtttaaaatattgtttacttcaaaagaagcggtatttacaacatgtttcgggcaaacgtacactaaatttatgtcgtaccccattagttttgttttgtaaatctcatcatagagtccataatccaaattagacgtaaaaaggagtatcgaagtttttttcaagacactgtttttcacataaatattaaggacgtcttttatatccatggtatttt
>NC_017304.1:1436838
aaaacaataactatgtgttatactactagacggaaaatacgcacgcaagcttgatttatgggatggtgccgaaaggttccccataaagatgaaggttgcggaggtgtaaaactaacggaggtgttttgaatgtcagttatttcaatgaaacaattattggaagcaggtgttcacttcggtcaccagaccagaagatggaacccgaaaatggccgaatacattttcacagagaggaacggtatatacattatagaccttcagaaaactgtgaaaaaggtagaagaggcttattatttcttaagagaagtggcaatgaacggccagggagtcctgtttgtaggtaccaagaagcaggctcaggattccataagggaagaagcacaaagagctgatcagtactatgtgaatgcaagatggctcggcggaatgcttaccaatttcaaaacaatcaaaggaagaataaacagattgaaagagctcaccaagatggaagaagaagg
>NC_017304.1:1470624
gtgcaaaaaaacgtaaacagtgttgtgatggaagtgtcttctcatgctctcgagcttcacagggtaagctgctgtgagtatgaaataggggtgtttaccaacctttcaagagatcatcttgattttcataaaacttttgaaaattaccttaatgcgaaaatcaagctttttggcatgtgtaaaaaaggcctaataaatatagacaatgaatttggaccgaaagtggtggacagcgccaggtgcgaagtctatacaatggggatagacaacaaagcagatttgagggcggtggatattgtacatcacccggacagtgtggattttacggttgtttccccttggtttaccggggatgtcagagtgaatattcccggaaaattcagtgtatataatgctttagccgcaataggaacctgtgctcttatgggagttccctttgaatatatcaaaaaagggttggaaaaggtaactgtcccaggcagggcggaagttcttgatat
>NC_017304.1:1641654
agttgcattgtggggtacatcaggacaaggaagattgagagctagatctgagaatgggttacaagttacagcaaaggcaatgagggtaagagagaattggtttgatgaagaacttaagacaatagttaccaaccagacttcttggacaagctggacaccttattttgacttaaaaacagttaatgttgggtattatgcaagaatagaaggatctcagtcagctaagggtcaagcagagttcgaagtttatcagttataaactatacataatgatttggcataagacctggaccaatggtctgggtcttatgcctgcttgtgaggtgcaatatgatggttttaaaaaaaatacttacacttgaaacaaaattatttatcagaaaatattatttaataattcccatgtttttatcttttttatacatgttttatgggtattgtattatgaaagatagacttgataatttctcatttataagaactagtggttttgttatgat
>NC_017304.1:1767621
taataaatttactatgaaatttaagcttttatgaaacttaatttagctcgaagagaggactgtaatatcttgtacgaagcatgtcttctatttcgttgatgcttttaccaagagcattgacaatgaatacgccgtagtttgacctttgacctgcggtcatttgaggcatgttgtttctggaaacataggatatctgaaatgaatttccttcatatacaatagcgtctatgggatagttgtaggtttccaaatcgacaacctcgaaacctctttttgccagttcccgctttaagttgtcgagccctttctgaactgccactaccataaaaaccacctccgcaagcaagaagtattctataatatgagtatttgccggaagtggttcatatatactttatgattgagttttctctttattatttcttattcgcaataaggtaaaaaatataaattatcattacgacaagatagatggctgcgcttatctcacgataaattcc
>NC_017304.1:2410360
taattctcatccagttcattttatgtaaatattaagtatgcaagcaaaaaagcaggtttaaaagcctgctttttgtattttcagaacaacaacaatgggctatttcaaaaatctattttgaaacagcccattttatattgcatacaacttccaactattaattaatcaacccgccgtcacataatttacccataaagagtattgtgtcatatttttcatccgcaattacgaatgcaaacggtctgtttgcaataaacttgggtccgggtgctatactcgtcggagctataggtattacaaccactccggaagcttccgttcctttttcatttacttccactactgccttatgcaaaacatcactaataaatgcgtcggcttcagtcataccggacaagtcagcgtcttcctcaaacgcctttttcatacctaaagccttcaaactttccattatactgccgctttcgcccttggcatactccattttaaagcgaggtaaa
>NC_017304.1:2641332
ccactccccaaagagcataggagataaatttgggagcttttttaagcagcagtcttacaattatcacaaaaaggatcacatagcttgcagtaaggctcatattcagaacagtaagaaacagtttactcattactactccttccatgcccctcaatcaatatctacagtcttacacttgctcaattttggctgccgataaaagcttttaaaagtaagtttatattctattaatgacaatactccttggtctatacaacatcgacctacactataagcttacaccgcatagaccaaattaccaatagatatttatatattaataatgtaactatatagaatttcactaaatacactccggaaaaatggcgcaaagtatcttcgtctctgccccgttcctatgaaacgatatatgagaatagtaaaatgatagtttataaattcgaccaataattctctggtgatgggtctactaaatccaaacgctctgccaaatcccttgc
>NC_017304.1:2642831
tgttgttactggctttttcccaaaagtagttgttttcaatttgcggcgaaaataaagtatcatcttgttgcgcaaaattataagtttgaccggattcaccaaattcgtcggctttcgaatttgccattaatccaataccaactgctgtcgcaatggcaactgataaaataattacccaaaacctttttaaaacagtgagaaacagccttcccatctctgcgcctccttttactctctggtctatgcgttatagacttcataacattagtctatatcatatagactaatttgtcaattatgatttaatttcagatactttgcaatttgaagaattttttctcgtctgtcatttgaaagtcggttcatataattttttaaataccagcttgaatattcgattcaaaagaatgccttttaataattgccgcaagctcaacatctccgagagtattaagcagtaaagtaaattcttcttcatttaattgtgcgtcaagcaatat
>NC_017304.1:2701480
gttcctttaatccaaagaactcacttaacttttccaccttttcttttatttcctttacatttacatttgaaagtgcgaggggcaacgctatgttatcttcaaccgacatattgtccaaaagattgaagtcctgaaacaaaaatccgatcttgtttcttctgaacaatgaaagttccctgtttttcatagttaaaacatccctgccatcataaaaaatattgcctgatgtaggtctgtcgattgtagacaggatatttagcaaggtggttttgcctgctcctgacggacccattattcccaggaattcccctttgtatacttttaagtcaataccgtccaaagccgtaaaagccattccctttgaaccatattccttcctcaggttctttgcttcaagtactgcttccatactatctcctccggattcataataaaattctctcctaaataaaagagagaatttattcttctacttatattctaattgctgcaaaagcttc
>NC_017304.1:2765836
attttttgttgttttatttccttatgttttaatattactgctaaaaaaggtacaaataaatcctactatcaaacaaaaaggtgcaaaataaaaaagggaaatattgtatgttgtgatttttaaaaaaaagccgttatcttatatgtcagctcacatctaacactaccgggacagttgatatgtttcctctttcagtatgaaacaaatctattgacaagacaggtttataatgataaacttaagaggtcgatagttataaacctaagttaaagaaaggggaatgttatgaaatattatttaaacgacagtgaatatcggtttatgtgcattgtatgggatgtggagcccataaattcaatggaactcgtaaggatatgttatgataagcttgggtggaaaaaatccacaacatttactgtaatccgaaacctgtgcaaaaaaaagattctttccaatgagaatgcagtagttaaggcacttgtttcgcgtaacagtattca
>NC_017304.1:3364367
ttcgggtatcggacctgctgcaaacaccatataatataaattgttacgcttgtaaaaccacggaccttcttcataggaagtcggtctgtcgtttttgcttcgctgtccaaatcctgctgtggtaagaggtactttgacaatgccgcccgaataggaaatcatgtcaggattcagtttcacatagtaaagatcagggtttccccagtaaaggtacgcctgcccgtcatcatcgataaacacggtggggtctatctcaccccagcccccgcggtctatcaaaggtttccccaaggcatctttaaacggacccgtcggactgtccgatactgcaactccaatcgcctctcctccgcctttctttgccagaggaacgtaaaaatagaatttgccgtttctttccacgcactgacccgcccatgctttaccgcttgaccaactgaagtcagtgtaggacaacactgttccatgatcggtccagtttgccatgtctgtcgtggagt
>NC_017304.1:3543358
ttcagagtttgagagggttcggtaacccggtaaggcccctagcccaatcagtgctttacctccgtcagactttacttgaggctagccctaaagctatttcggggagaaccagctatatccgagttcgattggaatttctccgctatccacagctcatcccaaaccttttcaacggttacgggttcggtcctccacgagactttactctcgcttcaacctgtccatggataggtcacccggtttcgggtctattgcatgcgacttgtcgccctattaagactcggtttcccttcggctccgtaccttatgagtacttaacctcgccgcatacaataactcgccggaccgttctacaaaaagtacgctgtcgagctttaacgctctccaactgcttgtaaacatagggtttcaggttctctttcactcccctcccggggttcttttcacctttccctcacggtacttctccactatcggtcaccagttagtatttagccttg
>NC_017304.1:3551539
tttctgatgttgtcaaactccatcaaatccgttttcttgactatgccgtgtttggttgccatgaacaaatacaggccttctttgtattcagatataggaatcaccgtagtgattttttcattctggtcaagctgcagaagatttactattgccgttccttttgcctgtcttccggcttcgggtatttcataggtctttagcctgtaaaccttgcccttgtttgtaaagaacagtatgtaatcatgggtcgaagttataaacagttgctcaacaaagtcttcttcccgggtgctaagtccaattacaccttttccgcctcttttttggctcttgtaagtgctggtcggaagtctttttatatatccaaaatgggtaagggttacaacattttcttcaacttctataaggtcttcaatttctatttcgtcttcatcagggatgattttcgtccttctttcgtccccatacttttgtttaatttcctccagctcttttttaat
