# Supplementary material for: Genome-Wide Transcription Factor DNA Binding Sites and Gene Regulatory Networks in Clostridium thermocellum
Source: Front Microbiol. 2021 Sep 7;12:695517. doi: 10.3389/fmicb.2021.695517 (PMC8457756; doi:10.3389/fmicb.2021.695517)
Supplement: Supplementary file 5 [file Data_Sheet_2.ZIP › Supplemental folder/BlaI_0696.all.500.fasta.e1600]

>NC_017304.1:1031303:1031802
TTTTGTGATG GCAATGGCAA ATCCCACTTT GGATTTCATA AAAAAGGATT 
ATCTTTATGG AGAAGGAGAG ATGACAGGCT ATCAAAGGGT GAAATCCGGG 
GAACACATAT ATATTGACGG TGAGTACTAT GATTTGCCGG CGATTTATAA 
AAAGCACTTT TCACGTGAGA ATATAGGAAT GAAGTACAAG TTTGTATATG 
CAAAGAGAAC AAAATTAATA TTGTACATAG AGCCTGTGGA TGATAATGAA 
TAGACTGTTT CGCAGATGGG AAATAAAAAA GTTACATATA ATGAGATTTA 
GGATACCAAA GATGAATGCA AGAAAAAATG TTATTCAGGA ATCACATAAA 
ATCCTGCTTG CAAAGATAAT AAAGTGCAAA AAAATTATAA AAAATAGTAC 
TGGCATGTAT AACATATTTA TGGTATTATA ATGCTATAAA TTATGGAATT 
AAAATGTAAT ATTTTTGTAA ATTATAGACT ATTATTATGG GGAGATGTAT 


>NC_017304.1:1199832:1200331
TAATGAATTG ATTATAACCA AGCCTTTGGA AAGTGGATAT ATTTTCAGCC 
ATAGTCCTCT TTGGAATATT ATTAAAGAAG AAGTCATAGA CAGTGAACCT 
CCGAGTGTTC CAACGAATTT GCAGGTGGTT TCAAAAACTT TAACCACTGT 
GACGTTGCAA TGGGATACAT CTGAAGATAA TGTGAATGTG GAAGGGTATG 
AAATATACAG AAACGGTATC AGGGTAGGAA ATTCCAGAAC TTTAAGCTAT 
ATAGACCATG GGTTGGTTCC CAATACTGAG TATACGTATA CTGTCAGAGC 
TTATGATGCA GTCCGGAATT TGTCGGACTT TAGTGAAGCT GTCAAAGTCA 
GAACCGATGT TGATAATGAA CCTCCTACGG CACCTAAAAA TCTTGGCATA 
AGCTCGAGAA CCGACACTTC TGTGACTTTG ACATGGTCAG CTTCAACAGA 
TAATGCTGCA GTTACAGGCT ATAAAATTTA TAGAAATGGA GTTAATATTG 


>NC_017304.1:1243993:1244492
AGAAACTGTA TTAGGTACGC CAGGGGGAAT AAGAAGGATA AAAAACAGTT 
TTTTATTGAT TTTTGCATTC ATACATCCTA CCAACCTTTT AAAGTTATTT 
TAAAGATTTT AATTATTTCG AACTTGTTTT TGCTCATTGA AGAACTTCCA 
ATTTCCTCTC AGTGTCTCAT GGGAAAGCCC GGCTTCAAGG TATTTTAAAA 
ACAGGTCACG GTCTATATTT ACCGCTCCTA AAGACTCAAG GTGTTTTGAA 
TAGACTTGGC AGTCTATCAA AAGAAAACCT TTTTCCTCGA GTTTCTGACA 
TAGAGTGATA AGGGCTGTTT TTGAAGCGTT GTCCATAGTC GAAAACATGG 
ACTCGCCAAA GAAACATTTT CCTAAAGAGA CACCATAAAG TCCTCCGACA 
AGGCGACCTT CATACCAGGT CTCAACGGAA TGGGCGAATC CTAAGTCGTG 
CAGTTTGGAA TAACTTTCGA TAATTTCGGG AGTTATCCAT GTATTGCCTT 


>NC_017304.1:1299794:1300293
GGCCCAGGAA CTTGAGATGA AGGATACTTA TTTTACAAAT CCCACGGGTC 
TTTATGATGA AAAACAATAT ACAACGGCGT ATGACCTGGC CGTTTTAATA 
AGATATGCTC TGACAAAATC CAGCACTTTC AATGAGATGT TTTCGGCTAA 
GGCCAGACCA TGGGTTGACG GAACGCAGAT TTTAATAAAC AGCAATGAGT 
TGTTCTGGAG CTATGACGGC GTTGACGGTG GAAAGACCGG ATATAACGAA 
ATAGACCGTC AAACGGCAAT TACCACTGCC ACAAGAAACG GGCAAAGGTT 
GATATGCATA GTTCTTGATT CACCGGAAGA AAGCATGTAT GACGATTCGG 
TAAAGCTTCT GGACTATGGT TTTTTAAATT TCAGGACAGG CATTCTGGTA 
TCAATGGGAC AACCTTTGAA GAAAGTTACC GTCGGCGATA AAGTTATAGA 
TTTGGTTAGC ATAGGTGACT ATTACTATAC TTACCCTGCC GGGGAAAATT 


>NC_017304.1:1378200:1378699
TCTGTTTGCA AACAGCACCG AATATATAAA CAGAATAAAG ATTACAAGCC 
CTAAAATACG GAAAGACGAA TAAGGGAAAC CCAGCGTGGT GGTAAGAGGA 
TAAACCAGGC TGAAACTCAT TAAAGCCGCA AGAACAAAAC CGGCCAGATA 
ATCGAGAATT TTTTTGCCGT CCATCTTTTG TATCACCTCA TTTTTTGCGA 
AAATGTTTTA TCTATACTCC AGCACATTTT TGATGTCATC TTCGGTTTGT 
ATTTTATAAA CCATGACTCC AATTTCCAAA AGCTCGTTTA AAATATTGTT 
TACTTCAAAA GAAGCGGTAT TTACAACATG TTTCGGGCAA ACGTACACTA 
AATTTATGTC GTACCCCATT AGTTTTGTTT TGTAAATCTC ATCATAGAGT 
CCATAATCCA AATTAGACGT AAAAAGGAGT ATCGAAGTTT TTTTCAAGAC 
ACTGTTTTTC ACATAAATAT TAAGGACGTC TTTTATATCC ATGGTATTTT 


>NC_017304.1:1436589:1437088
AAAACAATAA CTATGTGTTA TACTACTAGA CGGAAAATAC GCACGCAAGC 
TTGATTTATG GGATGGTGCC GAAAGGTTCC CCATAAAGAT GAAGGTTGCG 
GAGGTGTAAA ACTAACGGAG GTGTTTTGAA TGTCAGTTAT TTCAATGAAA 
CAATTATTGG AAGCAGGTGT TCACTTCGGT CACCAGACCA GAAGATGGAA 
CCCGAAAATG GCCGAATACA TTTTCACAGA GAGGAACGGT ATATACATTA 
TAGACCTTCA GAAAACTGTG AAAAAGGTAG AAGAGGCTTA TTATTTCTTA 
AGAGAAGTGG CAATGAACGG CCAGGGAGTC CTGTTTGTAG GTACCAAGAA 
GCAGGCTCAG GATTCCATAA GGGAAGAAGC ACAAAGAGCT GATCAGTACT 
ATGTGAATGC AAGATGGCTC GGCGGAATGC TTACCAATTT CAAAACAATC 
AAAGGAAGAA TAAACAGATT GAAAGAGCTC ACCAAGATGG AAGAAGAAGG 


>NC_017304.1:1470376:1470875
TGCAAAAAAA CGTAAACAGT GTTGTGATGG AAGTGTCTTC TCATGCTCTC 
GAGCTTCACA GGGTAAGCTG CTGTGAGTAT GAAATAGGGG TGTTTACCAA 
CCTTTCAAGA GATCATCTTG ATTTTCATAA AACTTTTGAA AATTACCTTA 
ATGCGAAAAT CAAGCTTTTT GGCATGTGTA AAAAAGGCCT AATAAATATA 
GACAATGAAT TTGGACCGAA AGTGGTGGAC AGCGCCAGGT GCGAAGTCTA 
TACAATGGGG ATAGACAACA AAGCAGATTT GAGGGCGGTG GATATTGTAC 
ATCACCCGGA CAGTGTGGAT TTTACGGTTG TTTCCCCTTG GTTTACCGGG 
GATGTCAGAG TGAATATTCC CGGAAAATTC AGTGTATATA ATGCTTTAGC 
CGCAATAGGA ACCTGTGCTC TTATGGGAGT TCCCTTTGAA TATATCAAAA 
AAGGGTTGGA AAAGGTAACT GTCCCAGGCA GGGCGGAAGT TCTTGATATC 


>NC_017304.1:1532858:1533357
GGAGGAAAAT TGATTGTTGA GGGGGATTAT AGAATCCAAA CAAAATCAGT 
GGATGAAGAG GGCAATGTAT AATGCTCCCC ATTGTCAAGA CAGTTTTTTA 
GCTTTTCTAA GTTAGCTCTC CTTTCTTAAT TTTGTATAAT CTTTACAACT 
GTGCACTCTG TTGGAGGATG TCAAGGGCGA GCGTAAGCGA GTTCATCTTG 
ACCCTTGACA TCCTTTGGAC ATATATCCTT TTGCTTTCCG GTCTGTTATG 
ACAGACCGGC TGCCTTCCGG TGAGGACGGG GTTTGGGGCG GAGCCCCATA 
ATTCTATACA ACTGCCAGTA GCTGGTCATA TCCTCCAAAG TAATACTCTG 
CCGGTGTTTT GTAATCCAAT GACTGGTGCG GTCTCCTATG GTTATAGTGC 
TCCACATATT CCTTTGTGAT TTGTCTAAGT TGTTGTACCG TTTCGCACTC 
TTCAAGATAA AGTTTCTCCC ACTTGTAGGA ACGGAAAAAT CGTTCTATCC 


>NC_017304.1:1641405:1641904
AGTTGCATTG TGGGGTACAT CAGGACAAGG AAGATTGAGA GCTAGATCTG 
AGAATGGGTT ACAAGTTACA GCAAAGGCAA TGAGGGTAAG AGAGAATTGG 
TTTGATGAAG AACTTAAGAC AATAGTTACC AACCAGACTT CTTGGACAAG 
CTGGACACCT TATTTTGACT TAAAAACAGT TAATGTTGGG TATTATGCAA 
GAATAGAAGG ATCTCAGTCA GCTAAGGGTC AAGCAGAGTT CGAAGTTTAT 
CAGTTATAAA CTATACATAA TGATTTGGCA TAAGACCTGG ACCAATGGTC 
TGGGTCTTAT GCCTGCTTGT GAGGTGCAAT ATGATGGTTT TAAAAAAAAT 
ACTTACACTT GAAACAAAAT TATTTATCAG AAAATATTAT TTAATAATTC 
CCATGTTTTT ATCTTTTTTA TACATGTTTT ATGGGTATTG TATTATGAAA 
GATAGACTTG ATAATTTCTC ATTTATAAGA ACTAGTGGTT TTGTTATGAT 


>NC_017304.1:1767376:1767875
AAATTTACTA TGAAATTTAA GCTTTTATGA AACTTAATTT AGCTCGAAGA 
GAGGACTGTA ATATCTTGTA CGAAGCATGT CTTCTATTTC GTTGATGCTT 
TTACCAAGAG CATTGACAAT GAATACGCCG TAGTTTGACC TTTGACCTGC 
GGTCATTTGA GGCATGTTGT TTCTGGAAAC ATAGGATATC TGAAATGAAT 
TTCCTTCATA TACAATAGCG TCTATGGGAT AGTTGTAGGT TTCCAAATCG 
ACAACCTCGA AACCTCTTTT TGCCAGTTCC CGCTTTAAGT TGTCGAGCCC 
TTTCTGAACT GCCACTACCA TAAAAACCAC CTCCGCAAGC AAGAAGTATT 
CTATAATATG AGTATTTGCC GGAAGTGGTT CATATATACT TTATGATTGA 
GTTTTCTCTT TATTATTTCT TATTCGCAAT AAGGTAAAAA ATATAAATTA 
TCATTACGAC AAGATAGATG GCTGCGCTTA TCTCACGATA AATTCCGAAT 


>NC_017304.1:1898273:1898772
TCATCGACCA CTTGACTGGA AGAATTGTTG ACAGCAGAAT TATTTGTAGA 
AGAATTGGTT GAAGAATTAC CGGTAGAACC TTTATTCAAA GTCGCCAATA 
TCGTTTCATC CGTCACAGTC AGTTTTGGTG TCTCCGTTAC TTTAACATAA 
GAACCGTAAA CCCATCCTGT CTTGCCATTG TACGAAATTT TATACCAACC 
GTTTGAAGTT TCTATTATAT CAACCTTGGT TCCATTTGGA ATTTGGTCTA 
TGATTTTCGT CGAAGTGCTG GGATTTTCAC GCATATTAAG CATGCTTGCA 
GTAGTTACTC CCGTTTTGTT CTGCTGTGCA AAAGAAGTAC ATGTCCATAA 
AGAAACAGAC AAAGCCGAAG CAGTTATGTA CATGAAAACC TTGTTAAACT 
TTAACATCCT TTATCCTCCG TTCCTTTTCT TTCCTATTCC TTTTGCAAAA 
CCAAATGACT TTAAACAACG CTCCACATAA ACTTCATACA AAAAACACAT 


>NC_017304.1:200202:200701
TGTGTCTCAT TGCATCATTG GACGGAATAA AGAAAATAAA CGATGAGCAC 
CCTGACGTGT TAATATATTG TGCAGCTGTA GACGATAAAT TAAATGAACA 
TGGATATATA ATTCCGGGAT TGGGAGATGC AGGAGACAGA CTTTTCGGCA 
CCAAATAGGA CTTTGGATGT TAATCGGGGG GAAAAGTTTA TGAGGCCGTC 
CTGGGATGAA TATTTTATGG AAATAGTTGA ACTTATCAAA ACCAGGTCTA 
CGTGTCTTAG ACGTCAGGTG GGTGCTTTGA TTGTCAAGGA CAAAAGGATT 
CTTGCAACCG GCTACAACGG TGCGCCGATG GGGTGCAAAC ACTGCAGCGA 
GATCGGCTGT CTCAGGGAGA AACTCAATGT GCCTTCCGGA CAGAGGCATG 
AGCTTTGCAG GGCAATTCAC GCGGAGCAAA ATGCCATTGT CCAGGCTGCA 
TACTCCGGCA CAAGCGTAAA CGGCGGCACG CTGTATGTGA CAACCCAGCC 


>NC_017304.1:2410111:2410610
TAATTCTCAT CCAGTTCATT TTATGTAAAT ATTAAGTATG CAAGCAAAAA 
AGCAGGTTTA AAAGCCTGCT TTTTGTATTT TCAGAACAAC AACAATGGGC 
TATTTCAAAA ATCTATTTTG AAACAGCCCA TTTTATATTG CATACAACTT 
CCAACTATTA ATTAATCAAC CCGCCGTCAC ATAATTTACC CATAAAGAGT 
ATTGTGTCAT ATTTTTCATC CGCAATTACG AATGCAAACG GTCTGTTTGC 
AATAAACTTG GGTCCGGGTG CTATACTCGT CGGAGCTATA GGTATTACAA 
CCACTCCGGA AGCTTCCGTT CCTTTTTCAT TTACTTCCAC TACTGCCTTA 
TGCAAAACAT CACTAATAAA TGCGTCGGCT TCAGTCATAC CGGACAAGTC 
AGCGTCTTCC TCAAACGCCT TTTTCATACC TAAAGCCTTC AAACTTTCCA 
TTATACTGCC GCTTTCGCCC TTGGCATACT CCATTTTAAA GCGAGGTAAA 


>NC_017304.1:2641084:2641583
CACTCCCCAA AGAGCATAGG AGATAAATTT GGGAGCTTTT TTAAGCAGCA 
GTCTTACAAT TATCACAAAA AGGATCACAT AGCTTGCAGT AAGGCTCATA 
TTCAGAACAG TAAGAAACAG TTTACTCATT ACTACTCCTT CCATGCCCCT 
CAATCAATAT CTACAGTCTT ACACTTGCTC AATTTTGGCT GCCGATAAAA 
GCTTTTAAAA GTAAGTTTAT ATTCTATTAA TGACAATACT CCTTGGTCTA 
TACAACATCG ACCTACACTA TAAGCTTACA CCGCATAGAC CAAATTACCA 
ATAGATATTT ATATATTAAT AATGTAACTA TATAGAATTT CACTAAATAC 
ACTCCGGAAA AATGGCGCAA AGTATCTTCG TCTCTGCCCC GTTCCTATGA 
AACGATATAT GAGAATAGTA AAATGATAGT TTATAAATTC GACCAATAAT 
TCTCTGGTGA TGGGTCTACT AAATCCAAAC GCTCTGCCAA ATCCCTTGCA 


>NC_017304.1:2642582:2643081
TGTTGTTACT GGCTTTTTCC CAAAAGTAGT TGTTTTCAAT TTGCGGCGAA 
AATAAAGTAT CATCTTGTTG CGCAAAATTA TAAGTTTGAC CGGATTCACC 
AAATTCGTCG GCTTTCGAAT TTGCCATTAA TCCAATACCA ACTGCTGTCG 
CAATGGCAAC TGATAAAATA ATTACCCAAA ACCTTTTTAA AACAGTGAGA 
AACAGCCTTC CCATCTCTGC GCCTCCTTTT ACTCTCTGGT CTATGCGTTA 
TAGACTTCAT AACATTAGTC TATATCATAT AGACTAATTT GTCAATTATG 
ATTTAATTTC AGATACTTTG CAATTTGAAG AATTTTTTCT CGTCTGTCAT 
TTGAAAGTCG GTTCATATAA TTTTTTAAAT ACCAGCTTGA ATATTCGATT 
CAAAAGAATG CCTTTTAATA ATTGCCGCAA GCTCAACATC TCCGAGAGTA 
TTAAGCAGTA AAGTAAATTC TTCTTCATTT AATTGTGCGT CAAGCAATAT 


>NC_017304.1:2701231:2701730
GTTCCTTTAA TCCAAAGAAC TCACTTAACT TTTCCACCTT TTCTTTTATT 
TCCTTTACAT TTACATTTGA AAGTGCGAGG GGCAACGCTA TGTTATCTTC 
AACCGACATA TTGTCCAAAA GATTGAAGTC CTGAAACAAA AATCCGATCT 
TGTTTCTTCT GAACAATGAA AGTTCCCTGT TTTTCATAGT TAAAACATCC 
CTGCCATCAT AAAAAATATT GCCTGATGTA GGTCTGTCGA TTGTAGACAG 
GATATTTAGC AAGGTGGTTT TGCCTGCTCC TGACGGACCC ATTATTCCCA 
GGAATTCCCC TTTGTATACT TTTAAGTCAA TACCGTCCAA AGCCGTAAAA 
GCCATTCCCT TTGAACCATA TTCCTTCCTC AGGTTCTTTG CTTCAAGTAC 
TGCTTCCATA CTATCTCCTC CGGATTCATA ATAAAATTCT CTCCTAAATA 
AAAGAGAGAA TTTATTCTTC TACTTATATT CTAATTGCTG CAAAAGCTTC 


>NC_017304.1:2765587:2766086
ATTTTTTGTT GTTTTATTTC CTTATGTTTT AATATTACTG CTAAAAAAGG 
TACAAATAAA TCCTACTATC AAACAAAAAG GTGCAAAATA AAAAAGGGAA 
ATATTGTATG TTGTGATTTT TAAAAAAAAG CCGTTATCTT ATATGTCAGC 
TCACATCTAA CACTACCGGG ACAGTTGATA TGTTTCCTCT TTCAGTATGA 
AACAAATCTA TTGACAAGAC AGGTTTATAA TGATAAACTT AAGAGGTCGA 
TAGTTATAAA CCTAAGTTAA AGAAAGGGGA ATGTTATGAA ATATTATTTA 
AACGACAGTG AATATCGGTT TATGTGCATT GTATGGGATG TGGAGCCCAT 
AAATTCAATG GAACTCGTAA GGATATGTTA TGATAAGCTT GGGTGGAAAA 
AATCCACAAC ATTTACTGTA ATCCGAAACC TGTGCAAAAA AAAGATTCTT 
TCCAATGAGA ATGCAGTAGT TAAGGCACTT GTTTCGCGTA ACAGTATTCA 


>NC_017304.1:2831138:2831637
GTTTAAGTAC ACTTTTGTGA ATACTATCCA AAGGTATTGT TTCAGAAACT 
TCCTTCCGAT TTGGTTGTCT TATCCTTACT CCAAGTTATT ACGACCGGAT 
TGATTTTGCA TTATCCTATA AGCAGCAAAG CCATTGACAA TATCTTTGTA 
GCATAGCCTT TATGCCTTTG GGACGGTCTA ATGCCAAATC CCGAATAACC 
ATCATTGTCA ATACTTTTAG CATCTTTGCG TCTAATACTT ATAGTGTCTA 
TAATAATCTC GCCATTTATA AAAAATAAGA GTTCTGTTCT GCTATGCGGT 
CTTCCTAAAT CCATTTCAAC CACTCTGCAT ATGTTATATT TCTTTGCTGT 
GAATTACTAA ACCTCCTAAG CGCACCTGGA TTTAATCTCT TGCCACATCT 
TTCCACTGGT CTATCATTTC TCCATATTGC TTCTCGTGTT CAAGTGCCGG 
TCGCACTAAA AACAATTCTT CCATCAGCGT TTCGCCCTAA TTTATTAACT 


>NC_017304.1:3106127:3106626
TCAAATACTG TTCCAGTTGC TGCATGATTT CCGCGTCCAA AAACATATCC 
GCTTACCTCT TATATCTTTC CTACCAAATC AATGCTTGGT TTAAGCGTTG 
CTCCGCCTTC TTTCCATTTT GCCGGGCAAA CTTCACCGGG ATGATTTCTG 
ACGTATTGTG CAGCCTTTAT TTTATCAATA AGAGCCTCGG CATTACGTCC 
GACATTTTCA GCTGATACTT CAACATATTG AATAACACCG TCAGGGTCTA 
TAATAAAGGT ACCTCTGTCT GCCAATCCTG TTGCTTCATT GAGAACATCA 
AAGTTTCTGG AAAGAGTATG GGACGGATCG CCAATCATTA CATAAGTAAT 
TTTCTTTATA GCTTCGGATG TGTCATGCCA TGCTTTGTGA GTATAATGGG 
TATCGGTGGA AACAGAATAA ACTTCTGCTC CTAATGCTTT AAATTTTTCA 
TAATTATTCT GAAGGTCTTC AAGCTCGGTC GGGCAAACAA AAGTAAAATC 


>NC_017304.1:3128576:3129075
AGGATAGAAC GATTTTTCCG TTCCTACAAG TGGGAGAAAC TTTATCTTGA 
AGAGTGCGAA ACGGTACAAC AACTTAGACA AATCACAAAG GAATATGTGG 
AGCACTATAA CCATAGGAGA CCGCACCAGT CATTGGATTA CAAAACACCG 
GCAGAGTATT ACTTTGGAGG ATATGACCAG CTACTGGCAG TTGTATAGAA 
TTATGGGGCT CCGCCCCAAA CCCCGTCCTC ACCGGAAGGC AGCCGGTCTG 
TCATAACAGA CCGGAAAGCA AAAGGATATA TGTCCAAAGG ATGTCAAGGG 
TCAAGATGAA CTCGCTTACG CTCGCCCTTG ACATCCTCCA ACAGAGTGCA 
CAGTTGTAAA GATTATACAA AATTAAGAAA GGAGAGCTAA CTTAGAAAAG 
CTAAAAAACT GTCTTGACAA TGGGGAGCAT TATACCTTAT CTAATGTGAG 
CGGTAATGTC ATTTTTCCTG TCAGCTGATT TACCCCCTTC TTTTACTTGG 


>NC_017304.1:3357395:3357894
TTATGGTTCC TGTACTGATG GGCCCCTGAC CTTTTTGTGT AAGGCTGTTT 
CTGGCATTCC AGAAATCCTT TCCGGTGGTG GCTTTTAACC TTAATGTTGA 
GCCGGTTAAA GCCCATTTTG AATTGTCCGG ATTATGATTC CACGCCCACT 
GAAGCCCTAA AGTTTCGGAG TTGAATTCAT CTGAAGTCGC CGGAACTTTT 
ATAGGTTTAT TCTGTATCGG TTTGGTATAT CTCGATTCAA CCTGGCCTAT 
ATATCCCGGC CTTCCGAACA TAGGCCAGCC ATTCTGCCAT GTAATAGGGC 
ATATTCTGGT GGGACGGCCG ATTGCGCCGT CGTCTTGGTG AAGATAGCCC 
CAGTAACTGC CATCGGGTAA ATCGACAATA CCTCCCTGAT GTCCTCCTTT 
TCCGGCAGTA CACAGGGTTA TAGTTTCACC ATAAGGTCCC CATACGTTAT 
TTGCCCTTGA ACACACCAAT CTTTGTGCCG GTACCGCATT AAACAAATAA 


>NC_017304.1:3364118:3364617
TTCGGGTATC GGACCTGCTG CAAACACCAT ATAATATAAA TTGTTACGCT 
TGTAAAACCA CGGACCTTCT TCATAGGAAG TCGGTCTGTC GTTTTTGCTT 
CGCTGTCCAA ATCCTGCTGT GGTAAGAGGT ACTTTGACAA TGCCGCCCGA 
ATAGGAAATC ATGTCAGGAT TCAGTTTCAC ATAGTAAAGA TCAGGGTTTC 
CCCAGTAAAG GTACGCCTGC CCGTCATCAT CGATAAACAC GGTGGGGTCT 
ATCTCACCCC AGCCCCCGCG GTCTATCAAA GGTTTCCCCA AGGCATCTTT 
AAACGGACCC GTCGGACTGT CCGATACTGC AACTCCAATC GCCTCTCCTC 
CGCCTTTCTT TGCCAGAGGA ACGTAAAAAT AGAATTTGCC GTTTCTTTCC 
ACGCACTGAC CCGCCCATGC TTTACCGCTT GACCAACTGA AGTCAGTGTA 
GGACAACACT GTTCCATGAT CGGTCCAGTT TGCCATGTCT GTCGTGGAGT 


>NC_017304.1:3446640:3447139
GCTTGCTCCC AAGCAGGAAA CCATAAACAT GTTTTTGCTT TCAAATGACT 
ACCATAATGT GAAGGTCATC CTGAAGGCGG AATTCTCTGA GCAGGACGAG 
ACTTCCCTTC TGATTGAGCC GGGATCCATC CCTGTCAGCG AGTTAAAGCT 
CATGATAAAG GACAGGAACA TGTCCAAAAT GCCTTCCATT ATGAGAAAAG 
CGGTGGAAGA GGCCATAGAC ACTTACAGCA GGACCAACGA TCCGCAGGTA 
ATAGACCTGA TTTTGGACAA GGCAAACTAT GTCCACATGA AAAGCATTTC 
AGACTCTTTG GACAACAAGT TTATAAACGA GCTGGTTGTT ATCCTCATCG 
ACTTAAGAAA TATTAATATT TTTCTTCGGG TTAAAAACCT GAAAAAATCA 
TGGGATTTTT TGCAAAAAGT CTTTATCCCG GGCGGACACA TCGGCATCAA 
AGTTTTTATT GAAAACTTTG ACGCCCCCCT GGAAAGCCTT GTCGAAGAGC 


>NC_017304.1:3543109:3543608
TTCAGAGTTT GAGAGGGTTC GGTAACCCGG TAAGGCCCCT AGCCCAATCA 
GTGCTTTACC TCCGTCAGAC TTTACTTGAG GCTAGCCCTA AAGCTATTTC 
GGGGAGAACC AGCTATATCC GAGTTCGATT GGAATTTCTC CGCTATCCAC 
AGCTCATCCC AAACCTTTTC AACGGTTACG GGTTCGGTCC TCCACGAGAC 
TTTACTCTCG CTTCAACCTG TCCATGGATA GGTCACCCGG TTTCGGGTCT 
ATTGCATGCG ACTTGTCGCC CTATTAAGAC TCGGTTTCCC TTCGGCTCCG 
TACCTTATGA GTACTTAACC TCGCCGCATA CAATAACTCG CCGGACCGTT 
CTACAAAAAG TACGCTGTCG AGCTTTAACG CTCTCCAACT GCTTGTAAAC 
ATAGGGTTTC AGGTTCTCTT TCACTCCCCT CCCGGGGTTC TTTTCACCTT 
TCCCTCACGG TACTTCTCCA CTATCGGTCA CCAGTTAGTA TTTAGCCTTG 


>NC_017304.1:3551245:3551744
ATAAGCTCGT CATTTTCCCT CAAGGAAACC GCTGTAAGGC CGCCTTTTCT 
GATGTTGTCA AACTCCATCA AATCCGTTTT CTTGACTATG CCGTGTTTGG 
TTGCCATGAA CAAATACAGG CCTTCTTTGT ATTCAGATAT AGGAATCACC 
GTAGTGATTT TTTCATTCTG GTCAAGCTGC AGAAGATTTA CTATTGCCGT 
TCCTTTTGCC TGTCTTCCGG CTTCGGGTAT TTCATAGGTC TTTAGCCTGT 
AAACCTTGCC CTTGTTTGTA AAGAACAGTA TGTAATCATG GGTCGAAGTT 
ATAAACAGTT GCTCAACAAA GTCTTCTTCC CGGGTGCTAA GTCCAATTAC 
ACCTTTTCCG CCTCTTTTTT GGCTCTTGTA AGTGCTGGTC GGAAGTCTTT 
TTATATATCC AAAATGGGTA AGGGTTACAA CATTTTCTTC AACTTCTATA 
AGGTCTTCAA TTTCTATTTC GTCTTCATCA GGGATGATTT TCGTCCTTCT 


>NC_017304.1:499491:499990
CCAAGGCTAA ATACTAACTG GTGACCGATA GTGGAGAAGT ACCGTGAGGG 
AAAGGTGAAA AGAACCCCGG GAGGGGAGTG AAAGAGAACC TGAAACCCTA 
TGTTTACAAG CAGTTGGAGA GCGTTAAAGC TCGACAGCGT ACTTTTTGTA 
GAACGGTCCG GCGAGTTATT GTATGCGGCG AGGTTAAGTA CTCATAAGGT 
ACGGAGCCGA AGGGAAACCG AGTCTTAATA GGGCGACAAG TCGCATGCAA 
TAGACCCGAA ACCGGGTGAC CTATCCATGG ACAGGTTGAA GCGAGAGTAA 
AGTCTCGTGG AGGACCGAAC CCGTAACCGT TGAAAAGGTT TGGGATGAGC 
TGTGGATAGC GGAGAAATTC CAATCGAACT CGGATATAGC TGGTTCTCCC 
CGAAATAGCT TTAGGGCTAG CCTCAAGTAA AGTCTGACGG AGGTAAAGCA 
CTGATTGGGC TAGGGGCCTT ACCGGGTTAC CGAACCCTCT CAAACTCTGA 


>NC_017304.1:505198:505697
GAAATGTTGC ACAGCTGATG GCCAAAGAAG GTAATTATGC GCAGATAAGA 
TTGCCTTCCG GCGAGGTAAG AATGGTTAGT TTGAAATGCA AGGCTACCAT 
AGGGCAAGTA GGCAACATTG ACCATGAAAA TGTCTCAATC GGTAAGGCAG 
GAAGAAAGAG ATGGATGGGA ATAAGACCCA CTGTTCGCGG TGTTGTAATG 
AACCCGGTTG ATCACCCGCA CGGCGGTGGT GAAGGTAAGT CACCGATTGG 
TAGACCAAGT CCGGTAACTC CATGGGGTAA ACCGACATTG GGCTATAAGA 
CAAGAAAGAA GAACAAGGCA AGTGACAAGT TCATTATTAA GAGAAGAAAA 
TAATTCAATC GCTATGTGAT AGGGTTTTCA GCGGCAAATG AAAGGAGGAT 
ATGGTAAGAA TGAGTAGATC GGTAAAAAAA GGACCATATG TTGATCCGAA 
ACTTCTTAAG AAAATAGAAG AAATGAATGC CAAAAACGAA AAGAAAGTTA 


>NC_017304.1:777376:777875
TGGGTAGGGA GCTGTTAAAA GCCAATTTCA GAAGAAAAAT AGCCAATATG 
GTAATTGAGA CGAATGAGTA CACCAAAGAT GCGGGACACA GGCCTTCCAA 
ACTGTTCCGA TTCAATCCGA ATTGGAATGA TATTTCCGAA TAGCATTGTG 
TTTTTTTGAC TGAAAGATAG CTGTCAATTT TTTTTCAAAA ATTTGTCATT 
GACTATTTGG TCTATTTGTT ATAGACTAAT AATGTGAAGT CTATAATGAA 
TAGACCAAGG AGGTACAATA ATGAGTAAAT TATTTCTCTC CGTTTTAAAT 
ATGAGCTTTA CAGCAAGCTA TGTAATTCTG TGCGTGATAC TTGTCAGGCT 
GTTACTTAAA AAAGCTCCAA AATTCATATC CTATGCTTTG TGGGGAGTTG 
TTGCCTTCCG CTTAATAGTT CCGTTTTCTT TTGAAAGCAT GTTTAGTCTT 
CTGCCTCGAA ATATGAATGC GGCTCCGATT CTTCATGGTG TCATCTATCA 


>NC_017304.1:797060:797559
TCAATGTATT CCAGTGCGGT TTTGATTACT TCAGGGTACT GCATGGTGTG 
CCTCCTTTCC CGTACGGTAG TTTCAGTATA CAATATCAAT TATATAAAAA 
CATTTCCTGC ATTGCGATTA TGAGTGTTGG ATAATATATC GGCATCTCAA 
AACAGGCTTC GGATTTATTC AAAAATATTT CTTTTTATTT GTTATATTCT 
TGACTAATTG GTCTATTTAG TATAGACTAA TAATGTGGAG TCTATATTGA 
ATAGACTAAG GAGGATTGGA ATGAAGGAAT ACAAACTTGC AGAAAGTGAA 
AAAAAGTTTG CGGAATTAAT TTGGCAGAAC GAGCCCATTG GCTCCGGCGA 
GCTTGTGAAG CTGTGTGAAA AAGAAATGAA CTGGAAAAAG TCCACAACAT 
ACACTGTACT TAAAAAGTTG TGTGAAAAAG GTATTTTTCA AAATAAAGAC 
GCTGTGGTTA CATCTCTGAT TTCAAGGGAT GAATATTACT CCAGGCAAAG 


>NC_017304.1:814771:815270
ACCGGGTTCA AAACAGGTGC TGACAATGCT TGCCCAAAAC GGTGCGCTGG 
CTGACATGGT TGCGGCAGGA GCAAGAATAC TCGAAAGCGC CTGCGGACCG 
TGTATAGGAA TGGGACAGGC TCCGGCAACC GATGCCGTTT CCTTGAGAAC 
CTTCAACAGA AACTTTGAGG GAAGAAGCGG TACAAAGTCT GCCAAAGTTT 
ATTTGGTAAG TCCTGAGACA GCTGCGGCAA GCGCAATAAC CGGAGTGCTG 
ATAGACCCGA GGGAATTGGG TGAGGCGCCG AAGGTAAGCA TGCCTGAAAA 
GTTTGTTATT GATGACAGCA TGGTACTGCC GCCCGCACCG GAGGGAGCAG 
AAGTTGAGGT GGTAAGAGGA CCCAACATTA AGCCTTTCCC GATAAACCAG 
GCATTGGCTG ACAAAGTTTC CGGCAAAGCT TTGATAAAAG TTGGGGACAA 
TATAACCACT GACCATATTA TGCCTTCAAA TGCAAAGCTT CTGCCTTTCA 


>NC_017304.1:902176:902675
ATATTATAAC CCAAGCATAG GAAGGTTTAT GCAGGAAGAT ACCTTCAGAG 
GAGACGGACT CAATTTATAT ACTTATGTTG CCAACAACCC GATAAAGTAC 
ATTGACCCAA CCGGTCACTG CAAAGAGAAT GCAGCTATTG CTTACCAAGT 
TGAGAATATT TTGCGCAGAT TGCGGAGAAA CCCCATTATT TCTCTGTCGA 
AAGTGAGTAT TCTTTTGGAT TATTTAATAG AGGGTTTAAG TTATAATCCT 
GTAGACCACA CAGCTACATC TGGACCAACT GTAATGGAAG CTGCACTGAT 
TGCTAAACAT GTTTATTCAG GGGAAAAAGG AGATGAATTA CCCGGTGGAT 
GGAAAATGCT TGAAGATCCA TATATGGTTG GAGGTCTTCG AATGGGCGTA 
TATGGGAGAA AAGGTGAGGA TGGAGAGATG GAATATGTAA TTGCAAATGC 
AGGAACAGAA CCTACTAGTT TGATAGATTG GGAGAATAAT TTGAAACAAC 
