# Supplementary material for: Genome-Wide Transcription Factor DNA Binding Sites and Gene Regulatory Networks in Clostridium thermocellum
Source: Front Microbiol. 2021 Sep 7;12:695517. doi: 10.3389/fmicb.2021.695517 (PMC8457756; doi:10.3389/fmicb.2021.695517)
Supplement: Supplementary file 5 [file Data_Sheet_2.ZIP › Supplemental folder/BlaI_0696_motif_sequences.fasta]

>NC_017304.1:777614..777632
TGGTCTATTCATTATAGAC
>NC_017304.1:2642818..2642836
TGGTCTATGCGTTATAGAC
>NC_017304.1:777583..777601
TGGTCTATTTGTTATAGAC
>NC_017304.1:797268..797286
TGGTCTATTTAGTATAGAC
>NC_017304.1:2641327..2641345
TGGTCTATACAACATCGAC
>NC_017304.1:2701460..2701478
AGGTCTGTCGATTGTAGAC
>NC_017304.1:2642849..2642867
TAGTCTATATGATATAGAC
>NC_017304.1:1436825..1436843
CGGTATATACATTATAGAC
>NC_017304.1:797299..797317
TAGTCTATTCAATATAGAC
>NC_017304.1:200445..200463
AGGTCTACGTGTCTTAGAC
>NC_017304.1:2641357..2641375
TGGTCTATGCGGTGTAAGC
>NC_017304.1:1300014..1300032
CGGTCTTTCCACCGTCAAC
>NC_017304.1:2410349..2410367
CGGTCTGTTTGCAATAAAC
>NC_017304.1:505436..505454
TGGTCTACCAATCGGTGAC
>NC_017304.1:3551480..3551498
AGGTCTTTAGCCTGTAAAC
>NC_017304.1:1200071..1200089
TGGTCTATATAGCTTAAAG
>NC_017304.1:1641647..1641665
AAGTTTATCAGTTATAAAC
>NC_017304.1:3106372..3106390
AGGTACCTTTATTATAGAC
>NC_017304.1:1244252..1244270
CAGTCTATCAAAAGAAAAC
>NC_017304.1:902415..902433
TGGTCTACAGGATTATAAC
>NC_017304.1:1898480..1898498
AGGTTGATATAATAGAAAC
>NC_017304.1:3357651..3357669
CGGCCTTCCGAACATAGGC
>NC_017304.1:3357617..3357635
TGGTATATCTCGATTCAAC
>NC_017304.1:3446877..3446895
CGATCCGCAGGTAATAGAC
>NC_017304.1:1470619..1470637
AAGTCTATACAATGGGGAT
>NC_017304.1:1767612..1767630
AGGTTTCCAAATCGACAAC
