# Supplementary material for: Genome-Wide Transcription Factor DNA Binding Sites and Gene Regulatory Networks in Clostridium thermocellum
Source: Front Microbiol. 2021 Sep 7;12:695517. doi: 10.3389/fmicb.2021.695517 (PMC8457756; doi:10.3389/fmicb.2021.695517)
Supplement: Supplementary file 5 [file Data_Sheet_2.ZIP › Supplemental folder/BlaI_1845.all.500.fasta]

>NC_017304.1:6573
tttttctacaggtatatgactccgttgattaccaacggttatgtatatattgcacaacctccattgtataagattactaaaggaaaaactgaactttatgcttacaatgacagtgagttggaaaagataatccgagagaaccaatggaaaaaagaagaatgcacaatacaaaggttcaagggtctgggtgaaatgaatccggaacagttgtggactaccacaatggatccggaaacgaggactattttaagagttgagttggaagacgctattgcggccgacgaaatttttacaattttgatgggagataaagttgaaccgagaaaagagtttatccaggccaatgcaaaacttgtaaccaatcttgatatataatttaattataaaacagggttatccctgttttttttctttttttatttgtaatttgcagttcttgtttaaaatatccggtaaaaatggattcttaaaacagtaaattttgtaaatgaatataaaat
>NC_017304.1:8691
ctgaggaggaagttcaatgaataaaaagggtcttggaaaaggattgggagcgttaatttccagtgccggtgaagaaaaggttgacagtggagttatcgaggttaaaataaatgatatagaaccaaataccaatcagccgagaaaatattttgatactgaaaaacttgagcagttagccgaatcgatacgaaaacacggtgtcgtccagccgataatcgtaaggcgcgaaaacggcacttacagaattgtggcgggggaaagaagatggagggcggcaaggcttgcaggccttacgacgatacctgttatagaaaaggatttatccaataaacagattatggagattgctcttattgaaaacatacagcgtgaagacttgaatcctattgaagaggcagaagcataccatagacttttgaatgaatttaacatgacccaggaagaactgtcgaattcaataggcaaaagcaggtccgccatcgcaaatactataaggcttt
>NC_017304.1:91921
caaacataacctgcctgtaaacagtgccacggaactgttctagataatgattcagaagataggctttttccgttttgtctttcgttttgtcaagaaggtaattcataagcagggcttcgttcactgttgatgccacttctgcaacaaagattttatattccgaataaacatagggttgggttttgttggtgtaatacgaatggagagcatggcccatttcatgagctatggtgaacacgtcatttattgtgccctggtagtttaagaggacatatggatgcgttgtgtatgctccccatgaatatgcgccgctggttttgccctggttttcgtacacatctatccagccgtttgtaaagccttccttaaggtgcgagatatattcttcccccaaagggcgaagtcctgcttccaccatctttaaagcttcctcatagggaatgttcttttttgattcctcgacaattggaacatacaggtcatacatatgaagctcgtca
>NC_017304.1:102502
cggataaaaaagttgaagttatggtaagtatttcgaagaagaaatacaagaagtttatacagacaaatgactactcctataatgattccgccgaaaattacgtatcgtgggaaaaagtaactctatacctggatgatgagctgatttcaggaattgagcctaatatgtatgcaagcagggaaaccggtgcatggtatatgtttgatgaagctgtcgaaggttcaacgaacgaatttaaggactataaaggtaatcacggcaatgcggtactgtattcggcaaacggtgttgtgccgggattgaacggaaacagtgtgtccctggacggagttgatgattatgttgctttgcctgacggaatagccggtactttctacaactttactatagctttctgggtgaggctggacaccataggtgaacagccgatatttgattttttcgatagtggttccaacaacaaatatatgcgtttaactgccgaaagtgatggaaaaatt
>NC_017304.1:127421
ctctggagtatctcgccaaaattgccctgtcccatgcagcggccggggcggacatggtggcaccgtcggatatgatggacggcagggtggcggcaatccggcaagagttggacaaacacaactttatcaatacgcttatcatgtcatatgccgtaaaatattcgtcatctttttacggaccgttccgtgatgctgcaaagtccgccccgtcctttggggaccggaagtcataccaaatggactatcacaacaaaaaagaggctgtaaaggaagccttgacggatataaacgaaggtgcggatattctaatggtaaaaccggcattggcttatttggacgttatcagcgaagtttccaaacactccagcctgcccacggcggcatacagtgtcagcggagagtatgcaatgataaaagcagctgcgaaaatgaatctgatagatgaatacccaacgatgtgcgaaactgcagtatctatctttagagccggagcggatatt
>NC_017304.1:147684
tatgaagacttttcaggaattgatacgttgtcgtcaactggagagatattgaagctgttttatgtagacggtaaattgtgtgctttatctagaagcgccaatggcagaccaatgtttgaagttattcaaaaagtgaaaatcaaatatggtgatgttaataaagatggaagaataaattcaacggatattatgtatttgaagggatatctgttgcgaaacagtgctttcaatttagacgaatacggcttaatggcggcggatgtggacggcaatggttcagtaagctcattggatttgacatatctgaagaggtatatattacgcaggatttcagacttccctgcaaacaagaaataatttgctgggcgcacgctaaaatagccaaagcactttaaagctttggctatttttatgaaattggaagtgataaaagaataatttaaaccaagaaaactcttcaaaacaatgattttaaaaagtgcttgtttgagaaacgtaag
>NC_017304.1:154698
tatatttcctgctccataaagtaagatgcttttaccttctaattctacaaattttcctttttcatcatccaaattacctttttcaaaatcatccaataatcgtactaattcagacaacatttataatacacctcatctacatattagatattataagaaatcgttagcttttgtttcatgtttaaaatattaaactaattttcaaaaaattgtcagtacatagaactaaaacagagatgattccaaggattactaaatagtttattgccttcttctattgatatagttttagtaaatcagatgcatactcatccagtatatcttctttaaacataccgtacttatattgctgacactttgcacatactcggttattttcttttttagactgcaattgtagccttctgaagctattcataacatctccgttccagatttgcaccagactttgttttaagcagtccccaacaactattggtttttctacggtacaacacggt
>NC_017304.1:160997
tttttgcggatttttttgcagagatggataatgggctgttgtttttaaaagctgatactccgctgaaaaaatcctctatatgtgaacaagcatattcgtcaaaattcttttcataaatcagtttatacaattctacggtcttatgcatggcatgatctatatcatattgaggattccaattcaataacttgttggacttactactgtccagcatcaatatctgactttcatatactgaatcatccggttttgtataatagtccaacccgtcaccccagacatgacagaatttatccacgatttctattgtggttttgcaatcatcttctttaggtccgaaattgtatgctcccgccagacttctgtcgcagtattgcttcattccaataagcagatacccgtacaagcaatccattacatactgatacggccttattgaatagggatttctgatctctattttgttcctgctgaatgctgctcttacacaatccggaata
>NC_017304.1:163857
cataagaaattattaatttgcccagtgttttagatactgtgtttgatttttgattattttcataaaaattgtctaaaatatctattttttcttcaaaatggttaacgattgtctgaagagtatcttgcataggcaaaacattgtagtagtggctttcttcttgtttggttaaatatattcgcttatctgttttatcatattgataggttgatataacgttccatcgccaggccgaaccgccatattggcttattgaaatagtaccgttatcaatatttgttgacacaattggtttgcctaaaagacctccatgggatgttatcaagccttcgacttctccatattttaggtatccatctttgcttccaaaaagaataagtgttactctgctattgccataagattcaatgccgtcctgaggagtatctatttcaaaagtaataattacatcttcataactgtcatgatttatgttcccgcgagtgagaaaaagtgggtaa
>NC_017304.1:177253
cggactgatagatccgtttatttcaagccaaccttccagaattgtaaacactattgtgagcctgtacagaaacggcgagctgtttcaccatgttatcgtgacatgtgtggaaacggtgcttggatttgttttaggaactctcattggaatattgatagcaataattctctggtggtctgagtttctggaaaaggttttggagccttaccttgttgtactaaacagccttcctaagattgccctgggtccgattttcatagtctggataggtgccggacctgcggcaatagtggttattgcaatgacaatatccgttgttgtgaccatacttgaggttttaaatggatttcttggcgtggacggtgacaaaatcaagcttgttaaaacctttggggcaaacaaggttcagatacttacaaaagttgttctcccgtcttcgctgccggttatggtaaatgccctgaaagtaagtgtcgggctttcatgggttggagttattg
>NC_017304.1:201878
ctttaccctggcggttatttccgtgcaaggtatgctcaaatcctatgcggctctttctattgccgtgccattgcttgtgctgggacttccgctgtttgacacgatatccaccatattccgcagggctttgaacagaaagcctattatgcagcccgacaggggacatctgcatcacaagctcatagacatgggatacagtcagaagcagacagtgcttgttatgtattcgcttagcggtgcattgggactgagtgccatagtcctggcggacaaaggctttgtcagtgccattatacttgtaataaccgttgcggcgtttgtaattggcggtgcaagatacatgctggagatggatgacgtagaaatacctgaaaagtataaacctaaagaagaaatggtaagtccggttgtaaatgaaataaaagaccaacagtaggcaacgaggagaatagaaattgaaaagacttaaggtaatgactgtttttggcaccaggcctgaa
>NC_017304.1:212809
tttgttattacaggctgtagagcggggggttcatatgaaacaatttacaagagttcttgccgtggcggttacggtatgcctgcttaatgttattttgccattttcgcagcttaatgtttttgctgcttcgattccgataaatgtctacgttgatgatttttcggacggagatttgaaaatacgctgggacagtgtcatgggggcaaagtcgtttcgtataagctatcatacgcctgaaggactatctcagagtataagcagcaatgacagtgtaaatacatatacgataaccggtttggaaagcgattttatatatgacatccgtgtggaactgtttaacaacctggacgctaccggaagtgtaatagcggaaggtcttttgtttttccttccgcgcattacgttttttgcgtcaagagtggaacagaccagaactgccattcccggaggaggctatgaaattggtgacaagccgaggctgaatcttaagtggaggatgc
>NC_017304.1:232115
agaaaaatttgaagtgggggactggatcggaatcgatattgatccggattttgggccgggatttcaggcgtatgaatgcggaagctggcttgtaagggatggacaggtggtggctgttgacagggacgactgggtcggacttttgaccaaccgggacccgaggacggccataggagtaaagcatgacggcaaggtagtgcttgttaccgtggacgggcggcagccgggatacagtgtgggactatcgtcgagggagcttgcaggctatttgctgactttggggattaaagacgctgccatgctggacggcggagcctcaacccagatgattgtacaaaacaagacggtaaacaggcttcctgccagggaaagaatgctgggcggaggaatcgtggttgttgtggatgaggatttataacacatcgtccccttttgtttttattattttacccttttgtattgaaaatatggtattgcacctgtgggctcatcggccaaaa
>NC_017304.1:309563
aagaatcccctgaatttgcggtaagatccgttaaaattggtgatattgcaagagattttgacagaggagcaattttgggaaaagtaacggatattcaaatagacgactcaatatcttttgtaaagactgccgacggcagagttgtcgcaagttcgacaccgggatatgtgtcctaccatattacccttgaagccacaggagttccaagtgatctcggaggagttatctttgacggaatggactatcagataggaaagtcaatgaccgtgaaagtgggaaatgctatttttatgggcaggattgatagattggaaaaaaaggggtaatgaactttgtttcatgacagtgtgcttttaaagccggtttttcttctggttaagcttataaatacttcatatgaaaacagtattttaaaaagggttgtcacttctgtcatcaacttttttaaaacgcttaaccgtttttatgaaaacagcgttactgcgcgcatagcaaaattg
>NC_017304.1:325550
taatgctggccgacagggatgagataaaaacatatgaagccggttttattcttgtggaatttttggacaagtacgacaagtttgacaaagtaaacgtaaaatttgttgacccggacaagaatcctgatatagtaaaagaactgaacaaatccggtacattaaatccccagcagaatgagattattgtaagaagcggagacaaggtaaagaaagttaccatatatgatattttccagcaggactattacggaccgatgatgtttatgggcgagcaggcgataaccggggcaatcaagtatgttaccagcgagaccatacccacggtgtattttattgacgcccacagcaaaagaaagctggagtcggattacacatatcttcaaaaagctcttgagaacaacggctatgaagtcaagaaactcgaccttacaaggcaggaaaaagtgcccgaagacaccactgtattgttttttgcacctcccacccaggatttgtcggtg
>NC_017304.1:350733
cgattggtcacgttgaccatggtaagacatcattgactgcggctataacaaaagttttaggtttccagggtaaggcaaactatacttcttatgaaaacatcgacaaagctccggaagaaagagaaagaggtattacaatatcaacttcacacgttgagtatgaaactgataacagacactatgctcacgttgactgccctggtcatgccgactacgttaagaacatgatcacaggtgctgctcagatggacggtgctatacttgttgtatcagcagcagacggtccgatgccacagacaagagaacacattttgttggctcgtcaggttggtgtgccatacatagttgttttcttgaacaagtgtgatatggtagatgacgaggaacttctcgaattggttgaaatggaaatcagagaactcctgaatacttacgaattccccggagacgaaattccgataataagaggttcagcacttgctgctcttgaatcaacagct
>NC_017304.1:361017
tttattttactgccaatgtggcaaaacatatataagacttgaaattgacagggaggcgttattatgagtttggtaccgatagtagtagaacagacaaaccgtggtgaacgctcatacgatatttattcaaggcttttaaaagacagaataatagttttaagcgatgaaataaacgatgtaacagcaagccttgttgttgcccagatgttgtttttggaagcggaagatccagacaaggatatacagttgtatataaatagtcctggtggttctgtaaccgcaggatttgccatatatgataccatgcagtatgttaaaccggatgtctctaccatctgtataggcatggctgccagtatgggagcatttcttcttgcagccggagcaaaaggaaaaagatttgcactgccgaacagtgaaataatgatacatcagcctttaggcggtgcaagaggtcaggcaaccgatataaagattcacgcggaacaaataatcaagat
>NC_017304.1:363870
tcctcctcatatacatgagatattccaaaaaggactgcctgcggatttcagacttgtgggcgcaacaaccagaacggcggatgaaatccctgcggcaataaggtcccgttgtgttgaaatatatttcaggccgctgactccttcagagatagcggagattgccaaaaacgccgcgcaaaagggcggatttgccatggaggaaggatgtgccgaactggtggcaaagtacgcccagaatggaagagaagccgtacatatagtccagattgcaggcggagtggcaattgtagagggcaggaggctcatagaaaggaaagatattgaatgggttatagaatttggccattacagtccgcgtattgacaaaaaagtgacaaaaggcgagcaggttggatgtataaacgggcttgcggtgtttggcaactcaaccggtacggtaattgagatagaagcctgtgccacaagaactgtcagcggagagggtaccatcaaaatatccg
>NC_017304.1:382932
atgcgggtaggcttgcacccggaggaagcacaggaacaatacctttcagaattgagggtgcggcagagtatgaccagacagatgattattcctataattctgaaatgtcagatgattttggggataacaccaagattactgcttatataaaagataaactcaaatatggagttgagcctgttacaataattgatattacattgggtgacctgaactatgacggtaaagttaactctacagactatttagttttgaaaaggtatttgcttggaacaattgacaaagaatcagatcctaacttcctgaaagccgcagatcttaacagggatggacgtgttaattcgacagacatgtcgttaatgaaacgttatcttcttggcataataacgtctttttagtaaaataggcagactgaggagtggatatatttgttcaggcaatattatgaacccaataaggttcataatattgcttgaaactgttaaataatttggctttcg
>NC_017304.1:401298
ggtcggctgggtgatgtggaacaagcatatgagtgttgagacaaaagaagttgagaaaaaaaggatgaaaaattctgagattattgttgtatttttaggctctgccctgggaattttcttatacggtctgattttgaagaaaatcggaggaagtctgccatttgtcgatgctttgaccacagtgctttctattgtggcacagattctgtgtgtaaaaagatatatggagcaatgggtgctttggattattattgacgtagtttcggtgtacatgtgggctatggcttttgttaatggaggagaaagcgttgcaacgttaattatgtggggcatttacatgttaaatgccatctttatgtttgttaaatggtacagggaaagcaggaggagtgagataaatgtataatgttgggatatatggagggtctttcaatcctctgcatttggggcatatcagatgtataattgaagctgcgaatcaatgcaaggaactgcacatt
>NC_017304.1:418963
aggagtttttttacggacacaaggcatgtgcgggctgcggcggaagcattgtggtaagacttgttttaaaggtgctgggagaaaggacgtttacagtaattccggcaggctgcatgtccgcggtaggttttgtttaccctcagctttgttttgcaaccaatgcaattatttcaacctttgcaggaactgcctccatgctttcgggcattgcggcgggagcaaaagcgttggggcttaaggactatcacgttgtgggaatcgcaggcgacggcgggactgcggacataggtattcaggctttgtcgggagccatagacagaagggataaaattatctatgtctgctacgacaatgaagcctacatgaacacgggaatacagaaaagcggccttacaccttatggggcaaggactacaactactccggcgggggaaaatattcccgggaccgtgacgcagaagaagaacatgtttgagattgtggcagctcacggtattgat
>NC_017304.1:438668
gctgtgcaggaagtggttgagacagccgtcagggcatttgacggcaacgatgttttactggcggctaaggttgaccctcttgaggaagtaattgatggccttaagagtacgcttaaaaagaaacatattgaaagattgcagtgtaacaagtgtacaattgagatgggatttgtgttttccgatttgataacggcattggagcgtatatccgaccactgttccaacatcgcagggtgcttaatagagatgtcccacgatagtctgaacatgcacagttatctgtacaagctcaagcatgagccaaatgatgaattcctcaggcaatttaatgagtattcggccaaatatgccatagacggaaattaaaattttgtagagcttaaataaatatgaagaacttaaatggcaaaagagtaaaaagcactttacatggtacttttaaagtaaagtgctttttatattacaataattttagatacaaaatgacaacatcaggtaaa
>NC_017304.1:442969
atgcaagtgaccagcatgtggatagaacaaatgattatatttacaatgaggttgccattgactataatgccgcttttgtgggagcatgtgcaggtctttacagattcttcggggattcttcaatgcagatagacccgtcaatgccgtcgcataacgtacctgtaccaccgacacccacacctcctgatacgcaaattgtatatggagatttgaacggcgaccagaaagtgacttccacagactatacgatgctcaagaggtatttgatgaaaagcattgataggtttaatacttccgaacaagctgcggatttgaacagagacggcaaaatcaattccacggacttgacaatattgaaaagatatttgctttacagcataccgtctctccctatataaaacaacctgttgtgtctaaaataaatagttgaaacgattaatacatattgaaaattctgttgtgttaaaaatgaaacgggtggcttttggctgcccgttttg
>NC_017304.1:462445
ggttttgaactatgtaatctctgagcaatgtcatccatttttggtttttgccgccgtccatatgtccgccccattcaccgattaggattggagcgattccctgatcgtgaatatatgcccaggtatcataccaatagtcatccaacaaggtttgcattgtaaagtctttttcaaaccacggctgagcatatactgaaggaccgtagtcatgcggagaatatacaatctggctgttcaaaggacctaaatcgataggatagtctttaacacctcttaagtttcctccccaccatgcactgtaccatggagaagcatctcctgttgctccccagatatccggtgtgtcataggtataacctttctcagttttaggatattgttcaacaccttcaattactataagcactttaggatttacttccaaaatagcttttgcgcaggtttcggcagcgtatttccagttgttttcgtctgtggaattgtcccattttgcaagcaat
>NC_017304.1:513492
tcagccctgttcctcgccataatccaaatattgccttcattattgcaggcaataaccggaatcagaggaatatggtttgcaggaaccagcgtgcttatccttgtcggcgttgccctcgaaacagttaagcagattgagtcacagatgattatgagacactacagaggatttctggagtaatgcatgatgcattaagataagttttgtatcggcaattttggtaactggtgaggaggatggactatgagacttgttctgcttggagcacctggtgcgggaaaaggaacgcaggcggtggttatatcacaaaagtacaatgtgcctcacatatcgacgggagacatattccgctctaatataaaaaacggcaccgaacttggcaggaaagcaaaagaatatattgacaaaggattactggtgccggatgaattgacggtggatatcgtaaaagacagaatttctcagcctgattgcaaagcgggattcattctcgacggttt
>NC_017304.1:551931
caaaacggacacggggcatacgctctgttactccctttgaataccagttgtgatgataggttaccctaagccttccctcgtcctgcgctgcgttattatcactatgtccgatcaggcctccgaatgtgtggcctccgtcccttgaaaaccagtatttgcaccaggaaatggttatgtaatcgcttccgcgttttatgctgagattttcgtcggttgagtcggccaaatcaaggtggtcaaaccaaatatgatgggaatagtccgtaacggtcacggcatcgccgtctgcaccgtttcctcttattttaaggtttctcaatataacgttggatgagcctttaaacgtccaactgcctgtcgttgcgccgggtaagccgatgatggttttgttggatcctacggtatagttgccgccgatgtttccctgtacgtaaataactcttggagtgttatctttgacaagattttgaagttcgcttgcacttgttacaatcaccggt
>NC_017304.1:575753
cgtacatttaccggaaacaaagtcagtgaaacggtaaaagtaattaaaatcaggaaagttaccagtaatttttgtctcattttgctctcctttcttcagccgattatcatccaagtttggagattatacgaagaaggtatctgtgcaacatcataagatcagtggaatcaactttgccgtcgcggtttacatcggcattggcaagagcggttcctgaaagtctggttatattgagcaaatgtctcttcagtgctgtatagtctgttgaatttacttgtttgtctccgttcaagtcacccaaaacctggtcttgttgaggcggagaagtaggtgtaggtgtaggatttacacctttcgagtcgaatatgaagtagtcaatgttaacaggacctgagaataccagatataagtcgtgctgtcctgtagtgttggttatgctgcaggatttttcctcgtaattgttccaaccgcctgtggaagccaccgtaagagttcctata
>NC_017304.1:613032
ttatcatctcgatttccttgtcaagaatagccttgggaagacgatattcagggataccgtacctcatcatacctccgggatgaggctgacgttcaaaaacagttacgtcatgacccttgatggcactgtaatatgcagcggaaagaccggaaggacctgcttcgactatggcaatttttttgcctgtaggaggcttcttttcaggagtccatggctcaggccgtgccatgtcccagtcggcggcaaaacgtttgacatagtttattgccacgggcgcgtctacaaggttgcggcggcattgagattcacaggtatgaggacatacgcggccgcatactatcgggaaaggattcctctctttaatgacacggattgcagcctcaaaatctccgttgcctacatggcgcaggtatgattggatgtcaatatttgcaggacatgtcattacacagggagcgacacaatctgcgttgtggtcggaaagaagctgctccagacgt
>NC_017304.1:620749
attggtcaaaagaagtggcaaccgccagaagagctattgagcttggagcaatagtttttgcttctccgtggaatcctccaagtaatatggtggagaccttcactcgtaacggtgtgccaaatcaaaagagactcagatatgataaatacggagattatgtacagcatcttaacgactttgttgcgtacatgaaaagtaacggagtggatttgtatgccatttcagttcagaacgaaccagactatgcccatgagtggacatggtggactcctcaggaaatgcttcgctttatgagggactatgccggccaaatcaactgcagggttatggcgccggagtcattccaatatctgaaaaatatgtccgacccgattttgaatgaccctcaggctcttgcgaatttggatatacttggtgcccacttttacggcactactgtaaacaatatgccctatcctttgtttgagcaaaaaggagcgggaaaagagctgtggatgaca
>NC_017304.1:636383
aaaaagccgctaaaattagcggcttttttaaatgatgtatgcggcatatgaaacagagccaatttgttggtatcagagcttaatttgtggtatatttgctgtttagtaaatgttcgatgaacaaatcaatatgttcttttgtaacatgctgcatgattattatgtgtgctttatctccttcgcaggccaaagaccagtaattgcatattgcatcgtttggtttgtctattacaatagtgtttgaccatggattcacaaagttattccagccgatagaatccaatctggccttggcatatgcggtcacttccatgcattgtcttacatcctgtttgaatccttccacacctttgcggtttatctgataccaaagaagcaatgctgaaagcccgttgcgacaaccgcttatagtagtgtctttggtgcctacgtaagatacatctgaattttcaaggattttttgaatgtattttttacgtgtgaggaaaatacctgccggc
>NC_017304.1:670529
ttccctgtaaatgaacaaggtgtaacagtttatggaccttatgagtaccatagcaattgcagtgcaattgttacaacttacagcgattttgatgctcttggaaacgcaaggagagtagtatatcccaacaactttgttgagaatttctcctatgacagccttggaagagtagtaaagaagagtgtaacaattaaagatatgacaaatccggatactacagggcgttataagacggtcgagactattacagcttacaactgggaaggtaaggttgcaaaagttgaagttttggccaaatatgagggcatagttgacaaattgagcagtacaacttatgaatatgacggcagaggtttcatggtaaaatcaactacggacgttacgttcaataaatatgatgcggctaataaaaccgtaaaacaggaaaaggaaagcgtaactgtcgcatatgagtatgatactgcgggaagattgatagccgaggtgtcagcggaaaacta
>NC_017304.1:712010
gacgaaccgacaccgtctgatgagccaacaccatctgatgaaccgactccgtcagagacacctgaggagccgataccgacggatacaccatcagatgaaccgacaccgtcagacgagccaacgccatctgacgaaccgacaccgtctgatgagccaacaccatctgatgaaccgactccgtcagagacacctgaggagccgataccgacggatacaccatcagacgaaccgacaccgtcagacgagccgacaccatctgacgaaccaacaccgtcagacgagccaacgccatctgacgaaccgacaccgtctgatgagccaacaccatctgatgaaccgactccgtcagagacacctgaggagccgataccgacggatacaccatcagacgaaccgacaccgtcagacgagccaacgccatctgatgaaccaacaccgtctgatgagccaacaccatctgatgaaccgactccgtcagagacacctgaggagccgatacc
>NC_017304.1:800432
ctataaatgcgaaaaaacgagtagtgtttgtcatgaaacttgatgatgaacaatactcattttttaatggagggattgggctgatatggttaaagatctggcacgaagcattcgtgagtacaaaaaagtatcaattataactcccatactgataagcctggaagtggtgattgaatgcataatcccattcatcactgcgactttggttaacaaaatcaaaagcggatgtgaattaaacacaattatcaactatggtatagtcttgattatcatggcatttctgtcgttgatgttcggtgcgattgcaggctcaaccgctgccactgcgtcctgcgggtttgcaaagaatttaagaaaagatatgttctatagtattcagaactattcttttgaaaatatcgacaaattcatgacatcttcactgattacccgtatgaccaccgatgttaccaatgtgcagcatgcgtatatgatgctcattcgagtggcggttcgcgctc
>NC_017304.1:840882
gctttacagaatcctgtttttgcccaaattgtggcaaccaagagtacgacaatcaccaaccgcagcttatatacaacaaacgaaatgctttctctgtatcccggtgcggacggggtaaagacaggatatacgggaaaggcaggaagatgccttgtgacatcggcaacaagggatggatttaagataatttcggtggttttgaactgctcaagcagaagtaaaagggcggaaagcagcaagactattcttgattatgccttcaacaattacaagccttatgagcttttgagggcaaaccaggaactgggacgagtgaaggtgtacaagggaaagaaggattcggtgcccgttgttgccgtggaaagcatcaaaatgcctttgagcagggaagaaaaggagaaacttaggacggagcttacattggatgagacaataaaggcgccggtgtacaagggggttgaagtggggaagatagagttttttgtcgacggaaagcttat
>NC_017304.1:849657
agctgccggcaccgggaaaagtgaacttaagctttagtcatgctaatttggaaagaacatatgtatactggaaagttaccatgtttgacagtgtggagaatgaagtgttgtattttgaatcaacaggaaccaacaccgatggtaaatcaatgagtgtatatctcgataaaggtacatattatgtcagggttaaaagtgaaggttattggtatagcactactgattatacgctttgtgtaaactatacggaaaacaagggagaatatgaaattgaaccaaactatagcaaggaattggcaacagagatttcagtaaataagcctgttatcggtaatcacagagtgaaaggtgatacagacttttataagtttacaatatcagaaccgggaaaagtagacttaagctttaaccatgccaacttggaaagaacatatgtatactggaaagttaccatgtttgacagtgtggaaaacatagtattgtattttgaatcaacagga
>NC_017304.1:877009
ttacttggagcagaagaaaaatgctgataaaaaaaagttgaatacttatgaagacgattcgaatgaagaaaataatttcaaaatcagaggaattaagcagtattggttaaaagacagaattattgttccaaaagaagaagtaaaaaaagaaaatgttgtagtctatttacatcctcttaaggaacgaacaaagtttaaaggaaggatatatttcaataatctctatgcagatgaacttggactattgttatggtctttaagacttgaagataattgttaccaaactataggaatggcaaaaccctttggttttggaagggtgaaagtgggagatattaagctgcatgtggaggatctgaataagaaatacagtgaattttgctttgattatgaaaaaactgaagatatagataaatatatttcattgtataaagaagatttttcaaagaagtatcttaatgggaattctattgaaaactctaagccagtggaagagctga
>NC_017304.1:901930
gttaacggaatatgagtatgatgcgaggggaaatttgataaaagaaaaagagggtgagttgactaaattatacagctatgacggatttgacagactgatacgtgtacaaaatccggacggaacatatatggaaaatatatacgatgccgagaatttgagaacggtctcgatagaaaacggtaggtacaacaggtatgtgtacaacggaagaaatatagcgtgtgaagtagacgaggattggagtctaaaagacagaatagtctttgggcatacgatattacaaagagaagacagtgacaagaatgagtattattatattcacaatgcccatggggatattacagctcttaccgatgggaaaggagaagtaataaacagctacagttacgatgcttttggaaatatattggacagtgttgagaagatagagaacagattcaaatattcgggagaaatgcttgatcctgttacgggacaatattacctgagagcgagatatt
>NC_017304.1:903688
tcaacagttgacggaatgactccgctttatttggcagcaggattttcttggatagacaattacgcgaaaaaagaccctaagtttgtaaagctcctactgaaatataatgcagacccaaacataacttatggtggaaatgccattattgagccaggaactagtccgcttatgaactcaatacgatgtggtattgaaaaaacgaaagcattagtagaagcaggagcttatatcaactataaaactaaaagtgggactacagctgcaattaaagcattgctagccggtcaaaatgcgacattggaagcattggaatatgcacattatttgatagtagagaagaaagctaaggtaacagatccctattatccatggttggtttatgaagaaaacaatatccaagaattatatccggtggatatattaaggcgttgggtttatccattggattcggaagaataccgaataaaaatggagattgtagaggaatttgcccgacaagg
>NC_017304.1:983290
ccggcagcatgggccaaatatgattttaacggcttgatgaaagctgtatatgactatacatatgatgtcatgagcgctttgaaagccaacggcataactcccgagtgggttcaggttggaaatgaaaccaataacggcatgctgtgggaagacggcaaggcaacgaacagcatgaggaattttgcatggctcatcaactgcggttatgatgccgtaaaagcggtaagtcctgaaactaaagttatagttcatattgcaaatggatatgacaatgcattgtacagatggatatttgatggaattaccgcaaacggtgcaagatttgacgtaataggtatgtcgctgtatcctacggcgtctgactggccacaattgacaaaccagtgtctaaacaatatgaaagacatgatatcaagatacggaaaagaaataatgatatgtgagattggaatggattactgggaggcgcaggcttgcaaagactttattaccgatataat
>NC_017304.1:985543
tccatgggagaacgtcttgcgatcgacccgaatgacaacaggattctttatcttggaacacgatgcggaaacggactttggagaagtaccgactacggtgtaacatggtccaaggttgaaagtttcccaaatcccggaacttacatttatgacccgaattttgattataccaaagacattattggagtagtctgggttgtttttgacaagagcagcagtacaccgggcaaccctaccaagactatatatgttggtgtggctgataaaaacgaaagtatttaccgcagtacggacgggggtgtcacctggaaagcagttcccggacaacctaagggactacttcctcaccacggggttttggcatccaacggaatgttgtatataacttatggtgatacctgcggtccttatgacggcaacggaaaaggtcaggtttggaagttcaatacacgtacaggggaatggatagatatcaccccgataccttattcaagcagtga
>NC_017304.1:1032566
gagtatttatagggggggcaaaaatgaaaaaattccataacaaacaacttcaaaatatcatctgtagtattattgccattgttatgatttttggtgttattgcgacggtggcatatgcagaagtggtacagccggatgcgtttcaaaaggtagtattgcaggtgattagtcttacagagcaacagaggataaattttgtgaacaatgttcttgatcagattactactgagaactacaaagactatgtggatgatgcaaaagcaattcttggtttgtcaatgtctgactcggacatggaaaaggcattgaagagttatgcttactatccggacacgcacaaaggcactttgaaggaattgataaaaatcttcgaattgccttcaaagcagtacgatacgtcagctttttcagacattgagaagaggattaatttcaacataacaggagattccaatgacagcagaggtttcaaactgtttgttgaaattttcaaagccatc
>NC_017304.1:1039162
aatgtatggaaaaggatgatatcttggaaattgatttgcgggagatagtatatattcttcttaagaagtggtatctcattgtgttgtgctttgttctatcagctggcacagcctttgtagttactcaattttatataaaaccggtctataaagctgaaacaacactgtttcttggtaaggagaaggatcaggtttcactgagcttttccgatatacaggtaaataatcaacttgttgtggactatagagagatacttcaatcaaggcgtgtggcagagattattaatcaaaagtttggagttggaatacaggaattccaaaaaaatgtaaacgtaaaaacagtaaaagattcaagattgttcagtataagctatgaggatactgatccaaaacgtgctgctgacatagtaaatgaactggcaacggttattcagaagatggcagacgagattatacaggtcaaaaatattaaagttatagatactgcgaaaataccggaa
>NC_017304.1:1041807
ttaatacataccatccacagattgtagttaatttagctgcgcaggctggagttagatatagcattactaacccagatgcttatattgaatcgaatataataggtttttacaatatacttgaggcctgccgtcattcatatgacgaaggtaaagttccagttgaacaccttgtttatgcgagcagttcatctgtttatggttcaaacaagaaagtaccatattctactgaagacaaagtagactatcctgtttcactgtatgcagcaacaaaaaagtctaatgagttaatggcttatacatatagtaaattgtacaatataccatcgacaggattacgcttctttactgtttatggtcctgcgggacgaccggatatggcgtattttagctttacaaataagttagcacaaggtaaaaagattcagatttttaactatggtgacatgtaccgtgattttacatatattgatgatatagttaagggtattgtgcttgtgctc
>NC_017304.1:1065694
aatgttgtttttgaaaggtcaagggattattacctcagcgtgggggagaagaaggaaattgccgatgcgatttttaattccatgagaaggctggatgttcttcaacccctcattgatgacaaaagtattactgaaataatgataaacggcccggactcaatatttattgaaagggacggaagagtctcaaaattgaacgtaaaatttgaaagtcgacgcaagctggaggacgtaattcagactattgtatcaagggtgaacaggacggtaaatgaggcgtctccgattgttgatgccaggttgccggacggttcccgtgtaaacgtggttttaccgccgatagctttaaacgggcctgtggttaccataagaaagtttccggaaaaaccgatgacgatagagcagcttataaaatacggttcaatcaccgaggaagttgctgaagtgctggagaggctggttaaagcaaaatataatatatttatctgcggaggtacggg
>NC_017304.1:1072701
agtatcacgtaaacgcagtgataatactgaaacatttgagtgtgaaattgacaaaggtaaaaccaggccacaaacccgtatgtctgttaaaattcaggaaatagaaaaaatggattttgctgatattcaaactattgcgtcatatttaaaagagatgtctccaaactatgaaagaataaggatttatgacaatgtaactgatgattccggcataaccggtctatatagtgtaacgggaaaagaactcaccaaatatatagtctgttatggcgatgtttgctatctgattgaatctgattacgacattttggaagtttatttgttcaaaggagatcccgatgcaaattatcaggcggataagtataaaattgagtgtgccgactcttttgttgctgatgttaatgaaattacatattacaacaaagacgggtctgagaaagtggaatatgatattactcagggtaaagacggaataaaatactctgccggattgaattatg
>NC_017304.1:1130419
aaattttgcctcggaggaaaaggaaaaattattaagtgacactgcggacagtataaacagtatgctgaacgattatttgactgcttattacaataactataacaatcccatgtttgcattctgggaggaaatataccgcagaatgctggataacgcccttgagagggaaagtcaaagtacaggcactgtcatatggattgtgtccacagaaggagaaatcggtattatcaagggtaatcaggcggtggtaagggaaatagtccaaaagcttaccgacgacaccggcaagattaaactgcaaaacccggcacaatataaagacgttatgagcggtagtgtgcccatggtcaaagaaataggagatttttacggactgtttaaggacacgaatgtatcgtggctgactattggaaagccgtttacatataacggcaaaattctcggggctgtttaccttcatacgccggttcctgaggtacagagggcaagaagcagtgttt
>NC_017304.1:1135173
aaaacacaaaaacggaggtataaaatgagagagaatcataatttgaaagtattgtttgtttctgttgaagttgctccatttgctaaaacgggaggattggcagatgtagcgggttctttgccaaaggctttggtttccatgggatatgacgttaggattgcaatgccgaagtatcagcagatagatgctgatatgaggtacgtgacggattttccggtggatatgggaggaaggcaggcaacttgtatagtacgggaaggagaaatcagtttcaaagcagacggtaaggatttgaacgtgcctgtttattttgtggacaattaccactattttaatagaggcgggatatattgttattttgatgatgcagacagatttgctttcttctgcaaggcaacattggatatgcttccgaaaatagacttcaaaccggatataattcactgtaatgactggcatacaggacctatctgcatgtttttaaatgagaagtataaaag
>NC_017304.1:1168353
acttatactataaaagatataaattcatccggagcaaacaaatatattgaatttggatttaacgctcaggcgggaagtcttgaacccaatacatccgtgttaatgagagccagagcctatcaatccgaatacaaacagagttttacacaaaccaatgattattctttctgtcagtctaataacgattttgcggcatggaacaaggttactgggtatttgaacggcgttttgttcagtggaacggaaccggtaatgtatagtcccaccccttctttgtcaactccgactccgcaaatcagtccgacgccggttgcaacaccttcgtctgttccgacttaccaggccacgccaacaccttcaggttttgagactcctgtaaattgggatggaaaagcagttcccaacggagattttgagagcggatcggtattttggagtttttactgcgacagcttatccggtgcgaatgccacaaatttgatccattccgagccttccgg
>NC_017304.1:1184955
aagttcatgcgggaattcttgcaataagaagcaatgaggaacatatgagacagctgaaagagcttaacatagagacaatagacatggtaatcatcaatctttatccgttcaagcagacgatattaaaagaaaacgttgacctttcggaggcaattgaaaatattgatataggcggacctacaatgattagagctgcggcaaagaattatcaggacgtggttgtaattgttgacccttcagactatgctgccgtattggaagagcttaagactacgaaggatgtatcattgaaaaccaagttcaagctggcatataaagtgtttgaacatacaagtcattatgatactttaattgcaaagtatttaagagagcaaatcggagaagacgagttccctcaaaccctttctctgacctttgaaaaggtccaggatatgagatatggtgaaaatccccaccaaaaagcggtgttctataaagaagtgggagcgaatgtcggctgt
>NC_017304.1:1207716
aaccctgaagatagaaaacggatatattaaagatgctttgcaaaacttggaagtaaggattttgataacagacactgaaggtaataatattactgggcaaaactttataatactgacaagtctgaatggaatttccgctcttgacggttctgcttctttgtctgcgggagaacaagtaactgctacatggcagcttatccctggtgacggattgggaggagaggacccggaaggccaaacatatcttgcacgggcgatagtctcgtattacgtaaatggacgttatgttgagaccgagacagaacctcaggaaataacaataaagccacagccgaagattaagctaacttattatgtaccgggcaagatactttcaggacagcctttcagactcggggtagttgcagaaaatgtaggttatggaacggctaagaatttggtgatagaatccggacaacttgaaataaaaaccaaccaatccggtttgttgactcagtttg
>NC_017304.1:1252193
ttttgaaaaacaaaagttttctcaccatactaccttggctgaagcctcaattccatccagtcaaaggcaatccagtcatttggacctgtgtttgaagtattttgaattacaactgtgttgtttcttctaagattcggcacattaaaggtaagaagcctccagttgttgaaacgctggcccgccggtgagccgtgaaccaaaggaagtcttcctgtatgaacgacggtgccgtttattgttattctggcggaatagtttgccacaggaacatttgtgtggtcatcaagaactccccttattaccagctgtgcagtaaggttgcccggtatgagtaaaatgggctgtatgtcaaatgtccatgttccacggttgccagtatataaaatgtctgcgttaccgctgggatttccgtagtttggatatccggtaagttctttaaaaagtacaatggaggtctgtgcaggtgcgttgcttaataccggttggggttgtctttctat
>NC_017304.1:1315860
taagcaaatttgaatatgcaaatgtatcaattcctgttgctattctcatatggctaatgatttacccaatgatgctgaaaattgatttttcaagcattgtcagggcaacaaaaaaaccgaagggactaatagttacttgtgtaacaaactggcttatcaagccttttacaatgtatcttattgcagcgtttttcttgaaagtagtgttcagtaggtggattggtccggatttagcgacagactatcttgcaggtgcagtattattaggagccgcaccatgtaccgccatggtattcgtatggagttatctgacaaaaggcgaccctgcttatacattagtgcaggtagcagtgaatgacctgataatattgtttgcatttacaccaattgttgcattcctattaggggtaagtaatgtgaccgttccttatgacacgctgatattatcaacaatcctgtttgttgttattccattggcaggagggtaccttactagaagg
>NC_017304.1:1423977
aatagcagttgtggacggacagggcggaggtattggcaaagccgttgttgaaaaactcagaaaagaattgcctgaagatacacaaatcatagctttaggtacaaatgcacttgccacgactcttatgctgaaagccggagccaatgagggtgcgtcgggagaaaacgcgatagtgttcaatgctcccaaggtggatattatagtcggtcctataggaataatttcagccaattccatgatgggggagcttacacctttgatggccgctgcaatagcggaaagtccggcaaggaagatacttataccattgaacagatgcaatatcgaaattgcaggtgtgaagaatgaaccgttgccctactatattgaacatgcagttgaaatggtaaaaaaatatgtggaaggacatattgcataaaagtgtgaaagctgaaaataaaaagctcattttggtgtttggctttggaggttttactgcaacatatacatgaaacttgtga
>NC_017304.1:1489115
ggaagccaaaaaggcaataacaaatcagatagatccggttttaaagatcggggattacagtgttgtatctccgtccgagtcaagaatagttgttctgtcaaaagacggacaggttatgctgatgtttgattcactatattatgcattccaggtgcatcccgaagtcagtgatgaaaccggtgttttaaggattaacggggatgacgggaagagatatcgcggagcatttgaaattttgagactatccggaagtgacatgacggtaattaatgtgattaatattgaagaatatttgtatggggttgtgccctatgagatacaggcaagttcccaccctgaggccttaaaagcccaggctgttgctgcaagaacctatacggtgaaaaacttgaacaaatacaaaaggcttcagtttgacttgtgccccactgtgtattcccaggtgtataagggctttgacggagaaacggcagcaaccaataaagcagttgatgaaacaa
>NC_017304.1:1501494
gcaaaaagaaaagagcttggcatttgtgccgtttataaaatggttgatacctgtgccgcagaatttgaggccatgacaccttattattactctacctatgatgaatgctgcgaggctaagaaatcggacaagaaaaaggtgctggtaatagggtcgggacccataaggataggccagggtattgagtttgactactgctcggttcattcggtatggggattgaagcaggaaggttatgagactataattgcaaacaacaatcctgagacggtaagtacggattttgacacagcggataggctttactttgaaccgttgactcctgaagacgtggagaacattgttgaaaaagaaaaagtagacggggcaattgttcagtttggcggacagactgcgattaaacttacaaaagcccttgtggaaatgggagtaaaagtttttggcaccgaacctaaatatattgatgccgccgaggaccgtgagaaatttgacaggattct
>NC_017304.1:1521510
gtcgtataaacgttgtggatgagactttgagcaaagttgtatccgacagcagtacgattaatcttgttgacacagggaacattggtgtggcaggcataaaaatgggacaggtccaggcacaatgtggaaaagcggctttcgattatatcaagcgaaccgtagaacttgccatggacggaaaaatagatgctgtggctactacccccataaacaaagaatcattgaaaatggcgggaatagactatatcgggcatacggaaattttagcggggcttaccggcaccaaggaccctttgaccatgtttgaagtgggaaacttaaggatatttttcctaagtcggcatgtttctttaagacaggcatgtgatcttgtcacaaaagaaagagtgctggactatattgaaagatgcacaagagcattaaagcttttgggtatcagtgagggaacgatggcggtggccgggcttaatccccacagcggagagaatggactttttggc
>NC_017304.1:1536961
cagagggagtgctggaggtaaaaggagactttacgcaaatagcatgcggagttacaccatccttttatgcttgtgaaaatcacaaagttattctaagtggtgaaggacagcagatcattacaatggaagaatccaatagccgatttaatgaattgatattaatcaaccccatagaggatggaaattacattttcgtaccggagggaagaacattctggaatagtcttgaaatagacttggactataatcaatctaaaaaaattcatcagtattgggttacaattgaaaagaaaaatgatactgtagcaataggggacactatagatatccgcatgaggggagaagaaaattcgaaggcagaggcccttgtgtactataagtgtatctccaagacaggaagtgcagacgaaaaagttattactgtaccaatgaaagaatatggaccgggaaaatatcaggcatatttcaaggttacagaagacatagaccaaattcaaaag
>NC_017304.1:1560896
ctttattactttggaacaggagcggttagatcctttgccattacccttggactaggtataattgtcaactttattactgccatagttgcaacaaaaattgtgttgaacgcattgtcacaaatacgtgttttaagaaaaccgtggctttttggggctaaaggaggtactgcaaatgtttaattttgattatgtcggcaagagaaaatattttttcatactatccactgtgttgttgctaattggtctggttgcgttgatagtccgtggaggacttaatcttgacatacaatttagaggtggaactcaaatagaaatagagatggaaaatggggattttgatgtcatcaaagctgagaatatagcaaaagaagctatcggtaaaagcggtattcacgtacaaaagtcatataccttcaatccaacaaacagcgatgaagctatcagttttcttgttataaagtcgagcggcaagcttaccgatgatgaacgcaacaaagttc
>NC_017304.1:1563983
aaatatataattgacagaatacaaacagagaaaaatgcagtgattgattatgttgaagtggtaaatgccgacactttggaaaatgttgatgagataaaaggaagagttcttgtggcattagccgtcaagttcggaagtacgagacttattgacaatgtaattgtggaggtgtagggagtatgtttataacattgatgaaatccaagatccatagggccacggtgaccgaagcgaacttggactatgtgggcagcattacgattgatgaagatttaatggaagctgctgatataatggaaaatgagaaggttcaagtggttgacaataacaacggaaacaggtttgaaacttatgtcattaaaggagaaagaggcagcggaatgatttgccttaacggagcggccgcaaggcttgttcatccgggggatttgataattataatttcctatggaatatttgacagggaagaagctaaaacttttaatccgaaagtagttttc
>NC_017304.1:1588138
attgagcgaaccggtttgccttcttcaaaggttttcatgatacgctcgtaaatgtcaagctccacttgatactttttatctccggactttaacattttgcgtgttctgtctatccttctttccaaaacttccatgtccgccagaattaattccatttcaatggtttccacatcgcgaacagggtctaccgagccttcgacatgcacgatattgctgtcttcaaagcaacggacgacatggactattgcatcaacctctcttatatgggacaaaaacttgttgccaagaccttcgcctttgctggctccttttacaagcccggctatatccacaaattctattgtggtaggtgtgaccttttccggtttgtacatctcggcaagcttgttgagcctttcatccgggacggccacaattcccacattcggctcaatcgtacaaaaaggatagtttgccgattctgcaccggcttttgttatcgcattaaaaagagtgctttt
>NC_017304.1:1636138
gcggcgcaattctcgaaaaaaatagaagccgattttgactgggataatgttgcaaacttaggtatgtttacatatcttttgtcagaaagaccgggcaagaatcctgctttggtgcagtcaataaaggatagtctcctttccactgcggattcaattgtgaggaccagccaaaaccatggctatggcagaacccttggtacaacatattactggggatgcaacggcacggttgtaagacagactatgatacttcaggttgcgaacaagatttcacccaacaatgattatgtaaatgctgctctcgatgcgatttcacatgtatttggaagaaactattacaacaggtcttatgtaacaggccttggtataaatcctcctatgaatcctcatgacagacgttcaggggctgacggaatatgggagccgtggcccggttaccttgtaggaggaggatggcccggaccgaaggattgggtggatattcaggacagttatcagac
>NC_017304.1:1788938
tatttcttttttcactttgagatttttctttacagaatccttcgtcttttcaataatctccggaatcaaatccagtatcttctccaaagaggaattgatatttacaggcagcagtttaatctgtccctggcctaccaccatgaatgccaccgggtttatactcactccggcgccgctaccccctgcaaagggaaatttgatttcgggtttgctgctgtcgtctgagctgtcttcgcctttttcgtccacactgcagcatgaagcaaattctccgccgcctgccgcaaaaccaaaggttacttttgaaataggtataattaccgttccgtccggagcctgaactgcatctcctactatggtatttacatcaaccatttctttaatgctttccattgccgtttccattagaccttgaataggatgctctgccattatttgtcaccacctggtatattatttttacgaagactttattctatttgtacactgcaatacttctt
>NC_017304.1:1821626
ataagttttccgcagtggcggctggaaatcttgtaatacccgtcacctatgtctgtgaatttccagtgctgattatatccgccgttgctggtatattgtattaatactccaccgtcttccttggattcgtcttttacatccaaggctcttccgctctttacatttacaatctttttataaccaccgcccacgtccacaaggtaccactgttgactcaaagacccgttatcggtccattggactatctgggctgcattatcgacagaaccgtcaagaacatccaggacttttccgctgtttttgtttaccagcttgtagcgtgtagtgtccggtatgtactcggaaattattcctgaagaagcatcaatctttacagagtcataatagggcagttcaagtgttgtatcggatatgaagtttaagggaagccatacatattgggagtcattaacctttcctccccaggcaccggcccaacggtcacccatataaagataact
>NC_017304.1:1895838
gtccttttcacacttttccaccgaaatttttctttttcgggcaatttcaattgcatccagcagtccttcatcagtatcaacgtcgggaattataagagttctcaccttgaagttttcaagtacgggcaaaagccctttataatggtcgtcatgtccatggcttacaaccaccaggtcaatttctgtcacaccataatccaataaaaacggtacaacagcgttttctccagcactttccggaccaccgtcaatcaaaatagtcttgccgctgcatgttctgataaaagcaccatccccctgcccaacgtccaaaaacaccacttccattcctttaggccagaggaagctaaccgctatcaacgctacagatacagcccctgccaatacgcaatactttaagtttagttttaccttgtatttaggcttgtaccaaaataaaaacaatataaaaatataataaattatcactaaaacaacagaaggcgttgaaacggttataa
>NC_017304.1:1915399
ggaatactctaatttcaattcctcataggtacgatacaaactttaccgctttcatctttatatgttgatggaatgaaaatttcaattcctcataggtacgatacaaacgagaacacgaaaataaatgtttctttaatcctgctgtatttcaattcctcataggtacgatacaaacgcataggtttccaaggcaactatgagcccttcgacccatttcaattcctcataggtacgatacaaactactccgtgaataccaagccagagtaaaacacaaaatttcaattcctcataggtacgatacaaacgaagaatggctgtggaatcaatccaatgaaaaaatagatttcaattcctcataggtacgatacaaacctggaacggtgatttgagaagagtagagattaacaaagaatttcaattcctcataggtacgatacaaaccacggaacggttttttgtgtggaaaacggtttgcgcaatttcaattcctcataggta
>NC_017304.1:1918236
atagaaattataagctgtgcccagttctgattaatgctttcctggtcatattccatcccgtcttgcagtgttacgattttaattcctgctttaatgatacttgtaaactgattaagtgcatcaaggatttgctccctagaaagcctgtccaggttttctactagcagaaccgaacctggagggattttcccttcttccaccaatctgaggaattcccctaatgctcccttggtacggtgaatgcctttgaaggctgatagtccacggtctgtaagtttaagtgtatcgtctaggataaggccatgctgtttgcagtattcttcggataactgaatttgccttcttagactgtctcccttctcctgttccggggaagagaagcggatgtaagaataggctttaggttccattttactttcatcctttcagggcttatatatcaaccaaaggggggaagggataaagctccacattagccagacaaactacttattagcaca
>NC_017304.1:1939677
aaagtgttgtaaacagtttaaagaaagcctcctggataagggcaatgtttgaagagggagaaaaacttcgtaaaattcacggggccgacaacgtttatgattttactttgggaaatcccgaccacgaaccgccctcttcggtaaaagaaacacttaaaaaaattgttaccgaagacaaaccgggcatacaccgttatatgaataacgcaggatatgaagatgtgagacaaaaagtggcagactatctgaacagaacctccgggctgtcttccatatcatctcagcatataatcatgacctgcggcgctgccggtgctctcaacgttgtactgaaaactcttctcaaccccggagaagaagtcatcatactggcaccttactttgcagagtatatattctatgtgggaaatcacggcggaaaagtggttatagtaccaccggaaaaggacagttttaaacctgacttaaaaatacttgaaaacagcatcaccgaaaaaact
>NC_017304.1:1942705
acagtggatggtatgacgagctttcctgggcaggtgcatggatttatcttgcagacggtgacgaaacttatcttgaaaaagctgaaaagtatgtggataaatggccaatcgaaagccagacaacttacattgcttattcatggggtcactgctgggacgacgttcactacggagcagcacttcttttggcaaagattacaaacaaatccttatacaaagaagcgatagaaagacacctggactattggacagttggatttaatggtcagagagtcagatatacaccaaagggtcttgctcacctcactgactggggtgtattaagacatgccactactactgcattccttgcatgtgtttattccgactggtcagaatgtccaagggaaaaagccaatatttacatagattttgccaagaaacaggctgactatgccttaggcagcagcggcagaagttatgtagtcggatttggtgtaaatcctccgcagcatccgcac
>NC_017304.1:1994749
tgcaatttatatttgttttccaatataaaatctctcatgcatcttaaatacttcaagttcaggtcaagaagcgggtggccgccttcggtcatacctccccattcgccaaggagcaacggtgatattccttcttccatgatatatgcccaattgtctctccagcattgctcatacagaatcctttttgcctgttcatcattggcagtgataaaatcgcctttaaaccaatcctgctcataaactatcgggccataatcatgaggtgaataaacaagctgcgactgatattttccaagattaatcggataatccttcacgcctcttaagttaccgccccaccagtttccgtaatagtcattgtttcctgtccacgggcttgtgtcaaaagtttcgtcatcccatatgccgtctttgggatacatctccacaccttcaacaaatatcaatacatttggatgtacttccaatattgccaaggcagtttcctcagccactctttt
>NC_017304.1:1996156
caagcaccatccaccaagcctttccagccataaaaaaagcatggttacttgaccatgccaaaaactaaaacaaaatcattttgactctttatttcaatgtttccaccggctttattccatacattggttgtattggtccaattggttcaacaccatacttaattccgactatcggaccaacgccatactttataacaacttccggttcgtcaatcacaactccatacttaacaacaggcagtgatggtttatatgtatagtctttctgacactggatactaaaagtggatcctcccgtcatttccataagttcctcatctgtcaattctcttccgatgttcagtttctttgcttctgacatggtctcaccccctttttaagttatcttatatactattcccctcaggaagaatgcttgctttatctctgatttgcattctttctgagaagagatagttcttttttacgaagccaaagtgttttctgtctgtttccacatc
>NC_017304.1:2008674
cgcatattcttacatgtctctggttccgataattcaacctccggttatcaaactcctcaccactaaaaaagaaagacttataaggatggaatacaccgaggaaaaagtaccaaagtcagtcaaaattttgtttcccataatagttacattgctggccggacttattgcaccatccagtgtcgcccttgtaggattcttaatgtttggaaaccttatcagggaatgtggtgtgctggagagactatccaaatccgctcaaaacgaacttgccaatattgtaaccatacttttgggtattacaataggttcaacaatggtaggagagcaattccttaataagcgtacattgttaattatcggtttgggactggttgctttcatatttgacactgccggcggagtaatttttgcaaaaatattgaatttgttcttaaagaaaaaaataaacccaatgatcggtgctgcaggaatttccgcatttccaatgtctgctagggttg
>NC_017304.1:2029307
acggaagccagaacctcaaccaaaggttttgaaaacattttgaaaaaacctttctgccttatctttctggtgtttaatattatggcgtcactgccaagatccatttttacttttaacaaagcttcctgagtatcttttccaatgtatcttctgattttcatttcagatgctcaccgtccctattgactgaatctcaatacttgggtcaagctcattgtatgacagtaccaccagtcccggtatggactgttccgacagtctcctaaaatacagtcttacaaaaggtgaagcaagaactataggctgctggcccagctgcaccagtttctgaacttgctttgacaaattgtttaaaattttatttataacacttggttccaaattaatataagaaccatgctccgttttttgaacagaatccataatcatttgctcaagttttggatccaaagtgataaccgtagattttttatccctgataaactttttggaaattgccc
>NC_017304.1:2037070
tgaatggttgctcttcccagtattgctctgacaggtacttttgtatactcaatttttttctgaatggtttctttgtcttcttttgttgcttctttttcaacactggaaaaccaaaacttcgtattcagttttgaaactattggttctactactatatgaggaatgcaaagattaatcattccttcaacttcgccgatttttgctcccaaagtaatcaaagccaccgtctcattggccgagactatctgtgcaaactgggcgttggtttcaattttctcaagcctgggtttaagttccaccacgttttcccacggctctctcataaggtttacaagctgtatgataattctttcgataatggcaatctcaacttccgtaaactcccttactctttcaattggcaagccttttccgccgagaatcctgtcaatcagtgcataagcaacaggtggtgccatttcaaggataattgatcctgtcagcggagcaaaatcaataac
>NC_017304.1:2093355
ttgcaaaccggaagagttgacataatcgtattgacacattcttcaatacccatatgcgctgcaatcatcgttgaaataatctttgaggtaagggtggataaaatattggccttgacaccacttcccaaaccgtcggccagaaccagaattgtagtgtcatcatcttttacaacctgtatcatgtcgccacacagctgctccccaaatttgttaaggcttttatatcctaaatcaacgcataaatcattcatcctccatagtctccttcagcttggtcaaagcaattttagtctcagcggccgtttctcccaaaagcagtgctatttcctgcactacgcgcatctgcttttccacaactttatccgctatttcaattgccgcctcgctttgcttgtttttcagcgccttgattttctcctcctcagtcacatccctcataattatgataatgacgtgatattccttatcataaattatggtttcgtcgacatattttttat
>NC_017304.1:2116157
aaaacgattttttaaaatggttttcaggattaaaaattagtttctcagactgttaagaggtgccggtattcttcctcctctgttgataaaatctctgctgctgaaattgctgactttcattaccggacccgagcccaagagacctccgaactcaacaatatctccgacttttttacccggtgcgggaattatcctcactgcagtggtcttgttattgattactccaatggcagcttcatcggctataatagctgaaatagtctcctcgctcgtgtctccgggaactacaatcatatccagacctacggaacacacacacgtcattgcttcaagcttctcaatgctaagtgcacccgctttgacagcatcaatcatacccgcatcttcacttacaggaataaaagcaccactcagaccgccaacggaagaggaagccatcgtaccgccttttttgacggcatcattaagcaatgccaaagcggcagtagttccatgagtcc
>NC_017304.1:2140720
aatctttctttgattctgcaactgctgtcggtcctgcagtacctgcaacaccgtctacacagaatacaccaacaatatcatcatttgcctgtaatgcagccgccaggttgtccgctgcgacagttgtatcgcctgcatcattaacttttacgagggaaacttcgggcgcattttgtttacaccagtcttcaaaaccctgaacacgggattcactgttttctgcaccaactgtatacaatactgcaattttacctttgtagtttaccaacggtaccaggaactcagccgccttctgacctgctgcatagttaccggttccaagatatgcggaacggtttgaagtaggagagtcagagtcaaagcatacaactgaaataccttgttcaatagctgaattgattgtatccgccaatgctgttgaattaaccgctgttactgctataccttttggtttttgagcaatgacctgttcaagcactgcaacctgacctgaaacatca
>NC_017304.1:2144714
gcatcaaaaaccattttggcatctattttcttcaaatccccttcacacttttcaagaacgctgctttgtattttattcgctattgcaatacgggcctcgcgagctatcgcttctccgcttgcaatggattcaatacacccataattgccacacgaacaatatgaaccatggttttcaacaataatatgtccaatttcaccactcgttccgcttaccccataatacaaaccatttggtaagactatcgccgatccgataccgtatccaaggttaaccccgacaatacatgaagtaggatttggctgtgtattttttatctctcctataaccagggcgcgatttgcgttttccaccagtacattgaaaggaaggtgctttttaagttcgtcttgtaaagcaatattgttccagccaaaattcgggctaaaaattaccctgccggtgccccgctcaattaagcccggcattgcaacacctataccaacaactctgtcaagggg
>NC_017304.1:2148213
aacgttcgtaggtaaaaacaaatcctttatttcatcagaactcaaattgtcaatatcctgaaacttaattgttctgtctatgtccgtagccaaaaacttcaatatggactttttcttcatataccgtttgcaatcattgcagtactttgcgtcacgcaaaacaagccaatatgccataacacttccgaatatagagccaaggccatcaataataaagaatatccaatttacgacagcatttcctttcacttcaccaatagtccgactacgatgatagaaagaaatagttcttgattcaaccattagctttgtaaatgaaataaaattgagcggttcctccgagtctccaattgcataattactaatatgctcccctaccattttataattcagattcatatcttcatccaaatacgctgtgacataatagccgtattgaacaccttatatacgataaaataggaattaacaaaccaatcataaatagattgggagagact
>NC_017304.1:2206160
ggttatcgcctttttggcatgataaggacaaacccttatacactctccgcaatctatgcatctttcatttatgattctggctttgctctttcttactctgattgcttccgtggggcatctttttatgcaattggtacaacctttacatttgacctcgtccagagtcaccgagtggaagtacggactcatcttatccccccaaacacgttaatggttctctttctcattatccgttaaaaacacggtaatctcaacaatagtcccctttcctacttccgttattatctcaagcttgtcagcatatcttttcatattgggaagtcccattccggcaccaaaccccatttcacggatactgtccggagcagtggtatatccttcctgcattgccagctccaaatcaggtattcccggtccttcatcttttatccgtataaagactttgtttctgtcaatttcaacttccgccactccgccgttggcgtgaatgacggcgttca
>NC_017304.1:2244676
caaaacttcatccttatccatcgaatcctcgtcgccgcgaataaagtactttgcatcttcttcagcaacttttgtaatttcaattacatcccttatacccttttgaacgctcttcggcgttataccgtgcttctgattgtattccgactgtatctttcttcttctgttggtctcgtcaatggctcttctcatcgagtccgtaatggtatcggcatacattatgacttttccctcaacatttctggccgctcttcctatagtctgaatcaatgaggtctccgaacgcaggaagccttccttgtcggcatccagaatggccacaagggacacttccggaatatccagaccttctcttagcaaatttatgccaaccaggacgtcaaaaactccaagtcttaagtttcgtattatttccattctctcaatggtatcaatgtcagaatgcaaatattcaactttaaagtcaagctccctcaaataatccgtcaaatcctccgcca
>NC_017304.1:2275448
aaattttcataataatcagaattaaatttaagagcctaaaattgcttgttaaatttgtcctttaaatttgcccgcttagttttctttggctgtccaggcttttataagccgtatcaggacatcgtaatccacaggttttgaaatatagtcatccgctccggcttcgatgcacttttccttgtcggatttcagagactttgccgtaactgcgataaccggaataccttttagctctttatctcactttatcgctctgatagtctcatatccgtccatcaccggcatcataatatccatcaatattaagtctactttattggtcctaagcaattcaagagccattttaccgttttccgcagctatgatgttggctccgtaatcttcaagagccgctgccaggacaaaaacatttctgtggtcatcatcgacaatcataatggtttttccgtccaaattcaacgcatattctttttttactttcgaaaacaaatagcagccat
>NC_017304.1:2284725
ccagccaatttttcatacagttcgagatattcctttgcagacttctcccaactgaaatcggtggtcatgccctttttcatcagatacgtccatgttgacctgtgatagtaataatgaacggcctctttgatggcataaagcatgtcatgggcattgtatcttgaaaaagtaaagccatttccttcatgggtgatgtcattgtaaggagttatggtatccttaagtcctccggtctcccggactatggggattgtaccgtatcttaggctgaacatttggcttagtccgcaaggctcaaaaagggacggcatcaaaaacatatccgcacctgcatatattctttgagccaaaacagcatcatatttcaggtttacagaaattttacccggatacttttcctgataatacctgaacatttgttcatacctatattcccctgccccaagcagcacaaactgaatatccatttttaaaatttcatccattacatagtcaatcaa
>NC_017304.1:2294347
ttgacgcaatgaattacaatctcgattactggatgaattcccttaatacaactcccggaggccttaagtatcttgacagctggggagtattaagatatgcggccgccgaggcctttatcgccatgagatactacgagcttaccaaaaatgaagcattaaaatcctttgcaaaatctcaaatagactacatacttggcagcaatcccatcaacatgtcctatgttataggttatggatcaaactacccaaaatgtcctcaccacagggcagccaacggctacacttacgccaacggtgacaatgcaaaacctgccaaaaaccttcttttaggtgctttggtgggcggtccgaatatgtctgacaactttatcgatgatgtcaatcagttccagtttacggaagtggctattgactataatgctgctttcgtgggcgctctggctgctattgaaaaatactacggcaatatcgttatacccactcctccagccactacaccc
>NC_017304.1:2300844
cttcataataattgttttcaagatatatattccattcagcaaagtagcctactatcctttttgtcggaagagagtcgtcctgtgcatacgacagtgtgggatgtaaagataaaaatattattgctgacagcagcataagtaacggtatttttttcataagagacctccaaaatacaaatattacaagctaccctttacaaaacaatttcttattaacaggcttgaaaacaaaaagagttactgcccacctattcaggtagtttgcagtaactctttccgtaaatctgtcaaaaacccattacactaataaggtaggtggggtatgctctttatcagatatctctttaatatagtcatgtcagaggagttaatcgcaccgtcacgattaacgtctgcagcctctctgtttatattggtaacactcttcagcagatatctttttaacatagtcaaatcagtggagttaacattaccgtcgccatttacatcaccgtaaacaa
>NC_017304.1:2378126
cttggacatttcaaacagtcttgcttcttctattcttctgttgtagttggtgcttattaccgcaagcatatccggaatagtagtggttctcattatgctgtaatcctctcccagcggattggaaataacaacagccttgcgaagctcgctgtccgccggaagatttaatttgtcaaacactttcggactggtaaacgagaaggtatatgtctcacacagtccgcacgcaatcattgtttcctttatgaggtcttcaatagtctgcttgtaggtctttcttccctgtgtggcagtcttgccggacaaaagcgtggcttctatgttattgtagccgtagaaccttgcaatttcttccgcaatgtccgcttccctttctacatcatctctaaaagttggaacctttacagtcatattattctcatccacttcaaactccagggccctcaaaatatcaatcatttcttctttcgggatgttggtgccaaggagactgtttattt
>NC_017304.1:2384267
aaaagcttaataaaattatataaaaactctgtaatttattttcataaattacagagtttttataatggggtttgatttatttatggggttttgagaagaattaatttcaaagtgacggaattgcccgtatcagatatctctttaacattgtaaggtctgtggagtcaatccttccgtccctgtttacatcagcaacactctgatctccaacagggaatctatcaataaccctgagcaaatatcttttaaataatgaatagtctgatgagttaacatgaccgtcgccgtttacgtctcccttaagaggtaaattagggttagtcggagtagaaggagcaatcgtaggagtaggagtaggattatcttgcggaacaccgttaggatagtattttacatattcgtactccgcctgcaaaggagttcttccgtcgtaacgtcccaaccattcatccactcctattcctggccacaaattcatcataattttgccgggagtaaca
>NC_017304.1:2409300
cagattccgctccctgataaaccatagacaacgccattgaaattccgaaaggtgaaatgaacacatttttaccctgctcgtctttacttatctgtttgaaaatatcaaatgcaaatttgctgtttgcttcaataaagctatcatttatatcttcatctgtttcatcattaaagccatcatttataccttcatctgtttcatcatttcctattggaaatttgtctatcaaatgaagaatatatctttttaacaagttatagtctgagctggttatttttccatcgccattcaaatctgcacaagactcgtcatctacaccaaatctatctatcatttgaagcagataacgtttcatcatgttaaggtctgtgctgtttatttttgcgtctccgttcaggtcaccttttttaggaagggtcttaaatgtgatagttttaggagtaccttctttattcgaagtataaatttgtccccaaaccttacattcatactctgtgttc
>NC_017304.1:2503156
tgtattgtctgacttcttctccgactttcaattcagtacctctgccaaatattatcttcgttggatttttataaacaaagtttatcataaaacctcctccttttcagtatagtcttagtttttcgtttctgtgggatgttaatgcgttatccaaagcaattgcttcgtttatcacattgtcaatatcttcggcaataggttccgtgcttgcattggatataatctgatgtttaaacatgagtatggcactttcaatatagtccagtttggaacttatcgtttccaactcaattttttcattatttattctttcaattatcttttcatcaagctccactgccctttccaaatcttccacggcctttgggtttgtaagaagttgcaattttctcttgttggcattaatgcgctccacgattttctggacatttgcagaatttacctctttgattcttatactatagttaagcataagtttaaaataaacaataacaagattt
>NC_017304.1:2530739
catgctgcggcataattgccgccgttatcgttgtttcaactctgataatcacaatcaaaaacagctttaaaccttccagacaatcatccaattcaaatgttacatattccaaagaaaatgttcaatcagtctattccgacaggtttatagctctttttgaagacatccagaaacaaggttatctcagcgaagaaggaattccgtaccattccatagaaacacttttggtggaagctccggactatggacatctcactaccagtgaagccatgagctacatggtctggctcggagcaacctacgggaaacttaccggtgactggacatattttaaagatgcatgggacaagacagaacaatacataatacccgatcccgaaagagaccaacccggcgttaattcatacattccgacccagcctgcccaatatgcgccggaagccgactctcccgaaaaatatccaacaccaggcgatatcaatgcacccacaggcatagat
>NC_017304.1:2551259
ttatggttacgggcagcccgccttttccggcagccccttccggaatggatacaacacctctcactatcttcttttcaataagcaccagatttatctcttccgcatttttactgcttacatccaccggtgttgcctcattcggcaatgcctttgtaccgctctcactgtaataaccaatagccgcatatttatcagctgccacactgtaccttaccctgtatcctgaatcaggagcgtttggcggaacattcagataatagtccgccgaactttcgccttccggaatggttactttctctgatgccatgtttccggattcatcggttgctgttacaacaacttcgatgcctcctgccggagccgttccttgtggaattctgattgtaccgcttatcgtcatgtcctgaatcagggaaatatcaatgtctgttaaatcagtttccctcaaatccagggctaatgcttcgtttctgtttcttacggtaccttccgcaccataa
>NC_017304.1:2604867
caatatgcttttcaagcaggaatacccttccgtattcatttacaagaaacgtctcaaacaaactaaaaccatataaaaccccaaaatcttcagatttgataccatgaaaacaatccatactacctgctacctccctgtcaataccttgagcaaagcctttcccttgtcaagagtttcccgatattcatcctcggggacggaatcccacactatacctccgcctacattgaaaaaagcttcattaccttttatgacaatagtccttatggccatattcaagtctcaattgccgttaaaatccatatagcctattgaaccggtgtatatatttcttttcacaggcttaagttcatctattgtctccattgaccgaatcttgggcgctccggttatcgaaccttcgggaaacgttgctttaatacagtctattatatcaacgtcatccaataattccccttttaccgtcgaaacaagatgaaggaccgtagaatactcttcta
>NC_017304.1:2647296
gcatgaaggatatgattgaaatcactgaccaggatttcaaagtcgtcaatacggtgtcaatttttgcaatcttcgttatcatcgcattggttttaaggagcatttccctgccgtttattctgattgccgtaattgaacttgcaatattcatcaatctcgggctgccgcattatttcggtcaaagtctgccgtttatcgcgcctatctgtatcagcaccatccagctgggcgccacagtggactatgcgattttgatgaccacaagatacaagtcggaacgtattgagggaaatgacaaaacaacatcagtacaaacagcacttgccacatcaattccgtcagtaattgtgtccggtatggaattgtttgcagcaactttcggcgttgccatttattccgatattgacataatcagctccatgtgtatgcttatggcccgtggtgccatcatcagtatgctgatggttattttcgtgctgccggcactcttgctcctctgt
>NC_017304.1:2652288
aattgtaacccgtactgactaattgtcaagaatttcatgtgaaattgatactacttttttacctccaaacttttatcttcataattttcaccaatatcaatctcatttacacaggcttgatcggaacaaactcaatgtaccctcgcgaaccaatgggctccagctgaattcgaggattatcctggtcccactcatatccaataactgatgggttatatttcttttcagcttcccatacttcttcgatagcctgctcatagtcttcttccgcaaaaggctctccctgaaacatcagatactttgctgcaggaagttcaataacgtcaaaaccgtcaggaataataccgtcataatccacaggcacttccactccctgcacatactcgcttgttccgggtttgcggtaacgctccggcagccacatacaaaccggctctccgctgatggatttaatactggtgagcaagctccacacatcacagccaacttcttcacaatac
>NC_017304.1:2715536
cagcgcgccttcgaaaaattcagccacctttctatacctgaaaatctgtctggctgttgcctcaggaagacccaggacattcacgtaccgcttgagcttgtcaaagggcagctcaggcaaggacgcccgaatttcttccaccttctcatcattgatactgaacctcagaatatcgggatcagggaaatagcggtaatcatcggagttttccttgtcacgcataggactgacgctattggttgcctcgtcgtaacgcatagtctgctgaacaacggttccaccggcatccagaatatcggcctgcctttccgcctcggccatgacggccttttgaatgaaactcagggagttgatattcttgatttcggttcttacgccgaaacgggaatcaccgggctttcgcagtgaaagattgacatcgcagcgcatggaaccttcctgcatcttgcagtccgatatgccgatatagcgcatgataagttgcagcttttcggcatact
>NC_017304.1:2729695
tgtttgtttttcaaggtcaaaactatttttaaattgagcagtttttcggtattatatgaatatattctgtaacttcccggaaatgagcggttaattgtccagttttgcaggaatcaccgcaccgttataagtatccgttatgtactgcctgacatcttcagactgcagagctttcaccaaagcgacaatggcaggattattcaagtcttcttcccgaacggcaatgatattggcataaggactatcgcttccttcgctgaagagccttgctgaagtaatttttgcttccagggccttatttgtgttggtgataaagaaatcatagtcgtcttttgtgggaatgatctgtgccgagtcaagctcgacaatccttatcggacgcagatattctgcgatatctgagaccgaagcagtaagagagtttgcagtttggggattaagcttgataaatccgttttcttcaaggatgcgcaaagcccggtattcgttggtaccgtcat
>NC_017304.1:2773457
atgctccaatgcaatgctagtttattcgacttgtcatccttataagcttctaaagcttgccgttttaaagttgaaagtgcatcaggaatcttcacccatatattcgtaagaatttctctcgtttttctgatgttagtaggacttttaatttcaaaagacaagtattcgtttaactcatctttaatttgcgtatagtccttgccttccaatacaagttctgcagttttattaagccattccaatctaatggaacgggatagtccaatcatctttgccatctaaattaccgtccttactttaatgaatggtacaattacctcgtcaattgagatgcccccgtgtgtcattacttcctcattcatattatcaaaagaaacacctgatttgcaaacgtagtatttatagtcattatccaagtaatatcccggataagccacaactttatctccaaagaagtttcttaattctgcaaaatctttcaatacaaacatcctcttgga
>NC_017304.1:2789450
tctatcctttgtatttctctatgcgtaaatttacctatatctgtgcctttgggaatgaagcgacgaataagtttattagcgttttcatttgagccacgctcccatgaactataaggatgagcataatacaacctgaatcttttgtttttaggattaaggattgatgcttctagctcagtactgtttagaaattcagagccattgtctactgtgaccgttttgaaacgctttgaaaaattcttaccatacttccgctctagtttatctatctctttctttactgaagcttgggtcttatcaggcatctttcggattatctcttgccttgtacttcgctccgttaataccaacaaagtcgctcctctttcgcctcgtttacccacaatacaatccatttcccagtgaccatattcgtctcgcttttctatttgggatggtcgttcttctatactggttcctcttagatttttcttggctattcggactttttggtatttcct
>NC_017304.1:2791967
tcatctgcaaatataccggctaactcccattctggattgcttttgatgtagtttgtgtagtgctcaatttgcgcttcataactggttgcctgctcctcgctgtccgtagaaacacgacagtaagctgctacccgaagcttaggtaattcctcggcatttgcactattcccaattcgcttacgggcaggaattaccgtaacattcctggttgtcatctaaaatcacctcgctcttaataagactataagcatactctgcctgctgaaatggatcatcgtatagattatctggcattgaagcatgaaacttaaaattcaggcatttcttttcatttcctttatgttcataaatcctgccaagcgcctcagctcgcctgcgtctttccagttgtgctttttcaaatgtgtccttgctgataattggcggataaaatttgtcctcaacataccgtttatctgccagcattcttgcaatagatgtgtggtagcgcttaatgcccg
>NC_017304.1:2805858
gtaatagccttagccagcggaacaggcgtggcgtatgtctcttctccgttttcattctcagttattttggcataatataacctgtccagtccgattgtggccatgtttttcattcctcctttacttcatattcttttgccacatcaatggcatagtggtgatagccggtatcgtcctcatggcctatataccgcctgtcggtaatggtaaagcctgcttgaagcaatgtgttcactatttcgtttttacgggcagtgtagtttccctttataaataaagacaaccttacctcctgggtttctacctgaggccggttgtctgcaaaaacttcaaatgtatctgtcatcggagtaatgacaaggtactcatccggcggtacaccgctaaataccccggtttcaatggggatacccaaaccatccaataacgagtttaattctgacaatatgctcatatacgacccagctcctgttccagtcttgacttcattacttcgatgc
>NC_017304.1:2816607
taaaacaaacccgccctgtctgctgcgccgcaatcattgtcgtgccggaacctccgaataaatcaagcgccaaatctcccgcacgggaactgttgagcattgcctttgctacaagcgataccggcttcatggtagggtgctcctccgatactttcgggcggggtatctcccagacatccgactgcttgcggtctttaagcgggcaaaggcgcgtcccctccagccagccgtaccagatcggctcgtactgggtatgatagtcctttcttgatagtaccaagctgtcttttttccatataattgtgctcgaccagtggtaccctgcctcccgcagggcgttcataacgttgccccattcctgcgcggacatcaccacataggtcatgcatccggcctccgaaacctcgcgcatacagttaaaagcgcgcaataaaaaagcgccgaattcctcggtgctcatcctgtcgtttagaatttgcctcggcttccagctcggatgc
>NC_017304.1:2829949
aaacactccttatcttttattattcagttaaacaaggctaactcaaataaatatgtagagccaagttgtcgggatgaatgtattcaaacagcaaatagtataacactctgatcaacccctccatttactgttctaaacctaaatacatcataaaatgataaactcagctaacttaatatcatgctattttctatagcttgttcatcgctttacattgctctttccatttgatcagccaatcatattgtttatcaaaatagtctacacctacacaatcataaccatatacttccattatagttgcctgcaactgaaaatgataaacagcaatcatatcataaaatgctgctatttcctctctgcttaatgagtaatacttcaaatagccttttaaaaactgctcaagcctaacttttgatttttcataaccgtcatactcaaaattataccaatttgtatcattgcaaaacaaagcaacatcatacatcgggaaagcaata
>NC_017304.1:2835268
gaaccaccattacctcgccggtcttaaaccccacacgggtcataatgtgccggaccaagccttctccggtaatttcatcatatgtacttatattgtttttctctatatactccttgacaacagcccttaccctgtcacttacagaatgctgaatggtacaggtggcacagtcaataatctcatgcgatctttttgcgtaaaatcccgccctgattccatccttataccttcctatcggatattgggctttgttcctatagtttaccggctgctccatcccaacggtatcatgtaccacgacattctccagcccgccgattcttctgatgctttcccttacaacgttggtcttgaatctaagacttgcttcataattcatgtgctgaagactgcatcctccacaccttttgtacgaagggcaaaaaggctccgtcctgtcggaggaaggctccaaaacttgaaggagtttgccaatggcataactctttttcacctttata
>NC_017304.1:2841493
gtgcctttataaacgatataaacaaactcaaaggcattttagacaaactcgaagaaattaacggtgatgacgctgatattcttagcagtttaagcgaaacccaatccaagctgaaacaatacatagactccattccgactctctggccggcttccggaagaatcagttctcgtttcggaacccgctcggatccttttaacttctcccagaaagtacatgaaggcatcgatattgcagcagactatggtacaacaatattggcttcagccactggaaaagttactctttcagactggtacggcaattacggcaaatgtgtcattatcgaccacgggtacggtcttagcacactttacggccattgccagacacttctggtcaaagagggacaaactgtcaaaaagggagataaaatagcgacggtcggcagcaccggaagaagcacaggtccccatctgcattttgaagtaagactcaacggtgttcctgtagacccgctt
>NC_017304.1:2858301
ggcttgacagaatcgcatagagctccgcgcttgatgcactgtcgccgtcaactccgctgtacagctgttcgaagcacaggcttgcagtcagagacagcggtatatcctgggcatatttttgaccaatgtacccgctcaatatcagaaccccttttgtatgggatgtcccgctcatttcaacttccctttcaatatttactattcctttttcacccataaaggtgtttgcggttatcctcgtgggctttccgaagcaatagtctccaatatcaagtacggtaaggccgtttatctgtcccactgcctcgccttcggtatccaaaattataataccgtccttcaaaagctccaaaagctttttatcatacttgtttgacctgtatatcttctcctgaatcgctttatttacatgctccgctttgaccagactgcttccgtcgatttgagcccatgccgcagattcacaaagtatctcaacaatatcattaaacctggtggaa
>NC_017304.1:2917408
cttttttgagctttttgagcatatatttttcctttaatctgatttaacaaccctgccagaccgtaaggcataaatatgaccacagcaataaaggaaatccctataaaataggaccagactgccggaaagctctcacttaccatactcttcaaagagtttaccagtatagccccgatgacagatccgactaaagtgcctcttcctccgattgcaacccatataaccatttccaccgacgggactattcccatctctgccggtgaaataattcccacctgaggaacgaataaagctcctgccaatccggccagtccggcagaaatacagtaaacaaaggttttgtatattgccggattgtatcctgaaaatcttgcccggttttcgctgtcccttatggcaatcaacacttttccaagccggctttgcacaatccaccggcaaaacagaaaggccagtatcagaaatcccaatgcaacataataaagagtcacctttgtgga
>NC_017304.1:2928523
caagctgataataaagatactgcacatattaccattgctattaatattaactttaccttaaccattttcaacaacctccatatattatgttttatcttatgaaagtcttatttctcttctttaaagaaatgctttatttcattcattttctcaccgttttcatcaacttcatatatgtatacaccatccattaatataatgcctattacacagcctttgctttcagtgttcaagcagtaaactacttcagaagtatctaattcttcgagtagcgtcatataatcatcaattacaatgcaatcaacactagatacactagatgccacccaatcatcagcatatagcaaatctttagttctattcgctttcgttaataattttccaccagtatatgggtttataatatcttctttatattcacttcctaatgtgtttagaactcccgcataatcaccggtttttgtaaaatctctcttgtctgtagcattaacgacatattc
>NC_017304.1:3000086
ttcaattttatttattaatataattttatttaaaaaataatattggttaaggagtctgagaaatgaaatctgttttggttttggaagatggaacttattttacgggggaagcctttggcaagaccggcgaagtagttggagaaattgtttttaacacatgcatgacaggttatcaggaaatactgaccaacccgtcttacaacggtcaaatagttgcaatgacctatccgttgataggaaactacgggttcaatcggtatgacaacgaatccgacagaatccatgttcagggattcattgtcaaagagctttcggacacgcccaccaactggcgttgcgaaattactcccgaagaatatttcgttacaaacggaattgtgggaatcaaaggcattgacacaagaaacctcaccaaacacataaggagcaaaggcagcatgcacggcataatttccaccgagtcaggaaacatagatttgctccttgaaaaacttatgaaa
>NC_017304.1:3163763
taaaactatatctccttttttaacttcaggaacaacttttgtcaatgcaatattcttgaataaaacgtcgtatcctggggtattgtcgctacaaatacggataatcgctgaggcaccgacacttaaatcccagtcgctgatatcaaaggttacttcatatcgctgccattgtccattcactgttaccgatttttttgggtttttttcgatgagagaatacccttcgtatcttacatagtgtggtcgtacctctaccgtagttttgtttccgttataacttcttgcttcaaagctgatagtatatacccccgcaccatatttttccaattcatctgttacaacagtgtataatccttgattgtaaatattactggtaacaatacaacgcaatacaacttcaccattatcaacatatggtttgagtgttgcacccggattgctataaggattatatcgacatgcaaaggaatagtctttcaatagatttttactgctatcca
>NC_017304.1:3195901
ccaaacactccacaccaagcatttgaaggactctaaactggagcccccaaccagaatcgaactggtgacctcatccttaccatggatgcgctctgcctactgagctatgagggcatataaaatattccgatggagcgggtgatgggaatcgaacccacgcaatcagcttgggaagctgacattctaccactgaattacacccgcctacgaatattaatttcacaaagcataagctattataccactatcaatcaaaatagtccagtcgaaaaacatcaattaaatcaaattatatccttgattcttcaagatatttttccaacttacgttttactctctgtagcgcattgtctatcgacttcacatgcctgtccaattcaaccgcaatttcctgataggacttgccttgcaaatacgaagtcagaacttcgcattccagactgcttaaaatttctcccatcttagcctcaattcccgaaaactcttccctgtttataacc
>NC_017304.1:3226232
tgtcccgaatagcagacacacaacgccccatgaacaaacacttccacctccagtgaagtattttcagtaatatattgtatttcctccagcgacaactcccttgcaagcacaacccttttaaatcccagttcctcgagcagctttacgccctgcaaattgtatactgtcatctgtgtgcttgcgtgaagtgcaagatccggatacagctttcttatcaaactcgccagtccgatatcctggactatcaccccgtcaatacctgcaaggtacgaccgctccaatgctttgagcgcctctctcatctcactgtcgcttatcaggatgttcatggtctgatatacatttacatcccgcacatgggcatagtgtattacctctttgattttttcctcatcaaagtttgaagcatactgccttgcattaaacaactttccccccacgtataccgcgtccgcaccgttttcgacggctgccacaaatgcttcccagtctccgcaggg
>NC_017304.1:3236242
ctcgaattataattctgatcgtacatatcagaaccgtatccacacggactgcccgaatgttgtggataatatggacttccgcagggacccggagcatactgggcaggagttgccggttgaggcacggcctgcattgtctgaggcatggcctgaggtgcagtctggtacgttggatgggacatggatgaataatccatcggcatcatcgggcaatgcatctgaagcaggaacggacagcaaactacaggcaccatctgtggtatcggctgcatacaaggcatttggcccatttgctgggccggttccgtcggctgcgccggcacctgtggtatcggatacatcggccctatttgaggcatttctcccgcagcttccgttccattcatttcttccatctggggatactgctctgttacatccgtttccggtaccttaccgcccgcagcagtttctgctatctccggcggtatttcaacaggttcttttcgatacttcttttc
>NC_017304.1:3279487
aaacagacggatactacaatgtaaccttgagatattctgccggtccttacccgggagcacctaaaaccagatatttaaggatggttgtgaacggcgggctccataaggatgttgcttgtatccagactgctaattgggatacatgggaaagcaccactgtcaaggtattcttgcaggcaggtatcaaccgtctggatttcaaggcttttgcttcggatgaatcagactgtgtaaatatagactatattgatgttgaacccacatccggaaccattaacgtttatgaagccgaggatcctgcaaacacactgggtggagcggctgtaagacaaagagataatgctgcgtcaggcggacaatatgtaggctggattggcaatggttctaataattatctccaattcaacaacgtttatgttccgcaggcaggtacatacaggatggtagttcaatttgcaaatgcggaagtatttggtcagcactcttataacaataatgta
>NC_017304.1:3282638
agcatcctggaataaccagtgctgtaacaacaattaccatagaccctgatgcaacctatcaaaccatcgaaggctggggtgcaagcatatgctggtggggaaatcagattggccggtggtctcccgataacaggaacagactgattgagaaaattgtcagcccgaccgatggactgggatataatatattcaggtacaatatcggcggcggagataatcccggtcataatcatatgagggactatgctgatattcaaggatatcagaatgcggaccgttcgtggaactggaatgctgatgccgcccaaagggccgttcttacccggctgatagaaagagggagatattacggatcggaaattatacttgaagcgttttccaactctccaccctactggatgacgaaaagcggctgcgcttccggaacttccgacggttccaacaacttaagagatgactgttatgacgattttgccgattatcttaccgaggttgtaaaa
>NC_017304.1:3295123
ttacaggaatcaactggtttggatttgaaactgacggagcaaacggtttttacggccttaacaaatgcaaccttgaggattctcttgatttaatggcaaaattaggtttcaatattctcagaatccccatcagtgctgaaattattctgcaatggaaaaacggcgaacgtgtagaaacttcctttgtaaacacctatgaaaacccgcgtcttgacggtctcagcagtcttgaaatactggactatacaataaatcacatgaagaaaaacggtatgaaagccatgattgacatgcacagttcaaccaaggactcataccaggaaaacctctggtataacaaggatataaccatggaagaatttatcgaagcctggaaatggattgtcgaaagatacaaggacgatgatacggtcattgcggtagatcttaaaaatgaacctcatggaaagtactccggtccgaatatcgccaaatgggatgattcgaatgacccgaacaac
>NC_017304.1:3322766
gcagaggttcattaatcgcaagaggtacctacaatcaagttttcaaagcttcattcaagcttctgccgggggactacatagcctacgaaaagaaaggaaaagtagtccacatatccgttgtcaccggcgccgattcaaagggctataccctggtcaactgccacaatacagacagatacagagtcccgtgggatttaggatggagtgacaaaggtattaaattctggctggttcgtgtaaactactaaattgctgcaacaataactacgtccatattactcaaactacatccatatattactcagctgtttctttgcaccgaagaagtttactcttccgtaattctccacaatttttttgccctcttcacctttaagatacacaatatcgccggggcttacatacctgttccagtgctttttgaataccaatgctttctccttgtgattaaacagggacggaagaggatgatagcaaaccagctgaggatttgacttgtt
>NC_017304.1:3363097
gccatatagtaaatcctatatccgtttgttcccgaatcctgtgggccaaacgtgattgtttcggttatattataagtgccgcccctcagatatacataaatatcacttttcatattgccgttgacggttctcaccacgtcccgggcttttgcaatcgtcttaaagggtgcatctattgtacccgtattgctgtcactaccggtgggagatacataataggttatcggttccgctgcgtttaccgtatttatgaataatagtccggccgaaagaactgataccgtaaacagtaaagccattatcactatcatatgtcttttggtcataattcctataattccatttaccataattccacacccagactttcatttttttaattttgaggaaaatccgatataacacgcagtatatatctttttaacaaagtacagtcgctggaatccacttttccgtctctgtttacatccgcatttgaaaggtccgttcctgccggaagt
>NC_017304.1:3365581
ttgtagacgacaaaatctccgttttcaatatatcccacatccttaccgccttcgctgcaatcttcagtctggattcctgactgagcatcatagctttccgcttcgattcgtgtaaaagcagaccttggcacaggagtcggttcaggttcccctccggttgtcttaataatcactctgtcagattccaatccgttcgaactggccgttactataatagtcccgttggttttggttgcctggactatcacgaggcacttgccgttaaaagcctgcctgctgtttgccttgtaaggttccaggcttgcagcatttccattgtcaactccgacaattactcccggtccggatatggaaaagttcacagtattgcttgccgtcgggacaagaacaccgttactgtctacaatatcagtttctataaataccaagtccttgccgtcagccgtaatagttgtcctgtccggttttaactgaatttttgcaggattaccggcagtggt
>NC_017304.1:3391238
ttgtggcaatgggatttgctttgtcctgccccgctatgtccggcgcggaaccatgtattggttcataaagccccaatgagccttctccaagacttgccgaaggaagcatgcctattgagccggtaatcatagacgcctcgtcggagagaatatcaccgaacatatttgatgtaactataacgtcaaactgcgcaggattccttaccagctgcatggcggcattgtccacatacatatgattaagctcaacttccggatagtctgaagcaaccctgttaacaacttccctccaaagtcttgagctttccagtacattggctttgtccacagatgtgagttttttatttctcttcatggccgtctcaaacgccagccgtgcaattctttcaacttcaaactcgctgtacttttctgtgtcaaaagcggcctgacccatattctccgtctgcactcttcctctttcgccaaaatacataccgccggtaagctctcttaccacc
>NC_017304.1:3415729
gtttttcatcccttttataggcagtccttcttcagagccgttcaaatacaacctgtccgggtggttcttgatatactcttcaaaataaaatcttatggaaagcatgctgtgagtagtatatacatcattaccatcaatatctttttcaagcacataatacttatttgaattttccacgcactgttggatatgccggtcctgttcctgttttaacacagcaccgtcagcataagattccaagtttggaaaggacaaattctggcctatgacaataatcggattgcatcccatatacctcgcaatgtccaaagacagatttgacacggaagaacctgagcgaaggttttccgcaccttcaatgcccaacttttcgtcaatccagtcaccatatcccagcacattggtcttgaaatatattttgggaccgctgtaatttttcaatccgtcataatgaaccgaaagagaataggcaaaatatatttcattggatttaacattgt
>NC_017304.1:3504603
ttatgtaatcatcctcatcctctccaaggacgatttttgctatatcatcaaggtcctgactgctgtttggttgctgaatgtttcttattttctcgggaacattgcaaataagattcttgtagtttctgtattttggcccctgggcaactattaagacatccggactcaaatattgatatacatagtttgttacatattcctttatgacactgtagctttcaatattttcatcgtacagacttgctataatatcatcatagtcctccgttgacaaacctttatccacgaaaggaacaacatacttgtttactttgtccccgtcaaacacatatatattgagatttttgcctgtactttccgacggaagaattgccattttatagataccttcagatttgaacccggatacccatttttcattaagaaatgccgccaaaagttcagagcttatacaggttttaaattcaaaaacgaaggatttttttaaaaccacgtctccc
>NC_017304.1:3522718
ttttataaaaatcaaatatatacctttttttctctattctctgatccaaaacttttaactgccctctgccaattccggcaattacattgctcatcctgtagttataacccagttcgctgtgctgatagtgtctggcattgtcccttgcctgagttgcccaaaatcttactttcgcaattctctcttcattatccgacactaacataccgccgccggaagtagtaataatcttgttgccgttgaaggaataaatgccatagtccccaatagtacctgtatatctgcctttataagtggtacccaaagattcagcagcatcttcaataagttgaacatcatgttttttacatatctcaactattttatccatatcggctgataatccgtaaagatgcactaccagcacagccttcacctttggatattttttaaaagcctcttccaaagcttcagggctcatattccaagtctcataatcgctgtcgatgaacaccggtatt
>NC_017304.1:3549219
gcagaagcgattttgctgactgggcaaaaagtcagatggagtatattatgggtaacaaccccatgaacagatgctatatcgtgggatattccgaaaacagtgcaaaacatcctcaccatcgtgcagcccatggttccaagacattcagcatgctggatcctgaagaacaccgtcatacactgtggggggcattggtgggaggtcccgaccttgacgatttccatgtggatgaaaccacagactatgtatacaacgaagttgccgtagactacaatgccgctttcgtcggcgcctgtgcaggattgtattattactatggtgaagcattgggacacaaacctgttccaaacttcccgccaaaagaagaagctgtagaggagtattatgtggaaggaaaaattgaacaggaaaacaaggaaagaacccaggtaaccatcaaaattttcaatgatacctgccatcctccccgttttgagaccggcttgatggcacgttacttc
>NC_017304.1:877017
agcagaagaaaaatgctgataaaaaaaagttgaatacttatgaagacgattcgaatgaagaaaataatttcaaaatcagaggaattaagcagtattggttaaaagacagaattattgttccaaaagaagaagtaaaaaaagaaaatgttgtagtctatttacatcctcttaaggaacgaacaaagtttaaaggaaggatatatttcaataatctctatgcagatgaacttggactattgttatggtctttaagacttgaagataattgttaccaaactataggaatggcaaaaccctttggttttggaagggtgaaagtgggagatattaagctgcatgtggaggatctgaataagaaatacagtgaattttgctttgattatgaaaaaactgaagatatagataaatatatttcattgtataaagaagatttttcaaagaagtatcttaatgggaattctattgaaaactctaagccagtggaagagctgataacaata
>NC_017304.1:985493
gggaaaaaaccatactgcctttcaagatgggcggaaacatgccgggaagatccatgggagaacgtcttgcgatcgacccgaatgacaacaggattctttatcttggaacacgatgcggaaacggactttggagaagtaccgactacggtgtaacatggtccaaggttgaaagtttcccaaatcccggaacttacatttatgacccgaattttgattataccaaagacattattggagtagtctgggttgtttttgacaagagcagcagtacaccgggcaaccctaccaagactatatatgttggtgtggctgataaaaacgaaagtatttaccgcagtacggacgggggtgtcacctggaaagcagttcccggacaacctaagggactacttcctcaccacggggttttggcatccaacggaatgttgtatataacttatggtgatacctgcggtccttatgacggcaacggaaaaggtcaggtttggaagttcaataca
>NC_017304.1:1185799
gcttcagcttgaggacatttcggctaaaattccaaagggaacttatgacatgaagaaagtgccgggaggcttgctggtgcaaaattacaacagtgaacttcttaatatgaacgatttgaaagttgttacggaaaagaaacctacccaggaagaattggaagatctcatttttgccatgaaagttgtaaagcataccaaatccaacggtattgcgctggcaaagggcaagcagactattggagtcggaccgggtcagaccaacagagtaacggcctgcaagattgccattgaatatggcggggaaaggacaaaaggagccgttcttgcatcggatgccttcttcccgtttgctgactgtgttgaggcggcagctgctgcgggcattactgcaattatccagcccggaggctcgataagggatcaggaatccattgatgcatgcaacaagtatggcattgcaatggtatttacgggaatgagacattttaagcattgatgat
>NC_017304.1:1922892
ccgccttagcatttatctgctcgacaaaaattgttacaggaacaccttgagctcttaattgctcctctgcttcatttatgcttttcttattattggaaaatgtgctaataaatttagattcctcttctgttaaggaagaaataaatccttctacattaacttcttcatcagccaagctgatgctagacctatgtgcgggaatgtctatttgcagcaggtccagttcaggtttaattttttcgctgcctattcctatagtttgggttgttcttttaggtatagtttgtttcgattcctcattctcttttgatgctacttgataaaaacgattctttatttttttatcaggagaaaaacggctttttagtcctacattctccgttagatctaatctccttatttcctctaataaagcttccttgaacccaggaggcaacaattcttcatttacttgaagctgcctggtaactccagcgagcaagcgagtgacattttctgaa
>NC_017304.1:2148205
tttttaccaacgttcgtaggtaaaaacaaatcctttatttcatcagaactcaaattgtcaatatcctgaaacttaattgttctgtctatgtccgtagccaaaaacttcaatatggactttttcttcatataccgtttgcaatcattgcagtactttgcgtcacgcaaaacaagccaatatgccataacacttccgaatatagagccaaggccatcaataataaagaatatccaatttacgacagcatttcctttcacttcaccaatagtccgactacgatgatagaaagaaatagttcttgattcaaccattagctttgtaaatgaaataaaattgagcggttcctccgagtctccaattgcataattactaatatgctcccctaccattttataattcagattcatatcttcatccaaatacgctgtgacataatagccgtattgaacaccttatatacgataaaataggaattaacaaaccaatcataaatagattgg
>NC_017304.1:2155560
acacatcttcacgggaaatcagcgaagtacagataaaacccggttcttcccttttgatataccccttgctttcaagttttttaataacagtataggtagtgtttttgttccatccaatttgttcagcggcaataagacttatctgctttgcgctgatcggttcgttttcccatataatttccataactttaatttcgctgtcatataatttttgcattttatcaacacccctatcagactatctctatagtctagactatcataatagtctagaattgtcaataagagtaaataaaaagtaagagcaaaaataaaagcagcggacaaattaaatatcttgtcccactgcttttttacctgtaacatacaaatcctttaagtacccgctactcccactcaatggttgccggcggcttggttgttatatcgtatactatcctgttaatgtgctttacttcatttacaattctgttcgataccttttcaagtacatcatacgg
>NC_017304.1:2829941
tccatacaaaacactccttatcttttattattcagttaaacaaggctaactcaaataaatatgtagagccaagttgtcgggatgaatgtattcaaacagcaaatagtataacactctgatcaacccctccatttactgttctaaacctaaatacatcataaaatgataaactcagctaacttaatatcatgctattttctatagcttgttcatcgctttacattgctctttccatttgatcagccaatcatattgtttatcaaaatagtctacacctacacaatcataaccatatacttccattatagttgcctgcaactgaaaatgataaacagcaatcatatcataaaatgctgctatttcctctctgcttaatgagtaatacttcaaatagccttttaaaaactgctcaagcctaacttttgatttttcataaccgtcatactcaaaattataccaatttgtatcattgcaaaacaaagcaacatcatacatcggga
>NC_017304.1:3365530
ctggctactctcgctttaaaacttgctgctcctctgccaaaatcaatagccttgtagacgacaaaatctccgttttcaatatatcccacatccttaccgccttcgctgcaatcttcagtctggattcctgactgagcatcatagctttccgcttcgattcgtgtaaaagcagaccttggcacaggagtcggttcaggttcccctccggttgtcttaataatcactctgtcagattccaatccgttcgaactggccgttactataatagtcccgttggttttggttgcctggactatcacgaggcacttgccgttaaaagcctgcctgctgtttgccttgtaaggttccaggcttgcagcatttccattgtcaactccgacaattactcccggtccggatatggaaaagttcacagtattgcttgccgtcgggacaagaacaccgttactgtctacaatatcagtttctataaataccaagtccttgccgtcagccgtaat
