# Supplementary material for: Genome-Wide Transcription Factor DNA Binding Sites and Gene Regulatory Networks in Clostridium thermocellum
Source: Front Microbiol. 2021 Sep 7;12:695517. doi: 10.3389/fmicb.2021.695517 (PMC8457756; doi:10.3389/fmicb.2021.695517)
Supplement: Supplementary file 5 [file Data_Sheet_2.ZIP › Supplemental folder/BlaI_1845.all.500.fasta.e1600]

>NC_017304.1:102253:102752
CGGATAAAAA AGTTGAAGTT ATGGTAAGTA TTTCGAAGAA GAAATACAAG 
AAGTTTATAC AGACAAATGA CTACTCCTAT AATGATTCCG CCGAAAATTA 
CGTATCGTGG GAAAAAGTAA CTCTATACCT GGATGATGAG CTGATTTCAG 
GAATTGAGCC TAATATGTAT GCAAGCAGGG AAACCGGTGC ATGGTATATG 
TTTGATGAAG CTGTCGAAGG TTCAACGAAC GAATTTAAGG ACTATAAAGG 
TAATCACGGC AATGCGGTAC TGTATTCGGC AAACGGTGTT GTGCCGGGAT 
TGAACGGAAA CAGTGTGTCC CTGGACGGAG TTGATGATTA TGTTGCTTTG 
CCTGACGGAA TAGCCGGTAC TTTCTACAAC TTTACTATAG CTTTCTGGGT 
GAGGCTGGAC ACCATAGGTG AACAGCCGAT ATTTGATTTT TTCGATAGTG 
GTTCCAACAA CAAATATATG CGTTTAACTG CCGAAAGTGA TGGAAAAATT 


>NC_017304.1:1032317:1032816
GAGTATTTAT AGGGGGGGCA AAAATGAAAA AATTCCATAA CAAACAACTT 
CAAAATATCA TCTGTAGTAT TATTGCCATT GTTATGATTT TTGGTGTTAT 
TGCGACGGTG GCATATGCAG AAGTGGTACA GCCGGATGCG TTTCAAAAGG 
TAGTATTGCA GGTGATTAGT CTTACAGAGC AACAGAGGAT AAATTTTGTG 
AACAATGTTC TTGATCAGAT TACTACTGAG AACTACAAAG ACTATGTGGA 
TGATGCAAAA GCAATTCTTG GTTTGTCAAT GTCTGACTCG GACATGGAAA 
AGGCATTGAA GAGTTATGCT TACTATCCGG ACACGCACAA AGGCACTTTG 
AAGGAATTGA TAAAAATCTT CGAATTGCCT TCAAAGCAGT ACGATACGTC 
AGCTTTTTCA GACATTGAGA AGAGGATTAA TTTCAACATA ACAGGAGATT 
CCAATGACAG CAGAGGTTTC AAACTGTTTG TTGAAATTTT CAAAGCCATC 


>NC_017304.1:1038913:1039412
AATGTATGGA AAAGGATGAT ATCTTGGAAA TTGATTTGCG GGAGATAGTA 
TATATTCTTC TTAAGAAGTG GTATCTCATT GTGTTGTGCT TTGTTCTATC 
AGCTGGCACA GCCTTTGTAG TTACTCAATT TTATATAAAA CCGGTCTATA 
AAGCTGAAAC AACACTGTTT CTTGGTAAGG AGAAGGATCA GGTTTCACTG 
AGCTTTTCCG ATATACAGGT AAATAATCAA CTTGTTGTGG ACTATAGAGA 
GATACTTCAA TCAAGGCGTG TGGCAGAGAT TATTAATCAA AAGTTTGGAG 
TTGGAATACA GGAATTCCAA AAAAATGTAA ACGTAAAAAC AGTAAAAGAT 
TCAAGATTGT TCAGTATAAG CTATGAGGAT ACTGATCCAA AACGTGCTGC 
TGACATAGTA AATGAACTGG CAACGGTTAT TCAGAAGATG GCAGACGAGA 
TTATACAGGT CAAAAATATT AAAGTTATAG ATACTGCGAA AATACCGGAA 


>NC_017304.1:1041558:1042057
TTAATACATA CCATCCACAG ATTGTAGTTA ATTTAGCTGC GCAGGCTGGA 
GTTAGATATA GCATTACTAA CCCAGATGCT TATATTGAAT CGAATATAAT 
AGGTTTTTAC AATATACTTG AGGCCTGCCG TCATTCATAT GACGAAGGTA 
AAGTTCCAGT TGAACACCTT GTTTATGCGA GCAGTTCATC TGTTTATGGT 
TCAAACAAGA AAGTACCATA TTCTACTGAA GACAAAGTAG ACTATCCTGT 
TTCACTGTAT GCAGCAACAA AAAAGTCTAA TGAGTTAATG GCTTATACAT 
ATAGTAAATT GTACAATATA CCATCGACAG GATTACGCTT CTTTACTGTT 
TATGGTCCTG CGGGACGACC GGATATGGCG TATTTTAGCT TTACAAATAA 
GTTAGCACAA GGTAAAAAGA TTCAGATTTT TAACTATGGT GACATGTACC 
GTGATTTTAC ATATATTGAT GATATAGTTA AGGGTATTGT GCTTGTGCTC 


>NC_017304.1:1065445:1065944
AATGTTGTTT TTGAAAGGTC AAGGGATTAT TACCTCAGCG TGGGGGAGAA 
GAAGGAAATT GCCGATGCGA TTTTTAATTC CATGAGAAGG CTGGATGTTC 
TTCAACCCCT CATTGATGAC AAAAGTATTA CTGAAATAAT GATAAACGGC 
CCGGACTCAA TATTTATTGA AAGGGACGGA AGAGTCTCAA AATTGAACGT 
AAAATTTGAA AGTCGACGCA AGCTGGAGGA CGTAATTCAG ACTATTGTAT 
CAAGGGTGAA CAGGACGGTA AATGAGGCGT CTCCGATTGT TGATGCCAGG 
TTGCCGGACG GTTCCCGTGT AAACGTGGTT TTACCGCCGA TAGCTTTAAA 
CGGGCCTGTG GTTACCATAA GAAAGTTTCC GGAAAAACCG ATGACGATAG 
AGCAGCTTAT AAAATACGGT TCAATCACCG AGGAAGTTGC TGAAGTGCTG 
GAGAGGCTGG TTAAAGCAAA ATATAATATA TTTATCTGCG GAGGTACGGG 


>NC_017304.1:1072452:1072951
AGTATCACGT AAACGCAGTG ATAATACTGA AACATTTGAG TGTGAAATTG 
ACAAAGGTAA AACCAGGCCA CAAACCCGTA TGTCTGTTAA AATTCAGGAA 
ATAGAAAAAA TGGATTTTGC TGATATTCAA ACTATTGCGT CATATTTAAA 
AGAGATGTCT CCAAACTATG AAAGAATAAG GATTTATGAC AATGTAACTG 
ATGATTCCGG CATAACCGGT CTATATAGTG TAACGGGAAA AGAACTCACC 
AAATATATAG TCTGTTATGG CGATGTTTGC TATCTGATTG AATCTGATTA 
CGACATTTTG GAAGTTTATT TGTTCAAAGG AGATCCCGAT GCAAATTATC 
AGGCGGATAA GTATAAAATT GAGTGTGCCG ACTCTTTTGT TGCTGATGTT 
AATGAAATTA CATATTACAA CAAAGACGGG TCTGAGAAAG TGGAATATGA 
TATTACTCAG GGTAAAGACG GAATAAAATA CTCTGCCGGA TTGAATTATG 


>NC_017304.1:1130170:1130669
AAATTTTGCC TCGGAGGAAA AGGAAAAATT ATTAAGTGAC ACTGCGGACA 
GTATAAACAG TATGCTGAAC GATTATTTGA CTGCTTATTA CAATAACTAT 
AACAATCCCA TGTTTGCATT CTGGGAGGAA ATATACCGCA GAATGCTGGA 
TAACGCCCTT GAGAGGGAAA GTCAAAGTAC AGGCACTGTC ATATGGATTG 
TGTCCACAGA AGGAGAAATC GGTATTATCA AGGGTAATCA GGCGGTGGTA 
AGGGAAATAG TCCAAAAGCT TACCGACGAC ACCGGCAAGA TTAAACTGCA 
AAACCCGGCA CAATATAAAG ACGTTATGAG CGGTAGTGTG CCCATGGTCA 
AAGAAATAGG AGATTTTTAC GGACTGTTTA AGGACACGAA TGTATCGTGG 
CTGACTATTG GAAAGCCGTT TACATATAAC GGCAAAATTC TCGGGGCTGT 
TTACCTTCAT ACGCCGGTTC CTGAGGTACA GAGGGCAAGA AGCAGTGTTT 


>NC_017304.1:1134924:1135423
AAAACACAAA AACGGAGGTA TAAAATGAGA GAGAATCATA ATTTGAAAGT 
ATTGTTTGTT TCTGTTGAAG TTGCTCCATT TGCTAAAACG GGAGGATTGG 
CAGATGTAGC GGGTTCTTTG CCAAAGGCTT TGGTTTCCAT GGGATATGAC 
GTTAGGATTG CAATGCCGAA GTATCAGCAG ATAGATGCTG ATATGAGGTA 
CGTGACGGAT TTTCCGGTGG ATATGGGAGG AAGGCAGGCA ACTTGTATAG 
TACGGGAAGG AGAAATCAGT TTCAAAGCAG ACGGTAAGGA TTTGAACGTG 
CCTGTTTATT TTGTGGACAA TTACCACTAT TTTAATAGAG GCGGGATATA 
TTGTTATTTT GATGATGCAG ACAGATTTGC TTTCTTCTGC AAGGCAACAT 
TGGATATGCT TCCGAAAATA GACTTCAAAC CGGATATAAT TCACTGTAAT 
GACTGGCATA CAGGACCTAT CTGCATGTTT TTAAATGAGA AGTATAAAAG 


>NC_017304.1:1168104:1168603
ACTTATACTA TAAAAGATAT AAATTCATCC GGAGCAAACA AATATATTGA 
ATTTGGATTT AACGCTCAGG CGGGAAGTCT TGAACCCAAT ACATCCGTGT 
TAATGAGAGC CAGAGCCTAT CAATCCGAAT ACAAACAGAG TTTTACACAA 
ACCAATGATT ATTCTTTCTG TCAGTCTAAT AACGATTTTG CGGCATGGAA 
CAAGGTTACT GGGTATTTGA ACGGCGTTTT GTTCAGTGGA ACGGAACCGG 
TAATGTATAG TCCCACCCCT TCTTTGTCAA CTCCGACTCC GCAAATCAGT 
CCGACGCCGG TTGCAACACC TTCGTCTGTT CCGACTTACC AGGCCACGCC 
AACACCTTCA GGTTTTGAGA CTCCTGTAAA TTGGGATGGA AAAGCAGTTC 
CCAACGGAGA TTTTGAGAGC GGATCGGTAT TTTGGAGTTT TTACTGCGAC 
AGCTTATCCG GTGCGAATGC CACAAATTTG ATCCATTCCG AGCCTTCCGG 


>NC_017304.1:1184706:1185205
AAGTTCATGC GGGAATTCTT GCAATAAGAA GCAATGAGGA ACATATGAGA 
CAGCTGAAAG AGCTTAACAT AGAGACAATA GACATGGTAA TCATCAATCT 
TTATCCGTTC AAGCAGACGA TATTAAAAGA AAACGTTGAC CTTTCGGAGG 
CAATTGAAAA TATTGATATA GGCGGACCTA CAATGATTAG AGCTGCGGCA 
AAGAATTATC AGGACGTGGT TGTAATTGTT GACCCTTCAG ACTATGCTGC 
CGTATTGGAA GAGCTTAAGA CTACGAAGGA TGTATCATTG AAAACCAAGT 
TCAAGCTGGC ATATAAAGTG TTTGAACATA CAAGTCATTA TGATACTTTA 
ATTGCAAAGT ATTTAAGAGA GCAAATCGGA GAAGACGAGT TCCCTCAAAC 
CCTTTCTCTG ACCTTTGAAA AGGTCCAGGA TATGAGATAT GGTGAAAATC 
CCCACCAAAA AGCGGTGTTC TATAAAGAAG TGGGAGCGAA TGTCGGCTGT 


>NC_017304.1:1185550:1186049
GCTTCAGCTT GAGGACATTT CGGCTAAAAT TCCAAAGGGA ACTTATGACA 
TGAAGAAAGT GCCGGGAGGC TTGCTGGTGC AAAATTACAA CAGTGAACTT 
CTTAATATGA ACGATTTGAA AGTTGTTACG GAAAAGAAAC CTACCCAGGA 
AGAATTGGAA GATCTCATTT TTGCCATGAA AGTTGTAAAG CATACCAAAT 
CCAACGGTAT TGCGCTGGCA AAGGGCAAGC AGACTATTGG AGTCGGACCG 
GGTCAGACCA ACAGAGTAAC GGCCTGCAAG ATTGCCATTG AATATGGCGG 
GGAAAGGACA AAAGGAGCCG TTCTTGCATC GGATGCCTTC TTCCCGTTTG 
CTGACTGTGT TGAGGCGGCA GCTGCTGCGG GCATTACTGC AATTATCCAG 
CCCGGAGGCT CGATAAGGGA TCAGGAATCC ATTGATGCAT GCAACAAGTA 
TGGCATTGCA ATGGTATTTA CGGGAATGAG ACATTTTAAG CATTGATGAT 


>NC_017304.1:1207467:1207966
AACCCTGAAG ATAGAAAACG GATATATTAA AGATGCTTTG CAAAACTTGG 
AAGTAAGGAT TTTGATAACA GACACTGAAG GTAATAATAT TACTGGGCAA 
AACTTTATAA TACTGACAAG TCTGAATGGA ATTTCCGCTC TTGACGGTTC 
TGCTTCTTTG TCTGCGGGAG AACAAGTAAC TGCTACATGG CAGCTTATCC 
CTGGTGACGG ATTGGGAGGA GAGGACCCGG AAGGCCAAAC ATATCTTGCA 
CGGGCGATAG TCTCGTATTA CGTAAATGGA CGTTATGTTG AGACCGAGAC 
AGAACCTCAG GAAATAACAA TAAAGCCACA GCCGAAGATT AAGCTAACTT 
ATTATGTACC GGGCAAGATA CTTTCAGGAC AGCCTTTCAG ACTCGGGGTA 
GTTGCAGAAA ATGTAGGTTA TGGAACGGCT AAGAATTTGG TGATAGAATC 
CGGACAACTT GAAATAAAAA CCAACCAATC CGGTTTGTTG ACTCAGTTTG 


>NC_017304.1:1251944:1252443
TTTTGAAAAA CAAAAGTTTT CTCACCATAC TACCTTGGCT GAAGCCTCAA 
TTCCATCCAG TCAAAGGCAA TCCAGTCATT TGGACCTGTG TTTGAAGTAT 
TTTGAATTAC AACTGTGTTG TTTCTTCTAA GATTCGGCAC ATTAAAGGTA 
AGAAGCCTCC AGTTGTTGAA ACGCTGGCCC GCCGGTGAGC CGTGAACCAA 
AGGAAGTCTT CCTGTATGAA CGACGGTGCC GTTTATTGTT ATTCTGGCGG 
AATAGTTTGC CACAGGAACA TTTGTGTGGT CATCAAGAAC TCCCCTTATT 
ACCAGCTGTG CAGTAAGGTT GCCCGGTATG AGTAAAATGG GCTGTATGTC 
AAATGTCCAT GTTCCACGGT TGCCAGTATA TAAAATGTCT GCGTTACCGC 
TGGGATTTCC GTAGTTTGGA TATCCGGTAA GTTCTTTAAA AAGTACAATG 
GAGGTCTGTG CAGGTGCGTT GCTTAATACC GGTTGGGGTT GTCTTTCTAT 


>NC_017304.1:127172:127671
CTCTGGAGTA TCTCGCCAAA ATTGCCCTGT CCCATGCAGC GGCCGGGGCG 
GACATGGTGG CACCGTCGGA TATGATGGAC GGCAGGGTGG CGGCAATCCG 
GCAAGAGTTG GACAAACACA ACTTTATCAA TACGCTTATC ATGTCATATG 
CCGTAAAATA TTCGTCATCT TTTTACGGAC CGTTCCGTGA TGCTGCAAAG 
TCCGCCCCGT CCTTTGGGGA CCGGAAGTCA TACCAAATGG ACTATCACAA 
CAAAAAAGAG GCTGTAAAGG AAGCCTTGAC GGATATAAAC GAAGGTGCGG 
ATATTCTAAT GGTAAAACCG GCATTGGCTT ATTTGGACGT TATCAGCGAA 
GTTTCCAAAC ACTCCAGCCT GCCCACGGCG GCATACAGTG TCAGCGGAGA 
GTATGCAATG ATAAAAGCAG CTGCGAAAAT GAATCTGATA GATGAATACC 
CAACGATGTG CGAAACTGCA GTATCTATCT TTAGAGCCGG AGCGGATATT 


>NC_017304.1:1315611:1316110
TAAGCAAATT TGAATATGCA AATGTATCAA TTCCTGTTGC TATTCTCATA 
TGGCTAATGA TTTACCCAAT GATGCTGAAA ATTGATTTTT CAAGCATTGT 
CAGGGCAACA AAAAAACCGA AGGGACTAAT AGTTACTTGT GTAACAAACT 
GGCTTATCAA GCCTTTTACA ATGTATCTTA TTGCAGCGTT TTTCTTGAAA 
GTAGTGTTCA GTAGGTGGAT TGGTCCGGAT TTAGCGACAG ACTATCTTGC 
AGGTGCAGTA TTATTAGGAG CCGCACCATG TACCGCCATG GTATTCGTAT 
GGAGTTATCT GACAAAAGGC GACCCTGCTT ATACATTAGT GCAGGTAGCA 
GTGAATGACC TGATAATATT GTTTGCATTT ACACCAATTG TTGCATTCCT 
ATTAGGGGTA AGTAATGTGA CCGTTCCTTA TGACACGCTG ATATTATCAA 
CAATCCTGTT TGTTGTTATT CCATTGGCAG GAGGGTACCT TACTAGAAGG 


>NC_017304.1:1423728:1424227
AATAGCAGTT GTGGACGGAC AGGGCGGAGG TATTGGCAAA GCCGTTGTTG 
AAAAACTCAG AAAAGAATTG CCTGAAGATA CACAAATCAT AGCTTTAGGT 
ACAAATGCAC TTGCCACGAC TCTTATGCTG AAAGCCGGAG CCAATGAGGG 
TGCGTCGGGA GAAAACGCGA TAGTGTTCAA TGCTCCCAAG GTGGATATTA 
TAGTCGGTCC TATAGGAATA ATTTCAGCCA ATTCCATGAT GGGGGAGCTT 
ACACCTTTGA TGGCCGCTGC AATAGCGGAA AGTCCGGCAA GGAAGATACT 
TATACCATTG AACAGATGCA ATATCGAAAT TGCAGGTGTG AAGAATGAAC 
CGTTGCCCTA CTATATTGAA CATGCAGTTG AAATGGTAAA AAAATATGTG 
GAAGGACATA TTGCATAAAA GTGTGAAAGC TGAAAATAAA AAGCTCATTT 
TGGTGTTTGG CTTTGGAGGT TTTACTGCAA CATATACATG AAACTTGTGA 


>NC_017304.1:147435:147934
TATGAAGACT TTTCAGGAAT TGATACGTTG TCGTCAACTG GAGAGATATT 
GAAGCTGTTT TATGTAGACG GTAAATTGTG TGCTTTATCT AGAAGCGCCA 
ATGGCAGACC AATGTTTGAA GTTATTCAAA AAGTGAAAAT CAAATATGGT 
GATGTTAATA AAGATGGAAG AATAAATTCA ACGGATATTA TGTATTTGAA 
GGGATATCTG TTGCGAAACA GTGCTTTCAA TTTAGACGAA TACGGCTTAA 
TGGCGGCGGA TGTGGACGGC AATGGTTCAG TAAGCTCATT GGATTTGACA 
TATCTGAAGA GGTATATATT ACGCAGGATT TCAGACTTCC CTGCAAACAA 
GAAATAATTT GCTGGGCGCA CGCTAAAATA GCCAAAGCAC TTTAAAGCTT 
TGGCTATTTT TATGAAATTG GAAGTGATAA AAGAATAATT TAAACCAAGA 
AAACTCTTCA AAACAATGAT TTTAAAAAGT GCTTGTTTGA GAAACGTAAG 


>NC_017304.1:1488866:1489365
GGAAGCCAAA AAGGCAATAA CAAATCAGAT AGATCCGGTT TTAAAGATCG 
GGGATTACAG TGTTGTATCT CCGTCCGAGT CAAGAATAGT TGTTCTGTCA 
AAAGACGGAC AGGTTATGCT GATGTTTGAT TCACTATATT ATGCATTCCA 
GGTGCATCCC GAAGTCAGTG ATGAAACCGG TGTTTTAAGG ATTAACGGGG 
ATGACGGGAA GAGATATCGC GGAGCATTTG AAATTTTGAG ACTATCCGGA 
AGTGACATGA CGGTAATTAA TGTGATTAAT ATTGAAGAAT ATTTGTATGG 
GGTTGTGCCC TATGAGATAC AGGCAAGTTC CCACCCTGAG GCCTTAAAAG 
CCCAGGCTGT TGCTGCAAGA ACCTATACGG TGAAAAACTT GAACAAATAC 
AAAAGGCTTC AGTTTGACTT GTGCCCCACT GTGTATTCCC AGGTGTATAA 
GGGCTTTGAC GGAGAAACGG CAGCAACCAA TAAAGCAGTT GATGAAACAA 


>NC_017304.1:1501245:1501744
GCAAAAAGAA AAGAGCTTGG CATTTGTGCC GTTTATAAAA TGGTTGATAC 
CTGTGCCGCA GAATTTGAGG CCATGACACC TTATTATTAC TCTACCTATG 
ATGAATGCTG CGAGGCTAAG AAATCGGACA AGAAAAAGGT GCTGGTAATA 
GGGTCGGGAC CCATAAGGAT AGGCCAGGGT ATTGAGTTTG ACTACTGCTC 
GGTTCATTCG GTATGGGGAT TGAAGCAGGA AGGTTATGAG ACTATAATTG 
CAAACAACAA TCCTGAGACG GTAAGTACGG ATTTTGACAC AGCGGATAGG 
CTTTACTTTG AACCGTTGAC TCCTGAAGAC GTGGAGAACA TTGTTGAAAA 
AGAAAAAGTA GACGGGGCAA TTGTTCAGTT TGGCGGACAG ACTGCGATTA 
AACTTACAAA AGCCCTTGTG GAAATGGGAG TAAAAGTTTT TGGCACCGAA 
CCTAAATATA TTGATGCCGC CGAGGACCGT GAGAAATTTG ACAGGATTCT 


>NC_017304.1:1521261:1521760
GTCGTATAAA CGTTGTGGAT GAGACTTTGA GCAAAGTTGT ATCCGACAGC 
AGTACGATTA ATCTTGTTGA CACAGGGAAC ATTGGTGTGG CAGGCATAAA 
AATGGGACAG GTCCAGGCAC AATGTGGAAA AGCGGCTTTC GATTATATCA 
AGCGAACCGT AGAACTTGCC ATGGACGGAA AAATAGATGC TGTGGCTACT 
ACCCCCATAA ACAAAGAATC ATTGAAAATG GCGGGAATAG ACTATATCGG 
GCATACGGAA ATTTTAGCGG GGCTTACCGG CACCAAGGAC CCTTTGACCA 
TGTTTGAAGT GGGAAACTTA AGGATATTTT TCCTAAGTCG GCATGTTTCT 
TTAAGACAGG CATGTGATCT TGTCACAAAA GAAAGAGTGC TGGACTATAT 
TGAAAGATGC ACAAGAGCAT TAAAGCTTTT GGGTATCAGT GAGGGAACGA 
TGGCGGTGGC CGGGCTTAAT CCCCACAGCG GAGAGAATGG ACTTTTTGGC 


>NC_017304.1:1536712:1537211
CAGAGGGAGT GCTGGAGGTA AAAGGAGACT TTACGCAAAT AGCATGCGGA 
GTTACACCAT CCTTTTATGC TTGTGAAAAT CACAAAGTTA TTCTAAGTGG 
TGAAGGACAG CAGATCATTA CAATGGAAGA ATCCAATAGC CGATTTAATG 
AATTGATATT AATCAACCCC ATAGAGGATG GAAATTACAT TTTCGTACCG 
GAGGGAAGAA CATTCTGGAA TAGTCTTGAA ATAGACTTGG ACTATAATCA 
ATCTAAAAAA ATTCATCAGT ATTGGGTTAC AATTGAAAAG AAAAATGATA 
CTGTAGCAAT AGGGGACACT ATAGATATCC GCATGAGGGG AGAAGAAAAT 
TCGAAGGCAG AGGCCCTTGT GTACTATAAG TGTATCTCCA AGACAGGAAG 
TGCAGACGAA AAAGTTATTA CTGTACCAAT GAAAGAATAT GGACCGGGAA 
AATATCAGGC ATATTTCAAG GTTACAGAAG ACATAGACCA AATTCAAAAG 


>NC_017304.1:154449:154948
TATATTTCCT GCTCCATAAA GTAAGATGCT TTTACCTTCT AATTCTACAA 
ATTTTCCTTT TTCATCATCC AAATTACCTT TTTCAAAATC ATCCAATAAT 
CGTACTAATT CAGACAACAT TTATAATACA CCTCATCTAC ATATTAGATA 
TTATAAGAAA TCGTTAGCTT TTGTTTCATG TTTAAAATAT TAAACTAATT 
TTCAAAAAAT TGTCAGTACA TAGAACTAAA ACAGAGATGA TTCCAAGGAT 
TACTAAATAG TTTATTGCCT TCTTCTATTG ATATAGTTTT AGTAAATCAG 
ATGCATACTC ATCCAGTATA TCTTCTTTAA ACATACCGTA CTTATATTGC 
TGACACTTTG CACATACTCG GTTATTTTCT TTTTTAGACT GCAATTGTAG 
CCTTCTGAAG CTATTCATAA CATCTCCGTT CCAGATTTGC ACCAGACTTT 
GTTTTAAGCA GTCCCCAACA ACTATTGGTT TTTCTACGGT ACAACACGGT 


>NC_017304.1:1560647:1561146
CTTTATTACT TTGGAACAGG AGCGGTTAGA TCCTTTGCCA TTACCCTTGG 
ACTAGGTATA ATTGTCAACT TTATTACTGC CATAGTTGCA ACAAAAATTG 
TGTTGAACGC ATTGTCACAA ATACGTGTTT TAAGAAAACC GTGGCTTTTT 
GGGGCTAAAG GAGGTACTGC AAATGTTTAA TTTTGATTAT GTCGGCAAGA 
GAAAATATTT TTTCATACTA TCCACTGTGT TGTTGCTAAT TGGTCTGGTT 
GCGTTGATAG TCCGTGGAGG ACTTAATCTT GACATACAAT TTAGAGGTGG 
AACTCAAATA GAAATAGAGA TGGAAAATGG GGATTTTGAT GTCATCAAAG 
CTGAGAATAT AGCAAAAGAA GCTATCGGTA AAAGCGGTAT TCACGTACAA 
AAGTCATATA CCTTCAATCC AACAAACAGC GATGAAGCTA TCAGTTTTCT 
TGTTATAAAG TCGAGCGGCA AGCTTACCGA TGATGAACGC AACAAAGTTC 


>NC_017304.1:1563734:1564233
AAATATATAA TTGACAGAAT ACAAACAGAG AAAAATGCAG TGATTGATTA 
TGTTGAAGTG GTAAATGCCG ACACTTTGGA AAATGTTGAT GAGATAAAAG 
GAAGAGTTCT TGTGGCATTA GCCGTCAAGT TCGGAAGTAC GAGACTTATT 
GACAATGTAA TTGTGGAGGT GTAGGGAGTA TGTTTATAAC ATTGATGAAA 
TCCAAGATCC ATAGGGCCAC GGTGACCGAA GCGAACTTGG ACTATGTGGG 
CAGCATTACG ATTGATGAAG ATTTAATGGA AGCTGCTGAT ATAATGGAAA 
ATGAGAAGGT TCAAGTGGTT GACAATAACA ACGGAAACAG GTTTGAAACT 
TATGTCATTA AAGGAGAAAG AGGCAGCGGA ATGATTTGCC TTAACGGAGC 
GGCCGCAAGG CTTGTTCATC CGGGGGATTT GATAATTATA ATTTCCTATG 
GAATATTTGA CAGGGAAGAA GCTAAAACTT TTAATCCGAA AGTAGTTTTC 


>NC_017304.1:1587889:1588388
ATTGAGCGAA CCGGTTTGCC TTCTTCAAAG GTTTTCATGA TACGCTCGTA 
AATGTCAAGC TCCACTTGAT ACTTTTTATC TCCGGACTTT AACATTTTGC 
GTGTTCTGTC TATCCTTCTT TCCAAAACTT CCATGTCCGC CAGAATTAAT 
TCCATTTCAA TGGTTTCCAC ATCGCGAACA GGGTCTACCG AGCCTTCGAC 
ATGCACGATA TTGCTGTCTT CAAAGCAACG GACGACATGG ACTATTGCAT 
CAACCTCTCT TATATGGGAC AAAAACTTGT TGCCAAGACC TTCGCCTTTG 
CTGGCTCCTT TTACAAGCCC GGCTATATCC ACAAATTCTA TTGTGGTAGG 
TGTGACCTTT TCCGGTTTGT ACATCTCGGC AAGCTTGTTG AGCCTTTCAT 
CCGGGACGGC CACAATTCCC ACATTCGGCT CAATCGTACA AAAAGGATAG 
TTTGCCGATT CTGCACCGGC TTTTGTTATC GCATTAAAAA GAGTGCTTTT 


>NC_017304.1:160748:161247
TTTTTGCGGA TTTTTTTGCA GAGATGGATA ATGGGCTGTT GTTTTTAAAA 
GCTGATACTC CGCTGAAAAA ATCCTCTATA TGTGAACAAG CATATTCGTC 
AAAATTCTTT TCATAAATCA GTTTATACAA TTCTACGGTC TTATGCATGG 
CATGATCTAT ATCATATTGA GGATTCCAAT TCAATAACTT GTTGGACTTA 
CTACTGTCCA GCATCAATAT CTGACTTTCA TATACTGAAT CATCCGGTTT 
TGTATAATAG TCCAACCCGT CACCCCAGAC ATGACAGAAT TTATCCACGA 
TTTCTATTGT GGTTTTGCAA TCATCTTCTT TAGGTCCGAA ATTGTATGCT 
CCCGCCAGAC TTCTGTCGCA GTATTGCTTC ATTCCAATAA GCAGATACCC 
GTACAAGCAA TCCATTACAT ACTGATACGG CCTTATTGAA TAGGGATTTC 
TGATCTCTAT TTTGTTCCTG CTGAATGCTG CTCTTACACA ATCCGGAATA 


>NC_017304.1:1635889:1636388
GCGGCGCAAT TCTCGAAAAA AATAGAAGCC GATTTTGACT GGGATAATGT 
TGCAAACTTA GGTATGTTTA CATATCTTTT GTCAGAAAGA CCGGGCAAGA 
ATCCTGCTTT GGTGCAGTCA ATAAAGGATA GTCTCCTTTC CACTGCGGAT 
TCAATTGTGA GGACCAGCCA AAACCATGGC TATGGCAGAA CCCTTGGTAC 
AACATATTAC TGGGGATGCA ACGGCACGGT TGTAAGACAG ACTATGATAC 
TTCAGGTTGC GAACAAGATT TCACCCAACA ATGATTATGT AAATGCTGCT 
CTCGATGCGA TTTCACATGT ATTTGGAAGA AACTATTACA ACAGGTCTTA 
TGTAACAGGC CTTGGTATAA ATCCTCCTAT GAATCCTCAT GACAGACGTT 
CAGGGGCTGA CGGAATATGG GAGCCGTGGC CCGGTTACCT TGTAGGAGGA 
GGATGGCCCG GACCGAAGGA TTGGGTGGAT ATTCAGGACA GTTATCAGAC 


>NC_017304.1:163608:164107
CATAAGAAAT TATTAATTTG CCCAGTGTTT TAGATACTGT GTTTGATTTT 
TGATTATTTT CATAAAAATT GTCTAAAATA TCTATTTTTT CTTCAAAATG 
GTTAACGATT GTCTGAAGAG TATCTTGCAT AGGCAAAACA TTGTAGTAGT 
GGCTTTCTTC TTGTTTGGTT AAATATATTC GCTTATCTGT TTTATCATAT 
TGATAGGTTG ATATAACGTT CCATCGCCAG GCCGAACCGC CATATTGGCT 
TATTGAAATA GTACCGTTAT CAATATTTGT TGACACAATT GGTTTGCCTA 
AAAGACCTCC ATGGGATGTT ATCAAGCCTT CGACTTCTCC ATATTTTAGG 
TATCCATCTT TGCTTCCAAA AAGAATAAGT GTTACTCTGC TATTGCCATA 
AGATTCAATG CCGTCCTGAG GAGTATCTAT TTCAAAAGTA ATAATTACAT 
CTTCATAACT GTCATGATTT ATGTTCCCGC GAGTGAGAAA AAGTGGGTAA 


>NC_017304.1:177004:177503
CGGACTGATA GATCCGTTTA TTTCAAGCCA ACCTTCCAGA ATTGTAAACA 
CTATTGTGAG CCTGTACAGA AACGGCGAGC TGTTTCACCA TGTTATCGTG 
ACATGTGTGG AAACGGTGCT TGGATTTGTT TTAGGAACTC TCATTGGAAT 
ATTGATAGCA ATAATTCTCT GGTGGTCTGA GTTTCTGGAA AAGGTTTTGG 
AGCCTTACCT TGTTGTACTA AACAGCCTTC CTAAGATTGC CCTGGGTCCG 
ATTTTCATAG TCTGGATAGG TGCCGGACCT GCGGCAATAG TGGTTATTGC 
AATGACAATA TCCGTTGTTG TGACCATACT TGAGGTTTTA AATGGATTTC 
TTGGCGTGGA CGGTGACAAA ATCAAGCTTG TTAAAACCTT TGGGGCAAAC 
AAGGTTCAGA TACTTACAAA AGTTGTTCTC CCGTCTTCGC TGCCGGTTAT 
GGTAAATGCC CTGAAAGTAA GTGTCGGGCT TTCATGGGTT GGAGTTATTG 


>NC_017304.1:1788689:1789188
TATTTCTTTT TTCACTTTGA GATTTTTCTT TACAGAATCC TTCGTCTTTT 
CAATAATCTC CGGAATCAAA TCCAGTATCT TCTCCAAAGA GGAATTGATA 
TTTACAGGCA GCAGTTTAAT CTGTCCCTGG CCTACCACCA TGAATGCCAC 
CGGGTTTATA CTCACTCCGG CGCCGCTACC CCCTGCAAAG GGAAATTTGA 
TTTCGGGTTT GCTGCTGTCG TCTGAGCTGT CTTCGCCTTT TTCGTCCACA 
CTGCAGCATG AAGCAAATTC TCCGCCGCCT GCCGCAAAAC CAAAGGTTAC 
TTTTGAAATA GGTATAATTA CCGTTCCGTC CGGAGCCTGA ACTGCATCTC 
CTACTATGGT ATTTACATCA ACCATTTCTT TAATGCTTTC CATTGCCGTT 
TCCATTAGAC CTTGAATAGG ATGCTCTGCC ATTATTTGTC ACCACCTGGT 
ATATTATTTT TACGAAGACT TTATTCTATT TGTACACTGC AATACTTCTT 


>NC_017304.1:1821377:1821876
ATAAGTTTTC CGCAGTGGCG GCTGGAAATC TTGTAATACC CGTCACCTAT 
GTCTGTGAAT TTCCAGTGCT GATTATATCC GCCGTTGCTG GTATATTGTA 
TTAATACTCC ACCGTCTTCC TTGGATTCGT CTTTTACATC CAAGGCTCTT 
CCGCTCTTTA CATTTACAAT CTTTTTATAA CCACCGCCCA CGTCCACAAG 
GTACCACTGT TGACTCAAAG ACCCGTTATC GGTCCATTGG ACTATCTGGG 
CTGCATTATC GACAGAACCG TCAAGAACAT CCAGGACTTT TCCGCTGTTT 
TTGTTTACCA GCTTGTAGCG TGTAGTGTCC GGTATGTACT CGGAAATTAT 
TCCTGAAGAA GCATCAATCT TTACAGAGTC ATAATAGGGC AGTTCAAGTG 
TTGTATCGGA TATGAAGTTT AAGGGAAGCC ATACATATTG GGAGTCATTA 
ACCTTTCCTC CCCAGGCACC GGCCCAACGG TCACCCATAT AAAGATAACT 


>NC_017304.1:1895589:1896088
GTCCTTTTCA CACTTTTCCA CCGAAATTTT TCTTTTTCGG GCAATTTCAA 
TTGCATCCAG CAGTCCTTCA TCAGTATCAA CGTCGGGAAT TATAAGAGTT 
CTCACCTTGA AGTTTTCAAG TACGGGCAAA AGCCCTTTAT AATGGTCGTC 
ATGTCCATGG CTTACAACCA CCAGGTCAAT TTCTGTCACA CCATAATCCA 
ATAAAAACGG TACAACAGCG TTTTCTCCAG CACTTTCCGG ACCACCGTCA 
ATCAAAATAG TCTTGCCGCT GCATGTTCTG ATAAAAGCAC CATCCCCCTG 
CCCAACGTCC AAAAACACCA CTTCCATTCC TTTAGGCCAG AGGAAGCTAA 
CCGCTATCAA CGCTACAGAT ACAGCCCCTG CCAATACGCA ATACTTTAAG 
TTTAGTTTTA CCTTGTATTT AGGCTTGTAC CAAAATAAAA ACAATATAAA 
AATATAATAA ATTATCACTA AAACAACAGA AGGCGTTGAA ACGGTTATAA 


>NC_017304.1:1915150:1915649
GGAATACTCT AATTTCAATT CCTCATAGGT ACGATACAAA CTTTACCGCT 
TTCATCTTTA TATGTTGATG GAATGAAAAT TTCAATTCCT CATAGGTACG 
ATACAAACGA GAACACGAAA ATAAATGTTT CTTTAATCCT GCTGTATTTC 
AATTCCTCAT AGGTACGATA CAAACGCATA GGTTTCCAAG GCAACTATGA 
GCCCTTCGAC CCATTTCAAT TCCTCATAGG TACGATACAA ACTACTCCGT 
GAATACCAAG CCAGAGTAAA ACACAAAATT TCAATTCCTC ATAGGTACGA 
TACAAACGAA GAATGGCTGT GGAATCAATC CAATGAAAAA ATAGATTTCA 
ATTCCTCATA GGTACGATAC AAACCTGGAA CGGTGATTTG AGAAGAGTAG 
AGATTAACAA AGAATTTCAA TTCCTCATAG GTACGATACA AACCACGGAA 
CGGTTTTTTG TGTGGAAAAC GGTTTGCGCA ATTTCAATTC CTCATAGGTA 


>NC_017304.1:1917987:1918486
ATAGAAATTA TAAGCTGTGC CCAGTTCTGA TTAATGCTTT CCTGGTCATA 
TTCCATCCCG TCTTGCAGTG TTACGATTTT AATTCCTGCT TTAATGATAC 
TTGTAAACTG ATTAAGTGCA TCAAGGATTT GCTCCCTAGA AAGCCTGTCC 
AGGTTTTCTA CTAGCAGAAC CGAACCTGGA GGGATTTTCC CTTCTTCCAC 
CAATCTGAGG AATTCCCCTA ATGCTCCCTT GGTACGGTGA ATGCCTTTGA 
AGGCTGATAG TCCACGGTCT GTAAGTTTAA GTGTATCGTC TAGGATAAGG 
CCATGCTGTT TGCAGTATTC TTCGGATAAC TGAATTTGCC TTCTTAGACT 
GTCTCCCTTC TCCTGTTCCG GGGAAGAGAA GCGGATGTAA GAATAGGCTT 
TAGGTTCCAT TTTACTTTCA TCCTTTCAGG GCTTATATAT CAACCAAAGG 
GGGGAAGGGA TAAAGCTCCA CATTAGCCAG ACAAACTACT TATTAGCACA 


>NC_017304.1:1922643:1923142
CCGCCTTAGC ATTTATCTGC TCGACAAAAA TTGTTACAGG AACACCTTGA 
GCTCTTAATT GCTCCTCTGC TTCATTTATG CTTTTCTTAT TATTGGAAAA 
TGTGCTAATA AATTTAGATT CCTCTTCTGT TAAGGAAGAA ATAAATCCTT 
CTACATTAAC TTCTTCATCA GCCAAGCTGA TGCTAGACCT ATGTGCGGGA 
ATGTCTATTT GCAGCAGGTC CAGTTCAGGT TTAATTTTTT CGCTGCCTAT 
TCCTATAGTT TGGGTTGTTC TTTTAGGTAT AGTTTGTTTC GATTCCTCAT 
TCTCTTTTGA TGCTACTTGA TAAAAACGAT TCTTTATTTT TTTATCAGGA 
GAAAAACGGC TTTTTAGTCC TACATTCTCC GTTAGATCTA ATCTCCTTAT 
TTCCTCTAAT AAAGCTTCCT TGAACCCAGG AGGCAACAAT TCTTCATTTA 
CTTGAAGCTG CCTGGTAACT CCAGCGAGCA AGCGAGTGAC ATTTTCTGAA 


>NC_017304.1:1939428:1939927
AAAGTGTTGT AAACAGTTTA AAGAAAGCCT CCTGGATAAG GGCAATGTTT 
GAAGAGGGAG AAAAACTTCG TAAAATTCAC GGGGCCGACA ACGTTTATGA 
TTTTACTTTG GGAAATCCCG ACCACGAACC GCCCTCTTCG GTAAAAGAAA 
CACTTAAAAA AATTGTTACC GAAGACAAAC CGGGCATACA CCGTTATATG 
AATAACGCAG GATATGAAGA TGTGAGACAA AAAGTGGCAG ACTATCTGAA 
CAGAACCTCC GGGCTGTCTT CCATATCATC TCAGCATATA ATCATGACCT 
GCGGCGCTGC CGGTGCTCTC AACGTTGTAC TGAAAACTCT TCTCAACCCC 
GGAGAAGAAG TCATCATACT GGCACCTTAC TTTGCAGAGT ATATATTCTA 
TGTGGGAAAT CACGGCGGAA AAGTGGTTAT AGTACCACCG GAAAAGGACA 
GTTTTAAACC TGACTTAAAA ATACTTGAAA ACAGCATCAC CGAAAAAACT 


>NC_017304.1:1942456:1942955
ACAGTGGATG GTATGACGAG CTTTCCTGGG CAGGTGCATG GATTTATCTT 
GCAGACGGTG ACGAAACTTA TCTTGAAAAA GCTGAAAAGT ATGTGGATAA 
ATGGCCAATC GAAAGCCAGA CAACTTACAT TGCTTATTCA TGGGGTCACT 
GCTGGGACGA CGTTCACTAC GGAGCAGCAC TTCTTTTGGC AAAGATTACA 
AACAAATCCT TATACAAAGA AGCGATAGAA AGACACCTGG ACTATTGGAC 
AGTTGGATTT AATGGTCAGA GAGTCAGATA TACACCAAAG GGTCTTGCTC 
ACCTCACTGA CTGGGGTGTA TTAAGACATG CCACTACTAC TGCATTCCTT 
GCATGTGTTT ATTCCGACTG GTCAGAATGT CCAAGGGAAA AAGCCAATAT 
TTACATAGAT TTTGCCAAGA AACAGGCTGA CTATGCCTTA GGCAGCAGCG 
GCAGAAGTTA TGTAGTCGGA TTTGGTGTAA ATCCTCCGCA GCATCCGCAC 


>NC_017304.1:1994500:1994999
TGCAATTTAT ATTTGTTTTC CAATATAAAA TCTCTCATGC ATCTTAAATA 
CTTCAAGTTC AGGTCAAGAA GCGGGTGGCC GCCTTCGGTC ATACCTCCCC 
ATTCGCCAAG GAGCAACGGT GATATTCCTT CTTCCATGAT ATATGCCCAA 
TTGTCTCTCC AGCATTGCTC ATACAGAATC CTTTTTGCCT GTTCATCATT 
GGCAGTGATA AAATCGCCTT TAAACCAATC CTGCTCATAA ACTATCGGGC 
CATAATCATG AGGTGAATAA ACAAGCTGCG ACTGATATTT TCCAAGATTA 
ATCGGATAAT CCTTCACGCC TCTTAAGTTA CCGCCCCACC AGTTTCCGTA 
ATAGTCATTG TTTCCTGTCC ACGGGCTTGT GTCAAAAGTT TCGTCATCCC 
ATATGCCGTC TTTGGGATAC ATCTCCACAC CTTCAACAAA TATCAATACA 
TTTGGATGTA CTTCCAATAT TGCCAAGGCA GTTTCCTCAG CCACTCTTTT 


>NC_017304.1:1995907:1996406
CAAGCACCAT CCACCAAGCC TTTCCAGCCA TAAAAAAAGC ATGGTTACTT 
GACCATGCCA AAAACTAAAA CAAAATCATT TTGACTCTTT ATTTCAATGT 
TTCCACCGGC TTTATTCCAT ACATTGGTTG TATTGGTCCA ATTGGTTCAA 
CACCATACTT AATTCCGACT ATCGGACCAA CGCCATACTT TATAACAACT 
TCCGGTTCGT CAATCACAAC TCCATACTTA ACAACAGGCA GTGATGGTTT 
ATATGTATAG TCTTTCTGAC ACTGGATACT AAAAGTGGAT CCTCCCGTCA 
TTTCCATAAG TTCCTCATCT GTCAATTCTC TTCCGATGTT CAGTTTCTTT 
GCTTCTGACA TGGTCTCACC CCCTTTTTAA GTTATCTTAT ATACTATTCC 
CCTCAGGAAG AATGCTTGCT TTATCTCTGA TTTGCATTCT TTCTGAGAAG 
AGATAGTTCT TTTTTACGAA GCCAAAGTGT TTTCTGTCTG TTTCCACATC 


>NC_017304.1:2008425:2008924
CGCATATTCT TACATGTCTC TGGTTCCGAT AATTCAACCT CCGGTTATCA 
AACTCCTCAC CACTAAAAAA GAAAGACTTA TAAGGATGGA ATACACCGAG 
GAAAAAGTAC CAAAGTCAGT CAAAATTTTG TTTCCCATAA TAGTTACATT 
GCTGGCCGGA CTTATTGCAC CATCCAGTGT CGCCCTTGTA GGATTCTTAA 
TGTTTGGAAA CCTTATCAGG GAATGTGGTG TGCTGGAGAG ACTATCCAAA 
TCCGCTCAAA ACGAACTTGC CAATATTGTA ACCATACTTT TGGGTATTAC 
AATAGGTTCA ACAATGGTAG GAGAGCAATT CCTTAATAAG CGTACATTGT 
TAATTATCGG TTTGGGACTG GTTGCTTTCA TATTTGACAC TGCCGGCGGA 
GTAATTTTTG CAAAAATATT GAATTTGTTC TTAAAGAAAA AAATAAACCC 
AATGATCGGT GCTGCAGGAA TTTCCGCATT TCCAATGTCT GCTAGGGTTG 


>NC_017304.1:201629:202128
CTTTACCCTG GCGGTTATTT CCGTGCAAGG TATGCTCAAA TCCTATGCGG 
CTCTTTCTAT TGCCGTGCCA TTGCTTGTGC TGGGACTTCC GCTGTTTGAC 
ACGATATCCA CCATATTCCG CAGGGCTTTG AACAGAAAGC CTATTATGCA 
GCCCGACAGG GGACATCTGC ATCACAAGCT CATAGACATG GGATACAGTC 
AGAAGCAGAC AGTGCTTGTT ATGTATTCGC TTAGCGGTGC ATTGGGACTG 
AGTGCCATAG TCCTGGCGGA CAAAGGCTTT GTCAGTGCCA TTATACTTGT 
AATAACCGTT GCGGCGTTTG TAATTGGCGG TGCAAGATAC ATGCTGGAGA 
TGGATGACGT AGAAATACCT GAAAAGTATA AACCTAAAGA AGAAATGGTA 
AGTCCGGTTG TAAATGAAAT AAAAGACCAA CAGTAGGCAA CGAGGAGAAT 
AGAAATTGAA AAGACTTAAG GTAATGACTG TTTTTGGCAC CAGGCCTGAA 


>NC_017304.1:2029058:2029557
ACGGAAGCCA GAACCTCAAC CAAAGGTTTT GAAAACATTT TGAAAAAACC 
TTTCTGCCTT ATCTTTCTGG TGTTTAATAT TATGGCGTCA CTGCCAAGAT 
CCATTTTTAC TTTTAACAAA GCTTCCTGAG TATCTTTTCC AATGTATCTT 
CTGATTTTCA TTTCAGATGC TCACCGTCCC TATTGACTGA ATCTCAATAC 
TTGGGTCAAG CTCATTGTAT GACAGTACCA CCAGTCCCGG TATGGACTGT 
TCCGACAGTC TCCTAAAATA CAGTCTTACA AAAGGTGAAG CAAGAACTAT 
AGGCTGCTGG CCCAGCTGCA CCAGTTTCTG AACTTGCTTT GACAAATTGT 
TTAAAATTTT ATTTATAACA CTTGGTTCCA AATTAATATA AGAACCATGC 
TCCGTTTTTT GAACAGAATC CATAATCATT TGCTCAAGTT TTGGATCCAA 
AGTGATAACC GTAGATTTTT TATCCCTGAT AAACTTTTTG GAAATTGCCC 


>NC_017304.1:2036821:2037320
TGAATGGTTG CTCTTCCCAG TATTGCTCTG ACAGGTACTT TTGTATACTC 
AATTTTTTTC TGAATGGTTT CTTTGTCTTC TTTTGTTGCT TCTTTTTCAA 
CACTGGAAAA CCAAAACTTC GTATTCAGTT TTGAAACTAT TGGTTCTACT 
ACTATATGAG GAATGCAAAG ATTAATCATT CCTTCAACTT CGCCGATTTT 
TGCTCCCAAA GTAATCAAAG CCACCGTCTC ATTGGCCGAG ACTATCTGTG 
CAAACTGGGC GTTGGTTTCA ATTTTCTCAA GCCTGGGTTT AAGTTCCACC 
ACGTTTTCCC ACGGCTCTCT CATAAGGTTT ACAAGCTGTA TGATAATTCT 
TTCGATAATG GCAATCTCAA CTTCCGTAAA CTCCCTTACT CTTTCAATTG 
GCAAGCCTTT TCCGCCGAGA ATCCTGTCAA TCAGTGCATA AGCAACAGGT 
GGTGCCATTT CAAGGATAAT TGATCCTGTC AGCGGAGCAA AATCAATAAC 


>NC_017304.1:2093106:2093605
TTGCAAACCG GAAGAGTTGA CATAATCGTA TTGACACATT CTTCAATACC 
CATATGCGCT GCAATCATCG TTGAAATAAT CTTTGAGGTA AGGGTGGATA 
AAATATTGGC CTTGACACCA CTTCCCAAAC CGTCGGCCAG AACCAGAATT 
GTAGTGTCAT CATCTTTTAC AACCTGTATC ATGTCGCCAC ACAGCTGCTC 
CCCAAATTTG TTAAGGCTTT TATATCCTAA ATCAACGCAT AAATCATTCA 
TCCTCCATAG TCTCCTTCAG CTTGGTCAAA GCAATTTTAG TCTCAGCGGC 
CGTTTCTCCC AAAAGCAGTG CTATTTCCTG CACTACGCGC ATCTGCTTTT 
CCACAACTTT ATCCGCTATT TCAATTGCCG CCTCGCTTTG CTTGTTTTTC 
AGCGCCTTGA TTTTCTCCTC CTCAGTCACA TCCCTCATAA TTATGATAAT 
GACGTGATAT TCCTTATCAT AAATTATGGT TTCGTCGACA TATTTTTTAT 


>NC_017304.1:2115908:2116407
AAAACGATTT TTTAAAATGG TTTTCAGGAT TAAAAATTAG TTTCTCAGAC 
TGTTAAGAGG TGCCGGTATT CTTCCTCCTC TGTTGATAAA ATCTCTGCTG 
CTGAAATTGC TGACTTTCAT TACCGGACCC GAGCCCAAGA GACCTCCGAA 
CTCAACAATA TCTCCGACTT TTTTACCCGG TGCGGGAATT ATCCTCACTG 
CAGTGGTCTT GTTATTGATT ACTCCAATGG CAGCTTCATC GGCTATAATA 
GCTGAAATAG TCTCCTCGCT CGTGTCTCCG GGAACTACAA TCATATCCAG 
ACCTACGGAA CACACACACG TCATTGCTTC AAGCTTCTCA ATGCTAAGTG 
CACCCGCTTT GACAGCATCA ATCATACCCG CATCTTCACT TACAGGAATA 
AAAGCACCAC TCAGACCGCC AACGGAAGAG GAAGCCATCG TACCGCCTTT 
TTTGACGGCA TCATTAAGCA ATGCCAAAGC GGCAGTAGTT CCATGAGTCC 


>NC_017304.1:212560:213059
TTTGTTATTA CAGGCTGTAG AGCGGGGGGT TCATATGAAA CAATTTACAA 
GAGTTCTTGC CGTGGCGGTT ACGGTATGCC TGCTTAATGT TATTTTGCCA 
TTTTCGCAGC TTAATGTTTT TGCTGCTTCG ATTCCGATAA ATGTCTACGT 
TGATGATTTT TCGGACGGAG ATTTGAAAAT ACGCTGGGAC AGTGTCATGG 
GGGCAAAGTC GTTTCGTATA AGCTATCATA CGCCTGAAGG ACTATCTCAG 
AGTATAAGCA GCAATGACAG TGTAAATACA TATACGATAA CCGGTTTGGA 
AAGCGATTTT ATATATGACA TCCGTGTGGA ACTGTTTAAC AACCTGGACG 
CTACCGGAAG TGTAATAGCG GAAGGTCTTT TGTTTTTCCT TCCGCGCATT 
ACGTTTTTTG CGTCAAGAGT GGAACAGACC AGAACTGCCA TTCCCGGAGG 
AGGCTATGAA ATTGGTGACA AGCCGAGGCT GAATCTTAAG TGGAGGATGC 


>NC_017304.1:2140471:2140970
AATCTTTCTT TGATTCTGCA ACTGCTGTCG GTCCTGCAGT ACCTGCAACA 
CCGTCTACAC AGAATACACC AACAATATCA TCATTTGCCT GTAATGCAGC 
CGCCAGGTTG TCCGCTGCGA CAGTTGTATC GCCTGCATCA TTAACTTTTA 
CGAGGGAAAC TTCGGGCGCA TTTTGTTTAC ACCAGTCTTC AAAACCCTGA 
ACACGGGATT CACTGTTTTC TGCACCAACT GTATACAATA CTGCAATTTT 
ACCTTTGTAG TTTACCAACG GTACCAGGAA CTCAGCCGCC TTCTGACCTG 
CTGCATAGTT ACCGGTTCCA AGATATGCGG AACGGTTTGA AGTAGGAGAG 
TCAGAGTCAA AGCATACAAC TGAAATACCT TGTTCAATAG CTGAATTGAT 
TGTATCCGCC AATGCTGTTG AATTAACCGC TGTTACTGCT ATACCTTTTG 
GTTTTTGAGC AATGACCTGT TCAAGCACTG CAACCTGACC TGAAACATCA 


>NC_017304.1:2144465:2144964
GCATCAAAAA CCATTTTGGC ATCTATTTTC TTCAAATCCC CTTCACACTT 
TTCAAGAACG CTGCTTTGTA TTTTATTCGC TATTGCAATA CGGGCCTCGC 
GAGCTATCGC TTCTCCGCTT GCAATGGATT CAATACACCC ATAATTGCCA 
CACGAACAAT ATGAACCATG GTTTTCAACA ATAATATGTC CAATTTCACC 
ACTCGTTCCG CTTACCCCAT AATACAAACC ATTTGGTAAG ACTATCGCCG 
ATCCGATACC GTATCCAAGG TTAACCCCGA CAATACATGA AGTAGGATTT 
GGCTGTGTAT TTTTTATCTC TCCTATAACC AGGGCGCGAT TTGCGTTTTC 
CACCAGTACA TTGAAAGGAA GGTGCTTTTT AAGTTCGTCT TGTAAAGCAA 
TATTGTTCCA GCCAAAATTC GGGCTAAAAA TTACCCTGCC GGTGCCCCGC 
TCAATTAAGC CCGGCATTGC AACACCTATA CCAACAACTC TGTCAAGGGG 


>NC_017304.1:2147964:2148463
AACGTTCGTA GGTAAAAACA AATCCTTTAT TTCATCAGAA CTCAAATTGT 
CAATATCCTG AAACTTAATT GTTCTGTCTA TGTCCGTAGC CAAAAACTTC 
AATATGGACT TTTTCTTCAT ATACCGTTTG CAATCATTGC AGTACTTTGC 
GTCACGCAAA ACAAGCCAAT ATGCCATAAC ACTTCCGAAT ATAGAGCCAA 
GGCCATCAAT AATAAAGAAT ATCCAATTTA CGACAGCATT TCCTTTCACT 
TCACCAATAG TCCGACTACG ATGATAGAAA GAAATAGTTC TTGATTCAAC 
CATTAGCTTT GTAAATGAAA TAAAATTGAG CGGTTCCTCC GAGTCTCCAA 
TTGCATAATT ACTAATATGC TCCCCTACCA TTTTATAATT CAGATTCATA 
TCTTCATCCA AATACGCTGT GACATAATAG CCGTATTGAA CACCTTATAT 
ACGATAAAAT AGGAATTAAC AAACCAATCA TAAATAGATT GGGAGAGACT 


>NC_017304.1:2155311:2155810
ACACATCTTC ACGGGAAATC AGCGAAGTAC AGATAAAACC CGGTTCTTCC 
CTTTTGATAT ACCCCTTGCT TTCAAGTTTT TTAATAACAG TATAGGTAGT 
GTTTTTGTTC CATCCAATTT GTTCAGCGGC AATAAGACTT ATCTGCTTTG 
CGCTGATCGG TTCGTTTTCC CATATAATTT CCATAACTTT AATTTCGCTG 
TCATATAATT TTTGCATTTT ATCAACACCC CTATCAGACT ATCTCTATAG 
TCTAGACTAT CATAATAGTC TAGAATTGTC AATAAGAGTA AATAAAAAGT 
AAGAGCAAAA ATAAAAGCAG CGGACAAATT AAATATCTTG TCCCACTGCT 
TTTTTACCTG TAACATACAA ATCCTTTAAG TACCCGCTAC TCCCACTCAA 
TGGTTGCCGG CGGCTTGGTT GTTATATCGT ATACTATCCT GTTAATGTGC 
TTTACTTCAT TTACAATTCT GTTCGATACC TTTTCAAGTA CATCATACGG 


>NC_017304.1:2205911:2206410
GGTTATCGCC TTTTTGGCAT GATAAGGACA AACCCTTATA CACTCTCCGC 
AATCTATGCA TCTTTCATTT ATGATTCTGG CTTTGCTCTT TCTTACTCTG 
ATTGCTTCCG TGGGGCATCT TTTTATGCAA TTGGTACAAC CTTTACATTT 
GACCTCGTCC AGAGTCACCG AGTGGAAGTA CGGACTCATC TTATCCCCCC 
AAACACGTTA ATGGTTCTCT TTCTCATTAT CCGTTAAAAA CACGGTAATC 
TCAACAATAG TCCCCTTTCC TACTTCCGTT ATTATCTCAA GCTTGTCAGC 
ATATCTTTTC ATATTGGGAA GTCCCATTCC GGCACCAAAC CCCATTTCAC 
GGATACTGTC CGGAGCAGTG GTATATCCTT CCTGCATTGC CAGCTCCAAA 
TCAGGTATTC CCGGTCCTTC ATCTTTTATC CGTATAAAGA CTTTGTTTCT 
GTCAATTTCA ACTTCCGCCA CTCCGCCGTT GGCGTGAATG ACGGCGTTCA 


>NC_017304.1:2244427:2244926
CAAAACTTCA TCCTTATCCA TCGAATCCTC GTCGCCGCGA ATAAAGTACT 
TTGCATCTTC TTCAGCAACT TTTGTAATTT CAATTACATC CCTTATACCC 
TTTTGAACGC TCTTCGGCGT TATACCGTGC TTCTGATTGT ATTCCGACTG 
TATCTTTCTT CTTCTGTTGG TCTCGTCAAT GGCTCTTCTC ATCGAGTCCG 
TAATGGTATC GGCATACATT ATGACTTTTC CCTCAACATT TCTGGCCGCT 
CTTCCTATAG TCTGAATCAA TGAGGTCTCC GAACGCAGGA AGCCTTCCTT 
GTCGGCATCC AGAATGGCCA CAAGGGACAC TTCCGGAATA TCCAGACCTT 
CTCTTAGCAA ATTTATGCCA ACCAGGACGT CAAAAACTCC AAGTCTTAAG 
TTTCGTATTA TTTCCATTCT CTCAATGGTA TCAATGTCAG AATGCAAATA 
TTCAACTTTA AAGTCAAGCT CCCTCAAATA ATCCGTCAAA TCCTCCGCCA 


>NC_017304.1:2275199:2275698
AAATTTTCAT AATAATCAGA ATTAAATTTA AGAGCCTAAA ATTGCTTGTT 
AAATTTGTCC TTTAAATTTG CCCGCTTAGT TTTCTTTGGC TGTCCAGGCT 
TTTATAAGCC GTATCAGGAC ATCGTAATCC ACAGGTTTTG AAATATAGTC 
ATCCGCTCCG GCTTCGATGC ACTTTTCCTT GTCGGATTTC AGAGACTTTG 
CCGTAACTGC GATAACCGGA ATACCTTTTA GCTCTTTATC TCACTTTATC 
GCTCTGATAG TCTCATATCC GTCCATCACC GGCATCATAA TATCCATCAA 
TATTAAGTCT ACTTTATTGG TCCTAAGCAA TTCAAGAGCC ATTTTACCGT 
TTTCCGCAGC TATGATGTTG GCTCCGTAAT CTTCAAGAGC CGCTGCCAGG 
ACAAAAACAT TTCTGTGGTC ATCATCGACA ATCATAATGG TTTTTCCGTC 
CAAATTCAAC GCATATTCTT TTTTTACTTT CGAAAACAAA TAGCAGCCAT 


>NC_017304.1:2284476:2284975
CCAGCCAATT TTTCATACAG TTCGAGATAT TCCTTTGCAG ACTTCTCCCA 
ACTGAAATCG GTGGTCATGC CCTTTTTCAT CAGATACGTC CATGTTGACC 
TGTGATAGTA ATAATGAACG GCCTCTTTGA TGGCATAAAG CATGTCATGG 
GCATTGTATC TTGAAAAAGT AAAGCCATTT CCTTCATGGG TGATGTCATT 
GTAAGGAGTT ATGGTATCCT TAAGTCCTCC GGTCTCCCGG ACTATGGGGA 
TTGTACCGTA TCTTAGGCTG AACATTTGGC TTAGTCCGCA AGGCTCAAAA 
AGGGACGGCA TCAAAAACAT ATCCGCACCT GCATATATTC TTTGAGCCAA 
AACAGCATCA TATTTCAGGT TTACAGAAAT TTTACCCGGA TACTTTTCCT 
GATAATACCT GAACATTTGT TCATACCTAT ATTCCCCTGC CCCAAGCAGC 
ACAAACTGAA TATCCATTTT TAAAATTTCA TCCATTACAT AGTCAATCAA 


>NC_017304.1:2294098:2294597
TTGACGCAAT GAATTACAAT CTCGATTACT GGATGAATTC CCTTAATACA 
ACTCCCGGAG GCCTTAAGTA TCTTGACAGC TGGGGAGTAT TAAGATATGC 
GGCCGCCGAG GCCTTTATCG CCATGAGATA CTACGAGCTT ACCAAAAATG 
AAGCATTAAA ATCCTTTGCA AAATCTCAAA TAGACTACAT ACTTGGCAGC 
AATCCCATCA ACATGTCCTA TGTTATAGGT TATGGATCAA ACTACCCAAA 
ATGTCCTCAC CACAGGGCAG CCAACGGCTA CACTTACGCC AACGGTGACA 
ATGCAAAACC TGCCAAAAAC CTTCTTTTAG GTGCTTTGGT GGGCGGTCCG 
AATATGTCTG ACAACTTTAT CGATGATGTC AATCAGTTCC AGTTTACGGA 
AGTGGCTATT GACTATAATG CTGCTTTCGT GGGCGCTCTG GCTGCTATTG 
AAAAATACTA CGGCAATATC GTTATACCCA CTCCTCCAGC CACTACACCC 


>NC_017304.1:2300595:2301094
CTTCATAATA ATTGTTTTCA AGATATATAT TCCATTCAGC AAAGTAGCCT 
ACTATCCTTT TTGTCGGAAG AGAGTCGTCC TGTGCATACG ACAGTGTGGG 
ATGTAAAGAT AAAAATATTA TTGCTGACAG CAGCATAAGT AACGGTATTT 
TTTTCATAAG AGACCTCCAA AATACAAATA TTACAAGCTA CCCTTTACAA 
AACAATTTCT TATTAACAGG CTTGAAAACA AAAAGAGTTA CTGCCCACCT 
ATTCAGGTAG TTTGCAGTAA CTCTTTCCGT AAATCTGTCA AAAACCCATT 
ACACTAATAA GGTAGGTGGG GTATGCTCTT TATCAGATAT CTCTTTAATA 
TAGTCATGTC AGAGGAGTTA ATCGCACCGT CACGATTAAC GTCTGCAGCC 
TCTCTGTTTA TATTGGTAAC ACTCTTCAGC AGATATCTTT TTAACATAGT 
CAAATCAGTG GAGTTAACAT TACCGTCGCC ATTTACATCA CCGTAAACAA 


>NC_017304.1:231866:232365
AGAAAAATTT GAAGTGGGGG ACTGGATCGG AATCGATATT GATCCGGATT 
TTGGGCCGGG ATTTCAGGCG TATGAATGCG GAAGCTGGCT TGTAAGGGAT 
GGACAGGTGG TGGCTGTTGA CAGGGACGAC TGGGTCGGAC TTTTGACCAA 
CCGGGACCCG AGGACGGCCA TAGGAGTAAA GCATGACGGC AAGGTAGTGC 
TTGTTACCGT GGACGGGCGG CAGCCGGGAT ACAGTGTGGG ACTATCGTCG 
AGGGAGCTTG CAGGCTATTT GCTGACTTTG GGGATTAAAG ACGCTGCCAT 
GCTGGACGGC GGAGCCTCAA CCCAGATGAT TGTACAAAAC AAGACGGTAA 
ACAGGCTTCC TGCCAGGGAA AGAATGCTGG GCGGAGGAAT CGTGGTTGTT 
GTGGATGAGG ATTTATAACA CATCGTCCCC TTTTGTTTTT ATTATTTTAC 
CCTTTTGTAT TGAAAATATG GTATTGCACC TGTGGGCTCA TCGGCCAAAA 


>NC_017304.1:2377877:2378376
CTTGGACATT TCAAACAGTC TTGCTTCTTC TATTCTTCTG TTGTAGTTGG 
TGCTTATTAC CGCAAGCATA TCCGGAATAG TAGTGGTTCT CATTATGCTG 
TAATCCTCTC CCAGCGGATT GGAAATAACA ACAGCCTTGC GAAGCTCGCT 
GTCCGCCGGA AGATTTAATT TGTCAAACAC TTTCGGACTG GTAAACGAGA 
AGGTATATGT CTCACACAGT CCGCACGCAA TCATTGTTTC CTTTATGAGG 
TCTTCAATAG TCTGCTTGTA GGTCTTTCTT CCCTGTGTGG CAGTCTTGCC 
GGACAAAAGC GTGGCTTCTA TGTTATTGTA GCCGTAGAAC CTTGCAATTT 
CTTCCGCAAT GTCCGCTTCC CTTTCTACAT CATCTCTAAA AGTTGGAACC 
TTTACAGTCA TATTATTCTC ATCCACTTCA AACTCCAGGG CCCTCAAAAT 
ATCAATCATT TCTTCTTTCG GGATGTTGGT GCCAAGGAGA CTGTTTATTT 


>NC_017304.1:2384018:2384517
AAAAGCTTAA TAAAATTATA TAAAAACTCT GTAATTTATT TTCATAAATT 
ACAGAGTTTT TATAATGGGG TTTGATTTAT TTATGGGGTT TTGAGAAGAA 
TTAATTTCAA AGTGACGGAA TTGCCCGTAT CAGATATCTC TTTAACATTG 
TAAGGTCTGT GGAGTCAATC CTTCCGTCCC TGTTTACATC AGCAACACTC 
TGATCTCCAA CAGGGAATCT ATCAATAACC CTGAGCAAAT ATCTTTTAAA 
TAATGAATAG TCTGATGAGT TAACATGACC GTCGCCGTTT ACGTCTCCCT 
TAAGAGGTAA ATTAGGGTTA GTCGGAGTAG AAGGAGCAAT CGTAGGAGTA 
GGAGTAGGAT TATCTTGCGG AACACCGTTA GGATAGTATT TTACATATTC 
GTACTCCGCC TGCAAAGGAG TTCTTCCGTC GTAACGTCCC AACCATTCAT 
CCACTCCTAT TCCTGGCCAC AAATTCATCA TAATTTTGCC GGGAGTAACA 


>NC_017304.1:2409051:2409550
CAGATTCCGC TCCCTGATAA ACCATAGACA ACGCCATTGA AATTCCGAAA 
GGTGAAATGA ACACATTTTT ACCCTGCTCG TCTTTACTTA TCTGTTTGAA 
AATATCAAAT GCAAATTTGC TGTTTGCTTC AATAAAGCTA TCATTTATAT 
CTTCATCTGT TTCATCATTA AAGCCATCAT TTATACCTTC ATCTGTTTCA 
TCATTTCCTA TTGGAAATTT GTCTATCAAA TGAAGAATAT ATCTTTTTAA 
CAAGTTATAG TCTGAGCTGG TTATTTTTCC ATCGCCATTC AAATCTGCAC 
AAGACTCGTC ATCTACACCA AATCTATCTA TCATTTGAAG CAGATAACGT 
TTCATCATGT TAAGGTCTGT GCTGTTTATT TTTGCGTCTC CGTTCAGGTC 
ACCTTTTTTA GGAAGGGTCT TAAATGTGAT AGTTTTAGGA GTACCTTCTT 
TATTCGAAGT ATAAATTTGT CCCCAAACCT TACATTCATA CTCTGTGTTC 


>NC_017304.1:2502907:2503406
TGTATTGTCT GACTTCTTCT CCGACTTTCA ATTCAGTACC TCTGCCAAAT 
ATTATCTTCG TTGGATTTTT ATAAACAAAG TTTATCATAA AACCTCCTCC 
TTTTCAGTAT AGTCTTAGTT TTTCGTTTCT GTGGGATGTT AATGCGTTAT 
CCAAAGCAAT TGCTTCGTTT ATCACATTGT CAATATCTTC GGCAATAGGT 
TCCGTGCTTG CATTGGATAT AATCTGATGT TTAAACATGA GTATGGCACT 
TTCAATATAG TCCAGTTTGG AACTTATCGT TTCCAACTCA ATTTTTTCAT 
TATTTATTCT TTCAATTATC TTTTCATCAA GCTCCACTGC CCTTTCCAAA 
TCTTCCACGG CCTTTGGGTT TGTAAGAAGT TGCAATTTTC TCTTGTTGGC 
ATTAATGCGC TCCACGATTT TCTGGACATT TGCAGAATTT ACCTCTTTGA 
TTCTTATACT ATAGTTAAGC ATAAGTTTAA AATAAACAAT AACAAGATTT 


>NC_017304.1:2530490:2530989
CATGCTGCGG CATAATTGCC GCCGTTATCG TTGTTTCAAC TCTGATAATC 
ACAATCAAAA ACAGCTTTAA ACCTTCCAGA CAATCATCCA ATTCAAATGT 
TACATATTCC AAAGAAAATG TTCAATCAGT CTATTCCGAC AGGTTTATAG 
CTCTTTTTGA AGACATCCAG AAACAAGGTT ATCTCAGCGA AGAAGGAATT 
CCGTACCATT CCATAGAAAC ACTTTTGGTG GAAGCTCCGG ACTATGGACA 
TCTCACTACC AGTGAAGCCA TGAGCTACAT GGTCTGGCTC GGAGCAACCT 
ACGGGAAACT TACCGGTGAC TGGACATATT TTAAAGATGC ATGGGACAAG 
ACAGAACAAT ACATAATACC CGATCCCGAA AGAGACCAAC CCGGCGTTAA 
TTCATACATT CCGACCCAGC CTGCCCAATA TGCGCCGGAA GCCGACTCTC 
CCGAAAAATA TCCAACACCA GGCGATATCA ATGCACCCAC AGGCATAGAT 


>NC_017304.1:2551010:2551509
TTATGGTTAC GGGCAGCCCG CCTTTTCCGG CAGCCCCTTC CGGAATGGAT 
ACAACACCTC TCACTATCTT CTTTTCAATA AGCACCAGAT TTATCTCTTC 
CGCATTTTTA CTGCTTACAT CCACCGGTGT TGCCTCATTC GGCAATGCCT 
TTGTACCGCT CTCACTGTAA TAACCAATAG CCGCATATTT ATCAGCTGCC 
ACACTGTACC TTACCCTGTA TCCTGAATCA GGAGCGTTTG GCGGAACATT 
CAGATAATAG TCCGCCGAAC TTTCGCCTTC CGGAATGGTT ACTTTCTCTG 
ATGCCATGTT TCCGGATTCA TCGGTTGCTG TTACAACAAC TTCGATGCCT 
CCTGCCGGAG CCGTTCCTTG TGGAATTCTG ATTGTACCGC TTATCGTCAT 
GTCCTGAATC AGGGAAATAT CAATGTCTGT TAAATCAGTT TCCCTCAAAT 
CCAGGGCTAA TGCTTCGTTT CTGTTTCTTA CGGTACCTTC CGCACCATAA 


>NC_017304.1:2604618:2605117
CAATATGCTT TTCAAGCAGG AATACCCTTC CGTATTCATT TACAAGAAAC 
GTCTCAAACA AACTAAAACC ATATAAAACC CCAAAATCTT CAGATTTGAT 
ACCATGAAAA CAATCCATAC TACCTGCTAC CTCCCTGTCA ATACCTTGAG 
CAAAGCCTTT CCCTTGTCAA GAGTTTCCCG ATATTCATCC TCGGGGACGG 
AATCCCACAC TATACCTCCG CCTACATTGA AAAAAGCTTC ATTACCTTTT 
ATGACAATAG TCCTTATGGC CATATTCAAG TCTCAATTGC CGTTAAAATC 
CATATAGCCT ATTGAACCGG TGTATATATT TCTTTTCACA GGCTTAAGTT 
CATCTATTGT CTCCATTGAC CGAATCTTGG GCGCTCCGGT TATCGAACCT 
TCGGGAAACG TTGCTTTAAT ACAGTCTATT ATATCAACGT CATCCAATAA 
TTCCCCTTTT ACCGTCGAAA CAAGATGAAG GACCGTAGAA TACTCTTCTA 


>NC_017304.1:2647047:2647546
GCATGAAGGA TATGATTGAA ATCACTGACC AGGATTTCAA AGTCGTCAAT 
ACGGTGTCAA TTTTTGCAAT CTTCGTTATC ATCGCATTGG TTTTAAGGAG 
CATTTCCCTG CCGTTTATTC TGATTGCCGT AATTGAACTT GCAATATTCA 
TCAATCTCGG GCTGCCGCAT TATTTCGGTC AAAGTCTGCC GTTTATCGCG 
CCTATCTGTA TCAGCACCAT CCAGCTGGGC GCCACAGTGG ACTATGCGAT 
TTTGATGACC ACAAGATACA AGTCGGAACG TATTGAGGGA AATGACAAAA 
CAACATCAGT ACAAACAGCA CTTGCCACAT CAATTCCGTC AGTAATTGTG 
TCCGGTATGG AATTGTTTGC AGCAACTTTC GGCGTTGCCA TTTATTCCGA 
TATTGACATA ATCAGCTCCA TGTGTATGCT TATGGCCCGT GGTGCCATCA 
TCAGTATGCT GATGGTTATT TTCGTGCTGC CGGCACTCTT GCTCCTCTGT 


>NC_017304.1:2652039:2652538
AATTGTAACC CGTACTGACT AATTGTCAAG AATTTCATGT GAAATTGATA 
CTACTTTTTT ACCTCCAAAC TTTTATCTTC ATAATTTTCA CCAATATCAA 
TCTCATTTAC ACAGGCTTGA TCGGAACAAA CTCAATGTAC CCTCGCGAAC 
CAATGGGCTC CAGCTGAATT CGAGGATTAT CCTGGTCCCA CTCATATCCA 
ATAACTGATG GGTTATATTT CTTTTCAGCT TCCCATACTT CTTCGATAGC 
CTGCTCATAG TCTTCTTCCG CAAAAGGCTC TCCCTGAAAC ATCAGATACT 
TTGCTGCAGG AAGTTCAATA ACGTCAAAAC CGTCAGGAAT AATACCGTCA 
TAATCCACAG GCACTTCCAC TCCCTGCACA TACTCGCTTG TTCCGGGTTT 
GCGGTAACGC TCCGGCAGCC ACATACAAAC CGGCTCTCCG CTGATGGATT 
TAATACTGGT GAGCAAGCTC CACACATCAC AGCCAACTTC TTCACAATAC 


>NC_017304.1:2715287:2715786
CAGCGCGCCT TCGAAAAATT CAGCCACCTT TCTATACCTG AAAATCTGTC 
TGGCTGTTGC CTCAGGAAGA CCCAGGACAT TCACGTACCG CTTGAGCTTG 
TCAAAGGGCA GCTCAGGCAA GGACGCCCGA ATTTCTTCCA CCTTCTCATC 
ATTGATACTG AACCTCAGAA TATCGGGATC AGGGAAATAG CGGTAATCAT 
CGGAGTTTTC CTTGTCACGC ATAGGACTGA CGCTATTGGT TGCCTCGTCG 
TAACGCATAG TCTGCTGAAC AACGGTTCCA CCGGCATCCA GAATATCGGC 
CTGCCTTTCC GCCTCGGCCA TGACGGCCTT TTGAATGAAA CTCAGGGAGT 
TGATATTCTT GATTTCGGTT CTTACGCCGA AACGGGAATC ACCGGGCTTT 
CGCAGTGAAA GATTGACATC GCAGCGCATG GAACCTTCCT GCATCTTGCA 
GTCCGATATG CCGATATAGC GCATGATAAG TTGCAGCTTT TCGGCATACT 


>NC_017304.1:2729446:2729945
TGTTTGTTTT TCAAGGTCAA AACTATTTTT AAATTGAGCA GTTTTTCGGT 
ATTATATGAA TATATTCTGT AACTTCCCGG AAATGAGCGG TTAATTGTCC 
AGTTTTGCAG GAATCACCGC ACCGTTATAA GTATCCGTTA TGTACTGCCT 
GACATCTTCA GACTGCAGAG CTTTCACCAA AGCGACAATG GCAGGATTAT 
TCAAGTCTTC TTCCCGAACG GCAATGATAT TGGCATAAGG ACTATCGCTT 
CCTTCGCTGA AGAGCCTTGC TGAAGTAATT TTTGCTTCCA GGGCCTTATT 
TGTGTTGGTG ATAAAGAAAT CATAGTCGTC TTTTGTGGGA ATGATCTGTG 
CCGAGTCAAG CTCGACAATC CTTATCGGAC GCAGATATTC TGCGATATCT 
GAGACCGAAG CAGTAAGAGA GTTTGCAGTT TGGGGATTAA GCTTGATAAA 
TCCGTTTTCT TCAAGGATGC GCAAAGCCCG GTATTCGTTG GTACCGTCAT 


>NC_017304.1:2773208:2773707
ATGCTCCAAT GCAATGCTAG TTTATTCGAC TTGTCATCCT TATAAGCTTC 
TAAAGCTTGC CGTTTTAAAG TTGAAAGTGC ATCAGGAATC TTCACCCATA 
TATTCGTAAG AATTTCTCTC GTTTTTCTGA TGTTAGTAGG ACTTTTAATT 
TCAAAAGACA AGTATTCGTT TAACTCATCT TTAATTTGCG TATAGTCCTT 
GCCTTCCAAT ACAAGTTCTG CAGTTTTATT AAGCCATTCC AATCTAATGG 
AACGGGATAG TCCAATCATC TTTGCCATCT AAATTACCGT CCTTACTTTA 
ATGAATGGTA CAATTACCTC GTCAATTGAG ATGCCCCCGT GTGTCATTAC 
TTCCTCATTC ATATTATCAA AAGAAACACC TGATTTGCAA ACGTAGTATT 
TATAGTCATT ATCCAAGTAA TATCCCGGAT AAGCCACAAC TTTATCTCCA 
AAGAAGTTTC TTAATTCTGC AAAATCTTTC AATACAAACA TCCTCTTGGA 


>NC_017304.1:2789201:2789700
TCTATCCTTT GTATTTCTCT ATGCGTAAAT TTACCTATAT CTGTGCCTTT 
GGGAATGAAG CGACGAATAA GTTTATTAGC GTTTTCATTT GAGCCACGCT 
CCCATGAACT ATAAGGATGA GCATAATACA ACCTGAATCT TTTGTTTTTA 
GGATTAAGGA TTGATGCTTC TAGCTCAGTA CTGTTTAGAA ATTCAGAGCC 
ATTGTCTACT GTGACCGTTT TGAAACGCTT TGAAAAATTC TTACCATACT 
TCCGCTCTAG TTTATCTATC TCTTTCTTTA CTGAAGCTTG GGTCTTATCA 
GGCATCTTTC GGATTATCTC TTGCCTTGTA CTTCGCTCCG TTAATACCAA 
CAAAGTCGCT CCTCTTTCGC CTCGTTTACC CACAATACAA TCCATTTCCC 
AGTGACCATA TTCGTCTCGC TTTTCTATTT GGGATGGTCG TTCTTCTATA 
CTGGTTCCTC TTAGATTTTT CTTGGCTATT CGGACTTTTT GGTATTTCCT 


>NC_017304.1:2791718:2792217
TCATCTGCAA ATATACCGGC TAACTCCCAT TCTGGATTGC TTTTGATGTA 
GTTTGTGTAG TGCTCAATTT GCGCTTCATA ACTGGTTGCC TGCTCCTCGC 
TGTCCGTAGA AACACGACAG TAAGCTGCTA CCCGAAGCTT AGGTAATTCC 
TCGGCATTTG CACTATTCCC AATTCGCTTA CGGGCAGGAA TTACCGTAAC 
ATTCCTGGTT GTCATCTAAA ATCACCTCGC TCTTAATAAG ACTATAAGCA 
TACTCTGCCT GCTGAAATGG ATCATCGTAT AGATTATCTG GCATTGAAGC 
ATGAAACTTA AAATTCAGGC ATTTCTTTTC ATTTCCTTTA TGTTCATAAA 
TCCTGCCAAG CGCCTCAGCT CGCCTGCGTC TTTCCAGTTG TGCTTTTTCA 
AATGTGTCCT TGCTGATAAT TGGCGGATAA AATTTGTCCT CAACATACCG 
TTTATCTGCC AGCATTCTTG CAATAGATGT GTGGTAGCGC TTAATGCCCG 


>NC_017304.1:2805609:2806108
GTAATAGCCT TAGCCAGCGG AACAGGCGTG GCGTATGTCT CTTCTCCGTT 
TTCATTCTCA GTTATTTTGG CATAATATAA CCTGTCCAGT CCGATTGTGG 
CCATGTTTTT CATTCCTCCT TTACTTCATA TTCTTTTGCC ACATCAATGG 
CATAGTGGTG ATAGCCGGTA TCGTCCTCAT GGCCTATATA CCGCCTGTCG 
GTAATGGTAA AGCCTGCTTG AAGCAATGTG TTCACTATTT CGTTTTTACG 
GGCAGTGTAG TTTCCCTTTA TAAATAAAGA CAACCTTACC TCCTGGGTTT 
CTACCTGAGG CCGGTTGTCT GCAAAAACTT CAAATGTATC TGTCATCGGA 
GTAATGACAA GGTACTCATC CGGCGGTACA CCGCTAAATA CCCCGGTTTC 
AATGGGGATA CCCAAACCAT CCAATAACGA GTTTAATTCT GACAATATGC 
TCATATACGA CCCAGCTCCT GTTCCAGTCT TGACTTCATT ACTTCGATGC 


>NC_017304.1:2816358:2816857
TAAAACAAAC CCGCCCTGTC TGCTGCGCCG CAATCATTGT CGTGCCGGAA 
CCTCCGAATA AATCAAGCGC CAAATCTCCC GCACGGGAAC TGTTGAGCAT 
TGCCTTTGCT ACAAGCGATA CCGGCTTCAT GGTAGGGTGC TCCTCCGATA 
CTTTCGGGCG GGGTATCTCC CAGACATCCG ACTGCTTGCG GTCTTTAAGC 
GGGCAAAGGC GCGTCCCCTC CAGCCAGCCG TACCAGATCG GCTCGTACTG 
GGTATGATAG TCCTTTCTTG ATAGTACCAA GCTGTCTTTT TTCCATATAA 
TTGTGCTCGA CCAGTGGTAC CCTGCCTCCC GCAGGGCGTT CATAACGTTG 
CCCCATTCCT GCGCGGACAT CACCACATAG GTCATGCATC CGGCCTCCGA 
AACCTCGCGC ATACAGTTAA AAGCGCGCAA TAAAAAAGCG CCGAATTCCT 
CGGTGCTCAT CCTGTCGTTT AGAATTTGCC TCGGCTTCCA GCTCGGATGC 


>NC_017304.1:2829700:2830199
AAACACTCCT TATCTTTTAT TATTCAGTTA AACAAGGCTA ACTCAAATAA 
ATATGTAGAG CCAAGTTGTC GGGATGAATG TATTCAAACA GCAAATAGTA 
TAACACTCTG ATCAACCCCT CCATTTACTG TTCTAAACCT AAATACATCA 
TAAAATGATA AACTCAGCTA ACTTAATATC ATGCTATTTT CTATAGCTTG 
TTCATCGCTT TACATTGCTC TTTCCATTTG ATCAGCCAAT CATATTGTTT 
ATCAAAATAG TCTACACCTA CACAATCATA ACCATATACT TCCATTATAG 
TTGCCTGCAA CTGAAAATGA TAAACAGCAA TCATATCATA AAATGCTGCT 
ATTTCCTCTC TGCTTAATGA GTAATACTTC AAATAGCCTT TTAAAAACTG 
CTCAAGCCTA ACTTTTGATT TTTCATAACC GTCATACTCA AAATTATACC 
AATTTGTATC ATTGCAAAAC AAAGCAACAT CATACATCGG GAAAGCAATA 


>NC_017304.1:2835019:2835518
GAACCACCAT TACCTCGCCG GTCTTAAACC CCACACGGGT CATAATGTGC 
CGGACCAAGC CTTCTCCGGT AATTTCATCA TATGTACTTA TATTGTTTTT 
CTCTATATAC TCCTTGACAA CAGCCCTTAC CCTGTCACTT ACAGAATGCT 
GAATGGTACA GGTGGCACAG TCAATAATCT CATGCGATCT TTTTGCGTAA 
AATCCCGCCC TGATTCCATC CTTATACCTT CCTATCGGAT ATTGGGCTTT 
GTTCCTATAG TTTACCGGCT GCTCCATCCC AACGGTATCA TGTACCACGA 
CATTCTCCAG CCCGCCGATT CTTCTGATGC TTTCCCTTAC AACGTTGGTC 
TTGAATCTAA GACTTGCTTC ATAATTCATG TGCTGAAGAC TGCATCCTCC 
ACACCTTTTG TACGAAGGGC AAAAAGGCTC CGTCCTGTCG GAGGAAGGCT 
CCAAAACTTG AAGGAGTTTG CCAATGGCAT AACTCTTTTT CACCTTTATA 


>NC_017304.1:2841244:2841743
GTGCCTTTAT AAACGATATA AACAAACTCA AAGGCATTTT AGACAAACTC 
GAAGAAATTA ACGGTGATGA CGCTGATATT CTTAGCAGTT TAAGCGAAAC 
CCAATCCAAG CTGAAACAAT ACATAGACTC CATTCCGACT CTCTGGCCGG 
CTTCCGGAAG AATCAGTTCT CGTTTCGGAA CCCGCTCGGA TCCTTTTAAC 
TTCTCCCAGA AAGTACATGA AGGCATCGAT ATTGCAGCAG ACTATGGTAC 
AACAATATTG GCTTCAGCCA CTGGAAAAGT TACTCTTTCA GACTGGTACG 
GCAATTACGG CAAATGTGTC ATTATCGACC ACGGGTACGG TCTTAGCACA 
CTTTACGGCC ATTGCCAGAC ACTTCTGGTC AAAGAGGGAC AAACTGTCAA 
AAAGGGAGAT AAAATAGCGA CGGTCGGCAG CACCGGAAGA AGCACAGGTC 
CCCATCTGCA TTTTGAAGTA AGACTCAACG GTGTTCCTGT AGACCCGCTT 


>NC_017304.1:2858052:2858551
GGCTTGACAG AATCGCATAG AGCTCCGCGC TTGATGCACT GTCGCCGTCA 
ACTCCGCTGT ACAGCTGTTC GAAGCACAGG CTTGCAGTCA GAGACAGCGG 
TATATCCTGG GCATATTTTT GACCAATGTA CCCGCTCAAT ATCAGAACCC 
CTTTTGTATG GGATGTCCCG CTCATTTCAA CTTCCCTTTC AATATTTACT 
ATTCCTTTTT CACCCATAAA GGTGTTTGCG GTTATCCTCG TGGGCTTTCC 
GAAGCAATAG TCTCCAATAT CAAGTACGGT AAGGCCGTTT ATCTGTCCCA 
CTGCCTCGCC TTCGGTATCC AAAATTATAA TACCGTCCTT CAAAAGCTCC 
AAAAGCTTTT TATCATACTT GTTTGACCTG TATATCTTCT CCTGAATCGC 
TTTATTTACA TGCTCCGCTT TGACCAGACT GCTTCCGTCG ATTTGAGCCC 
ATGCCGCAGA TTCACAAAGT ATCTCAACAA TATCATTAAA CCTGGTGGAA 


>NC_017304.1:2917159:2917658
CTTTTTTGAG CTTTTTGAGC ATATATTTTT CCTTTAATCT GATTTAACAA 
CCCTGCCAGA CCGTAAGGCA TAAATATGAC CACAGCAATA AAGGAAATCC 
CTATAAAATA GGACCAGACT GCCGGAAAGC TCTCACTTAC CATACTCTTC 
AAAGAGTTTA CCAGTATAGC CCCGATGACA GATCCGACTA AAGTGCCTCT 
TCCTCCGATT GCAACCCATA TAACCATTTC CACCGACGGG ACTATTCCCA 
TCTCTGCCGG TGAAATAATT CCCACCTGAG GAACGAATAA AGCTCCTGCC 
AATCCGGCCA GTCCGGCAGA AATACAGTAA ACAAAGGTTT TGTATATTGC 
CGGATTGTAT CCTGAAAATC TTGCCCGGTT TTCGCTGTCC CTTATGGCAA 
TCAACACTTT TCCAAGCCGG CTTTGCACAA TCCACCGGCA AAACAGAAAG 
GCCAGTATCA GAAATCCCAA TGCAACATAA TAAAGAGTCA CCTTTGTGGA 


>NC_017304.1:2928274:2928773
CAAGCTGATA ATAAAGATAC TGCACATATT ACCATTGCTA TTAATATTAA 
CTTTACCTTA ACCATTTTCA ACAACCTCCA TATATTATGT TTTATCTTAT 
GAAAGTCTTA TTTCTCTTCT TTAAAGAAAT GCTTTATTTC ATTCATTTTC 
TCACCGTTTT CATCAACTTC ATATATGTAT ACACCATCCA TTAATATAAT 
GCCTATTACA CAGCCTTTGC TTTCAGTGTT CAAGCAGTAA ACTACTTCAG 
AAGTATCTAA TTCTTCGAGT AGCGTCATAT AATCATCAAT TACAATGCAA 
TCAACACTAG ATACACTAGA TGCCACCCAA TCATCAGCAT ATAGCAAATC 
TTTAGTTCTA TTCGCTTTCG TTAATAATTT TCCACCAGTA TATGGGTTTA 
TAATATCTTC TTTATATTCA CTTCCTAATG TGTTTAGAAC TCCCGCATAA 
TCACCGGTTT TTGTAAAATC TCTCTTGTCT GTAGCATTAA CGACATATTC 


>NC_017304.1:2999837:3000336
TTCAATTTTA TTTATTAATA TAATTTTATT TAAAAAATAA TATTGGTTAA 
GGAGTCTGAG AAATGAAATC TGTTTTGGTT TTGGAAGATG GAACTTATTT 
TACGGGGGAA GCCTTTGGCA AGACCGGCGA AGTAGTTGGA GAAATTGTTT 
TTAACACATG CATGACAGGT TATCAGGAAA TACTGACCAA CCCGTCTTAC 
AACGGTCAAA TAGTTGCAAT GACCTATCCG TTGATAGGAA ACTACGGGTT 
CAATCGGTAT GACAACGAAT CCGACAGAAT CCATGTTCAG GGATTCATTG 
TCAAAGAGCT TTCGGACACG CCCACCAACT GGCGTTGCGA AATTACTCCC 
GAAGAATATT TCGTTACAAA CGGAATTGTG GGAATCAAAG GCATTGACAC 
AAGAAACCTC ACCAAACACA TAAGGAGCAA AGGCAGCATG CACGGCATAA 
TTTCCACCGA GTCAGGAAAC ATAGATTTGC TCCTTGAAAA ACTTATGAAA 


>NC_017304.1:309314:309813
AAGAATCCCC TGAATTTGCG GTAAGATCCG TTAAAATTGG TGATATTGCA 
AGAGATTTTG ACAGAGGAGC AATTTTGGGA AAAGTAACGG ATATTCAAAT 
AGACGACTCA ATATCTTTTG TAAAGACTGC CGACGGCAGA GTTGTCGCAA 
GTTCGACACC GGGATATGTG TCCTACCATA TTACCCTTGA AGCCACAGGA 
GTTCCAAGTG ATCTCGGAGG AGTTATCTTT GACGGAATGG ACTATCAGAT 
AGGAAAGTCA ATGACCGTGA AAGTGGGAAA TGCTATTTTT ATGGGCAGGA 
TTGATAGATT GGAAAAAAAG GGGTAATGAA CTTTGTTTCA TGACAGTGTG 
CTTTTAAAGC CGGTTTTTCT TCTGGTTAAG CTTATAAATA CTTCATATGA 
AAACAGTATT TTAAAAAGGG TTGTCACTTC TGTCATCAAC TTTTTTAAAA 
CGCTTAACCG TTTTTATGAA AACAGCGTTA CTGCGCGCAT AGCAAAATTG 


>NC_017304.1:3163514:3164013
TAAAACTATA TCTCCTTTTT TAACTTCAGG AACAACTTTT GTCAATGCAA 
TATTCTTGAA TAAAACGTCG TATCCTGGGG TATTGTCGCT ACAAATACGG 
ATAATCGCTG AGGCACCGAC ACTTAAATCC CAGTCGCTGA TATCAAAGGT 
TACTTCATAT CGCTGCCATT GTCCATTCAC TGTTACCGAT TTTTTTGGGT 
TTTTTTCGAT GAGAGAATAC CCTTCGTATC TTACATAGTG TGGTCGTACC 
TCTACCGTAG TTTTGTTTCC GTTATAACTT CTTGCTTCAA AGCTGATAGT 
ATATACCCCC GCACCATATT TTTCCAATTC ATCTGTTACA ACAGTGTATA 
ATCCTTGATT GTAAATATTA CTGGTAACAA TACAACGCAA TACAACTTCA 
CCATTATCAA CATATGGTTT GAGTGTTGCA CCCGGATTGC TATAAGGATT 
ATATCGACAT GCAAAGGAAT AGTCTTTCAA TAGATTTTTA CTGCTATCCA 


>NC_017304.1:3195652:3196151
CCAAACACTC CACACCAAGC ATTTGAAGGA CTCTAAACTG GAGCCCCCAA 
CCAGAATCGA ACTGGTGACC TCATCCTTAC CATGGATGCG CTCTGCCTAC 
TGAGCTATGA GGGCATATAA AATATTCCGA TGGAGCGGGT GATGGGAATC 
GAACCCACGC AATCAGCTTG GGAAGCTGAC ATTCTACCAC TGAATTACAC 
CCGCCTACGA ATATTAATTT CACAAAGCAT AAGCTATTAT ACCACTATCA 
ATCAAAATAG TCCAGTCGAA AAACATCAAT TAAATCAAAT TATATCCTTG 
ATTCTTCAAG ATATTTTTCC AACTTACGTT TTACTCTCTG TAGCGCATTG 
TCTATCGACT TCACATGCCT GTCCAATTCA ACCGCAATTT CCTGATAGGA 
CTTGCCTTGC AAATACGAAG TCAGAACTTC GCATTCCAGA CTGCTTAAAA 
TTTCTCCCAT CTTAGCCTCA ATTCCCGAAA ACTCTTCCCT GTTTATAACC 


>NC_017304.1:3225983:3226482
TGTCCCGAAT AGCAGACACA CAACGCCCCA TGAACAAACA CTTCCACCTC 
CAGTGAAGTA TTTTCAGTAA TATATTGTAT TTCCTCCAGC GACAACTCCC 
TTGCAAGCAC AACCCTTTTA AATCCCAGTT CCTCGAGCAG CTTTACGCCC 
TGCAAATTGT ATACTGTCAT CTGTGTGCTT GCGTGAAGTG CAAGATCCGG 
ATACAGCTTT CTTATCAAAC TCGCCAGTCC GATATCCTGG ACTATCACCC 
CGTCAATACC TGCAAGGTAC GACCGCTCCA ATGCTTTGAG CGCCTCTCTC 
ATCTCACTGT CGCTTATCAG GATGTTCATG GTCTGATATA CATTTACATC 
CCGCACATGG GCATAGTGTA TTACCTCTTT GATTTTTTCC TCATCAAAGT 
TTGAAGCATA CTGCCTTGCA TTAAACAACT TTCCCCCCAC GTATACCGCG 
TCCGCACCGT TTTCGACGGC TGCCACAAAT GCTTCCCAGT CTCCGCAGGG 


>NC_017304.1:3235993:3236492
CTCGAATTAT AATTCTGATC GTACATATCA GAACCGTATC CACACGGACT 
GCCCGAATGT TGTGGATAAT ATGGACTTCC GCAGGGACCC GGAGCATACT 
GGGCAGGAGT TGCCGGTTGA GGCACGGCCT GCATTGTCTG AGGCATGGCC 
TGAGGTGCAG TCTGGTACGT TGGATGGGAC ATGGATGAAT AATCCATCGG 
CATCATCGGG CAATGCATCT GAAGCAGGAA CGGACAGCAA ACTACAGGCA 
CCATCTGTGG TATCGGCTGC ATACAAGGCA TTTGGCCCAT TTGCTGGGCC 
GGTTCCGTCG GCTGCGCCGG CACCTGTGGT ATCGGATACA TCGGCCCTAT 
TTGAGGCATT TCTCCCGCAG CTTCCGTTCC ATTCATTTCT TCCATCTGGG 
GATACTGCTC TGTTACATCC GTTTCCGGTA CCTTACCGCC CGCAGCAGTT 
TCTGCTATCT CCGGCGGTAT TTCAACAGGT TCTTTTCGAT ACTTCTTTTC 


>NC_017304.1:325301:325800
TAATGCTGGC CGACAGGGAT GAGATAAAAA CATATGAAGC CGGTTTTATT 
CTTGTGGAAT TTTTGGACAA GTACGACAAG TTTGACAAAG TAAACGTAAA 
ATTTGTTGAC CCGGACAAGA ATCCTGATAT AGTAAAAGAA CTGAACAAAT 
CCGGTACATT AAATCCCCAG CAGAATGAGA TTATTGTAAG AAGCGGAGAC 
AAGGTAAAGA AAGTTACCAT ATATGATATT TTCCAGCAGG ACTATTACGG 
ACCGATGATG TTTATGGGCG AGCAGGCGAT AACCGGGGCA ATCAAGTATG 
TTACCAGCGA GACCATACCC ACGGTGTATT TTATTGACGC CCACAGCAAA 
AGAAAGCTGG AGTCGGATTA CACATATCTT CAAAAAGCTC TTGAGAACAA 
CGGCTATGAA GTCAAGAAAC TCGACCTTAC AAGGCAGGAA AAAGTGCCCG 
AAGACACCAC TGTATTGTTT TTTGCACCTC CCACCCAGGA TTTGTCGGTG 


>NC_017304.1:3279238:3279737
AAACAGACGG ATACTACAAT GTAACCTTGA GATATTCTGC CGGTCCTTAC 
CCGGGAGCAC CTAAAACCAG ATATTTAAGG ATGGTTGTGA ACGGCGGGCT 
CCATAAGGAT GTTGCTTGTA TCCAGACTGC TAATTGGGAT ACATGGGAAA 
GCACCACTGT CAAGGTATTC TTGCAGGCAG GTATCAACCG TCTGGATTTC 
AAGGCTTTTG CTTCGGATGA ATCAGACTGT GTAAATATAG ACTATATTGA 
TGTTGAACCC ACATCCGGAA CCATTAACGT TTATGAAGCC GAGGATCCTG 
CAAACACACT GGGTGGAGCG GCTGTAAGAC AAAGAGATAA TGCTGCGTCA 
GGCGGACAAT ATGTAGGCTG GATTGGCAAT GGTTCTAATA ATTATCTCCA 
ATTCAACAAC GTTTATGTTC CGCAGGCAGG TACATACAGG ATGGTAGTTC 
AATTTGCAAA TGCGGAAGTA TTTGGTCAGC ACTCTTATAA CAATAATGTA 


>NC_017304.1:3282389:3282888
AGCATCCTGG AATAACCAGT GCTGTAACAA CAATTACCAT AGACCCTGAT 
GCAACCTATC AAACCATCGA AGGCTGGGGT GCAAGCATAT GCTGGTGGGG 
AAATCAGATT GGCCGGTGGT CTCCCGATAA CAGGAACAGA CTGATTGAGA 
AAATTGTCAG CCCGACCGAT GGACTGGGAT ATAATATATT CAGGTACAAT 
ATCGGCGGCG GAGATAATCC CGGTCATAAT CATATGAGGG ACTATGCTGA 
TATTCAAGGA TATCAGAATG CGGACCGTTC GTGGAACTGG AATGCTGATG 
CCGCCCAAAG GGCCGTTCTT ACCCGGCTGA TAGAAAGAGG GAGATATTAC 
GGATCGGAAA TTATACTTGA AGCGTTTTCC AACTCTCCAC CCTACTGGAT 
GACGAAAAGC GGCTGCGCTT CCGGAACTTC CGACGGTTCC AACAACTTAA 
GAGATGACTG TTATGACGAT TTTGCCGATT ATCTTACCGA GGTTGTAAAA 


>NC_017304.1:3294874:3295373
TTACAGGAAT CAACTGGTTT GGATTTGAAA CTGACGGAGC AAACGGTTTT 
TACGGCCTTA ACAAATGCAA CCTTGAGGAT TCTCTTGATT TAATGGCAAA 
ATTAGGTTTC AATATTCTCA GAATCCCCAT CAGTGCTGAA ATTATTCTGC 
AATGGAAAAA CGGCGAACGT GTAGAAACTT CCTTTGTAAA CACCTATGAA 
AACCCGCGTC TTGACGGTCT CAGCAGTCTT GAAATACTGG ACTATACAAT 
AAATCACATG AAGAAAAACG GTATGAAAGC CATGATTGAC ATGCACAGTT 
CAACCAAGGA CTCATACCAG GAAAACCTCT GGTATAACAA GGATATAACC 
ATGGAAGAAT TTATCGAAGC CTGGAAATGG ATTGTCGAAA GATACAAGGA 
CGATGATACG GTCATTGCGG TAGATCTTAA AAATGAACCT CATGGAAAGT 
ACTCCGGTCC GAATATCGCC AAATGGGATG ATTCGAATGA CCCGAACAAC 


>NC_017304.1:3322517:3323016
GCAGAGGTTC ATTAATCGCA AGAGGTACCT ACAATCAAGT TTTCAAAGCT 
TCATTCAAGC TTCTGCCGGG GGACTACATA GCCTACGAAA AGAAAGGAAA 
AGTAGTCCAC ATATCCGTTG TCACCGGCGC CGATTCAAAG GGCTATACCC 
TGGTCAACTG CCACAATACA GACAGATACA GAGTCCCGTG GGATTTAGGA 
TGGAGTGACA AAGGTATTAA ATTCTGGCTG GTTCGTGTAA ACTACTAAAT 
TGCTGCAACA ATAACTACGT CCATATTACT CAAACTACAT CCATATATTA 
CTCAGCTGTT TCTTTGCACC GAAGAAGTTT ACTCTTCCGT AATTCTCCAC 
AATTTTTTTG CCCTCTTCAC CTTTAAGATA CACAATATCG CCGGGGCTTA 
CATACCTGTT CCAGTGCTTT TTGAATACCA ATGCTTTCTC CTTGTGATTA 
AACAGGGACG GAAGAGGATG ATAGCAAACC AGCTGAGGAT TTGACTTGTT 


>NC_017304.1:3362848:3363347
GCCATATAGT AAATCCTATA TCCGTTTGTT CCCGAATCCT GTGGGCCAAA 
CGTGATTGTT TCGGTTATAT TATAAGTGCC GCCCCTCAGA TATACATAAA 
TATCACTTTT CATATTGCCG TTGACGGTTC TCACCACGTC CCGGGCTTTT 
GCAATCGTCT TAAAGGGTGC ATCTATTGTA CCCGTATTGC TGTCACTACC 
GGTGGGAGAT ACATAATAGG TTATCGGTTC CGCTGCGTTT ACCGTATTTA 
TGAATAATAG TCCGGCCGAA AGAACTGATA CCGTAAACAG TAAAGCCATT 
ATCACTATCA TATGTCTTTT GGTCATAATT CCTATAATTC CATTTACCAT 
AATTCCACAC CCAGACTTTC ATTTTTTTAA TTTTGAGGAA AATCCGATAT 
AACACGCAGT ATATATCTTT TTAACAAAGT ACAGTCGCTG GAATCCACTT 
TTCCGTCTCT GTTTACATCC GCATTTGAAA GGTCCGTTCC TGCCGGAAGT 


>NC_017304.1:3365332:3365831
TTGTAGACGA CAAAATCTCC GTTTTCAATA TATCCCACAT CCTTACCGCC 
TTCGCTGCAA TCTTCAGTCT GGATTCCTGA CTGAGCATCA TAGCTTTCCG 
CTTCGATTCG TGTAAAAGCA GACCTTGGCA CAGGAGTCGG TTCAGGTTCC 
CCTCCGGTTG TCTTAATAAT CACTCTGTCA GATTCCAATC CGTTCGAACT 
GGCCGTTACT ATAATAGTCC CGTTGGTTTT GGTTGCCTGG ACTATCACGA 
GGCACTTGCC GTTAAAAGCC TGCCTGCTGT TTGCCTTGTA AGGTTCCAGG 
CTTGCAGCAT TTCCATTGTC AACTCCGACA ATTACTCCCG GTCCGGATAT 
GGAAAAGTTC ACAGTATTGC TTGCCGTCGG GACAAGAACA CCGTTACTGT 
CTACAATATC AGTTTCTATA AATACCAAGT CCTTGCCGTC AGCCGTAATA 
GTTGTCCTGT CCGGTTTTAA CTGAATTTTT GCAGGATTAC CGGCAGTGGT 


>NC_017304.1:3390989:3391488
TTGTGGCAAT GGGATTTGCT TTGTCCTGCC CCGCTATGTC CGGCGCGGAA 
CCATGTATTG GTTCATAAAG CCCCAATGAG CCTTCTCCAA GACTTGCCGA 
AGGAAGCATG CCTATTGAGC CGGTAATCAT AGACGCCTCG TCGGAGAGAA 
TATCACCGAA CATATTTGAT GTAACTATAA CGTCAAACTG CGCAGGATTC 
CTTACCAGCT GCATGGCGGC ATTGTCCACA TACATATGAT TAAGCTCAAC 
TTCCGGATAG TCTGAAGCAA CCCTGTTAAC AACTTCCCTC CAAAGTCTTG 
AGCTTTCCAG TACATTGGCT TTGTCCACAG ATGTGAGTTT TTTATTTCTC 
TTCATGGCCG TCTCAAACGC CAGCCGTGCA ATTCTTTCAA CTTCAAACTC 
GCTGTACTTT TCTGTGTCAA AAGCGGCCTG ACCCATATTC TCCGTCTGCA 
CTCTTCCTCT TTCGCCAAAA TACATACCGC CGGTAAGCTC TCTTACCACC 


>NC_017304.1:3415480:3415979
GTTTTTCATC CCTTTTATAG GCAGTCCTTC TTCAGAGCCG TTCAAATACA 
ACCTGTCCGG GTGGTTCTTG ATATACTCTT CAAAATAAAA TCTTATGGAA 
AGCATGCTGT GAGTAGTATA TACATCATTA CCATCAATAT CTTTTTCAAG 
CACATAATAC TTATTTGAAT TTTCCACGCA CTGTTGGATA TGCCGGTCCT 
GTTCCTGTTT TAACACAGCA CCGTCAGCAT AAGATTCCAA GTTTGGAAAG 
GACAAATTCT GGCCTATGAC AATAATCGGA TTGCATCCCA TATACCTCGC 
AATGTCCAAA GACAGATTTG ACACGGAAGA ACCTGAGCGA AGGTTTTCCG 
CACCTTCAAT GCCCAACTTT TCGTCAATCC AGTCACCATA TCCCAGCACA 
TTGGTCTTGA AATATATTTT GGGACCGCTG TAATTTTTCA ATCCGTCATA 
ATGAACCGAA AGAGAATAGG CAAAATATAT TTCATTGGAT TTAACATTGT 


>NC_017304.1:3504354:3504853
TTATGTAATC ATCCTCATCC TCTCCAAGGA CGATTTTTGC TATATCATCA 
AGGTCCTGAC TGCTGTTTGG TTGCTGAATG TTTCTTATTT TCTCGGGAAC 
ATTGCAAATA AGATTCTTGT AGTTTCTGTA TTTTGGCCCC TGGGCAACTA 
TTAAGACATC CGGACTCAAA TATTGATATA CATAGTTTGT TACATATTCC 
TTTATGACAC TGTAGCTTTC AATATTTTCA TCGTACAGAC TTGCTATAAT 
ATCATCATAG TCCTCCGTTG ACAAACCTTT ATCCACGAAA GGAACAACAT 
ACTTGTTTAC TTTGTCCCCG TCAAACACAT ATATATTGAG ATTTTTGCCT 
GTACTTTCCG ACGGAAGAAT TGCCATTTTA TAGATACCTT CAGATTTGAA 
CCCGGATACC CATTTTTCAT TAAGAAATGC CGCCAAAAGT TCAGAGCTTA 
TACAGGTTTT AAATTCAAAA ACGAAGGATT TTTTTAAAAC CACGTCTCCC 


>NC_017304.1:350484:350983
CGATTGGTCA CGTTGACCAT GGTAAGACAT CATTGACTGC GGCTATAACA 
AAAGTTTTAG GTTTCCAGGG TAAGGCAAAC TATACTTCTT ATGAAAACAT 
CGACAAAGCT CCGGAAGAAA GAGAAAGAGG TATTACAATA TCAACTTCAC 
ACGTTGAGTA TGAAACTGAT AACAGACACT ATGCTCACGT TGACTGCCCT 
GGTCATGCCG ACTACGTTAA GAACATGATC ACAGGTGCTG CTCAGATGGA 
CGGTGCTATA CTTGTTGTAT CAGCAGCAGA CGGTCCGATG CCACAGACAA 
GAGAACACAT TTTGTTGGCT CGTCAGGTTG GTGTGCCATA CATAGTTGTT 
TTCTTGAACA AGTGTGATAT GGTAGATGAC GAGGAACTTC TCGAATTGGT 
TGAAATGGAA ATCAGAGAAC TCCTGAATAC TTACGAATTC CCCGGAGACG 
AAATTCCGAT AATAAGAGGT TCAGCACTTG CTGCTCTTGA ATCAACAGCT 


>NC_017304.1:3522469:3522968
TTTTATAAAA ATCAAATATA TACCTTTTTT TCTCTATTCT CTGATCCAAA 
ACTTTTAACT GCCCTCTGCC AATTCCGGCA ATTACATTGC TCATCCTGTA 
GTTATAACCC AGTTCGCTGT GCTGATAGTG TCTGGCATTG TCCCTTGCCT 
GAGTTGCCCA AAATCTTACT TTCGCAATTC TCTCTTCATT ATCCGACACT 
AACATACCGC CGCCGGAAGT AGTAATAATC TTGTTGCCGT TGAAGGAATA 
AATGCCATAG TCCCCAATAG TACCTGTATA TCTGCCTTTA TAAGTGGTAC 
CCAAAGATTC AGCAGCATCT TCAATAAGTT GAACATCATG TTTTTTACAT 
ATCTCAACTA TTTTATCCAT ATCGGCTGAT AATCCGTAAA GATGCACTAC 
CAGCACAGCC TTCACCTTTG GATATTTTTT AAAAGCCTCT TCCAAAGCTT 
CAGGGCTCAT ATTCCAAGTC TCATAATCGC TGTCGATGAA CACCGGTATT 


>NC_017304.1:3548970:3549469
GCAGAAGCGA TTTTGCTGAC TGGGCAAAAA GTCAGATGGA GTATATTATG 
GGTAACAACC CCATGAACAG ATGCTATATC GTGGGATATT CCGAAAACAG 
TGCAAAACAT CCTCACCATC GTGCAGCCCA TGGTTCCAAG ACATTCAGCA 
TGCTGGATCC TGAAGAACAC CGTCATACAC TGTGGGGGGC ATTGGTGGGA 
GGTCCCGACC TTGACGATTT CCATGTGGAT GAAACCACAG ACTATGTATA 
CAACGAAGTT GCCGTAGACT ACAATGCCGC TTTCGTCGGC GCCTGTGCAG 
GATTGTATTA TTACTATGGT GAAGCATTGG GACACAAACC TGTTCCAAAC 
TTCCCGCCAA AAGAAGAAGC TGTAGAGGAG TATTATGTGG AAGGAAAAAT 
TGAACAGGAA AACAAGGAAA GAACCCAGGT AACCATCAAA ATTTTCAATG 
ATACCTGCCA TCCTCCCCGT TTTGAGACCG GCTTGATGGC ACGTTACTTC 


>NC_017304.1:360768:361267
TTTATTTTAC TGCCAATGTG GCAAAACATA TATAAGACTT GAAATTGACA 
GGGAGGCGTT ATTATGAGTT TGGTACCGAT AGTAGTAGAA CAGACAAACC 
GTGGTGAACG CTCATACGAT ATTTATTCAA GGCTTTTAAA AGACAGAATA 
ATAGTTTTAA GCGATGAAAT AAACGATGTA ACAGCAAGCC TTGTTGTTGC 
CCAGATGTTG TTTTTGGAAG CGGAAGATCC AGACAAGGAT ATACAGTTGT 
ATATAAATAG TCCTGGTGGT TCTGTAACCG CAGGATTTGC CATATATGAT 
ACCATGCAGT ATGTTAAACC GGATGTCTCT ACCATCTGTA TAGGCATGGC 
TGCCAGTATG GGAGCATTTC TTCTTGCAGC CGGAGCAAAA GGAAAAAGAT 
TTGCACTGCC GAACAGTGAA ATAATGATAC ATCAGCCTTT AGGCGGTGCA 
AGAGGTCAGG CAACCGATAT AAAGATTCAC GCGGAACAAA TAATCAAGAT 


>NC_017304.1:363621:364120
TCCTCCTCAT ATACATGAGA TATTCCAAAA AGGACTGCCT GCGGATTTCA 
GACTTGTGGG CGCAACAACC AGAACGGCGG ATGAAATCCC TGCGGCAATA 
AGGTCCCGTT GTGTTGAAAT ATATTTCAGG CCGCTGACTC CTTCAGAGAT 
AGCGGAGATT GCCAAAAACG CCGCGCAAAA GGGCGGATTT GCCATGGAGG 
AAGGATGTGC CGAACTGGTG GCAAAGTACG CCCAGAATGG AAGAGAAGCC 
GTACATATAG TCCAGATTGC AGGCGGAGTG GCAATTGTAG AGGGCAGGAG 
GCTCATAGAA AGGAAAGATA TTGAATGGGT TATAGAATTT GGCCATTACA 
GTCCGCGTAT TGACAAAAAA GTGACAAAAG GCGAGCAGGT TGGATGTATA 
AACGGGCTTG CGGTGTTTGG CAACTCAACC GGTACGGTAA TTGAGATAGA 
AGCCTGTGCC ACAAGAACTG TCAGCGGAGA GGGTACCATC AAAATATCCG 


>NC_017304.1:382683:383182
ATGCGGGTAG GCTTGCACCC GGAGGAAGCA CAGGAACAAT ACCTTTCAGA 
ATTGAGGGTG CGGCAGAGTA TGACCAGACA GATGATTATT CCTATAATTC 
TGAAATGTCA GATGATTTTG GGGATAACAC CAAGATTACT GCTTATATAA 
AAGATAAACT CAAATATGGA GTTGAGCCTG TTACAATAAT TGATATTACA 
TTGGGTGACC TGAACTATGA CGGTAAAGTT AACTCTACAG ACTATTTAGT 
TTTGAAAAGG TATTTGCTTG GAACAATTGA CAAAGAATCA GATCCTAACT 
TCCTGAAAGC CGCAGATCTT AACAGGGATG GACGTGTTAA TTCGACAGAC 
ATGTCGTTAA TGAAACGTTA TCTTCTTGGC ATAATAACGT CTTTTTAGTA 
AAATAGGCAG ACTGAGGAGT GGATATATTT GTTCAGGCAA TATTATGAAC 
CCAATAAGGT TCATAATATT GCTTGAAACT GTTAAATAAT TTGGCTTTCG 


>NC_017304.1:401049:401548
GGTCGGCTGG GTGATGTGGA ACAAGCATAT GAGTGTTGAG ACAAAAGAAG 
TTGAGAAAAA AAGGATGAAA AATTCTGAGA TTATTGTTGT ATTTTTAGGC 
TCTGCCCTGG GAATTTTCTT ATACGGTCTG ATTTTGAAGA AAATCGGAGG 
AAGTCTGCCA TTTGTCGATG CTTTGACCAC AGTGCTTTCT ATTGTGGCAC 
AGATTCTGTG TGTAAAAAGA TATATGGAGC AATGGGTGCT TTGGATTATT 
ATTGACGTAG TTTCGGTGTA CATGTGGGCT ATGGCTTTTG TTAATGGAGG 
AGAAAGCGTT GCAACGTTAA TTATGTGGGG CATTTACATG TTAAATGCCA 
TCTTTATGTT TGTTAAATGG TACAGGGAAA GCAGGAGGAG TGAGATAAAT 
GTATAATGTT GGGATATATG GAGGGTCTTT CAATCCTCTG CATTTGGGGC 
ATATCAGATG TATAATTGAA GCTGCGAATC AATGCAAGGA ACTGCACATT 


>NC_017304.1:418714:419213
AGGAGTTTTT TTACGGACAC AAGGCATGTG CGGGCTGCGG CGGAAGCATT 
GTGGTAAGAC TTGTTTTAAA GGTGCTGGGA GAAAGGACGT TTACAGTAAT 
TCCGGCAGGC TGCATGTCCG CGGTAGGTTT TGTTTACCCT CAGCTTTGTT 
TTGCAACCAA TGCAATTATT TCAACCTTTG CAGGAACTGC CTCCATGCTT 
TCGGGCATTG CGGCGGGAGC AAAAGCGTTG GGGCTTAAGG ACTATCACGT 
TGTGGGAATC GCAGGCGACG GCGGGACTGC GGACATAGGT ATTCAGGCTT 
TGTCGGGAGC CATAGACAGA AGGGATAAAA TTATCTATGT CTGCTACGAC 
AATGAAGCCT ACATGAACAC GGGAATACAG AAAAGCGGCC TTACACCTTA 
TGGGGCAAGG ACTACAACTA CTCCGGCGGG GGAAAATATT CCCGGGACCG 
TGACGCAGAA GAAGAACATG TTTGAGATTG TGGCAGCTCA CGGTATTGAT 


>NC_017304.1:438419:438918
GCTGTGCAGG AAGTGGTTGA GACAGCCGTC AGGGCATTTG ACGGCAACGA 
TGTTTTACTG GCGGCTAAGG TTGACCCTCT TGAGGAAGTA ATTGATGGCC 
TTAAGAGTAC GCTTAAAAAG AAACATATTG AAAGATTGCA GTGTAACAAG 
TGTACAATTG AGATGGGATT TGTGTTTTCC GATTTGATAA CGGCATTGGA 
GCGTATATCC GACCACTGTT CCAACATCGC AGGGTGCTTA ATAGAGATGT 
CCCACGATAG TCTGAACATG CACAGTTATC TGTACAAGCT CAAGCATGAG 
CCAAATGATG AATTCCTCAG GCAATTTAAT GAGTATTCGG CCAAATATGC 
CATAGACGGA AATTAAAATT TTGTAGAGCT TAAATAAATA TGAAGAACTT 
AAATGGCAAA AGAGTAAAAA GCACTTTACA TGGTACTTTT AAAGTAAAGT 
GCTTTTTATA TTACAATAAT TTTAGATACA AAATGACAAC ATCAGGTAAA 


>NC_017304.1:442720:443219
ATGCAAGTGA CCAGCATGTG GATAGAACAA ATGATTATAT TTACAATGAG 
GTTGCCATTG ACTATAATGC CGCTTTTGTG GGAGCATGTG CAGGTCTTTA 
CAGATTCTTC GGGGATTCTT CAATGCAGAT AGACCCGTCA ATGCCGTCGC 
ATAACGTACC TGTACCACCG ACACCCACAC CTCCTGATAC GCAAATTGTA 
TATGGAGATT TGAACGGCGA CCAGAAAGTG ACTTCCACAG ACTATACGAT 
GCTCAAGAGG TATTTGATGA AAAGCATTGA TAGGTTTAAT ACTTCCGAAC 
AAGCTGCGGA TTTGAACAGA GACGGCAAAA TCAATTCCAC GGACTTGACA 
ATATTGAAAA GATATTTGCT TTACAGCATA CCGTCTCTCC CTATATAAAA 
CAACCTGTTG TGTCTAAAAT AAATAGTTGA AACGATTAAT ACATATTGAA 
AATTCTGTTG TGTTAAAAAT GAAACGGGTG GCTTTTGGCT GCCCGTTTTG 


>NC_017304.1:462196:462695
GGTTTTGAAC TATGTAATCT CTGAGCAATG TCATCCATTT TTGGTTTTTG 
CCGCCGTCCA TATGTCCGCC CCATTCACCG ATTAGGATTG GAGCGATTCC 
CTGATCGTGA ATATATGCCC AGGTATCATA CCAATAGTCA TCCAACAAGG 
TTTGCATTGT AAAGTCTTTT TCAAACCACG GCTGAGCATA TACTGAAGGA 
CCGTAGTCAT GCGGAGAATA TACAATCTGG CTGTTCAAAG GACCTAAATC 
GATAGGATAG TCTTTAACAC CTCTTAAGTT TCCTCCCCAC CATGCACTGT 
ACCATGGAGA AGCATCTCCT GTTGCTCCCC AGATATCCGG TGTGTCATAG 
GTATAACCTT TCTCAGTTTT AGGATATTGT TCAACACCTT CAATTACTAT 
AAGCACTTTA GGATTTACTT CCAAAATAGC TTTTGCGCAG GTTTCGGCAG 
CGTATTTCCA GTTGTTTTCG TCTGTGGAAT TGTCCCATTT TGCAAGCAAT 


>NC_017304.1:513243:513742
TCAGCCCTGT TCCTCGCCAT AATCCAAATA TTGCCTTCAT TATTGCAGGC 
AATAACCGGA ATCAGAGGAA TATGGTTTGC AGGAACCAGC GTGCTTATCC 
TTGTCGGCGT TGCCCTCGAA ACAGTTAAGC AGATTGAGTC ACAGATGATT 
ATGAGACACT ACAGAGGATT TCTGGAGTAA TGCATGATGC ATTAAGATAA 
GTTTTGTATC GGCAATTTTG GTAACTGGTG AGGAGGATGG ACTATGAGAC 
TTGTTCTGCT TGGAGCACCT GGTGCGGGAA AAGGAACGCA GGCGGTGGTT 
ATATCACAAA AGTACAATGT GCCTCACATA TCGACGGGAG ACATATTCCG 
CTCTAATATA AAAAACGGCA CCGAACTTGG CAGGAAAGCA AAAGAATATA 
TTGACAAAGG ATTACTGGTG CCGGATGAAT TGACGGTGGA TATCGTAAAA 
GACAGAATTT CTCAGCCTGA TTGCAAAGCG GGATTCATTC TCGACGGTTT 


>NC_017304.1:551682:552181
CAAAACGGAC ACGGGGCATA CGCTCTGTTA CTCCCTTTGA ATACCAGTTG 
TGATGATAGG TTACCCTAAG CCTTCCCTCG TCCTGCGCTG CGTTATTATC 
ACTATGTCCG ATCAGGCCTC CGAATGTGTG GCCTCCGTCC CTTGAAAACC 
AGTATTTGCA CCAGGAAATG GTTATGTAAT CGCTTCCGCG TTTTATGCTG 
AGATTTTCGT CGGTTGAGTC GGCCAAATCA AGGTGGTCAA ACCAAATATG 
ATGGGAATAG TCCGTAACGG TCACGGCATC GCCGTCTGCA CCGTTTCCTC 
TTATTTTAAG GTTTCTCAAT ATAACGTTGG ATGAGCCTTT AAACGTCCAA 
CTGCCTGTCG TTGCGCCGGG TAAGCCGATG ATGGTTTTGT TGGATCCTAC 
GGTATAGTTG CCGCCGATGT TTCCCTGTAC GTAAATAACT CTTGGAGTGT 
TATCTTTGAC AAGATTTTGA AGTTCGCTTG CACTTGTTAC AATCACCGGT 


>NC_017304.1:575504:576003
CGTACATTTA CCGGAAACAA AGTCAGTGAA ACGGTAAAAG TAATTAAAAT 
CAGGAAAGTT ACCAGTAATT TTTGTCTCAT TTTGCTCTCC TTTCTTCAGC 
CGATTATCAT CCAAGTTTGG AGATTATACG AAGAAGGTAT CTGTGCAACA 
TCATAAGATC AGTGGAATCA ACTTTGCCGT CGCGGTTTAC ATCGGCATTG 
GCAAGAGCGG TTCCTGAAAG TCTGGTTATA TTGAGCAAAT GTCTCTTCAG 
TGCTGTATAG TCTGTTGAAT TTACTTGTTT GTCTCCGTTC AAGTCACCCA 
AAACCTGGTC TTGTTGAGGC GGAGAAGTAG GTGTAGGTGT AGGATTTACA 
CCTTTCGAGT CGAATATGAA GTAGTCAATG TTAACAGGAC CTGAGAATAC 
CAGATATAAG TCGTGCTGTC CTGTAGTGTT GGTTATGCTG CAGGATTTTT 
CCTCGTAATT GTTCCAACCG CCTGTGGAAG CCACCGTAAG AGTTCCTATA 


>NC_017304.1:612783:613282
TTATCATCTC GATTTCCTTG TCAAGAATAG CCTTGGGAAG ACGATATTCA 
GGGATACCGT ACCTCATCAT ACCTCCGGGA TGAGGCTGAC GTTCAAAAAC 
AGTTACGTCA TGACCCTTGA TGGCACTGTA ATATGCAGCG GAAAGACCGG 
AAGGACCTGC TTCGACTATG GCAATTTTTT TGCCTGTAGG AGGCTTCTTT 
TCAGGAGTCC ATGGCTCAGG CCGTGCCATG TCCCAGTCGG CGGCAAAACG 
TTTGACATAG TTTATTGCCA CGGGCGCGTC TACAAGGTTG CGGCGGCATT 
GAGATTCACA GGTATGAGGA CATACGCGGC CGCATACTAT CGGGAAAGGA 
TTCCTCTCTT TAATGACACG GATTGCAGCC TCAAAATCTC CGTTGCCTAC 
ATGGCGCAGG TATGATTGGA TGTCAATATT TGCAGGACAT GTCATTACAC 
AGGGAGCGAC ACAATCTGCG TTGTGGTCGG AAAGAAGCTG CTCCAGACGT 


>NC_017304.1:620500:620999
ATTGGTCAAA AGAAGTGGCA ACCGCCAGAA GAGCTATTGA GCTTGGAGCA 
ATAGTTTTTG CTTCTCCGTG GAATCCTCCA AGTAATATGG TGGAGACCTT 
CACTCGTAAC GGTGTGCCAA ATCAAAAGAG ACTCAGATAT GATAAATACG 
GAGATTATGT ACAGCATCTT AACGACTTTG TTGCGTACAT GAAAAGTAAC 
GGAGTGGATT TGTATGCCAT TTCAGTTCAG AACGAACCAG ACTATGCCCA 
TGAGTGGACA TGGTGGACTC CTCAGGAAAT GCTTCGCTTT ATGAGGGACT 
ATGCCGGCCA AATCAACTGC AGGGTTATGG CGCCGGAGTC ATTCCAATAT 
CTGAAAAATA TGTCCGACCC GATTTTGAAT GACCCTCAGG CTCTTGCGAA 
TTTGGATATA CTTGGTGCCC ACTTTTACGG CACTACTGTA AACAATATGC 
CCTATCCTTT GTTTGAGCAA AAAGGAGCGG GAAAAGAGCT GTGGATGACA 


>NC_017304.1:6324:6823
TTTTTCTACA GGTATATGAC TCCGTTGATT ACCAACGGTT ATGTATATAT 
TGCACAACCT CCATTGTATA AGATTACTAA AGGAAAAACT GAACTTTATG 
CTTACAATGA CAGTGAGTTG GAAAAGATAA TCCGAGAGAA CCAATGGAAA 
AAAGAAGAAT GCACAATACA AAGGTTCAAG GGTCTGGGTG AAATGAATCC 
GGAACAGTTG TGGACTACCA CAATGGATCC GGAAACGAGG ACTATTTTAA 
GAGTTGAGTT GGAAGACGCT ATTGCGGCCG ACGAAATTTT TACAATTTTG 
ATGGGAGATA AAGTTGAACC GAGAAAAGAG TTTATCCAGG CCAATGCAAA 
ACTTGTAACC AATCTTGATA TATAATTTAA TTATAAAACA GGGTTATCCC 
TGTTTTTTTT CTTTTTTTAT TTGTAATTTG CAGTTCTTGT TTAAAATATC 
CGGTAAAAAT GGATTCTTAA AACAGTAAAT TTTGTAAATG AATATAAAAT 


>NC_017304.1:636134:636633
AAAAAGCCGC TAAAATTAGC GGCTTTTTTA AATGATGTAT GCGGCATATG 
AAACAGAGCC AATTTGTTGG TATCAGAGCT TAATTTGTGG TATATTTGCT 
GTTTAGTAAA TGTTCGATGA ACAAATCAAT ATGTTCTTTT GTAACATGCT 
GCATGATTAT TATGTGTGCT TTATCTCCTT CGCAGGCCAA AGACCAGTAA 
TTGCATATTG CATCGTTTGG TTTGTCTATT ACAATAGTGT TTGACCATGG 
ATTCACAAAG TTATTCCAGC CGATAGAATC CAATCTGGCC TTGGCATATG 
CGGTCACTTC CATGCATTGT CTTACATCCT GTTTGAATCC TTCCACACCT 
TTGCGGTTTA TCTGATACCA AAGAAGCAAT GCTGAAAGCC CGTTGCGACA 
ACCGCTTATA GTAGTGTCTT TGGTGCCTAC GTAAGATACA TCTGAATTTT 
CAAGGATTTT TTGAATGTAT TTTTTACGTG TGAGGAAAAT ACCTGCCGGC 


>NC_017304.1:670280:670779
TTCCCTGTAA ATGAACAAGG TGTAACAGTT TATGGACCTT ATGAGTACCA 
TAGCAATTGC AGTGCAATTG TTACAACTTA CAGCGATTTT GATGCTCTTG 
GAAACGCAAG GAGAGTAGTA TATCCCAACA ACTTTGTTGA GAATTTCTCC 
TATGACAGCC TTGGAAGAGT AGTAAAGAAG AGTGTAACAA TTAAAGATAT 
GACAAATCCG GATACTACAG GGCGTTATAA GACGGTCGAG ACTATTACAG 
CTTACAACTG GGAAGGTAAG GTTGCAAAAG TTGAAGTTTT GGCCAAATAT 
GAGGGCATAG TTGACAAATT GAGCAGTACA ACTTATGAAT ATGACGGCAG 
AGGTTTCATG GTAAAATCAA CTACGGACGT TACGTTCAAT AAATATGATG 
CGGCTAATAA AACCGTAAAA CAGGAAAAGG AAAGCGTAAC TGTCGCATAT 
GAGTATGATA CTGCGGGAAG ATTGATAGCC GAGGTGTCAG CGGAAAACTA 


>NC_017304.1:711761:712260
GACGAACCGA CACCGTCTGA TGAGCCAACA CCATCTGATG AACCGACTCC 
GTCAGAGACA CCTGAGGAGC CGATACCGAC GGATACACCA TCAGATGAAC 
CGACACCGTC AGACGAGCCA ACGCCATCTG ACGAACCGAC ACCGTCTGAT 
GAGCCAACAC CATCTGATGA ACCGACTCCG TCAGAGACAC CTGAGGAGCC 
GATACCGACG GATACACCAT CAGACGAACC GACACCGTCA GACGAGCCGA 
CACCATCTGA CGAACCAACA CCGTCAGACG AGCCAACGCC ATCTGACGAA 
CCGACACCGT CTGATGAGCC AACACCATCT GATGAACCGA CTCCGTCAGA 
GACACCTGAG GAGCCGATAC CGACGGATAC ACCATCAGAC GAACCGACAC 
CGTCAGACGA GCCAACGCCA TCTGATGAAC CAACACCGTC TGATGAGCCA 
ACACCATCTG ATGAACCGAC TCCGTCAGAG ACACCTGAGG AGCCGATACC 


>NC_017304.1:800183:800682
CTATAAATGC GAAAAAACGA GTAGTGTTTG TCATGAAACT TGATGATGAA 
CAATACTCAT TTTTTAATGG AGGGATTGGG CTGATATGGT TAAAGATCTG 
GCACGAAGCA TTCGTGAGTA CAAAAAAGTA TCAATTATAA CTCCCATACT 
GATAAGCCTG GAAGTGGTGA TTGAATGCAT AATCCCATTC ATCACTGCGA 
CTTTGGTTAA CAAAATCAAA AGCGGATGTG AATTAAACAC AATTATCAAC 
TATGGTATAG TCTTGATTAT CATGGCATTT CTGTCGTTGA TGTTCGGTGC 
GATTGCAGGC TCAACCGCTG CCACTGCGTC CTGCGGGTTT GCAAAGAATT 
TAAGAAAAGA TATGTTCTAT AGTATTCAGA ACTATTCTTT TGAAAATATC 
GACAAATTCA TGACATCTTC ACTGATTACC CGTATGACCA CCGATGTTAC 
CAATGTGCAG CATGCGTATA TGATGCTCAT TCGAGTGGCG GTTCGCGCTC 


>NC_017304.1:840633:841132
GCTTTACAGA ATCCTGTTTT TGCCCAAATT GTGGCAACCA AGAGTACGAC 
AATCACCAAC CGCAGCTTAT ATACAACAAA CGAAATGCTT TCTCTGTATC 
CCGGTGCGGA CGGGGTAAAG ACAGGATATA CGGGAAAGGC AGGAAGATGC 
CTTGTGACAT CGGCAACAAG GGATGGATTT AAGATAATTT CGGTGGTTTT 
GAACTGCTCA AGCAGAAGTA AAAGGGCGGA AAGCAGCAAG ACTATTCTTG 
ATTATGCCTT CAACAATTAC AAGCCTTATG AGCTTTTGAG GGCAAACCAG 
GAACTGGGAC GAGTGAAGGT GTACAAGGGA AAGAAGGATT CGGTGCCCGT 
TGTTGCCGTG GAAAGCATCA AAATGCCTTT GAGCAGGGAA GAAAAGGAGA 
AACTTAGGAC GGAGCTTACA TTGGATGAGA CAATAAAGGC GCCGGTGTAC 
AAGGGGGTTG AAGTGGGGAA GATAGAGTTT TTTGTCGACG GAAAGCTTAT 


>NC_017304.1:8442:8941
CTGAGGAGGA AGTTCAATGA ATAAAAAGGG TCTTGGAAAA GGATTGGGAG 
CGTTAATTTC CAGTGCCGGT GAAGAAAAGG TTGACAGTGG AGTTATCGAG 
GTTAAAATAA ATGATATAGA ACCAAATACC AATCAGCCGA GAAAATATTT 
TGATACTGAA AAACTTGAGC AGTTAGCCGA ATCGATACGA AAACACGGTG 
TCGTCCAGCC GATAATCGTA AGGCGCGAAA ACGGCACTTA CAGAATTGTG 
GCGGGGGAAA GAAGATGGAG GGCGGCAAGG CTTGCAGGCC TTACGACGAT 
ACCTGTTATA GAAAAGGATT TATCCAATAA ACAGATTATG GAGATTGCTC 
TTATTGAAAA CATACAGCGT GAAGACTTGA ATCCTATTGA AGAGGCAGAA 
GCATACCATA GACTTTTGAA TGAATTTAAC ATGACCCAGG AAGAACTGTC 
GAATTCAATA GGCAAAAGCA GGTCCGCCAT CGCAAATACT ATAAGGCTTT 


>NC_017304.1:849408:849907
AGCTGCCGGC ACCGGGAAAA GTGAACTTAA GCTTTAGTCA TGCTAATTTG 
GAAAGAACAT ATGTATACTG GAAAGTTACC ATGTTTGACA GTGTGGAGAA 
TGAAGTGTTG TATTTTGAAT CAACAGGAAC CAACACCGAT GGTAAATCAA 
TGAGTGTATA TCTCGATAAA GGTACATATT ATGTCAGGGT TAAAAGTGAA 
GGTTATTGGT ATAGCACTAC TGATTATACG CTTTGTGTAA ACTATACGGA 
AAACAAGGGA GAATATGAAA TTGAACCAAA CTATAGCAAG GAATTGGCAA 
CAGAGATTTC AGTAAATAAG CCTGTTATCG GTAATCACAG AGTGAAAGGT 
GATACAGACT TTTATAAGTT TACAATATCA GAACCGGGAA AAGTAGACTT 
AAGCTTTAAC CATGCCAACT TGGAAAGAAC ATATGTATAC TGGAAAGTTA 
CCATGTTTGA CAGTGTGGAA AACATAGTAT TGTATTTTGA ATCAACAGGA 


>NC_017304.1:876768:877267
AGCAGAAGAA AAATGCTGAT AAAAAAAAGT TGAATACTTA TGAAGACGAT 
TCGAATGAAG AAAATAATTT CAAAATCAGA GGAATTAAGC AGTATTGGTT 
AAAAGACAGA ATTATTGTTC CAAAAGAAGA AGTAAAAAAA GAAAATGTTG 
TAGTCTATTT ACATCCTCTT AAGGAACGAA CAAAGTTTAA AGGAAGGATA 
TATTTCAATA ATCTCTATGC AGATGAACTT GGACTATTGT TATGGTCTTT 
AAGACTTGAA GATAATTGTT ACCAAACTAT AGGAATGGCA AAACCCTTTG 
GTTTTGGAAG GGTGAAAGTG GGAGATATTA AGCTGCATGT GGAGGATCTG 
AATAAGAAAT ACAGTGAATT TTGCTTTGAT TATGAAAAAA CTGAAGATAT 
AGATAAATAT ATTTCATTGT ATAAAGAAGA TTTTTCAAAG AAGTATCTTA 
ATGGGAATTC TATTGAAAAC TCTAAGCCAG TGGAAGAGCT GATAACAATA 


>NC_017304.1:901681:902180
GTTAACGGAA TATGAGTATG ATGCGAGGGG AAATTTGATA AAAGAAAAAG 
AGGGTGAGTT GACTAAATTA TACAGCTATG ACGGATTTGA CAGACTGATA 
CGTGTACAAA ATCCGGACGG AACATATATG GAAAATATAT ACGATGCCGA 
GAATTTGAGA ACGGTCTCGA TAGAAAACGG TAGGTACAAC AGGTATGTGT 
ACAACGGAAG AAATATAGCG TGTGAAGTAG ACGAGGATTG GAGTCTAAAA 
GACAGAATAG TCTTTGGGCA TACGATATTA CAAAGAGAAG ACAGTGACAA 
GAATGAGTAT TATTATATTC ACAATGCCCA TGGGGATATT ACAGCTCTTA 
CCGATGGGAA AGGAGAAGTA ATAAACAGCT ACAGTTACGA TGCTTTTGGA 
AATATATTGG ACAGTGTTGA GAAGATAGAG AACAGATTCA AATATTCGGG 
AGAAATGCTT GATCCTGTTA CGGGACAATA TTACCTGAGA GCGAGATATT 


>NC_017304.1:903439:903938
TCAACAGTTG ACGGAATGAC TCCGCTTTAT TTGGCAGCAG GATTTTCTTG 
GATAGACAAT TACGCGAAAA AAGACCCTAA GTTTGTAAAG CTCCTACTGA 
AATATAATGC AGACCCAAAC ATAACTTATG GTGGAAATGC CATTATTGAG 
CCAGGAACTA GTCCGCTTAT GAACTCAATA CGATGTGGTA TTGAAAAAAC 
GAAAGCATTA GTAGAAGCAG GAGCTTATAT CAACTATAAA ACTAAAAGTG 
GGACTACAGC TGCAATTAAA GCATTGCTAG CCGGTCAAAA TGCGACATTG 
GAAGCATTGG AATATGCACA TTATTTGATA GTAGAGAAGA AAGCTAAGGT 
AACAGATCCC TATTATCCAT GGTTGGTTTA TGAAGAAAAC AATATCCAAG 
AATTATATCC GGTGGATATA TTAAGGCGTT GGGTTTATCC ATTGGATTCG 
GAAGAATACC GAATAAAAAT GGAGATTGTA GAGGAATTTG CCCGACAAGG 


>NC_017304.1:91672:92171
CAAACATAAC CTGCCTGTAA ACAGTGCCAC GGAACTGTTC TAGATAATGA 
TTCAGAAGAT AGGCTTTTTC CGTTTTGTCT TTCGTTTTGT CAAGAAGGTA 
ATTCATAAGC AGGGCTTCGT TCACTGTTGA TGCCACTTCT GCAACAAAGA 
TTTTATATTC CGAATAAACA TAGGGTTGGG TTTTGTTGGT GTAATACGAA 
TGGAGAGCAT GGCCCATTTC ATGAGCTATG GTGAACACGT CATTTATTGT 
GCCCTGGTAG TTTAAGAGGA CATATGGATG CGTTGTGTAT GCTCCCCATG 
AATATGCGCC GCTGGTTTTG CCCTGGTTTT CGTACACATC TATCCAGCCG 
TTTGTAAAGC CTTCCTTAAG GTGCGAGATA TATTCTTCCC CCAAAGGGCG 
AAGTCCTGCT TCCACCATCT TTAAAGCTTC CTCATAGGGA ATGTTCTTTT 
TTGATTCCTC GACAATTGGA ACATACAGGT CATACATATG AAGCTCGTCA 


>NC_017304.1:983041:983540
CCGGCAGCAT GGGCCAAATA TGATTTTAAC GGCTTGATGA AAGCTGTATA 
TGACTATACA TATGATGTCA TGAGCGCTTT GAAAGCCAAC GGCATAACTC 
CCGAGTGGGT TCAGGTTGGA AATGAAACCA ATAACGGCAT GCTGTGGGAA 
GACGGCAAGG CAACGAACAG CATGAGGAAT TTTGCATGGC TCATCAACTG 
CGGTTATGAT GCCGTAAAAG CGGTAAGTCC TGAAACTAAA GTTATAGTTC 
ATATTGCAAA TGGATATGAC AATGCATTGT ACAGATGGAT ATTTGATGGA 
ATTACCGCAA ACGGTGCAAG ATTTGACGTA ATAGGTATGT CGCTGTATCC 
TACGGCGTCT GACTGGCCAC AATTGACAAA CCAGTGTCTA AACAATATGA 
AAGACATGAT ATCAAGATAC GGAAAAGAAA TAATGATATG TGAGATTGGA 
ATGGATTACT GGGAGGCGCA GGCTTGCAAA GACTTTATTA CCGATATAAT 


>NC_017304.1:985244:985743
GGGAAAAAAC CATACTGCCT TTCAAGATGG GCGGAAACAT GCCGGGAAGA 
TCCATGGGAG AACGTCTTGC GATCGACCCG AATGACAACA GGATTCTTTA 
TCTTGGAACA CGATGCGGAA ACGGACTTTG GAGAAGTACC GACTACGGTG 
TAACATGGTC CAAGGTTGAA AGTTTCCCAA ATCCCGGAAC TTACATTTAT 
GACCCGAATT TTGATTATAC CAAAGACATT ATTGGAGTAG TCTGGGTTGT 
TTTTGACAAG AGCAGCAGTA CACCGGGCAA CCCTACCAAG ACTATATATG 
TTGGTGTGGC TGATAAAAAC GAAAGTATTT ACCGCAGTAC GGACGGGGGT 
GTCACCTGGA AAGCAGTTCC CGGACAACCT AAGGGACTAC TTCCTCACCA 
CGGGGTTTTG GCATCCAACG GAATGTTGTA TATAACTTAT GGTGATACCT 
GCGGTCCTTA TGACGGCAAC GGAAAAGGTC AGGTTTGGAA GTTCAATACA 
