# Supplementary material for: Genome-Wide Transcription Factor DNA Binding Sites and Gene Regulatory Networks in Clostridium thermocellum
Source: Front Microbiol. 2021 Sep 7;12:695517. doi: 10.3389/fmicb.2021.695517 (PMC8457756; doi:10.3389/fmicb.2021.695517)
Supplement: Supplementary file 5 [file Data_Sheet_2.ZIP › Supplemental folder/BlaI_1845_motif_sequences.fasta]

>NC_017304.1:876998..877004
ATAGTCC
>NC_017304.1:6562..6568
ATAGTCC
>NC_017304.1:551938..551944
ATAGTCC
>NC_017304.1:513481..513487
ATAGTCC
>NC_017304.1:418952..418958
ATAGTCC
>NC_017304.1:363877..363883
ATAGTCC
>NC_017304.1:361024..361030
ATAGTCC
>NC_017304.1:3522725..3522731
ATAGTCC
>NC_017304.1:3504610..3504616
ATAGTCC
>NC_017304.1:3365570..3365576
ATAGTCC
>NC_017304.1:3365545..3365551
ATAGTCC
>NC_017304.1:3363104..3363110
ATAGTCC
>NC_017304.1:3295112..3295118
ATAGTCC
>NC_017304.1:3282627..3282633
ATAGTCC
>NC_017304.1:325539..325545
ATAGTCC
>NC_017304.1:3226221..3226227
ATAGTCC
>NC_017304.1:3195908..3195914
ATAGTCC
>NC_017304.1:309552..309558
ATAGTCC
>NC_017304.1:2917397..2917403
ATAGTCC
>NC_017304.1:2816614..2816620
ATAGTCC
>NC_017304.1:2773464..2773470
ATAGTCC
>NC_017304.1:2729684..2729690
ATAGTCC
>NC_017304.1:2647285..2647291
ATAGTCC
>NC_017304.1:2604874..2604880
ATAGTCC
>NC_017304.1:2551266..2551272
ATAGTCC
>NC_017304.1:2530728..2530734
ATAGTCC
>NC_017304.1:2503163..2503169
ATAGTCC
>NC_017304.1:232104..232110
ATAGTCC
>NC_017304.1:2284714..2284720
ATAGTCC
>NC_017304.1:2206167..2206173
ATAGTCC
>NC_017304.1:2148220..2148226
ATAGTCC
>NC_017304.1:212798..212804
ATAGTCC
>NC_017304.1:201885..201891
ATAGTCC
>NC_017304.1:1942694..1942700
ATAGTCC
>NC_017304.1:1918243..1918249
ATAGTCC
>NC_017304.1:1821615..1821621
ATAGTCC
>NC_017304.1:161004..161010
ATAGTCC
>NC_017304.1:1588127..1588133
ATAGTCC
>NC_017304.1:1563972..1563978
ATAGTCC
>NC_017304.1:1560903..1560909
ATAGTCC
>NC_017304.1:1536950..1536956
ATAGTCC
>NC_017304.1:127410..127416
ATAGTCC
>NC_017304.1:1168360..1168366
ATAGTCC
>NC_017304.1:1130426..1130432
ATAGTCC
>NC_017304.1:1039151..1039157
ATAGTCC
>NC_017304.1:102491..102497
ATAGTCC
>NC_017304.1:985532..985538
ATAGTCT
>NC_017304.1:901937..901943
ATAGTCT
>NC_017304.1:840871..840877
ATAGTCT
>NC_017304.1:800439..800445
ATAGTCT
>NC_017304.1:670518..670524
ATAGTCT
>NC_017304.1:620738..620744
ATAGTCT
>NC_017304.1:575760..575766
ATAGTCT
>NC_017304.1:462452..462458
ATAGTCT
>NC_017304.1:442958..442964
ATAGTCT
>NC_017304.1:438675..438681
ATAGTCT
>NC_017304.1:382921..382927
ATAGTCT
>NC_017304.1:3549208..3549214
ATAGTCT
>NC_017304.1:3391245..3391251
ATAGTCT
>NC_017304.1:3279476..3279482
ATAGTCT
>NC_017304.1:2858308..2858314
ATAGTCT
>NC_017304.1:2841482..2841488
ATAGTCT
>NC_017304.1:2829956..2829962
ATAGTCT
>NC_017304.1:2791956..2791962
ATAGTCT
>NC_017304.1:2715543..2715549
ATAGTCT
>NC_017304.1:2652295..2652301
ATAGTCT
>NC_017304.1:2409307..2409313
ATAGTCT
>NC_017304.1:2384274..2384280
ATAGTCT
>NC_017304.1:2378133..2378139
ATAGTCT
>NC_017304.1:2275455..2275461
ATAGTCT
>NC_017304.1:2244683..2244689
ATAGTCT
>NC_017304.1:2155575..2155581
ATAGTCT
>NC_017304.1:2155564..2155570
ATAGTCT
>NC_017304.1:2155557..2155563
ATAGTCT
>NC_017304.1:2155546..2155552
ATAGTCT
>NC_017304.1:2144703..2144709
ATAGTCT
>NC_017304.1:2116164..2116170
ATAGTCT
>NC_017304.1:2093362..2093368
ATAGTCT
>NC_017304.1:2037059..2037065
ATAGTCT
>NC_017304.1:2008663..2008669
ATAGTCT
>NC_017304.1:1996163..1996169
ATAGTCT
>NC_017304.1:1939666..1939672
ATAGTCT
>NC_017304.1:1895845..1895851
ATAGTCT
>NC_017304.1:177260..177266
ATAGTCT
>NC_017304.1:1636127..1636133
ATAGTCT
>NC_017304.1:1536931..1536937
ATAGTCT
>NC_017304.1:1521499..1521505
ATAGTCT
>NC_017304.1:1501483..1501489
ATAGTCT
>NC_017304.1:1489104..1489110
ATAGTCT
>NC_017304.1:1315849..1315855
ATAGTCT
>NC_017304.1:1207723..1207729
ATAGTCT
>NC_017304.1:1185780..1185786
ATAGTCT
>NC_017304.1:1184944..1184950
ATAGTCT
>NC_017304.1:1072708..1072714
ATAGTCT
>NC_017304.1:1065683..1065689
ATAGTCT
>NC_017304.1:1041796..1041802
ATAGTCT
>NC_017304.1:1032555..1032561
ATAGTCT
