# Supplementary material for: Genome-Wide Transcription Factor DNA Binding Sites and Gene Regulatory Networks in Clostridium thermocellum
Source: Front Microbiol. 2021 Sep 7;12:695517. doi: 10.3389/fmicb.2021.695517 (PMC8457756; doi:10.3389/fmicb.2021.695517)
Supplement: Supplementary file 5 [file Data_Sheet_2.ZIP › Supplemental folder/Fur_1691.all.500.fasta]

>NC_017304.1:145318
gttattgaactggtgaaagaattgaatgtgccaattatccgttatccgggaggcaattttgtgtccaattatttctgggaagatggagtcgggccggtagaggataggcccagacgcttggatttggcttggaaaagtatagaacccaaccaggttgggattaatgaatttgcaaaatggtgcaaaaaagtaaatgctgagataatgatggcagtgaaccttggcaccagagggatttcggatgcatgtaatttgctggaatactgtaatcatccgggtggttcaaaatatagtgacatgagaataaaacatggagtaaaggaacctcacaacataaaggtttggtgtcttggcaatgaaatggacggtccgtggcaggtcgggcataaaacaatggatgagtacggccggattgctgaagagactgcaagggccatgaaaatgattgacccttcaattgagttggttgcctgcggaagttcctccaaagacatgcccac
>NC_017304.1:156284
ataaagttcttatttcaagtgtattttttaactttatcacagcttgtccgcttggttggagcaaatctatgatattttccaacaacttaaacggttctttataagaattgagtgcttcgcccaaaatgatatagtcaaaactatctttaacataatattcatttaagaactctattctgtcgcaattaacatttccttcacatgtatgaagcaaatcattataatactttgcttttgttgtaaatgcatataatttaatattatcagcgccgttaaatctcaacttatttttaatttctaaaataggaattccacactttgtgtctattcccaatacgttgttttcaccgttggaattttcatatgaagccatatttattaatggggtttcaaaattgagtaagtcttcccaggaatcaatcccatagtatttgtctttgaaattttttctgccatttcttaaagattgtttggttgtttcaggatccttatcttccatg
>NC_017304.1:166393
atccttcaatgcttcctgcaaatcctttgctgaagtaatgttgtactcagaaatgagatttctgataagctctttcttttctggtgttattatcctttttcttgccataaaaaactcctcctatactttattattctatcatagaaggagtcaattagtttacataaaatattttacaatctctattattatgataaatattacaattctttagtaaaaaacgcaagtgccaacacagttaatttgcaatttctatatcaatctactacactttttcttcaattttaatgaatcgttcaggtgcacaacttgatgtctggttatgggcataagtattaaccctgctatattctttttcccccaaaagtccaataaccatttggaatcctcgacatctaagactccgccttcgtctaaaatatgattcagtctgtttttttggacttttttcttaaaatcatcaggtttcagttttagaataacctctctggttctttttc
>NC_017304.1:176936
tagcagaaggaataagcatggccgacagggttattgtgctgacaaaacggccggcgacgatcaaggcaatacacgatatcaagctaagctgcgagaatcggacaccgcttgcttccagagaagcaccggaattcagggagtatttcaacaagatatggaaggagcttgatatttatgtctgacaaaaacaagccggacatatccccggaacaccgtgagtttttgaggagagtaaagagaaaaaagcaaatcattctgattacccaaatagctgtattgatattattttttgctttctgggaattggctgccgaagtcggactgatagatccgtttatttcaagccaaccttccagaattgtaaacactattgtgagcctgtacagaaacggcgagctgtttcaccatgttatcgtgacatgtgtggaaacggtgcttggatttgttttaggaactctcattggaatattgatagcaataattctctggtggtctgagtt
>NC_017304.1:182229
atcatactgttgtctttaaaaaaaattatttccgtacttccgccgccaatatcaacaataattccctcatggatgttaagggagtaagttgccgccttgaaagcgtaaaaagcctcttcctcaccggaaagcagtctgaaattaatgtctgtggcaccggttaaaagctttaaaaactgatccctgttttccgcctttcttaccgctgcagtggcaacacctatgatgcgattgcagggtatgccgtatgaattgcacaatttcctgtatagtttgacggtttttacggctttgtgcatggcaatatcatttagtagccttccgtcaatcatgttttcgctcagtcttatggtctcttttatgtcatcgacgagtctgaaagtaccactgggcaatatttcgaatataacgagccttacggagtttgagccaaggtcaattattcctattttttttgacatggttaatcccacatttcttttaatttgaattaaactgct
>NC_017304.1:190752
ttttttataaaatcatgcatttaaagactattgaacgcatattcagaaacaccggtttgctttctggatatgcgttcaaaatatatcatgatgatatatcatgatgcaatcttttttcttgtaaaatcaagttgtaaagtgcgaaagtgcttatgataagaagcggaaatgtcggcattgcaaatctgccttcgccgccttccacaagagctatcaggaaagacacgccgacaatcaaaatatatgcaaaagcgaaaataagcagtgttttatggctgtccggcctgttttctctttttcgctgatttatgaagaatacaaatggtgctgttatgaaggggatttgcaataaaatcaaaatacttctttggataatgtttacaaacttgatcggcctggacacatttgtttccctgcggataaggattccaaaagtcttccagaaattgatttcggatcttattacggctttaatatatatttccggcttttttaacata
>NC_017304.1:217873
gccgcaaagtccggatgagcctgccattggctataatgaatttgacaaatattatgttgacctgaaatgggacgtaagttttccttcctttgcgatttccaaatatcttaacatctacacgcaggaaatccccaagtcttacagaatagcaaaacctcgcagtgtgaaagcaaaggatgtttccggaaattcgaactcataccgcctgaaggagctcaattcaggtacaatttactatattgatgcgactgcctcttacacgtatgtcgaggacagcaagctatacagaagtgcggaatcggctgcttcaaacagggtgaaggtcttgaccgagattgatatcagcgcatatgcagtttccacaaacaagattaaaatagaatgggatgatgtgtggaatactgacggaagaataggttacaagctttatatttccgaaaacggcagttttgccaatacgccgccgatatacataggaaaagaccagataggcccggaca
>NC_017304.1:246094
tttatgacggcaaaataaaaaggggttgtttcaggataaaaacttgaaataactccttttttatttggtatagttaaaagtttttcgcttttactttattgacaaatacctgttaacagcctaaaatcataataaaatcggcgcttttgctgcctggatataaaaaaatgttctaatgtctgcaatttacgatatggttcagttatattcaaaagcccgatatataaggcgaggtgctttatgactcaaatgcgtgatataacaaagatacagcaattagtaggcaatatcaccgaacaggatttaaaatatgtagagtgctatgtttcggaaaagtagggatatttatttccagtgtaggcatcgataaaaaatattttgaaaacatataccgaaaatatattcccggaaatcctgactttaaaaatgattggatacaatttgtcattagccatgaagttatggtatatataaagaaattcataaccgagtaccaggaa
>NC_017304.1:273228
tgaatgcagcgatagaggcggcaagggccggagacgcgggaaaaggatttgcagtggtcgccgatgaagtcagaaagcttgcggatcaaagcaggaaatccacggaagagataaatttgttggtgaacagtatacaggaagaatccgtattggcgatagagtccatggaaataatgagaaaagtgtcggcagagcagagtgaggccgtcaatcagacggacaatgctttcagtgatattgcaaatgcaatagattccatagttttaagaattgaaaatgtaaatcaggcggttgagaaaatgcagaatgacaagggagaagtaattgccgcgattgaaaacatttcagcggtttgtgaggaaacggcggcgttcagtaaagaagtggcgatgacaacagagcatcaattgaagtatattgatgagatgaaggaggcttcaagcagcctcagcggacttgtgaaggagcttgatgcgaaattggcaaagtataagataaaa
>NC_017304.1:282020
gtcatgttatgtctgacaaaatagtaccaaataaagttatttattggacgtatacaaaagaaaattggtttcagagagtcaaatttgtcaaaggggaatacccaaaatgggagtatcctgttattgaatttctggccattagaaattgcgaaaaatgtaatagattgcattatataagaaacgggaaaaaacatgtatacgttattgattccaagaaactggatgatataaattgctcgtgtaaggaagcatttgcaaaaggtgaattagaagaatatttcagtatgaatgattttgagttggatgaaatagatgctaaaataagaaaaaatgaatcgtatgaattaccacgaagggttaggttctgtcatgaatgtaagaggatatttgtacagaaaggagatgtgctgaaaatttattgtttagaagaattgaaagaattaacttaaagagaaaccattttatgcctctgattgtaggagtacagtgaattgtaccgg
>NC_017304.1:306875
atgttgattattttacaaaagttctgctggcctttttatgcttttgcatgatttcggcttgcgtttatatcataaatgatgttgtggatgcggaaaaagacaggcttcatccaaaaaagaagttaagacccatagcgtcgggcatgataagtaaaacggaagcattggtgtttttggcagtactgttgccggttgccgtaactttcgccttcatgctggacacaagttttgcattggttttgcttttgtattttgcaaacaacatactatattccataaaagtcaagcatatggttatacttgatgttatgtcgatagctttgggatttctcttgagagtaatcggtggagctctggtcattaaggtgtatatttctccgtggattttgttgtgtactttgcttttgtcgctgtttttgggcttcagcaagagaagaaacgagcttgtggtgctggaaaacggtgcaaattcccacagaaagatactcaaggagtattca
>NC_017304.1:312232
aaaacttgaaagatatatgacaaaaagcccaatacaacggaggtatggacatgaaggttgttacgcctgtgcaaatgagagagattgactcatatactataaacaaagtggggattccgggaattgtattaatggagaatgccgccgtcagagtgacggatgaaatcctgaaggattacggaagccttgtaaataaaaacatagttttattggccggtaaaggaaacaatggaggggatgcctttgcaattgcaaggcatctttgtaataaaggggcaaatacggttgtttttatactggcagctaaaaaagatatttcaggtgacgcgcggataaatcttgacatactggaaaacatgggcgtggaaacggtggaggttttggaaggcaatgatttgacggatatggaaaaaaggcttgagagggccgaccttgtggtggacggtattttcggtacgggcttaaaaggcggtgtaaaaggatttagagggaatgttata
>NC_017304.1:321639
atagacagtttccttgaggggcatcccagtatgagatatgtgccgggagtggacatgtccaccgggtctttgggacagggaatatcagctgccgtgggcatggcaattgcaggaaaactcgacaaaaaagattattatgtttatgtgatactgggagacggcgaaatgcaggaaggacaagtctgggaggcgcttatgtcggcttcccactacaagcttaacaatcttatagcctttctggatcacaatcatttgcaaatagacggcaatatcacggaggtaatgtctcccgagccgattgtggacaaagttcgtgcttttggatggaatgttattacaattgacggacatgaccacaggcagatatcggaagccgttcgcgaggctaaaaagtccggggacaagccgaccatgataattgctgagaccgtaaagggcaagggtgtgtcctttatggaaaatgtggcagaatggcacggctcacctccaaacaaggaaga
>NC_017304.1:326713
ataattacttcaacaggtattattatatggctgaggaggaggcatctatgaggtctttgaaactatacaggaatatagttattcttgtggtgcttttcctgggtctgataggtgcgtactttgctattaaaaacaggcttccggctgaagaagaggatagttacaaacagattgaagtatacaagctggacaaggaaaaggcggaagagcttacgatagtaagcgggggaaagacttttgtcctgaaaaagaatgattccgaatggcagttggtttccggaggggactttgagataaacaaggtccaggttgaaagtatagtttccaatatctgcgatctttatgcttccaaagaggtggaaagcgatccgaagaatcttggacagtatggtcttgacaatcctgtaacggtaacgctgaaattttcggacggtacggttgcggaaatagaagtgggtgatcaaacacctacaggaagcggatactatataagagaaaaa
>NC_017304.1:330146
actgtgttgatatttcgggtgtaagtataaatacaggacttcatttgtatacgatttcaggtgggaatgtagctggcaaaactttcgagaatgttatttttccttcaatccgctatttgaatgacgataccattgtggcagtgtccgactcagcgatttatctgtttggacaaaattttgaagaaaagtggagcaggacaataagcggcaaagtatacagcatggacgttatgaaaggcagatacgccgtgtttgcattcagcgaaaaaggaatgatgggagaagcgggacatgttcttatagttgattccaaaggcagggaagtcgcagattacagaattgaccaggatgttgtgaacatagctgcaaatgatgattttatagccataaacacatccaagtgtgtttattttatagatgttgccgggagactcaggggaagctatgcttcggattatttgataaatgaagtgaagtttcttggcacaaatgaggctttg
>NC_017304.1:347439
gctgtccccagaaaagaggagtatgtacagttgttaagactacaacacccaaaaagcctaattcggctttaagaaagattgcgagggtgcgtttgaccaacggtattgaggttacagcctacatccccggtatcgggcacaaccttcaggaacacagtgttgtgttgataaggggcggaagggttaaggacctccctggagttagatatcatattattcgtggaactcttgatgctgccggtgttgcaaaaagaatgcaaggacgttcgaaatatggtgccaaaaggccgaagtccagtgcggcagctaagtaaattcgtgcaacgtgcatgtacgatgtatgaaaaaattgtaatgtaacaaaataataagtgccaggtacgttgtttatatataaatttaatatatcagcaactacgggcactgacgacgactgaaagcagtcggcgagtaccgatgatattgtctatatcatgaaaaggagggaagaaaagtgccaa
>NC_017304.1:381609
aatgcccacacgaggatcctaatgatcataattattgtaaaccatctcctgccggctacacaatgataaacggctggggttctgcgcgttacaatgccgctgcgcaattatgcgctcttgtatacatgaaaaacaatccggacaggacagatttcggcgagtgggcaaaaagtcaaatggaataccttatgggaagaaatcctatgggttattcgtacatagtcggttacggatatgaaaaaggcttgccttttgcaaagcatccgcaccacagagcggctcacggctcaaaaacaaacagcatgaacgatcctgaggagcatcgccatatattgtggggggctcttgtgggaggacccgatttgaatgattatcacattgactcaactaccgagtacgcttataatgaggtggcagttgactataacgctgcctttgtaggcgcgctggcaggactgtataaatattatggacagggacatgaacctattccgaatttc
>NC_017304.1:402495
attatgatttggtgttttatttggagcccgacgtggaatttgtgcaggatggggacagaagcgaagtaatagcggctaacagggaaaagtacggaaatcaaataaagaaattgtttgatgagcggggaataaagtatatcagtgtcagcggaaattaccatgaacgttttcttcgcgtgacgtcggaggtcgacaggatgcttggtatcaacagggcggaataaatagtattatgagtaattaaatttgcatttgcaggattgacggattttaagttaaatatgtttgcagcagcagaaaagtgtaaagtaagagaggtaagatatgttttgtaaagattgtggttctcaattgccggacggatataaattctgtgaggtatgtggagcggaaactgattcattaatttctgagaatggtataaataatttatatttgtcttctgtaaaaagaaagaaaaaaccaaaaataaaagcaataatatttactgcattaattat
>NC_017304.1:405525
tgccgtcacgaaaaaccataatcgggcatcatgaaatagacaaatcccagagagcgaattgccccggagagctgtttccatatagggagataattgactttttaacttattacggcctcccctttaaagacataaaaggccactgggccgaagacctgatagtcagtgcatatgagcagggaataataaaaggttatcacgacggaaccttcaggccggacgcaccgatgagcagagccgaaggagtggcacttgcaatggctgtacttaacaaattgaaaaagtaaatttttaaaagattattgaagtaattttgaaaagcccgttgtaattttatcgggcttttatttttaaacacgattaaatctataagaaaactaataaataaactattgacaattggaaaattataatttaaaataaaatacaacaaaacatatatgataacttataattaaagttgaccagaaaactggaggctttgattatcgctctgaagt
>NC_017304.1:410468
ttaccgacaaagttttcctttctcaaaaagatataaggcaggttcagcttgcaaagggagctgtaagggccggaattgaatttttgctggaaaacaaaggggtaagagcctccgatgtggataaagtgcttattgctgggtcttttggatatcatctgagggaaaaaagccttatcaatataggtcttcttccaaaagagtttgagggtaaggtggagtttgtcggcaatacttcgctgtccggcgcaaaagcctttcttttgaatcaaacctatagggagaaaatgaaggaaacggtaaaaagtgtcgaggttctggaactggcaaattacaaggattttgacagggtctttgtcaggtgcctgagtttttaggaggaagattattatgggaaaaagagataaaagaatgagctgctctgattgcggagttctaaactgctacagacgcgaaaaaagttttccggacttttgtctgactaccaacgtaccgcaaaaaga
>NC_017304.1:426491
tggtgcaggtattaaggccggtttcacctatagcatggtttccttttattgttctgtggtttggaataggcgatacacctgcgattgttataatttttatagcaggatttttccctattcttctttccaccgtttccggggttggaaacgtggatgcgatttatttgaaagtggctgacagctttggaatccggcagcctcagatgctttttaaaattattcttccggcggcctttccgttaattgcaaacgggcttcatttggctttgggatcagcctgggtgttcctggtggctggagaaatggtaggtgcccagtccggtttgggatatcttatcatagatgcgaggaattctttaaggtcggatttggttttggcaggaataatattcatcggagctttggggcttttgctggacagactcataaaacttgttgaaaccggcattgaaaaacagtggggaatatcccgaagggggagaagctgatatgtatatttc
>NC_017304.1:429199
gctgtttgtgtaacccagacgcactgcaatatcaacactggttgtggaggctgtaaagtccacatatatttttttccagccaggataaaatgtgcccaggttttcccattcacctgaataagtccatgtgggatagatgcaaacgttaggccctatgaccggccagtaaaaagaattagggtctcttaccacgtcttgatatttgacatatgcagtcagcctgtatttttcaccgatcgtaaggccgctgatttgctttgtatatgcagtatcggaaaaaactgaagaagatatttttacacattttgaaccgtaaataccggtgccgttttcaattaccacagttgaaccggggtcggaacttacaacggtccaaccgttggctccgttttcgaaatcttccgtaaatattgcctgaggaacctcgtcaataaatccgtgatttactgtaaatattctttcatcactaaaagttgaaccatacttgtttatcaattcgc
>NC_017304.1:436484
cggaactattttcgatttaacaacggaagatgccgtatacacgtttacatttagcctggacgagtcgataagtgatggtgtcttgactataaatttaggtaccatagaaggtaagacatccgcagcaactactgtctatcttgatgatatattgttggcagttgagcctccgcccgcgcagatattgaacggaacctttgacgatggaatggatcattggctgctatactggggagacggtgaaggcaattgcgatgtaactgacggagagcttgaaattaacattaccaaggtaggtaccgcggattacatgccgcagattaaacaggaaaacatagcgttgcaagagggtgtgacgtatactttgtctcttaaagcgagagcgcttgaggcaagaagtattaaagtggacatattggattcttcttataactggtatggcggaactattttcgatttaacaacggaagatgccgtatacacgtttacatttacccaaa
>NC_017304.1:441408
ttatgttcttgctttattctatgttttagcattctatgtttcattagtcaaaacaatttcattaagttagtttaaaataaatattaacataaaaatcaatatttaagaaaaggaagggatatgatgagaaaaaatctttttgcaaaaagagcggtggctttcctgctcggtattgtgattacggctgcagggattgtctctttcaacaccgtaagcaccagtgccgccggagaatacaattatgcaaaggcgctgcagtattccatgttcttctatgatgcgaacatgtgcggtacaggtgttgacgagaacagccttttgtcatggagaggagactgccacgtatatgatgcaagacttcctctggattcccagaacaccaacatgtccgatggttttataagcagcaacagaagtgtgcttgaccctgacggagacggcaaagttgacgtgtcaggcggttttcatgacgccggcgaccatgtgaagtttggtttgcc
>NC_017304.1:465487
gcccttatgttgttgttaacatgcgcattatgactcgcataggcaaggctgtgttggatcagctcggagaagacggagattttgtaccttgtctccactcagtcggtgctccgctcaaagagggagaaaaggataaaggttggccatgcgcaccaatcgaaaagaaatacataagccacttcccggaagaaaggactatatggtcatatggttccggatacggtggaaatgcgcttttaggaaagaaatgctttgcacttcgtattgcatctgttatggcacgtgacgaaggttggcttgctgaacacatgcttatccttcgcataacagaccctgaaggaaacaagacatatgttacaggtgctttcccaagcgcatgcggaaagacgaacctggctatgcttattcctacaattcccggatggaaagttgaaacaatcggtgacgatattgcatggatgagatttggaaaagacggccgtttgtatgctatcaaccct
>NC_017304.1:483890
agtcagaaacatagatgacatcagaaatctcaaaaacgtgggcgtttccggcgttattgtcgggaaggcattgtatacaggggatttggatttgaaagaagccatagaagtggcgaaataaggggtgaattaaatggtcacaaaaagaataattccctgcctggacgttcacaacggcagggtggtaaagggagtcaattttgtgaatataagagatgccggagatccggttgagattgcgtcctattatgacaaagccggcgctgacgaacttacttttcttgacataactgcttcggcggaagccagaaacatcatgattgatgtggtaagaagggttgcagagcaggtttttattcccttcactgtggggggtggaataagaaccgttgaggatttcagggagattttaaaagccggtgcggacaaagtatccattaattccgctgcggtaaaaaggcctgagctgatatcggaagccgcatcccgttttggaagtc
>NC_017304.1:485655
gcattgaagacaaaaccaaaagagtgctgggaattgagcctaaaagatatactgaggagcagattcagcagataatttacaaccgctgtgacccacctgtgccgatatcagtggactttgtcgggctggatggaaaaacggtcggggttatcactgtctacagaagcagtcataagccccatcagatgatacaaaacggtgcgttttacataagaagaggttcaaccaccgacatagcaaggcgcagtgaaattgcaaatctttttcaggaaaacggtcttatgacctatgagacggtgatattaaaaaatgtcggtatggaggaactggacttcgggcttattaaggattacttcaaaactctgaatgtttttagcgacaatcccagtgagttgattcttgaggctttgggcataatcggacaaaagtccgatacggaggaataccatccaaccataggagggcttttgctgtttgggaaaaatccttctttgtacctt
>NC_017304.1:487743
aagaagcaaagacaatgggcacaaacctcgaaatagttgaaggtatgcagtttgacagaggttatgtatcaccatacatggttactgacactgaaaagatggaagctgttcttgatgagccttacatcctcattacagacaagaaaataagcaatatccaggacattctcccattgctggaacagatagttcagcagggcaagaaactggttatcattgctgaggatgttgagggcgaagctcttgcaacattgcttgtaaacaaattaagaggtacattcacatgcgttgctgttaaagcacctggctttggtgacagaagaaaagctatgcttgaagatatagcaattctcaccggcggtcaggttatcacatcagacctcggtcttgaacttaaggatactactgttgaacagctcggtagagcaagacaggttaaagttcagaaagaaaacacaattattgttgacggtgcgggagatccaaaagaaatacagaag
>NC_017304.1:547010
aatttgcaaagacccttatatataaagcggatgataaagtcgttgcggccatggtaagaggagacagagagctgaatgagacaaagcttcagaatctcctgggctgcatagagcttgaaatggcggatgctgaaacggtggagaaggtgacaggtgcggctgtaggctttgcaggtcccataggccttgatattgatattgtggttgaccttgaagttgcagaaatgaagaactttgtggtgggagcaaatgagacgggtttccactacaagaatgtcaatataaacagggattttaaacccaaatacgtgaaagacataaggactatcaaagaaggggatgcatgccccaaatgcggagctcctgtaaaggttgaattcggaattgaagttgggcacatattcaagcttggaaccaagtattcggaagctttagactgcatatatcttgatgaaaccggcaaagaaagacctatgattatgggatgctacggtatagga
>NC_017304.1:555631
tacacgttttctgctcatatacaaggatattattttggtgtggtgccttcaatggccttttgcaattatggggaatttacttttgcaactttgtccatttttattatgcaacaaatacaataggagaaaaaggaataaaaggctttgcttctgatattaaaaatgctatcaatctaaaaattggtgttaagggtgcagataagacaactacacaacgattaaaaactaatttacaattgtttgctgaaaaaggaacgagtagtattctcaatttaccaccgtatattgacaatgcaggaaagtttgtgaattggacaaagcaatttgaaaaagtgaaagtaccactaacaacagaacaagttgataaattggttgcgctagctaaaaagtttggagtaaaggtagaagcttctgcaagtgatttagctgggcatacaggtaaagcaggtacaaattggggtattccgcatattcatattggtgaagcaagagttcatatc
>NC_017304.1:563022
gaggaacgagagcagggaaggcaactatttcggtaaagaacggacatgggctttcaagggttacctcaagggttttatcgttgacagcccgaacacccaacgtactgacgtcggcttcaccggcgttgattttttcaccgttttttatgaaataagcgtaatacgcataatcggcggctgttgccggatcaacgagccttctccaggaataaacaaaatcgtttgcagttacatccttgccgtcagaccactttgcatccttgcggatgtagaatgtccaaacaagcccgtcatcacttgtttcccatctttcagccgttcctgcaacaatggtgccgtctttgcctagcgtggtcagtccttcaaatgcacataaaatatagttgccgccatcaactgcattgttgcgggacggatccagggtttttggctcggatgcaatagtcgcacgaatgacttggtttgatgttgatgttttgttctgtgtttttccgcagcct
>NC_017304.1:581425
ttgcaaaattgaaggaagaagaaaaagcgttaaacgatgaattaagagttaaaagagatgcattgaataaatcagttgagagaattaaattggttgcaaagtatggagaagctgcagtggctgagattgaaaaggcccaggcagattttgcgaaggaagaaagtgaaataagaggaagaatagaagaaataagagcagaaatagaggctttaaagaaagaagactctgtggatgaggaagcaattgcaaaattgaaggaagaagaaaaagcgttgaatgaagaactcaaagacaaaagagatgcattgaaagagcaaatcgacagaattaaacttgttgcagaatacggcaatgacgttatagccaagatagaagaacaacaagcattatttgcagaaaagattgctgcattggaagaaaagaaaaatgaagtaaaggaagaattgaaaaaattgagagaaaccaagcctgttgataaggaagctgttgatgagctgaca
>NC_017304.1:593678
tctttgcccgtgttcttataaaccgttacaaagacggttcctatacttatttgggagcaaagggcgacaagctttccgctgatccgaacattgacggcgtgtacttcttaaacagttttgcatggtcggtgctgtcagatgttgcaaccgatgagcaaatagcaataatggtggatgtcatcaaaaaacatttgttaactccgtacggcttgcgtttggtaacacctgccgatttgaacaaaattgcaaatgatactgcaacagggcattacttctttggtgacagggaaaacggcgctgtcttcaaacatgcttcaatgatggcagttgctgcgcttatcaaggctgcaaagaaagtaaaagacaatgagcttgccaaagaaatggcaagaatagcgtactttatgatagacttggtactgccatacaagaaccttgaaaatccgttccaggttgcaggaaatccaaggatatgcactcaatatatcaatactgacaca
>NC_017304.1:607907
gctatagtgatggcagcgttttttgactttcttggtgtttttgttatgaccaagatcaatgcgagggtggcagagaccatttataaaatggttgatttcggaggagaccctaacaaagccctggtagccctttgcgctgctctttttgcaattgtgctttgggcgacggccgcatggtggtttggaattccaaccagtgaaagccatgcacttattgccggaataagcggtgctgcaattgccctgcaaaaaggccttcacggtattaattttaatgagtgggttaatgtcctttacggactggcactgtccctggtattgggtttcgcaacgggatggacggttgtaaagctggttgagaagatttttagaagagtcaacagggcaaaaacttttgggtttttcaaaaatgcccaggttttggccagtgccggcatggcatttatgcatggcgcgcaggacggacagaaatttatgggtgtgtttatgctgggtgtgtt
>NC_017304.1:609105
caacgtaaccgatgcaattgaagatgtggtaatgcgtatgtatatgtataatattacaagtatccgtccacaggccgtaaaaatgaccgaaattattgtcaagtgctgcaattcgttaaagacggcattgggtgagtttatcaatttcagaaagtcgcagaatttgcatcagtttattattgaagtcaaccagctggaagaagagggagaccgactctttacggaagcgacaagagatttgtattgcaattgcaatgacttcagagaggtcgcggcatgggatactactttccactatcttgaaaagtgctgtgatgcgtgcgaagatgttgcagatgccatagaaaacgttataatgaaaaattcttaaagaaaactgtaaatatgttaaattgaaaacgtaataatcgacagaatatgaaactaagaaactcaggaagccttttgcctgccagagtacgtgaaagtttcagggaagctttgctctaaaatgtaatatg
>NC_017304.1:622524
ggacaaaatttttagcaaatgcggggaagtccttcgccatacagaatgtccaatatcctgtttccttgaagggttgtaatcatggttactccgcttccgtccacaatacgaccgataatttgggcgttttctccgtatttgctttttctgattacttcaagagccttgttagcctcattttcgggtataacggctatcattttcccttcgtttgccatataaagggggtcaagcccgaggatactgcaaaatcctcttacttcattgctgatgggcaaaacggcttcgtgtatctcaatgccgcagtttgaggctgacgatatttcgttgagcactgttgcaagaccgcccctggttatgtcccgcatgcaatggatttctatattgctttcaatcagattttttactatttggacaaggggagcgcagtcgctttttatattgttctcaatctccattcgctccgacattacagcggcgtggtggtcgcccaaattgcc
>NC_017304.1:628141
cggtttatgctccatcgggattctggcttctcaacattaatggcaccggtggggcagcgccttgcacacaagccgcagaatatacagtcctgtatgttaatctcaattctgcctcttgaagcagggaagggctccttcttttcaagcggataccggactgtatacggtccgtgaaatatactttttataagtgtctttgtcatagtaaaaaaagacataatttacaccatcctgttttaaaccattttacttttgcatctaattcatatttacatctatttgcatatttatatttacgtctgttatatttacgtctgtttatatttacactttaattgtatataattatatttgccatatttgctatattcattgtatttacatcttacgtttacatctatatatgcttatatctgcattcacggcatacttacgagttatctttcggtacagcttatgcaagggtcaatggtcagaatcaataccgggacgtctgcaag
>NC_017304.1:653025
agatagaaactttaacatttgttccgagcatacgatttacaaccaaaattatctgacttcagaccgtctaaatggggaaaacttcttatgaaggttgatgatttatattttgggcaataattttttttataaaggattttttgtatcaatgtcgaataaaatatatggcagattatttgcacattgaaagtatcgggaaaggattgttttgattgaattggattgatagactggaacgcaaatacagccgctttgcaattaaaaatttaacgaaatatttgataattggtaccgcctttgtttttataataagtctttttgatgattttagatatattgaggctttgcttacgttagagccttctttggtgatgaaaggccagatttggaggcttgtaacttttgtttttgttccttttgtaggaagtttctggataatttttgtattatacattttctatgtattcggtacggctcttgaacgttactggggaagcttc
>NC_017304.1:670347
ttattgaagaaacaacgacctttgacaaggatgcttatggacgcgacaggaaaaaatcggttctgtaccttgattataatgcctatggcaaaccgggaagaactgcagtcctgataaataatgaagatatttccaaggatttagtgctaaacggtgataaagttgtaccgtttgaaaaattgttccctgtaaatgaacaaggtgtaacagtttatggaccttatgagtaccatagcaattgcagtgcaattgttacaacttacagcgattttgatgctcttggaaacgcaaggagagtagtatatcccaacaactttgttgagaatttctcctatgacagccttggaagagtagtaaagaagagtgtaacaattaaagatatgacaaatccggatactacagggcgttataagacggtcgagactattacagcttacaactgggaaggtaaggttgcaaaagttgaagttttggccaaatatgagggcatagttgacaaa
>NC_017304.1:677184
caacagaatttttcaggaccttccaatacaaggtaataaggtatttattattatacgtaacagaaaaatgttttgtgataatcatgattgtagtcatactacttttgcagaaagatttgattttatctcctataaagcgaagaaaacccgtcgtcttgaggatgaaattgtacgactgtcaataaattgcagttccgttgcagcatcaaaagctctaaaggaaaatgttgtggatatcggtaaaagtacagtttgcaatctcttaaaaaaaagaaacactggttgttgacaaaaagacagtaacagttgtttgcattgatgattttgctattaaaaagcgaaaaagctatggaacaattatgatagatatttttacgcatcaaatacttgatatgattgactcaagggattatgagactgtttgcgagtggttaaaaacatatccaaatcttagtgtgatatcaagagatggatctgttatctataataatgcaattgca
>NC_017304.1:677427
aagtacagtttgcaatctcttaaaaaaaagaaacactggttgttgacaaaaagacagtaacagttgtttgcattgatgattttgctattaaaaagcgaaaaagctatggaacaattatgatagatatttttacgcatcaaatacttgatatgattgactcaagggattatgagactgtttgcgagtggttaaaaacatatccaaatcttagtgtgatatcaagagatggatctgttatctataataatgcaattgcaaatgcacacccggaagctttacaaataagtgaccgttttcatttactgaagaatctgacttcctatataacagagtatctaaaaaagagattaaagccgcaagttttaatacaagctgtcagtcaggaaactaaagagataaaaacaataagacaggcagatgaaaacagaaaacttacattgaaagaaaaatatgaaaagataaaacaactcctattagaaggaaaatgtaaaacagaaatt
>NC_017304.1:679871
gctttgatataatatatgtatacacttgtgtataattaaactgctgaaggcggaaacgggaacggttgttctgaaaatgaggaggtggtactgatggactattcgaaactgagcaaggaagtggcttatgctttgcgtcatgccccgtgggaatacggattggaactggatgctgaaggctgggttgatattaatcagttgctatcctctttacatgagtgtgaaaaatggaagaaagtaagtgaacatgatttgcatgtgatgatagagaagtccgataaaaagcgttatgagatttcgaacggaaagattagggcattgtatggtcattcaattccacaaagaataataaaagaacagaagtgtccaccggaagtattgtaccatgggacagccaggcgctttgttaaatcaataaaagaaaaaggccttcagcctcaaggacgacaatatgttcacttatcggccgatgtagaaacggctttgcaggtcggtaaaag
>NC_017304.1:703300
ggctttaacggagcttatcattatgccgtaaatgcaattgaaaactcaaaaaaagccgagctctatactgtttcaaggactttctgcaacagggagcttttagaaaaggaaacaatgctagagtttataaaatttcttggacagtgtggagttgatgaagtaagattgatggagcccatgccttttggaaaaagcggaagaataagccgggatgaattgtttactgatgatgaacgaaagaaactgattgaattgcatatgttatgcaacaaagatgcgaatttgccgaaggtatccgtttgctcttactttgaatcccgggagatgttcggatgcggtgctgcgggatactattcatttattgatatacatggtgatttatatccgtgcgattacataccctttaattttggcaatgtttttgaaactccgataaaggctttatggaaaaagatgtataaaagttttgaaacgccggaagtgcattgccgttcgctaat
>NC_017304.1:708416
gagtacttgtaactaataaacctgtaatagaaggatataaagtatccggatacattttgccagacttctccttcgacgctactgttgcaccacttgtaaaggccggattcaaagttgaaatagtaggaacagaattgtatgcagtaacagatgcaaacggatactttgaaataaccggagtacctgcaaatgcaagcggatatacattgaagatttcaagagcaacttacttggacagagtaattgcaaatgttgtagtaacgggagatacttcagtttcaacttcacaggctccaataatgatgtgggtaggagacatagtgaaagacaattctatcaacctgttggacgttgcagaagttatccgttgcttcaacgctactaaaggaagcgcaaactacgtagaagaacttgacattaatagaaacggcgcaattaacatgcaagacataatgattgttcataagcactttggagctacatcaagtgattacgacgca
>NC_017304.1:756609
ggcttatattataccatggagtaagacagaccgcatccggatccatttacaggcttggacttgcacttttagaccttgagaatccttcgaaagttttgcgcagaagtgatgaatgggtatttggaccgcaggagttttatgaaagagaaggagacgttgatgatgtggtgttcccctgcggatgggtttataatgaaaagacaggggaaattaaaatatattatggtgccgctgatacttgcattgcaatggcaacgacaaatattagcgatttgcttgattatataaaaagatgtcctgaaccaaaatagtttttagattttaaattttgcaaaaaacatctgaaacaacacaacaggaaaaggaggaatgaacgtgaaggcattatttttagcaggtggtttaggaactcgtttaagacccattaccaatgatttgcccaagccaatggtgcccattatgggaaagccactgttggaaagaaatatagaaaagctaaa
>NC_017304.1:761812
acaacaatgccatattgggatttgcagccggagttatgctggcggctgcggtaatcggtcttattataccctccgcggagatgaccggacggtcaggaatttggatgacagttctgggcattttttttggagcgatatttttaaatttcatggacaaattaaccccgcatttgcacaatttgtccggaattgacgtcgaaaaacatgcgcataacgaatcgctggacaaagtcctgctgtttgtgtttgcaattgcaattcacaatttcccggaagggttggcggcaggcgtcggatttggaagcgaagatataggcaatgcgttgatggttgccatcggtattgcattgcaaaacatacccgagggcatggtgattatttcgccaatgattcttgtaggaatcagcaaaagacgggcgcttttaatcggttccgccacaggattggtggaagtaataggaacgtttatcggttattttggttcttcaatttcagagaaa
>NC_017304.1:772251
ctgaggctaaggttattaaagcattgacatggaatgatgagaaaattgagaagctgtatagaaattcattgcaattccaaaatctggatattgatccaaggctgcttctggcgataataattcaggagggtacaggaagttttaatacaaatccggaggtaaaggacagtaatggcggacattatatccagccggattttgaaaaagatttgaaagctgcattggacaatcaatttttgagaaaagcaaatgcatataggtactatggggagcagttctctgaatttgtaagtggtttaaaggtttcacagcctaatttaaccagcggaaaaggtaatttgtatcaattcctaaattatgctacaatggcggcaacggttgatctcaatactaatgaaataattgagcttaaaccccatggagtatatgcaactcatgatggctggtggaaaaatgtagaagctgttttcaattcattggtggacaacaatggagagaaa
>NC_017304.1:777965
ttgtcaggctgttacttaaaaaagctccaaaattcatatcctatgctttgtggggagttgttgccttccgcttaatagttccgttttcttttgaaagcatgtttagtcttctgcctcgaaatatgaatgcggctccgattcttcatggtgtcatctatcagcaaagtccgacggttgtcagcgggatggaagtaatggattctttttcaggccaatcacttcctgtatccaacatgggagcaagcgcaaattcctcgcacgtttacatagaaatagcagcatatatatgggttttgggaataacagcattgcttgtttatagtttagtgtcgtttttaaaactaaaaaggcagcttaaaagtgcaaagcttgtagacaaaaatatcttcgaagcaaagaatttgaaaactccctttgtatttggattaataaatcccaggatatatttaccggccgggcttgatgccactgagagaagatatattttgctgcacgaacaa
>NC_017304.1:781583
ctgactccaataggcaatccccagaatttgtatttatataacttgtctcaaatgggaattttggagtttgtgctgtttatgcttccttatacaatggtttcaggactgcttttggtaatctcgttgttgcttattaagggcaaacacgaagcggttgttataaaagaagaaacgaacatgcggctttcactgaaaaagaacataatttatctgattttgtttgctttatctcttttgagtgttgccaagattttgcattacatggttgtactgattttggtattgcttgtagtttttataatggaaaaggatgttttaaaatcagtcgattattgtttgcttttgacttttatttgtttttttattttcacggggaatttggaaaatattcctgaggtaaaagatacattgcaaaatttgataaccggtcgggaacttgttataagcgtttttgcaagtcaagccataagcaatgtcccagcggcgcttttattgtccga
>NC_017304.1:786283
atgtatttgatgtaaacatcaaaggaataaggctttctaccgacggaccgactgaaattaattacacggtgagatttttcagtttgaaagatgctattgctgaaagggaaagaaattttacatacggggatttaaacggtgacggaagggtaaattcgacggacttggcagtaatgaaaaggtatcttttaaaacaagtacaaatttcagatatcagacctgcagatttaaatggtgacggaaaagcaaattccactgattaccagttacttaaacggtatattttaaaaacgatagatatatttcctgttgaaaaatagatttttaatgcaagggattatagctcacaataaatcctcttaatgaataagataatctgtaattattcattaaggggagagaatatgggctattatcttaaagtaaataatgtaaaactatatgtcgaagatttaaatccggagtgcaaaaagacaatcctgtttttacacggctggccg
>NC_017304.1:795011
attataaaaacaatgcctttgtcaatgattttccggattattgcacggctatgaagcaggtggccgaagagaagaatgtaaagctcattgaccttatgacaaagagcctgaattactataattcaataggctataatgaaacatacaaactttttatggtatctgtgaacaatacggattatacgcattttacggagaagggagcccagcagattgcccggttggtggcacaaggcgttaaagaggcaaatttggatattgcgaagtatttgaaaaccaattaaccggtaactcatgaaaactccagcaggtatatttagacaatgaagatattgcaacaaaaattgaatggtgatgtatcaaaaccagaacaagtgtaaaaaatttctacaaagaaaaacttttatttcgaactatgtgttataattatagaagttatgaagttgattggcgatatgcgataaaaactgctgtgttggagttaaggaggtactgggaaa
>NC_017304.1:797978
gtcttacggcaagttatgtaatactttgcgtgatggttgtaaggctattgctgaaaaaagctccaaaggtcatatcttatgctttgtgggctgtggtggcttttcgccttgtgattcctttttcctttgaaagcatgtttagtattttgccgtcgagaacaaatactgtgccggttcgtcatgaagtaatctattaccaaagttcccagactgacagcgggcaggatgtgggagattcattagcagattcatttgcaaatgtactgcgttctgacaagtcctcaattgtttccaatgttaaagaaagtataaatccgttggagaattttatagagacaggaacatacatatggcttttgggaataatggcattacttgtttataatttagcatcatttttaaagctaaagagacagcttaaaagcgcacagttaatagataaaaatatctatgaggccaaaaatctgaaaacaccttttgtaatgggaataataaaacct
>NC_017304.1:815256
taaccggagtgctgatagacccgagggaattgggtgaggcgccgaaggtaagcatgcctgaaaagtttgttattgatgacagcatggtactgccgcccgcaccggagggagcagaagttgaggtggtaagaggacccaacattaagcctttcccgataaaccaggcattggctgacaaagtttccggcaaagctttgataaaagttggggacaatataaccactgaccatattatgccttcaaatgcaaagcttctgcctttcaggtcaaatgtgccgtaccttgcggaattctgccttacaccttgcgaccctgattttccgaagagggcaaaggaaaacggcggcggatttatcatcggcggttcaaactacggacagggttcaagccgtgaacatgctgcattggctccacttcagctcggagtaaagggagttatagcaaaatcttttgcaagaattcatatggcaaacctcattaactcgggtattatccccatg
>NC_017304.1:843433
gatcgttgaaagggaaaaccaagcgttaattccaaatggagatttaatttttaaggaatccgacattatctggataatgggtcgcccgtctcaaattatgaagttctttacccttataaagaaagggcctaaaaaagggcaggaaattatggtcataggtggaggaaaaatcacccattaccttgttgaacttttaaacagacatacgacgaaagctaatataaaaatcatagaaaaagaccggagtaaatgcgaatcgttgtacgaagctttgtcctccgcctcccttgaacggcgctgtctgttcattcatggagacggaacgaatgaagaacttctcattgatgagggaatcgacacaatggacgcatgtgtatgcctgacggacagggatgaagaaaacgttttcatctccctttacgccatgcgcaggggagtaaagaaggttatcacaaagataaactatattcatcagaatatggctaaaagtctaggtttat
>NC_017304.1:847462
ttcaacctcatttcgcctggtaaaggagcttgacaccgttccttctccttataccccggaaatgcttgaagccattggcaacagaataatatatttcgaatcctcaaggggatgtccattttcgtgttcctactgtatttcatcaacctttgaaggtgtgagatatttttccatggacagggtcaaatcggaccttttaacgctgattgatgccagggtaaaacttgtgaagtttgtggacagaactttcaattgcaacagacaaagggcaaaggaaatattttcatttattattgaaaacgcaaaagagacgagttttcactttgaagcggcggccgacctttttgacgacgaaatgtttgacatactgtcccgggctccaaagggcttgattcagtttgaaattggaatacaatcaaccaatgaggcggcccttgaggctatcaggagaaaaactgacctgaaaaaagtgtttgagaacataaaaaagcttaaagagc
>NC_017304.1:855667
gtcaatggcaacaatatcgattggtttatagttatttagaaaatcgtcaaaagatgcatcttcgtctttgacctcattgtattcttcaaggatatcgtcaaagatatggttgaaccattcgtaaagtgggcttatttcaatatatattttatcctgatcattataaataaaagttccaatacttgtgggacctaaagttgaccaaaccagaaaatcttttgtcggatcaattagatcctggctgcccgctgtttgcaatttatttgcataaatattatttgtataaatactatggtagtatccgattcctttatctttatactcattttcaatttgcaacttaaaattcaacgctttttccagcaactcttttaatgatattattgctgctcccgaaagatctttataatataagatgtattcagtctgttctttcaaatattctattgtcacgcaatcaaagaaatccaaatcttcttttttacaaggaagatatattc
>NC_017304.1:883696
cctgcataaagcaggagatcacttaacgacatataaaaggacaattctttcgggttattctttattccaggcttgtaacattcgatagcttcgtttactttattcatttcaaacaaagtccatgctttggacacatataagcgtatatggtttggtgcaagagcgattccctgttttattaaagtttgcattgtatcaaatgattaaattaccaaaagcattatttaaaaaatgagatgattattgcaaaagcttatcaataaagctttaatttccatccattaattagttttagtactggaatatagttgcatttcttatcttctttggtatgatattaatatggactaatgtaacacaaataagaaagaagcatacatatttagatttattaagctataattcaaaaacatttttaaattatattaatattgaaatttacatgattgctaaaaaagtgatagaaattatttttgtttaattctttgaagtacagaaaa
>NC_017304.1:915985
gcataggtttgctcggtttgtttgatctaagtaatgatgataagattattgacaaacttcttgttcttgcattgtatgaagagtttacactttacgtaattgtagcagttttaaaatacccaaatgggaatgatattgtgtttagaattgcgcagaaagttgatgggtggggcaaaatccatgcagtggagcgtttggaacctacctctgatgaaatccgggaatggattttgcgcaaaggatgtgcaaatgaaattatggatgcttatcttggactggaatgtggcaataaaggtaatttgattggtgcattacgccacggttctatagatgacgaactttttgaaggtatcagtgttataattgatgctcttttagatgagggacctgttgaaggaattagcgtttatgaatatgctgaagaagcgttgcggctttatttgcagattgcatctgaacatgcagtaacaataacacaattttggcgcattcttaatttg
>NC_017304.1:923085
cttctgaaaaggaatacacatcgtcatagtaaatgtttttgactgtgggctcagctgccgttactgcaatgaggttcaatgacagtactgaaacgagtgctgatacgatgattagcaaatgttttttcatatttccacttcctttgtaaattattataaaatggtgtgcttcaatacagttgcaacgttaaggcaaaataaaaaacttaccctctttttactaaaagggtaagtattattgcattgcaactggctggcatggcataatgctttagcccctttagctttgcgtcgccatcttttgatgggtttgcctttgtaatgttccgcttggatactgaattgtgtgttttggaatttcttcttttttgatactcctttcatgtgaatgataatttttatctaaatcaattttatcagattcccgtttgaaattccatagactggcgcaataaatattttgtaaggaaaactacacataaaggaggcaattttactca
>NC_017304.1:965236
tgggaattttccacggcatgaagtcttatttctgccaggatgaatatggacagattgcaccggtttattctatttccgcaggtctggactacccgggagtgggcccggaacatgcgtatctgaaggatattggaagggctcaatacgtagccgttaccgatgatgaggccgttgaggcgtttgaatacctttcccgaaccgaaggtataattccggcaattgagagttcccatgcggttgcatatgcaatgaaacttgctccgacgatgagcaaagatcagataattgtaatttgcctttcgggaagaggcgataaagatgttgcggcgatagcgcgttacaggggggttcaaatctatgaataaattagaacgggcgtttagcaacggaaaggcatttattccgttcattacggcgggcgatccgtcactggagataaccgaacagttggtgtatagaatggctgaagccggggcggatttaattgagctcggcatacc
>NC_017304.1:968648
tcttaaggaacggtccaaaaagaaataaaacctgaataaatcgttattttcccgaaacataccgttttgcctgcccggcaaaggacggggcctttgcggttcctggggagggaaaaaagtcgggtcccctgtacaaagcagtgtcttcaacgcgttgagcaattgtacttagctgctccttaatgtcgtttttgatataggactggatggtaatattgaacacgatagttgtcaatgccaataaaaccgaaattgcaataatgttgtatttgaaaattctccatttaattgtatttttcttcataaaatcatccttcttcattaactttgaaaccaaaaccccacaccgtttcaattttaagagaagaaccgctgtcggaaagcttttttctaagtctttttatcgtgtcgtcagtggccctcgtttccacataattttcaaagccccataccttgtccagaagttcactgcggcttaccgccctgtttttgtttttggc
>NC_017304.1:980974
acgataaaaacggggaatacagtttgaacatcaaaatcagactgacaaagtttcaattcctcataggtacgataaaaaccgaattgactgtattacctattcggatggaagaagagtgtttcaattcctcataggtacgataaaaacgggctggatttgaacttatcggcagaattgaaatcagggagtttcaattcctcataggtacgataaaaacttctgcctcggggaaggtcatgatatgttcaaatgcgtttcaattcctcataggtacgataaaaacctcctcatttctaagcaattttgcctttgtaatagtgtttcaattcctcataggtacgataaaaacttgtatcatatatttttatactgtcaatagtaatttgtttcaattcctcataggtacgataaaaaccttggaagtgcggaattctcccttccaggggatgacccgtttcaattcctcataggtacgataaaaacccaataaggtgtatgat
>NC_017304.1:983300
gggccaaatatgattttaacggcttgatgaaagctgtatatgactatacatatgatgtcatgagcgctttgaaagccaacggcataactcccgagtgggttcaggttggaaatgaaaccaataacggcatgctgtgggaagacggcaaggcaacgaacagcatgaggaattttgcatggctcatcaactgcggttatgatgccgtaaaagcggtaagtcctgaaactaaagttatagttcatattgcaaatggatatgacaatgcattgtacagatggatatttgatggaattaccgcaaacggtgcaagatttgacgtaataggtatgtcgctgtatcctacggcgtctgactggccacaattgacaaaccagtgtctaaacaatatgaaagacatgatatcaagatacggaaaagaaataatgatatgtgagattggaatggattactgggaggcgcaggcttgcaaagactttattaccgatataattcaaaagaca
>NC_017304.1:984263
gagggatatttttgaacggtaaatccgaacgggctgttgagttgtttaaggaaggatacaattgttcccaggcggttcttgcggcatattgcgaagatgttggaattgacatgaaaactgcattaatgattgcttctccctttggaggcggtatcggaagactcagagaggtttgcggagctgcctcggccatgtttatgattgccggattaaagtacgggtatgtggacccgaaggacatgaatgcaaaaaaggagcattatgagttggtccaaaaacttgtggaaaggtttaaggaagagaacggttctataatatgcagagagcttttgggactcaatgtggttcatgacaaacctgaacctgagaaaaggacggagggttattataaaaagcggccatgtgcggaaatagtaagaagtgcggctgaaattgttgatgagttgttaaaaacgtaatttgcatcaatggtattttattacaagtttattaattaacaa
>NC_017304.1:991167
ggatgtgcacataagatatttgagacaaaaaattgaagatgacgacaacaatcccgtatatattgaaaccgtaagaggtataggttatcggtttagtgataaagaggttcgggagtaattatgaaaaagaaaatttttaaatattatttgcttttgattcttataatcctatctgtgacagtcatatttatcccaaaggtctcaagaaagttctacactcaagaggtggaaaacaaacttgagggaatagctttttcaattgagtactatttgttgaatgaagcaaagaacggcgaaattgattttgactttatcgcaaaggattatgccgcaaagtacaaccaaaattccacctttcagggtgagagtctaagaattacctttatcagttatgacggaaaagtgttgggtgattcggatgcaaattttaatcaaatggaaaatcacttgagcagaaaagagattcaggatgcactcaaagggaatgtcggtaaagacat
>NC_017304.1:1021252
gtacagaatccggacggaacatatatggaaaacatatatgatgccgagaatttgagaacgatatcaatagaaaacggaaaatacaacagatatatatacaacggaagggacatagcatgcgaagtaggcgaggattggagcttgaaagacagggtggttcgaggacatacgatattgcagaaagaggacggcaataagaatgcttactattatatccacaatgtccatggagacattactgctcttaccgatggtagaggagagatagtaaacaactacagctacgatgcgtttggaaatatattagatagtgttgaaaaggtagagaacagattcaagtattcgggagaagtgcttgatcccctgacgggacaatactacctgagggcaagatactataacccaagtataggaaggtttatgcaggaagacacgtttaggggtgatggacttaacttatatacctatgttgctaataatccgataaaatacgttgaccc
>NC_017304.1:1027404
acaatgaagaggaagacgacggcataggaatggtctataaatatgactccagccataggcaaataaacacaattttccctgacggaagcaaatccagaataaagtatgaccctcaagggaatataataaaaaccatattgccgggcgattataacgaagaaaccgatgacggtccgggaatgcagtttacgtatgatgaaatggaccggcttgacaagatcattgacccgaatggaaatgtaattgcaaaatatttgtatgatgaggacggcagagtaataaaggaaataaatgcaaaagggtacagtagcgcggacaatgatgaagaacgctggggcacattgtacaaatataatcttgccggctggcttgttgaaaaaaggactccccttgaaagcataaacgggcaaatcttttacaatgtaactgaaaatgtctatgacagaaacggccggcttgtacagcaaaaaatttctcctgaatatgtgaccaaaaccggc
>NC_017304.1:1048315
gttttctggatcttaaaggtactattttgtcacgaagcatcaacacctaaaaaaagaattgtaaatattatttttattttagttgcatttttcactatatatgaagttattacaaatgaagcaatattattgtatttttataacgtaatatcacgaatgggagcaagttcaagaatactaaatacattagtatctggcaatatagcattagataaaggtagaagtataatgtggtcaaatgctttgcaaatgatcttggaacatcccataattggaaatggcatatattcagatagaaacgagtttgggatatattgccatcaatttgtacttgagctttttttggattttggtattattattggtactatcattattataatttttgcttggtctacaattaaaattttattaaaatgccaaaatcaagaatggaaattaatgtttattcttttcttctcaatgattattattaggcttaatttttcttcctctttttg
>NC_017304.1:1049004
aataaaaaatatagtattttgatttcttgtagtctgtgaacattaaaatataaaatatttaattgaggctaaaattttttaggggatatgattaggagatgaaaaaagaaagtgtgaaaaaaaattttatttataacatattgtatcagatattagtattgattttaccattaataactgcaccatacctgtcgcgagtaattggaggagatagtatagggatatattcctatacgcatgcatttgcaaattattttgtgttattcgctatgttaggtgtaaataactatggtaataggtctatagccagagttagagataattatgatgaaagaagcagaactttttggagcatatatgctatccaagttattttgactttcgtactttcaatagcatatatattgtatatatttttaataaaaccagaccattcgattatttattttttccaaattttttatgttatctctgcaggtttggatattaattggtttttc
>NC_017304.1:1058481
tacttcaggatcctgaggctctaaaagagtgcattgattccatgaaaaagaaggtagagtcctttggggagtttgacattattgttggagctgaatccagaggattcatctttggggcaccgctggcatatgcattgggaaaaggttttgtacctatcaggaaaaagggaaagcttccgtacaagacaatcagtgttgaatatgagcttgagtatggcacggacatacttgagatgcatatagatgcaattaaaaagggtcaaagggtggttatcgtagatgaccttcttgcaacgggaggaactacaaaatcgaatataaagcttgtggaacagttgggaggagaaattctgggaatagtttattttgttgaacttactttcttaaacggaagagaaaaattgaaaggctacaatgttgagtccatagtccaatattaattcgatatttttgatgtaatgaatatatgggcgcaatggggcgcacgtaaattgtgaaat
>NC_017304.1:1061914
aataataactcacggacacattgaccatctgatgtcggtggatgaagtcagaaaaaagacaggggcggaggttctcattcatgaaaaagatgcggacaaattgaccgaccccaatttaaatgatcctgttggagtgggattgggcaggaagtgcaaagcggctgacagacttttaaaagacggtgaagtaataacggtcggaggacttgattttgagataattcacactccgggccattccgcaggaggcatttgcataaaagtcggcgatgtggtttttaccggagacaccttgttttgcatgggcataggccgcaccgactttccggatggagatttgagtactcttttggattccattaaaaacaagcttatgaagcttgacgacaatgttgtggtttatcccggacatggagagccaactaccattggacgtgagcggaaggagttctcatgaaagtatatgtaaagttggaaggacatgagtttcgatatgagat
>NC_017304.1:1120861
acatggttcaaaggaggctcgacagcctttcgaagccgttggggagcctgggaaggctggaagatatcattaaaaagcttgcaggtataaccggagaagtttttccgtgtgttgataaaaaagcggttattataatgtgtgcggacaacggagttgtggaagaggggataagttcctgcccgaaagatgttacttccaaagtgaccaggaattttctgaagggtataacagccataaatgcttttgcaaagcatacaggttccgatattgtagtggttgatatcggagtggatgatgacatggactgtgaaggaattgtaaagcgcaaagtaagaaaaggtacctggaatattgcaaaagggcccgcaatgacgcgcaaagaggcaatagaggccatagaggtcggaatttccattgtggaggaacttggcaggaaaggagtaaatcttttaggcacgggagaaatgggtattggcaataccacgaccagcagcgcggtt
>NC_017304.1:1127434
cccggcggaataccgtccgggatggtttttaccatacccacctcggcattttgggcaagaaaatcaatatggggtttttttgcatattgcagcggtgttttattattcagttgagaaattgggtaatctgccattccgtctcctaaaatcaatatgtacttcataaaatcagttccttttaacttttattttatttttttatgatattttaaccatataattatagcacagactttaaagcggatgcaaagaattggcgatataaaatttattatttgatttgacggtaataataatctataattactttatgacaaaagtatgcggatacggttacaagaaaagttaaagagaaaaatttgtctgtagatgcaaagggagtagtaagaaatgataggcaattttacaattgtggacggacatgttcatactttttcatcggaagaggtttctttaaaagtactgaagtcttttaacaaaatttataatatagaatttga
>NC_017304.1:1128038
ccaacaataaatggactttggaagaagcacggaaacatccaaatctgatacctttggtaagttttcatcctgacatggatgtgtcatttacaagcctgcttgaagaatatatttcggacggagcaaaaggaatcaagctgcatcccatggctcagggatttgatcccagggatgaaagattaaaaggtttatatgaattttgcaatgacattgcttttccgatagtatttcattgcggcagggtggcaaatgcaagactgaacagtttttccgatgtggaaactttggagccgctcattgcaatgtatgaaaatatttctttcgtacttacccatatggctgacggtaatgtaaaggatgttttaaggctttccaggacctataaaaatgtttactttgatacatccattgttatttcaggctatccgccgataagagaaacaaacaagcccagctggcttgatgacagcatacccgagggtgttataaacgaaatagga
>NC_017304.1:1153267
ctgccagggcgttgttgaacttcccgggtagaaaaaatgccagcttatatttattttaagtgcagtgtcaacgtctttggaaatatagttttgatattcggcaagattcatcagtctatgataatcttcaagtaccgtggacggtttggttctgacaattgctacctttgacttcatcttttgcttgtcctttcttctttttttttttaaaacattataacacattttacaaaagacaaataggggaataatatgcatttaaaaaatcggatttaacaatggacaggcataagacgatataactagtgaggaattttttaattgctaagcggcgtcaaatatcaatggatttcatggtgttgtgtaaaataaatatcaattggaaaaatggtgaggtatcaaagtggccggttataaaaaagtagacacagctaatttggataaaataattaagaaaacaattgaagccataaataacagtaaagccgaattgtttgaca
>NC_017304.1:1158429
tatatgcgaagtagcgcgctttataaattttgggtggagaatgattattttgatgcggaaacaaagaaagaacttttgagtattaaagacaatccgaaggaaatagaagagaggttttacaaggatttggaatttggtaccggcggacttaggggaattatcggtgccgggaccaacagaatcaatatttacaccgtcagaaaagcttcccagggacttgcggattatataaagagtcttggattgcaagacaggggaatagcaattgcttatgattcccgttacaaatccccggaatttgctttggaagctgccaaggtttttgcgggaaacggcataaaagcgtttctttttgatgaattgagaccaacaccggaactttcttttaccgtaaggcatttaaatgcagctgccggtgtggttattacggcgagccataatcccaaggagtataatggatacaaagtttatggagaagacgggggacaacttcctgtaga
>NC_017304.1:1169986
tagagtttcagaccagtaactctactataaacggaatagcttatgcacctggaaatcctgcaaaccctaattcaggaaaaattttcttctcaggtgacaaaaatacaattaacggttctattgcagcgaacgaacttgatttttttgccggcggccttgtggtaaatcatactgaagggcaatttgatactgttgaggaaaagtatattgacaaatccacttatttaaaattggtaaaagatgctgcaaagaactttgtagacaagtttgcgggttctaagaccaaaatggccgttattcagtattccgattctgccaatgataatgattttaaaaagtatgatttgtctttgcctgataaaggagctgctttgaaggagactattgacaaaattaagcccggaacatcaggcctgagcaacatgggtgacggaatgagaagagcctatcatattcttaatggtcctcctccaaaaggtcagatttcaaaatatatagtc
>NC_017304.1:1173782
atagcttttttggcggcttttttaacaggaatagttctcattataaaagagcttgtcaagtcgcattagaaagctaaatgatatccataagattaatatttttggctttaattactatttgaggccatttatcaatcaactcagcatgaagaagatattcgcggttggcttcatcgacaatattttgtgctgtttgcaatataaattttccaatggcattatatttttcgtcaaagggtaaaagtatgtgatttgcaatatctttaattctgttctcacgaaccacccttgattcattttttaagttttttattttatttgcaatgtcaaaagtaatgtcattggaaataactttatttctggtatttccgtatttcatatccaaattgtcgttaaagatggacatgtacaaattgaaatagtccgaaaattttgcaattccctcccaataacgctttttgttttcaaatacaaatctttggtcatggtattcatgaaaa
>NC_017304.1:1193479
aattgattaagggaacggaacaggaacaggtatgtaacgagtttataaacaagatgatgtttttgaatgaaatagacagaactgcaaccgatgttgagaaagaaggagttttcacaggaaggtatgtcattaatccgttaaacggagacagagttccgttgtaccttgccaattatgttcttgcagagtatggaaccggtgttgtcatggctgttcctgctcatgaccagagagactttgagtttgcaaagaagtataatttgccgattaaagttgtaattcagccggaaggccaggagcttgatgcgtccaggatgacggaagccttcgttgaggtgggttatcttgtcaattccgcagaatttgacggtgtaagaagcgatgaggctataggaaagataattgattatatcgagcaaaaaggctatggaaaaagaaagataaattacaggctcagagactggctgatttccagacagagatactggggtgcgcccata
>NC_017304.1:1216463
tgccggatttgggagctgtgccggatgtaagttatccttatgttgttgtaagtactacaaaagaagtaggatttgagtttgatgtttttgagtcttctatgagatatgatattgataaagtaagctttagtgtcggagagcttcgaaatgaagacgggtatgtagtaccgtcaggaatcttcaagtttacaggttatgacggaaagacacttgtggaaacagtggaagcgggaatgggcgtaactgcaattgcgacggcagaattaccggaagatactccggacggaacatatgtcggactgtttacggtgactgtggaaggcaggaatttaaatccggctttggtaaggcaaacaggcacaatgtctgtatcagactcggtatatggttggagtgaaggctttgtatcagatattgaagggctggaaggttatacgtacaatgttccgataataatagtgctgaatacctccatacctcaaacgcctgtgctttacccg
>NC_017304.1:1231051
gcaacgttgctgtatgtaaatggcagtaagtgtattagttttgtgagggataagtggatcattttaatgattcactttttttgcattaaataaaaaataacgcgaatttcgaaaagccggaggtgttttctattaacaaaaacgagttaatgatcaacgagcaaataagagacaaggaagtaagattgatcgataccgatggtacgatgctgggtattatgtcttcgaaagaggcgcagaagattgcaaatgcgaagaatttggatttggtcaagattgcccctcaagccgtaccgcctgtgtgcaggataatggattacggcaagtatatgtttgaacttgccaagaaggaaaaagaagctcgaaagaatcaaaaggtaattaatgtgaaagaggttagactgtctgcttcgattgaagaacatgattttaactttaaattgaaaaatgcactcaggttcttgaaggacggggacaaagttaaggtcagtgtcaagttc
>NC_017304.1:1270380
gccaaggaagaagaggcaatagtatatggaataccgaataacccggagttggagcaaataatacctgcaaagttccacagttttgtgaatgaagtgataggagactacaatacattgagcgacgaagagttttggaagaagtataatttgagagaaatctggtttgatgttaaggagtacgaggaagataataaagccaaaaatatgttgggaacgattatagtgtttttgcttgtagagaaggagtatattttgcagttggattataaggaagatttggtagattacatagaagatatagataattattggggcaaagaggaagtaaagttgataagctttgaagtggacaatgaccagcagtattatgcatacgtaccgaaaaccgcagcaatagattcattgtacgaggtaaaattgacagaagtggagaagatagaggaagtttagtcttatagtgaatgattgagattattaaaatgaggatggattttgatatt
>NC_017304.1:1272480
aagaaggaagaagaggcaatagtatatggaataacgaacaaacctgagttggagcaaataatacctgcaaaattccacagttttgtgaatgaagtgataggagactacaatacattgaccgatgaagagttttggaagaagtataatttgagagaaatctggtttgatgttaaggagtacaaagaagataataaatccaaaaatatgttgggaacgattatagtgtttttgcttgtagagaaggagtatattttgcagttggactataaggaagatttggtagattacatagaagatatagataattattggggcaaagaggaagtaaagttgataagctttgaagtggacaatgaccagcagtattatgcatacgtaccgaaaaccgcagcaatagattcattgtacgaggtaaaattgacagaagtggagaagatagaggaagtttagtgctatagtgaaggattgagattattaaaatgaggatgaattttgatatt
>NC_017304.1:1274599
aagaaggaagaagaggcaatagtatatggaataacgaacaaacctgagttggagcaaataatacctgcaaaattccacagttttgtgaatgaagtgataggagactacaatacattgaccgatgaagagttttggaagaagtataatttgagagaaatctggtttgatgttaaggagtacaaagaagataataaatccaaaaatatgttgggaacgattatagtgtttttgcttgtagagaaggagtatattttgcagttggactataaggaagatttggtagattacatagaagatatagataattattggggcaaagaggaagtaaagttgataagctttgaagtggacaatgaccagcagtattatgcatacgtaccgaaaaccgcagcaatagattcgttgtacgaggtgaaattgacagaagtggagaagatagaggaagtttggcagtgtaaatatttttgtgtaaactaattttccttctatgttagtattta
>NC_017304.1:1302323
agtgctgtgaagagttaaagagtgatacatatgtggttttaataagctttgacactgtctgtgtttctgttctgaatacaagctatgggcataatgctccacagctttatttttttgcgaactgtattttgtaataatataagtttttattggataaaaataatatagcaggtactatcttgttttatggggagtttgacagcaagtgtttattatatgtattcgcaaaaagaattctgtaaaagaaagaatttgcaagatactgaaaggtaaaataagaaactattttgtgcttgtggtcacattcttcatgggtgtggcgtttgttatgtacagtggcaatttggcaagtatgggcatgaaaagcaatgaatataacaagggcaattatgaagcccataaagcttactatgccggaacttacgaatatggtactgattatgatgttgaggatgatttgtattctttggaatttgatgatgagcttttaaatgatgagc
>NC_017304.1:1308484
gcatacacagggttgtgccggaaaaggcgtggatttcgggaccttctgacgtcattgaccttattgacaacttgaaaaccgaacctattgatattgaaaatatgtcgcagagcatgaccaaaattgtaaatctcgttctgccggatggggttcgccttgttgacactccaagaagtgtttatgtggatgtggttattgaggaactggcagaaagggaatttgtctttaacaaggaaagcattgcgtttgacaatgcagtaaaaaataattcacttaagtatgaaattttggatgatgagataaaaataactttgaccggtaccagacaggagttgaacaagatttcgcctgagagtctcaagcttagcgttgatgtaggcgggctttcggaaggggagtataagaggccccttaacgtggttatccctgatactgtgaatctttccggaagctatgatgttaaaatcagtgtgaaaaaaaccggaagttaagtttaacga
>NC_017304.1:1324857
cactttacagctacaaggttaaaaatgaggccggcaagttgtttaccggagaggccaaggtggacagcgaggaggaacttcggcgactgcttctggacaagggatacaccccggtagaaattgttgagaaaaatgtaataaacgatataagtcagattcgtttgttcaagccgagagtaaaagtaaaggatttggctgtattctgcaggcagttttccatagtgttggaagccggagtacctatagcaaatgcattggatgtgttgagggaacagactacaaacagaactttgagagagtgtcttgatgatgtttatgacaacatacaaaaaggtattgccctttccaacgccatgcggcagcatccgagaatttttccggagatgctgattaacatggttgaagctggagaaataagcggacagctggatctggtttttaagagaatggcaattcagtttgaaaaggaaaacaaattgaaccagaaaataagaggtgca
>NC_017304.1:1342369
ttgtcagattgcttggtaagcttaagtttagaacaagctatggccaaaatgttttgagccattccattgaagtggctcgtttggcgggtttgatggcggcagagcttggagttgatgttaatcttgcaaagagggcaggcttgctgcacgatatcggcaaggccgttgaccatgaagttgaagggtcacacgttacgattggagctgacattgctaaaaagtataaagaatccaatgaagttgtcaatgcaattgcttcgcaccatggcgatgtagaagccacctccatcatagcggtgcttgtacaagctgcggattctatttcggctgcaaggcccggagcaagaagggaaactcttgaatcatatatcaagagattggagaagcttgaggaaattgcgaattcttttgacggtgttgataagtgttttgctattcaggcaggtagagaaattcgtatcatggtgaaacctgaggatgtatcggattcagatattgca
>NC_017304.1:1352007
aatataaaaacgagatttatagtcaaggaaaattacagtcaagaaatctgtatgctttttaaagttcagcaagaaatttatgaaaggatgaatagaatgaaagctgtcatcatggcgggaggagaaggtaccagacttagaccgcttacgtgtaacaggccaaaaccaatggtacctgttgtcaacaaacctgttatggagcatattattgaacttctgaaaaaacatggatttacggatattgcagttactttgcaatatttaccggatatgataaaggactattttggagatggaagtgattttggtataaatcttagatattatgtggaagataaaccgatgggaacggcgggaagtgtaaaaaacgccgaagaatttttggatgatacatttctggtgataagtggagatgccttgactgatattgatttgggaaaggcggtagagtaccactacagcaaagggtcgatggcaacgctggtactgaaaaaggtcga
>NC_017304.1:1385744
tcgatgtaagaaggcttgagtccatcaaacagggaaatgaggtaataggaagcaggacaaaggtcaaagttgttaagaacaaagttgctcctccttttaaagaagcagagtttgatattatttacggccagggtatttcaaaggaaggcaatattctcgatgttgcggtaaatctcgatattgtaaacaaaagcggcgcgtggttctcctacaacggtcagaagattggccagggaagggagaatgcaaagcaattcctgaaggaaaatcctgaaatagcgaaggaaattgagacaaagattagagaaaactataaccagacatttctaatgagtattaatgcccaggttgatactgatgatgaagtggatttggaagatgaagaataatttgggaaacgaaattggccaatattacaggaattgatatttcatgtgatcggattgcgtcggggcataacttaaagtgaattttgtttaggtgcatatcgcaggatatgt
>NC_017304.1:1400015
aagggtggtttccttcttttatgatatccagcggcggatatttgggaagtatattgttttttgcactgattatgtttttaaaaaagacaaatgccaaaaaatatcttcttggaagtttggcaataatatatctttttatctccataagcgttcctgcattaaggggtactgttttgtatgctgctgtatttactgcaattgcgattcttctttatatgattcaaagaggcggcgtggaggaaattgcaattgatgtggtagcgatgtcttccgtcgcatatattatttatgagacgctggttgataccgtgttgtttaaaattaatcagcagttttcgattataaagggatggaacacgggtatacctttggatatggcaagattaaaaaatattaccggattgccggaattgctgtgggccgtggtgtggattgtaattgcggtattggtgataaacgcggtggttttaaagatgggtggcacaggaaaaaggtaggat
>NC_017304.1:1421049
ttcatggtgctgacatctttgatggatcataatgccattgcaaggggtaaatggattgcacctactcgattctcaaactatgttgaagtcttccaaaaacttcctttcggtatttatttcagaaacagtcttattgtatgttcaattgttatggttgtggcgctcgttattgcaacgcttgcaggttactctttggcaaaatacaaatttccggggtcaggtttctttggtattcttattcttgcaacgcaattgcttcctggaatgatgttcttgcttcctctttatctcgactttgttaaaattaagcaagcaaccggaatacagctgataaactcgattccaggacttgtaatagtatattcggcgtttttcgttcctttcagtatctggatcatcagaggattctttgcgtccatacccggtgagcttgaagaagctgccagaatagacggatgcaataaatttacagctttcctgagggtaatgcttcctttggc
>NC_017304.1:1426112
aagattcccttgttctgtttgatgagcttggagcgggaacagaccctaccgagggtgccgcccttgcaatgtcaatacttgagtatttaagaaacaagggcagtacaacggttgccaccacccattacagccagctgaaagcgtatgccgttaccacaaaatttgtggaaaatgcctgctgcgagtttaatgtggagacactaaggcccacttacaggctattgattggagttcccggaaaaagcaacgcctttgcaatatcaaaaaggctggggctttttgatgacattattgagaaggccaaagaatttttaacccaggacgatataaagtttgaagacatgcttatgtcgattgagaaaaacttaaatcagtccgaaaatgaaaaaatgaaagctgaaagctatcgactcgaagccgaaaagctaaaaaaagagctggaggagcaaaaaagaaagcttgctgaaaatcgggaaagattaatacaggaagcaagagct
>NC_017304.1:1473553
ttttgatagcctcaacgaatgcagtgaacattaccgacgggttggacggacttgcagcaggagtgactttgatagtaactgtctttttcaccatagtggcaatgaccagaagcgagtgggaatacataaaaatgttttcggccatggttgccggaggatgtttgggttttttgacatttaacgcgtaccctgcaagaatttttatgggagatacaggttctttggcattaggcggtgccgtaggtgcaattgcaattttgatgaaaatgcctctcatactgttgattgtcggcggtatttacgttgttgaggcattgtcggttatgatacaggtgctttcgtttaaactgacaggcaaaagagttttcaaaatggcacctattcatcaccattttgaactttcaggctggaaagaagtaaaggtggttctggtattttggacaataacggtacttctttgcatccttggtttctttgcgctgagacttaaattttattga
>NC_017304.1:1489090
ggacgggtttttatgttgacgagaaggaagccaaaaaggcaataacaaatcagatagatccggttttaaagatcggggattacagtgttgtatctccgtccgagtcaagaatagttgttctgtcaaaagacggacaggttatgctgatgtttgattcactatattatgcattccaggtgcatcccgaagtcagtgatgaaaccggtgttttaaggattaacggggatgacgggaagagatatcgcggagcatttgaaattttgagactatccggaagtgacatgacggtaattaatgtgattaatattgaagaatatttgtatggggttgtgccctatgagatacaggcaagttcccaccctgaggccttaaaagcccaggctgttgctgcaagaacctatacggtgaaaaacttgaacaaatacaaaaggcttcagtttgacttgtgccccactgtgtattcccaggtgtataagggctttgacggagaaacggcagca
>NC_017304.1:1495360
tgttcggaaaaaaatccggtgatttttgaaaaatagtaaggaataccattatccttactatttttttgaggccatttgatactaataatattaatgataaaagtttattttaagtgaggtgtaaaaatgattttaaaatcaaaagacctcttaggacttaaggatttaacggcagaagaaatacaatacattttaaatactgcaaaaacaatgaaggttattcttttatccaaaaacaagaaggctcctcatttgcagggaaaatcaataattaccctgttttatgagaacagcacaagaacaagattatccttcgagcttgcttcaaaatacttaagtgccaatgcagcaaatatttcagtggccgcaagcagcgttgccaaaggtgaaacacttatagacaccggaaagacaattgacatgatgggtgcggatgtaatcgtaataaggcattccatgtcgggagcgcctcaccttcttgccaggaatgtaaaggcatc
>NC_017304.1:1525646
ttaacttggtgttcagagagttgtttgacggcggaagggcggaattgattctggtagacaaggagaatgtgcttgaaagcggcattgagatagaagtacaacctccggggaagaaacttcagaatcttatgcttctttcgggaggagaaagagcgtttactgcaattgcgctgctttttgccattctaaggcttaatccgacgcccttctgtgtgctggatgagattgaagcagctttggatgatgcaaatgtgtacaagtttgcacaatatttaaagaaatattccaatgtaactcagtttgcggttattactcacagaaagggcaccatggaagctgccgatacgctgtatggtgtaacaatgcaggagcatggtgtttcaaaagtggtttcccttaaaatgggggaaaaagtgggttaaaaatataaagaaatttggatggaggataagcaggacatgggtttttttgacaaactaaaagagggactgaaaaagaca
>NC_017304.1:1550846
ttttccaggcagctgttgatataaacagaacctccagcaaaggaaaggttacggctgtctgtgtatggggacctaatgacgccaatacttggctcggttcacaaaatgcacctcttttgtttaacgcaaacaatcaaccgaaaccggcatacaatgcggttgcatccattattcctcagtccgaatggggcgacggtaacaatccggccggcggcggaggaggaggcaaaccggaagagccggatgcaaacggatattattatcatgacacttttgaaggaagcgtaggacagtggacagccagaggacctgcggaagttctgcttagcggaagaacggcttacaaaggttcagaatcactcttggtaaggaaccgtacggcagcatggaacggagcacaacgggcgctgaatcccagaacgtttgttcccggaaacacatattgtttcagcgtagtggcatcgtttattgaaggtgcgtcttccacaacattctgcatg
>NC_017304.1:1557893
aacatgatgagcctggaagttggcaaaaaagccattgactttttgatttcagaatcgggaaatcggaagaatctggaaatagatttctttggcggagagccaatgatgaactttgacgtggtaaaggggattattgaatacgcccgtcaaaaggaaaaagaacacaataaaaatttcagatttacattgacgacaaacggactgcttttgaatgatgaaaatataaagtatataaatgaaaatatgcaaaatattgtgctgagcatcgacgggcgcaaggaagtaaacgacaggatgcgaataagaattgacggcagcggctgttatgatgatatactgccgaagtttaaatatgtcgcagagtccagaaatcaggataattactatgttagaggaacctttaccagggaaaatatggatttttccaatgatgtgctgcatctggccgatgaaggcttcaggcagatttcggtggagcctgtggttgcggcaaaggacag
>NC_017304.1:1561612
tgatgatggttgcggtatatgcggtgttcaacatacctgttaatgagtcttttatagcagctgtattgaccatactgggatactcggttaatgataccatagtaatatatgacagaataagggaaaacagcaggatttccagaaaagattccataagaaccattgtaaacaacagtattacgcagtccatgtcaaggacgataaataccagtgtgaccacgttaatatccgtaataacggtttatgcatttgcagcatataacggaatcggttcgatgaaagaatttactttcccattgataatcggtcttatttgcggaacttattcttcaatatttattgcaagtccgctttgggaattgcttaaggaaaagcaggcaaagagaaaggcttcacaggctgcaaaggcttaagtggattttactgcttttgataattagatgatttttattagtaaacaaattggatggaagttaaggcttctgtccaatttttattta
>NC_017304.1:1584167
gctggatcagaaactcgaggaggaagctctttactgtgagtattcaaaaaagcctttaaacgttcttatgtttgatattgacgattttaaaaaatttaacgacacttacggtcacatttggggtgataagcttctttcgctttttggcgacataataaagcaaagcattcgaaagactgatatggcttttcggtatggtggggaagagtttatggttctcataagggaccttgaccttgagaaagccaaatgcgtggcagacagaataaggtgtcagcttgaaaaacagaatctgttttccgatgaaggccataacatggggaaggcgactgtaagctgcgggattgcacaatttccgacgcattccgatgatataaaaaaggttgtcgattatgccgaccgggcattgtattatgcaaagaaaataggaaaaaatattgttgtaagctatgatgaaataggcaaacttacagaaacggtacagattaacgcagatactt
>NC_017304.1:1597548
gttgttggatgagcttgaaaaaaaagataaagagttctataataaacgaagtagcttttggtcgaagaatagcaaatataataaataatgggggatttacatggctaaggtaattttcgatgaaaacaggtgcaagggttgtaaattgtgtacaactgtttgcccgaaaaaaattgttgttatgaatgaggacaaattaaaccagaaaggctttcatccggcaggagtagtggacatggacaaatgcattggatgtgctttttgtgcaactatttgtcctgattgtgttatagaagtttataaataacttgtaaagataaagttttaatgaaacaagattagggggacttgaaatatatgggagaaaaattgttaatgaagggaaacgaagctattgcagaagctgctttaagagcaggatgcaggcactatttcggatacccgattacaccacaaacagaaattgcacattatttggcaaagaaaatgccggaggttgg
>NC_017304.1:1644375
agaacaggttcttgctgaggttaatttgagtaatgaggcaaagaaaaaagtcggagccctgtcgggaggaatgagaagaaggctgggaattgcacaggctatgctgggcaatcctgcatttattatggttgatgaacctacagctggtctggaccctgaggagcgtataaggttcagaggatttataagaagagttgccgcaaacagggttgtattgctgtccactcatattattgaagacattaaaaacaattgcgatggactggcattaataaataacggcaaggttaagcagtttgacggttttgaagaattggaaaacatggcaaaagggaaagtatggaaaatggttataaacagtaatgatttttataaaatagagggcaagtacaagatactttcaacaaacaccaatgcggataataatttggaaattcgggtttattccgaagaaaaaccgtcggaagatgcggaggcggttcaaccaacggtggaggaag
>NC_017304.1:1670291
gaagggcgtatatagtataatcaaggggttcagggaaactctggtttcctgaacccccctgtaatattttatacgcatcatctttgtcaaatttttcttttgtaagaatttcttatcagaaattcttttgaatctataaaatttgacaaagcagactttcgagtcttaaaatatatttaaatactaacatagaaggaaaattagtttacacaaaaatatttacactgccttttattttgcggcatgcaaatgctttgagtttgtaaaaggatattttattatttaacactgggatgctttatatggcaaagatactgtaaattccgttcctctggacacttcactgaaaacatcgatggtgcctttatgttcatttactatgcatttggcaatggccaagcccaatcccgagcctccgtggtttcgtgaacgggatttgtccaccctgtaaaatctgtcaaaaattttgtcaatatgttctttggcaatgccttctcctg
>NC_017304.1:1671890
caatattgttaagctcaatatctgtttgaaagccccatactttctcaaggagttgctcttttgaaaccactatgtttttgtttttaatgagtatttccaaaatttgcgattcttttgacgtaagttttatggtttgcccgtttacttttatttctcccttcatgcagttaaagctcatgtttcctatatttatttcttcatttacaaatatttcgctttgtcttcttcccaaagctcgtattcttgcaagtaattcgcttttggaaaaaggttttgtcagataatcgtcggcgccgctgtcaagaccttcaactctgttttttaccgaatctttggcggttagaatcagaacaggagttgtgacaccctgttttctgagatctcttaaaacgtcaagcccgtcttttttgggcaacattctgtcaaggataatgacgttgtacatatttgtctcagccatctgctggcctgttatcccgtcaaaagcgacgtcaactatg
>NC_017304.1:1686406
tcctgaatggggtcaggaaagaattacaaacatggtaagagaacgcggtgactggtgtatctcaaggcaaaggatatggggagtgcctattccgatattctactgcaaggattgcaagaaagaacttataaatgatgacacgattaaagctgtggccaagctgtttgcggaaaagggctccgatgcatggtatgagtatgatgcaaaggatatcctgcccgaaggtacgaaatgtgaatgcggatgcaaagaatttaccaaggaaaaggacatcatggacgtatggttcgattccggttccagccatgctgccgttcttgaaacaacggaaggcttgacatggcctgcggacatgtatctggaaggaagcgaccagcacaggggatggttccagtcatcgctccttacggcggttgccacaaaaggccaggctccttacaagacagtgctgacccacggctatgtggttgacggtgaaggaagaaaaatgtccaaatccc
>NC_017304.1:1806400
ggcaaaggagtgtcttaaggtatggggagtaatgtctttattgatctttgcctgatttttgtactgttttattattttccagaatccctgcctggtcagcctttttccgtttacattaacaaacagggccttttcatcaggtctttgtattaaaaggtttcgagacttcgtcaaatattcctgcaacgcatttacggatactgaaccaatcggaacaattctttcccttgctcccttgttgcaccttatatattgcatttcaaggtttacatcatccaaatcaagggaaatgagctcagacactcttattcctgttgcgtaaagaagctcaagcattgccttgtccctgtatccttttaagtcatcacactttggctgttctaaaagaagctccacttctttcgttgagagaatctgtggaagtttcttttctactttcggtgactccagattttccgtaggatcctgagatattatcccttttttggttaagtattgat
>NC_017304.1:1928319
aatatggctatcgcaggatgacaagtatattgaacaaggattatcacattcatatcaatcgaaaacggacccggcgttatatgagggaaatgggcatacatggattctgtcctggccccaacctcagcaaacgaatacatggtaagaatttgtatccatatctgttgagaaacttgaaaattgatcatcctaatcaggtatggtccatagatgtgacctattgccgaatgaaacgcggtttcatgtatatggttgcaataacagactggtattctcggtatattgttgggtttgaactatcaaacactcttgataagacattcgtcatagaagcaatccaaaaggccataaagcgatatggcaagcctgaaatcatgaacagtgatcaaggctcacagtttaccagtgatgattacataaatctattaaaaaataacggtatcaaaatatctatggatggaaaaggaagagcattagacaaccaaaggatagaacgattt
>NC_017304.1:1981904
acatggtataaaaactggcatatacattgattttatcactgtcctttcgctctcccacctttgagttgccaaaacagcccgtaatgagaaataccagacatgcaaccagaaaagccaccttttttgtattctttctcataaaaagcgtcctcccgaaattaactattatagccaatccatttacagttaattatatccataaatcattttcatattaactatatttcaagcaacttatttcaaatgcaaatcatttgcatttaatttgattatatattggacgacgcaatacagtcaagcaatactatttatccttattcttttttacaattagggcagataccatagatttcaattttatgaccggttatgtcaaaatcacttctcataccgatatccttttccatattttccaaagggcaaaaatctatcggcactgatttatggcaatttgtacagaccaaatgatgcctgtgaccgtccaccgtaagctcatacct
>NC_017304.1:1990937
gttgattcttctaccatgtccttgaaatttttcgtccataaaatcaataataccactcatcttctttgttttaatataaacatcataatcataactgctaaaagcattgttgtcttcaactgtcaatgcggtatatcccggcgcaataaaaggctcaaatcccgggcgttcataaaatcccacaacagtgaaagtacgtcgttccctaactaccaattcctctgtttcaccaccgtctttctcatgcaaataggaattgttctggttaagcttaaagccgtcggaaatcctgtcgccgatttcaagggacagtatatctccaattttaaatttcactccgccgttggtctccacatgtttcggcaggataatttcagagttgctttccggcattcttccttctgtcaaatgaatcggcattgaatccttaaatccttctcccatcgctcctataaacaaatacggcttgtactcgttctgagagccttcgagccatgcat
>NC_017304.1:2003025
agcaaacacgtattcggaaaaaggaagccaattatttttataagctacggaattctgactggcatcgggatgaatttttatatctgtcattaaaattttgctggcaatatattccaacgtctcgtcgctaagttcatcttcatgctctaataccgcattaacaacatccggcggaaaatcaacatcattatctgatttatacaacggatcaagcttttcaacatcatacaagctgtatgccaactgcaaaacataagtatctgcagaaatttcacctttttcaaaagagcgggtaagtttttcttccgcggaaaatttttcttcataatcaaacctggcttccaacttttgctgttctctttcttcaatcttgcttcgtatggtattaaatgcaaagaggccaactgccaaaaccagaattgttaataaagaatatccaaagcagcctaaacaacctattttcttttttcttgcgggacgctttgaatctgcaacatgat
>NC_017304.1:2029837
acatgtcggtgtcatgggtaatcggcgcataatctgccaaagtttccagtattgttacaatatcccttaccgatacaccttcttttaacaagtttgcaattactttctgaatttctccgattgtcattactttcggaacaagctcttccactatggcaggataattttctttcaccttgtcaataattgtctgaacttcctgtcttcctgtcagttcatgggcatgggctttaattacttcagtcaaatgagttgcaattatggatggcggatcaaccacagtatatcccagcatttcagccttgtctctttgtgcttcggttatccacacggctggcaaaccaaatgccggttccgttgtcttgatcccctctatctcctcttccacaaatcccggactcattgcaagatagtggtcaagcattaattcgccaccggccacctcaactccttttatttttatcacatattcattgggatttaattgtatattgtctcta
>NC_017304.1:2050148
ccatttccgtaattacgtcaacatttggcattaaaacatatccttcctcgtccgcatccggatgtccgggatcatacactcttttaaaaggagatctgtcttccactattcccgttactctgactcccgctcccgcagtttttcctctgatgctgttttctagatattcggaaaatgaaccggttgaagatttttcttcaaacagcaccgtttttcttctatagggctgtccgttttcagttcttgtggtatttgcattcgcaatattctgtgaaattgtatccattctcaacctttgggctgtaagagcagatgcgcttatatcaagagaagtgaagtatcccatgatttattatctcccttctttaataacggacttgattttattgaagtcaccgctgattttctgcgtaagcagataatatttgatggtgtttttagccatctgggccatttcttcttcaatatcgacattattttcatcaagtctcattgaaagt
>NC_017304.1:2067234
catcaaaagcagtacaaccacatatgccgcccctgccaaagcccccagaaacaaacgcaaatgagacggcttgtgtctcataaacttggcagtaagcagtaaaataagataattcataacgatgttttccattaccagcacatcgatgtataccttcattccctcgacccccgaatccggcaaaatcatagagaaaattattcttacagtaccttacataaagcactgtcctaaataacatatatgcaaaagcatgtatttttattattgattatacagataaatttatatttattttgtaaaactgaagcatagaataaaaaaatcttatgacaaaaaaacacaggagtatatccttttcgatatactcctgtgctttattgttgaaaagtgtttatttaaatctgtttctcctgaggaaagtcggtatttcgagttcatccgccccaaactggcttgcagaagctttttcgccggaagttgccgaaggcgctttatca
>NC_017304.1:2071803
gcttattatgctggtaccttcagctgccagcgccgcaagaaccaaagcagctcctcctcttaagtccctggctgtaacagttgccccggtaagcctttttactccttttattaccgccagccttccttcaagctttatgtcggctcccattctcaatagttcctcaacatgtttgtaccggttctcaaatatggtctcaactataatgctggttcctctggcaaccgaaagcagagaaacaaactgcgactgcatatcggtgggaaaacccggatatggcagagtcctgattatgtcaatagccttcggcctgctgggacctgaaatatgtatattgttccgttttatgttgatcctgcatccgctttcccgaagatatgacaccacggacgttatatgctccggcataacattctttagattcaattctcctccggtaatccctgccgccaccaaatatgtacctgcaactatcctgtcgggtataacagtgtgctcaa
>NC_017304.1:2081940
cagcagtttcatccgcatatcttacaatccaagattcgtccgcaccgtcaatccaacctgtattgtatcccatcaagccgtgacgcgctatgtccctgccgctgtatttttccttcgcaagtcttgcaaagtgcaaaaaatgtctgattcccatatgtacggatatacccacatcatagaagttgtattccgtaaaatcatattggtgcatctccggaacattatgctcgggcatgtagttgggattcgcatttgcataagccgtctcggctgtctgcaaagggccaaaagcgtgtgaagccccgcttccggtctcagttgcagctctaaaagtggactctctggtagccattccaaagaaaaacgcataagcaacttctttattcttaaacccacacacgtcccttataacatcccagtgttcatccacctgcttttttataatggctttaacttcactcacttttagacttgaagcccttgctataagttcatgcttc
>NC_017304.1:2085423
taagaggattgtttcccataaggtactccatttgcgaccttgcccattgactgtatgctgaaggcgcatcaccatggtgtttgtcatacacaagagctacaaactgtgtagctgtgttgtatcttgccgaaccccatttgttaaggaatgcatatccaccgggagtaattgtaacagtcttaccgtacatccagttctctaccagttttgcaacctcggcccaaaaatctatcggttcataaggactcttatttgcagcctgtctgtacctgttttcaaactcctcgctgtctttgtcgtaaagatcgtctatttgagccaaaatgcatgccgtacctgcccaaacgtcattccagcagtgagtccagcaggaaggtgcataataatcataatacttaaacagttcattcaaataattgtcatcctgggttgcaaggtaaagccatgccgcagcccagcagtagtcatcctgccattttgaagaagtataatatccttta
>NC_017304.1:2087439
tgaacctttagaacgtgtttacggaaagctaatcgcagaatttacatataaagagatatcaaaaataaggttcaacaacaacagatttgccctctctgtatatgaagttactgcagttcttttaaaaacaaactccggatggaaaatacttacactcgattactctcaaagctctccgcttacatttcctcaggatgtcgtaactgctttttatgatgcccgaaacaccagggactttgatacatatatcaattgcttctattttgcggacctattgagtgaatcagaccttgagtcattaaagtatccatactttacagatactccttatacaatcaaatcagaaatcgaaccaatcagcttgtctgtaacagattcaaacaacgtaacatttaaatattatgaaattgaaacaattacagccgaaaaatcaaaactgctccgaaaaaatgaagtaacagtaaacctaaaaaagaaaaatgatgaatagaaaatcgtat
>NC_017304.1:2089475
cagcccacacaatttgattcaaagataggtttgtcaaataccgtactgattgtcattttagagcctctgtaggcaaaatcaatagcacccacattctgtacttcattgcatacacgaacacagtctccgcagagtatgcatttgctccggtcccttgttatgcaaagggaagaatcgtccacatccggatttgaagcagtgtttgggaatcgaatatgacttatattgtacctcatcgcaagatcctgcagtttgcattttccgttgttattgcaggttgtacaatcccgacagtgattggcaagcaaaagctccaaaatcattttccggtatttttgaagtctttcagtgtttgtttttatactcatgcccgctctgggcggggtggaacatgcagcatccaatccgccccattcattttcaaccatgcacatacggcaggcaccgtaaaccgacaattcggaatggtaacaaaatgtcggaagcttgatgcccgcttt
>NC_017304.1:2099845
aattttctgagaaaataaaaaaagcggaagctaaaattttagctcctgcttcttattaaaaccggtttaagtctcagactaatcaatatttaataagtatcggctgaatctgcttatgatttaaagcttcgaggattgtcggcattatctgtgttgtgtctgcaaccaaagaattcggcttggtacccggtccgtcctggccaaaaggtacaagatatatatttttcatatttaaaagcaatccaatgttttttgcatttgcgcctagcccgtcatttgtagaaatagacaaaaccaccggcttttgattcctaagatgagccttgcacgccatagttaccgttgtgtcggttattccatttgcaatttttgccagggtattgccggtacacggcgctacaaccattatatcaagaagagatttcggacctattggctctgcatcaacaatgctgtctataactttgtttcccgtaatcccttcaagtttgagccttaaa
>NC_017304.1:2130766
aacattgactttatctattgttgaaaaagttatcaaaacatctttcccatacaactttgttgtaaaagcaccgctcggttctgatttaattttcttgaatatctcttcgtcaatataaaaattccgttctttttcttcctggctaacatcatttatagccagcgacatgtgttctttttttgaaggattcattacaatgttatagtcgtttccgacaacatacataaccccgtcataaggcaaatgcaaatcattaaatattctgcccaaattttcatagttgatatagaagaacagctgccccggactttttagctttgtccttgaataaacttttttagccaaagtaattacttttccgcccaaaccggttgtgtcctgatgaattaaaacatcttgcacgtaaggatcataccattttgaatatttcgtactttcaacaaaagattttatactgtcaacttcttttatatttatctgatgacttattatttgctgtc
>NC_017304.1:2135896
cgactgccgcataaacaaggctgttgataaaacgggttaaaggattggtcaaagacgaaaagaagacagcacgaagggagtatttttcaagcctttcattaatctcgtcgaacttcttcagtgcttcttcctgataggaaaacgcctgaaccacttttacgttgcctatcatctcttcaataagcgaagtttgctctccgcgggtttcggactgcaacttaaacatggaataggtatgctttgcaataaaatttgcaacaaaaagagaaagcggtgtgaggataactacaataaaagtaatctttatattgatggtgagcatgaaaatcaacgtggcaataatcgtaacaacaccggtgaaaagctgggtaaagcccatcagaagaccttcagcaaactgttcaacatcagcaatcacacggcttacaatttcaccgtggggatgagaatctatatatgaaagaggtaaaatctcaatttttcgaaaagctttttcacga
>NC_017304.1:2144193
tacttaatgatactttgattgatactaaatctttcgtactactaagaagaaaaaattatgattatttttaataaacgattacttagttaacttaactaactacaattttattatatatcctttttatatagaaagtcaatgtattttttttcaatttttaatatttataaataaaaaactgattggatacagcgaaaaatgaaatgcattaactaaagagttcttagttacttgacagaaaatcaatattatttgcaacaatccatgcaccacctatggcagtagcatagagtccacttttaccaacaacaattttaacatttcctccggcataacgcatctgatacttggataccgcttttttgatcatatcgataaaaaagtcgccgcttaacgtcaaaccaccacaaagaatgatctgctcagggtcaagcatgtttatggtgattgccaaacccttgcctatatagtcagccgctttttccactatggactgggca
>NC_017304.1:2153437
cgaaatagcatagaagtgaattttaaatgcgggactataatctccaatcagcacatcaaccggtttccatgtccttgtcctaacactctccggcggcacataacacataaacatttgccagctttcaagagttgtcgtaacattgtctgtaataataaccatattttcaagcaacagttccgacacaaaaaagaccagaagggatattaaagttgctgttgccaatgcatactttttggtatatctcattaaaaccggtaataacaaaaccgcaattatgactgccaaactaatcggtgtatacggtattatgtactttgggtagttttcagccaaaaccaccccattccgtaccatatcgtcaataacttttaaacccataaatatgggataaaacgacgctacaagcactcccaccaaggaaaatatacaaaactttttaaattgactcatttatattcctccttataaaccaaatccgtgtatatcaccctatacga
>NC_017304.1:2176150
taatagaaatttttataataaaaattacacaatactccttcctttatatattcaatcttttttctaaaattccttcttttatttagaaaaaattattaattcaaaaagcaaaaaccatacattttaaataatgtatggctgatagaaagcatgcacccgaaactacggatgtttacaaacaattatatatttttatcaattacaaatgcttgtcgatagcacttgccagttccgtttttgatcttgcacctataagcttttccaccacttctccgtttttaaacaccattatcgtgggaatgttcatgattctgaacttttcagtaacttcaccttcactgtcaacattaagctttgccacttttgccctgccgtcatattcttcagcaagctcatcaattataggacttaccgctctgcaggggccacaccacggagcccagaaatcaaccataactactttgtctgaatttaatacttcctgttcgaaattttctttt
>NC_017304.1:2215723
ctcccaacgcagttattgttatttcggttccttcatcgtatttctcccaatcttttgtacttgctcctcttaaacaatattcggttcgatccacacctgactcattatcaactcccggcactatcgtcgccttaatcggttgctctgtagtttcatcagcacttgtattgattgtcggtgctgtcggaggaattttgtcaatattctttatctcaagttccgccacctctgaaatatttcccgcttcatcaattgcccttgcctctatcttgccgttctcatccattattatctgatcatttttggttatatcggttatcggcatccaaggtccgtcatttatctttatctccctgcctacagcatccggtggataatatactgacactacaacactctgattcgtagactctgttttatccggagtaagaacaggcgcttcaggcggtactgtatcaagcgtaaaccttatgatctcgccaaccgatcttactcccctt
>NC_017304.1:2219431
cttgtttgcgatatccattaatatctgcgtacgttccctcgcctgaacattttcataagtaatgtcatgtatgctgggatcgtgaccgatatccttaaaatgctgaagacatgcatccttaatatttatttcccgtatttccacgtccattgacttcataaactccatggcgttggtataagtcacatcggaagttccaaaacccggcatggtaattgccaaaatattttttctagggatatttagcaaatcaaaagctttagcggttaccaaaagtgccagtgtggaatcaaggcctcccgatatgcctataacagcccgtttcagcccagtatgcctgattctctttgccaaagcggaggtctgaattgcaaaaatctcgctgcatcttctgtcacggctgctcccgtctgaaggcacaaaaggatgaggtggcacatatcttgttatgttttctgcttcaaattcctcaatttcaaacttcaccttccggaactctc
>NC_017304.1:2224202
ttggtaattacaaatcccacatcaaaattatttccaatcatcgggaatctcagcatagttggagagcttagcacatcctttaaagcaagaatttgaaaaaccctgtaattattgatacaatacgaatataaaaaattatcaggatgtgtcataatgaaaaaaagagttcatattctaataatgaccttaatgctaattgtggcttgtgtcggatgcagcggcagttccgataatccgccgcctgccaacagtttgcattcggcatcaaccataccgatatcagctatgccttctttttcgactccttcacctactgttgaagatactgaaaatcaacaatcgaaaacagtgaattacttgataaattccatgaccttggaggaaaagatcggacagattttcattgttgcctttagaaaaggcaaatcttcacgcccgttaaaagtattggacaattctacaaaactgaagattcagaactttaatcccggtggtataat
>NC_017304.1:2263754
aaagaagctagaaagtaatttatttctaacaaaccataaattaaaatggaattatgtcaatagactaatccgccagaagtcctttgccttctgcaacacgcttcaaccctttaaactggtatccttcttggcgtaatgaacattagtgcgcggcattcatgatatcagcaaaagaatgggctccatattttaaaatacagagcctgaaaaagttatgcaaaaagattaattttgcaatgaattacgtttcatttgcaaatttacagctatgttatagacaattccgggaacttaaaatcgcctaaatcgcagcgcactcctctgacaaacaaggggtccttttcatattctttcattatataatttacatcagaccaatagggcataaaaccaaattcaatctttttaacattgataaacggcagatacttaaccaggtcagagaaacaaatatctctccttgagaaaactccaataagtttaagagtctcccctctttg
>NC_017304.1:2285581
cgtcggcatggaaataatcccagggaagtcctaagacttcgccaaaaacttcttttggaaatattccctgatatttgaggttgtggattgtaaataccgtctttatgtccttgtagaaatccaagcctttgtaccatgcattaaggaaagcactcacaaccccggtctgccagtcattgcagtgaattatatccggcttgaaaccaatcacaggcagtatctccagcactgctttggaaaagaatgcaaaacgctcagcttcgtcataatacccgtaataaccgtctcttttgaaataatactcattatcaataaagtaatatgtaatattgtccatttccaattttaaaatcccgcagtattgcctcctccaggatacatagacacctatttctccaaccttttgcattttctcaacgtactgaaaaggtatgtccttgtatttgggcattaccaccctcacatcatgtccaagcttgcacaaagccttcggcagtgaa
>NC_017304.1:2304735
cggctgaacctgtgccaagtgttacaccggcttataccgctgtaccggaaaaaacagaagcgcaacctgttgatataccaaaatcttcaccaacaccggcaagttttacggcacatgttcccacaccgccaaaaactccgtcaatcccgcatacatccgggcctgccatcgtgcacactccggctgccgataaaaccaccccgactttcacggggtcatccacacctgtaccaaccaatgtagtagcaattgcatccacacctgtacctgtatctacgcccaagcctgtatcaacacctgcatattcatctactcccacacccgaatctacacctgtacctgtgtccacacccaagccagcatcaacacctacacctgcatctacacccaagcctgtatcgacacccacacatgtatctacacccaagcctatatcaacacctacatccacacctagacctgcgtccacacctaagcctacatcaacgcctacaccggaa
>NC_017304.1:2342285
aggccaaacctgctcccattgcaaaaagtacataagcaatatccttaaaagtggcttcttcacttctaaagcgaataatcgcaaaagctcccgccaagctaaaggctctcgccacattgctccctatcagcataatcatcatggcaataatgctcggtattatcgccaaagccaaagcaaagttctgagaataatgctctttcaaatgagtcttaatatataccagacttataattattcccaaagcaaatgagactgccagcgccagtgtcatgtttccaaaagacagctttatgccagccgtgacatcaaatattccgtcgagcaatcgttatcattctccttcgcaatattgttcaaaatcattttcttatactcagtcccatactttgagaagctggtcttaaagagtccgttttcgctcagcatccttgaaagccagacaggtatgctcttttccgctttgacctccataagccaaacaccttcatccagcaacg
>NC_017304.1:2362187
atctttaaaactattatagttatttattaacaaacataaacaactcaaagccatctttttaactgcgtgtttatcattcctttctgtaaataaatattctagcttttttatagcttctttgtaattaccattatttgctaattcaactgcttgtatacatgaataaactacattgcacctttttgaattactatctaggatttttagttcaagaaataaatttttatctgaaatattttcatcaatttcctttttcatactattcgcagttgcattgtctctagttaaagtacagatttcactattattgcataactcttttgctttttcataccctttatttctatcaccaactaaaataactggcaaatcaccttctaccttgcgaaatttattttgctgaatatctttccgaattaaattcaatacatcgacaatttgatttgtacttctacgattgtctaccataacataatcaattaaatttggaagataaaatt
>NC_017304.1:2366015
tgtcctagtaagaatccgcatcttgcctataggtgaatccttccaatcattatgctggactttattcttgttactaatatgccttgaggtctctatcatattatcagctagtaaaatttgtgttatattaacaagacaatcataatcttgaactaatctccattcaaacggaatccattccgtaccacataacatacctaataatccgccagtaatagacgcaattgtgtcagtatctgcattatgcaaatttgctgcaatcttaattccgagcataggattatttgcgtattttgatgctaaatatagtgccgaaagaattgcaacatctccggctccactagtttcatcaaaacatccaagatattttagcacatcatcatcattaataagtaatcctttatctaatgaataaaatatatattccagtttctgtgccatatttgaaatagtgttaaaccaaatctgaagataatcaaatccagaatgcttttctgcca
>NC_017304.1:2432551
aacagagaagagcttttgttaaaaaaatatgaacattattaccaaattacaaaagataaagaattaaaaaatatcctgagggacttttcacagacttcccgtgatcatataaaaatgataaacgacaaaatgattttgttgtcaatcgataaatcgcaataatcggtcactgatactaaaaagaaagcatggtgatttatttggagcagagtgctattttacaagatttactgcaatctaaaattgcaaatgagatgttttacaacgaatgcctgatttatattaaaaatcctgaagcaagacaggttttcacccagcttagggacgatgaaatgagagatatagtaaatctccagcaaaaaatagacaggattcaatcatcagagggaattatctccaaactgttccctttaaaacccagaatttagcgcacaaactttaatcaataattacttgcaaggagataatttcgttatggaatgggttatattgtttgtaat
>NC_017304.1:2468386
tgcaagctttgcgccttttgaacccgtaattctgtcaagccatctttgatatgcttcctcgtccaaaattctcctgtcaccttccgcaattttttgtagaaggtgatagttgccctgggaaccataacccgcaaccattcttattacatagtcaaagctgtaggaacccccggaagacaaattcaatccttcaagatccggatcaggttctttgaaattcacaaccggaggaattttctgatactgcaaagcttttgcagccacagcctcttctattgaagcacccagggtgtgtccggtcattcccttcgtattgataacttttacatctctgaaattgtcaccaaatgtactttccagcgccgtcttctcggcacatgcacatccgcctttccttggagagaacgtttcatgggaatagtataccgttctttttgcaatgtcttttctggcaaatccatactcttgctccattctggtcatgaatttgtcaaactcaa
>NC_017304.1:2492566
tatatagaatttaattattattttatacaaaaattaagcccgttacactttatttccttctgattctctcctttttccgttttatatactcatcaaacttctcaacggaggtattcataacaagctcgcaaggcatgtccacctcctcgagaagcttgtataccctgtcaaaacgacccacttcaaaacttatgtgagagtcgctcccgcatactattctgactccttgctttttacactctcttgcaaattctttgcaattctcctcagacccttttcttgtaacaaaagagtgattgttcagttctataaattttccgttctcctttgcagcccttacaaccttttcaatatccaacggaaattggggatttcccggatgggcaatagcatcaacataaggatttttcagcacgtttatcacagcctcggtatgttcctccagggtcttaggctcaatacaaatatcatgaaaacttgcaagcacaaaatcaagtctc
>NC_017304.1:2517593
tcatggtcagtggcaaatttaaggtcgtttgagcctattttaagcgagttcggaaccaaggtcagcaacgtcagcttttacgaaggctacctgaatgaacacggagaaaaaataattgagtataatgcggtggaaacaataaacgactattttcatagataatctcctgattccgtattttttgcaaaattaccggagattatctataacgtctttttgggtttcattaactcttcgttttcgttgcaaatcggtatgcttctctttcgcagattcaaattaatgcttccggaccttcaaacctgaaactttggaacggatactctgtttaaaacagcctgcaacttttgccgatgcaatttttcccaagtttcctgtcaagctcacaggaagataagctccacttaaaaacagtagtcctttactttttatcttttatattttaatatataaacaacaataaatttaacacattataatatggacaggttggataagga
>NC_017304.1:2535400
gaagcaaatctttgtggaatttcatttcttttctttcctcgcaaccggcttctttcagctgacttagcaatgaattttcatccactcttattcccatggaagatatctcaaaagacctttccagcaaaggataccacaaaattatgtccccgttcaacgtccagtcatcgtaatccggtgcccttccgtcatgtttcttccctgatttgagaacacctcctattttcatgagaaatatcgcttttttctcctttgcaattgcatcctctctctccttcggagaaagctcgggatacatgtcctccagctcctgggtcgtaataaagaatatatcttccggcaaaaattttggtatttgaggatattgttcagcaataaagtcttcggtctttttaagaacattatatatttttttcactatatttttcaaagtctcttcatttctgtcttctttattaatcaccaattcccagtcccattggtccacatatatggaatga
>NC_017304.1:2562481
cccgggttatattggcatcgggattaaaattctttccgtctccttttacaattcccagagccctggcaacgcctaccgcctcatagtaatatgcatctttcctgacatcggcaaaattgtcttcaaaatcagctttcagggccagcgcctttacaatcataatagtaaaatcagctcttttcgtgttcacccccgggttgaacatcccgctttcatcacccttgacaactcctttttcataaagcatgtcaattgcatcaacggcccaggaatatttcatcccgacatccggaaaatattcggactgattggtgcttattgcaagtccttcactttcattgtgcagccggtccaaagcagtaacaacataatatacgctgtcagcatccaaaaccccataatccacaaatttctgcacaccgttactgttttttctgacagtggcaataagtttgtatgcactgctgtcagaggtaatgtccattttttctccggcatta
>NC_017304.1:2583957
ttctcagcgcgacagaagccacaattctgcaatatattgagacactgaacagatcaggctatgtgataacttctgaattggtacaaaaaattgcaaatattattgaaataacactacgtcaaagtcaaaccttcgtaaacttcctaaactgcatggcaaaagagagtgccgcagtggcaaacaatttgacagcctctgttgtaattaatcacattgtaagagaatccgaatattacatcggtattgcaaaagcctatcttagccatgttgcgtacagataaatcaaggttctttgccgtaaacaagcttgtttgaaatatacaacgtcaccctgttccaatccgtataatcggaagcagacggattgaaagaataatcgtttgactggttatagtttgaccagtcttcctttgaaaaccttatctgtacttcaacgcttccaccaggatcaagggttccggccccacttccgaaaccaacttcaagacaggtgtccgctc
>NC_017304.1:2595807
gccagggtatgagttttccactgtttaaaagagctctttttaccgcgttttcaattcctccgcagcatggaacctccatacgcacaactgtgacgcttttgatattgttgtttttgataattgccgtaagcttttcggtgtagtccacatcgtccagcttcggacaaccaatcaaagttattctgtttttcataaatttattatggaaatttccataggcatatgcggtgcaatccgctgcaatcaaaagatttgcattttcaaaatacggcgcattgaccggtacaagtttgatttgaacaggccactgggaaagccggctcatgttctcgtaagtctccgcaggctcggctttgtgttcattttccctgttgatagttctcatctgcgtaccgggacatccgcaaggcaaatcttctttctgctttttcagcttgttttcctgaacggctgcttcgttatactctgccgcttcacgctcttcaaaggtgatggctcct
>NC_017304.1:2613827
tctccgtcaatattttcaacattccaagcaaagcagcaaagccaatacctatggcaagagtcatgcgaattgtcatctttgcaatatgtccgttggtcatctcttccaactgttctcccagcaccgtaacagcaggctccgacaaggtaatggcggcacctaaaataaacgcaacaatcaaaagcaaccacttaaaccactcgggacgtgaaggatccaggaaaacctccccgatgtatttgcctgcaaatgcaaatccataatctatgcctgccagaaaaatcagcaagcctataaaaactacaacagtacctaacaaaattttcacaaattctttcttcggctgtttgattaacaaaaactgaaacggtaaaaacactatgataaccggcaaaagtgccaatgtaactccccacaaattatttacaattatctcaccaacggttcccaccgtctcaggagagtatacctgttcaggaggaaatacaccgttgtaaaga
>NC_017304.1:2621633
gtcttcctgtataaatctccctatactcggattatagtatcttgccctcaggtaatattgacctgctacagaatcatacacttcgcctgaatacttgaatctattatctactctctcaacactgtccaatatatttccaaaagcatcataactgtaagcgtttgctattttccctttatcatcagtaagagcggtaatatctccatgagaattgtgaatataatagtaagcattcttattgccgtcctctttttgcaatatcgtatgccctcgcactattctgtctttcagtctccagtcctcgtctacttcacacgctatatttcttccgctgtatatatatctgttgtatcttccgttttctatcgatatcgttctcaaatcctcggcatcatatatattctccatatatgttccgtcgggattctgcacacgtatcagtctgtcaaatccgtcatagctgtataatttagtcaactcaccttctttttcttttatca
>NC_017304.1:2627683
caaatccacttgtgccatatgctaccgttaaagatagcaatatatcatttgttggccattttttctttatctaatatctaatcaaataattttttatagttattcttgcacttttgaaaacaatttattgttaatcacacaaattataacatcaactactttcaacttcaataaattctcatacttagttttaaatatcttcaaatatcaaatctttatatgaaataaaatataaacatcaacttgcaaataatatgcctttttagtattttcattataaaaggtagcattccaaatctctttaccgtttttatcagtactagtcccagacaaccaagctgtggtaaaactaaaagcatcgttttgcgcaaacactttcctggccatatcaataacatctatactatctacagaccatttatctatattgatattgcccggaacgattttcgaatttcgtttctgattaataatacgtaaaattttatttttctctgtat
>NC_017304.1:2631454
cattatgcggttagaacgataaaacttgatttcccagagctttcctctcagttgtcttgtgttcagtacctcaagtgcttccagtccttccttttcaagtttctcaaggattgttaatccttctgctttttcattcttcggaagcccatcaatatactcaaggattaaatctttgcctccacttgtttcataatggtatacattcatgtcatttctcctactttataggtttatacatcatattcgatgtatttgcaattatattttacatcaaatatggtgtgaaatcaatctattttgccacttgcatcagctttttcaatcttccttttcttccactacggcaatggcatcaatttcaatcaaacacaaatgattggcaagacctgcaacctcgagaaccgttatcaaaggaggcttttcaagcttgccaaccgtttccataaatgctttaaaccctatagccgggtcacacccgtccaccatgtaaatattgagct
>NC_017304.1:2632917
aatgctttactgatatgccgaatacagaatccttgcttcttaaagctcccttccctgtcatgaacgggaacgcagcttttttatctgccgttttatctttttaatcgcccagtcgtaatggctgcttgttgcgctgacacagtaactgccaagacttgtcgttcctgtccatttaaaatactgtttttcaaacagctcctcgttggaaaacccctcgataagtgcaagcacttccttatggctttgcaaaagcattttctttgcatcttcatacggtgtggattgatgtttcacccaaaatttcatgttcagatcgccatatgttttccaagtatacggttcaggcaaaaaagggacggaattacccttccggttggaagtaacccaatttaacaaaagctgatgccactcatataggtgaatgagaatatcccgcagatttttatcacgtttccagtgagcctccttgtctttcggatcatcaccaaaatcaaagggca
>NC_017304.1:2645892
aatatctgccggaggatatggaaacagttatcggtcagaatgaactgatgaatgatttcggcaaaggtgctttttccctcgttatcgtggaggatatgcctgccaaagatgttgcggcattgaaagaaaagatttccaaagttgagcatgtagacacagttatttggtatgattccattgcagatttgtcaataccaatggagatgctgccaaataaactctattctgcatttaacactgaaaatgcaacgctaatggcagtattcttcgattcttcaacctctgccgatgtcacaatggatgcaataagagaaattcgttctatctgcggcaaacaatgctttgtatccggtttgtcggctcttgtaaccgatttgaaggaactttgcgaacgtgaagaaccgatttatgttacaatagccgtaatcctggcctgtattgcaatgtttttgttccttgacagctggcttgttcctttggtgttccttgcatctatcggt
>NC_017304.1:2694336
catttactaccactcgaattgggagctcagctgctgatgttggcaatgataacaagtacgtaactatcaataccaatgttaatatttttgaaattatcttcacttcaagccctccatatgagtttttgcttgatttatatgcataaaagctttattcttctttttcaaagaaatgcttaatttcatttatcttttgaccgttttcatcaacctcatatatatatacaccatcaattaaccaaaatgcaaataccatgcccttgctttctggatttacacaataaactacttcgtctgtatttatttttttaagttgtgtcatataatcatctattattacacagtctacactaaacaatcttgttctggataaatgctgatctttcatcatatctctagttctgttcattacagttaaagaagttcctccagtataaggatttataatatcttccttgtacaaatcctgtaatgtaattccaattcctgcataattgcca
>NC_017304.1:2704682
agcttcggcaaatttctgttttacatcttccttctaataggagttgttttatcttttcatatttttctttcaatgtaagttttctgttttcatctgcctgtcttattgtttttatctctttagtttcctgactgacagcttgtattaaaacttgcggctttaatctcttttttagatactctgttatataggaagtcagattcttcagtaaatgaaaacggtcacttatttgtaaagcttccgggtgtgcatttgcaattgcattattatagataacagatccatctcttgatatcacacgaagatttagatatgtttttaaccactcgcaaacagtctcataatcccttgagtcaatcatatcaagtatttgatgcgtaaaaatatctatcataattgttccatagctttttcgctttttaatagcaaaatcatcaatgcaaacagctgttactgtctttttgtcaacaaccggtgtttctttttttaagagattgcaa
>NC_017304.1:2707720
agtcaaattcagcccaagccggaatattcaacttatcaattttttcaactttaaatgttttattaaactgttcaagtgctttctccgccgaacttttatacacgtcccatccttcagttgacgggtccaatctatctatataagactcaatagccggtcccaatagtttaatcttttgaaaatccattgcattatacaaggtattaatgcgatttatgtattcaatatctttagtggtaaactctttaatatttgcaatctctcttaaaatcttcattctttcaaactgacgaagtatggtttctgcattactgcacaagaggtaaccgcttaagccttcgctatcgtcgaggcctatatgccaattataaaattgaaattgtctgtaaagatcaaaactccatactacttgattgtatgcatcttttacaacgggattcagctcatccccaggaaccgtatttacctgggattcaaggatttttttgttgtaggagttc
>NC_017304.1:2725553
ttttatgctgtattctgtcaatccccgcaaatctttttcttgagatttccagcatttcatcggcaatatcaactaatacatattccgctgacgggcattctttataccaataatatgtaagtaatcctgttccggctcccagatccaacacacgactcggtgtatcaatattggaaataatcagtttggtaatgctttcataataatcatcaaagcaaggaataaacttcctacgattacaatcatactcttttgcaatcaaattaaactgttcttctatagtcataacttttcctcccaagtttattagaaaagcgtccggtttaataaatgagaattttatctttcatcctttcttattttttatttattatctcagattattgaccaaattgccaatactttaaaatatcgaacctatttttcgagtccagtcaaccggaaatcaactcaatgtcgtcaccatacattttccagtttagtatacctttcattttaat
>NC_017304.1:2776282
tatctgtttgtgttttaaactcatgcaacactgcatttcgttcctctatactcatactgccatttagtatggacgttgaatatccccggtcttttaacagttttacaagatagctttgagtcgctacaaattccgtaaaaataatgatttttctttgccggtcctcagcaaataaatcatcaataatttcaaaaagaggctcaactttgacatcaagatattgaaattccgcctgcttggcaactgcaataatatcgttaagctgagttatttcttcttcgatgcctaaagaaatggcagcaattgcttcttccatgttttcctccaattccatttccgcaaattcctcttcagacattgactgatatttaaatgcttgttcttccaaaactctcacacgacgttccatactttccctgacagcacttgtactgcttgtaaccatacgctgcatcataataagcaggaatacaaaccacatattttttccacggtttcgc
>NC_017304.1:2800867
cagctacacgaccgctgcctgataaagcacatggaactgcctttgtataaagtacgccacttgcaggatactcgccatctgttgctttaagggtgactgtaccaggctctgtcaaagcatctacgtccgaagctgcatccccaccgtttgcatgtaaagacgacttaaaatacaacagcaaatcgtctactgtaagctgtgagtccgtttccagaaaccagtcatcaaagcctccggcatagtagtaggtatttgcatgcatccccataataatgtttgcagtacactcccggttcagttctccggaaaaggaacgcacaggtgacacccaggttgccccgtcgctgcgatcgcatatgatgttctgtacctttttgttgtttacttcaatgatggaagcgataaaataccagccgccgtttttcaaggtaatggtagctgtttcactctggtcgtagattagtgtgccggaggagttatacaacataagcctaagtctc
>NC_017304.1:2803629
tatttttaacaacagcctgaaaggcatccacaagattttgtgttaggttcgtcatatcagcgttcgcattgccaagtcctgctataaacgaactcagggaggcttgtaaaagaccaatagaaccgctgatagtctgggtagactctcttgcgaagttgccagcatactgttcggttttttctaaaaacatctgcattgcgatctcagccttttcggcattggttgcgctattccaagcaaagtccagcccttttgcaagagcataagcttcaatggtggtggcgttcatggcaacacccagattatccatcatggtgaagttacccttggcagcaccagcaatggattccatagcagtctgcatgtcaatgcccataaccgaagccatgtccgccgctcgctgcatggccttctcggtaagttccagacttttttgctgatcgacaccagcaccctgaaacagtgcgcccattttgttggcggtggcaaggtactcggat
>NC_017304.1:2824499
catggttgacggcacactgcatgaaaggaaggatttacgatgatcatttctgaactggctaaaaacagtattaaaaatcgcagacattcatcggctgttttttattctgttcttgttgcggtgattatactgggaacattgctctttatctacagtgaactggaactggcacaacgtaactaccatcagaaaatgttcggtgattatcatgctgtattgtacgacatcaatgaagaggaatacaagcaattgcaggaaaatgcgaacattaaagcactggagcctactaaggttatccggataaaaaatgctccttttcagcgtccaaatgcagatctctatctgcaaagccctatgcttttttactcctgttccggctttattgagtcccagttattagagggcagtttgccacaacagagcaatgaaatcctggtctcagaaactttcatagctgagaatcctgcttactctttgggaaaaatcatcaggttaggaga
>NC_017304.1:2848594
ccgaaaccgacgaagatatgctgcccttcccgatttcgacggtttttacactgtaaacggtactgctgctaaacacctgctccatattgccgctcaaaagataggttaaccctacaagtcctccaagaactgctattactattataattttcacaactttcttcatgtcgccgcctccatttccatacgtaatcttctcatgacctcttttgcatcaagaggcttttgcactgtcacatcgcttttcaaatgtccatccctgaaggttacaatccgctttgtatgctgtgcaatatccggctcatgggtaaccaggattattgtaaccccctcccggttcaactcctgaaacaggtccatgatttcttctcccgagtagctgtcaaggtttcctgtgggctcatccgccagaataatcgcaggatcgttcaccagcgcccttgctatggccaccctctgtttttgacctcctgacatctcgttgggtttgtggttcattc
>NC_017304.1:2853807
aaaccaacctttctgctgtcggcaacggaccccggaatacagaaagcctgcaatcctattcctattgcttccgcagcttcagcagcagtcttcacacctttcttcagtgccaccgcgcagcccaatgtatatgcccatacagcattttcaaaagctatcggctgaacaccttttactatcttttcaacatcaatacctttgctaaggcacaattccctaacctcttcaaggctgttaaatccgtattctgccatgcatttgtttatttgagctattcttctttcataaccttcaaatctaatcacgtaaattcacctctcttttctattgatcaattactcttttctcgggtcgattatttttacagcttcatcaaatcttccgtatgttcctatgtttttctcataggcttctttcggatccacaccgtttcttatggcttccatcatctttccgagatgaacaaatttatatccgataacttcattgttttcatcaag
>NC_017304.1:2892835
gtagcgacaagcaaaaacacagcggcaagtgcaagaatactctttacaaaaatcgacataagggtaatccagcccgctgaaaaggtaaaacctcccaacacaaaagtttgcttttcaaaaagcggatttaatatgccaattccaacaacaaacggctcaacaaccagaatcctctttaatataggtgccggaggaagctccgcaagactaataacaatcacaggatagaaaaacaaaggaaaaagcctcgcaatttcatatttcccaaaagatgcaaccaccaccaaaaaagccaaggtagttacgagtttcacaagtggatgcaacttgtgaatgaaagtgttgttttttgccaaatcatccaaatggtctatattatacagcgaattaccaatatttgacatatacaatcaatcccaactgaacaaaagctgggtttttagccctgccttttttattttatttacgcagttgcatttttcttcattcttttaagtatg
>NC_017304.1:2898035
tcagcccgggtttcgattcgctaaagactcggttcggctcagcgcctatttgcgttatatataatatgttaccttcattgtaccaatataaagctccctctccattgaaacttgaaaatacaggcgcagaatccatggtatcattatcggtaatccttatatctttatcaccgggctttacaatgtatatttccatgtcatctattgtttcaagcatatcgtccccgtccaaagcatatgcaactgcaaatgagccttcaataaacccggcacttatggatacaattgcattcaagccttcactaagaagttcgggacttgaccattcattatccttaagttcacagtagtagattgagttttcaccgtccacaccgaatacatcgtttttattgtttgtaaaccatactatgtaagcattaccatctgatacgattatttgcggcagcatatcaaccacatcattttctgtcaaccgaacggctgctccaaatgtgccg
>NC_017304.1:2927864
tttgtaccatttactactactcgaatcggaagctcaactgctgatattggtaatgataataaacatgtaactattaatacaactgttaaaatttttgcaattttttcactcaacctttcccctccatttgttttttatatacataaaagctttattcttctttttcaaagaaatgcttaatttcatttattttttgaccattttcattaacttcatatatatacacaccatccatcaaccaaaatgcaaataccatgcctttactttccgggtttacacaataaaccacctcggatgtatctaaatctttaagttgtgtcatgtagtcatctattactacacagtcaacactaaacagccttgttcttgacaaatgttgttttttcatcatactgctagttctattcattatagttagtgaagttccaccagtataaggatttacaatatcctttttatacaaatcatttaatgtatttataattcccgcataatcacca
>NC_017304.1:2958970
ggcctcacaatcttcatgtatattgcatttaatcctatatctatattttttagatacagaaagataataagatgtatctagaattctttttattacatcaacagtgttgttgctgaccaaccacttcttctctccaggattatctccaaaatctttcctttcgacctttgctttcacgcttggcaaacttacagttattgtattttcgttatcttcaatcctcgaacttccaacttgataattatgcaaaaatcctgcatttacattaacattcaatttatctattctggcacttccatccagccaatcaccattaatattgtttagattaaatacaatatctgaatcagctaatggatagcttatttctctcgataatgcatagtatggtaaatcaaatttcctaagagtagaatttataggcttttcggctttaaccactgtagaaacaatattatttttcaaatcattttctaaaggattttctccgtcttcattaa
>NC_017304.1:2970044
taatatatttttttaattatagtataatattttaatccaatccattacgatgattgataaattattaacaatatgatattatttaattaaagaacattatttgaacattattttcagtaaaattacggggatgctttatgacaaacatgacaaatatgataaatttaattgacaaactttcaacaacacatactttgtcgtatgatgaaatgtatcagcttattgagcatagaaacgaggaacttgccaattatctgtttgaaaaggcaaggcaggtgcgtatcctctactacggccacgatgtctatatgcgcggtctcattgaattcaccaattactgtcgaaatgactgctactattgcggaataaggaaaagcaactgcaatgccgaaagataccgtcttacaaaagagcaaatacttgaatgctgtgacgtgggatatgagctgggttttcgcaccttcgtgcttcaagggggcgaagacggttattataccgac
>NC_017304.1:2973455
ctccgaaagctgggaatgggttgtcgacgccggatgaataaccagggattttgcatcggcaacattggcaagaagtgagaatatttcaaggttttcaatgaatttctttgccgcttcatatccgccctttattccgaaagtaaatattgaacctgctcctttcgggaagtatttttgagcaaggtcataatatttgttgcctttaaggctcggataatttacccacgccactttcggatgattttgcaaatactcggcaatcttttttgcatttgaaacatgcctttcaaccctcagtgacagagtctccagtccctgaaggagaaggaatgaattaaacggacttatgcacgcacctgtatctctcaaaagctgcactctggctctgataatgtatgcaagaggtcctactgcctcaacatattttaagccgtgatagcttggatccggctcggtaagaaccgggaattttccgcttccggcccagtcaaattttcccg
>NC_017304.1:2976863
taaagtctttcaaaaacgaaaggcaagtcctcctcaggtatgccctgcccgttatccttcaccctgatctcaagcacatctcccttgcttttggcacttatttcaaccttgcctccttcttgcgtgtattttaaggcattggacagaaggtttataattacctgactcattttatccttatcggcaaaaatttcctcagtcccaccttcaaaggcaatttcaattccgttatttttaaattcgggctcaaaattgcatatgattctgcgtatcagtgccgacatgtcaaatacggttttgtccaatacaaaaccttcactttcgtattttgccagcttttcaaggtctcccaccatcttgtttatcctgattatttcctcataacagctcttgagcctgtccgcgtccggttcccatataccgtctatcatggcctccatgtggctttgcagtgttgcaaggggagtccgaagttcgtgggccatgtcggcactcatttt
>NC_017304.1:2991077
catgtcgttcactatactgcttcctccgattctgtacaccaaatatatgattacaaagcttataaaggctccaaccagcccgattataactccctcaacaataaagggccatctgatgaaccagtcggtagctcctatgtatttcattatgttgatttctcttcttcgggcaaacactgtaagtttaatagtgttggaaattataaacacggctatggctgacagtataattataagtgtggtgcttcctatttgcaatattcgaagtattttattcacaaaatctatagctttttgcgaatactgcacactgtccacaccgggataattcttgtacctttcaacaacttcctcataatcctttgaatttttgagctttataataaatgaaaccggcatgatgctttcgtccaggccctcaagaatttccttgtcttctccgagcatctccttggccttttcaaaagctgccgctttgtcaaccatctgatatgattcaa
>NC_017304.1:3003755
aagttaatccccgtgcaagccgtacagtccctgtaatgagcaaggtaaccggtattcctatggttgatgttgccacaaagtttatcatgggatataaaatgagagacttaggatacactcccggactttacaaagagtctgaattcgtagccgtaaaagctcctgtattctcgttctcaaaacttaccaccgttgacacgttccttggaccggaaatgaagtccaccggtgaggtaatgggaattgcaaaggattatcatatagcactgtacaaagcacttgtcgcatcgggaattaaaatcccgtccggcggaaacgtacttctttccatagcggacagagacaaaactgaatgcatagaaatagctcaggctctttcagacttaggtttcaaccttgtagcttccgagggcacatatacaaatctctccggtgtcggaatagaagtggatatggtaacggatgacgaaatgattgagatgataaagaaagataaaata
>NC_017304.1:3013260
attcatttttcaaatccttataatacctgagattaaaccataatccatataaattaatgctttcggcacctcttgaaattgtaaccttttcattgtccagtactctgattccgatttcactaagcttgtccattaatatttttcgtttatcttcatttaaatcttgttcatgattgccgacaatataatatacatcaaagcttttacttatctgctctgctaaattaataaagacttcaaaatcattatcttttgcattaaccatatctccggtcataacaataatatcaggattttcaccgataatcttctttacaagtctgttattgttatttccgaagcttttattgtgcaaatctgacaattgcaatattttgaaacctttaaatgatgttgggttttcatttatctccactcaatgtttttcattcgtttatatattatatcaaaaaatcttataatatttacacaaaaaaccttcttagatattatttccgatt
>NC_017304.1:3026131
tggtgcctccggttataacaacaggtgcctcgtctccaagcaaatcttccattaaatctggaggtaaattatcaaatctctcattatatgacagtggaaaacctacatttatcacttctgcgggccattcttcaattggctcggcaaaccaatcaggccacagagcaatctgccgtttgggactgctttgccacgccagccagctctttaccggtgcgaggtttagctcttttcgcaacaaattcaactcatttgccaataatttgccaagcatcatttcataactaaccatgcttaacatttcgcttggagccataaatacacataccaaaggaatattgagtttttccgctgcaagatatgctgcaacactggaacggttttttgctaccaagacagtatccgttgtattgcaatgtgcaatcacttttttaaattcacgaagccgtacctcaatactttcatacttttttttatatctttcaagtgcacatggattt
>NC_017304.1:3028644
aaggaacgcatatcctcactggacgggacctgctctgattttgttctgaaataagctactatgtgttgatctccctcgccattgtccttaacaacaacggcctgctgcacccatggatgcttttcaatggcagattcaatttctcccaattcaattctaaaacccctgagttttatctgaaagtccgctcgtccaagatactcaattgaaccatcaggtaaaaaacgtgcaagatctcccgttttgcaaatgcgatctgattggttgtcactaaatgggttctggatatatttttcgctcgttaattcaggcttgccaaaatatcctctgcctactccatcaccacctatataaagttctccgacctctccaaaaggtacaggcttaagatcttcatccaaaatatatgcttgagtgttatcaatcggataacctattggtaccggcccatcgcctgaagtaacttttgaaatcacggaatatactgtcagttcagttaa
>NC_017304.1:3055000
catccctttttaactgctggtcttccggagaatcactgtttgccagaacatgcagacgaataatattatctgcaagcccgctgcttacattctccgagtaggatattaacccgacgcatgacaggactgacacaaaaagaatgattgccgtaagtacttttacaaatatgtttttcttgccggtgttatttgacgaattcagcatgatattattccccccgtattcgataatctgtccgtttcgagattaatttgcaattccaaaatggttccattccctaattttttttacaatataaacttttattgtttagtataattctttacaaattcaaaacgaattatactatacattaaattattttcatcaaaatctatatataggacgggtgaacataattttgtaataaaagaatttaaatttggcatttttcaaaaagtactttacctgtcgtagtaattgtgataaaatattactacgacagacaaagtacgtctga
>NC_017304.1:3066778
aaatgccaatcccctttttaatgacaactttctttttatcatatgtttcgcctccaaaagccggaaatattattcaacgaatataatataggcatctccagcctgttcgtcatcttttttgataagccttacactgtcgcctttctttaattcggacggttttataattttgttgtccttaagtataatgctgtttttaagaaggttaatatccatgtctttaccgtccacccacatatgcgattgcaaatcgtaaacttttgagttctggagtttaaatcccaccggttcttgctgtccttcctgagcctctgaaccatcggcattttctgatataagttcataaattttaccttttacgttaatgttaccgtaaggagcagtactaatcaacacagcatcggcaccgtgtgacaatacatataccgtcctgctcttatagcttgaatcaccatagtcggtaaagtccctctgtcctacaactccgtcatcacctagaa
>NC_017304.1:3070254
ctcctttgtaatcaattgtataaactcctcccaccggtaccagcagcacatccacatttccgatttccctgacctggctgtcacttaaaacatgtcccaaatctcccaaatggcaaacgtcaattccatctatcttgaatttgaaaataacattttttccccgtttcgctcctttgcagtcatcatggaaagaagtcacaccagttatttcaatcccgtctatgtttgttttcccttctgacttaacatgctttgcattttctgaaaccatgtcaacataattgtggtcataatgatcatgacttgtagacactatttccgcatcaattttctccaccttgtatcccacggtattatcatacgggtcggtaaccactcttatcccgttatccgatgtcagcaagaaacatgcatgaccaagccattttattttcataaccgttcctccttgcagcatacttgttgtgagcaatcaagaaatatagaatattagaatattt
>NC_017304.1:3079489
ttctttcttccgcttttcctcccggatgattatccctgaactccttcgtaaaatcgacaatggcaacgtctccctcaatctttatcgctgagcgtagtttggtaccttccggtattgtaggctttaatcctgcaactttgggacctttgatcaattcgttgacaattatttcggcaaggtggtttacacttttggtggtttcactaaccggtatatatcttatctccagctttagtttggaattatcctcatttgcaaaataaagacgtatcggcgatttgtcggcaatctgccgggcatcagcctcacttagcacaatgctgcttgcaacacttgcttcttcgttgtctcccaatccaaacctgtcgttatctaaacaacctgcacaaaaggataatatcatgatgcatacagtaataacacacaaaagtcttcgcatttaaccggacacctcactataaattctttatatctttataggatatttttatgccggtgag
>NC_017304.1:3100087
aaaacggcaatgtggtaaaggatgatttgttcctctgtctgacatcccttattacttttaagtcggttccaaattcaaaggtggttgtgcccataacggcaccatccattattgaaacattggccgagcgctacaacggcaaggttgtgaggaccaaaacctcaccccaggcagtaatggagcaaatgttaaaccacaaccttttcaaaaatcgtgaaaacatgtatcaatttctgctcaatttcgatgcaattgcaggcctggtaaaaataattgaattcttatgcctccaaaatacgacgttgacagaaaccatcaaggaaatacctgatttctacgtcagcaaaaagaagattttctgtccgtgggagttgaaaggccgggtaatgagaacccttataaccgaaaaagaccaggaaaaagtggaacttttggacggcgtgaaatttatcctggagaacggttgggcccttgtcctgcccgacgcggatatgcccctt
>NC_017304.1:3102979
acgagttaatatttccgtcaccatttaaatcccccagacctgtggaactgctttcaacgccaaaagtgaaccagtctatgtttacagggcctttgaataccaagtacaaatcatttattccggtgactttgctaatgctgcaagtttgctcctcatatgtattccaatctcctgtggattttaccgagagtgtgcctatgagagtaccattcggaccgtttaatctaagttcaatattggaagtatttgcatttgcaaccttggccttaaacgacgttgctccgtttccaaagtctatactcttgtataccagataatcaccactggtaatataacctattcctctgcctccttcaggtggaacacctattatctcaatacttgaagaattaataccgtcataatcttccgcttcaatacgtgtgttagccggctttggactgggtgtcggaaccggagtgtttccatccctcgtcaatccggcttcatctgccatttga
>NC_017304.1:3109661
tgaatctgcctgaattcggaacctgcgtaactaccaccggaggctcaatattgaggtttttattggcacctgtataggctgactggaagtattcaaatcttgtacctgtaccaacaagcaaatacgcacggccattaagaggcatcgtcggtgcggctgcagccggactgtctatcatctctttcgacgcctgtttagttgcaactctaaggcatattcttgctttggagttcaacctgatatcatctgtaattgcaccttcaatattctgcgaaataagaataatatggaatcccaaagttcgtccgacacgcgcaatcgtagtaatttcagcaataaagtctgtatcgctgctttcacttgaaaaccgcttaagttcggtaaattcatcaaccaccagaataaggtgggaaagataggaaaattctttcaaatctttgtttaatgccttaagttgcttgtcattcagcttctttttcaatttttcaattgtctcctcc
>NC_017304.1:3174704
attatgcaccaatattccattgtctccgacatgataagtgtaaaaatcattcaccttaaagttgtaaaccttaaccggttcattcgttatctcaaactttttctattccactactaaaacgttgcctcctgaatcaaccagcttgtctgttggttgcagcttcaccgcttcaacaaaaccaacatattttacataaaacaggtggccaagagttgttttgattatttctcaaccgattcttaaatgcaaaagctccgttgtctctctcacatatgtctcaagcaccgtcttctcggctacttcaaaagtctctggattcgttgcaattaccttgtctcctgccttgatattctctatcgcaaccaaacctgtcgcagtcaatatcatcgtgcctgcaacaaagcacttcattgttgatgccgccccggcagtgaaaacagccagcgcattagttataatctgaaatccgttgtaaagtgcatttgaatgcaatttttagt
>NC_017304.1:3176854
attatgaaccaaaactccgttattaccaacatgataagtatgaaaatcagcaacctgaaagttgtaaactttaatcggtttatcagtaatttttatttttttgtcttccaccactaaaacgttgccttttgaatcaagtagcttatcacctacatgcagttgcttagcctcaacaaaacccacatcttttacataaaacggatgatcaaaggttgtcttgattacctctccaccaattgtcaaatgcaaaagctccgttgtttctctcacatatgtctcaagcaccgtcttctcggctacttcaaaagtctctggattcgttgcaattaccttgtctcctgccttgatattctctatcgcaaccaaacctgtcgtagtcaatatcatcgtgcctgcaacaaagcacttcattgttgatgccgccccggcggtaaacgcagccaacgcattaacagtaatctgaaatccgttgtaaagtgcactggaatgcaatttttagt
>NC_017304.1:3205244
cggtccatgggatactctacccaatcattatctttaacccatatgaatttgttaaatcaattttaccaaatatatcattcgaagtaaatacggcaaattcttatttttcgccaattttcaccgtttcagtctttattggcacacaagtatagtttacccgttttgaataattataatgttattaattcataatataaatgataatgcaaaatataaatttgtccattgaaattgagcaatttaatgcaaagcaatatcaacaataaaaagaaaggaagtgaactgatggcaaatttcaacgatgccagggcagagggtattggcttgatccacttcctcataagactggtagtgggagccgttgtacttgcagtcacggcagctttgaccccgggcttttcaataacaggcttctggccgcttattttgggtgcaattgtccttgcagcacttgactatattgcattaagattcctcggtatacatgccagtccgtacgg
>NC_017304.1:3252309
tcctgccgtctttaatataaggctttacattggcatttgttgaatcaacctgggtttcaacattatttacaagggcctgggagcttcctatgtacaatgcaatggcgttctttaatctatcatctatgctgcttttatcctctgtgctattactctccgcacttttgtcctctatgctttttttatttttcacgctttcagcaaaagacatgcccagaggtataaccgccaaagcaagtacaactgcaatgcacagtatttttacaatctttttcataaaaaaatactcctttcaatcttactttgcatatttagtaaaacgaattttaagtaaaaaaagttcccatgcccgctcgtttttcccgaaacagacctaaaacaccttttttattttatcgtttcaatttgctctcacattatttttgacatatatgcaattcatattttattgtaacacaagatatttcaatacggaatataaaacccccaattcaaatgta
>NC_017304.1:3252827
taaagagactttcatcaactgtaagtgtttatctaaagccatagatgataagatatatccagaagctaaaggaggcatacaatatgaacaccattttagaaattgaaaatttatgtaaatattatggaaagcaggaaaatcagacaaaagcattagacggtataacatttcaagttatgaagggagaatttcttggcattatgggaagcagcggttccggcaaatcaaccctcttaaattgcattgcaactgtaattcagcctaccggtggaaagattattatgtgcggaaaggaagttcaatcactcaaaggcgccgaactggcagactacaggggaaaacagattggttatctgtttcagaattttgaactgcttgataatcttacaggccgtgaaaacatcctccttcccctgtctcttcataatgttcccaaaagcgaaagcaacaagaggattatggaaattgcttcgtatttggaaattacagatgtattggac
>NC_017304.1:3256080
ctgcttgcccgggtggcaaatgttctcaaacgttatgaaggccgtgccaatcttttggagggcgccgattttctcctggaccgtcagacatacacgctgtatattcataatcagtctgttgttcttcctaaaaatcagggaaaactattggaagtttttttaatgcggggagatgatattgtcacaaaggatgacttgtgcctggctatttggggaacaaccgaatttatcgatgaaaatgccttgcaagttaatttgacccggttgaaaaaaacaatgacaagtttaaaaatgcggcaaaaaatagtgtctgtacgtggggtcgggtataagctaatcatggaggaaaattcttatgaagcaaaattggaagatttttaagcaatatgctccctggcttttgttgttgctgtgtgtagacggacttgccgcagtcctgctgtggcttgcggacgtacaggcgttttacgcattaatgggcttcatcatccttgcaacga
>NC_017304.1:3263809
atacaccaattttaatataaaaggcctaaacctcaggataaactcttcccttgcagaatcatccccggcttttattctgttcagatactctataataatcctttttgtatgttccctgtcgtcgttcgtaccttgaaaatgccaatccaccggttaatttcaccccttattcttatatcgattcgtataccggaatggttttatgtcgcattgtcagcttcccaggtggatcaagatatttgagacccaattttgcaaacattttgcgttgttcgtgcagcgaatcggatgtatgacccaaatatcttttacaattgcaaaaacattctccacaattccccatggtagattattaacccaattcccgcagcgatgcttaaaatattggctgtcaatgcaaacagtatccgcctcagttttgaatgttgctccaggaagtttgcatacaggtaaacttcagctatcaatattatcaattcaagaagcaaatacgccaaaac
>NC_017304.1:3271386
atttgctcgtcaaccagtacacattcagttactccgtttattattgaattgtattccgccactacagattccggtaacggtacggtatccatagtttcgttaatggtcattcccacaggaagggtggtctttccttcttctcctgaatatttctctatgagttctcttatcgcctcatcattaaccggtattcccattctatcgcgaaattgttgggaactttgaatttcttttgacaaaaaaactttcagcacctcatatgcagttgctttatttttgctgtttttgtttatcgctactatatctgtaggatgcgccactattctgcccaagtccccaaatgtaggaaattttgaaagccttatgctatccggattaaaatagtaatttatgtgcgaattgcgataccataattcccaaggatttatgggatactcagtactgcttatcaaagtaattttcccatgctttagagcttcaaactccatccccgtatattc
>NC_017304.1:3287596
gcaaatactcttcactcatattatctaaaaaccactcatatatggaggattctttattttccgtttccaaatccttcaaatacaactcaaacagttctctgaacattctctttattttctcattctcagtcatttttacaggatttttataaatatacttatagttaaaatcaagaagcagtttcaaagcattgtacttatctttggaaaacataatatacggcctgttataactattttctattatatcttttgcaaggttgttaataatatcccgattggtatttcccagcacccttacaacttcacccggaatatcctccctctttataagctttactgttattgcatcctcaatatcccttcctatatatgcaattatatcgcatatccgtaccagacagccctccagcgtcattggccgcagctttttgctgtagtctttttccgtccagcacttttcataatcctccaaaaatttatcccaatttttgttcgtt
>NC_017304.1:3293127
tggaatgaattatccgcggacacaacagaaatggcatccattgcatacggaaataacaattatgtaattgtaaaaagagatggtaaaatactaacatcatccgacggacacgagtggaaagaaaaatattttttacaaggcggcagttttacaagtgtcacatataacggaaacatgtttgttgctgcaggtgcatataccgtggctttgccatacggcggccctctaacttacggtaaatgcgtgataatgacatcaccggacggaaacaattggcaactgcaggatgcagggtataatgccgatcttaaaggtataacatggagcggaaaaaaatttgctgtcgcaggtacgaatatcatattatcttcagaaaacggaatcacgtggaatgccgttgaagttaatgccattcttcatgacattgcttttggcaacggaatatttgcagccgtcggttatgacggcgttatcatgtcttctgtggatggagaacattg
>NC_017304.1:3298835
ttccacgacaaatcatatatgtaccagtggttggcagtaacacatacactcaaaaccgtcaaaggtattgccatccacttttcccacaggacgcaaattgtaaggaatattatggcgggaagcaaatatctttcatgcattcttgttataaaggtaaaagcgcttgaaaggatgaagaaagatgcaaagtacattgcaaaatcgcttttcctttttttcagcagatatgcaaaggctatgcctatgcaaattaaaaacagtatagttccccacgttttataggacaatatgaagaatatatttgaatcctttacaggttgtcctcccaaaagtgtccacaagttaaaggcattggcagtggcatacggataatcttcaacactcgtcagatacaagttgggcatccaccaaaagtagtcaatgctctcagctataaaatctttaacaacggaagtactcttcattcgttcataaagatcggtatgataatagaaaggata
>NC_017304.1:3301362
cccaagaataacccccagcaccacagatgtaaatatactttccggaatccacgcgtttttactgaaaataaattctttaacatatgatttccaaaaactttcagagtctttgttttcatcgggcatttgttcttcatcggattttttcactctttcctgataaagctcgccaatgcttgtcatcatcttaataaacaaaggaagaatcactatcagaacaagcatcataattcccaatacaaaaggcaaatgccgctgatttacataaaccttctgcgcataaagtccccattcttcattcaacgtattaccaatatgttcttttaaattttttaattctttcaaagcttcttttatcgaaggttttcccgtgataaaagtaaagaaagcaaaggaacttctgaaaaagaacaatattcccgtcacaactccgataattttttcgcccagcagcagcacggcaaatgaataaagcagcatcaaaaatgaaacgatcgaca
>NC_017304.1:3308483
gcactgcccctttgcccccacatcctgttaatgccaaagttgttaaaatgcttgctgctaatataagttttttaattgacacttactccaactccccttcagtattttattatagattttttatatagtatctttatatttttttgaatactgcctcaatgctgcaatcccggtcgtcaaagagtttgatggatattgtttgagaattcttgtcccccacaatttccgccccctctatcttccaaccggcaaatgcatagccttctttaggaatcgcagttgcagtcatttcataatccgtataatacttgccggtccatttactgttcgtaatgttgtcaggcaaggtgtttaacttaatagtgccttgttcaggattactaatgtttagcgtgacgttggtcagcttgccttttaatttgaagaattcagccatgtatttggtgatataatcaaatctgttttcaaagaatataatcattgattcatcaggattatct
>NC_017304.1:3324216
tactgtcccagccctcgctgaaaagtcctcttgtacctatcaggcactttgtgacaccttcttcaagaaggtatgtggtaaacaacacagccgtctttgaattccagtcccttccggaaccggcaatagcgcagaacaatccttcaacccccggctgtacttcaagctttatatcaagggaattctcttttgcccatttatttccgatctccacatacttttcggcaatatcgtcatcacaaagcaaattcttcgcagttaccattattggattgagcttgtcgatttcagggtcggcaacaagctcttttaacacacttacggctcctccgctctcctcatccaatacgttgttcacctttttgagcgacaaggcattggaaatctcaaaatccgtaataacggccactctgagtttgtcccccatactgagcatttcttcttttataatatcctttacagccagaagcttgcttctgctgtaagccaaaaccctgtca
>NC_017304.1:3326201
tttttaaacaacaattagtcactaatgccaaatctcttcttgaatctgtcaacacgtccaccggtgtctacaagcttctgctttcctgtgaagaaaggatggcagtttgaacaaatttcaacattaatcttttcctttgtggaacctgtttcataagttgctccacaagcgcattttataaccgtctgataatattttggatgaattccttctttcaactctttcaccttctttcataaaccttttgtgaaaatgcatttccgacgcattttcgtaaaattttcataaattattttaattctttgccgaaatagttttcaaaacgcaagcattattttaacacaaatatctataatacgcaagaattatttatcaagaaatgcaacgtttatactgtttacaaattcagcattgcttttggtctgcatcaaacggtttataattatttcagtaacttcagccgttcccagattgctcattgctttcctgatagcccaaat
>NC_017304.1:3360386
caccaggcaaattaataatacactaagaacctttcttaacatgttttacctcctcttttcattttttatttaaatttttcttaatcaaaaccagtgacatcaaaagtagggttcactttctccgttccatagctgtctgcaggtgacataatacgaatacggcttaaaaagtaggtataatttgaagcagatatcttttcatcaaactcaaatcgctcgaatctactttgccgtctttgtttaaatccgcatttgaaagattttttcccgtaagcaaagttatgcgaagcagatgctttttcaatatctgaaggtctgtcgagtttacttttccatcgtcgtttaaatcacccaaattctcatcattgtttccttcaacaaaggtaaaccaatttatattaagcaggtaaccgctgccaccggtaaattttaagtagagatcatggactcccttaagcccgctgacctcacatgtggcatcaacccactgctgccagcca
>NC_017304.1:3438400
ctgtgatgtatcctttattgttgtaaagctcctcaagccggttgaaagtatcaatcaatacatctttaatcagggcaaacccctgggtgtttctcttctgaagtacgtcaaatatgcttttttcagccttgtccaaaacataggaaacctcttccgcggcttcataacccatattgattatttcactggaagccttgataagccttcttaatatagatttttcttcgactatttttgcataatgttttgcatttgcagtggtaggaaccaaacttgccagattcgtaagatactcaagcccacctaccgcctccagactccctcttaccttaagctgttccgcaactgtaatgaggtcaataggttctcccttttcataaaggtccattattgcttcgaatatttccctatggtcctctctgtaaaagtcctggcttgaaattatctccgttacacttgacagaacttctttgtccagcagtatggcacccagtaccgac
>NC_017304.1:3441329
ttccttgtgtctcttgtaatttgtccgaaagttgtaatataaaagcagcaaaaacaacgcatagcccggtatggcaaccgtaaattccagaattgaaataattatcaatagaaaaaatataatcagcagataaaaacttgattttggtaaaaacatcccaataaattttttactttccatcgccactcctcctgtattttatgccctaaaccttattctgcattctagaggagttcaaatgctttgcaagttcggttaaatccccgtaatatttttccacatcatgattttcaattataccaagttttattttgttgtttattttaatctcaatggaattataactcacacccaaacgcctgccaagcatgtagcagattaaaattatattggacagggtttccgcgactgattcatgcacttcttccctaactccattcaccagcactttgaaaagatttgctatgtcggtaagaagttcgctctttagccactcaata
>NC_017304.1:3449672
caaaaaagccctggaagcaggagtaagcatcaaagagctgtttgaacttcctgtcagggaaaaaatcggaagagcgaaatatacgcccgaggatcaggtaaacagccacttcaacgaaattgaaaaagaacttaatgagcaaatagaagccctcatcgcaaaggaggtgcaataagatgctgaaggaatacagaacaataaccgaggttgccggtcctctcatgctggtacagaaagttgaaggtgtaaaatacggcgaactcggtgaaatagagctggcaaacggtgaaataagaagatgcaaggtattggaagttgacgggcaaaacgcattggttcagctttttgaaagttctacaggtataaacgttgcaaccagcaaagtaaggtttttgggaagaagtatagagcttcccgtatcaatggatatgctcggaagagtattcagcggtatgggaaagcccctggacggcggtccgaatattattcccgacaaaagg
>NC_017304.1:3458388
aacatatggaatcggtacatttacacctttacgattaaaaaaaactaatttaatattgtcatcattaactatttctgtaacatctttgacctttctttcattaagataatccagagtatattcaaaattatacttcgtaaagaatcgattaatttcttttacaccttcattttcaagatatttatttaaaaccacgtcttgtttgccataagctataccacggtgtaaaaacggattaacatatattgaattttgcatgtaatcaaaccactgacgtaaaatattattatttgcgttattgtctttatcatcacctgaaaatcctgtgttgaaataaacagtccttaaaaaaaggactttattatttaaatccgtataaactttcttttctgtaatacctgactttgcagtcgaacccattctctgaagcaataactttctatcaagatataattcctcattaattattcctttctctgtatgaaaatcaatcaagtaat
>NC_017304.1:3462102
tacgataatttatatttataacaatgaatacataaaattatagttttataaaattttaaggagaattttgtatgaaaaagagttttatttttaccgttataatgctgatgctttttagtcttatcctcgcaggttgcaattcggacagcaaagtttcaggcgccaaacgtgccaaagttattgacattcagttaacccaggaggaatatgcttttggagttgataaaaaccaaccggaactgcttgcaaaggtaaatgagtttatttcgcaaatcaagtccgatggaacccttcaaaaaataagcgacaaatatttcagtgacggggaacctgaacctgttatatctgcagtggaagacagcagcaaagaccagcttgtagttgccacaaatgcggcgtttgagccttttgaatatactctcggaggcagcgagtattacggtattgatatggaaattgccgcacttcttgcagaatatctcggaaaagagcttgtaatc
>NC_017304.1:3501461
atggctgcccacgtattttcattggcataaatcggaacatcatattttcttgaaattatgcctgctcctttaatatggtcgctgtgttcgtgcgacactaaaatagcgcttaattccgaaggcttttcgccgattgaaacaagcgcttctgtaattttcttaccgctaagtccggcatcaatcaaaattttggttttaccggtagacagaaaaattgcgttaccactgcttccgctgtataagctgcaaaatctaatcatttgtaatctcccaaccattaactcgtccgttattttcttactatctgcgcacctaatttgcttagctttccctctatgttctcataaccgcgatctatgtatcttatattatacacttcagtcacaccttctgcaaccagtccggctataaccagggccgctcccgccctcaaatccgtagccttcacaggtgctccggaaagttttcccactccttcaataatcgctattctgccctca
>NC_017304.1:3510847
acacatagcttatcattattgaattgctgataaatgaagcagctataaccataaccacttcatatattcccgcatacttccacaaactgttgtaaagcttcatcacagcataagttataagtttaacaactgttgaaattacggcgagctttaccaagggttcgataaaacgttccggaatatttgcatagtttaagtcaaacctcaaaagatatgcaataacaagcgatatatttactaaaaacacatcaattgcaattaatccatttgctctaatcttttgtttcattgtagacccccaaatatgctacgaagtttaatgttgctaaaatttatacttaattgcttcacttatgtctattttattatagcagattgaatacaaaaaacaaaaacaaatttttgtaaacaaaaattaatcttggatttttcttttatttctactgaattctaaaacacttttgagagtgttaaataagtaaatcgaagtttcaatttta
>NC_017304.1:3511339
caattttaaaaatttgtgccaaaaccatatatataattacacctacacaaacttgaatcaaaagagtcaaccaagcagacaataccattaatttaacactgtaaaccaccaatcccatcacaacagacaacatcaacgaaggcattatatctgccaattgttctttatagctataattaaggagctttgtattagggtatgaatttattattgtagaaattaaacttgtaataaacgctccaaatgcaattgcatatactccaaattttaaactgatcagcaaaattaaaagttcgagaactttcttgattatttctatttttaaaatcaagtcgctgtaccctagtgctttgattgcctcaagattggctgtatgaaaaggcataaacatataggacatgcaaaaaatttgtaaaaaaggcacacacggcagccatttatctgtcaggactattttcaccaacggctcggctaccaatgcaaggcctatcatcatcgga
>NC_017304.1:3514291
caattccaataagaggtgaactgataaaactcgaaatactgttcatcagtaaactaactctttgactcaaatcggtaatttcgatgttacctgacaacaaactgattattttgtttattttatttcttgtcattatcgaaggtatataatttacaacaattgaaagtatataaattaatacatttataataatgggtaaacatacaaccgatactgctgcaataattattcccgttactttcaagtccctttttgcaggaatgaaaatcaacagtaaactgatccccaaaaagaaataggctattgtaaaatttgctaatgctatgcatataataataagtaaaattatcataatatttagaaacatagtctttttttgcattttcatacttttaattataaatattaacataggcaaaagtatcaaaattccataaataaaatcaaaagaccctatatttctcgattcaagataaagcctttcttctattggagtggat
>NC_017304.1:3517505
agacttaacctttatggtttgtccatccaggaagttatgattacctccaaagtgcccgcatattcccacttttaacacggctgtttcctcctcatagcctccagtagcaatagcctagtttctcgattttatttttatcaaatattccctttacatcaataattactttttcgctattatcaatatttttaaagaatttttctatctgctcccaagccatatttttaaattcatcatgggcaacggcaaatacaaggcagtccgcatctttcacatcatctatatccatcagttcaatgccatattcttgttttgtatcttccctgtttgcctgaggatcaaccactatgggttctattccatactcattcaatcctttaattatatctacaaccttggagtttcttgtatccgggcaattttctttataagtaataccgaaaataactacttttgatttttttactactttattgacatgtataagcttcttaattatg
>NC_017304.1:3519149
gttaataaataaaattttgaatttgccagcaataaagcattggaaagcagcacaattaaatgtgctatccataacagatacctgcatgtcctgtgtccgaaataaaagtatgagaaccacttgtatttaaaaacattaagtatccttatatcaggcaaaatagccattaatatcgtacgattcatacgtacttttcttttaaattcatcctctattacttctcccgctttttcatatgccacagcatcgtggttgcatatggccctttttccttttaacgcataatataggggcattgcagcatcatggcattgtataggatcaaaatcatgatattcgctgtttctgcaagcatacagagcaccgtttccggccgttattgtctgaattcttccttcaatttcacgggttgcaaggtcactgtcccagtaaccggcctccgcactgctgacatcgctggcttcccgattcacaattgatagccttccgcaaacatacgc
>NC_017304.1:3531564
tcaacgattcttattatactacaagattgctggaaatacaattatataagttgatttttctgggaaatgatttttgatgtgcatttaaaaagccggttttcaccggcttttcctacgcattaaggcaatactacttgcttgagaggtttctttccgccatctctatagcctttttgactatattaccgcagtcccttgaagtaacagagccccaaccttcccttgcaacggtgtcgtacactccaagctcctttgcaatttcggttttgagctcctctgacattatacctcttctgctcatcgtatttgcctcctttttgcattggcctgaaaagaccaatgtcaaaaaattttgcgtacataattattatcctcattttttaattattaatttgttgaaattttttcagcctgctcaattctacggagatttcctgctaatacatgattttgaaggattttttggaattttttgttcccaactttctgttatgttaata
>NC_017304.1:3552263
cctcatcaaggttgtctatggcaattctcaatccttccaatatatgagcccttgcctcggccttgtcaaggtcaaatttggtcctccttactattacatcctcttgatgcttgatgtaataatctatcgcctgtcttaaattaagaaccctcggctcaaactttttctcgttattgagtacaagagccaccatgtttacattaaatgcatcctgcatttgggtgtttttgtaaagctgatttaaaacaacatttgcattcgcatcttttttaagttcaataacaatccgcattccgtccttgtcggactcatctcttaaatctgaaatactgtcaattctcttttctttaaccaattccgctattctttcaatcaatttggctttgttaacctgataaggaagttccgttacaactatgcgctgcttgttgcccggcatttgctcaattgtggcaacggctcttacaatgatctttccttttcctgtggcatatgcatcc
>NC_017304.1:5550
gaccctgaaatatttgaagtaacggaatttgattttgaggttctgcttacaagattaagggaacttgcttttttaaacaagggtcttaaaatcatattaagggatgaaagacctgaggagcccgttgaaaagcatcttcattacgaaggcggaatagtatcttttgtagaatacatggacagaaacaaagatccgttgcacgaaccgatttattttgacggatataaagatggctgttatgttgagattgcgatgcagtataacaaggatgtatatgttgagaatattcacagttttgcaaataatatatctacggccgagggaggaacccaccttaccggatttaaaacggccataacaaaagttcttaatgattatgctaaaaaattcaattttctcaaggaaaatgataaaaaccttttaggtgaagatgtaagagaaggtttgaccgctgtcatcagtgtaaaaatacccgacccccaatttgaaggacagacgaa
>NC_017304.1:35076
tgtacataggggacaatgaggagagaagcattcagtttatggagcatgaaatctcctttacgcagtttattgaccttcccggcataagtgaaagttccgagtgcgaggtggattacaggataaagaacgcaacctttatccctcaggaggacagcgacggtgaattaagaattttaaaagccgaggtgacagtgggtcttacggctgaggcaactgacaagaaaaatgtggagattgtgtccgatgcatacggcttaagatcaaatattgagaatgagaggcaggcatttaaaatcaacagggttgtggcaagaaacagaagtcaggtaaccttaaaagaggtagtggagtttgacggtaacagtcccgatatatcagaagtgttcaatgttttgtgcaaacctggcctgcttgaatgcagtgcaggggatggatatgtcaatgtggagggaattgttaaaaacaacatcctctatgtggcaaacaatacagaacagccg
>NC_017304.1:60993
cataatccgaataggttatgataccagctcttgtatattcatcaaatatatagggaagtaaggctattgagtttctaatggtgtcaaaaccttctgtacttttcagggcatcttcaatatcttctaattggtcatcagtgggtcctttaaaaacactattacctggctcacattggattttgcttgcaacgaaactaccttgtagattgttgctttgaccgttaatgacaatttttccgtttggagcaaatgcaatgccgttgacattacagttatttgtttcaatataaatgtttccatattttgttataagatacacatcatcaaacgttgctccatttccttgtagaattatatcgccataagcgtatataaaagcagatgtggcaccatcaattaattcttgcctaataccattgacgcttattataagattgccgtcaaaaaacatattggatttaagtacaaatgcatcgcctttgtcttgttttataagatat
>NC_017304.1:64676
tgttgaacctgaagttatagttgatacaatggatcttgaattagaaaacatgaaagcccgccatgacaaaggcgtatcactgtttaaaaccatggcagcacagttcccggcatggggaatgataggtactcttataggccttattaaactgttggaatcactggatgatccatctaaaatcggttctgccatggcggtagcgttggtcacaactttctatggaagtattcttgccaacctgatatgcaaccctattgcaactaaactggctgaaaagagtaaagaggaaatacaggaaaaaaagatgattattgaaggagttctgtccatacaagccggagaaaatccaagaattttggagcacaaactgaaaaccttcctttcgccgaaacaaaaacttgaatatgacaagatggcaaatcaggctgcagaagaaagaagaagtgagagaggcgaaagaagtgaaaaaggcagagaagctgctgtgtaagtgaggtgta
>NC_017304.1:73879
ttctttggtttccaaggacttctgggtatataaaagtgttttccagattattaagaggggttgtttaaaatatggtttttgatgtgttgataccaactgctattgttggaggagtaggtcttttggcaggacttggcctttctgtggcgtcaaagaaatttgaggtaaaagttgatgaaagggtcggactggtaagagaagttttgccgggagccaattgtggtgcctgcggacagacgggttgcgacgcatttgcagaggccgttgttgagggaaaatgcaaaccaaacggctgccctgtgggtggacaggaggttgccgataaaattggcgagattctcggcgtaaaagctgaagcagctgtggcgaaggttgccagggttatgtgctcgggaacttatgaggcgtgcaagcaaaagtatgagtattcgggaattgaggattgtgccgcggcatcagttctttttggaggaccttcgggatgttcttacggttgcgtt
>NC_017304.1:78545
tcaagggactaaagcggttattctaaacgactctggaattattcaagcaagacatgatctcccacataagcaaatcataaatgaaaatggatgggtttcccatgatccggaagaaatctatgaaaatgtaattaagaccgtgaaaatggtagtggaaaaagcaggcatagataaaaaccggattctttgcgtgggaatttcaaaccagagagagacaacagtcgtatgggacaagaaaacaggcaagcctctttgcaatgcaattgtttggcaatgcaacagagcaaaagatatttgtgaaagaataaaaaaggcgggatacgagaattgtatagccgcaaaatcgggtttaaagctttctccgtattatccggccggtaagatgacatggtttatggagaatgttccggatgtagacaaaaaagcagatgacggagatgcggcttttggaacaatagatagctggcttgtttataaactgacaaagggaaaaagttata
>NC_017304.1:81513
tttggatgaagagacaattctttctgtggctgaaaaatgcggatgtgtattgaccttggaagaacacagcatttatggcggccttggcggtgcagtggcggaagtgcttaaaacacagacaaaagcttccctcatgattgtaggaattccggatgaagatgttccaaatggaactgatgaggaagtatttagctactacggaatggatgtgcctggaattgtactgaaagtaaaagaacttattgaaaaaaagaaatagggattcgcaaaccgcaaacaattcgcaagctacagtaccttacagagaaaattaatctatcgccagacggaggtaaaagaatgaaaggaaaaatgaaggtttgtgtgttgacaggcaaagaaaagctggagtgggtagaacgcgatattccacagccgggaaggggggaattgcagatcaagctgaaacatgtgggcgtgtgcggttcagacttacatttttacaaagaaggacgtcttgc
>NC_017304.1:90392
gatcttgattcttttaaatgcagcaaaacctcattatttttacgggacagagaaaaatccaggggaaggtcctcttccgctatcgacacaagtttttctccgtagtctaatacttttgcataaaaatttctgttttttaaagcatcaaatattctaagcaggtaaggggttgaaagcagtacctttttatcgaaaaacgcactgggcattgactggtaagtgtattttaatctttgttccaaatgcttctcgttttcatatatttccatgagtatattgataattttttgatccccttctgaaaaagtatgctttgcagggtcaaaagtaaaatttttgccaaactccagaggtgtgtttgtgtatatgtggtctaaaaactccttcatattctttacaatgtacaatctgccgatgccaagtctaagttcgactgaggatatgtagctgctaaaataatcccggttgaattcatagctcacctcaatctgaacttcctg
>NC_017304.1:109505
tggatgtgtttttctgaaaaaaaaacccgtataactacgggaactggtattagagagggaaaaaaacttttcccttggatttctgtttatattatatatcttatggatattgcaaaacaagtccaaaagtgttctattttgagaacatgcccaaaaaatgtttaacatgtattgacaaaagtgtaccggatattttcttgaaaaccgtcgcaatgcgaaacaaaatgttctgattctaaaatatattgtcatttgcatgcatcattgcatttgccaaagtatttaattagaatatataaaaaatatgtttattatgagtgtaaaggagaatgggaatgattcttgacattgttgacattatagaatggataacgaatattcccgggaatttaaagataattctgggaggactgtacaacccgttggttttaatagtgaaaataattgcagtattggtcataagtgttttgctgtcgaaatttggaagcaagatgataaga
>NC_017304.1:117511
gaggccggagcggactgtatttgcctttgcgataccaatggaggaacattcccgaatgaaatcaaggatattaccgccagggttgtgagcgagtttaacgtgaatgtcggtattcattgccacaatgacacgggcatggcggttgccaactccattatggcggtgctggccggtgccgtgcaggttcaggggacaatgaacgggtttggagagagaagcggtaatgccaatctctgcacaataatacccaatttgcagcttaaagcaggctatgattgcataccgcaggaaaacatggcggaccttacggctactgcaaggtccataagtgaaattgccaatgttatacatgatgaaagggctccgtatgtagggaaatatgcatttgcccacaaggcgggaatgcatgcggatgcggtaaccaaaaactccatagcttacgaacacatcaaccctgaagttgtcggaaacgaaaggctttttctcatgtcggaagttgc
>NC_017304.1:141195
gctctgtaaaaattcctgccgaacaaaaactttttacttttgctgtatctgtttacgtcaattgtttccatcacatttttagtgatgctttcacttgtcatggaactgtcttttgcgtaagcctctgtaaatttcagtacgccatagcgttttcggcatttttcacatacatccagatgctctttaattctctttttctcttcttccgaaagatgattttcggaatatttaattatgtcttcaaaattaaaattgcatttcatttttatccaccgtccttttcgagttcttcatactttttgcaaatactctgcttggctctctggattttcatctttgcagcttcaggagagattcccaatatgtcgccgatttctttaaaagaaaaatcctgcatatatcgtagaagcaacgctgttttctggtcttccttaagctcgtcgataagtttgattatttccttttgccgctctttcatttcataggccagctcgggataa
>NC_017304.1:145319
ttattgaactggtgaaagaattgaatgtgccaattatccgttatccgggaggcaattttgtgtccaattatttctgggaagatggagtcgggccggtagaggataggcccagacgcttggatttggcttggaaaagtatagaacccaaccaggttgggattaatgaatttgcaaaatggtgcaaaaaagtaaatgctgagataatgatggcagtgaaccttggcaccagagggatttcggatgcatgtaatttgctggaatactgtaatcatccgggtggttcaaaatatagtgacatgagaataaaacatggagtaaaggaacctcacaacataaaggtttggtgtcttggcaatgaaatggacggtccgtggcaggtcgggcataaaacaatggatgagtacggccggattgctgaagagactgcaagggccatgaaaatgattgacccttcaattgagttggttgcctgcggaagttcctccaaagacatgcccact
>NC_017304.1:149423
agcaggtttcttctgaatttgttgaattcttcacccacccaaaggctgtataaatcattgtcattaacgtttcctattactttggctgtttccattgcacaacatggcacaatatttccttccggattaatctgcatcatgtaaaatggctgtgggcaaacttgagcttctaaaatacggtttccgttttgagttaaaagattatccgaatccatgttaaatttgtctttgtactcaatttgcgggacagccggcaaaagatgttcaattgcgataatatcgcaaatatctccgaacatatttaaaaatttttcctcgtctccttcttccaatgcacaatcgattatttttatatataactgtgtggtgttttcgcttttttgcttggcattataaaaataagacaaattatctacaatttttgatatgccgacttttttaccggaaatctcttcatattttccagatgtaacaccttgtattgatactctaagctttga
>NC_017304.1:151001
taatttccactctttctgcaatttctgcatctttagccatctttaccatgacaggaatgtctttattaatcaatggctctccttgtcccattaaacataacattttcagtttgtccggaaattttttcatttggtgaataaattttccgtatgtctccattgacatgttttcagggacaaaatcataagtctttttcatggcgtccaatcccaaagaatgagcacagtatacgcacttgaaattacaataggttgtcggaaaaacaaatatgctaaaaggtgtttttaaaggaatgactttagacagttttattctttctgttccataaatgggtttaatttccgatgccattttattctccttttaagtcaaatttttacacttttattcaaacagttttaaaagtctgggcgcatccgggtccaaattctccagtggattgttaatcgcattaaagcatgtacaattgttgcactcaggtatgctgtctttctgatag
>NC_017304.1:154804
aattcagacaacatttataatacacctcatctacatattagatattataagaaatcgttagcttttgtttcatgtttaaaatattaaactaattttcaaaaaattgtcagtacatagaactaaaacagagatgattccaaggattactaaatagtttattgccttcttctattgatatagttttagtaaatcagatgcatactcatccagtatatcttctttaaacataccgtacttatattgctgacactttgcacatactcggttattttcttttttagactgcaattgtagccttctgaagctattcataacatctccgttccagatttgcaccagactttgttttaagcagtccccaacaactattggtttttctacggtacaacacggtatgcattttccgtcaggatatatctgcaaactataaaatggttgcgggcaaatattggtattgggtacttggttaccgttcatcgtaacataaaattcattttggt
>NC_017304.1:156277
agtgataataaagttcttatttcaagtgtattttttaactttatcacagcttgtccgcttggttggagcaaatctatgatattttccaacaacttaaacggttctttataagaattgagtgcttcgcccaaaatgatatagtcaaaactatctttaacataatattcatttaagaactctattctgtcgcaattaacatttccttcacatgtatgaagcaaatcattataatactttgcttttgttgtaaatgcatataatttaatattatcagcgccgttaaatctcaacttatttttaatttctaaaataggaattccacactttgtgtctattcccaatacgttgttttcaccgttggaattttcatatgaagccatatttattaatggggtttcaaaattgagtaagtcttcccaggaatcaatcccatagtatttgtctttgaaattttttctgccatttcttaaagattgtttggttgtttcaggatccttatc
>NC_017304.1:166385
ccgagcagatccttcaatgcttcctgcaaatcctttgctgaagtaatgttgtactcagaaatgagatttctgataagctctttcttttctggtgttattatcctttttcttgccataaaaaactcctcctatactttattattctatcatagaaggagtcaattagtttacataaaatattttacaatctctattattatgataaatattacaattctttagtaaaaaacgcaagtgccaacacagttaatttgcaatttctatatcaatctactacactttttcttcaattttaatgaatcgttcaggtgcacaacttgatgtctggttatgggcataagtattaaccctgctatattctttttcccccaaaagtccaataaccatttggaatcctcgacatctaagactccgccttcgtctaaaatatgattcagtctgtttttttggacttttttcttaaaatcatcaggtttcagttttagaataacctctctggt
>NC_017304.1:174483
tcagaaattttatcggggaaatatcatgctatggtactaaactttccaaagaagcaaattgtaagttaactgaaggacaatttgaggagatgtataaggttcttttagaatttccaagagagaacggtttcgataaaagtaattggactatgactgctttgaagcaatggatcaacgaaaagtttggaatcaattatactgaagggggagcacgtacaagcttgtacgaaggcgggaatttacaatgcaaaggcaaaaaaatagtgtaaaaatgcagaccccgttaaacaggaggcttttaaaaagggacttaaggaaacggtggatactgcagatgataatactgtaattctttatgaagatgaagcaattatcactctgatgaaccgaccaccacaggcaaatgggctgctgaggggaagcaaccggttgtgcgagaccttttaaatcacttactattcaatgtataacgctttctcaatattattcaattggaaaaa
>NC_017304.1:176929
catgacatagcagaaggaataagcatggccgacagggttattgtgctgacaaaacggccggcgacgatcaaggcaatacacgatatcaagctaagctgcgagaatcggacaccgcttgcttccagagaagcaccggaattcagggagtatttcaacaagatatggaaggagcttgatatttatgtctgacaaaaacaagccggacatatccccggaacaccgtgagtttttgaggagagtaaagagaaaaaagcaaatcattctgattacccaaatagctgtattgatattattttttgctttctgggaattggctgccgaagtcggactgatagatccgtttatttcaagccaaccttccagaattgtaaacactattgtgagcctgtacagaaacggcgagctgtttcaccatgttatcgtgacatgtgtggaaacggtgcttggatttgttttaggaactctcattggaatattgatagcaataattctctggtggt
>NC_017304.1:182276
aatatcaacaataattccctcatggatgttaagggagtaagttgccgccttgaaagcgtaaaaagcctcttcctcaccggaaagcagtctgaaattaatgtctgtggcaccggttaaaagctttaaaaactgatccctgttttccgcctttcttaccgctgcagtggcaacacctatgatgcgattgcagggtatgccgtatgaattgcacaatttcctgtatagtttgacggtttttacggctttgtgcatggcaatatcatttagtagccttccgtcaatcatgttttcgctcagtcttatggtctcttttatgtcatcgacgagtctgaaagtaccactgggcaatatttcgaatataacgagccttacggagtttgagccaaggtcaattattcctattttttttgacatggttaatcccacatttcttttaatttgaattaaactgcttcttattctaagataaagctgccaagttttttcatcctaattatacc
>NC_017304.1:190685
aatagatgaaattaacggacttctcacgctggagggcctgagaattatatatgaaagaaacaagtagttttttataaaatcatgcatttaaagactattgaacgcatattcagaaacaccggtttgctttctggatatgcgttcaaaatatatcatgatgatatatcatgatgcaatcttttttcttgtaaaatcaagttgtaaagtgcgaaagtgcttatgataagaagcggaaatgtcggcattgcaaatctgccttcgccgccttccacaagagctatcaggaaagacacgccgacaatcaaaatatatgcaaaagcgaaaataagcagtgttttatggctgtccggcctgttttctctttttcgctgatttatgaagaatacaaatggtgctgttatgaaggggatttgcaataaaatcaaaatacttctttggataatgtttacaaacttgatcggcctggacacatttgtttccctgcggataaggattccaaa
>NC_017304.1:195264
ttataataacaggaatgatttgatactaatcttattcctgttttttgttattgcttgctcttttattttgaatatcagggataattatacttatattaaattaccgggcctcgattttaatattccaagcacgtgcctttttaaaaacattacaggaaaaaactgccccagctgcggcatgacaaggagttttgtttccataagccattttgattttacaggtgccatgcgttataacatggcgggtatctttgcatatacatggtgcgttctggaaataatatacaggattctgcgggtgctatcaaagaacggttcggttctgcttaagcctgtgaggtatcttataaacattataatagtaataacggtagttgttgctcttgtcaattgggagatattcaggtatcttattaaatggtaagatataaaggacgctggcgatatattttagtgtggaataaattatcgaaccatggtataatatgtgattatggatt
>NC_017304.1:208195
aagatggaaccgtcgattatcaagctgcttcctttggaattggatactttgaaggagaagcttcaaattaatgaaagtacggaaaaaatagtggacggatgcatggaatatgagccggatcctgaatatgtattcaacgtattggttcgaaaatacatcaaaggagtggtatacggggcttttgtggaatcctttaccagtgagcaaaattccagaatgactgcaatggataatgccaccgccaatgcaaatgatatgttaaagaagctggatcttttatacaacagggcaaggcagtcgaaaataacccaagatattactgaaattgtcggcggagcggaagctttgaaataaagcagaaattttactatttgataaattttgatatgaataaaatccgttttagaaaaaggacgaatggagtgaagcaatatggccacggaaaatgtaggtacagtggtgcagataattggacctgttatagatataaggtttgagag
>NC_017304.1:217908
atgaatttgacaaatattatgttgacctgaaatgggacgtaagttttccttcctttgcgatttccaaatatcttaacatctacacgcaggaaatccccaagtcttacagaatagcaaaacctcgcagtgtgaaagcaaaggatgtttccggaaattcgaactcataccgcctgaaggagctcaattcaggtacaatttactatattgatgcgactgcctcttacacgtatgtcgaggacagcaagctatacagaagtgcggaatcggctgcttcaaacagggtgaaggtcttgaccgagattgatatcagcgcatatgcagtttccacaaacaagattaaaatagaatgggatgatgtgtggaatactgacggaagaataggttacaagctttatatttccgaaaacggcagttttgccaatacgccgccgatatacataggaaaagaccagataggcccggacaagccggtaaaagttaatgaatcaacgggaaagctg
>NC_017304.1:246124
tcaggataaaaacttgaaataactccttttttatttggtatagttaaaagtttttcgcttttactttattgacaaatacctgttaacagcctaaaatcataataaaatcggcgcttttgctgcctggatataaaaaaatgttctaatgtctgcaatttacgatatggttcagttatattcaaaagcccgatatataaggcgaggtgctttatgactcaaatgcgtgatataacaaagatacagcaattagtaggcaatatcaccgaacaggatttaaaatatgtagagtgctatgtttcggaaaagtagggatatttatttccagtgtaggcatcgataaaaaatattttgaaaacatataccgaaaatatattcccggaaatcctgactttaaaaatgattggatacaatttgtcattagccatgaagttatggtatatataaagaaattcataaccgagtaccaggaaagaattattggatataaagatattttggaa
>NC_017304.1:249571
tttgtccgcaagatcttcgcagttgttcggctctgacaaaaatccatttctgccgttttccgatatttccgggataccgctgaggttgctggcaacccagggatttcccatggccattgcttcaagtatggaatttggaaacatttcacctttaaccgaagcaagagtatatatgtccagggctgcctgaatattgggtatgtctcttctgaatccggtaaaatgcacaaattcctccacgcccaaatcttttgcaagtgttttgcaagcttccagcttctctccgtctccgactattacgactttgaaatttgatgttttcttaagaatatgtgggatagcttttataagaacttcctgccccttgttgtaattgactcttcccacagtaccgacaagaacagtgtcttttgaaacgccaatttcgtctctgaaagcgtttttgttccattttgacacgtcaaatttcccaatatccactccattataggtatttataa
>NC_017304.1:261271
caaaaagcctgtaaaaggtttttgaaaagggttcgctttgttttacctcacttcccatatataaacccctcaatctgtcacacaggaattttttattttatcaacgagcatttttaaattcatcttgttttgcaggaaaaactcctcactttttaaggaaagctcagcttcatattttcttatatctgcgatgccgtctttgaacgtttgatttatactgtcaagattggcaaactcttttacattgcaaaagcttcttgaaaggatgaccatggaagagcccaatctgtaatgttcggcaagtatgttttccgccggcagaagacctgttccaagccgggcaatgcctccaaatccgtagggaatggatttttgttttatttttttgcaaagcatttcgactgtgccgtcaaccaaaggttcaaacataaatttcattctataacctaagtgcaagtcattaagtcctatatgtatataatctattccgctttcgccaa
>NC_017304.1:271591
aaacctgaggaagtagattggggtagccgcaattcggccaatcttacgtttgaggagcgtcttgccaaattcatgaaagacagcgacgaaagattgcacgacctcaagaaaaattttgaatccaaaaggggcggcggaggatacagaaagtttgtccagtaaacctttttcttttgtaaaaaggttaattgtgtgaagctttggcctatcaccaaagattaaatggcttgttgcattttttgcctgtaatatgcaatagaatatggtgcataatattaaagggacttttattgatgtgaataaaagtctctttttgaatgtattaatttttaacggtgaatgagcaggataaagaagcagatattttattgtattggaataaatcaccgttaaaaaagtgttgacattgaaaaaaacgtatattataataaaaaagtcattaggacggaaacttcataatagccggagtggcggaactggcagacgcacaggacttaaaa
>NC_017304.1:273220
gctggcactgaatgcagcgatagaggcggcaagggccggagacgcgggaaaaggatttgcagtggtcgccgatgaagtcagaaagcttgcggatcaaagcaggaaatccacggaagagataaatttgttggtgaacagtatacaggaagaatccgtattggcgatagagtccatggaaataatgagaaaagtgtcggcagagcagagtgaggccgtcaatcagacggacaatgctttcagtgatattgcaaatgcaatagattccatagttttaagaattgaaaatgtaaatcaggcggttgagaaaatgcagaatgacaagggagaagtaattgccgcgattgaaaacatttcagcggtttgtgaggaaacggcggcgttcagtaaagaagtggcgatgacaacagagcatcaattgaagtatattgatgagatgaaggaggcttcaagcagcctcagcggacttgtgaaggagcttgatgcgaaattggcaaagtata
>NC_017304.1:282021
tcatgttatgtctgacaaaatagtaccaaataaagttatttattggacgtatacaaaagaaaattggtttcagagagtcaaatttgtcaaaggggaatacccaaaatgggagtatcctgttattgaatttctggccattagaaattgcgaaaaatgtaatagattgcattatataagaaacgggaaaaaacatgtatacgttattgattccaagaaactggatgatataaattgctcgtgtaaggaagcatttgcaaaaggtgaattagaagaatatttcagtatgaatgattttgagttggatgaaatagatgctaaaataagaaaaaatgaatcgtatgaattaccacgaagggttaggttctgtcatgaatgtaagaggatatttgtacagaaaggagatgtgctgaaaatttattgtttagaagaattgaaagaattaacttaaagagaaaccattttatgcctctgattgtaggagtacagtgaattgtaccgga
>NC_017304.1:289702
tgaaagaagaaaagagaaaagaggctcgtgatcgagcctctttctattctataatgaaacaagtttatttttgaagcattgtttttcaggcaataagcgaaaccaaaatatttgggataagcaacgccaccgccataccgtatagaaaatccagccataccactgagcctatggcacacaggtaaatcaaccccaccaaaggggtggcaagaatttttacaagaatgggcgtatccggatgctttactgatttccatatgttggcggcatcccccacgctggggaaagaatgcattgctatggatattcccagccagattaatattatgtcaaaaaaatcaggactgttaaatttgaaaacaggtatggaagcggctgaaccgataagggcaccgacaacggtgttcagaataaacggtcctatgcctataaggatgttttgccagggcttttttggtatctcatgtataacatatccgctggggtttttaaattgaaaa
>NC_017304.1:300181
ttggagcatcataagagaggttaagcaatctgtcagcatacctgtaataggaaacggggatgtttttacgccggaagatgccaggagaatgtttgaagagacaaattgcgatgcaataatgattggcagaggtgctcagggaaatccgtggattttccgaaaaataataaagtatcttgaaggctccgaggattttgacctggatatatcccttgaaactaagataaacataatcaagagacatatgcaaatgcttgttgaacttaaaggtgagcaatgcggagtacgggaaatgagaaaacacatagcatggtatataaaaggtatgcgcaacgcttcacgtatcaaggaaaaagtatttaaagcgacaactcagcaagaagttttcagcctgcttgatgagcttttggaattcaacatgtaataatgtaacaaaacatgacatataaaatatactatatttacaattttgcaacttaattagttcaaaatattgattt
>NC_017304.1:306852
aatatttgcaaaacatgtttttgatgttgattattttacaaaagttctgctggcctttttatgcttttgcatgatttcggcttgcgtttatatcataaatgatgttgtggatgcggaaaaagacaggcttcatccaaaaaagaagttaagacccatagcgtcgggcatgataagtaaaacggaagcattggtgtttttggcagtactgttgccggttgccgtaactttcgccttcatgctggacacaagttttgcattggttttgcttttgtattttgcaaacaacatactatattccataaaagtcaagcatatggttatacttgatgttatgtcgatagctttgggatttctcttgagagtaatcggtggagctctggtcattaaggtgtatatttctccgtggattttgttgtgtactttgcttttgtcgctgtttttgggcttcagcaagagaagaaacgagcttgtggtgctggaaaacggtgcaaattcccaca
>NC_017304.1:312224
attttaacaaaacttgaaagatatatgacaaaaagcccaatacaacggaggtatggacatgaaggttgttacgcctgtgcaaatgagagagattgactcatatactataaacaaagtggggattccgggaattgtattaatggagaatgccgccgtcagagtgacggatgaaatcctgaaggattacggaagccttgtaaataaaaacatagttttattggccggtaaaggaaacaatggaggggatgcctttgcaattgcaaggcatctttgtaataaaggggcaaatacggttgtttttatactggcagctaaaaaagatatttcaggtgacgcgcggataaatcttgacatactggaaaacatgggcgtggaaacggtggaggttttggaaggcaatgatttgacggatatggaaaaaaggcttgagagggccgaccttgtggtggacggtattttcggtacgggcttaaaaggcggtgtaaaaggatttagaggga
>NC_017304.1:321640
tagacagtttccttgaggggcatcccagtatgagatatgtgccgggagtggacatgtccaccgggtctttgggacagggaatatcagctgccgtgggcatggcaattgcaggaaaactcgacaaaaaagattattatgtttatgtgatactgggagacggcgaaatgcaggaaggacaagtctgggaggcgcttatgtcggcttcccactacaagcttaacaatcttatagcctttctggatcacaatcatttgcaaatagacggcaatatcacggaggtaatgtctcccgagccgattgtggacaaagttcgtgcttttggatggaatgttattacaattgacggacatgaccacaggcagatatcggaagccgttcgcgaggctaaaaagtccggggacaagccgaccatgataattgctgagaccgtaaagggcaagggtgtgtcctttatggaaaatgtggcagaatggcacggctcacctccaaacaaggaagag
>NC_017304.1:326665
tttaatgcggctttgataatagccattgctgttttggcatatccgcttataattacttcaacaggtattattatatggctgaggaggaggcatctatgaggtctttgaaactatacaggaatatagttattcttgtggtgcttttcctgggtctgataggtgcgtactttgctattaaaaacaggcttccggctgaagaagaggatagttacaaacagattgaagtatacaagctggacaaggaaaaggcggaagagcttacgatagtaagcgggggaaagacttttgtcctgaaaaagaatgattccgaatggcagttggtttccggaggggactttgagataaacaaggtccaggttgaaagtatagtttccaatatctgcgatctttatgcttccaaagaggtggaaagcgatccgaagaatcttggacagtatggtcttgacaatcctgtaacggtaacgctgaaattttcggacggtacggttgcggaaatagaa
>NC_017304.1:330147
ctgtgttgatatttcgggtgtaagtataaatacaggacttcatttgtatacgatttcaggtgggaatgtagctggcaaaactttcgagaatgttatttttccttcaatccgctatttgaatgacgataccattgtggcagtgtccgactcagcgatttatctgtttggacaaaattttgaagaaaagtggagcaggacaataagcggcaaagtatacagcatggacgttatgaaaggcagatacgccgtgtttgcattcagcgaaaaaggaatgatgggagaagcgggacatgttcttatagttgattccaaaggcagggaagtcgcagattacagaattgaccaggatgttgtgaacatagctgcaaatgatgattttatagccataaacacatccaagtgtgtttattttatagatgttgccgggagactcaggggaagctatgcttcggattatttgataaatgaagtgaagtttcttggcacaaatgaggctttgg
>NC_017304.1:331758
aatgggctatacagatgaagaattggaaagaccgcttataggagttgttaattccagaaacgaaattgttccgggacatatacatctggacaagattgccgaagctgtaaaggcaggtatcagaatggcaggaggtactcctgttgagttcggtgcaatcggtgtgtgtgacgggatagcgatgggtcatacgggaatgaaatattccctggccacaagggagcttatagccgactcctgcgaggcaatggcgttggcccacagctttgacggaatggttttcatacccaattgtgacaagatagtgccgggaatgctgatggcagctgcaagaataaatgttcccgccattgtggtaagcggaggtcccatgctgtctttaaggcataatgacaaaaacctggatttaaacagcgtgtttgaagctgtaggggcatacaaggcgggaaagatgacggagaaagaagtttgggagtatgaggaaaaagcttgtcccggct
>NC_017304.1:347438
agctgtccccagaaaagaggagtatgtacagttgttaagactacaacacccaaaaagcctaattcggctttaagaaagattgcgagggtgcgtttgaccaacggtattgaggttacagcctacatccccggtatcgggcacaaccttcaggaacacagtgttgtgttgataaggggcggaagggttaaggacctccctggagttagatatcatattattcgtggaactcttgatgctgccggtgttgcaaaaagaatgcaaggacgttcgaaatatggtgccaaaaggccgaagtccagtgcggcagctaagtaaattcgtgcaacgtgcatgtacgatgtatgaaaaaattgtaatgtaacaaaataataagtgccaggtacgttgtttatatataaatttaatatatcagcaactacgggcactgacgacgactgaaagcagtcggcgagtaccgatgatattgtctatatcatgaaaaggagggaagaaaagtgcca
>NC_017304.1:381617
cacgaggatcctaatgatcataattattgtaaaccatctcctgccggctacacaatgataaacggctggggttctgcgcgttacaatgccgctgcgcaattatgcgctcttgtatacatgaaaaacaatccggacaggacagatttcggcgagtgggcaaaaagtcaaatggaataccttatgggaagaaatcctatgggttattcgtacatagtcggttacggatatgaaaaaggcttgccttttgcaaagcatccgcaccacagagcggctcacggctcaaaaacaaacagcatgaacgatcctgaggagcatcgccatatattgtggggggctcttgtgggaggacccgatttgaatgattatcacattgactcaactaccgagtacgcttataatgaggtggcagttgactataacgctgcctttgtaggcgcgctggcaggactgtataaatattatggacagggacatgaacctattccgaatttcccgccgct
>NC_017304.1:401525
agcaatgggtgctttggattattattgacgtagtttcggtgtacatgtgggctatggcttttgttaatggaggagaaagcgttgcaacgttaattatgtggggcatttacatgttaaatgccatctttatgtttgttaaatggtacagggaaagcaggaggagtgagataaatgtataatgttgggatatatggagggtctttcaatcctctgcatttggggcatatcagatgtataattgaagctgcgaatcaatgcaaggaactgcacattattataagctgcggcgtaaatcgtaacgagataccgccaagggtacgataccgttggatttaccaagtgacaaagcatattggcaatgtaaaaatacactttcttgaggatgacgcagttgataaaaacgcctattccaaagaatattggcaagaagatgcgcaaaaggtaaaagatatggtaggaaagccgattgatgtggttttctgcggaagtgactatgatga
>NC_017304.1:402496
ttatgatttggtgttttatttggagcccgacgtggaatttgtgcaggatggggacagaagcgaagtaatagcggctaacagggaaaagtacggaaatcaaataaagaaattgtttgatgagcggggaataaagtatatcagtgtcagcggaaattaccatgaacgttttcttcgcgtgacgtcggaggtcgacaggatgcttggtatcaacagggcggaataaatagtattatgagtaattaaatttgcatttgcaggattgacggattttaagttaaatatgtttgcagcagcagaaaagtgtaaagtaagagaggtaagatatgttttgtaaagattgtggttctcaattgccggacggatataaattctgtgaggtatgtggagcggaaactgattcattaatttctgagaatggtataaataatttatatttgtcttctgtaaaaagaaagaaaaaaccaaaaataaaagcaataatatttactgcattaattatt
>NC_017304.1:405526
gccgtcacgaaaaaccataatcgggcatcatgaaatagacaaatcccagagagcgaattgccccggagagctgtttccatatagggagataattgactttttaacttattacggcctcccctttaaagacataaaaggccactgggccgaagacctgatagtcagtgcatatgagcagggaataataaaaggttatcacgacggaaccttcaggccggacgcaccgatgagcagagccgaaggagtggcacttgcaatggctgtacttaacaaattgaaaaagtaaatttttaaaagattattgaagtaattttgaaaagcccgttgtaattttatcgggcttttatttttaaacacgattaaatctataagaaaactaataaataaactattgacaattggaaaattataatttaaaataaaatacaacaaaacatatatgataacttataattaaagttgaccagaaaactggaggctttgattatcgctctgaagtg
>NC_017304.1:410467
gttaccgacaaagttttcctttctcaaaaagatataaggcaggttcagcttgcaaagggagctgtaagggccggaattgaatttttgctggaaaacaaaggggtaagagcctccgatgtggataaagtgcttattgctgggtcttttggatatcatctgagggaaaaaagccttatcaatataggtcttcttccaaaagagtttgagggtaaggtggagtttgtcggcaatacttcgctgtccggcgcaaaagcctttcttttgaatcaaacctatagggagaaaatgaaggaaacggtaaaaagtgtcgaggttctggaactggcaaattacaaggattttgacagggtctttgtcaggtgcctgagtttttaggaggaagattattatgggaaaaagagataaaagaatgagctgctctgattgcggagttctaaactgctacagacgcgaaaaaagttttccggacttttgtctgactaccaacgtaccgcaaaaag
>NC_017304.1:412839
cggaaagcagattcagggtaccggcacggaaagaggggttgtttttcagcattattcattgtttccctggatgactgcccgtaaaaatttgatttttggcttaaagcaggtctataagaaaaaaagcaaaaaggaaatagaggaaattgctgataggtacctggagctggtgggacttggcgattttaaaaacaaatatccgtcccagttgtcagggggtatgcagcagagagttgccattgccagagcttttgcaatgaatcccggaattcttttgatggatgaaccctttggtgcattggatgcaaaaaacagagtggttttgcaggaacttcttttaaacctttgggacaacggaaatgagagaaaaacggtgatattggttacccatgacatagacgaagcaatacttttgtcagacaaaattattgtaatgacagccgggccggggactatcaagaaacaaatagatgtcaatttcaaaagacccagggacagga
>NC_017304.1:424486
ccaaattatgaggtggatgcggagatcggtttttccgtagagtatgccacaagccgttttggaagcatggatgtgattgcgaaggctctgcaggaaggcaaaatccgcggtgttgtaaaccttgtgggctgcaacaatccgagagttatgtatgaaaaagcaatagcagatgtggcaagaaagcttattgaaaacaacattcttgtgcttaccaacggttgtgcgtcctttccccttttgaagcttggctattgcaatgttaaagcattggaatggacaggtaaggagcttagggaatttttggagccggatttgcctccggtgtggcatatgggcgaatgtcttgacaatgcaagggcatcagcctttttcagagcattggcggacagcctgaagaaagatataaaagacatgccttttgcgtttgcaagtcccgaatggtccaatgaaaagggtgtcggggcggcccttggattcaggcttttaggtataaactccta
>NC_017304.1:426483
tgagccggtggtgcaggtattaaggccggtttcacctatagcatggtttccttttattgttctgtggtttggaataggcgatacacctgcgattgttataatttttatagcaggatttttccctattcttctttccaccgtttccggggttggaaacgtggatgcgatttatttgaaagtggctgacagctttggaatccggcagcctcagatgctttttaaaattattcttccggcggcctttccgttaattgcaaacgggcttcatttggctttgggatcagcctgggtgttcctggtggctggagaaatggtaggtgcccagtccggtttgggatatcttatcatagatgcgaggaattctttaaggtcggatttggttttggcaggaataatattcatcggagctttggggcttttgctggacagactcataaaacttgttgaaaccggcattgaaaaacagtggggaatatcccgaagggggagaagctgatatg
>NC_017304.1:429157
ctccaccgttatattatcaaaccatgcggttccggtcactttgctgtttgtgtaacccagacgcactgcaatatcaacactggttgtggaggctgtaaagtccacatatatttttttccagccaggataaaatgtgcccaggttttcccattcacctgaataagtccatgtgggatagatgcaaacgttaggccctatgaccggccagtaaaaagaattagggtctcttaccacgtcttgatatttgacatatgcagtcagcctgtatttttcaccgatcgtaaggccgctgatttgctttgtatatgcagtatcggaaaaaactgaagaagatatttttacacattttgaaccgtaaataccggtgccgttttcaattaccacagttgaaccggggtcggaacttacaacggtccaaccgttggctccgttttcgaaatcttccgtaaatattgcctgaggaacctcgtcaataaatccgtgatttactgtaaatattc
>NC_017304.1:436492
ttttcgatttaacaacggaagatgccgtatacacgtttacatttagcctggacgagtcgataagtgatggtgtcttgactataaatttaggtaccatagaaggtaagacatccgcagcaactactgtctatcttgatgatatattgttggcagttgagcctccgcccgcgcagatattgaacggaacctttgacgatggaatggatcattggctgctatactggggagacggtgaaggcaattgcgatgtaactgacggagagcttgaaattaacattaccaaggtaggtaccgcggattacatgccgcagattaaacaggaaaacatagcgttgcaagagggtgtgacgtatactttgtctcttaaagcgagagcgcttgaggcaagaagtattaaagtggacatattggattcttcttataactggtatggcggaactattttcgatttaacaacggaagatgccgtatacacgtttacatttacccaaagcaagtcg
>NC_017304.1:441405
aaattatgttcttgctttattctatgttttagcattctatgtttcattagtcaaaacaatttcattaagttagtttaaaataaatattaacataaaaatcaatatttaagaaaaggaagggatatgatgagaaaaaatctttttgcaaaaagagcggtggctttcctgctcggtattgtgattacggctgcagggattgtctctttcaacaccgtaagcaccagtgccgccggagaatacaattatgcaaaggcgctgcagtattccatgttcttctatgatgcgaacatgtgcggtacaggtgttgacgagaacagccttttgtcatggagaggagactgccacgtatatgatgcaagacttcctctggattcccagaacaccaacatgtccgatggttttataagcagcaacagaagtgtgcttgaccctgacggagacggcaaagttgacgtgtcaggcggttttcatgacgccggcgaccatgtgaagtttggttt
>NC_017304.1:445196
gagtttgatctttataatctgtctgtcctgtctcttgtcttttgttcgccgggcagcgaaaggaaagttgcggaatagttttctttttgtcatgattttaagaaaaattggggatttcattaaacaacttttcagcgggaaaatttttaaaggatggatactgtttttccttttcatctatgtggctatagactgcatactatttacaatgtttgttgaccaatttgtcaattatggcttctgtaaaacagttgcaactttggttttcctgctggtatttataaacgcattggtttttgtttttactgccaaggcattaaggtctcttgcggcaattatcgagggtactgagcagatatcccggggtaacctcgattatgaaatgaatattggcaaaatgtcgcctgtgtttgtctcttttgcccaaaatatttccaatatccgcggcgggctgaaaaaagcggtggaagaagcaataaagggagaacgcatgaagacgg
>NC_017304.1:451549
agagaggaaaaatatgctgattgttttggtgggaatagctgaaaaacgttttggacttgtggtggatgaactcataggaaatcaggaagttgttgtcacaaaccttgggtcttatataggcaaagtggaaggtatttccggagctacaatcttgggagacagaagtgtggcctgtatattggacgtggtaggagttgcgaatatagtaaacaatagacaggcatctaaaataaacggcgagtacttacaaataaatgatgaagagttaacacagtgattatttcaaaaacacaaataggaggcgttgtttatgggatttagaagacataaggctgtaaaattgaaaaattcagagctttctcagaaaatctacgaaacagtcagctcagctaaaaaactcgatgaaaaattaaaggatttgtccggtatcaccgagcaggttgcaaaaggtgcaagtgaacagtcttcagccgttgattcaacaaattcaatggccgaaa
>NC_017304.1:465488
cccttatgttgttgttaacatgcgcattatgactcgcataggcaaggctgtgttggatcagctcggagaagacggagattttgtaccttgtctccactcagtcggtgctccgctcaaagagggagaaaaggataaaggttggccatgcgcaccaatcgaaaagaaatacataagccacttcccggaagaaaggactatatggtcatatggttccggatacggtggaaatgcgcttttaggaaagaaatgctttgcacttcgtattgcatctgttatggcacgtgacgaaggttggcttgctgaacacatgcttatccttcgcataacagaccctgaaggaaacaagacatatgttacaggtgctttcccaagcgcatgcggaaagacgaacctggctatgcttattcctacaattcccggatggaaagttgaaacaatcggtgacgatattgcatggatgagatttggaaaagacggccgtttgtatgctatcaaccctg
>NC_017304.1:482413
catcggctgggacaagaaaccgccggctccgactcttcctgatgatgtggttaagaatacggagcttaagtacattgaagcttatgaacgaattacaggcaacaagtttgcgtaacttaaaacactccccttttacttgttttagaaggggagtgttgggtgtatatacttaattttttgtgtggagtgaacaaatttgatagcggtaatagattatggagtaggtaatttaaaaagcgtggaaaaagcatttcaatttattggttatgatgcaaggacaacttctgataaagaacttattttaaatgcggattctgtggttcttccgggagtgggagcctttgcggatgccatggacagtctttcaaaaagcggaatgattgaagtaatacaaaaggttattgacagcggaaaaccgtttttgggcatttgccttggcatgcagcttttgtttgagtacagtgaagaaggtggacagaataagaagggacttgggatct
>NC_017304.1:483880
cttccggtggagtcagaaacatagatgacatcagaaatctcaaaaacgtgggcgtttccggcgttattgtcgggaaggcattgtatacaggggatttggatttgaaagaagccatagaagtggcgaaataaggggtgaattaaatggtcacaaaaagaataattccctgcctggacgttcacaacggcagggtggtaaagggagtcaattttgtgaatataagagatgccggagatccggttgagattgcgtcctattatgacaaagccggcgctgacgaacttacttttcttgacataactgcttcggcggaagccagaaacatcatgattgatgtggtaagaagggttgcagagcaggtttttattcccttcactgtggggggtggaataagaaccgttgaggatttcagggagattttaaaagccggtgcggacaaagtatccattaattccgctgcggtaaaaaggcctgagctgatatcggaagccgcatcccgt
>NC_017304.1:485663
gacaaaaccaaaagagtgctgggaattgagcctaaaagatatactgaggagcagattcagcagataatttacaaccgctgtgacccacctgtgccgatatcagtggactttgtcgggctggatggaaaaacggtcggggttatcactgtctacagaagcagtcataagccccatcagatgatacaaaacggtgcgttttacataagaagaggttcaaccaccgacatagcaaggcgcagtgaaattgcaaatctttttcaggaaaacggtcttatgacctatgagacggtgatattaaaaaatgtcggtatggaggaactggacttcgggcttattaaggattacttcaaaactctgaatgtttttagcgacaatcccagtgagttgattcttgaggctttgggcataatcggacaaaagtccgatacggaggaataccatccaaccataggagggcttttgctgtttgggaaaaatccttctttgtaccttccccatgt
>NC_017304.1:487735
cactgttgaagaagcaaagacaatgggcacaaacctcgaaatagttgaaggtatgcagtttgacagaggttatgtatcaccatacatggttactgacactgaaaagatggaagctgttcttgatgagccttacatcctcattacagacaagaaaataagcaatatccaggacattctcccattgctggaacagatagttcagcagggcaagaaactggttatcattgctgaggatgttgagggcgaagctcttgcaacattgcttgtaaacaaattaagaggtacattcacatgcgttgctgttaaagcacctggctttggtgacagaagaaaagctatgcttgaagatatagcaattctcaccggcggtcaggttatcacatcagacctcggtcttgaacttaaggatactactgttgaacagctcggtagagcaagacaggttaaagttcagaaagaaaacacaattattgttgacggtgcgggagatccaaaagaaa
>NC_017304.1:517239
aaggtactttgaaatggctgttaaaaagaaaggaatcacaggtgaaaaccttctccaaatcttggaatccaggctggataatgtagtttacagaatgggtcttgcggtttcaagacgtgaggcaagacagctggtaagacacggtcattttactgttaacggcaaaagagtggacattccgtcgtatcttgtcaaagtcggagacgtaatagcagtaaaagaaaagagcaagagctcaccgaagatgcaaagcaataaagaatatgcggccggaaggccaagaccgaaatggttggagtatgacgctgaagagatgtcgggaaaggtagttgctttaccggcaagagaagatattgacctgccaattagagaaaacctcatagttgagttgtactccaagtaataaaacggtgtcgggtgtgtttccggttcagcaactgagaattaaaataaaaaaatgaagttttgtattgcttgattgtgagataaaagagtttgaa
>NC_017304.1:520435
taaaaactcaattgcggaatttgctccctgtttcttttgaatcacaagataaattgacccaccgggatttaagtggtttatgctgtctgcaaaaatgggatagattactttctttccagctcgaatcggaggattgctaacaatcgcatcgaacttatccgaaacattggaaaaaccatcgcttgtcaaagcagtggcattggtaacaccgtttagatgaatattttgcgaagccaaatcaaccgcccgttcattaatatcaatcatggttacaaaggaagaaggatttaaaagcgcaagggaaatgccaatgacaccgtaaccgcatccaatatcgagaatactcccgtcaagcggaggaacggaacgaataagcaaatcacttccgaaatcaacccttctttttgagaaaactcccgcatcggtgttaaattttataacacggtctttgacagtatagctgattgtgcttatatcatggggagtgtcaggattctgag
>NC_017304.1:547009
gaatttgcaaagacccttatatataaagcggatgataaagtcgttgcggccatggtaagaggagacagagagctgaatgagacaaagcttcagaatctcctgggctgcatagagcttgaaatggcggatgctgaaacggtggagaaggtgacaggtgcggctgtaggctttgcaggtcccataggccttgatattgatattgtggttgaccttgaagttgcagaaatgaagaactttgtggtgggagcaaatgagacgggtttccactacaagaatgtcaatataaacagggattttaaacccaaatacgtgaaagacataaggactatcaaagaaggggatgcatgccccaaatgcggagctcctgtaaaggttgaattcggaattgaagttgggcacatattcaagcttggaaccaagtattcggaagctttagactgcatatatcttgatgaaaccggcaaagaaagacctatgattatgggatgctacggtatagg
>NC_017304.1:555629
tgtacacgttttctgctcatatacaaggatattattttggtgtggtgccttcaatggccttttgcaattatggggaatttacttttgcaactttgtccatttttattatgcaacaaatacaataggagaaaaaggaataaaaggctttgcttctgatattaaaaatgctatcaatctaaaaattggtgttaagggtgcagataagacaactacacaacgattaaaaactaatttacaattgtttgctgaaaaaggaacgagtagtattctcaatttaccaccgtatattgacaatgcaggaaagtttgtgaattggacaaagcaatttgaaaaagtgaaagtaccactaacaacagaacaagttgataaattggttgcgctagctaaaaagtttggagtaaaggtagaagcttctgcaagtgatttagctgggcatacaggtaaagcaggtacaaattggggtattccgcatattcatattggtgaagcaagagttcata
>NC_017304.1:563023
aggaacgagagcagggaaggcaactatttcggtaaagaacggacatgggctttcaagggttacctcaagggttttatcgttgacagcccgaacacccaacgtactgacgtcggcttcaccggcgttgattttttcaccgttttttatgaaataagcgtaatacgcataatcggcggctgttgccggatcaacgagccttctccaggaataaacaaaatcgtttgcagttacatccttgccgtcagaccactttgcatccttgcggatgtagaatgtccaaacaagcccgtcatcacttgtttcccatctttcagccgttcctgcaacaatggtgccgtctttgcctagcgtggtcagtccttcaaatgcacataaaatatagttgccgccatcaactgcattgttgcgggacggatccagggtttttggctcggatgcaatagtcgcacgaatgacttggtttgatgttgatgttttgttctgtgtttttccgcagcctg
>NC_017304.1:580938
atggcagcattaagagaagaagataaagcattaaaggacgagataaaagctaaaagagatgaattaaacaaggcaattgaaagagtaaaagaagttgttaagtatggagaagctgcagtggctgagattgaaaaggcccaggcagattttgcgaaggaagaaagtgaaataagaggaagaatagaagaaataagagcagaaatagaggctttaaagaaagaagaccctgtggatgaggaagcaattgcaaaattgaaggaagaagaaaaagcgttaaacgacgaattaagagttaaaagagatgcattaaataaatcaattgagagaattaaattggttgcagagtatggagaagctgcagtggctgagattgaaaaggctcgggcagattttgcgaaggaagaaagtgaaataagagaaagaatagaagaaataagagcagaaatagaggctttaaagaaagaagactctgtggacgaggaagcaattgcaaaattgaa
>NC_017304.1:587184
tgatgaacgatttgtctgcaattatgcaacaaacagcgtccagcacccaggaagtatccacatcggtagatgagttttcaaaaatggttgaaaaacttaatgaaacaagttcagatatggaaaatacagcaaaatccctttcggaatcaatagggaagtttcttgtggacaaaaacaagtgataagacttgtcaatgtttttgaaggcagtcccttcgcaggaaataagttaaactttcttgcggagggatttgcacataggttgcaggaagctaaaataacaactgaaaatgctttaatgtgcacactctgtgtttctagtttagctgtatcatacatgaattttgccgcctttggttcaagaacgtgtaaaaataccaaagcggctaagttactcaacgtatccggatcagtttgcctgcatccatttcacaaacggtgtcacacaaagcatcgatatcttcgctgtaatgggagaacaaaataattgtaactccctg
>NC_017304.1:588674
aatacctttttggtatgcacttgagggattcattgccagggttctgatgacctttccccagtcagtagtaaattctatacggggaaaaaagcaaataactgttagaatataattgattatagtgtataacaagccggtaaagaaaatgtaaaagagctgcccaaccacccaggaagttcgcctgtccgtatcatgagaaacggagtgtgcctgtctatgaaaggagcatcgcaaaacagaagcattgcaaaacaaccgtaaacaggcatcattacaggaagagtaaacaagtgtggaaatatccatggacttacgttttttccaaccagctttgcatatttgtatactccggaaaaatgccatatgttaaaggccggtattaatgcaaaaagagtatggatttttggatttactgtccacttcttataattaacaatcgaacataacagagcattttttatattcatgttctctcaatccttttcctgatttgttttatg
>NC_017304.1:593677
ttctttgcccgtgttcttataaaccgttacaaagacggttcctatacttatttgggagcaaagggcgacaagctttccgctgatccgaacattgacggcgtgtacttcttaaacagttttgcatggtcggtgctgtcagatgttgcaaccgatgagcaaatagcaataatggtggatgtcatcaaaaaacatttgttaactccgtacggcttgcgtttggtaacacctgccgatttgaacaaaattgcaaatgatactgcaacagggcattacttctttggtgacagggaaaacggcgctgtcttcaaacatgcttcaatgatggcagttgctgcgcttatcaaggctgcaaagaaagtaaaagacaatgagcttgccaaagaaatggcaagaatagcgtactttatgatagacttggtactgccatacaagaaccttgaaaatccgttccaggttgcaggaaatccaaggatatgcactcaatatatcaatactgacac
>NC_017304.1:595295
gcaaaaagtacttgccgaggagtcgaagaaaagactggaaagtgaagggtattttgacaaacccattgtcacaaagataataaaggcatctgcattttatcctgctgaggagtatcatcaggattattatttgaaaaatccggaacactataagcgttataagacaggttccggacgggaggcatatatccaaaaggtttgtgggataagggctatgaacaaaaataatagcaaaacaaatgatatgcaaagcaaataatatataaaaacaaataatatgaaaattgattaaccggctcttgtaatttatgtattattttgagtttttgccgcaaactatagttgtcaatatagtttgaggaggaatttaaatggcgtatgacaaactttttgagccgggatatatcggaaaagtaaagattaaaaacagactggtaatgtctccgatgaatacccatttttccataggagaccctgcagtactttccgaaaggtatttt
>NC_017304.1:598526
ctatttaaagaatttaaagcgccaaagaatttctgcaatggaatacctgtctgagaatattccccaggatgacactgacttatgtgaaacgctcttgatggaattggaccgaaaaatcgatgagacagcctataccggacaagtaatcggcaacttgaatacaaaccagcacaatctgtatagacaacgttatgtcgaaggcaagtcaatcaaagaaattgcttcagaagagggtgtcagtgaaacagccatgcgtatgcggttggtaaggctgagaaaagaaatacaggatatcgtaaaaaaattaaaactgggtgaaaagtaagttacattggacaagtttaaatatatataaaatgtaaagcgctttacgttgaaagtggagggaattcattatgaatgatattttacggcttagaaaggaattggaaaaagcagtgctgcgaaatgatattgaaaaagcagataaaatttcggaccaattgttccggatacaggga
>NC_017304.1:607895
agtccgcgtgcggctatagtgatggcagcgttttttgactttcttggtgtttttgttatgaccaagatcaatgcgagggtggcagagaccatttataaaatggttgatttcggaggagaccctaacaaagccctggtagccctttgcgctgctctttttgcaattgtgctttgggcgacggccgcatggtggtttggaattccaaccagtgaaagccatgcacttattgccggaataagcggtgctgcaattgccctgcaaaaaggccttcacggtattaattttaatgagtgggttaatgtcctttacggactggcactgtccctggtattgggtttcgcaacgggatggacggttgtaaagctggttgagaagatttttagaagagtcaacagggcaaaaacttttgggtttttcaaaaatgcccaggttttggccagtgccggcatggcatttatgcatggcgcgcaggacggacagaaatttatgggtgtgtttat
>NC_017304.1:609104
acaacgtaaccgatgcaattgaagatgtggtaatgcgtatgtatatgtataatattacaagtatccgtccacaggccgtaaaaatgaccgaaattattgtcaagtgctgcaattcgttaaagacggcattgggtgagtttatcaatttcagaaagtcgcagaatttgcatcagtttattattgaagtcaaccagctggaagaagagggagaccgactctttacggaagcgacaagagatttgtattgcaattgcaatgacttcagagaggtcgcggcatgggatactactttccactatcttgaaaagtgctgtgatgcgtgcgaagatgttgcagatgccatagaaaacgttataatgaaaaattcttaaagaaaactgtaaatatgttaaattgaaaacgtaataatcgacagaatatgaaactaagaaactcaggaagccttttgcctgccagagtacgtgaaagtttcagggaagctttgctctaaaatgtaatat
>NC_017304.1:622523
aggacaaaatttttagcaaatgcggggaagtccttcgccatacagaatgtccaatatcctgtttccttgaagggttgtaatcatggttactccgcttccgtccacaatacgaccgataatttgggcgttttctccgtatttgctttttctgattacttcaagagccttgttagcctcattttcgggtataacggctatcattttcccttcgtttgccatataaagggggtcaagcccgaggatactgcaaaatcctcttacttcattgctgatgggcaaaacggcttcgtgtatctcaatgccgcagtttgaggctgacgatatttcgttgagcactgttgcaagaccgcccctggttatgtcccgcatgcaatggatttctatattgctttcaatcagattttttactatttggacaaggggagcgcagtcgctttttatattgttctcaatctccattcgctccgacattacagcggcgtggtggtcgcccaaattgc
>NC_017304.1:628169
tctcaacattaatggcaccggtggggcagcgccttgcacacaagccgcagaatatacagtcctgtatgttaatctcaattctgcctcttgaagcagggaagggctccttcttttcaagcggataccggactgtatacggtccgtgaaatatactttttataagtgtctttgtcatagtaaaaaaagacataatttacaccatcctgttttaaaccattttacttttgcatctaattcatatttacatctatttgcatatttatatttacgtctgttatatttacgtctgtttatatttacactttaattgtatataattatatttgccatatttgctatattcattgtatttacatcttacgtttacatctatatatgcttatatctgcattcacggcatacttacgagttatctttcggtacagcttatgcaagggtcaatggtcagaatcaataccgggacgtctgcaagctgacatcctttcagcgtgtgaagcaga
>NC_017304.1:644142
cgggtcataaccgattacttccatacccaaagcaacagcatcgttggcaaccaatccacctatggcgccaagaccgataaccccaagttttttcccttttatttcgggtccggcgaactgggatttgtacttttccaccaattcagccacttcatttcctttgcctttgagggactgaacccaggaaatacctttgtatattttgcgggatgacataaacagtgatgcgagaacaagttcttttacggcatttgcatttgcgcccggtgtattgaaaaccacaattcctctttcggtgcacttttcaacagggatgttgttgactccggccccggctctggcaatggccttaagattcttcggaagctccatgctgagcatgtcatagctccttacaagaattgcgtcgggattggatatttctgtggctatttcataggaatctcttggaaaaagctccaagccttttagtgaaatcttgttaagtgtttgaatagtat
>NC_017304.1:653026
gatagaaactttaacatttgttccgagcatacgatttacaaccaaaattatctgacttcagaccgtctaaatggggaaaacttcttatgaaggttgatgatttatattttgggcaataattttttttataaaggattttttgtatcaatgtcgaataaaatatatggcagattatttgcacattgaaagtatcgggaaaggattgttttgattgaattggattgatagactggaacgcaaatacagccgctttgcaattaaaaatttaacgaaatatttgataattggtaccgcctttgtttttataataagtctttttgatgattttagatatattgaggctttgcttacgttagagccttctttggtgatgaaaggccagatttggaggcttgtaacttttgtttttgttccttttgtaggaagtttctggataatttttgtattatacattttctatgtattcggtacggctcttgaacgttactggggaagcttca
>NC_017304.1:670334
aatgacggcaatcttattgaagaaacaacgacctttgacaaggatgcttatggacgcgacaggaaaaaatcggttctgtaccttgattataatgcctatggcaaaccgggaagaactgcagtcctgataaataatgaagatatttccaaggatttagtgctaaacggtgataaagttgtaccgtttgaaaaattgttccctgtaaatgaacaaggtgtaacagtttatggaccttatgagtaccatagcaattgcagtgcaattgttacaacttacagcgattttgatgctcttggaaacgcaaggagagtagtatatcccaacaactttgttgagaatttctcctatgacagccttggaagagtagtaaagaagagtgtaacaattaaagatatgacaaatccggatactacagggcgttataagacggtcgagactattacagcttacaactgggaaggtaaggttgcaaaagttgaagttttggccaaatatgaggg
>NC_017304.1:677119
tccaaccgcaaagaagtaacatgtccattttgcggccagtcatcatccagaatacattccacctacaacagaatttttcaggaccttccaatacaaggtaataaggtatttattattatacgtaacagaaaaatgttttgtgataatcatgattgtagtcatactacttttgcagaaagatttgattttatctcctataaagcgaagaaaacccgtcgtcttgaggatgaaattgtacgactgtcaataaattgcagttccgttgcagcatcaaaagctctaaaggaaaatgttgtggatatcggtaaaagtacagtttgcaatctcttaaaaaaaagaaacactggttgttgacaaaaagacagtaacagttgtttgcattgatgattttgctattaaaaagcgaaaaagctatggaacaattatgatagatatttttacgcatcaaatacttgatatgattgactcaagggattatgagactgtttgcgagtggttaa
>NC_017304.1:677435
tttgcaatctcttaaaaaaaagaaacactggttgttgacaaaaagacagtaacagttgtttgcattgatgattttgctattaaaaagcgaaaaagctatggaacaattatgatagatatttttacgcatcaaatacttgatatgattgactcaagggattatgagactgtttgcgagtggttaaaaacatatccaaatcttagtgtgatatcaagagatggatctgttatctataataatgcaattgcaaatgcacacccggaagctttacaaataagtgaccgttttcatttactgaagaatctgacttcctatataacagagtatctaaaaaagagattaaagccgcaagttttaatacaagctgtcagtcaggaaactaaagagataaaaacaataagacaggcagatgaaaacagaaaacttacattgaaagaaaaatatgaaaagataaaacaactcctattagaaggaaaatgtaaaacagaaatttgccgaag
>NC_017304.1:679872
ctttgatataatatatgtatacacttgtgtataattaaactgctgaaggcggaaacgggaacggttgttctgaaaatgaggaggtggtactgatggactattcgaaactgagcaaggaagtggcttatgctttgcgtcatgccccgtgggaatacggattggaactggatgctgaaggctgggttgatattaatcagttgctatcctctttacatgagtgtgaaaaatggaagaaagtaagtgaacatgatttgcatgtgatgatagagaagtccgataaaaagcgttatgagatttcgaacggaaagattagggcattgtatggtcattcaattccacaaagaataataaaagaacagaagtgtccaccggaagtattgtaccatgggacagccaggcgctttgttaaatcaataaaagaaaaaggccttcagcctcaaggacgacaatatgttcacttatcggccgatgtagaaacggctttgcaggtcggtaaaaga
>NC_017304.1:703308
cggagcttatcattatgccgtaaatgcaattgaaaactcaaaaaaagccgagctctatactgtttcaaggactttctgcaacagggagcttttagaaaaggaaacaatgctagagtttataaaatttcttggacagtgtggagttgatgaagtaagattgatggagcccatgccttttggaaaaagcggaagaataagccgggatgaattgtttactgatgatgaacgaaagaaactgattgaattgcatatgttatgcaacaaagatgcgaatttgccgaaggtatccgtttgctcttactttgaatcccgggagatgttcggatgcggtgctgcgggatactattcatttattgatatacatggtgatttatatccgtgcgattacataccctttaattttggcaatgtttttgaaactccgataaaggctttatggaaaaagatgtataaaagttttgaaacgccggaagtgcattgccgttcgctaatttgtcttg
>NC_017304.1:705447
tggaactacagttgaaatacctgtatatttcagaggagttccatccaaaggaatagcaaactgcgactttgtgttcagatatgatccgaatgtattggaaattatagggatagatcccggagacataatagttgacccgaatcctaccaagagctttgatactgcaatatatcctgacagaaagataatagtattcctgtttgcggaagacagcggaacaggagcgtatgcaataactaaagacggagtatttgcaaaaataagagcaactgtaaaatcaagtgctccgggctatattactttcgacgaagtaggtggatttgcagataatgacctggtagaacagaaggtatcatttatagacggtggtgttaacgttggcaatgcaacaccgaccaagggagcaacaccaacaaatacagctacgccgacaaaatcagctacggctacgcccaccaggccatcggtaccgacaaacacaccgacaaacacaccggcaa
>NC_017304.1:727475
tgtgataatcgacagctatggaaacgatctttataaaatcggaagagaaaaataccggattgttagcccataaaaaatgttagcctataaaaatattaaataaaacggggaaaaaaacagggtatatttttatttgacaatagtgtataataaaatttaggttaaatttttacgatgtttaacatttaaaagatttggagggatggaagtgaagattacaaaggatatgattatagccgatgtactgcaaatggacagaggtactgctcccatattcatcaacaacggaatgcattgccttggatgtccgtcttcaatgggagaaagcattgaagatgcctgtgcggttcacgggatagacgctgataagcttgttaaagagctgaacgagtattttgaaaagaaagaagtctgaaaacaaattggttctaaagcaccataaaccgttgatatcagcgtgatacatggatgaaagcaatccggcaaaaaaataagacatt
>NC_017304.1:756608
tggcttatattataccatggagtaagacagaccgcatccggatccatttacaggcttggacttgcacttttagaccttgagaatccttcgaaagttttgcgcagaagtgatgaatgggtatttggaccgcaggagttttatgaaagagaaggagacgttgatgatgtggtgttcccctgcggatgggtttataatgaaaagacaggggaaattaaaatatattatggtgccgctgatacttgcattgcaatggcaacgacaaatattagcgatttgcttgattatataaaaagatgtcctgaaccaaaatagtttttagattttaaattttgcaaaaaacatctgaaacaacacaacaggaaaaggaggaatgaacgtgaaggcattatttttagcaggtggtttaggaactcgtttaagacccattaccaatgatttgcccaagccaatggtgcccattatgggaaagccactgttggaaagaaatatagaaaagctaa
>NC_017304.1:757109
aagctatggaattgatgaggttgtattgagtacatgctataagccacataaaattgacaaatatttcggagacgggaaaaaattcggtgttaaaataagctacataacagaggataagcctttggggactgcaggagccataaaaaacgcagaggagcttttaagtgacacgttcctggtgtttaacgccgatatattgagcgatatagacatagctaacatgatacgtttccacaaggaaaaaggggcacttgcaaccattgccgtaaccaaggttgacaatccgtcggcgtatggagtcattgaacatgacgatgataattttattacggcctttaaagaaaagcctcagcctcatgagagcaaatccaatttaattaatgcaggagtatatatctttgaaaaggaacttttaaaccatattcctcgcggaagggctgtgtccattgaaagagaaacctatcctttgctgcttgaaaaaggatacaagatggcagtgt
>NC_017304.1:759957
ttcttacagcctacaaagttacaggagaaaaaaggtttcttgaaacggctgaggaaggtctggacttccttgggaaaataactttcaaggacggatatttcaaacctgtcggatgcaatgggtggtttaaaaaaggtaaagagcaggctgaatttgatgaacagccggtcgaggcctgcgaagctgttttaacctatttagaggcttttgaattaacgggaaagacaaagtatctggaaaaagcaaagatatgcaatgcatggtattcgggaatgaattccaaaggaatacctcttgttgatcctgagacgggaggctgctatgacggccttacccaaaaaggagttaatctgaatatgggcgcggaaagcctggtatcttacataatatcatacttgaaaatgtctgaaatcaaatctttatagtcaaatctgtcaataaaaaaagaatattcttttaagcagcctttatatagctttgatgcacataggtcattttag
>NC_017304.1:761813
caacaatgccatattgggatttgcagccggagttatgctggcggctgcggtaatcggtcttattataccctccgcggagatgaccggacggtcaggaatttggatgacagttctgggcattttttttggagcgatatttttaaatttcatggacaaattaaccccgcatttgcacaatttgtccggaattgacgtcgaaaaacatgcgcataacgaatcgctggacaaagtcctgctgtttgtgtttgcaattgcaattcacaatttcccggaagggttggcggcaggcgtcggatttggaagcgaagatataggcaatgcgttgatggttgccatcggtattgcattgcaaaacatacccgagggcatggtgattatttcgccaatgattcttgtaggaatcagcaaaagacgggcgcttttaatcggttccgccacaggattggtggaagtaataggaacgtttatcggttattttggttcttcaatttcagagaaaa
>NC_017304.1:767777
atttcttctcttttttatagttttattttcatttattttgacttttttgcctgacttaatttctggtattgttatagtttttttagaaaaaaagattaaagaattgaatgtacagtttacatatgataaaattggtattattttatttaaataaataatatataaaaggagagaaatgagatgagtttttttagggggaggctaatatctttagcgcttgtacttgcaattataatgcaattatttgcaaactttgcttttgcagagccgaccgaaaagaacactatatttttcagagacatatcaggacactgggcggaagaatcaatcaagtacctggcagaacgtggcttggtaaaaggctatttgactgacaacggatacataattaaacctgatacgtacataacaagagctgaatatcttaccgttcttttaaatacaaaaccgaatctcaaggttgtaagtgataaagtaaaattatttgttgacgtaaaaga
>NC_017304.1:772075
cagcaaggaaaaaaggtccttgtctccaagtgctgagctgactaaaagattgaatctcattaattcaagaatagcgaatgactgggtatccaatggcgtaaccaaaacaagatttgccaaaaggtatcttgaccagtgtgcaaaaaacggcataacaccacctgccgagtataacactgaggctaaggttattaaagcattgacatggaatgatgagaaaattgagaagctgtatagaaattcattgcaattccaaaatctggatattgatccaaggctgcttctggcgataataattcaggagggtacaggaagttttaatacaaatccggaggtaaaggacagtaatggcggacattatatccagccggattttgaaaaagatttgaaagctgcattggacaatcaatttttgagaaaagcaaatgcatataggtactatggggagcagttctctgaatttgtaagtggtttaaaggtttcacagcctaatttaacca
>NC_017304.1:777964
cttgtcaggctgttacttaaaaaagctccaaaattcatatcctatgctttgtggggagttgttgccttccgcttaatagttccgttttcttttgaaagcatgtttagtcttctgcctcgaaatatgaatgcggctccgattcttcatggtgtcatctatcagcaaagtccgacggttgtcagcgggatggaagtaatggattctttttcaggccaatcacttcctgtatccaacatgggagcaagcgcaaattcctcgcacgtttacatagaaatagcagcatatatatgggttttgggaataacagcattgcttgtttatagtttagtgtcgtttttaaaactaaaaaggcagcttaaaagtgcaaagcttgtagacaaaaatatcttcgaagcaaagaatttgaaaactccctttgtatttggattaataaatcccaggatatatttaccggccgggcttgatgccactgagagaagatatattttgctgcacgaaca
>NC_017304.1:781584
tgactccaataggcaatccccagaatttgtatttatataacttgtctcaaatgggaattttggagtttgtgctgtttatgcttccttatacaatggtttcaggactgcttttggtaatctcgttgttgcttattaagggcaaacacgaagcggttgttataaaagaagaaacgaacatgcggctttcactgaaaaagaacataatttatctgattttgtttgctttatctcttttgagtgttgccaagattttgcattacatggttgtactgattttggtattgcttgtagtttttataatggaaaaggatgttttaaaatcagtcgattattgtttgcttttgacttttatttgtttttttattttcacggggaatttggaaaatattcctgaggtaaaagatacattgcaaaatttgataaccggtcgggaacttgttataagcgtttttgcaagtcaagccataagcaatgtcccagcggcgcttttattgtccgaa
>NC_017304.1:786276
aagaatgatgtatttgatgtaaacatcaaaggaataaggctttctaccgacggaccgactgaaattaattacacggtgagatttttcagtttgaaagatgctattgctgaaagggaaagaaattttacatacggggatttaaacggtgacggaagggtaaattcgacggacttggcagtaatgaaaaggtatcttttaaaacaagtacaaatttcagatatcagacctgcagatttaaatggtgacggaaaagcaaattccactgattaccagttacttaaacggtatattttaaaaacgatagatatatttcctgttgaaaaatagatttttaatgcaagggattatagctcacaataaatcctcttaatgaataagataatctgtaattattcattaaggggagagaatatgggctattatcttaaagtaaataatgtaaaactatatgtcgaagatttaaatccggagtgcaaaaagacaatcctgtttttacacgg
>NC_017304.1:790078
atttttttctttttcttcttttccgtactgttatcattagcttttgcaggtttttgagctttcgtcaaatcttcgaacgactcgactcccaaattttgaagcttattactaataatgcttatatcgtatccttctttgaatccaacaattactcttccttctgcgaaagagcaatctgaattgacataattgctttttagacctaaatcaactgaattattatttgccaatgcaaactgacttcctgcaaatgttcctgcaattactgttgttaaagccagaaactttgctatgtgctttttgaaactcataaagtacctcctcctagacaatttaaatatttttttgaaaatgttcaggcgtatgtattatgtagcctaaactgaattattaatactattataaaggatttttggaaaaaatgaatgcaaaagtattgaaaaaagttgaaattttgatgaaaacatacggatataaaaagaggataccccctttttgta
>NC_017304.1:791860
ccttttcattgtaagtctcctttaaccttcaaattttaatcagctttattctgaatcccgctaaatataatatctaagagcgaatctacaaaattatttatgtcttcttgattgtactcataactaatgccgccaaacttgccaatcatatatttattgactgcactgtttaaggattgcagcagtaaacataaggctaaagagtcaactttgctgtctatttcacctttagtttttgcattgtgtatcatttgcataaacaatgattctgcttgcttgtctccttcctttataactgccgacttgaccgattcgttatcttctttggaaaattggtcagccagggcagcatattgaggatgtttttttgcaaattccaaacctttgagaaaaagcaaacgaaactgctccaagaaagtcagggtatgaaattctgctatagcacttgagaaaaacttgattttttcttctatagtcaaagtcattatataaacgtatag
>NC_017304.1:795010
aattataaaaacaatgcctttgtcaatgattttccggattattgcacggctatgaagcaggtggccgaagagaagaatgtaaagctcattgaccttatgacaaagagcctgaattactataattcaataggctataatgaaacatacaaactttttatggtatctgtgaacaatacggattatacgcattttacggagaagggagcccagcagattgcccggttggtggcacaaggcgttaaagaggcaaatttggatattgcgaagtatttgaaaaccaattaaccggtaactcatgaaaactccagcaggtatatttagacaatgaagatattgcaacaaaaattgaatggtgatgtatcaaaaccagaacaagtgtaaaaaatttctacaaagaaaaacttttatttcgaactatgtgttataattatagaagttatgaagttgattggcgatatgcgataaaaactgctgtgttggagttaaggaggtactgggaa
>NC_017304.1:796385
atccgcttacctcgtcgccttcaaacaaaatattgctcgggtttggatccctgtgaataagttgtttgggtaatttaccatataatgctccaaagttttcgatataatcatcaaaaagccgtcatcaattcccatgctccattgaatgttttgttttctgacagcaggcagggcccagtcggtgacgtttttacagaggtctacttcatccggtgaaaagtctttttgtattgcctttaatgccttgcaattccttttccgtacttctcaccaaatttgacgcgattgtcaccaaacctgtcggacttaggaagcggacttcccgcaaatccccgggtcaggataaagatatctttgccgtccacatattcttccccggttttcgttaatatgggcagagaagaaaatccttgcctgtgaaattctttagaaatttttatttttttgagcagtaattcacgttttccggtcttcagaaaataatcgcttcctactgacca
>NC_017304.1:797979
tcttacggcaagttatgtaatactttgcgtgatggttgtaaggctattgctgaaaaaagctccaaaggtcatatcttatgctttgtgggctgtggtggcttttcgccttgtgattcctttttcctttgaaagcatgtttagtattttgccgtcgagaacaaatactgtgccggttcgtcatgaagtaatctattaccaaagttcccagactgacagcgggcaggatgtgggagattcattagcagattcatttgcaaatgtactgcgttctgacaagtcctcaattgtttccaatgttaaagaaagtataaatccgttggagaattttatagagacaggaacatacatatggcttttgggaataatggcattacttgtttataatttagcatcatttttaaagctaaagagacagcttaaaagcgcacagttaatagataaaaatatctatgaggccaaaaatctgaaaacaccttttgtaatgggaataataaaaccta
>NC_017304.1:815255
ataaccggagtgctgatagacccgagggaattgggtgaggcgccgaaggtaagcatgcctgaaaagtttgttattgatgacagcatggtactgccgcccgcaccggagggagcagaagttgaggtggtaagaggacccaacattaagcctttcccgataaaccaggcattggctgacaaagtttccggcaaagctttgataaaagttggggacaatataaccactgaccatattatgccttcaaatgcaaagcttctgcctttcaggtcaaatgtgccgtaccttgcggaattctgccttacaccttgcgaccctgattttccgaagagggcaaaggaaaacggcggcggatttatcatcggcggttcaaactacggacagggttcaagccgtgaacatgctgcattggctccacttcagctcggagtaaagggagttatagcaaaatcttttgcaagaattcatatggcaaacctcattaactcgggtattatccccat
>NC_017304.1:819070
ttgaaatttatctttaggtggtatgagcggatgaacaaacaaagtttgaacaaattgtccttgtttttaaccggtatggagcaaagactaattgacaactgggagtttttcaaaggcataaccgcggttttcaagtccggaaccagggaatttcctgcaaaagtgtggcaggacggaaataaacttaaaatgaatttcagcggcagtaccgaaacgttggaatcaaactggctttgtgcaaggattgcaaaaattgcgcaaaactacgacagtgttgtaatcaactatgaagaaagaggcacaacaattattatcgaggccgacgacaaaaacgtgaggatgaagacccaggaagcaaaggaacagaaagaggcgataatagcccatagtgaaacttcacatatttcaaacagggattattacatcaaagttggacaggccgatgaacttcttagggaaatcggaatattgggcagcaacggcaaaataaaaaatgacat
>NC_017304.1:837656
ccttaccggaaatcccgtttcaataagctttgattccgaaaccccgaactcaaggcatttaaactttgattcttttgaagggcatatgatatagtcagcccttggatccgcccagaggggagtaatacttacaatgtctgccagcagcgttacaaagggaactttaatgttatagtcttcgagaatgttcagtaccgaaccgttgaagtttggatgcaccgacagtataagatccggtttgatattgcatatgagtttcaaaaagttatctttaatagcaacttcagtaaagtcgtttaacagactgggtttttttaaagataattcccacaccagtttccacagttcttttgcatttcttgtgacggaaccgtaaagtttcccgattctaaggccaaaatttcctgccagggtaaaaccgtcaatcacatggacattgacgtcgggataatgggaaaactgttccagcagggattcggttatgctcttgtggccatgcc
>NC_017304.1:839336
cacggtgattttattgccgtcatagtgtacggcaccgtctatttttgaatataggacaactttcttgttttgtaccacttcgtaaacggtatttttatcataggaaagaggataattttttcctcttacaggatgaatagtggtgccatatacggttttccccgggaaaccttcggttgcgtcaatgcgctcaccgagccagtctccggccttgaccttgttaatcagcttcaattcatagtagtttgcttttccgtcctctcttatttcaggtctgggctcttcaagttcgtacatcctgattttgcagtcttccccgtcaacggcaggtactccttcagctatgagatatttttttccgctttccaaatcaccgaagaacaattctttttttattccaaagtttatgttttttttcttcaaaacttgataggtttcttttattagattttcgcggtttttaatatccagttcttccctgggtaagttgaaagtgacga
>NC_017304.1:843438
ttgaaagggaaaaccaagcgttaattccaaatggagatttaatttttaaggaatccgacattatctggataatgggtcgcccgtctcaaattatgaagttctttacccttataaagaaagggcctaaaaaagggcaggaaattatggtcataggtggaggaaaaatcacccattaccttgttgaacttttaaacagacatacgacgaaagctaatataaaaatcatagaaaaagaccggagtaaatgcgaatcgttgtacgaagctttgtcctccgcctcccttgaacggcgctgtctgttcattcatggagacggaacgaatgaagaacttctcattgatgagggaatcgacacaatggacgcatgtgtatgcctgacggacagggatgaagaaaacgttttcatctccctttacgccatgcgcaggggagtaaagaaggttatcacaaagataaactatattcatcagaatatggctaaaagtctaggtttatggttg
>NC_017304.1:847463
tcaacctcatttcgcctggtaaaggagcttgacaccgttccttctccttataccccggaaatgcttgaagccattggcaacagaataatatatttcgaatcctcaaggggatgtccattttcgtgttcctactgtatttcatcaacctttgaaggtgtgagatatttttccatggacagggtcaaatcggaccttttaacgctgattgatgccagggtaaaacttgtgaagtttgtggacagaactttcaattgcaacagacaaagggcaaaggaaatattttcatttattattgaaaacgcaaaagagacgagttttcactttgaagcggcggccgacctttttgacgacgaaatgtttgacatactgtcccgggctccaaagggcttgattcagtttgaaattggaatacaatcaaccaatgaggcggcccttgaggctatcaggagaaaaactgacctgaaaaaagtgtttgagaacataaaaaagcttaaagagct
>NC_017304.1:848952
actccttcgtcagatacttcaaggtgtatggtatgttcatgcttttctatcaggaaggatacatttcctgcgctttttttatatccgtgttcgagggaatttatcagcaattcatgggtggcgcttttgagcttgaaaactgttttttcatcggaggtcatattgtttatcacttcttcgcatgacgacaggaatttttctatgctgtctttgtcgaaagggatgtgtgcgttgagtttgcaacttaatatttgcatatacggaccctccaaaaagcagaatacttacattacaaattatatcataaatgctattgaaaataaaatacatcaatttgtgttatatgtttaacttgtgcaaagagccatagatttaaatatattaatgaactgaaaaaatatgcatacagaggatagataaataaattgccaaagttatgcttgacattcataatgttggaatatattattactagtgagatgtaccattggttatattta
>NC_017304.1:855679
aatatcgattggtttatagttatttagaaaatcgtcaaaagatgcatcttcgtctttgacctcattgtattcttcaaggatatcgtcaaagatatggttgaaccattcgtaaagtgggcttatttcaatatatattttatcctgatcattataaataaaagttccaatacttgtgggacctaaagttgaccaaaccagaaaatcttttgtcggatcaattagatcctggctgcccgctgtttgcaatttatttgcataaatattatttgtataaatactatggtagtatccgattcctttatctttatactcattttcaatttgcaacttaaaattcaacgctttttccagcaactcttttaatgatattattgctgctcccgaaagatctttataatataagatgtattcagtctgttctttcaaatattctattgtcacgcaatcaaagaaatccaaatcttcttttttacaaggaagatatattctaatacattgtg
>NC_017304.1:870776
aacattaaagaaaaagtgttccctgttattccggttattgtggccggggatgatattacttatgttacaaacgggaaaataggtatagagacggcgcggatttttcttgagcatttgtcaaaaaagcaaatcagattatatggtgacaaattcgtcaatcttaatgcttgtgcaggtgttgcgatagcaagagtaacgaatccattcgcaaaaacttatcagttagctgaagacctttgcagaaatgcaaaagcaaaactcttagaagaatgtcaggacgaagattattctcttatagattggcatatcgaacaaggagaatttataggaagcatcactgaaataagagaaaaatattatatatccgaagacggaaaaaatttgacaatgagacctctgtatattaataatgagggaaattttaggtcatataagaattttaaaactgcacgtaattatataaaaagaataaaaattaataaaaaatcagtttccagaag
>NC_017304.1:880637
aagctcttgtatatgattatggttgaaatgtacagaggatatatggatgaaatagttttcaggctgtttagcacaaagaaagttcaagacgatttttttgacaagattgaagatggttactatctcaataaagaaggaaagcaactgctaatatccgagtataacaaagagctggaagtcaaaatgaattacagaggaagaagaatagaatttgccaacataatccagtacgactgccatcagattgcaaatcgcatactgaaggaggatataccatgttgacctgggtaatttatgacattgcatctaacaagaccagaaacaatatcataaagaaatgcaaaaatgccggactttatcgtgtgcaaaaaagcgtttttcttggcgatattgagagcaataaatttgatgaactcaaattggaacttgacagcataatagataaggacaatgattctgtttatgtgtttacaatgaccaaagctgagctcaataaagca
>NC_017304.1:881007
aagcgtttttcttggcgatattgagagcaataaatttgatgaactcaaattggaacttgacagcataatagataaggacaatgattctgtttatgtgtttacaatgaccaaagctgagctcaataaagcaggtttgttgggacaggcatttgacaaggagttggtaactgatgaaatcatctcaaagtttttttaatgagaatcagtactatattacaccttcagacatgattgagttcctttactgcaaaaggtatatttattatatgaaatgccttggaattgaccaaaatgttgagaaacgttttaaagttatgataggaagggaaatacatgaaagaagaggggaacagaataagaattatttgccgaaaaaaattggttcaattcataaaatgataggagtaaatttggtttccgagaaatatggaataaaaggaaatgcggacgaagtccatacacttgctgatggaacaatggcaccattggattataaattt
>NC_017304.1:883695
gcctgcataaagcaggagatcacttaacgacatataaaaggacaattctttcgggttattctttattccaggcttgtaacattcgatagcttcgtttactttattcatttcaaacaaagtccatgctttggacacatataagcgtatatggtttggtgcaagagcgattccctgttttattaaagtttgcattgtatcaaatgattaaattaccaaaagcattatttaaaaaatgagatgattattgcaaaagcttatcaataaagctttaatttccatccattaattagttttagtactggaatatagttgcatttcttatcttctttggtatgatattaatatggactaatgtaacacaaataagaaagaagcatacatatttagatttattaagctataattcaaaaacatttttaaattatattaatattgaaatttacatgattgctaaaaaagtgatagaaattatttttgtttaattctttgaagtacagaaa
>NC_017304.1:899164
accgacattgataaaagatgcggcagggaatatatttaaatatgaatttgacaaagtggggcgggtagtggccacaaccacagattacggaacagtaaggttaaaatatgatgagtgtgaccggataacccacataaccgacatagaagggaacacaacaagaatctgctatgacaaagcaggaaacatgacaaaggttatagcgccgaagcagtatggggagaaaggcgaaaacgggtcaggatatgcatttgaatataatgcaatggacaagcttataaggacaattgacccgttgggcaatgtttttgcggtaaaatacgatgagaacggcaacaagataaaagagatcaacccgaactactatagttctgagaaagatgacggtataggaatagaatacaaatatgacaccaaccaccgcaggataaacacaatattcccggacggaagcatgtcaaggataaagtatgacgcggaaggcaatataataaagacga
>NC_017304.1:911336
tttaattcgccggggaaaatattaaaaccatttgataaacgaaaaaaacaatatgttacagtcgatgttattagttttttagaaaaaggaaaaattgaaaatgtggaaaagtttaaagggaatgacacatttactgatcaatatgatagatatatttatatacctataacaaatgagcaggggcaggctatgtacaggaaagcggagatgttataatataaacagcctccggagtataatctctatgcaaataattgtaatcatgtagcacaacaaatattggaagcaggaggtttgaattttgcaccgacaaaagggaatgcattggatgaacgtataaatttatatacatcttttaatcctcttgtttctctaccgccaagagcaatgctgaattatatttttgacagggtagacaagacgatacctaatgctgcatataattacggcgcttttattgcgaacaaacaaggttggattgtggggaatacggatgatag
>NC_017304.1:915984
ggcataggtttgctcggtttgtttgatctaagtaatgatgataagattattgacaaacttcttgttcttgcattgtatgaagagtttacactttacgtaattgtagcagttttaaaatacccaaatgggaatgatattgtgtttagaattgcgcagaaagttgatgggtggggcaaaatccatgcagtggagcgtttggaacctacctctgatgaaatccgggaatggattttgcgcaaaggatgtgcaaatgaaattatggatgcttatcttggactggaatgtggcaataaaggtaatttgattggtgcattacgccacggttctatagatgacgaactttttgaaggtatcagtgttataattgatgctcttttagatgagggacctgttgaaggaattagcgtttatgaatatgctgaagaagcgttgcggctttatttgcagattgcatctgaacatgcagtaacaataacacaattttggcgcattcttaattt
>NC_017304.1:923084
ccttctgaaaaggaatacacatcgtcatagtaaatgtttttgactgtgggctcagctgccgttactgcaatgaggttcaatgacagtactgaaacgagtgctgatacgatgattagcaaatgttttttcatatttccacttcctttgtaaattattataaaatggtgtgcttcaatacagttgcaacgttaaggcaaaataaaaaacttaccctctttttactaaaagggtaagtattattgcattgcaactggctggcatggcataatgctttagcccctttagctttgcgtcgccatcttttgatgggtttgcctttgtaatgttccgcttggatactgaattgtgtgttttggaatttcttcttttttgatactcctttcatgtgaatgataatttttatctaaatcaattttatcagattcccgtttgaaattccatagactggcgcaataaatattttgtaaggaaaactacacataaaggaggcaattttactc
>NC_017304.1:929592
gattacatgataattggtaactattacaccgtcttttataaaaaatccgcttccttgagattgtcctcccggtacatcaacgtacacggcaacaactttgtggtcatttttcttaacgatatcttttacggacataatggtgtcttcgtcggttgaatcaggcaagtaggtttggatggtgtcttcagtgtttacatcaccggattcggcgatttcacgatatgaagactccaagttctcatttcttgcatttaactcatcttcaaatattccttccatgtataagtattttaatccgtcatttggtgtttcaagtattaccacattattgtacaataatgcttctcctttgcggtgaacagtttcattattctccgtatattcataatccgcatagcagacaaaatctactttgaggagatattctatgccgtgttctttttcgtttttacctaaaatagctacttcctcaaatctcaccacatccaaatccataagtg
>NC_017304.1:951518
actaagcttgtccacagcggttcggaaataccgaacctattccatcctatgcttgaaaggaatgcaatggtattggcgattgcagttattgtaatccaaccgaagtaaatactgaaaggaagttttatgaaaagtttttccagagtctcaagattagcttttctgatttttatattaatataaatcaaacatgccagaataacagcggttaatacaagagacatgccaattgcgtggtaatgccatgcaaatatccatgccgtgtttgcgatggatgaaattgaaaagaatattcccaggtgctcgattaaatttttgctgaatactccgtcttttttcttgaaaatgccgaattgataaattgtatatgctccaagcaaaagatagataattctccatatggaaaacgtcatacctgcgggtgcgaaaagattgggatataaatcggatatttctccggttgtcattttattaagaggaatggtattggccagaaagtt
>NC_017304.1:953074
aataacggtggtgttctcgatatatattttggcgggaaaagaaagacttatcggacaatgcaaaaaagttttcagcacttatcttcccgagtgcctgtacaagaagggagcttatgtgtatcgtgttgtggtggatgtgtttaacaaatatatatatggacagctggcggaggctttcattttaggttcgctttgctttattgggatggttatttttcggtttgaatatgcacttctcataagcgttttaattgcagttaccgcattggtgccgtattttggagcgtacataggcggattttgtgcgttcatgctccttttaatgatttcgcccactaaagctatatggtttttagtttacctggtagtattgcaacagttggaaaataatttaatatacccaagggttgtcggaagcagtcttggacttcccggaatatgggttgttttggcggcaattgtcggtgccggagtcgggggcccgattggtgttttgactg
>NC_017304.1:965228
aggtacattgggaattttccacggcatgaagtcttatttctgccaggatgaatatggacagattgcaccggtttattctatttccgcaggtctggactacccgggagtgggcccggaacatgcgtatctgaaggatattggaagggctcaatacgtagccgttaccgatgatgaggccgttgaggcgtttgaatacctttcccgaaccgaaggtataattccggcaattgagagttcccatgcggttgcatatgcaatgaaacttgctccgacgatgagcaaagatcagataattgtaatttgcctttcgggaagaggcgataaagatgttgcggcgatagcgcgttacaggggggttcaaatctatgaataaattagaacgggcgtttagcaacggaaaggcatttattccgttcattacggcgggcgatccgtcactggagataaccgaacagttggtgtatagaatggctgaagccggggcggatttaattgagctc
>NC_017304.1:967517
tgcaccggattctgagtttcgggccgtgatttttccgttatgcctttcaattatgtttttgctgatggcaagacccagtcccacattaccttttttgcccttgtaaaacctttcaaaaatattgggaagttcattggaatctattccggggccgtcatcccggatgacaatttcaattttggagcggtcaataatttttggaacaatgcttacggtattgttggcatatcggatgcagttgccaatgatatttgcaaaagcacgaaaaagcttttcctcgtcggcatataccacaacgggttcatttatgttttcaacctcaagattgatgccgctttttgacgctatgccatacatacgttcctggcaggcatttataaaatccttgaagtcaaggtcggcaaaacgataattttcctcaattgtatcaaggcgcgaaaggtacagcaaatcttccacaaggtgggtcatccgttttgtttcgtcaattataatatctg
>NC_017304.1:968649
cttaaggaacggtccaaaaagaaataaaacctgaataaatcgttattttcccgaaacataccgttttgcctgcccggcaaaggacggggcctttgcggttcctggggagggaaaaaagtcgggtcccctgtacaaagcagtgtcttcaacgcgttgagcaattgtacttagctgctccttaatgtcgtttttgatataggactggatggtaatattgaacacgatagttgtcaatgccaataaaaccgaaattgcaataatgttgtatttgaaaattctccatttaattgtatttttcttcataaaatcatccttcttcattaactttgaaaccaaaaccccacaccgtttcaattttaagagaagaaccgctgtcggaaagcttttttctaagtctttttatcgtgtcgtcagtggccctcgtttccacataattttcaaagccccataccttgtccagaagttcactgcggcttaccgccctgtttttgtttttggca
>NC_017304.1:972887
cagggcaaaaagtattttggctcaacttgaaggaagccagccttcgacctcatatggcagcatagaaacgacgttgaatctgtcggatatgggaggcatgggcggtatgagaggaggcatgcagccgccccgtaacatgcagatgccggacggaatgcagataccgggtgatatgcgaatgccggacggaatacagataccgggtggtatgcaaataccggacggaatacagatgccggatgatatgcaaatgccggacggaatgcagataccggatggtatgcaaatgccggatggtggacagatgccgaacggaatgcaaatgccgaacggtatgcagccacctggcaatatgcggttccgtggtggcatggaaatgtttcgcgacaaccaacaatccgaaactcaaagtacagttttaatattgtcggttgccgcacttattccgggattgatatttgttgcaaaatttaaaagaagaaaatatagagcataggaga
>NC_017304.1:973306
taatattgtcggttgccgcacttattccgggattgatatttgttgcaaaatttaaaagaagaaaatatagagcataggagagtgtgtactctccttaaatatttgtttttaaaccagtgccagaagtcttgccaaattcgcaactataaaacaaattacaatacctgacagagtcggaactaaaaatgatactaaagtccatttccagctctgtgtttcttttctaatggtcagacaggtggtactgcaaggccaatgcatcagggagaacagcatgacacacagtgccgtgacccaagtccagccgttgtccacaagcagctgttttagctgatttaagttttcaagttccatcatgctttcagatgacatatagctcattataattatcggaaccacgatttcattggcaggaaaaccgagaatgaaagccattaggatgtagccgtccagtccgattaatctggcaaagggatcgaggaaacctgcgcaaagggata
>NC_017304.1:978776
cggttcggaccagcaatgaaacgtatcagaaactgcgtttcaattcctcataggtacgataaaaacctggcccgcacattgttgatgacatcgttctcgttgagtttcaattcctcataggtacgataaaaacaaatcactgaactcaagcaaattgatgtgtcagaatagtttcaattcctcataggtacgataaaaaccctttctgcgtataaatggttctaactctgcaggtgggtttcaattcctcataggtacgataaaaacgcttcgcagaagcaggaacaactttggcaggaaagccgtttcaattcctcataggtacgataaaaaccaacctggcgctcatatcgatggccgaatcgctggaatgtttcaattcctcataggtacgataaaaacttacttatgacacacccaagcccattccgggggcgggtttcaattcctcataggtacgataaaaacccgccagctccggacggaagcgaggcaacggc
>NC_017304.1:983299
tgggccaaatatgattttaacggcttgatgaaagctgtatatgactatacatatgatgtcatgagcgctttgaaagccaacggcataactcccgagtgggttcaggttggaaatgaaaccaataacggcatgctgtgggaagacggcaaggcaacgaacagcatgaggaattttgcatggctcatcaactgcggttatgatgccgtaaaagcggtaagtcctgaaactaaagttatagttcatattgcaaatggatatgacaatgcattgtacagatggatatttgatggaattaccgcaaacggtgcaagatttgacgtaataggtatgtcgctgtatcctacggcgtctgactggccacaattgacaaaccagtgtctaaacaatatgaaagacatgatatcaagatacggaaaagaaataatgatatgtgagattggaatggattactgggaggcgcaggcttgcaaagactttattaccgatataattcaaaagac
>NC_017304.1:984262
ggagggatatttttgaacggtaaatccgaacgggctgttgagttgtttaaggaaggatacaattgttcccaggcggttcttgcggcatattgcgaagatgttggaattgacatgaaaactgcattaatgattgcttctccctttggaggcggtatcggaagactcagagaggtttgcggagctgcctcggccatgtttatgattgccggattaaagtacgggtatgtggacccgaaggacatgaatgcaaaaaaggagcattatgagttggtccaaaaacttgtggaaaggtttaaggaagagaacggttctataatatgcagagagcttttgggactcaatgtggttcatgacaaacctgaacctgagaaaaggacggagggttattataaaaagcggccatgtgcggaaatagtaagaagtgcggctgaaattgttgatgagttgttaaaaacgtaatttgcatcaatggtattttattacaagtttattaattaaca
>NC_017304.1:991203
agatgacgacaacaatcccgtatatattgaaaccgtaagaggtataggttatcggtttagtgataaagaggttcgggagtaattatgaaaaagaaaatttttaaatattatttgcttttgattcttataatcctatctgtgacagtcatatttatcccaaaggtctcaagaaagttctacactcaagaggtggaaaacaaacttgagggaatagctttttcaattgagtactatttgttgaatgaagcaaagaacggcgaaattgattttgactttatcgcaaaggattatgccgcaaagtacaaccaaaattccacctttcagggtgagagtctaagaattacctttatcagttatgacggaaaagtgttgggtgattcggatgcaaattttaatcaaatggaaaatcacttgagcagaaaagagattcaggatgcactcaaagggaatgtcggtaaagacatccgcagcagtaagactttgaagttggatttgcttta
>NC_017304.1:1015779
gttggtaaaaaccgaaaaaaggtaggggttatgatgaagaggttgacaacatcaatgttgacagtatttgctttaactatacttttttcaaatatcacttttgcgattaatataccgctgcgtgtgcttgtaaatggagaagagctgtattttccggacgaaaagccgttcatcgatgcaaatggaaggacgcagacaccggcaaggtttattggagaagctttgggagctacagtaacttgggatgcaaatgctaagaaagcagtatttaaaatggatggaacgacattggagttgtttattggggagagagaatatcagttaaacggtcaaaagaagcaaatggatacggaagcattattgataaatggaaggacatttgtaccggcccgctatgtggcggaggcatttggtgcaactgtcaggtggaaggatgagattaaaactgtgtacatagatgcaaacaagacagataaagttgaagatgaggacgatacaag
>NC_017304.1:1021182
tctcataagagaaagagaaggagagttaagcaagctatacagctatgacgggtttaaccgattggtacgtgtacagaatccggacggaacatatatggaaaacatatatgatgccgagaatttgagaacgatatcaatagaaaacggaaaatacaacagatatatatacaacggaagggacatagcatgcgaagtaggcgaggattggagcttgaaagacagggtggttcgaggacatacgatattgcagaaagaggacggcaataagaatgcttactattatatccacaatgtccatggagacattactgctcttaccgatggtagaggagagatagtaaacaactacagctacgatgcgtttggaaatatattagatagtgttgaaaaggtagagaacagattcaagtattcgggagaagtgcttgatcccctgacgggacaatactacctgagggcaagatactataacccaagtataggaaggtttatgcaggaag
>NC_017304.1:1027403
tacaatgaagaggaagacgacggcataggaatggtctataaatatgactccagccataggcaaataaacacaattttccctgacggaagcaaatccagaataaagtatgaccctcaagggaatataataaaaaccatattgccgggcgattataacgaagaaaccgatgacggtccgggaatgcagtttacgtatgatgaaatggaccggcttgacaagatcattgacccgaatggaaatgtaattgcaaaatatttgtatgatgaggacggcagagtaataaaggaaataaatgcaaaagggtacagtagcgcggacaatgatgaagaacgctggggcacattgtacaaatataatcttgccggctggcttgttgaaaaaaggactccccttgaaagcataaacgggcaaatcttttacaatgtaactgaaaatgtctatgacagaaacggccggcttgtacagcaaaaaatttctcctgaatatgtgaccaaaaccgg
>NC_017304.1:1045414
taaccgtttgggcttgaatgatagaattcaattaatgggaactaaaacaaatgttatgaagcacatagcagatgcacaactttttgttatgtcttcgaattttgaaggattccctaatgctttagcagaagcgatggcttcagggctccctgttatttctacaaactttccatcgggagtggcaaaagaacttattattgatggtgaaaatggatatgttgttgatattaacaatagagagcagatggcagatgcaatgcgaaagatactgggggacccactgacaattactaaaatgagcaaaaataacgtattacttagggaaaaattgaatgttaagacagttgcaaatatgtgggaaaatttatttaatgacatattagaaaagaggactaaaaatgaaaaaaattaaagatatattaacgaatccattattgtatattacactagcattgggaagaatacttcctaaaaatattaagggtgatgaattatattta
>NC_017304.1:1048314
tgttttctggatcttaaaggtactattttgtcacgaagcatcaacacctaaaaaaagaattgtaaatattatttttattttagttgcatttttcactatatatgaagttattacaaatgaagcaatattattgtatttttataacgtaatatcacgaatgggagcaagttcaagaatactaaatacattagtatctggcaatatagcattagataaaggtagaagtataatgtggtcaaatgctttgcaaatgatcttggaacatcccataattggaaatggcatatattcagatagaaacgagtttgggatatattgccatcaatttgtacttgagctttttttggattttggtattattattggtactatcattattataatttttgcttggtctacaattaaaattttattaaaatgccaaaatcaagaatggaaattaatgtttattcttttcttctcaatgattattattaggcttaatttttcttcctcttttt
>NC_017304.1:1048996
aaataaaaaataaaaaatatagtattttgatttcttgtagtctgtgaacattaaaatataaaatatttaattgaggctaaaattttttaggggatatgattaggagatgaaaaaagaaagtgtgaaaaaaaattttatttataacatattgtatcagatattagtattgattttaccattaataactgcaccatacctgtcgcgagtaattggaggagatagtatagggatatattcctatacgcatgcatttgcaaattattttgtgttattcgctatgttaggtgtaaataactatggtaataggtctatagccagagttagagataattatgatgaaagaagcagaactttttggagcatatatgctatccaagttattttgactttcgtactttcaatagcatatatattgtatatatttttaataaaaccagaccattcgattatttattttttccaaattttttatgttatctctgcaggtttggatattaatt
>NC_017304.1:1058480
gtacttcaggatcctgaggctctaaaagagtgcattgattccatgaaaaagaaggtagagtcctttggggagtttgacattattgttggagctgaatccagaggattcatctttggggcaccgctggcatatgcattgggaaaaggttttgtacctatcaggaaaaagggaaagcttccgtacaagacaatcagtgttgaatatgagcttgagtatggcacggacatacttgagatgcatatagatgcaattaaaaagggtcaaagggtggttatcgtagatgaccttcttgcaacgggaggaactacaaaatcgaatataaagcttgtggaacagttgggaggagaaattctgggaatagtttattttgttgaacttactttcttaaacggaagagaaaaattgaaaggctacaatgttgagtccatagtccaatattaattcgatatttttgatgtaatgaatatatgggcgcaatggggcgcacgtaaattgtgaaa
>NC_017304.1:1061915
ataataactcacggacacattgaccatctgatgtcggtggatgaagtcagaaaaaagacaggggcggaggttctcattcatgaaaaagatgcggacaaattgaccgaccccaatttaaatgatcctgttggagtgggattgggcaggaagtgcaaagcggctgacagacttttaaaagacggtgaagtaataacggtcggaggacttgattttgagataattcacactccgggccattccgcaggaggcatttgcataaaagtcggcgatgtggtttttaccggagacaccttgttttgcatgggcataggccgcaccgactttccggatggagatttgagtactcttttggattccattaaaaacaagcttatgaagcttgacgacaatgttgtggtttatcccggacatggagagccaactaccattggacgtgagcggaaggagttctcatgaaagtatatgtaaagttggaaggacatgagtttcgatatgagata
>NC_017304.1:1101060
taattgtattataatattgaaaatatagattagtgacatggacgtgtataaatcatatgtaacccggggggaatctggttgcaaggaatattaagatttattattgacaattttgtgacagtggccggtgctgcgattttaacagtgtttactgcacgaattatttttaatattaaaattgatgcaaagtcattgtttttgtatgcagcatcctttgtcgctgtttcaggagcaattgttgcagttgcaaattatggtttggcgaagctttctcccagccttgcaatgatatttagaactgtttttacaacgctgacgtcaatattgctgcttaagttttttttcgggctgaacatatttaaagggactatttccgaatttgtttataatttgttccttgcaataggaaatttcatagcgatttttgctttcagatgttttggcattgaacttaaagagattaaaagctcattgatatatacaattattgcttttgcaat
>NC_017304.1:1111857
gaggttattacaggcacggaatgtgacatattttattataggcttattttgccgatatttattgcaaatataaaaaataaaatgggaatgggagcgatcagcattgaaaaaaaccttcgttcttgacacaaatgtattgcttcaaactccgtttgcattgtattccttcggagacaatgatgttgtgatacctgaagttgtgctggaggaactggataaatttaagaaggacaatacggaattgggtgcaaatgcacggcatgcggcaagaattttggacgaattgaggacaaaggggaatttaaaagaaggtgtaaagcttgaaaacggagggatgttgagggttgaatctaactatagcagggtaaagcttccggaaagctgggatgattcaaacaatgacaatataatacttaaaatttgcaagggcctgctcgaaaagggcgaaaatgttttcctggttacaaaggacatatttgaaagaataaaggcaaatattc
>NC_017304.1:1120853
acccatggacatggttcaaaggaggctcgacagcctttcgaagccgttggggagcctgggaaggctggaagatatcattaaaaagcttgcaggtataaccggagaagtttttccgtgtgttgataaaaaagcggttattataatgtgtgcggacaacggagttgtggaagaggggataagttcctgcccgaaagatgttacttccaaagtgaccaggaattttctgaagggtataacagccataaatgcttttgcaaagcatacaggttccgatattgtagtggttgatatcggagtggatgatgacatggactgtgaaggaattgtaaagcgcaaagtaagaaaaggtacctggaatattgcaaaagggcccgcaatgacgcgcaaagaggcaatagaggccatagaggtcggaatttccattgtggaggaacttggcaggaaaggagtaaatcttttaggcacgggagaaatgggtattggcaataccacgaccagca
>NC_017304.1:1127433
tcccggcggaataccgtccgggatggtttttaccatacccacctcggcattttgggcaagaaaatcaatatggggtttttttgcatattgcagcggtgttttattattcagttgagaaattgggtaatctgccattccgtctcctaaaatcaatatgtacttcataaaatcagttccttttaacttttattttatttttttatgatattttaaccatataattatagcacagactttaaagcggatgcaaagaattggcgatataaaatttattatttgatttgacggtaataataatctataattactttatgacaaaagtatgcggatacggttacaagaaaagttaaagagaaaaatttgtctgtagatgcaaagggagtagtaagaaatgataggcaattttacaattgtggacggacatgttcatactttttcatcggaagaggtttctttaaaagtactgaagtcttttaacaaaatttataatatagaatttg
>NC_017304.1:1127986
ggtatagattataccgtcatggccaattttgctccggttaaaattcttcatgccaacaataaatggactttggaagaagcacggaaacatccaaatctgatacctttggtaagttttcatcctgacatggatgtgtcatttacaagcctgcttgaagaatatatttcggacggagcaaaaggaatcaagctgcatcccatggctcagggatttgatcccagggatgaaagattaaaaggtttatatgaattttgcaatgacattgcttttccgatagtatttcattgcggcagggtggcaaatgcaagactgaacagtttttccgatgtggaaactttggagccgctcattgcaatgtatgaaaatatttctttcgtacttacccatatggctgacggtaatgtaaaggatgttttaaggctttccaggacctataaaaatgtttactttgatacatccattgttatttcaggctatccgccgataagagaaacaaacaa
>NC_017304.1:1153274
ggcgttgttgaacttcccgggtagaaaaaatgccagcttatatttattttaagtgcagtgtcaacgtctttggaaatatagttttgatattcggcaagattcatcagtctatgataatcttcaagtaccgtggacggtttggttctgacaattgctacctttgacttcatcttttgcttgtcctttcttctttttttttttaaaacattataacacattttacaaaagacaaataggggaataatatgcatttaaaaaatcggatttaacaatggacaggcataagacgatataactagtgaggaattttttaattgctaagcggcgtcaaatatcaatggatttcatggtgttgtgtaaaataaatatcaattggaaaaatggtgaggtatcaaagtggccggttataaaaaagtagacacagctaatttggataaaataattaagaaaacaattgaagccataaataacagtaaagccgaattgtttgacatagccga
>NC_017304.1:1158428
atatatgcgaagtagcgcgctttataaattttgggtggagaatgattattttgatgcggaaacaaagaaagaacttttgagtattaaagacaatccgaaggaaatagaagagaggttttacaaggatttggaatttggtaccggcggacttaggggaattatcggtgccgggaccaacagaatcaatatttacaccgtcagaaaagcttcccagggacttgcggattatataaagagtcttggattgcaagacaggggaatagcaattgcttatgattcccgttacaaatccccggaatttgctttggaagctgccaaggtttttgcgggaaacggcataaaagcgtttctttttgatgaattgagaccaacaccggaactttcttttaccgtaaggcatttaaatgcagctgccggtgtggttattacggcgagccataatcccaaggagtataatggatacaaagtttatggagaagacgggggacaacttcctgtag
>NC_017304.1:1166217
agatttgtttttataccgttttttggatactacctctataatgaacgatataccgttgccgtgattttgtttcttttggcgggagttactgatgtattggatggaataattgcgagaaaattcaatatggtgacgtcctttggaaagcttgccgatccattggcggacaaattgatgcagttgacagcattgactattcttaccatacaggatattataccgttgccggttttgataattgttgttgcaaaagagtcgtttatgattatcggcagtattttaatatacaagaaggtaaattttgttgtacaggctgactggtatggtaagtttgccacagttgtttttttcctggcaatagtattaactatacttgtaagatcggggctgtttgcaaatccttactcggatataatagttaatattgccgttataatcgcagttggttccacattgtttgctttttttatgtatacaattgagtttggaagacttacaat
>NC_017304.1:1169985
atagagtttcagaccagtaactctactataaacggaatagcttatgcacctggaaatcctgcaaaccctaattcaggaaaaattttcttctcaggtgacaaaaatacaattaacggttctattgcagcgaacgaacttgatttttttgccggcggccttgtggtaaatcatactgaagggcaatttgatactgttgaggaaaagtatattgacaaatccacttatttaaaattggtaaaagatgctgcaaagaactttgtagacaagtttgcgggttctaagaccaaaatggccgttattcagtattccgattctgccaatgataatgattttaaaaagtatgatttgtctttgcctgataaaggagctgctttgaaggagactattgacaaaattaagcccggaacatcaggcctgagcaacatgggtgacggaatgagaagagcctatcatattcttaatggtcctcctccaaaaggtcagatttcaaaatatatagt
>NC_017304.1:1173783
tagcttttttggcggcttttttaacaggaatagttctcattataaaagagcttgtcaagtcgcattagaaagctaaatgatatccataagattaatatttttggctttaattactatttgaggccatttatcaatcaactcagcatgaagaagatattcgcggttggcttcatcgacaatattttgtgctgtttgcaatataaattttccaatggcattatatttttcgtcaaagggtaaaagtatgtgatttgcaatatctttaattctgttctcacgaaccacccttgattcattttttaagttttttattttatttgcaatgtcaaaagtaatgtcattggaaataactttatttctggtatttccgtatttcatatccaaattgtcgttaaagatggacatgtacaaattgaaatagtccgaaaattttgcaattccctcccaataacgctttttgttttcaaatacaaatctttggtcatggtattcatgaaaaa
>NC_017304.1:1176182
ggaaattacgtattttacagcgtaatgacaagtattattttgaaaaggcggaagaactgaaaaatgcgatatcaaacggtaaattttccgagcccattagggcgcaattcagaagaatgctgaactatttcggacaaattcctatcattgtgcgttcgagcagtttcctggaagacggatttggaaatgcttttgcgggaaaatacgagtcgattttctgcgtaaacgcatgcgatccggaagaaaggcttttgcaatttgaagacgcggtgcgcagggtatatgcaagcacgatggacaggtctgctttggagtaccgcagacaacggggacttgataaaatggacgagcaaatggcgattttggtgcagcgtgtcagcggaacgaaatttgacaaatattatatgccatgtgctgcgggagttggtttttcctatagtgtataccgctggagtgatgaatttagtgcagatgcgggacttctgcgtttggttgcaggt
>NC_017304.1:1178158
ttgcaggtaaaacccgttatcttccggataattcgggatcagtgctttcaagaacggtaataaagcttacggcaccgctcctgatttttacgaccctggcgggacgaaattttactaaagacattctgataaacggaatgtggatattccttttggcggtagtatttataatgttttcctttgtagtggggcattttgccggaaagatattaaaacttgaaggggcaactgcgaacgtatttaaaatgcatttcatgtttggaaacgtaatttatctggcttttccccttttaaggtcactttatggagacggtattttaatctatgctgtgttttacaatttggcgaatgacgctgttttatggactttgggaatttttctcgtaaacaggcacaacaaggtgagtgtgaaagataatttaaagcatcttgtaaatgccaataccatagcttttgcaacaggtcttgttattatgctgataaagtcaaatttcaaagga
>NC_017304.1:1186003
cggtattgcgctggcaaagggcaagcagactattggagtcggaccgggtcagaccaacagagtaacggcctgcaagattgccattgaatatggcggggaaaggacaaaaggagccgttcttgcatcggatgccttcttcccgtttgctgactgtgttgaggcggcagctgctgcgggcattactgcaattatccagcccggaggctcgataagggatcaggaatccattgatgcatgcaacaagtatggcattgcaatggtatttacgggaatgagacattttaagcattgatgattaactttaaggaggagtaaaatgaaggtactggttgtaggaagcggtggccgtgagcatgcattggtatggaaaattgttcaaagtcccagggtggagaaagtgtactgtgctcccggcaacggaggaatttccgcaatagcagagtgtgtgccgataaaggcaatggatatagagggaattgtaaacttttcgaaggaaaaga
>NC_017304.1:1193478
gaattgattaagggaacggaacaggaacaggtatgtaacgagtttataaacaagatgatgtttttgaatgaaatagacagaactgcaaccgatgttgagaaagaaggagttttcacaggaaggtatgtcattaatccgttaaacggagacagagttccgttgtaccttgccaattatgttcttgcagagtatggaaccggtgttgtcatggctgttcctgctcatgaccagagagactttgagtttgcaaagaagtataatttgccgattaaagttgtaattcagccggaaggccaggagcttgatgcgtccaggatgacggaagccttcgttgaggtgggttatcttgtcaattccgcagaatttgacggtgtaagaagcgatgaggctataggaaagataattgattatatcgagcaaaaaggctatggaaaaagaaagataaattacaggctcagagactggctgatttccagacagagatactggggtgcgcccat
>NC_017304.1:1197094
ttgtatataggtggaagtgcgaggataggctgggatgtatggccttatgaccttggaatagaggaaaactgtacattgagcaaggatataacgatagaagggaatttttatctgagtggaggaactttaaacttaaatcaaaaaagtcttacggttggaggaaatttaatacaatcggcggggactttaagtataaacggtggaaagctcatagtaaaaggagactatagaattcaaaaggaaagtgtaaatgcgcaaggtcaaataacatatggtggtagcgatggaatccttcacatgacaaatgagaatgattatgtttgtgtggaagggaattttgtaacgcagtcgtattacagccacaatggccgtcttacggacggagtgttggaggtaaagggagattttatacagaaaaaacatcagtctagttacgcgtatagagataatttttatgcgacagggaagcacaaaacgatattgagcggtgaggggctgca
>NC_017304.1:1223046
tttggattatagtttatattataattatattatttgtggatgaaattctttatctttttgtttttatctttttgaatgaaggcttcgtgaaattctgcgcaaagtaaatcttaacataaggaacattaacaggaagatcaatgctcctgttgtaacttttttcaaaatcggatcgtttgctgttttaataattatgttttgaggttcaaccggcggctcaagtttttcaacatcccttgaagcgactgcatctatttttccgatggtgacaccgtcttttttaacctcgatgtatccgagaacatcccctttttttaccggagcttctatgttttctaaaatatgttgttcaatttcataatcatttttagttgaattgttgggcagcaggcatttgagtccctccggcgatgccagaatatccaagttgtgatttcccgctgcttttaaaacgggtacagaggttatatacgagttcggtgcaataacaggctgaacgg
>NC_017304.1:1231050
cgcaacgttgctgtatgtaaatggcagtaagtgtattagttttgtgagggataagtggatcattttaatgattcactttttttgcattaaataaaaaataacgcgaatttcgaaaagccggaggtgttttctattaacaaaaacgagttaatgatcaacgagcaaataagagacaaggaagtaagattgatcgataccgatggtacgatgctgggtattatgtcttcgaaagaggcgcagaagattgcaaatgcgaagaatttggatttggtcaagattgcccctcaagccgtaccgcctgtgtgcaggataatggattacggcaagtatatgtttgaacttgccaagaaggaaaaagaagctcgaaagaatcaaaaggtaattaatgtgaaagaggttagactgtctgcttcgattgaagaacatgattttaactttaaattgaaaaatgcactcaggttcttgaaggacggggacaaagttaaggtcagtgtcaagtt
>NC_017304.1:1233285
aatgatatacttatggataacagttcatttatcaagtattattttaaatcacttatgttttgaatttctctatttggcatataataaagtatgctcctatgacaaattcttttatgttaatggtttgcaggaaaataagcgtcaaaatatgaaaacaggagttgatagatgcagatgcaactatacattttatatctgttgggtttatttggtatattattgtgcttatttttgttagcaattttttcaaattgcaatgaaagacaacgtcaactaaaagtgcaggatgcatctttgacttttgatgaactggaagcctatgcgaaagaaatagcaattgaacattctgtatccgggaaaaagagtatgttttcctggccaatacccaggatgaatgataattacaggtatataatgtccgtatataaagaaatgaatgaagatgtacaaaagggtatcagcactacgcctgctgcagaatggcttttggataattttta
>NC_017304.1:1255403
aaaaatagggaaaagaattgattgagtatctgcaaagtaaatatatcttgatcgagatatatgaaaaaagagctgcggattcaataaatccgccacttcctgcagctcttgcagtaagcggcggcaattttaagccatgttaaattttcaccggcttaatcttttaatgcatttccgggaacaaccctccttaaagtaacagcgtagaaagaatgcgggtaaaggttgaacttaagaatcatgcctctgctttgcaaaatatgtttatcgagcaatttggacccttgtttactcatgtcggatccttcacgttccacaaaccatattttttcccggccgtctataaattctttgatgtccgaaccgtaggagccggcaggtgaaaaagcatcatatccgctgtatccgtcgaagtcgggaggaaggtaaagataatgcttgttgttgggataataataacaaaatgttccaaatgtatgttcatctgtgtgaataaaaac
>NC_017304.1:1268559
accggaagctgcattccaatgcactttacaatggattccagattgcagtaaacgcgctggctgttttcagtgccggggcggcatctacaatgaagtgctttgttgcgggtacgatggtattgacagcggcaggcttggttgcgatagagaatatcaaggtaggagataaggtaattgcggcgaatccggagacttttgaagtagccgagaagacagtgcttgagacatatgtgagagagacaacggagcttttgcatttgagaattggaggcgaagtaatcaaaacaaccgttgaccatccattttatgtaaaagatgttggctttgttgaagcggtgaatctgcaagtcggagacaagttggttgattcaaaaggcaatgttttggtggtagaagagaaaaagctcaaaataactggtaaacctgtgaaagtttacaactttaaagttgatgactttcatacttatcatgttgggaataaagggatattggtacataat
>NC_017304.1:1270381
ccaaggaagaagaggcaatagtatatggaataccgaataacccggagttggagcaaataatacctgcaaagttccacagttttgtgaatgaagtgataggagactacaatacattgagcgacgaagagttttggaagaagtataatttgagagaaatctggtttgatgttaaggagtacgaggaagataataaagccaaaaatatgttgggaacgattatagtgtttttgcttgtagagaaggagtatattttgcagttggattataaggaagatttggtagattacatagaagatatagataattattggggcaaagaggaagtaaagttgataagctttgaagtggacaatgaccagcagtattatgcatacgtaccgaaaaccgcagcaatagattcattgtacgaggtaaaattgacagaagtggagaagatagaggaagtttagtcttatagtgaatgattgagattattaaaatgaggatggattttgatatta
>NC_017304.1:1272481
agaaggaagaagaggcaatagtatatggaataacgaacaaacctgagttggagcaaataatacctgcaaaattccacagttttgtgaatgaagtgataggagactacaatacattgaccgatgaagagttttggaagaagtataatttgagagaaatctggtttgatgttaaggagtacaaagaagataataaatccaaaaatatgttgggaacgattatagtgtttttgcttgtagagaaggagtatattttgcagttggactataaggaagatttggtagattacatagaagatatagataattattggggcaaagaggaagtaaagttgataagctttgaagtggacaatgaccagcagtattatgcatacgtaccgaaaaccgcagcaatagattcattgtacgaggtaaaattgacagaagtggagaagatagaggaagtttagtgctatagtgaaggattgagattattaaaatgaggatgaattttgatatta
>NC_017304.1:1274600
agaaggaagaagaggcaatagtatatggaataacgaacaaacctgagttggagcaaataatacctgcaaaattccacagttttgtgaatgaagtgataggagactacaatacattgaccgatgaagagttttggaagaagtataatttgagagaaatctggtttgatgttaaggagtacaaagaagataataaatccaaaaatatgttgggaacgattatagtgtttttgcttgtagagaaggagtatattttgcagttggactataaggaagatttggtagattacatagaagatatagataattattggggcaaagaggaagtaaagttgataagctttgaagtggacaatgaccagcagtattatgcatacgtaccgaaaaccgcagcaatagattcgttgtacgaggtgaaattgacagaagtggagaagatagaggaagtttggcagtgtaaatatttttgtgtaaactaattttccttctatgttagtatttaa
>NC_017304.1:1284166
caagcaattttttcagtacgatgagcattgagtataagtttaccgaagaaggcatggagcttgataaaataatcgcaagtctgaatgagagttttaaaaaagaacttacggaagaaaggctgagcgagaagattaactggcaaatgtccattgaaaaaaatccttttgccagaattatgcccctgccgcttaaaaatctctttattcgtattgctgatgaagtggtggaaagcagaaccaccgcatgcatatccaacttgggcaaaatacaaatgcctcctgagtttgaaaggtatatccgacagttcagtgtcgtacccaatgtcagaagacctcagattgcggtatgtacatacggggacaaaatggcggtagcttttggttcgccgttcaaagaaaccgagatacaaaaaaattttttcaaatccctgtcggaaatggggattaaaattgaaatagtgtcaaacatgtaggagttgaaaaggaaatgacatactgta
>NC_017304.1:1308492
agggttgtgccggaaaaggcgtggatttcgggaccttctgacgtcattgaccttattgacaacttgaaaaccgaacctattgatattgaaaatatgtcgcagagcatgaccaaaattgtaaatctcgttctgccggatggggttcgccttgttgacactccaagaagtgtttatgtggatgtggttattgaggaactggcagaaagggaatttgtctttaacaaggaaagcattgcgtttgacaatgcagtaaaaaataattcacttaagtatgaaattttggatgatgagataaaaataactttgaccggtaccagacaggagttgaacaagatttcgcctgagagtctcaagcttagcgttgatgtaggcgggctttcggaaggggagtataagaggccccttaacgtggttatccctgatactgtgaatctttccggaagctatgatgttaaaatcagtgtgaaaaaaaccggaagttaagtttaacgaggtgcaga
>NC_017304.1:1316400
tttttctcaagaaatttgataatgtaacaatcgtaggtttgcttctcactttagtaattattttctcgttccagggtgaaataattttaagtaatcccttgcatattatattaattgccataccattaattatccagacattctttatattcttcattgcttatggatgggcaaagatatggaaacttccccatgatattgcagcacctgcgggaatgattggagcaagcaatttctttgaacttgcagttgcagtggcaatttcactctttggactggaatctggagccgctcttgcaacagttgtaggggtattggttgaagtcccggtcatgcttacattggtcaggattgcaaatagtacaaggcattggtttcaataaccttgtagaaaaaggtggtatcgaatgaaaaagaaggttgcttttgtatgtgtccacaactcttgccgttctcaaatggcagaaggttgggcaaagaagttgggaagtgacgtatta
>NC_017304.1:1321019
aatagttgaccttaaaaaagcctgggatattcagagggaaagcaataagaacattgaggacgtgctattggaactcggtcttgtatcccagaaagacataatgcatgccaatgccgtgaagatgggtattcctttcgtcgatctgtcaacttatcaaatcagcgattccagtgttcctttattaattacacgaaacatagcaaaccggtacaaggttatacccatagaaaaggaaaatggtgttttgacagttgcaatgagtgatccgacggatattttctgtatagatgacatacgtcttgcaactgctttggaaataaagcctgtccttgcggatgtcaaggagatagaaagacttattgttgaatatttcggagaagaaaagaagccgcaggaatcgaaattaaaagcggaaaatgaggagcagaacaagaaagaagaacttttaaaaatggaggaagaacttcttggaagagagatatataataacataaaagccg
>NC_017304.1:1324856
ccactttacagctacaaggttaaaaatgaggccggcaagttgtttaccggagaggccaaggtggacagcgaggaggaacttcggcgactgcttctggacaagggatacaccccggtagaaattgttgagaaaaatgtaataaacgatataagtcagattcgtttgttcaagccgagagtaaaagtaaaggatttggctgtattctgcaggcagttttccatagtgttggaagccggagtacctatagcaaatgcattggatgtgttgagggaacagactacaaacagaactttgagagagtgtcttgatgatgtttatgacaacatacaaaaaggtattgccctttccaacgccatgcggcagcatccgagaatttttccggagatgctgattaacatggttgaagctggagaaataagcggacagctggatctggtttttaagagaatggcaattcagtttgaaaaggaaaacaaattgaaccagaaaataagaggtgc
>NC_017304.1:1331667
ttaaagtttgactttaatctttggaatgatgttccggaggctgatgatccttcctatacacacaaagttttcaccaaactggatatgtcaggagagattggagatcccgacaatgtaaaaaataatcttttggattatactcagcttcttgcaaacagaaaatatccaaccagcggaagtgaatgggatatttccggggaacatggtattgtaaagcttatacaaaaagcaaaaagccagtttagtgcatatacggcgaatgagtattatattcaagtaaatccaggtctttcgaaaggtcaatacaatttagctgcattggcgggttttgatctgtatggtagatgccaggaaagcagaacaggaggtacctttgaaagcgatacagaatactttttggtatttaacgagaacccggaaatcgacctgattgttgacggaacattcaacggtataatacttacggccggttcagtcatattaaatggtggtgccgacat
>NC_017304.1:1336803
cagggatattaaaggatataacgcactgcttgccaaaaacggcgagacggaaattttaccccatattgttataataatcgatgagctggcggatttgatgatggtggctccaaacgatgttgaagatgcgatctgcagacttgcacagatggcaagggcggcaggaatgcatcttgtgatagcaacccaaagaccgtcggtggatgtgattaccggcgtaataaaggcaaatataccttcgaggattgcatttgcggtgtcttctcaagtggactccaggaccataattgacatggccggggcggagaagcttttaggaaagggagacatgctcttttatcctgtgggtgcgtcaaagcctataagggtcaagggagcttttgtatccgacggcgaggttgagagagttgtggagtatataaaatcccaggggaatgcagaatataatgaaagtattattgacgagataaacagtgaaaaagaaaacaaaaacagcgacc
>NC_017304.1:1342371
gtcagattgcttggtaagcttaagtttagaacaagctatggccaaaatgttttgagccattccattgaagtggctcgtttggcgggtttgatggcggcagagcttggagttgatgttaatcttgcaaagagggcaggcttgctgcacgatatcggcaaggccgttgaccatgaagttgaagggtcacacgttacgattggagctgacattgctaaaaagtataaagaatccaatgaagttgtcaatgcaattgcttcgcaccatggcgatgtagaagccacctccatcatagcggtgcttgtacaagctgcggattctatttcggctgcaaggcccggagcaagaagggaaactcttgaatcatatatcaagagattggagaagcttgaggaaattgcgaattcttttgacggtgttgataagtgttttgctattcaggcaggtagagaaattcgtatcatggtgaaacctgaggatgtatcggattcagatattgcatt
>NC_017304.1:1347139
cttcgaatatttctgcatttccgccccggtcggttgtaataatggggaggcccgcagccattgcctcataatgtatccttgccaggggctcattccactgggatgcacatacaaatatatcacccacgttataataaggcggaatttcagacggaggaataaagcctgtaaaaacaaccggaccgcttaattgttctgcaagggccttgcattgctttgtataatcatcttcttcatttttaccgtaccatttgctcccgattattaccaaagcaacatcatcaaaacagtccataacttttttcatggcagacagaactatatgggtacctttttttggacttaatctgctgacatgaagtattacccgcttgttttctattccaagcttctttttcagaagctctttgttgcaaattccttccggtgaccagttgggcttgtatttttcaatgttgactcccgagtaaaccactcttaacttgtcttctgccatggga
>NC_017304.1:1352008
atataaaaacgagatttatagtcaaggaaaattacagtcaagaaatctgtatgctttttaaagttcagcaagaaatttatgaaaggatgaatagaatgaaagctgtcatcatggcgggaggagaaggtaccagacttagaccgcttacgtgtaacaggccaaaaccaatggtacctgttgtcaacaaacctgttatggagcatattattgaacttctgaaaaaacatggatttacggatattgcagttactttgcaatatttaccggatatgataaaggactattttggagatggaagtgattttggtataaatcttagatattatgtggaagataaaccgatgggaacggcgggaagtgtaaaaaacgccgaagaatttttggatgatacatttctggtgataagtggagatgccttgactgatattgatttgggaaaggcggtagagtaccactacagcaaagggtcgatggcaacgctggtactgaaaaaggtcgac
>NC_017304.1:1385743
ctcgatgtaagaaggcttgagtccatcaaacagggaaatgaggtaataggaagcaggacaaaggtcaaagttgttaagaacaaagttgctcctccttttaaagaagcagagtttgatattatttacggccagggtatttcaaaggaaggcaatattctcgatgttgcggtaaatctcgatattgtaaacaaaagcggcgcgtggttctcctacaacggtcagaagattggccagggaagggagaatgcaaagcaattcctgaaggaaaatcctgaaatagcgaaggaaattgagacaaagattagagaaaactataaccagacatttctaatgagtattaatgcccaggttgatactgatgatgaagtggatttggaagatgaagaataatttgggaaacgaaattggccaatattacaggaattgatatttcatgtgatcggattgcgtcggggcataacttaaagtgaattttgtttaggtgcatatcgcaggatatg
>NC_017304.1:1400014
caagggtggtttccttcttttatgatatccagcggcggatatttgggaagtatattgttttttgcactgattatgtttttaaaaaagacaaatgccaaaaaatatcttcttggaagtttggcaataatatatctttttatctccataagcgttcctgcattaaggggtactgttttgtatgctgctgtatttactgcaattgcgattcttctttatatgattcaaagaggcggcgtggaggaaattgcaattgatgtggtagcgatgtcttccgtcgcatatattatttatgagacgctggttgataccgtgttgtttaaaattaatcagcagttttcgattataaagggatggaacacgggtatacctttggatatggcaagattaaaaaatattaccggattgccggaattgctgtgggccgtggtgtggattgtaattgcggtattggtgataaacgcggtggttttaaagatgggtggcacaggaaaaaggtagga
>NC_017304.1:1402998
caagacgagtattaattatggcaatgtttgtgtgtttttcgatgaggacaacaatgtaactgtaattccttacaaaaaagacaaacatggtattgggagagccgtggaaaatccaatgtttctgaaggcaccatacaagcctttggaacttggtagcctggtaaggtcctctatggcgatgtgcagcggcaaaataattcattccgacagccagcttatgagcaagcttaaatgcaaatcatgggatgaatttgcaaaggggaaaagaaacatttccatttactacaaagaagcgcttggtattgtacttaacacaaccaaaagaaagcctgacggtacatacagttttaatttcagaggctacgaaaaagttcttaagaaagacgtcagtgatgaggaattgggaattgtgataatgagtttgcttgaaagatgtagataaacaaggtgtgtgcggacgggacagcggtcttttcagaccgcttttttgttgtttttct
>NC_017304.1:1421039
acccatagtattcatggtgctgacatctttgatggatcataatgccattgcaaggggtaaatggattgcacctactcgattctcaaactatgttgaagtcttccaaaaacttcctttcggtatttatttcagaaacagtcttattgtatgttcaattgttatggttgtggcgctcgttattgcaacgcttgcaggttactctttggcaaaatacaaatttccggggtcaggtttctttggtattcttattcttgcaacgcaattgcttcctggaatgatgttcttgcttcctctttatctcgactttgttaaaattaagcaagcaaccggaatacagctgataaactcgattccaggacttgtaatagtatattcggcgtttttcgttcctttcagtatctggatcatcagaggattctttgcgtccatacccggtgagcttgaagaagctgccagaatagacggatgcaataaatttacagctttcctgagggtaatgc
>NC_017304.1:1426113
agattcccttgttctgtttgatgagcttggagcgggaacagaccctaccgagggtgccgcccttgcaatgtcaatacttgagtatttaagaaacaagggcagtacaacggttgccaccacccattacagccagctgaaagcgtatgccgttaccacaaaatttgtggaaaatgcctgctgcgagtttaatgtggagacactaaggcccacttacaggctattgattggagttcccggaaaaagcaacgcctttgcaatatcaaaaaggctggggctttttgatgacattattgagaaggccaaagaatttttaacccaggacgatataaagtttgaagacatgcttatgtcgattgagaaaaacttaaatcagtccgaaaatgaaaaaatgaaagctgaaagctatcgactcgaagccgaaaagctaaaaaaagagctggaggagcaaaaaagaaagcttgctgaaaatcgggaaagattaatacaggaagcaagagctg
>NC_017304.1:1462746
tgggctggccatctatggaggattaattgcagcggtaattacggcatatttttttgcaagagtaaaaaagatagatttcctgctcctggccgatcttggctctccatactttgtcctggcccaggcaattggaagatgggggaattttgtcaaccaggaagccttcgggacaaataccaatcttccctggggaatgcacagcgaggcaattgaaagttatttaaggactttgggtgacagcagtattgatcctgcaatgccagttcatccgacgtttttgtatgaatccctctggaatttcggggttttctttttcctgatttggtacagaaaaagatacagagtgcgtggcgaactgttttccttctatatgctcttgtacggtataggcagggcatggattgaagggcttagaaccgacagcctttatcttggacctttcaggatttcccaggttcttgccgttgtttttgcgataacttttgctgtgataataattg
>NC_017304.1:1473558
atagcctcaacgaatgcagtgaacattaccgacgggttggacggacttgcagcaggagtgactttgatagtaactgtctttttcaccatagtggcaatgaccagaagcgagtgggaatacataaaaatgttttcggccatggttgccggaggatgtttgggttttttgacatttaacgcgtaccctgcaagaatttttatgggagatacaggttctttggcattaggcggtgccgtaggtgcaattgcaattttgatgaaaatgcctctcatactgttgattgtcggcggtatttacgttgttgaggcattgtcggttatgatacaggtgctttcgtttaaactgacaggcaaaagagttttcaaaatggcacctattcatcaccattttgaactttcaggctggaaagaagtaaaggtggttctggtattttggacaataacggtacttctttgcatccttggtttctttgcgctgagacttaaattttattgatttaa
>NC_017304.1:1474028
tgcgctgagacttaaattttattgatttaaccgcgattttgcaaagtaaaaatccggccaaaaatattaactgcttttaaggccgaatttcagagggggaaaacgatgaaagctgcagcaataaaatcttcaacaatgaaatctgcaattacaactaaaaagccgtttgattttttaatatttctgactgtgttgataatgcttaccattggttctataatggtatttagttccagtgctccccatgcatataactatatgaaaggtgattcgtatcattttttaaagaagcagttgctgtatgttcctgtgggactttttgcgatgtttgtcacaatgaatattgactacagaaaacttggtaaattgtcgcccattatcatgcttgtaagtttagggatgctttctgttgtgtggattgacggaatcggtgccacccgtaacaatgcaacccggtggtttgaccttggatttgttgattttcagccttctgaatttgc
>NC_017304.1:1483512
aaattttccggtggtaccgttcataatttcaatatgatgaacatctttaaaatccatttgggttatttccttaaatttaatgttatctgtactttttattccggcagcatttgcaacctgtgtaaaaggagaattaaataatgacagtacaatggcaatgataatgcaaaaaactttcactattatttacacctccttcataatctgtcttatattgcctttttacttcattatagcatggcagtttatatttgcaaataacaataagaacaatgatatttatatctgaagatgagaacatgactttgttctgcaacgggcttggtctttgtatgaatttttgaattttagattgaaataatagaacactattgttagaatatacaaagtgctagaaagagaaaagagggtgttgggcaagtggaaaagggattgattcaggtttataccggggacggaaaaggcaagactactgcagccatagggcagggcataagggc
>NC_017304.1:1489091
gacgggtttttatgttgacgagaaggaagccaaaaaggcaataacaaatcagatagatccggttttaaagatcggggattacagtgttgtatctccgtccgagtcaagaatagttgttctgtcaaaagacggacaggttatgctgatgtttgattcactatattatgcattccaggtgcatcccgaagtcagtgatgaaaccggtgttttaaggattaacggggatgacgggaagagatatcgcggagcatttgaaattttgagactatccggaagtgacatgacggtaattaatgtgattaatattgaagaatatttgtatggggttgtgccctatgagatacaggcaagttcccaccctgaggccttaaaagcccaggctgttgctgcaagaacctatacggtgaaaaacttgaacaaatacaaaaggcttcagtttgacttgtgccccactgtgtattcccaggtgtataagggctttgacggagaaacggcagcaa
>NC_017304.1:1495361
gttcggaaaaaaatccggtgatttttgaaaaatagtaaggaataccattatccttactatttttttgaggccatttgatactaataatattaatgataaaagtttattttaagtgaggtgtaaaaatgattttaaaatcaaaagacctcttaggacttaaggatttaacggcagaagaaatacaatacattttaaatactgcaaaaacaatgaaggttattcttttatccaaaaacaagaaggctcctcatttgcagggaaaatcaataattaccctgttttatgagaacagcacaagaacaagattatccttcgagcttgcttcaaaatacttaagtgccaatgcagcaaatatttcagtggccgcaagcagcgttgccaaaggtgaaacacttatagacaccggaaagacaattgacatgatgggtgcggatgtaatcgtaataaggcattccatgtcgggagcgcctcaccttcttgccaggaatgtaaaggcatcg
>NC_017304.1:1515966
ttctgataagacaggtaagcagctcggtgctgtttgaagattcaataagaaatatgattgaagacggggtggatacttttgttgagataggtcccggcaaggtactcagcggttttgtcaagaagatcaacaaagagatgaaaactcttaatgttgaggatattgaatctctcaataaaacattgcaggaacttggagcctgaaagtataaatctattcataacggcaaagcgaggtgaatagtatgcaattgaagggaaaaactgcgattgtaaccggctcgagcagaggcctggggaaggctattgcgtggaaattgggaaatatgggagcaaatatcgttcttaacggttcacctgcttcaaccagccttgatgccactgcggaggaatttaaagctgccgggataaacgttgttgttgcaaaaggggatgtaaaaaaccctgaagatgttgagaacatggttaaaacggcaatggatgctttcggaagaattgaca
>NC_017304.1:1525645
tttaacttggtgttcagagagttgtttgacggcggaagggcggaattgattctggtagacaaggagaatgtgcttgaaagcggcattgagatagaagtacaacctccggggaagaaacttcagaatcttatgcttctttcgggaggagaaagagcgtttactgcaattgcgctgctttttgccattctaaggcttaatccgacgcccttctgtgtgctggatgagattgaagcagctttggatgatgcaaatgtgtacaagtttgcacaatatttaaagaaatattccaatgtaactcagtttgcggttattactcacagaaagggcaccatggaagctgccgatacgctgtatggtgtaacaatgcaggagcatggtgtttcaaaagtggtttcccttaaaatgggggaaaaagtgggttaaaaatataaagaaatttggatggaggataagcaggacatgggtttttttgacaaactaaaagagggactgaaaaagac
>NC_017304.1:1550845
gttttccaggcagctgttgatataaacagaacctccagcaaaggaaaggttacggctgtctgtgtatggggacctaatgacgccaatacttggctcggttcacaaaatgcacctcttttgtttaacgcaaacaatcaaccgaaaccggcatacaatgcggttgcatccattattcctcagtccgaatggggcgacggtaacaatccggccggcggcggaggaggaggcaaaccggaagagccggatgcaaacggatattattatcatgacacttttgaaggaagcgtaggacagtggacagccagaggacctgcggaagttctgcttagcggaagaacggcttacaaaggttcagaatcactcttggtaaggaaccgtacggcagcatggaacggagcacaacgggcgctgaatcccagaacgtttgttcccggaaacacatattgtttcagcgtagtggcatcgtttattgaaggtgcgtcttccacaacattctgcat
>NC_017304.1:1557892
aaacatgatgagcctggaagttggcaaaaaagccattgactttttgatttcagaatcgggaaatcggaagaatctggaaatagatttctttggcggagagccaatgatgaactttgacgtggtaaaggggattattgaatacgcccgtcaaaaggaaaaagaacacaataaaaatttcagatttacattgacgacaaacggactgcttttgaatgatgaaaatataaagtatataaatgaaaatatgcaaaatattgtgctgagcatcgacgggcgcaaggaagtaaacgacaggatgcgaataagaattgacggcagcggctgttatgatgatatactgccgaagtttaaatatgtcgcagagtccagaaatcaggataattactatgttagaggaacctttaccagggaaaatatggatttttccaatgatgtgctgcatctggccgatgaaggcttcaggcagatttcggtggagcctgtggttgcggcaaaggaca
>NC_017304.1:1561277
aagcggtattcacgtacaaaagtcatataccttcaatccaacaaacagcgatgaagctatcagttttcttgttataaagtcgagcggcaagcttaccgatgatgaacgcaacaaagttcttgatgcgttgaaagctgaattcaacgtaaaagaaaacggtgaaatgagagtgagggatgttgacccttcaataggagccgaactgcttaccaaaggtttgcttgcggttgccttgtctttgatattgctgattttatatattggaattaggtttaatatcatgtcaggacttttggcgggatttactgccgttgtggcggtattgcacgatgttttgatgatggttgcggtatatgcggtgttcaacatacctgttaatgagtcttttatagcagctgtattgaccatactgggatactcggttaatgataccatagtaatatatgacagaataagggaaaacagcaggatttccagaaaagattccataagaaccattg
>NC_017304.1:1584166
tgctggatcagaaactcgaggaggaagctctttactgtgagtattcaaaaaagcctttaaacgttcttatgtttgatattgacgattttaaaaaatttaacgacacttacggtcacatttggggtgataagcttctttcgctttttggcgacataataaagcaaagcattcgaaagactgatatggcttttcggtatggtggggaagagtttatggttctcataagggaccttgaccttgagaaagccaaatgcgtggcagacagaataaggtgtcagcttgaaaaacagaatctgttttccgatgaaggccataacatggggaaggcgactgtaagctgcgggattgcacaatttccgacgcattccgatgatataaaaaaggttgtcgattatgccgaccgggcattgtattatgcaaagaaaataggaaaaaatattgttgtaagctatgatgaaataggcaaacttacagaaacggtacagattaacgcagatact
>NC_017304.1:1596863
cactgaagtattgtacctggacggtctgataaaattaccatgggattgatggagggactgtaatgagcaagataaaattacgggattttctttcagaaggcgctataatcaggacaaagcattgcaattcaaccaactgggtgaccaacgtcgtttatgccattaatgaggactggattgaggtagatatcggccttgaaaaggattatattgacaacataattatgattggagatacaatgagatgcaaatacagtactgatgagtatgagtttatgttaattggctgggtaacaaaaataaagcttgaagaaccgcagagtattaccatcaagattcatgatgtcgaaagatttgcaaacagacgtgacaactacagatacgatatatatttgtgctcagtcataaaggcaaacagaaatgacgaaaaaggcgtgtttgccatcatgactaatctaagccagggcggggctgcttttattgccaaggaagatatcgaa
>NC_017304.1:1597541
tgaacgagttgttggatgagcttgaaaaaaaagataaagagttctataataaacgaagtagcttttggtcgaagaatagcaaatataataaataatgggggatttacatggctaaggtaattttcgatgaaaacaggtgcaagggttgtaaattgtgtacaactgtttgcccgaaaaaaattgttgttatgaatgaggacaaattaaaccagaaaggctttcatccggcaggagtagtggacatggacaaatgcattggatgtgctttttgtgcaactatttgtcctgattgtgttatagaagtttataaataacttgtaaagataaagttttaatgaaacaagattagggggacttgaaatatatgggagaaaaattgttaatgaagggaaacgaagctattgcagaagctgctttaagagcaggatgcaggcactatttcggatacccgattacaccacaaacagaaattgcacattatttggcaaagaaaatgccgg
>NC_017304.1:1602197
agccggagatgtacagtcccatgccgtatatcctcttgcctcgaaagttgctctcaaacctccggaagggaaagatgaagcgtcggactctccctttatcagttcttttccagagaattccattataacttttccgtccgatgtcggtgaaataaaggaatcgtgcttttcagccgtgattccggtcatgggctggaaccagtgggtgtaatgagttgcccccttgtcgattgcccagtctttcatagcgtttgcaactatttctgctatatcccggtccaatggagttccttcatctatagtcttctttaatgctttgtaagccggtttgggaaggcgttctctcattgcggcgtcattaaacacattcgcaccaaaaacctctgttaatgaataggtctgtaattcgtcattaaccatcagtaaaatcccctttcaatatgtagataaaaacacacaactaccaaaaactgtaatagcgaattataagaaaaaggcgc
>NC_017304.1:1627970
gtattgttaaaaatgagcttcctgaaaagtctttgtacagcgcaatgagatacagtctcatggcgggaggaaagaggcttcggcccgttctttcccttgcggtatgcgatatgctgggaggaagtgttgaacaagtgcttccctttgcgtgcgccgttgagatgattcatacatattctctcatacatgatgatcttccggccatggacaatgacgatttcaggaggggcaggcccacaaatcacaaggtatatggcgaagcgttggcaatacttgcaggcgacggtcttttaaacctggcatttgagattatgctggagaatataataaaaaacggtgacatggagagaaagtcaaaagcggcggcagtaattgcgaaagccgcagggatgaacggcatgattgcgggacaggttattgatcttgagtcggaaggaaagcaagtggacaatgagattttaaatcgtatgcacagactgaaaaccggagcgctgataaag
>NC_017304.1:1631055
tccaacttgggagtcgtagagttgacccttgcgcttcacagggtgtttaacactccggaggataaaattatatgggatgtaggtcatcaatgctatgttcataagattatcaccggaagaaaagacaggtttgacaccataagaaagcttggcggactttccggttttccaaaatcggcggaaagtgagtatgatgctttcaataccgggcacagcagtacttccatatctgcagccctgggtattgcaaaagcaagggatttaagaaaagaaaaatattcggttgttgccgttatcggagacggtgccctgaccggaggaatggcttttgaagcattgaatgatgcgggaaggtcaccgaataatcttattgttgtattaaatgataatgaaatgtcaatttcgaaaaatgtaggagggctttcagtttatttgagcaaaattcgaacagaacccttctattttaaagttaaagaagatatagacattattttaaacaa
>NC_017304.1:1644447
gagaagaaggctgggaattgcacaggctatgctgggcaatcctgcatttattatggttgatgaacctacagctggtctggaccctgaggagcgtataaggttcagaggatttataagaagagttgccgcaaacagggttgtattgctgtccactcatattattgaagacattaaaaacaattgcgatggactggcattaataaataacggcaaggttaagcagtttgacggttttgaagaattggaaaacatggcaaaagggaaagtatggaaaatggttataaacagtaatgatttttataaaatagagggcaagtacaagatactttcaacaaacaccaatgcggataataatttggaaattcgggtttattccgaagaaaaaccgtcggaagatgcggaggcggttcaaccaacggtggaggaaggttatttgacatggataaacgcgtaaataagatggtacctttgatttttgatttgaaaacggtaagttatgt
>NC_017304.1:1652076
ttcttaaggcagccagaatgactgtggtaaaaggcaagccgcttttgggtgttaatcttgggaagctgggttttttggcggatgtcgacaagaacgatattgaaaatgcggtaaagcggctggttgaggataaatttaccgtcgacgaaagaatgatgcttgataccgttattgtaagggacggcaaaataattgcagaggatattgtcttaaatgatgttgttatttcccggggagcaatatccaggattttgcatcttaaaacatatattaacgatgcctttatggatctttatccgggagacgggctgattatctcgacaccgacgggttctacggcctattctctttcggcgggaggacctttggtggagccggatgtggatttgattatctgtacccccatatgcccgcaccttttgtattcaagatcttttataactacggccgacagggtgataaaagtggtggtggccgaaagcagcagccatgaagctatg
>NC_017304.1:1670290
cgaagggcgtatatagtataatcaaggggttcagggaaactctggtttcctgaacccccctgtaatattttatacgcatcatctttgtcaaatttttcttttgtaagaatttcttatcagaaattcttttgaatctataaaatttgacaaagcagactttcgagtcttaaaatatatttaaatactaacatagaaggaaaattagtttacacaaaaatatttacactgccttttattttgcggcatgcaaatgctttgagtttgtaaaaggatattttattatttaacactgggatgctttatatggcaaagatactgtaaattccgttcctctggacacttcactgaaaacatcgatggtgcctttatgttcatttactatgcatttggcaatggccaagcccaatcccgagcctccgtggtttcgtgaacgggatttgtccaccctgtaaaatctgtcaaaaattttgtcaatatgttctttggcaatgccttctcct
>NC_017304.1:1671847
tccagttttgaaagtttttttctaagatatgagagatatacttcaatattgttaagctcaatatctgtttgaaagccccatactttctcaaggagttgctcttttgaaaccactatgtttttgtttttaatgagtatttccaaaatttgcgattcttttgacgtaagttttatggtttgcccgtttacttttatttctcccttcatgcagttaaagctcatgtttcctatatttatttcttcatttacaaatatttcgctttgtcttcttcccaaagctcgtattcttgcaagtaattcgcttttggaaaaaggttttgtcagataatcgtcggcgccgctgtcaagaccttcaactctgttttttaccgaatctttggcggttagaatcagaacaggagttgtgacaccctgttttctgagatctcttaaaacgtcaagcccgtcttttttgggcaacattctgtcaaggataatgacgttgtacatatttgtctcagc
>NC_017304.1:1676355
catcttgtattgtggaagaggacagaggcatccttgggagaagttcagttccttgggtttgattttggttcaggaaagcttcttgccgcaccgaagcctttggaaagaaagattgagtttatcggagactccatcacatgtgcatacggaaatgaaggaacaagcaaggagcagtcttttacaccgaaaaatgaaaacagctatatgtcttatgcggcaattacagcccgtaatttgaatgcaagtgcaaatatgattgcgtggtccggaatcggacttaccatgaactacggcggagcccccggacctcttataatggaccgttatccttatacccttccttacagcggagtcagatgggattttagcaaatatgtgcctcaggttgttgtaatcaatcttggtaccaatgatttttctacatcatttgcagataaaacaaagtttgtaacggcatataaaaaccttataagtgaagttcgcaggaactatccggatgc
>NC_017304.1:1686405
ttcctgaatggggtcaggaaagaattacaaacatggtaagagaacgcggtgactggtgtatctcaaggcaaaggatatggggagtgcctattccgatattctactgcaaggattgcaagaaagaacttataaatgatgacacgattaaagctgtggccaagctgtttgcggaaaagggctccgatgcatggtatgagtatgatgcaaaggatatcctgcccgaaggtacgaaatgtgaatgcggatgcaaagaatttaccaaggaaaaggacatcatggacgtatggttcgattccggttccagccatgctgccgttcttgaaacaacggaaggcttgacatggcctgcggacatgtatctggaaggaagcgaccagcacaggggatggttccagtcatcgctccttacggcggttgccacaaaaggccaggctccttacaagacagtgctgacccacggctatgtggttgacggtgaaggaagaaaaatgtccaaatcc
>NC_017304.1:1687710
atgaagcttcggacggtaagtactatgaagatccggatgttaagggaataagagttaatatttccatggcttcgggatctaaatgcgaaagatgctggatgattagcgaatcagttggaaagaatgaaaaacatcccactctttgcgacagatgtgcagaagtagttggctaagtttgcggttgattttacaggctaaaaggtttatccttttagcctgatacaaataccgaagggcaggctgattgcaagatgataaaactaaacgtcaatttacaggacagaagttacccaatttatataagtacggattattcccaaataggtaaatgcattcaaagtgcaaaacttacaggcaagatggttttaataaccgataccaatgtagacaaataccaggcggaagaatgtgtaaaagctttttcggatgcgggatatgaagtaagtaagtttgttattcccgcaggagaggaaaacaagaatttggataccaccagggat
>NC_017304.1:1719947
tcagaaggaattgatataattggattcggtgcaggtgaacccgactttgacacacctgatcacataaaaaaagcggcaatagatgctataaatgccgggtttaccaaatacactccggcttcaggtacacttgagctgaaacaggctatttgccggaagtttaagagagacaacgggcttgattacaatccttcaaatattgtaataagcaacggtgcaaagcattctctggttaacgctttgcaggcaatatgcaatcccggcgatgaggtaattattccgactcctgcatgggtaagctatcctgagatggttaagcttgcagacggagtgccggtttacattcattgttccgaggaagagggctttaaatttacgatagataaacttgaaaaagctattacagacaaaaccagagcaataattatcaacagcccgagcaatcctacgggtatgatttacagtgaagaggaattaagagctgtggccgatttggctgt
>NC_017304.1:1728840
ctaagttcaaagcttcctaaaaaaggcgaaacggtttggcttgcagcgcccacaatacttagtgtggagcccagattacataaagcaaaggttaagtctgcttcaaacaaaatgttggtttttgaatatgaggaaaaggatatagagttaactgcaacaagtggagcaccaattctgaattcgaagggtgaagttgtcggtctgaatgccgcaggtggtgagcaaaacggtaaaaaaatcggagttgcaaatccttgcaccggcatggcgaaaatgataaaaaaggcgttgagtaaagaagattaatagaacgtgaacgtaaataaaaaacccagggactttttgtccctgagttttttatttgtggtgcgaattttaataattacttgtattaattattacttaaaaatttttcctttattgatttctttactgcttctttgctgttttaaagtatgcgttaaggtgcgtaaggcagtttgctaattccacgcagaacg
>NC_017304.1:1791149
tatggtaattccccgggagggatcattgttgtactttactatcatattgtttataacaagctttactgtctttttgtcaatgcctgttatgctgcttaatttttcaatcgaaactttgtcgcctgaagcaaaaagcataccttcgaatattccttcgagtttctttagatccatttgtatcactccactgctgtcagttttccgctgccacattttcatcgtcaatatcctcaagattggtatcttcgcatttgcagacagtaatatccgcaaacggttttggctgtatcagggttatttttttcagttttgccagctcaagtatcgcgagaaagcctgtaacaatttcaagtctggatctggtttttggagaaaaaagctccgaaaacttgaaaatcggctttttaagaagagtcctgatgatatctctgattttactgcgcagtgtgactttttcatgctgcactatctgggtcatttttccggtatttttgttcatt
>NC_017304.1:1806407
gagtgtcttaaggtatggggagtaatgtctttattgatctttgcctgatttttgtactgttttattattttccagaatccctgcctggtcagcctttttccgtttacattaacaaacagggccttttcatcaggtctttgtattaaaaggtttcgagacttcgtcaaatattcctgcaacgcatttacggatactgaaccaatcggaacaattctttcccttgctcccttgttgcaccttatatattgcatttcaaggtttacatcatccaaatcaagggaaatgagctcagacactcttattcctgttgcgtaaagaagctcaagcattgccttgtccctgtatccttttaagtcatcacactttggctgttctaaaagaagctccacttctttcgttgagagaatctgtggaagtttcttttctactttcggtgactccagattttccgtaggatcctgagatattatcccttttttggttaagtattgatagaacga
>NC_017304.1:1826024
atcataatatacagttttacaggaaatatagctgaggctgtcaataatgccaattatcaatggctgatgttttatccgtcattatatctttatgtaatctgggatgcttacaaatacgcaaaaggagataattcgcctatggcttttcttccttatgtgtttgcagcatacttaggaacggttggcaccgtatattccccatcctttaatattaacggtgtgcttttcggtccggtgtggcttcctttaatttgcatggcaataggaatatttgccggttacattatacaaaaacaaatttgcaaaaagattaacttaaaattagaccataaagccaaaaaataaattacgacaattcttttatattttgtacggatcttcatcaagaaggtaggagagcatttcgttctttttttcctgtttgtatatccattccctcatttctttcaacctttcataatcccaacgtccaaacttctttatatatttgtcttgaaggt
>NC_017304.1:1863768
ccatataaaaaatcccacgttgcaattcttgacggacgaaatgcaaaactccaacggcggattattcggaatatctataagcacaaaatcaaaagtctcctttagggtggttataaccctgtcgacatcatccaattgaaaatcaaaatagtcctccataggatcagagggacttggagacaatagatataaattcttgtatttggtctcatttatcacatctcttatgtcaaccttatcacttctgcaaatccttataagaccctttcccgccgcatttgcttcgcaatcaagcagcttgtatatgttcgggtaaaaaaccttggcatccaaaatacaagtattaaaccctttttgagcaattgccaccgccagattcacaagcaaaatggaagaatccgcacaatccgaggcgggaataaaccctataacattatcaataattttatttgtctccatttcgttatatatcttatctctcggggacaacttctcaagaa
>NC_017304.1:1872525
gtattttccaagaagctgtgaacctatgatagcatccatcggaacattcataacctgcatgttgattccccagaagtagtttccgggaacaattgcattcttccatggattgttctcatatcttgtgagtatgttttcaagccagattccaaactctgtatcaatccagtctacaacttcctgatccttgttttcagctttcaaatacgaaaggaatgccgtaagccacatatcaccccatgtatgagcatatgcagtcgggctttcgaacttttgtgcaaaagatttgtagttttgtttaaagtatgtatgataaacctcttcaccggtagctctgtacagcgaagctgcagcccagagtctgtctccgctgtcgtcatatacgttgtatggacccggaggtgaaacaatgttttcaggattcttttcaaggaatttccatgcatttattgccgcatccaggcactcttgtgcaaaatcagggtcaatatccttgtaaa
>NC_017304.1:1928320
atatggctatcgcaggatgacaagtatattgaacaaggattatcacattcatatcaatcgaaaacggacccggcgttatatgagggaaatgggcatacatggattctgtcctggccccaacctcagcaaacgaatacatggtaagaatttgtatccatatctgttgagaaacttgaaaattgatcatcctaatcaggtatggtccatagatgtgacctattgccgaatgaaacgcggtttcatgtatatggttgcaataacagactggtattctcggtatattgttgggtttgaactatcaaacactcttgataagacattcgtcatagaagcaatccaaaaggccataaagcgatatggcaagcctgaaatcatgaacagtgatcaaggctcacagtttaccagtgatgattacataaatctattaaaaaataacggtatcaaaatatctatggatggaaaaggaagagcattagacaaccaaaggatagaacgatttt
>NC_017304.1:1956428
accttgctccgaccacaaccttggttctgccatctcttacaagcctccactggtcatatctttcacccagggacaatcggctgtgcattacagccacatcctcaccaaatcttcctttaaacctgttcaccatctgcggagttaatgatatctcaggaaccaggacaatagcctgctttcccatactaatgcagtgtcctatcaattgaagataaacttccgtttttccgcttcctgtgattccatgcagcaaaacttcgttaaactctcccgaatccagcatgcttttaactctgtctattacaacctgctgctcctgcgtaggtttcattggaagtgttctttcatagggcatgttggctgcagggtcccttgtaacttcaatatcttcaaactccaaatatcccttcttttttaaagtatccagaacgcctgccgacacaccgacaaagcgcacaatatcgcccaccggaatgtactcattttcagcgagcagttca
>NC_017304.1:1981907
tggtataaaaactggcatatacattgattttatcactgtcctttcgctctcccacctttgagttgccaaaacagcccgtaatgagaaataccagacatgcaaccagaaaagccaccttttttgtattctttctcataaaaagcgtcctcccgaaattaactattatagccaatccatttacagttaattatatccataaatcattttcatattaactatatttcaagcaacttatttcaaatgcaaatcatttgcatttaatttgattatatattggacgacgcaatacagtcaagcaatactatttatccttattcttttttacaattagggcagataccatagatttcaattttatgaccggttatgtcaaaatcacttctcataccgatatccttttccatattttccaaagggcaaaaatctatcggcactgatttatggcaatttgtacagaccaaatgatgcctgtgaccgtccaccgtaagctcataccttgc
>NC_017304.1:1990936
cgttgattcttctaccatgtccttgaaatttttcgtccataaaatcaataataccactcatcttctttgttttaatataaacatcataatcataactgctaaaagcattgttgtcttcaactgtcaatgcggtatatcccggcgcaataaaaggctcaaatcccgggcgttcataaaatcccacaacagtgaaagtacgtcgttccctaactaccaattcctctgtttcaccaccgtctttctcatgcaaataggaattgttctggttaagcttaaagccgtcggaaatcctgtcgccgatttcaagggacagtatatctccaattttaaatttcactccgccgttggtctccacatgtttcggcaggataatttcagagttgctttccggcattcttccttctgtcaaatgaatcggcattgaatccttaaatccttctcccatcgctcctataaacaaatacggcttgtactcgttctgagagccttcgagccatgca
>NC_017304.1:2003024
cagcaaacacgtattcggaaaaaggaagccaattatttttataagctacggaattctgactggcatcgggatgaatttttatatctgtcattaaaattttgctggcaatatattccaacgtctcgtcgctaagttcatcttcatgctctaataccgcattaacaacatccggcggaaaatcaacatcattatctgatttatacaacggatcaagcttttcaacatcatacaagctgtatgccaactgcaaaacataagtatctgcagaaatttcacctttttcaaaagagcgggtaagtttttcttccgcggaaaatttttcttcataatcaaacctggcttccaacttttgctgttctctttcttcaatcttgcttcgtatggtattaaatgcaaagaggccaactgccaaaaccagaattgttaataaagaatatccaaagcagcctaaacaacctattttcttttttcttgcgggacgctttgaatctgcaacatga
>NC_017304.1:2003541
gctttgattatacatcgtatccccccttctttattttaactgaaccacaattttctagtgtataattatagcattttttcctctctaatgccacaatgataaatccgggggatatacatcaaatattgtccacatatatattacatgtcttgaagccgggcttatttctctgtgcatgcatcaggccatactctcgtcttgcaatttatctgcaaattataaagccagtatttgttcttttaaaaacttatttgcaacataaactgctgccgaagaaaatttgttaaaaatttctttctgctgttcggtgtatttattgtaattttccgataagttaggatcatttgtataaaatgttaccgatgctaccagcttaatatctccttttacaaacgccatagtaaagcccgtgtaaccaccgcgtgcgtcaataatcccatcttttgatactgcagtttcatttaattggttaaacgcatccgatgacattgtacgcaatt
>NC_017304.1:2011970
gcatattcatagggaagcttcgcaatactgttcagtacagccaatgctccgtttatatcccttccatgcatcggatttgctcccggcgccaaaggttctccagcttttctgccgtcaggagtgtttccggttttctttccatataccacgtttgaagttatggtaagtatggaaagggtcggagtggcacttctgtaagccctttgctttctaagcttgttcatgaacatttttactacttgcactgcaatttcatcaacacgttcgtcgttatttccgaatttaggataatcaccctcaacttcgtagtcaacaacgaggttgttttcattgcgtatcggtttaacctttgcatattttatcgcgctaagggagtctgccaccacagacaaaccggctattccgcatgccatcgtcctgaacacgtctttgtcatgcaatgccatctgcagcgcctcataggcatatttgtcatgcatgtagtgaattatattgagggt
>NC_017304.1:2025440
attcagaaccgatgtatcatccggattttgctccaattcaagcagtgattggttcaaactttgcaagtgctcttttgtttcgtcgataaaaatctcgaggtattgactcatgtccattattcatgcacccccactattttcataatctcattcgctatttctttcagcggtacaacaacatccactactccggtgctaattgcgacccttggcataccaaatacaacgcatgagctttcatcctgtgcaattatatatgcattgtttacactcttgagctttttgatgccttcacttccgtcccgtcccatccctgtcattatgaccgcaacaacatttttaaatcctgtattggacaccgattccatcattacatcaacagacggtctgtgacctcccaacgggggatctttggaaagctttattttaaatgtatcattgccattcttctcaagaagcatatggaagtctccgggagcaatgtatacatgggaattttc
>NC_017304.1:2029845
gtgtcatgggtaatcggcgcataatctgccaaagtttccagtattgttacaatatcccttaccgatacaccttcttttaacaagtttgcaattactttctgaatttctccgattgtcattactttcggaacaagctcttccactatggcaggataattttctttcaccttgtcaataattgtctgaacttcctgtcttcctgtcagttcatgggcatgggctttaattacttcagtcaaatgagttgcaattatggatggcggatcaaccacagtatatcccagcatttcagccttgtctctttgtgcttcggttatccacacggctggcaaaccaaatgccggttccgttgtcttgatcccctctatctcctcttccacaaatcccggactcattgcaagatagtggtcaagcattaattcgccaccggccacctcaactccttttatttttatcacatattcattgggatttaattgtatattgtctctaagccttat
>NC_017304.1:2049480
gtacaactaccaaaataccggaagtcacaagaatcctcgttttttgggacttgtccaggtttttccagaaatctgtgacctgctgctgcatttttgatagtacctcaggcatgaatccaccaccttagtcaacggttatcatctttcgtgagatctatgcacccagtaaagaagtgatatgtaaaacatgcaaccaattagatctgcattctcattatttcattataagcatccaaaattttgttcctgatttgcaatgtaaattgaatagctatatctgccttttgggcggcaatcataacctcatggatattgtcggttttgcctgccgcaaaatcctccgcaacagcctttgactgtttttcaagctcatccacctgttttatggcgtttttcaaataatcactgaaagactgaacaacattttcatttttattacttatcgtattccctaccgtaaaatcaattcctgataccgaaggagttactaaattaatacc
>NC_017304.1:2050149
catttccgtaattacgtcaacatttggcattaaaacatatccttcctcgtccgcatccggatgtccgggatcatacactcttttaaaaggagatctgtcttccactattcccgttactctgactcccgctcccgcagtttttcctctgatgctgttttctagatattcggaaaatgaaccggttgaagatttttcttcaaacagcaccgtttttcttctatagggctgtccgttttcagttcttgtggtatttgcattcgcaatattctgtgaaattgtatccattctcaacctttgggctgtaagagcagatgcgcttatatcaagagaagtgaagtatcccatgatttattatctcccttctttaataacggacttgattttattgaagtcaccgctgattttctgcgtaagcagataatatttgatggtgtttttagccatctgggccatttcttcttcaatatcgacattattttcatcaagtctcattgaaagtg
>NC_017304.1:2067044
tgacaaaaccgccggtttgattcaaataaagaaatgcaaatgccgctcccgcaaatataaaagtcgaaacataaaataccgccagtgttttaatgaaaagtgccggtttggccggagaaaaagctattgcaacaatcaggagggacaaggcaaatttagccaacgtggtgcaatatactttcaaattgggcatcaaaagcagtacaaccacatatgccgcccctgccaaagcccccagaaacaaacgcaaatgagacggcttgtgtctcataaacttggcagtaagcagtaaaataagataattcataacgatgttttccattaccagcacatcgatgtataccttcattccctcgacccccgaatccggcaaaatcatagagaaaattattcttacagtaccttacataaagcactgtcctaaataacatatatgcaaaagcatgtatttttattattgattatacagataaatttatatttattttgtaaaactgaag
>NC_017304.1:2071808
ttatgctggtaccttcagctgccagcgccgcaagaaccaaagcagctcctcctcttaagtccctggctgtaacagttgccccggtaagcctttttactccttttattaccgccagccttccttcaagctttatgtcggctcccattctcaatagttcctcaacatgtttgtaccggttctcaaatatggtctcaactataatgctggttcctctggcaaccgaaagcagagaaacaaactgcgactgcatatcggtgggaaaacccggatatggcagagtcctgattatgtcaatagccttcggcctgctgggacctgaaatatgtatattgttccgttttatgttgatcctgcatccgctttcccgaagatatgacaccacggacgttatatgctccggcataacattctttagattcaattctcctccggtaatccctgccgccaccaaatatgtacctgcaactatcctgtcgggtataacagtgtgctcaacatta
>NC_017304.1:2080344
aggcattcccaaacgattataagcttccccctttttcacaagaacatccgctctgtctttatcaactgcaagagctttgtcatagcactcaatagcttcgttaaatttacccatgatatgaaacgcttcacccttgcactttaacaatgtgcatattttctcatttctgtctctgatatcggaagcttctacaatattcaaaatattatccaacactttcaaagcgtcagcgtacttttccatcttgcaaagcaattccgctttttcgatgtaggcatcaacacaataccggtctatctgtattgccttgtcataatgatataaagcctcttcatttctgcttaaattcatcaacaaatttgccttgttgtaatggacaagtacaaaatcaggataaacttcgagtgctttatcataataaatcaaagcttcatcggcatttcccaacacctcaagagaaactgcaattccgtttaatgagtgcaaatattcaccgtcta
>NC_017304.1:2081941
agcagtttcatccgcatatcttacaatccaagattcgtccgcaccgtcaatccaacctgtattgtatcccatcaagccgtgacgcgctatgtccctgccgctgtatttttccttcgcaagtcttgcaaagtgcaaaaaatgtctgattcccatatgtacggatatacccacatcatagaagttgtattccgtaaaatcatattggtgcatctccggaacattatgctcgggcatgtagttgggattcgcatttgcataagccgtctcggctgtctgcaaagggccaaaagcgtgtgaagccccgcttccggtctcagttgcagctctaaaagtggactctctggtagccattccaaagaaaaacgcataagcaacttctttattcttaaacccacacacgtcccttataacatcccagtgttcatccacctgcttttttataatggctttaacttcactcacttttagacttgaagcccttgctataagttcatgcttcg
>NC_017304.1:2086013
tctgtatctttgaagttgaaatagtttactgcaagagaagcagcagctgcggacacgcaatccgttgaaggcaaatgtttagtggcaaaccatcctctacggaacatatcatcaatttcaggtggattccagtaagcatggtcaatgtcaccgtcacccacttgataacaaaacgcaactacattgccgtctttatctctgaaagtacatctcatgaaataatcattaaaataacgcaaaatcgtctcgatatgctgatcctgtcctgtctgcttatactgttccctgaattcataatatccccatcccagtgtggaaccggaatatgcttcaggcataccgaatttcacatggtcaccggcatcatgaaaaccgccggaaacatcaactttaccgtctccgtcaggatcaagtacacttatgttctctctgataaatgcatcggacatattggtgtttacagaatcgagcggaagttccgcatcataaacatggcagtc
>NC_017304.1:2087466
gctaatcgcagaatttacatataaagagatatcaaaaataaggttcaacaacaacagatttgccctctctgtatatgaagttactgcagttcttttaaaaacaaactccggatggaaaatacttacactcgattactctcaaagctctccgcttacatttcctcaggatgtcgtaactgctttttatgatgcccgaaacaccagggactttgatacatatatcaattgcttctattttgcggacctattgagtgaatcagaccttgagtcattaaagtatccatactttacagatactccttatacaatcaaatcagaaatcgaaccaatcagcttgtctgtaacagattcaaacaacgtaacatttaaatattatgaaattgaaacaattacagccgaaaaatcaaaactgctccgaaaaaatgaagtaacagtaaacctaaaaaagaaaaatgatgaatagaaaatcgtatcctttgatttcggtaccagcgaaatta
>NC_017304.1:2089476
agcccacacaatttgattcaaagataggtttgtcaaataccgtactgattgtcattttagagcctctgtaggcaaaatcaatagcacccacattctgtacttcattgcatacacgaacacagtctccgcagagtatgcatttgctccggtcccttgttatgcaaagggaagaatcgtccacatccggatttgaagcagtgtttgggaatcgaatatgacttatattgtacctcatcgcaagatcctgcagtttgcattttccgttgttattgcaggttgtacaatcccgacagtgattggcaagcaaaagctccaaaatcattttccggtatttttgaagtctttcagtgtttgtttttatactcatgcccgctctgggcggggtggaacatgcagcatccaatccgccccattcattttcaaccatgcacatacggcaggcaccgtaaaccgacaattcggaatggtaacaaaatgtcggaagcttgatgcccgctttt
>NC_017304.1:2099954
ctgcttatgatttaaagcttcgaggattgtcggcattatctgtgttgtgtctgcaaccaaagaattcggcttggtacccggtccgtcctggccaaaaggtacaagatatatatttttcatatttaaaagcaatccaatgttttttgcatttgcgcctagcccgtcatttgtagaaatagacaaaaccaccggcttttgattcctaagatgagccttgcacgccatagttaccgttgtgtcggttattccatttgcaatttttgccagggtattgccggtacacggcgctacaaccattatatcaagaagagatttcggacctattggctctgcatcaacaatgctgtctataactttgtttcccgtaatcccttcaagtttgagccttaaatcctccgctcttccaaaccttgtatcaaatttgcttaccgaacccgacagtatggggaaaacctttgcaccgttgcttacaagcttttcaatctcgggtattactttgt
>NC_017304.1:2130765
taacattgactttatctattgttgaaaaagttatcaaaacatctttcccatacaactttgttgtaaaagcaccgctcggttctgatttaattttcttgaatatctcttcgtcaatataaaaattccgttctttttcttcctggctaacatcatttatagccagcgacatgtgttctttttttgaaggattcattacaatgttatagtcgtttccgacaacatacataaccccgtcataaggcaaatgcaaatcattaaatattctgcccaaattttcatagttgatatagaagaacagctgccccggactttttagctttgtccttgaataaacttttttagccaaagtaattacttttccgcccaaaccggttgtgtcctgatgaattaaaacatcttgcacgtaaggatcataccattttgaatatttcgtactttcaacaaaagattttatactgtcaacttcttttatatttatctgatgacttattatttgctgt
>NC_017304.1:2135897
gactgccgcataaacaaggctgttgataaaacgggttaaaggattggtcaaagacgaaaagaagacagcacgaagggagtatttttcaagcctttcattaatctcgtcgaacttcttcagtgcttcttcctgataggaaaacgcctgaaccacttttacgttgcctatcatctcttcaataagcgaagtttgctctccgcgggtttcggactgcaacttaaacatggaataggtatgctttgcaataaaatttgcaacaaaaagagaaagcggtgtgaggataactacaataaaagtaatctttatattgatggtgagcatgaaaatcaacgtggcaataatcgtaacaacaccggtgaaaagctgggtaaagcccatcagaagaccttcagcaaactgttcaacatcagcaatcacacggcttacaatttcaccgtggggatgagaatctatatatgaaagaggtaaaatctcaatttttcgaaaagctttttcacgaa
>NC_017304.1:2144194
acttaatgatactttgattgatactaaatctttcgtactactaagaagaaaaaattatgattatttttaataaacgattacttagttaacttaactaactacaattttattatatatcctttttatatagaaagtcaatgtattttttttcaatttttaatatttataaataaaaaactgattggatacagcgaaaaatgaaatgcattaactaaagagttcttagttacttgacagaaaatcaatattatttgcaacaatccatgcaccacctatggcagtagcatagagtccacttttaccaacaacaattttaacatttcctccggcataacgcatctgatacttggataccgcttttttgatcatatcgataaaaaagtcgccgcttaacgtcaaaccaccacaaagaatgatctgctcagggtcaagcatgtttatggtgattgccaaacccttgcctatatagtcagccgctttttccactatggactgggcaa
>NC_017304.1:2145539
tttatttcctttgcttcaagaatacaattaaatatattcattctattgttgcttgttatactgtttaaatcaagtttcgtaaacttatccacgccagcacctccctttccgtcattatatctactgtcaaatcatactctgccttttttacttctcttcaagaaactgcctcataaaagtatttatcgtatccaggtcgggcattgcaggaattgcaccttttttagtagccacaatagtacctgcagcatttgaaaatgccagtaattctccccatttttgctcacatatctgagatatttcttccaaagacatacccctaagctgccatagcatggctcccacaaacgcatctcccgccccggtagtatcaaccacttttacgtcgtatccacagtgattcgccttacaacttccagtgaaaacataagagcctttttcaccacaagtaacaaagacaaccgacggacccatggcaagcagtttgtgcgcccctttgg
>NC_017304.1:2153429
aaaaccaccgaaatagcatagaagtgaattttaaatgcgggactataatctccaatcagcacatcaaccggtttccatgtccttgtcctaacactctccggcggcacataacacataaacatttgccagctttcaagagttgtcgtaacattgtctgtaataataaccatattttcaagcaacagttccgacacaaaaaagaccagaagggatattaaagttgctgttgccaatgcatactttttggtatatctcattaaaaccggtaataacaaaaccgcaattatgactgccaaactaatcggtgtatacggtattatgtactttgggtagttttcagccaaaaccaccccattccgtaccatatcgtcaataacttttaaacccataaatatgggataaaacgacgctacaagcactcccaccaaggaaaatatacaaaactttttaaattgactcatttatattcctccttataaaccaaatccgtgtatatcacc
>NC_017304.1:2168131
ctcaaaacctttaaaaacattacccacggatatcttttaaacattccttcccaaatcagcattgacctttccggttctcataacgcttttaatgataattcggtggtacttgttgacaacaacggagaattcagttacacaataacctgcgacaaactggatgcaacctccatcgccggcatgcgtctgattctcaacgactttacatcgcccgacgaagaaattttcaatgcaataagcgattatgcaaaaagctatttcagagccatgcaggccctttacaaaaatgaatttctgtttggcggcaccgacgcggcgttaagcgaatccaacatgaaaatctttgccgactacactgacattttatacggtcagccttccgatgtggtgctgtacaacacaataaaaagtgacaggctcttttcaatcgaagaaacccatattatgataactgttccgatatattctaaaatgtcaatatatacgattaatatagccgg
>NC_017304.1:2172219
ctctctttcataggtctctggagtgttatgggtgtaaaaaaaagaatcccttacctgtgcatatttggcaagtatttttatcgttccgacaaagggcattctttcaccacgagcatataactcaagcatctcaggaaaaatcaacgctcccaatttggcactaatatcctctgacaattccttgtatgtaagatttccccttataagatcaatattcttacctataattgctgccgtagcatctctgcaattggttcttccaagcaaatagtcaatggatacgtcaaaataatctgcgagctttttaagaacttcatagtccggttcccttttagcaagctcatacgacgccactgcctgtcgagtaatgcccaaataatcagcaatatccttctgtgaaagacgcttttcttccctgagttgtttaagcattgctgcaaaagccattcccatatcacctcgagactatttgacactattttcgcacaaccataaaaaca
>NC_017304.1:2176105
cgaatcttttttcgcctgccatctgtggttcctcctaattacaaataatagaaatttttataataaaaattacacaatactccttcctttatatattcaatcttttttctaaaattccttcttttatttagaaaaaattattaattcaaaaagcaaaaaccatacattttaaataatgtatggctgatagaaagcatgcacccgaaactacggatgtttacaaacaattatatatttttatcaattacaaatgcttgtcgatagcacttgccagttccgtttttgatcttgcacctataagcttttccaccacttctccgtttttaaacaccattatcgtgggaatgttcatgattctgaacttttcagtaacttcaccttcactgtcaacattaagctttgccacttttgccctgccgtcatattcttcagcaagctcatcaattataggacttaccgctctgcaggggccacaccacggagcccagaaatcaaccata
>NC_017304.1:2206523
agcagtggtatatccttcctgcattgccagctccaaatcaggtattcccggtccttcatcttttatccgtataaagactttgtttctgtcaatttcaacttccgccactccgccgttggcgtgaatgacggcgttcaattcagcctcatacatggatatggccgtcttttttattttctgtggttcagcaccaagctgtataagcatcttctttacggtgcttgatgcttccccggccaatgtaaaatcatttgcaggtataacaaagtttttccttattataccgtcactcaatcccaaacacctctttctgttatacctgcactgtacaactttccgcatgctataaacatcgggtcgttcgtggtcatgattgctatccctttttcttttgccatttgaataatcttctcctcgggcctctttcccctgatgaaaaccaccaattttatatccatcatttccgcagtcctaatcacctgaggattgacaagccctgt
>NC_017304.1:2215745
ttcggttccttcatcgtatttctcccaatcttttgtacttgctcctcttaaacaatattcggttcgatccacacctgactcattatcaactcccggcactatcgtcgccttaatcggttgctctgtagtttcatcagcacttgtattgattgtcggtgctgtcggaggaattttgtcaatattctttatctcaagttccgccacctctgaaatatttcccgcttcatcaattgcccttgcctctatcttgccgttctcatccattattatctgatcatttttggttatatcggttatcggcatccaaggtccgtcatttatctttatctccctgcctacagcatccggtggataatatactgacactacaacactctgattcgtagactctgttttatccggagtaagaacaggcgcttcaggcggtactgtatcaagcgtaaaccttatgatctcgccaaccgatcttactccccttttatccactgcccaaaaataaa
>NC_017304.1:2219555
tttatttcccgtatttccacgtccattgacttcataaactccatggcgttggtataagtcacatcggaagttccaaaacccggcatggtaattgccaaaatattttttctagggatatttagcaaatcaaaagctttagcggttaccaaaagtgccagtgtggaatcaaggcctcccgatatgcctataacagcccgtttcagcccagtatgcctgattctctttgccaaagcggaggtctgaattgcaaaaatctcgctgcatcttctgtcacggctgctcccgtctgaaggcacaaaaggatgaggtggcacatatcttgttatgttttctgcttcaaattcctcaatttcaaacttcaccttccggaactctcttccgttatctctccaaagctccataaagctggtgttttttcttctgtcattcatcagcttctggatatcaatttcagaaaaaattagctgctcgtcaatcaaaaatctttcggattcacaaag
>NC_017304.1:2224203
tggtaattacaaatcccacatcaaaattatttccaatcatcgggaatctcagcatagttggagagcttagcacatcctttaaagcaagaatttgaaaaaccctgtaattattgatacaatacgaatataaaaaattatcaggatgtgtcataatgaaaaaaagagttcatattctaataatgaccttaatgctaattgtggcttgtgtcggatgcagcggcagttccgataatccgccgcctgccaacagtttgcattcggcatcaaccataccgatatcagctatgccttctttttcgactccttcacctactgttgaagatactgaaaatcaacaatcgaaaacagtgaattacttgataaattccatgaccttggaggaaaagatcggacagattttcattgttgcctttagaaaaggcaaatcttcacgcccgttaaaagtattggacaattctacaaaactgaagattcagaactttaatcccggtggtataata
>NC_017304.1:2251122
tataatccacaattccgttttcgtagcagtattcaaaaacccggtccgattcttcgtcatataatataaatttcaaaccggcattgacaacagcctgctttctcagcacttcggtataatattcaagaggtatgtttatatccgtaaaaacttccaaatccggtctccatttaataatggttcccgtgctttcatagtcccatttctgctttttcaggccgccaacattttcacctttttcaaaatgcaaatcatacctcatgccgtctctgaaaaccgtgacatccatatactcagagctgtactgggttgcacagcttcccagaccgttcagcccaaggctgaattcatagttttctccggaattgttcttgtactttccacctgcatagagttcacaaaataccagttcccagttgtaacgcttttcattttcattataatccagcggtattccccgcccatagtcttttaccatgatagaacggtctttgaacctg
>NC_017304.1:2263755
aagaagctagaaagtaatttatttctaacaaaccataaattaaaatggaattatgtcaatagactaatccgccagaagtcctttgccttctgcaacacgcttcaaccctttaaactggtatccttcttggcgtaatgaacattagtgcgcggcattcatgatatcagcaaaagaatgggctccatattttaaaatacagagcctgaaaaagttatgcaaaaagattaattttgcaatgaattacgtttcatttgcaaatttacagctatgttatagacaattccgggaacttaaaatcgcctaaatcgcagcgcactcctctgacaaacaaggggtccttttcatattctttcattatataatttacatcagaccaatagggcataaaaccaaattcaatctttttaacattgataaacggcagatacttaaccaggtcagagaaacaaatatctctccttgagaaaactccaataagtttaagagtctcccctctttgc
>NC_017304.1:2275004
aaagtcgaatccatacttgtcgtaaatatcccaaagaaacttttccactttctccggctcaaatgtctgggaacttagtttttctttgctctcaaaatctttattcaatatggactttttctttaccaaaaaacaacttatgccaagggacaaaaaatatgagtacaggtatgctttaagtacgaatatcttgcatttgttatgctccttgagctttacaatcttttccacaatttccctcggaacgacatttgcatccaaaaaggttaaatgtatctcacaatcacagttttcatcaatagactccaacagcctgtccacgtcggcttttgagtccaattcacccataaccgaaatatgcattatgtgaccgtttctggctttatgaatattcaaacaactacaccccaaaccccgtatataataatttatgataattaaagtaaattttcataataatcagaattaaatttaagagcctaaaattgcttgttaaattt
>NC_017304.1:2304733
tccggctgaacctgtgccaagtgttacaccggcttataccgctgtaccggaaaaaacagaagcgcaacctgttgatataccaaaatcttcaccaacaccggcaagttttacggcacatgttcccacaccgccaaaaactccgtcaatcccgcatacatccgggcctgccatcgtgcacactccggctgccgataaaaccaccccgactttcacggggtcatccacacctgtaccaaccaatgtagtagcaattgcatccacacctgtacctgtatctacgcccaagcctgtatcaacacctgcatattcatctactcccacacccgaatctacacctgtacctgtgtccacacccaagccagcatcaacacctacacctgcatctacacccaagcctgtatcgacacccacacatgtatctacacccaagcctatatcaacacctacatccacacctagacctgcgtccacacctaagcctacatcaacgcctacaccgg
>NC_017304.1:2333256
ggatttttcgaagcattttgagccatcattccttcacattgcaaactttggcaaaagtcaattttctttgaaagctcctttaccgcattctgcctctttctgatttgtccggcctccttttcagggaattccagcaaacgccttagcctttccctgccaaaaaatgtatttgtcgtattgatccactgaaaaagagaaccatgcccaaaaacatcaaggtctttggaatacatatgatttgggtctgcatattcctctcccttgtcctcaaactctgtccacgtgccttccattcttgctacgcatcttttgtttatttccgcaagagtgcgatattttaaagtttcatcgattactttttgatgcttcgcaaccaaaaagagaaacagtacaaaaaatactcccatactaataaacccatggacattgcttaaatacataaaagcaagaaccgtaaagaatgtacctgctgcaaatgttacaagccttattgtgctgta
>NC_017304.1:2339992
aggagaggtatccattgcttgcttcactgcgttaatataacattctttgcttccgacaaacaattcaatataattgtagtcatcttttattgtaactttcttgtcttcgccatcccattccacttttgctccgagagcttcagcgacaaagcgtactgatacaaatgtcctgccgtctttaatatacggccacgtgtccattttaatatagttgccgtttacctttacagtaatgaaaatctgcttgttaattgcacttgctttaaagctgcctgaaagagttacaaaaattacgataagtacggccaatacggctttaaaatttcctgttttacaccttccttcattactcatgatacaccacctttaataaattgtaataaaaatatgacggcaacattttatcataaagcagtctttattggaagtaaaaaatttacatatgcatacagattaatccatgggaatttcaccctgttactttaactttttgtgttcca
>NC_017304.1:2342284
caggccaaacctgctcccattgcaaaaagtacataagcaatatccttaaaagtggcttcttcacttctaaagcgaataatcgcaaaagctcccgccaagctaaaggctctcgccacattgctccctatcagcataatcatcatggcaataatgctcggtattatcgccaaagccaaagcaaagttctgagaataatgctctttcaaatgagtcttaatatataccagacttataattattcccaaagcaaatgagactgccagcgccagtgtcatgtttccaaaagacagctttatgccagccgtgacatcaaatattccgtcgagcaatcgttatcattctccttcgcaatattgttcaaaatcattttcttatactcagtcccatactttgagaagctggtcttaaagagtccgttttcgctcagcatccttgaaagccagacaggtatgctcttttccgctttgacctccataagccaaacaccttcatccagcaac
>NC_017304.1:2362249
ctgcgtgtttatcattcctttctgtaaataaatattctagcttttttatagcttctttgtaattaccattatttgctaattcaactgcttgtatacatgaataaactacattgcacctttttgaattactatctaggatttttagttcaagaaataaatttttatctgaaatattttcatcaatttcctttttcatactattcgcagttgcattgtctctagttaaagtacagatttcactattattgcataactcttttgctttttcataccctttatttctatcaccaactaaaataactggcaaatcaccttctaccttgcgaaatttattttgctgaatatctttccgaattaaattcaatacatcgacaatttgatttgtacttctacgattgtctaccataacataatcaattaaatttggaagataaaatttttcaaattgtgtcatactagcaccttgaaatgaatatatagattgggctttatcgccaata
>NC_017304.1:2377031
cacacaattttgttacataataattcaatctttcaacagtttaatctcacgcaaaatatggtccgtcttcatgccaatgtgaaatcgaggttaaaattgctgtgttaatcctttttaaaaagtgcaaactaaatacatacaaaacatacaaggtggtgaatagcatggcaagaagaaatacttctttggacccaaaagcaagagaggctttaaaccgttttaaaatagaatgcgccaaagaaatcggttatttgcagttcgttaaagaaaacaacgaccattacaaaggcgacgtaccatgcagaataaacggattgcaaggcggacccattggcggacaaatggtaaaaagaatgattgaaatggcaaaaagtgaattaataaaatagatttcaaaagcttactatagccggagaaaagaatctcctccccccttctccggctatttattattcattgttatctaagctccgcaccaagatttctcttcagtccgtcaa
>NC_017304.1:2415228
accgttttcattttcagttgttttatccgtcggtacctgacatccgaacaaaaatgcaaccagtaaagcaataacaagacatcccagcttcttcatattacctactccttacagtaaaatattagtattactgtaattatagacagaagccgggaataatataatctatttatcaagttttattatcttttttgcttattatttgtcattatagccgttcggatgggataagtgccatttccacgcagtgcttacaattgtctcgagatcagccatgcgtggctgccagttcagctcctttttgattttttccgatgaagcaaccagtactgccgggtctccgggtcttctcggagcgtcttcaacttttatcggtcttcccgtgacttttcgtaccacatcaataacctcttttacggaaaaaccttttccgtttccaagattgtaaaccgcgctttccttgccttctctgagcctttgcaacgcaagatagtgggcgt
>NC_017304.1:2420030
agcttatcaaccacttcctttaaaatcctgtaaaccttcatatgctcctcgttggtggaatggtgcggcggaaccgaaatgccatacaatttcttaagcctttcagcttcaattatggacttgcgcatatttttagctattgcctcgtccagattgctgcttccgcttaatattactttgttaaactccagtattttgtttctcagaatatttataatcgtggtttccgaaccaaaatctataactgcaaaagcatctttgttcaactgacttctattggggtttacaaacttaacattgtcaatgctgacctttatatctctgttgaaaaattttgccgtactgtttgccggtatatcaactgaaacaggttttaaaccaagttcaaacagaacatcaatgtaactgtttattatgctttttcttactgcagttacaaaaactttaaccttttcgacgttatcttctttcaactcctgcaaaatcttgtagtcaatttt
>NC_017304.1:2432550
aaacagagaagagcttttgttaaaaaaatatgaacattattaccaaattacaaaagataaagaattaaaaaatatcctgagggacttttcacagacttcccgtgatcatataaaaatgataaacgacaaaatgattttgttgtcaatcgataaatcgcaataatcggtcactgatactaaaaagaaagcatggtgatttatttggagcagagtgctattttacaagatttactgcaatctaaaattgcaaatgagatgttttacaacgaatgcctgatttatattaaaaatcctgaagcaagacaggttttcacccagcttagggacgatgaaatgagagatatagtaaatctccagcaaaaaatagacaggattcaatcatcagagggaattatctccaaactgttccctttaaaacccagaatttagcgcacaaactttaatcaataattacttgcaaggagataatttcgttatggaatgggttatattgtttgtaa
>NC_017304.1:2468385
ttgcaagctttgcgccttttgaacccgtaattctgtcaagccatctttgatatgcttcctcgtccaaaattctcctgtcaccttccgcaattttttgtagaaggtgatagttgccctgggaaccataacccgcaaccattcttattacatagtcaaagctgtaggaacccccggaagacaaattcaatccttcaagatccggatcaggttctttgaaattcacaaccggaggaattttctgatactgcaaagcttttgcagccacagcctcttctattgaagcacccagggtgtgtccggtcattcccttcgtattgataacttttacatctctgaaattgtcaccaaatgtactttccagcgccgtcttctcggcacatgcacatccgcctttccttggagagaacgtttcatgggaatagtataccgttctttttgcaatgtcttttctggcaaatccatactcttgctccattctggtcatgaatttgtcaaactca
>NC_017304.1:2481100
taagacctactaaaattactatattatcactggcataaggagaattttttaaagaaatactgcccaatttcacatctattcccgcgatttgctttaatacagcccgacttgcttctataaagggattaatgtattcaacattcataagaaataccacctttcactttctccggatggaacaggcagatgcaacaggcacaaagccgtacggcaaaacactagtgccttgcagcacttctttttagtacctcctgcaatgcttttgtggttataggagcacctttttcaatagaatcataaaaatccatttttcccgggtctcctattccgacaatgaccaagtctttgcgccctctcaaaatacttaaggtatctccgcagattttgccgtttcgagtggcaattccttttttgtttactgagccttcaatcacttttccttcccttgtaacagagcaagtgagctttatcccgttgcagtctttaccgtcggaagatac
>NC_017304.1:2492565
atatatagaatttaattattattttatacaaaaattaagcccgttacactttatttccttctgattctctcctttttccgttttatatactcatcaaacttctcaacggaggtattcataacaagctcgcaaggcatgtccacctcctcgagaagcttgtataccctgtcaaaacgacccacttcaaaacttatgtgagagtcgctcccgcatactattctgactccttgctttttacactctcttgcaaattctttgcaattctcctcagacccttttcttgtaacaaaagagtgattgttcagttctataaattttccgttctcctttgcagcccttacaaccttttcaatatccaacggaaattggggatttcccggatgggcaatagcatcaacataaggatttttcagcacgtttatcacagcctcggtatgttcctccagggtcttaggctcaatacaaatatcatgaaaacttgcaagcacaaaatcaagtct
>NC_017304.1:2509379
caaaatccttttaaactcttaattaaactatatatttcttttactgatttgtcaattcttcatttttacatataaagtatattatgcatgcttctaaattgtccttgcttcatcttgcaggcaaatatctttcgatatataccatgccatccttgacatatgccaattcggggaaaaattgcccaacagtttccttctcgtccggaggccgggtaattacatcagctattctaagctgggtcggttgcaaattcagagcaactaccaaagcttccctgtttccgtttgcccctgcatgaaccatgccgcgaagcgatcccataacaatgacatgtccggttgcacaaacctcaccgccggggtttacatcgccgattatcacaagatttccgtcaaagctcaccaattgccctgaacgcacagtacctctgtgaaattttgtaataccttcctccaatcccttgaaataaaagttgctcattctgattttggagcgaaat
>NC_017304.1:2517592
ttcatggtcagtggcaaatttaaggtcgtttgagcctattttaagcgagttcggaaccaaggtcagcaacgtcagcttttacgaaggctacctgaatgaacacggagaaaaaataattgagtataatgcggtggaaacaataaacgactattttcatagataatctcctgattccgtattttttgcaaaattaccggagattatctataacgtctttttgggtttcattaactcttcgttttcgttgcaaatcggtatgcttctctttcgcagattcaaattaatgcttccggaccttcaaacctgaaactttggaacggatactctgtttaaaacagcctgcaacttttgccgatgcaatttttcccaagtttcctgtcaagctcacaggaagataagctccacttaaaaacagtagtcctttactttttatcttttatattttaatatataaacaacaataaatttaacacattataatatggacaggttggataagg
>NC_017304.1:2519988
ggaactgttgttttcaatcagaaatgcgggcatgcccttatatgacagtgtatgaaaagcatccaccatacctactgcaagaaaaacactgcccaaaaaaacggatcgcaaatttccggtttgttcgtaagtataataagagaccgcaaaaacagtaaaggagaacagtacacttgtaaattcaagtatattgtgccatgccaaaaaactctcaacagtcattacggcactgaattgttccttcaaaaaatatgcaattccaaatactaaaccggcagcaacagctattattgcaagcaatacatattccttatactttaaaaaggcgcgtataatacttctcattccatgccctcattatggtaacccgctgttttaatttttttactatagttctaattctaccattagatacttaaatctgcaattgtttaattatacaaattcaatatgaaaactatcctttacattttgtttacattaatgaattcacataaaaa
>NC_017304.1:2535401
aagcaaatctttgtggaatttcatttcttttctttcctcgcaaccggcttctttcagctgacttagcaatgaattttcatccactcttattcccatggaagatatctcaaaagacctttccagcaaaggataccacaaaattatgtccccgttcaacgtccagtcatcgtaatccggtgcccttccgtcatgtttcttccctgatttgagaacacctcctattttcatgagaaatatcgcttttttctcctttgcaattgcatcctctctctccttcggagaaagctcgggatacatgtcctccagctcctgggtcgtaataaagaatatatcttccggcaaaaattttggtatttgaggatattgttcagcaataaagtcttcggtctttttaagaacattatatatttttttcactatatttttcaaagtctcttcatttctgtcttctttattaatcaccaattcccagtcccattggtccacatatatggaatgaa
>NC_017304.1:2547135
aatctccctttgcggcccaaaggtgttgtcgctgtaacctttgattattcccaattccactgctttctttatatagcctctcgaccaggccggtatcttatccgaatcagcaaaggcaagggtcttatcctgcgcttcttctattccgaatgccctcagtaccaaaaccactgtctcctgacgggtaagtcggttcgaaggcctgaaggatccgtcttcataacccttaaccacacctttatgcattgccgttgcaacatagggttttgcccatgccggtaccgaatctttatcagtgcatgtaagtggtatactatcggacacttcaaagcctgccgccttcactaccattaccgttgcctcggctctggttatcggagcatttggccttaaagttctgtccggatatccattgacgatttctcttcttagcaaatcagcaaagaattctgccgcccaatgaccctttatatctgtaaagaagtccagactgtttgtat
>NC_017304.1:2562482
ccgggttatattggcatcgggattaaaattctttccgtctccttttacaattcccagagccctggcaacgcctaccgcctcatagtaatatgcatctttcctgacatcggcaaaattgtcttcaaaatcagctttcagggccagcgcctttacaatcataatagtaaaatcagctcttttcgtgttcacccccgggttgaacatcccgctttcatcacccttgacaactcctttttcataaagcatgtcaattgcatcaacggcccaggaatatttcatcccgacatccggaaaatattcggactgattggtgcttattgcaagtccttcactttcattgtgcagccggtccaaagcagtaacaacataatatacgctgtcagcatccaaaaccccataatccacaaatttctgcacaccgttactgttttttctgacagtggcaataagtttgtatgcactgctgtcagaggtaatgtccattttttctccggcattaa
>NC_017304.1:2571983
tctccccgcaatactctggaaaatttctttatgaggtcttcattgagtatccttctgcctgactctacatcaatgataaatccttctgacacacccaccaatttggcaagctgtttttgagtaattccaagttcttttctcagtcttccaatttccgcgcctaatctgttcatatatttttcaccttttctatgtatatgttgatattgttgatattatggttgtatatattttcctattttaatttgcttttgcatcttaaaatggcacaactccttttttgtatatatacagagtaattgtagaacctcttaacggccatgatttaggcatatacatgtattggccagtcttcttatcataaaaatatctttcttcaataacatccgtatcctttacctttgtcctcacaacactcataatttcttttactgtatcttcactaaacttttgtaacaatattttttccatgtcatctttctgtttctctacatcgtttt
>NC_017304.1:2583956
attctcagcgcgacagaagccacaattctgcaatatattgagacactgaacagatcaggctatgtgataacttctgaattggtacaaaaaattgcaaatattattgaaataacactacgtcaaagtcaaaccttcgtaaacttcctaaactgcatggcaaaagagagtgccgcagtggcaaacaatttgacagcctctgttgtaattaatcacattgtaagagaatccgaatattacatcggtattgcaaaagcctatcttagccatgttgcgtacagataaatcaaggttctttgccgtaaacaagcttgtttgaaatatacaacgtcaccctgttccaatccgtataatcggaagcagacggattgaaagaataatcgtttgactggttatagtttgaccagtcttcctttgaaaaccttatctgtacttcaacgcttccaccaggatcaagggttccggccccacttccgaaaccaacttcaagacaggtgtccgct
>NC_017304.1:2595808
ccagggtatgagttttccactgtttaaaagagctctttttaccgcgttttcaattcctccgcagcatggaacctccatacgcacaactgtgacgcttttgatattgttgtttttgataattgccgtaagcttttcggtgtagtccacatcgtccagcttcggacaaccaatcaaagttattctgtttttcataaatttattatggaaatttccataggcatatgcggtgcaatccgctgcaatcaaaagatttgcattttcaaaatacggcgcattgaccggtacaagtttgatttgaacaggccactgggaaagccggctcatgttctcgtaagtctccgcaggctcggctttgtgttcattttccctgttgatagttctcatctgcgtaccgggacatccgcaaggcaaatcttctttctgctttttcagcttgttttcctgaacggctgcttcgttatactctgccgcttcacgctcttcaaaggtgatggctcctg
>NC_017304.1:2613826
atctccgtcaatattttcaacattccaagcaaagcagcaaagccaatacctatggcaagagtcatgcgaattgtcatctttgcaatatgtccgttggtcatctcttccaactgttctcccagcaccgtaacagcaggctccgacaaggtaatggcggcacctaaaataaacgcaacaatcaaaagcaaccacttaaaccactcgggacgtgaaggatccaggaaaacctccccgatgtatttgcctgcaaatgcaaatccataatctatgcctgccagaaaaatcagcaagcctataaaaactacaacagtacctaacaaaattttcacaaattctttcttcggctgtttgattaacaaaaactgaaacggtaaaaacactatgataaccggcaaaagtgccaatgtaactccccacaaattatttacaattatctcaccaacggttcccaccgtctcaggagagtatacctgttcaggaggaaatacaccgttgtaaag
>NC_017304.1:2621634
tcttcctgtataaatctccctatactcggattatagtatcttgccctcaggtaatattgacctgctacagaatcatacacttcgcctgaatacttgaatctattatctactctctcaacactgtccaatatatttccaaaagcatcataactgtaagcgtttgctattttccctttatcatcagtaagagcggtaatatctccatgagaattgtgaatataatagtaagcattcttattgccgtcctctttttgcaatatcgtatgccctcgcactattctgtctttcagtctccagtcctcgtctacttcacacgctatatttcttccgctgtatatatatctgttgtatcttccgttttctatcgatatcgttctcaaatcctcggcatcatatatattctccatatatgttccgtcgggattctgcacacgtatcagtctgtcaaatccgtcatagctgtataatttagtcaactcaccttctttttcttttatcaa
>NC_017304.1:2627682
tcaaatccacttgtgccatatgctaccgttaaagatagcaatatatcatttgttggccattttttctttatctaatatctaatcaaataattttttatagttattcttgcacttttgaaaacaatttattgttaatcacacaaattataacatcaactactttcaacttcaataaattctcatacttagttttaaatatcttcaaatatcaaatctttatatgaaataaaatataaacatcaacttgcaaataatatgcctttttagtattttcattataaaaggtagcattccaaatctctttaccgtttttatcagtactagtcccagacaaccaagctgtggtaaaactaaaagcatcgttttgcgcaaacactttcctggccatatcaataacatctatactatctacagaccatttatctatattgatattgcccggaacgattttcgaatttcgtttctgattaataatacgtaaaattttatttttctctgta
>NC_017304.1:2631455
attatgcggttagaacgataaaacttgatttcccagagctttcctctcagttgtcttgtgttcagtacctcaagtgcttccagtccttccttttcaagtttctcaaggattgttaatccttctgctttttcattcttcggaagcccatcaatatactcaaggattaaatctttgcctccacttgtttcataatggtatacattcatgtcatttctcctactttataggtttatacatcatattcgatgtatttgcaattatattttacatcaaatatggtgtgaaatcaatctattttgccacttgcatcagctttttcaatcttccttttcttccactacggcaatggcatcaatttcaatcaaacacaaatgattggcaagacctgcaacctcgagaaccgttatcaaaggaggcttttcaagcttgccaaccgtttccataaatgctttaaaccctatagccgggtcacacccgtccaccatgtaaatattgagctt
>NC_017304.1:2632680
caaaatccggtgcttttgttcctacttccaacatattttatcctccctttattttaaaaatggtatacttttgttaattacctttcaaaacaaaaatataccaccaaaaatgtataacataactctaaatcagatttacgttcaaacccatgtatcaactgtatattttcgatatatgagcttttttgcttgatccacaatccatatcattttaaaactgcgtggcagtccctttggaatgctttactgatatgccgaatacagaatccttgcttcttaaagctcccttccctgtcatgaacgggaacgcagcttttttatctgccgttttatctttttaatcgcccagtcgtaatggctgcttgttgcgctgacacagtaactgccaagacttgtcgttcctgtccatttaaaatactgtttttcaaacagctcctcgttggaaaacccctcgataagtgcaagcacttccttatggctttgcaaaagcattttctttg
>NC_017304.1:2633797
gcagctttcatcaaattcatcataagcccgacaggtaacctggggaggtaaaacaatgacaagttccataagtgaatccggttttacttgttaattttgttctctcttgaaacagagcccgtcttttattataatgtttatgtcattttttattttggaggggttaaaatggcctgcgataatactatcaattgcacttgcacatatacatcatgttcgcgccatggtaaatgctgtcaatgtgttgcatatcaccgcagaatgggggaagtaccgggatgtttcttctccaaagccggggaaaaaacttatgacaggtcaattgaaaatctctacgcagattataaaaaggcatgaaaaagcataaatccaatcaaggatttatgcttttatatatttttcaactttaacaaattaattctccacggaaatagcactcgtatatctttatttcgcaatttttcagaaaaaaatcattatcatcacctcaaaataattat
>NC_017304.1:2644683
agaaccgccgcgcaatactgaatattttcaaatccgtaaaccgtgacatttttgagcaatatctttggaaggtctgcgattatattgtggtttcattctgcaaaaccgtatttgcagagcatcccgtttcagaagaagaccgtgatataataatacagttttacaaagcacagtgtttcggaatggtcattgactggctcagaagcggaatgaaagacgatgttcacgataaaattcaccgcatatgcgaattgcagaagggtatgcttgaagaaatgattcgcagatgtatcgaaaacaaataacatatatcccaacaccgaccctgatatgcctaaattttaggcattttgccgtcggtgtctgatttttagtcaaaaattttgtccgtgcccaattttcaggcacgggcatttttttgtctgttgttgtggacatgaagcataacctataattccaataagaccacaaatggagggttgggctatgaaggtacgttc
>NC_017304.1:2645872
agtaaactacgacatgcttgaatatctgccggaggatatggaaacagttatcggtcagaatgaactgatgaatgatttcggcaaaggtgctttttccctcgttatcgtggaggatatgcctgccaaagatgttgcggcattgaaagaaaagatttccaaagttgagcatgtagacacagttatttggtatgattccattgcagatttgtcaataccaatggagatgctgccaaataaactctattctgcatttaacactgaaaatgcaacgctaatggcagtattcttcgattcttcaacctctgccgatgtcacaatggatgcaataagagaaattcgttctatctgcggcaaacaatgctttgtatccggtttgtcggctcttgtaaccgatttgaaggaactttgcgaacgtgaagaaccgatttatgttacaatagccgtaatcctggcctgtattgcaatgtttttgttccttgacagctggcttgttcctttgg
>NC_017304.1:2649606
atggcagaaaaggatattcagcaactgattgaacaaaatacagaagcacagatacaaaaagtcatatccgaaaacatggcaagtgaagaagtgcaatcaaaacttgctgcagcatcggaaggggcaaaatcagttattgcgctcaaaacttcccttgacgactacaattcattctatcttggacttatgaagtatactgcaggtgtcgcccaggcggcaagcggtgcttctgatttgaaaaacggagcaaatgaactgcagaacggaacgggtactttatataagggtgtttgctccctttatgacggaatactgacaatgaaaaacggtctgcctgcactcgtagacggtatcacacagcttaaagacggagcaatgcagctttcagacgggctttcaaggttctatgaagaaggtattcagaaattaatcgatacggtcgatgatgccgaaaatcttatcgaacggctgaaagctaccgtaaccgtatcaaagaatta
>NC_017304.1:2656403
tgatacttcaccggtttctgtagacttgtccttcagattctcaacagtaccaagggctttttcactgagcattcgagtattttttgcaatatttgaaacaaccgccgttttcccttcaacttcttttattccgtcatataatttattcatataatcggaagcattggcaatgttcattgcctgggatgccgcaccttgcgcaatttcttccatggtagcggcaatactcgatgtaagaatccttgatttatttgcagattcctcaatcttttcagaactgtataatacatttactgcagattcattgccttttgatacaatttttattatgtttcctatcatatcattaaaattatttacaacaacacttatctcatctttatttttatcggtttgggcaatggtaagatttccgtccctgttgcgcttcattaattcaacaagttttcttagcggcgcggaaatactgcgggttatcaccagggaaagcaaaatcgtag
>NC_017304.1:2672477
cgtttttcttcttcactaaaaccctcaaagaccttttgatgtaccagatcaaaaatttgcttgctttgctccacaactttgtttcctttctccgtaatggtaattttattgaaccggttatcctcttcaaccgtctctcttttgatatatccccctttctccaactttttcagggataccgctattgttgccgcagacacatccatcgacctggcaatatcgttttgcgaggcatccggattacggaaaatttccataagcaaacgatgctgggcctgatagacaccggtttcatccaaaaatttttgcatgattcttctatgcttcatggcaaaaataattaattgacgaatgacttccttgttgctgattttatcaatataattattatccatatttttatccatatttcctacttcccacatctccttccaataaagccattattagcttgttaaccattatgatgttaattattaactagttaacgtttatctatt
>NC_017304.1:2694335
ccatttactaccactcgaattgggagctcagctgctgatgttggcaatgataacaagtacgtaactatcaataccaatgttaatatttttgaaattatcttcacttcaagccctccatatgagtttttgcttgatttatatgcataaaagctttattcttctttttcaaagaaatgcttaatttcatttatcttttgaccgttttcatcaacctcatatatatatacaccatcaattaaccaaaatgcaaataccatgcccttgctttctggatttacacaataaactacttcgtctgtatttatttttttaagttgtgtcatataatcatctattattacacagtctacactaaacaatcttgttctggataaatgctgatctttcatcatatctctagttctgttcattacagttaaagaagttcctccagtataaggatttataatatcttccttgtacaaatcctgtaatgtaattccaattcctgcataattgcc
>NC_017304.1:2704689
gcaaatttctgttttacatcttccttctaataggagttgttttatcttttcatatttttctttcaatgtaagttttctgttttcatctgcctgtcttattgtttttatctctttagtttcctgactgacagcttgtattaaaacttgcggctttaatctcttttttagatactctgttatataggaagtcagattcttcagtaaatgaaaacggtcacttatttgtaaagcttccgggtgtgcatttgcaattgcattattatagataacagatccatctcttgatatcacacgaagatttagatatgtttttaaccactcgcaaacagtctcataatcccttgagtcaatcatatcaagtatttgatgcgtaaaaatatctatcataattgttccatagctttttcgctttttaatagcaaaatcatcaatgcaaacagctgttactgtctttttgtcaacaaccggtgtttctttttttaagagattgcaaactgtac
>NC_017304.1:2707721
gtcaaattcagcccaagccggaatattcaacttatcaattttttcaactttaaatgttttattaaactgttcaagtgctttctccgccgaacttttatacacgtcccatccttcagttgacgggtccaatctatctatataagactcaatagccggtcccaatagtttaatcttttgaaaatccattgcattatacaaggtattaatgcgatttatgtattcaatatctttagtggtaaactctttaatatttgcaatctctcttaaaatcttcattctttcaaactgacgaagtatggtttctgcattactgcacaagaggtaaccgcttaagccttcgctatcgtcgaggcctatatgccaattataaaattgaaattgtctgtaaagatcaaaactccatactacttgattgtatgcatcttttacaacgggattcagctcatccccaggaaccgtatttacctgggattcaaggatttttttgttgtaggagttcc
>NC_017304.1:2709801
ctccggtaatgttatgacgacgccgtcggttacaaggcttccgacaatttcaggcatcaattttgctataaggggattcgtgattccaaaaattataaaaatcattagcataatgaatagtttataggtttttgtgtattcaaagaactcttttttcaaaaatgcaaaataacctttcaccgaaccacctccataaacaaactttccaaagtcggttccatcactgcgaatttcaacggaacaatacgcttttgcgatagcacacccaacaaaaaatgcccgtccataccgccatctttcataaacacctttaccgtgcttccatcccgtgacagactgattgacggctgcttcagctcttccgtattttcgaaacaggaagctgcttcttcattctcgaactcaaggataaaaccatggagcctatggcgctcctttatttccgaaagtgtaccgcaaagcgcaagctttccgtcatgcaataccgcaatacggtcgca
>NC_017304.1:2725554
tttatgctgtattctgtcaatccccgcaaatctttttcttgagatttccagcatttcatcggcaatatcaactaatacatattccgctgacgggcattctttataccaataatatgtaagtaatcctgttccggctcccagatccaacacacgactcggtgtatcaatattggaaataatcagtttggtaatgctttcataataatcatcaaagcaaggaataaacttcctacgattacaatcatactcttttgcaatcaaattaaactgttcttctatagtcataacttttcctcccaagtttattagaaaagcgtccggtttaataaatgagaattttatctttcatcctttcttattttttatttattatctcagattattgaccaaattgccaatactttaaaatatcgaacctatttttcgagtccagtcaaccggaaatcaactcaatgtcgtcaccatacattttccagtttagtatacctttcattttaatt
>NC_017304.1:2747662
aacaatattgcaaagggaattgcaaagtttgcacaaaagggtggtgtgagactgggaggtattatatgcaacagccgtaatgtcgaccgggaaatcgaccttctccgtgctttttgtgcagaactgggaactcaactgatttattttgttcccagggacaatgtggtacagcgtgctgaaatcaacagaaaaactgtcatcgagtatgcgccggattcgcagcaggccgacgaatacaggcggttggcaaaagcgatagatgagaatacttattttacaatacccaaacccctgtcccaggaacgtttggaggaaattttgctggagtatgggttaatggaatccctgaaggatgattatcgaatttgattggagcggtcggcagtttctgttgaccgctttacttagcgaaatttcacgaactgaaatgaacaaaaagcgatgggggctcgatgccctcggagcttttgtttatttttagcattcattctgagacattt
>NC_017304.1:2761505
acccttctttgtaacttactatttcctgttccaaaacctctgcaatctttgcattgttcctctgacttttgcttgtggtaagccatttgatattaattatcagaaataaaattaccaatatgcaaagaaacagtattattgaaaaggtataacggtaaaatgttctctgtacatagcttctataccgattagatgccatattccatcctctctgatttcataaatattacaaaatgtcccaataatgcaaataacaatatattatagctttccgctataatatattgttatttgacaatagccgtttaactatacacttatatcctcacttcccgataccttaaagaacaacagcaaggataaaacactggtaattgtcaataccgttgaataggcagccgcatttccaaagttactgcgaatgacttccgtataaattgccacagtcaaagtctgagttttacttgtatatagaataatggaggaactcagctcactaa
>NC_017304.1:2775732
ataggatcattaatgctgaaattctcaatgggtaaaaatggattgcccttataattttcataataagtaaccatctgacgtaatgcatgttcaaagtcaaaagtagagcctgctcctatcattgaagtaagatctttttcttcttttataagctctcttatttgcatcgtgtttttaacctgcgtttttaaatcctcctcaatccgtcgaatattaaattcaatatcgttaggattacgaatggattgcatataagcatccgtaaagttaagctcagcagtttcgctgtccaatatgtctgaatacttgtcaattccgatctctctcagtattacggatagcttttcttctaaaacggtttttacacggttttcaacagtatctgccaatataaaattataaaccactacatctctttgctgtccgatacggtcaacgcgtccaatacgctgctctattttcatcggattccaaggcaagtcataattaataatgcagtt
>NC_017304.1:2786799
aaatctataatcccaggaaactcaggatttaactctcttgccttatagataattgaatctaaatcagcgttattgtcaaccaaacctgtccgtcgcattactcttagaatatgcacatctggtgatatgtcaattgagtaataatcagaaaacgggatcttaaattgtctggcaagaatattagccgccattgtggcaatttttttgccgcttcctttaaactgcaagaattcataaaccacttttgcgctactagggttgttgctccatattcgcgaagcatccccattatactttactttaatatcctgaactgcagaataaaacacttctgccattgtatcgttaaatctatgcaagacatttctattaaaaatattcttgtactcttcaagtgaaacgctggctaaatcatcaattttaaagcttcctataatctcccttattctaaagggaattgaccacgctcgctccgctttaatctgcctatccatcaagca
>NC_017304.1:2788525
ttttgcataaaattcaaatcttggtccccatttttacccatacccgtataatgcaaaacatctccaaaccatttatcttcatacaggccttttgtatgatcagatattataactagggaattggttgcttttgaccggcgcattccccccatatttccgcacttaaattcagctataatatctgaatgggttacaacttgtccaattttaaatttgcaaaaactactcataataatcctccattaccttttttgcaatcagtatatctgctggcaatagttcaaattttagtaaatcaattattctaacccatttatacttatcatgaacagatatctgaattgtcccgtcagttattgtacaataataggcaattaaattaatgtttatattaccgtaatcgtgagttacctcagtacaaaatttatcaatagaaacatctatattaagctcctctttaagttctctaataaggcaatcttcaggagtttcattagctt
>NC_017304.1:2790421
atgttgactcatttcggttcctccaatgttttttgtatggtcacttaaaacattatcagaaattccgaagtgagtcactcttttttattatgtttgggcaattaattttacaacttaccatacaattatataaaataaacgccgccaattaagaaggtttcctcctcaactggcggcaatcttattacaatcctatagattcacttctatttctaacccagacttaaactcaaccactatcctgtcatcatatgcaattgctttttcaactagttttctaaccagtttatcatcaaactccgtaatatcaccggtttgcgtgttaaggaagtccgtcatctcagcaatccgatcccgcttatcttggcggagagcgtttctcgaaagtgtttcttgccttaagtcccgcaagcggtaaatctcattgacaatattatcatatgcttcctttgaatttgccttttggattaactcggtttggagttcttctagccttttat
>NC_017304.1:2800868
agctacacgaccgctgcctgataaagcacatggaactgcctttgtataaagtacgccacttgcaggatactcgccatctgttgctttaagggtgactgtaccaggctctgtcaaagcatctacgtccgaagctgcatccccaccgtttgcatgtaaagacgacttaaaatacaacagcaaatcgtctactgtaagctgtgagtccgtttccagaaaccagtcatcaaagcctccggcatagtagtaggtatttgcatgcatccccataataatgtttgcagtacactcccggttcagttctccggaaaaggaacgcacaggtgacacccaggttgccccgtcgctgcgatcgcatatgatgttctgtacctttttgttgtttacttcaatgatggaagcgataaaataccagccgccgtttttcaaggtaatggtagctgtttcactctggtcgtagattagtgtgccggaggagttatacaacataagcctaagtctcc
>NC_017304.1:2803630
atttttaacaacagcctgaaaggcatccacaagattttgtgttaggttcgtcatatcagcgttcgcattgccaagtcctgctataaacgaactcagggaggcttgtaaaagaccaatagaaccgctgatagtctgggtagactctcttgcgaagttgccagcatactgttcggttttttctaaaaacatctgcattgcgatctcagccttttcggcattggttgcgctattccaagcaaagtccagcccttttgcaagagcataagcttcaatggtggtggcgttcatggcaacacccagattatccatcatggtgaagttacccttggcagcaccagcaatggattccatagcagtctgcatgtcaatgcccataaccgaagccatgtccgccgctcgctgcatggccttctcggtaagttccagacttttttgctgatcgacaccagcaccctgaaacagtgcgcccattttgttggcggtggcaaggtactcggatt
>NC_017304.1:2817584
cgtttattccatataaccggctctacatatccaaactcttcaatagaccgacgtaatttttcatattcagggtcaccaggctttaaatctttccgcgggttatatttcgaaggttttaatttttctgttggtattttcagtatatccataaatcttaaccctccagtttgatggctttttcaccggtgaattcctcccagcgcttaacagctaaatcacagtaaacaggggataactccattgcgtagcatttacgctcggtctgttcagccgcaattatagtagttccgctaccagagaacggctcaagcacaataccgcctttgtcgctgtgcattttgatgcaccgccatggaagctccacagggaacattgcaggatgctccttgtttgcccgtacagtggtcatctcccatatcccagcataaccccatttcttgcgttcttcctttgtaagccgtttcacaaatttataactgtgtcccgcaaaggctgaaagc
>NC_017304.1:2824497
ttcatggttgacggcacactgcatgaaaggaaggatttacgatgatcatttctgaactggctaaaaacagtattaaaaatcgcagacattcatcggctgttttttattctgttcttgttgcggtgattatactgggaacattgctctttatctacagtgaactggaactggcacaacgtaactaccatcagaaaatgttcggtgattatcatgctgtattgtacgacatcaatgaagaggaatacaagcaattgcaggaaaatgcgaacattaaagcactggagcctactaaggttatccggataaaaaatgctccttttcagcgtccaaatgcagatctctatctgcaaagccctatgcttttttactcctgttccggctttattgagtcccagttattagagggcagtttgccacaacagagcaatgaaatcctggtctcagaaactttcatagctgagaatcctgcttactctttgggaaaaatcatcaggttagga
>NC_017304.1:2848568
atcaacttcctcaatttttcccgaagccgaaaccgacgaagatatgctgcccttcccgatttcgacggtttttacactgtaaacggtactgctgctaaacacctgctccatattgccgctcaaaagataggttaaccctacaagtcctccaagaactgctattactattataattttcacaactttcttcatgtcgccgcctccatttccatacgtaatcttctcatgacctcttttgcatcaagaggcttttgcactgtcacatcgcttttcaaatgtccatccctgaaggttacaatccgctttgtatgctgtgcaatatccggctcatgggtaaccaggattattgtaaccccctcccggttcaactcctgaaacaggtccatgatttcttctcccgagtagctgtcaaggtttcctgtgggctcatccgccagaataatcgcaggatcgttcaccagcgcccttgctatggccaccctctgtttttgacctcctga
>NC_017304.1:2853815
ctttctgctgtcggcaacggaccccggaatacagaaagcctgcaatcctattcctattgcttccgcagcttcagcagcagtcttcacacctttcttcagtgccaccgcgcagcccaatgtatatgcccatacagcattttcaaaagctatcggctgaacaccttttactatcttttcaacatcaatacctttgctaaggcacaattccctaacctcttcaaggctgttaaatccgtattctgccatgcatttgtttatttgagctattcttctttcataaccttcaaatctaatcacgtaaattcacctctcttttctattgatcaattactcttttctcgggtcgattatttttacagcttcatcaaatcttccgtatgttcctatgtttttctcataggcttctttcggatccacaccgtttcttatggcttccatcatctttccgagatgaacaaatttatatccgataacttcattgttttcatcaagaccgatgt
>NC_017304.1:2859584
gcaattttattctcccattcagcaaccctttcttccgcttccctttcaatattttttatctttctgattatttccaaagtctcaagctgaactatatttgatctttccgttatttcctgcttaatcttttcatcaagttgcccgtattcctcctccgttattgtcttgccttcaattaccggaagaaagtatattcctgcgtttgttgtcctgactttgaagccttgtttttcagcatccctgtttaatatttccataagttcggccttttttccctgatattcatttgcaatggccgccctttctctttcatagtcctcactttcaaaagccctgctgatttcctgctgaagtacttttataaattcctccatgtcctttttaaacactttgccaagtcctgcgggcagatttatcgctttaggctgattcggattctcaaaattatatacatagcaccagtcatccggagtcttgcaatttttagctattttcttaat
>NC_017304.1:2878315
cggctttccgccaggtccgggcttataagatgtttttccaccagcacctgtctttgaatcggtgtcaattcatgaatatctataaatctgaaattatttgcaacggaacttcttccgaaaattgcttccttaaccttttttattaccaatttcccgtcttcccttttcattttggacgggaaaggaatcccgttaaagttccttgctattcgcactctcgtgctcattaccacgtctgattcaggacctatttgcatgtaccattcgttcatcacatacacctcctgctcctgcaaaaccaaaatgtggcacttacatattgttttggttcgactcaagatttctgatttgatctctcaatattgccgccttttcatattcctcattttttatggcaatattaagctgttcttttaatttctcaatttctctggaaattttaatacttccaaaggctctggacggaaactttccattgtattgtatatttccatgaagtc
>NC_017304.1:2892855
agcggcaagtgcaagaatactctttacaaaaatcgacataagggtaatccagcccgctgaaaaggtaaaacctcccaacacaaaagtttgcttttcaaaaagcggatttaatatgccaattccaacaacaaacggctcaacaaccagaatcctctttaatataggtgccggaggaagctccgcaagactaataacaatcacaggatagaaaaacaaaggaaaaagcctcgcaatttcatatttcccaaaagatgcaaccaccaccaaaaaagccaaggtagttacgagtttcacaagtggatgcaacttgtgaatgaaagtgttgttttttgccaaatcatccaaatggtctatattatacagcgaattaccaatatttgacatatacaatcaatcccaactgaacaaaagctgggtttttagccctgccttttttattttatttacgcagttgcatttttcttcattcttttaagtatgttaattgcaaaaccaatgaa
>NC_017304.1:2895002
ctttttacgtgccgtgaggtcctgccctcttttgctggtatatccttgggtcccttctttgtacttaagtacatcctcttccctggtcataataacattgaagttctctgcttccaaaagttccttgacctttttcgcaatagcaagatttacatccttttctttaagtccgctgtaatcacttactgctccgggatcttctcccccatgccccgcgtcaatcacaacagttctttttactgcattatcatttgcaacttcgactgcattttgccccgatgctatgttaatacttatcagcgccagcgacaacaaaaagaccaatccgattaaaactatcttgtctttctttattatcagaatcatacggcctccccctaaatgtgaatcaatttattttagtccttcatacaataaagcatattcacaaacaggttggccatatactatttaatttaaaaagccgctgtcttttacgactttttaagcctttcttctgt
>NC_017304.1:2898034
ttcagcccgggtttcgattcgctaaagactcggttcggctcagcgcctatttgcgttatatataatatgttaccttcattgtaccaatataaagctccctctccattgaaacttgaaaatacaggcgcagaatccatggtatcattatcggtaatccttatatctttatcaccgggctttacaatgtatatttccatgtcatctattgtttcaagcatatcgtccccgtccaaagcatatgcaactgcaaatgagccttcaataaacccggcacttatggatacaattgcattcaagccttcactaagaagttcgggacttgaccattcattatccttaagttcacagtagtagattgagttttcaccgtccacaccgaatacatcgtttttattgtttgtaaaccatactatgtaagcattaccatctgatacgattatttgcggcagcatatcaaccacatcattttctgtcaaccgaacggctgctccaaatgtgcc
>NC_017304.1:2927863
gtttgtaccatttactactactcgaatcggaagctcaactgctgatattggtaatgataataaacatgtaactattaatacaactgttaaaatttttgcaattttttcactcaacctttcccctccatttgttttttatatacataaaagctttattcttctttttcaaagaaatgcttaatttcatttattttttgaccattttcattaacttcatatatatacacaccatccatcaaccaaaatgcaaataccatgcctttactttccgggtttacacaataaaccacctcggatgtatctaaatctttaagttgtgtcatgtagtcatctattactacacagtcaacactaaacagccttgttcttgacaaatgttgttttttcatcatactgctagttctattcattatagttagtgaagttccaccagtataaggatttacaatatcctttttatacaaatcatttaatgtatttataattcccgcataatcacc
>NC_017304.1:2958969
cggcctcacaatcttcatgtatattgcatttaatcctatatctatattttttagatacagaaagataataagatgtatctagaattctttttattacatcaacagtgttgttgctgaccaaccacttcttctctccaggattatctccaaaatctttcctttcgacctttgctttcacgcttggcaaacttacagttattgtattttcgttatcttcaatcctcgaacttccaacttgataattatgcaaaaatcctgcatttacattaacattcaatttatctattctggcacttccatccagccaatcaccattaatattgtttagattaaatacaatatctgaatcagctaatggatagcttatttctctcgataatgcatagtatggtaaatcaaatttcctaagagtagaatttataggcttttcggctttaaccactgtagaaacaatattatttttcaaatcattttctaaaggattttctccgtcttcatta
>NC_017304.1:2970101
taaattattaacaatatgatattatttaattaaagaacattatttgaacattattttcagtaaaattacggggatgctttatgacaaacatgacaaatatgataaatttaattgacaaactttcaacaacacatactttgtcgtatgatgaaatgtatcagcttattgagcatagaaacgaggaacttgccaattatctgtttgaaaaggcaaggcaggtgcgtatcctctactacggccacgatgtctatatgcgcggtctcattgaattcaccaattactgtcgaaatgactgctactattgcggaataaggaaaagcaactgcaatgccgaaagataccgtcttacaaaagagcaaatacttgaatgctgtgacgtgggatatgagctgggttttcgcaccttcgtgcttcaagggggcgaagacggttattataccgacaaaattttggcggacatagtaagcagcatcaaggcaaaatatcccgattgtgcgatt
>NC_017304.1:2973454
cctccgaaagctgggaatgggttgtcgacgccggatgaataaccagggattttgcatcggcaacattggcaagaagtgagaatatttcaaggttttcaatgaatttctttgccgcttcatatccgccctttattccgaaagtaaatattgaacctgctcctttcgggaagtatttttgagcaaggtcataatatttgttgcctttaaggctcggataatttacccacgccactttcggatgattttgcaaatactcggcaatcttttttgcatttgaaacatgcctttcaaccctcagtgacagagtctccagtccctgaaggagaaggaatgaattaaacggacttatgcacgcacctgtatctctcaaaagctgcactctggctctgataatgtatgcaagaggtcctactgcctcaacatattttaagccgtgatagcttggatccggctcggtaagaaccgggaattttccgcttccggcccagtcaaattttccc
>NC_017304.1:2976871
ttcaaaaacgaaaggcaagtcctcctcaggtatgccctgcccgttatccttcaccctgatctcaagcacatctcccttgcttttggcacttatttcaaccttgcctccttcttgcgtgtattttaaggcattggacagaaggtttataattacctgactcattttatccttatcggcaaaaatttcctcagtcccaccttcaaaggcaatttcaattccgttatttttaaattcgggctcaaaattgcatatgattctgcgtatcagtgccgacatgtcaaatacggttttgtccaatacaaaaccttcactttcgtattttgccagcttttcaaggtctcccaccatcttgtttatcctgattatttcctcataacagctcttgagcctgtccgcgtccggttcccatataccgtctatcatggcctccatgtggctttgcagtgttgcaaggggagtccgaagttcgtgggccatgtcggcactcatttttttgcgca
>NC_017304.1:2980507
ttttcctttggcgacagcctcaaggtactttccaagaagaatcagcgtaataatcgtactgcttgcttcaaaatacagctctttcatcatgcccatttccaccggatgagcaaagaaagcattgtacacactgaaaaaataagccgccgatgttcccattgcaatcagcacgtccatgttggcgcttcttgcttttatggcatggtaagcattcctgtagaacctaagtccaataataaactgcaccggagttgcaatcacaagctggaaatattcattgtgcaggaaaggaacatcaatacctgtgagcatgaaaaccattgccagtatcagcggagaacttaaaatggcagaagcaataagttctgccttaagcttctttatttccttctccctctgctctttttcacggtcttttgagatattttcaatcctttcggccttatagccaaggtcgtccacaattttaatcaaatcatccgttttgactttgtccgcgt
>NC_017304.1:2987736
cacatcgtacattaatttgtcatatatataggcaaaatctctatagatattttacaccccctaaaaaaaccggctaaccacatcaaaccgccggcaggaataattataacataaattccgaaaaggcgtcaaaaacgggatgtatttttacctaaaatacatcccgccgcaaaagtcattgaagcttatgccgttatgtaatctgtccagattgcatttacccaaattaagcttgctgacttttttgcatttgcatcatttttttccttttggtaataagacctccaatacgtcccgtctcttttgcagtaaggctcttccatccatttttgctgaccttttcaaaaagtcccagctccgttattatttcatactttaatttttcatccaagttttccacttcacctcgcacctcccgtcgtttccgttaaaattaaccgttaaccttagtatgtgtaaaacattaaacaatatgcatcaaaaagcacttttttcaggag
>NC_017304.1:2991078
atgtcgttcactatactgcttcctccgattctgtacaccaaatatatgattacaaagcttataaaggctccaaccagcccgattataactccctcaacaataaagggccatctgatgaaccagtcggtagctcctatgtatttcattatgttgatttctcttcttcgggcaaacactgtaagtttaatagtgttggaaattataaacacggctatggctgacagtataattataagtgtggtgcttcctatttgcaatattcgaagtattttattcacaaaatctatagctttttgcgaatactgcacactgtccacaccgggataattcttgtacctttcaacaacttcctcataatcctttgaatttttgagctttataataaatgaaaccggcatgatgctttcgtccaggccctcaagaatttccttgtcttctccgagcatctccttggccttttcaaaagctgccgctttgtcaaccatctgatatgattcaat
>NC_017304.1:2999540
gcgcttttgaaccgggagatcacggttcaacctttggaggcaatcctcttgcatgtacagctgcattggctgctctggatgtcataatagaagaaggactcgtagaaaattcagcaaaaatgggaacctactttatgagcaagctttcggaacttgccgaaaaatacagcatcattcaggaagtaagaggcaaaggccttatgataggtgttcagctttcaatagatgcagcagtggaaatcaaaaacaaatgctttgaaaaaggctatttgattggaagcatcggcaacaacatcttaaggatgctgcccccattgattgttacagaacaggacattgacggcatgatagacacactggacagtgtttttcaagaatatcagatttaattgatattttattaaaagcataaagtttaatttaagtttaacttaagcttaatttaacttttatttaagtttaatttaaaataatttaaacaatttaaaatattaaaataa
>NC_017304.1:3003754
gaagttaatccccgtgcaagccgtacagtccctgtaatgagcaaggtaaccggtattcctatggttgatgttgccacaaagtttatcatgggatataaaatgagagacttaggatacactcccggactttacaaagagtctgaattcgtagccgtaaaagctcctgtattctcgttctcaaaacttaccaccgttgacacgttccttggaccggaaatgaagtccaccggtgaggtaatgggaattgcaaaggattatcatatagcactgtacaaagcacttgtcgcatcgggaattaaaatcccgtccggcggaaacgtacttctttccatagcggacagagacaaaactgaatgcatagaaatagctcaggctctttcagacttaggtttcaaccttgtagcttccgagggcacatatacaaatctctccggtgtcggaatagaagtggatatggtaacggatgacgaaatgattgagatgataaagaaagataaaat
>NC_017304.1:3011159
aaccgaaagcataaatcctatttattaaagaagaatttattatcagagccgttttcccataagaaatcagcggcaacgataataccggaaatattccatatccaagattactaattacatagataattgcctgcaaaataaaggtaagcattattgataacgataccaaagttcccaaacgctcttttgtttagcaacataatacagcccaaaaacagaaaataatataataacaaccaatataccggcaaatgcaatccacccaaaattgtatgtcaatgcagcaatcatataatctgtgtcagaggcaggtatcaggggaacattacttccaaattgagcaggtacggttcccttgcccgcaaattttgagttcgccaacaaatctcttataaagcaataagcataacctgctccgtagcgattgaaatatggatatactgcaacaagaaatctgcttgaaaaataaggattctgcattatatagacaatagctgcaa
>NC_017304.1:3013261
ttcatttttcaaatccttataatacctgagattaaaccataatccatataaattaatgctttcggcacctcttgaaattgtaaccttttcattgtccagtactctgattccgatttcactaagcttgtccattaatatttttcgtttatcttcatttaaatcttgttcatgattgccgacaatataatatacatcaaagcttttacttatctgctctgctaaattaataaagacttcaaaatcattatcttttgcattaaccatatctccggtcataacaataatatcaggattttcaccgataatcttctttacaagtctgttattgttatttccgaagcttttattgtgcaaatctgacaattgcaatattttgaaacctttaaatgatgttgggttttcatttatctccactcaatgtttttcattcgtttatatattatatcaaaaaatcttataatatttacacaaaaaaccttcttagatattatttccgatta
>NC_017304.1:3014501
acttcgagacttagcttgccatcccaaatttgtaacattgcaggcattcttgttttagcatcattgcaatcccgatatgaagctttaagttcttcatatgacaggtaatataatgtaattataaaaaggctaaagtatataaaaatatcttcatggttggatagtttagcacaattgcaaaagaaatcgtaagaatttaactttgtgcaacaactaaagttttttttcaaaaccagtcaaattaatactatttgcagaatttattgttgattcttcagatactcaatatactcttccaggcaaaatcccttttctttaataacttccgcatgctcttttcccacatatctgaaatgccatggctcatatatcacctttgttatcgattgcttgccgtcgggatatctcaaaataaacccatatttatgggcattctccataagccatttaaaagccttcgtattctcaaacccaggattggcataattgaagtctacagc
>NC_017304.1:3018255
gtacaattacaggatattttacaacaaacctcttcctgaatttacaagaagaatacggtcattctcactaaaccgaatgcgtttaaagactccgaaaacaaccgaacttgaaagttcacagtcaataaacttcgacgaaattttatatgcctgctgaatctcttcttcattaagacgtataagcctatgccctttttttagaacactttgcagcttgttttcataaggtgtccatatacaacgcagtttatttgcacaacttccgctcctgttctcaacacccacaccaattaccctggtcttggaatttgacttacttattgcacttataattccaaaaaaagcttctccgctgccaaaagggaccacaatatagtccacattttcgcaggcgacttcatagtatatggattcatacgcctcatgaaaaccattgctggcatctaaaattctatcatgacttttcgtgctgactaaattctttagatcttttgaagaca
>NC_017304.1:3021883
aggaaagtttccagcctcaattacaccaaccagctccattccctgctcttccatcatatatgccagtttgatagccaaagctcccccaacacattgtccatacagaacaataggccctgtcactttttctttgatttcagaaatgcacatttcagcaaccttttcaaggctctccggtttttcatgtgggcgactgaaatcacgtcccggtatttgtacagcatacagtgaccagttttcaggaatttcatttgctaaaggctgataagcaacagcacttcctcccccataaggaatacaaatcaaattcatttgttttttctcttttgaaacatgcttcgtaagttcatgcaaaatctctctcttttcttctttttgcttgtttgagatgtaatcgctaagttctctgatagtagggtatttaaacaaatcgattacactaagtgaaggagaaatttttctgactacgctcatagccttaaaagactctcctccaaggt
>NC_017304.1:3026132
ggtgcctccggttataacaacaggtgcctcgtctccaagcaaatcttccattaaatctggaggtaaattatcaaatctctcattatatgacagtggaaaacctacatttatcacttctgcgggccattcttcaattggctcggcaaaccaatcaggccacagagcaatctgccgtttgggactgctttgccacgccagccagctctttaccggtgcgaggtttagctcttttcgcaacaaattcaactcatttgccaataatttgccaagcatcatttcataactaaccatgcttaacatttcgcttggagccataaatacacataccaaaggaatattgagtttttccgctgcaagatatgctgcaacactggaacggttttttgctaccaagacagtatccgttgtattgcaatgtgcaatcacttttttaaattcacgaagccgtacctcaatactttcatacttttttttatatctttcaagtgcacatggatttc
>NC_017304.1:3028643
gaaggaacgcatatcctcactggacgggacctgctctgattttgttctgaaataagctactatgtgttgatctccctcgccattgtccttaacaacaacggcctgctgcacccatggatgcttttcaatggcagattcaatttctcccaattcaattctaaaacccctgagttttatctgaaagtccgctcgtccaagatactcaattgaaccatcaggtaaaaaacgtgcaagatctcccgttttgcaaatgcgatctgattggttgtcactaaatgggttctggatatatttttcgctcgttaattcaggcttgccaaaatatcctctgcctactccatcaccacctatataaagttctccgacctctccaaaaggtacaggcttaagatcttcatccaaaatatatgcttgagtgttatcaatcggataacctattggtaccggcccatcgcctgaagtaacttttgaaatcacggaatatactgtcagttcagtta
>NC_017304.1:3030438
taagatttttgattatcttatacataggtttcaaacgtttaattaaagttttcttaaaatgaattactttacttttttatgttctccatttttttaattatttcttcatgaattaatggataatcttcattcgtataaattcggatggcttcactgaaacactccagagccttttggatattcgcttttctgtcttctgacccggcaagtttcatataaacgtcacccatatcgtgcttcgtttttgcaaaatataatccatattcttcaattgaaaaaatctcatttgcttctttataggcttcaatagacttttttaggttgtctatccggttttccttttctgccaatttctggtatatagtgcccatgctattcatcaaaattgcatactgataaggatagttctcctttttaaaatacgtcagcgctgattccaccgttcttttagcctctgtaagattctttacggtattattcacttctgaatacttaagata
>NC_017304.1:3034482
cagatagcgtgctacaaattggctttcaattaatactttgtcagagtcaataatcacttcgccttgaaggtaaatctcttgattgttcaaaacaaccacattactacccactttaagtatcatcaaattattacctttagtacaaacaaccactttgtcagttggtttccactttaaattccatcccagtgcttccagtaccggtcctgcttcaatataaaccaagccgtcaatcactttttgctgtgcatttgaaatatcctttatatcttcaattactatttttttagtgccagcattaatacatattaaatttatttgaatcgttataattactatacaaatacaggtcaacaacttaaaaagcttcttttccatacatcccccttcaatacgatatatcatctcaatttgaatcgctcttattttcataattgaaaaatatattatgtccattaattatgttgttgttatcgccattaataactattgaactgttt
>NC_017304.1:3038449
ttgaggatttaagtaaccaaactggtcacctttcatcagacccttttccaaagccaattctacaaaatacctgaaggaatccgtaatcttgtcggcatctttgtccttatacttgttcaacattgctgaaggttcaagatacggatccagtacaaacaccttgccgtcttcattatagtcaagacgccttgcccctataatcgccatagcaaactcttcgcgtcttactttctttttctcctcgtactcctttgcactgtaaggaacacgggtattaacatcatatcttagcattttttctttaaagaaatagttgtaataagcgctcatatagggataagcccaaaaactcggaggcacatccgacaggtttctgtacttttccggattgaattccttgtcattttctgcaatggacaccttcatgacattaaacatcatatatgccacatgctcgccgattatatggtcctgcggcttaaacatgtcattgcccttgc
>NC_017304.1:3055001
atccctttttaactgctggtcttccggagaatcactgtttgccagaacatgcagacgaataatattatctgcaagcccgctgcttacattctccgagtaggatattaacccgacgcatgacaggactgacacaaaaagaatgattgccgtaagtacttttacaaatatgtttttcttgccggtgttatttgacgaattcagcatgatattattccccccgtattcgataatctgtccgtttcgagattaatttgcaattccaaaatggttccattccctaattttttttacaatataaacttttattgtttagtataattctttacaaattcaaaacgaattatactatacattaaattattttcatcaaaatctatatataggacgggtgaacataattttgtaataaaagaatttaaatttggcatttttcaaaaagtactttacctgtcgtagtaattgtgataaaatattactacgacagacaaagtacgtctgac
>NC_017304.1:3061945
cattatgcaccaatacaccaatatgtgcaacatgataagtataaaaatcatccactttgaagttgtaaacctttacaggcttatctgttatttcaagctttttaccttccaatactaaaacattacctcttgaatcaaccaacctgtctcttatctgcagttttctcgcttcaacaaaacccacatctttaacataaaacggatgctcaaaggttgtcttgattacctctccattgattgtcaaatgcaaaagctccgtcgtctctctcacatatgtctcaagcactgtcttttccgctacttcaaaagtctccggattcgtcgcaattaccttgtctcctgccttgatattctctatcgcaacgaagcctgtcgcagtcaatatcagcgtacctgcaacaaagcacttcattgtcgatgccgctcccgcagtgaaaacagcaagcgcgtttatagcaatctggaatctgttgtaaagcgcgttggaatgcagcttccgg
>NC_017304.1:3066777
taaatgccaatcccctttttaatgacaactttctttttatcatatgtttcgcctccaaaagccggaaatattattcaacgaatataatataggcatctccagcctgttcgtcatcttttttgataagccttacactgtcgcctttctttaattcggacggttttataattttgttgtccttaagtataatgctgtttttaagaaggttaatatccatgtctttaccgtccacccacatatgcgattgcaaatcgtaaacttttgagttctggagtttaaatcccaccggttcttgctgtccttcctgagcctctgaaccatcggcattttctgatataagttcataaattttaccttttacgttaatgttaccgtaaggagcagtactaatcaacacagcatcggcaccgtgtgacaatacatataccgtcctgctcttatagcttgaatcaccatagtcggtaaagtccctctgtcctacaactccgtcatcacctaga
>NC_017304.1:3070255
tcctttgtaatcaattgtataaactcctcccaccggtaccagcagcacatccacatttccgatttccctgacctggctgtcacttaaaacatgtcccaaatctcccaaatggcaaacgtcaattccatctatcttgaatttgaaaataacattttttccccgtttcgctcctttgcagtcatcatggaaagaagtcacaccagttatttcaatcccgtctatgtttgttttcccttctgacttaacatgctttgcattttctgaaaccatgtcaacataattgtggtcataatgatcatgacttgtagacactatttccgcatcaattttctccaccttgtatcccacggtattatcatacgggtcggtaaccactcttatcccgttatccgatgtcagcaagaaacatgcatgaccaagccattttattttcataaccgttcctccttgcagcatacttgttgtgagcaatcaagaaatatagaatattagaatatttt
>NC_017304.1:3073458
ggcggtaactttcattgtaaacgtaccatactgtgtgtcataataggaaacatgtttttgtccttcttcgaaaatgaactgggcattgaccgtaccaaacctcatcaacgttacaacaccgtcggaaattttaagggtggtggttgtcccttccatgcccgtcacttcactttccttgtatgtcacataataggcatttccctttttataatatttgccttccgtaacaagttctagtacatttttgtcattgttttccgaagtctgaaccccttttacagaaataataacatttttattcacggtttcccgcctccgttcttgccggcaagacttttcgtcccaccggaaatttgcgaatctaatatctttcaatatcaaccttttcagcagaacatatttcatgatttaaaatagaattgcccagagattcaaacttgtaaacactgtcactggtataatacctgtacacaggatttaatttttcatccctgttaaga
>NC_017304.1:3079490
tctttcttccgcttttcctcccggatgattatccctgaactccttcgtaaaatcgacaatggcaacgtctccctcaatctttatcgctgagcgtagtttggtaccttccggtattgtaggctttaatcctgcaactttgggacctttgatcaattcgttgacaattatttcggcaaggtggtttacacttttggtggtttcactaaccggtatatatcttatctccagctttagtttggaattatcctcatttgcaaaataaagacgtatcggcgatttgtcggcaatctgccgggcatcagcctcacttagcacaatgctgcttgcaacacttgcttcttcgttgtctcccaatccaaacctgtcgttatctaaacaacctgcacaaaaggataatatcatgatgcatacagtaataacacacaaaagtcttcgcatttaaccggacacctcactataaattctttatatctttataggatatttttatgccggtgagg
>NC_017304.1:3100089
aacggcaatgtggtaaaggatgatttgttcctctgtctgacatcccttattacttttaagtcggttccaaattcaaaggtggttgtgcccataacggcaccatccattattgaaacattggccgagcgctacaacggcaaggttgtgaggaccaaaacctcaccccaggcagtaatggagcaaatgttaaaccacaaccttttcaaaaatcgtgaaaacatgtatcaatttctgctcaatttcgatgcaattgcaggcctggtaaaaataattgaattcttatgcctccaaaatacgacgttgacagaaaccatcaaggaaatacctgatttctacgtcagcaaaaagaagattttctgtccgtgggagttgaaaggccgggtaatgagaacccttataaccgaaaaagaccaggaaaaagtggaacttttggacggcgtgaaatttatcctggagaacggttgggcccttgtcctgcccgacgcggatatgcccctttg
>NC_017304.1:3102980
cgagttaatatttccgtcaccatttaaatcccccagacctgtggaactgctttcaacgccaaaagtgaaccagtctatgtttacagggcctttgaataccaagtacaaatcatttattccggtgactttgctaatgctgcaagtttgctcctcatatgtattccaatctcctgtggattttaccgagagtgtgcctatgagagtaccattcggaccgtttaatctaagttcaatattggaagtatttgcatttgcaaccttggccttaaacgacgttgctccgtttccaaagtctatactcttgtataccagataatcaccactggtaatataacctattcctctgcctccttcaggtggaacacctattatctcaatacttgaagaattaataccgtcataatcttccgcttcaatacgtgtgttagccggctttggactgggtgtcggaaccggagtgtttccatccctcgtcaatccggcttcatctgccatttgaa
>NC_017304.1:3109615
ttcttttctctttcattatcttttttcgaggaataaaaatctgtattgaatctgcctgaattcggaacctgcgtaactaccaccggaggctcaatattgaggtttttattggcacctgtataggctgactggaagtattcaaatcttgtacctgtaccaacaagcaaatacgcacggccattaagaggcatcgtcggtgcggctgcagccggactgtctatcatctctttcgacgcctgtttagttgcaactctaaggcatattcttgctttggagttcaacctgatatcatctgtaattgcaccttcaatattctgcgaaataagaataatatggaatcccaaagttcgtccgacacgcgcaatcgtagtaatttcagcaataaagtctgtatcgctgctttcacttgaaaaccgcttaagttcggtaaattcatcaaccaccagaataaggtgggaaagataggaaaattctttcaaatctttgtttaatgccttaag
>NC_017304.1:3118583
cattatgcaccaatattccattattgccaacatgataagtatgaaaatcatctaccttgaagttataaaccttgacaggctcatctgtaatctcaagctttttatcctccaccaccaaaacattgccttttgaatcaagcagcttatctcctacctgcagttttcccgcttcaacaaagtccacatcttttacataaaacggatgctcaaaggttgtcttgattacctctccattgattgccaaatgcaaaagctccgtcgtatctctcacatatgtctcaagcactgtcttttccgctacttcaaaagtctccggattcgtcgcaattaccttgtcccctgccttgatattctctatcgcaaccaagcctgccacagtcaatatcattgtacctgcaacaaagcacttcattgtagatgccgccccggcagtgaaaacagccagcgcgtttacagcaatctggaatccgttataaaatgcattggaatgcagcttccgg
>NC_017304.1:3133162
agtctgggaagatgcctgtatggaacttattacttcatccaaattgcatacacttctgttgatattgagcgttttcctttttaatgctgataactccgacttgtaatccaccacagatttcttgacttcatttatcaatccgggcatttggttgattttcccggcatataacgttagagttgccattttattaactcaaaattatcatcccaatgcttgcaatccgtggttgccttataataaattgcaattaaactaaattggaacataatccaaaaccctcagtaaaaaataatgccaggaaacttttctgccttttcctggcattattatattatttctattctgaaaaagcaagtaaaacgtacctattttacaaatcaagccgccgccagctcgttttcctcctcttcttttctcctttttcttatattataatcatagcaacaactattgacgtgattaatactgcagacaccgctgcaataacccacagccag
>NC_017304.1:3134250
cacttcctgtaacagcagtaaccgtatccggaagttttccatgtgttgcctcaagtgcagatagggtttcatcaccaccatcgtccacatcaagcaccagccagccggacttctctcctgtaggaatgccaatattggcattaggtgttttcgtccaccatttctttatttgctcaacatcagtagtggaattcttgtaccagccggtatatagcggatgctttcccttgctgtcgcaatcgctccctgccttgcaggagcaggagccatcctcacaaatccagtgcagaggtataaccgggatattggcttctgcgtattttattgctgcgtccatcattgtcattttcaaacttctcacctcctgtcgtgctgaaaataaacagagcctgacaaatagtttttagactatctgccaggctctataggtgagtcattcgctccctttttggctctgtgccagatttattcactttttaccccgcctttttctccagctt
>NC_017304.1:3149201
cgttatgaaccagcacttcattattgccaacatgataagtatgaaaatcagctacttgaaagttgtaaactttaatcggtttatcagttatttttatttttttctcttccaccaccaaaacattgccttttgaatctagcagcttatctcctacttgcagttttcccgcttcaacaaaacccacatcttttacataaaacggatgctcaaaggttgtcttgattacctctccattgattgccaaatgcaaaagctccgtcgtatctctcacatatgtctcaagcactgtcttttccgctacttcaaaaagtctccggattcgtcgcaattaccttgtcccctgccttgatattctctatcgcaaccaagcctgccacagtcaatatcattgtacctgcaacaaagcacttcattgtcgatgccgccccggcactgaaaacagccagcgcgtttacagcaatctggaatccgttataaaatgcattggaatgcagcttccg
>NC_017304.1:3174703
cattatgcaccaatattccattgtctccgacatgataagtgtaaaaatcattcaccttaaagttgtaaaccttaaccggttcattcgttatctcaaactttttctattccactactaaaacgttgcctcctgaatcaaccagcttgtctgttggttgcagcttcaccgcttcaacaaaaccaacatattttacataaaacaggtggccaagagttgttttgattatttctcaaccgattcttaaatgcaaaagctccgttgtctctctcacatatgtctcaagcaccgtcttctcggctacttcaaaagtctctggattcgttgcaattaccttgtctcctgccttgatattctctatcgcaaccaaacctgtcgcagtcaatatcatcgtgcctgcaacaaagcacttcattgttgatgccgccccggcagtgaaaacagccagcgcattagttataatctgaaatccgttgtaaagtgcatttgaatgcaatttttag
>NC_017304.1:3176853
cattatgaaccaaaactccgttattaccaacatgataagtatgaaaatcagcaacctgaaagttgtaaactttaatcggtttatcagtaatttttatttttttgtcttccaccactaaaacgttgccttttgaatcaagtagcttatcacctacatgcagttgcttagcctcaacaaaacccacatcttttacataaaacggatgatcaaaggttgtcttgattacctctccaccaattgtcaaatgcaaaagctccgttgtttctctcacatatgtctcaagcaccgtcttctcggctacttcaaaagtctctggattcgttgcaattaccttgtctcctgccttgatattctctatcgcaaccaaacctgtcgtagtcaatatcatcgtgcctgcaacaaagcacttcattgttgatgccgccccggcggtaaacgcagccaacgcattaacagtaatctgaaatccgttgtaaagtgcactggaatgcaatttttag
>NC_017304.1:3186864
attttcgagactcttttcgtctatcttgtaaattttggtgttataaagtcttatccttccaagtccgaccgatctttttccgcccacaacaaaatccccgctttccagcatctttacaattattttcagaattttttcattctcttcatccaggttgtccgcagtcatatggaaatcaaattctgttcccgccgccacctgttcaaaatcatactttttattcttcgctgaagtaccggtgtccctgtcaattgcaactccgtctcttttttcaatataggccctttcacttttaagtttgctgtcatttattgttactttagacgcaaaatgctgagaaccaaacactttgcaaaccgggcacaatttcctgtatatttcttcagcaaccaacctgtccgcatctttattgttcttatacttcttttttatctctttgagccattctttgttttccggattatcaccaaggcaaggttcatttacacaaagacagggag
>NC_017304.1:3192249
caacaattcatacctggctttttcaggacccagaccgctctgtcctatggtttcaaatacatatatgtactggataaacagctctgtcaaattatcaaagattataagttcaaactccaaggtatcattttctttaaatatggtacgaccgtctctgcagttaattataaatctgggaaatacatcgctttgcatggcaattggtgcgtttttatcaaatttttctcccatcatctcaaatatcatgcaaatatccctgattttgcattccatgcagcaaacagaattgtttctgttaatacagtacaatttcttgaatttactcagcattgcgcctgtcaaggtactcacttttttacctggcaactgacagtcatgcaagatgcccaatgtaaacttgaggcacaaataatttatatttttcaatgtcttaccccaaatctgtaaataattttatattttcttaatattatagcattgttaactttatatttctacat
>NC_017304.1:3205203
agaactgctctcagccggcggcagctcctctcttgtaaggccggtccatgggatactctacccaatcattatctttaacccatatgaatttgttaaatcaattttaccaaatatatcattcgaagtaaatacggcaaattcttatttttcgccaattttcaccgtttcagtctttattggcacacaagtatagtttacccgttttgaataattataatgttattaattcataatataaatgataatgcaaaatataaatttgtccattgaaattgagcaatttaatgcaaagcaatatcaacaataaaaagaaaggaagtgaactgatggcaaatttcaacgatgccagggcagagggtattggcttgatccacttcctcataagactggtagtgggagccgttgtacttgcagtcacggcagctttgaccccgggcttttcaataacaggcttctggccgcttattttgggtgcaattgtccttgcagcacttgactat
>NC_017304.1:3213077
ccttttaaaagcgccgttctgtcggttacatgctttgaagcgggcaacacctacaacgttattccctcacaggctgtcatcaaaggcaccgtcagggctttcgaccgggaaacccacaatgtaatatacaataaaatgtattctgtaatcgcctcattaacgtcggcggagggagcggacttctcttttgactacaacctcggctatcctcctgtcgtaaacaatgcagaaattgcaaagcttgttgcaaatgccgcgaaaaaaattgtaggggacgacaacgtagtggaaaatccggagccttccatgcttgcggaagatttttcctactacgctttaaaaatcccgggggcaattttcaacttaggctgcagacaccctcacgatgaaaatttttacaaccttcactcctccaaattcaaccttgacgaaagctgcataatcacaggaatacagatattatcccagtgcgtactggattttctgggataatattttct
>NC_017304.1:3219781
acaggtttgtttgccgcaccgagactttcaaggatatcgttcacaacctttacttgttcttccgcctcctcattggaagcatccaccacatgaatcagcatgtccgcatacactgcctcttcaagagttgacttgaacgcctccaccaactcatgagggagctttcttataaatcccaccgtgtcaatgagaagcgcttcccttccgtccgaaagtctaaaacttctcgtcgtggggtcaagagttgcaaagagtttgtcttctgccaggacgttgctttcgcacaacctgttcataagagtggattttcccgcgttggtatatcccaccagcgcgatggtgggtatggcgttccttgtccggctttccctgaaagaatttcttctcttttccacatccttaagttgtgcttcaaggaagcttattcttctctttatatgccttctgtcaacctccagttttttctcacccggacctcttgttcctataccgcctccgag
>NC_017304.1:3222815
tctcttcatttaattacaccttcttgtaccgaacatttgttcgtacttatattataatgcaacaatttctaattgtaaatactctgccggcatttatcagggcacattttcttcaagatgcaaaacaagagattttttatgatgaatattatgtaaattgctataaacactaaaactttgcctgaaaacagtccaaaaaacacccccttctttttttaattttttgcgaataattattatataaagtaaaattgcatgcaatgcactctctttttaaccggtttaagcagattccaaaaaacaccaaattgaagaaggatttcgcatgaagaagtcaaagacagaagaactttgatacttttaaaagccgtgcccaatactcccagagccacagtggaacgggatgaaaaaacaaagacgatgaactcaaagcggttataattaacggtgacaatgaaaacaaagatgacattgacaagcttatcaaggctttttgcaaa
>NC_017304.1:3252301
caccaaggtcctgccgtctttaatataaggctttacattggcatttgttgaatcaacctgggtttcaacattatttacaagggcctgggagcttcctatgtacaatgcaatggcgttctttaatctatcatctatgctgcttttatcctctgtgctattactctccgcacttttgtcctctatgctttttttatttttcacgctttcagcaaaagacatgcccagaggtataaccgccaaagcaagtacaactgcaatgcacagtatttttacaatctttttcataaaaaaatactcctttcaatcttactttgcatatttagtaaaacgaattttaagtaaaaaaagttcccatgcccgctcgtttttcccgaaacagacctaaaacaccttttttattttatcgtttcaatttgctctcacattatttttgacatatatgcaattcatattttattgtaacacaagatatttcaatacggaatataaaacccccaatt
>NC_017304.1:3252826
ataaagagactttcatcaactgtaagtgtttatctaaagccatagatgataagatatatccagaagctaaaggaggcatacaatatgaacaccattttagaaattgaaaatttatgtaaatattatggaaagcaggaaaatcagacaaaagcattagacggtataacatttcaagttatgaagggagaatttcttggcattatgggaagcagcggttccggcaaatcaaccctcttaaattgcattgcaactgtaattcagcctaccggtggaaagattattatgtgcggaaaggaagttcaatcactcaaaggcgccgaactggcagactacaggggaaaacagattggttatctgtttcagaattttgaactgcttgataatcttacaggccgtgaaaacatcctccttcccctgtctcttcataatgttcccaaaagcgaaagcaacaagaggattatggaaattgcttcgtatttggaaattacagatgtattgga
>NC_017304.1:3256072
aagaacgcctgcttgcccgggtggcaaatgttctcaaacgttatgaaggccgtgccaatcttttggagggcgccgattttctcctggaccgtcagacatacacgctgtatattcataatcagtctgttgttcttcctaaaaatcagggaaaactattggaagtttttttaatgcggggagatgatattgtcacaaaggatgacttgtgcctggctatttggggaacaaccgaatttatcgatgaaaatgccttgcaagttaatttgacccggttgaaaaaaacaatgacaagtttaaaaatgcggcaaaaaatagtgtctgtacgtggggtcgggtataagctaatcatggaggaaaattcttatgaagcaaaattggaagatttttaagcaatatgctccctggcttttgttgttgctgtgtgtagacggacttgccgcagtcctgctgtggcttgcggacgtacaggcgttttacgcattaatgggcttcatcatcct
>NC_017304.1:3259239
caacacagcgcagttcggaatcagctaccaggaaggagttactttcgcccgtgcttcaggagcgcccttggtatccctggcagcggttatacaacacaatacctccggctttggctcgcctaaagacaaacaaatcgtttccccaaaggattttgaaggcaaaaaatacggaggatggggttcggaagttgaagaggccatggtaaggcaagttgtgaaagatgcagggggagacccggacaaagtgcaaatcgttaccatcggcacagcggatttccttcaggcatgtgaaaccggccaaattgattttgcctggattttcgaaggctgggatttcatcaatgccgccaacaagggagtcgaactaaactatattcccttaagggaactttccgaaacctttgactactacaccccggtaattgttacaaatgaggataacataaagaataatcccgaacttgtgaaaaaattcatgagagccgtggaaaagggctata
>NC_017304.1:3263810
tacaccaattttaatataaaaggcctaaacctcaggataaactcttcccttgcagaatcatccccggcttttattctgttcagatactctataataatcctttttgtatgttccctgtcgtcgttcgtaccttgaaaatgccaatccaccggttaatttcaccccttattcttatatcgattcgtataccggaatggttttatgtcgcattgtcagcttcccaggtggatcaagatatttgagacccaattttgcaaacattttgcgttgttcgtgcagcgaatcggatgtatgacccaaatatcttttacaattgcaaaaacattctccacaattccccatggtagattattaacccaattcccgcagcgatgcttaaaatattggctgtcaatgcaaacagtatccgcctcagttttgaatgttgctccaggaagtttgcatacaggtaaacttcagctatcaatattatcaattcaagaagcaaatacgccaaaacc
>NC_017304.1:3271394
gtcaaccagtacacattcagttactccgtttattattgaattgtattccgccactacagattccggtaacggtacggtatccatagtttcgttaatggtcattcccacaggaagggtggtctttccttcttctcctgaatatttctctatgagttctcttatcgcctcatcattaaccggtattcccattctatcgcgaaattgttgggaactttgaatttcttttgacaaaaaaactttcagcacctcatatgcagttgctttatttttgctgtttttgtttatcgctactatatctgtaggatgcgccactattctgcccaagtccccaaatgtaggaaattttgaaagccttatgctatccggattaaaatagtaatttatgtgcgaattgcgataccataattcccaaggatttatgggatactcagtactgcttatcaaagtaattttcccatgctttagagcttcaaactccatccccgtatattctttaataa
>NC_017304.1:3272830
caattatttgctcgtcaaccagaacacattcggttatcccgtttattattgaattgtattccgctacaatagattccgataatggtacggcatccatagtttcgtcaatggccgttgaatcactaccagcaaattactcgtaacgtagttattttatcaccttattttatcgccgtttacttatacgcattttaattttcgtcccgctgcaataggaacatggataatgcctggcaggtttaaaatgcaaaaacacaaaaaaaggctacccttttcggatagcctgcaatatgacaatgtcagttttaatggtttactttacaatttcaatattgccgttggtggtttccgcaacaatatttaccttgtttatataatcatcatatccgtcgctgtctgcctccacgaaattggagctcatctgcttgcttatgttgcggtaagtcatttcaggaataaggaggttgatttccgcatgggtggtctgagctttgattttg
>NC_017304.1:3287210
cgtgataaaaaaacaattattcaaaaacacctacaatttctcctcgctggataatatggggttcaatagctttcagcaaatgtctttttcctgcactactctttaaattaaattccggtgatttgtcttcccctctgccggtatgctgtaatggaaattttccgttgttcgttaaaccaacgcattcaaattctaatttgccatcctgcatctaaactcattcctttcgatttatttgccttttgttgcattttgcagaaatcgtcactgttccatgcaatacccataacttttcggaagcacatatctcttaaactcattgttaaaaaagtcgtctgtcattcctgcaatatagtcaagcacaattcttggcttgctgttgctacgcaaatactcttcactcatattatctaaaaaccactcatatatggaggattctttattttccgtttccaaatccttcaaatacaactcaaacagttctctgaacattctcttta
>NC_017304.1:3293126
ctggaatgaattatccgcggacacaacagaaatggcatccattgcatacggaaataacaattatgtaattgtaaaaagagatggtaaaatactaacatcatccgacggacacgagtggaaagaaaaatattttttacaaggcggcagttttacaagtgtcacatataacggaaacatgtttgttgctgcaggtgcatataccgtggctttgccatacggcggccctctaacttacggtaaatgcgtgataatgacatcaccggacggaaacaattggcaactgcaggatgcagggtataatgccgatcttaaaggtataacatggagcggaaaaaaatttgctgtcgcaggtacgaatatcatattatcttcagaaaacggaatcacgtggaatgccgttgaagttaatgccattcttcatgacattgcttttggcaacggaatatttgcagccgtcggttatgacggcgttatcatgtcttctgtggatggagaacatt
>NC_017304.1:3298834
cttccacgacaaatcatatatgtaccagtggttggcagtaacacatacactcaaaaccgtcaaaggtattgccatccacttttcccacaggacgcaaattgtaaggaatattatggcgggaagcaaatatctttcatgcattcttgttataaaggtaaaagcgcttgaaaggatgaagaaagatgcaaagtacattgcaaaatcgcttttcctttttttcagcagatatgcaaaggctatgcctatgcaaattaaaaacagtatagttccccacgttttataggacaatatgaagaatatatttgaatcctttacaggttgtcctcccaaaagtgtccacaagttaaaggcattggcagtggcatacggataatcttcaacactcgtcagatacaagttgggcatccaccaaaagtagtcaatgctctcagctataaaatctttaacaacggaagtactcttcattcgttcataaagatcggtatgataatagaaaggat
>NC_017304.1:3301361
gcccaagaataacccccagcaccacagatgtaaatatactttccggaatccacgcgtttttactgaaaataaattctttaacatatgatttccaaaaactttcagagtctttgttttcatcgggcatttgttcttcatcggattttttcactctttcctgataaagctcgccaatgcttgtcatcatcttaataaacaaaggaagaatcactatcagaacaagcatcataattcccaatacaaaaggcaaatgccgctgatttacataaaccttctgcgcataaagtccccattcttcattcaacgtattaccaatatgttcttttaaattttttaattctttcaaagcttcttttatcgaaggttttcccgtgataaaagtaaagaaagcaaaggaacttctgaaaaagaacaatattcccgtcacaactccgataattttttcgcccagcagcagcacggcaaatgaataaagcagcatcaaaaatgaaacgatcgac
>NC_017304.1:3302577
ctatttataaataacctttttgtacagaacaaaattccagcataccaccaaacccatgaccagaaccttggaaatggcaggaataatgccgattttgtcacttaaaagccataataacgcgctggtggcaaataaattaaaaacaaataagacagcatactgtcccaactgtttaaaaatattgacttttgatttgaatgaccaaatcctgttgacaagaaaattaaaccaaaaaacaaccacataggcaattgcattcgcaaacagatagctgtatgtatcggctttcaaatcataattaaaccagttttccgcaatgcttttcgccaaagggtatcctgcggggaaaaaccttttaaaaatataataataaaatgaaaaaaacagcgcgtattcaattgcaaagcctgtaaaacccgtaatcacatatcttttcatttgagaaaaggtttcaggggtcaatagttctgaaaaaaatttgtactttttaagcctgtcca
>NC_017304.1:3308484
cactgcccctttgcccccacatcctgttaatgccaaagttgttaaaatgcttgctgctaatataagttttttaattgacacttactccaactccccttcagtattttattatagattttttatatagtatctttatatttttttgaatactgcctcaatgctgcaatcccggtcgtcaaagagtttgatggatattgtttgagaattcttgtcccccacaatttccgccccctctatcttccaaccggcaaatgcatagccttctttaggaatcgcagttgcagtcatttcataatccgtataatacttgccggtccatttactgttcgtaatgttgtcaggcaaggtgtttaacttaatagtgccttgttcaggattactaatgtttagcgtgacgttggtcagcttgccttttaatttgaagaattcagccatgtatttggtgatataatcaaatctgttttcaaagaatataatcattgattcatcaggattatctg
>NC_017304.1:3315621
gtctgtcatagcgtttggaaatttgttccataaccgtgtcaatgttctttgcatgaacaggttcatccaaattaccatggacataaacattcttataattgatatcatttattttgtaacccaccaacggcccaagactgtcacctgtcgacctgtccgttccgatacacacaaatactattgaattgtaatcattattcttgaatgaattgcttatcagcatgtacaatgcatcggcaaatttttgcaaagcccattcgctgtttgcatcaattcgtacttgtctacaaaccgtttttgccagcatatcaaatctcccggtttttatagctatttacaaccactatctatattatttcccaatacggttattttattactttcttcttgattttagtctgtacactgtatgcattattgagacgtgatattgatattggaggtcccctttgttataatgtataggaaattatagctttattcatatttttacctgaatt
>NC_017304.1:3318992
caggaagtctttttgttttattttttcatcaggctttaattcagggccttccaacccaattcccatttcagccatcatttcaatttgctttttggcatagtggtccgaaatatcggtgtattccagaaccttgtcttctttatacggcgttccgtcaccgtataaaattgttccggtataggcatccaatattgcgggtttttttgtattaacagcgtatacaagccttgcttccgttttattgtccggagatgcaactgcatccgaagctactttctcgatgtatacggcattatttccgtctataatgtactgaagctcaaggcctatttcctcaaagaaaatttcatagatcttttcgatctcaagagctttttccacggagggaaactcaatatcgtaccattccactttgtagttttgaattttaccggttacagcgtcaaatcccacagtgataccgttgcccgggaacggaactccattgacctttctcgtgt
>NC_017304.1:3324213
caatactgtcccagccctcgctgaaaagtcctcttgtacctatcaggcactttgtgacaccttcttcaagaaggtatgtggtaaacaacacagccgtctttgaattccagtcccttccggaaccggcaatagcgcagaacaatccttcaacccccggctgtacttcaagctttatatcaagggaattctcttttgcccatttatttccgatctccacatacttttcggcaatatcgtcatcacaaagcaaattcttcgcagttaccattattggattgagcttgtcgatttcagggtcggcaacaagctcttttaacacacttacggctcctccgctctcctcatccaatacgttgttcacctttttgagcgacaaggcattggaaatctcaaaatccgtaataacggccactctgagtttgtcccccatactgagcatttcttcttttataatatcctttacagccagaagcttgcttctgctgtaagccaaaaccctg
>NC_017304.1:3326203
tttaaacaacaattagtcactaatgccaaatctcttcttgaatctgtcaacacgtccaccggtgtctacaagcttctgctttcctgtgaagaaaggatggcagtttgaacaaatttcaacattaatcttttcctttgtggaacctgtttcataagttgctccacaagcgcattttataaccgtctgataatattttggatgaattccttctttcaactctttcaccttctttcataaaccttttgtgaaaatgcatttccgacgcattttcgtaaaattttcataaattattttaattctttgccgaaatagttttcaaaacgcaagcattattttaacacaaatatctataatacgcaagaattatttatcaagaaatgcaacgtttatactgtttacaaattcagcattgcttttggtctgcatcaaacggtttataattatttcagtaacttcagccgttcccagattgctcattgctttcctgatagcccaaattc
>NC_017304.1:3340151
gcggttggggtgtccggcggcaaggacagtcttacccttctcgttgccttaagacagcttaagaattttttgccggtaaagtttgagcttaaagccataactctcacaatgggaatcggagaagttgatctttcaccagtcagagaactgtgcgaaagaattgatgtaagttataccgttgaagagacccttatcggtaaaattgtattcgaggaacgcaaagaaaaaaacccctgctccctttgtgcaaatctcagacgcggcgctctgcacaataccgccaaaagactgggatgcaacaaagttgctcttgctcatcacatggatgacgttatcgagacttttctcctaagtcttttttacgaaggcagaattcatactttttcgccggtaacgtatcttgacaggaaaggcctctacctgataaggccactgatatatactgaggaaaagctcgtaaaacagtttgtcaaagcaaataatataataacggtggctaa
>NC_017304.1:3354711
accgacaagtacgattctgtagtaaccgtcacccgtaggactgataataaaacacgtactggagcctgttccccaccatccgacagttccaaaacccatccaccagttccagttccagcctctgcctgcggatgaaattctgtattggccgccgccaatgtgctgaatcttccagtgctgttccgtgattcctttgtaatcggcggttattatgctgttgttgccggttacttcctgcaatgtctttccatttgcgcggttcaaaaacttatatgttccgtcgggaatggttcctgttgatatcggagaaagttcaatccaattcaaattgaaccctccggacaaagcattgatacgtaatttttgcaggccggctccaagaaacacctgccttgtggctgtagtccaagtctgagaacctccggtagcaggcagttcccaaactccggtcttgtcctggtttccgaaactcacctgtactctgctgccgctgatgcctg
>NC_017304.1:3360387
accaggcaaattaataatacactaagaacctttcttaacatgttttacctcctcttttcattttttatttaaatttttcttaatcaaaaccagtgacatcaaaagtagggttcactttctccgttccatagctgtctgcaggtgacataatacgaatacggcttaaaaagtaggtataatttgaagcagatatcttttcatcaaactcaaatcgctcgaatctactttgccgtctttgtttaaatccgcatttgaaagattttttcccgtaagcaaagttatgcgaagcagatgctttttcaatatctgaaggtctgtcgagtttacttttccatcgtcgtttaaatcacccaaattctcatcattgtttccttcaacaaaggtaaaccaatttatattaagcaggtaaccgctgccaccggtaaattttaagtagagatcatggactcccttaagcccgctgacctcacatgtggcatcaacccactgctgccagccac
>NC_017304.1:3375904
atcatcaatgtgacatacgccgcaccttgcagtttggctaccccttcgtctgaaccaatggcgcttataatataaaaacctgccactgtaccgataatagttagaatatagggtagataaaacttgttatttttacggatattttgccacgcaagagaaggaaacaaacttctacgcattcttgtcacctccggtagtaagcagagtcaaggtatccgaaattttctgatacatttcatcatagctgcaattacctctatatatctgatgatataccactccgtccttaataaacaaaacacgttttgcatggctggctgcttttacggaatgggtcaccataaggatggtctgtccatcctcattaattttgccaaacaaacgaagcagctgttccgttgactttgaatccagtgaaccggtaggttcatctgccagtataatctggggattcgtaataagggcacggcaaactgccgccctctgcttctgacctcccg
>NC_017304.1:3381531
atattatccagcaataatttaacttgttgtgctagctttctttacaggtaaaaattgcgaatgaaaaactccaacataatattgtaacctatcattaaacaccaaactaatgataggaggtcacaatatatgatggagcttgataaaaattattatatcaaagaaattgaaaacttaaaagactttgtaactgtcgcctacatcataatagacgacatttaccagaaggtaactccaccacacattgcaaatcgctgtaacatcaataattcggttatgagcgatagtgaaataattaccatatgcattgttggagagttactcactatcgactctgataaagcttggttgggtttctgtaagaagaatatgagagacctgtttcccaaattctgtgacaggaccaggttcaatagaacccgcagaaacctgcacgcagtaattgaggaaatcagaaaagaactctcaaaccttacagggtatgcccggcaaccttaccg
>NC_017304.1:3415667
aaaattcctttaatgtcatattcctttgtgcagtacttttctacaatctccttcaagggcatgtttttcatcccttttataggcagtccttcttcagagccgttcaaatacaacctgtccgggtggttcttgatatactcttcaaaataaaatcttatggaaagcatgctgtgagtagtatatacatcattaccatcaatatctttttcaagcacataatacttatttgaattttccacgcactgttggatatgccggtcctgttcctgttttaacacagcaccgtcagcataagattccaagtttggaaaggacaaattctggcctatgacaataatcggattgcatcccatatacctcgcaatgtccaaagacagatttgacacggaagaacctgagcgaaggttttccgcaccttcaatgcccaacttttcgtcaatccagtcaccatatcccagcacattggtcttgaaatatattttgggaccgctgtaattttt
>NC_017304.1:3438401
tgtgatgtatcctttattgttgtaaagctcctcaagccggttgaaagtatcaatcaatacatctttaatcagggcaaacccctgggtgtttctcttctgaagtacgtcaaatatgcttttttcagccttgtccaaaacataggaaacctcttccgcggcttcataacccatattgattatttcactggaagccttgataagccttcttaatatagatttttcttcgactatttttgcataatgttttgcatttgcagtggtaggaaccaaacttgccagattcgtaagatactcaagcccacctaccgcctccagactccctcttaccttaagctgttccgcaactgtaatgaggtcaataggttctcccttttcataaaggtccattattgcttcgaatatttccctatggtcctctctgtaaaagtcctggcttgaaattatctccgttacacttgacagaacttctttgtccagcagtatggcacccagtaccgact
>NC_017304.1:3441321
cgggttatttccttgtgtctcttgtaatttgtccgaaagttgtaatataaaagcagcaaaaacaacgcatagcccggtatggcaaccgtaaattccagaattgaaataattatcaatagaaaaaatataatcagcagataaaaacttgattttggtaaaaacatcccaataaattttttactttccatcgccactcctcctgtattttatgccctaaaccttattctgcattctagaggagttcaaatgctttgcaagttcggttaaatccccgtaatatttttccacatcatgattttcaattataccaagttttattttgttgtttattttaatctcaatggaattataactcacacccaaacgcctgccaagcatgtagcagattaaaattatattggacagggtttccgcgactgattcatgcacttcttccctaactccattcaccagcactttgaaaagatttgctatgtcggtaagaagttcgctctttagcc
>NC_017304.1:3442918
attataatatcatcattttttcttttttccaactgaaataatttttaaatgacggctaaaataaaatgtaattctctgccgattatcttgatatatatcttttataatgctattatttatattaagttttttataagtttttaacgatatattaatagtcttaaatgaccgatccaatctaaaagcaaggtcaaaagaatgtattaagatccgttgatgagtggaaaaattatttaggaagtgcaaactttttgcagcagtataaactgaaaccgacgtgaattaaatacatactaaaggtggtgatttggtgtccctcgatattattaaatccattaaacaatccgaatccgaagccgaacagataaaaaggcagtctcttgaagaagcccggcaaattctctcagaggcctcaacccagtcttacaagcttcttgaacaagctcaggaagatgcggaaaaagaagcaaaaaagattattcaggaagctgaaaaggagg
>NC_017304.1:3449587
atgccttccatgaagtggatacctatacttcattaaacaagcagtacagaatgttaaaactcatactgggattctattacagcggcaaaaaagccctggaagcaggagtaagcatcaaagagctgtttgaacttcctgtcagggaaaaaatcggaagagcgaaatatacgcccgaggatcaggtaaacagccacttcaacgaaattgaaaaagaacttaatgagcaaatagaagccctcatcgcaaaggaggtgcaataagatgctgaaggaatacagaacaataaccgaggttgccggtcctctcatgctggtacagaaagttgaaggtgtaaaatacggcgaactcggtgaaatagagctggcaaacggtgaaataagaagatgcaaggtattggaagttgacgggcaaaacgcattggttcagctttttgaaagttctacaggtataaacgttgcaaccagcaaagtaaggtttttgggaagaagtatagagcttcc
>NC_017304.1:3458389
acatatggaatcggtacatttacacctttacgattaaaaaaaactaatttaatattgtcatcattaactatttctgtaacatctttgacctttctttcattaagataatccagagtatattcaaaattatacttcgtaaagaatcgattaatttcttttacaccttcattttcaagatatttatttaaaaccacgtcttgtttgccataagctataccacggtgtaaaaacggattaacatatattgaattttgcatgtaatcaaaccactgacgtaaaatattattatttgcgttattgtctttatcatcacctgaaaatcctgtgttgaaataaacagtccttaaaaaaaggactttattatttaaatccgtataaactttcttttctgtaatacctgactttgcagtcgaacccattctctgaagcaataactttctatcaagatataattcctcattaattattcctttctctgtatgaaaatcaatcaagtaatg
>NC_017304.1:3462101
atacgataatttatatttataacaatgaatacataaaattatagttttataaaattttaaggagaattttgtatgaaaaagagttttatttttaccgttataatgctgatgctttttagtcttatcctcgcaggttgcaattcggacagcaaagtttcaggcgccaaacgtgccaaagttattgacattcagttaacccaggaggaatatgcttttggagttgataaaaaccaaccggaactgcttgcaaaggtaaatgagtttatttcgcaaatcaagtccgatggaacccttcaaaaaataagcgacaaatatttcagtgacggggaacctgaacctgttatatctgcagtggaagacagcagcaaagaccagcttgtagttgccacaaatgcggcgtttgagccttttgaatatactctcggaggcagcgagtattacggtattgatatggaaattgccgcacttcttgcagaatatctcggaaaagagcttgtaat
>NC_017304.1:3464002
ggtatggtttttcagcaattcaacctgtttaataataaaactgttattgaaaatataatgcttgcaccggtatatttagggatacatgaccttaacgtaatgaaatttaaaaatttctttataaagtttcgaaatatattcagtaaagaaaaaaagcctctgtatgaaatcaataccacccgtgaaaaaataaaggcagatgcaagagaaaatgccatgcgcctgcttaaaagaattgggcttgaagacaaagcggatgtctatccgtcaaccctttcgggcggacagaagcaaagaatagcaataattcgtgctcttgcaatgaatccgaaagttattctgtttgatgaacccacttcggcccttgaccccgaaatggtaggagaagttcttgaccttatcaggcagcttgctgacgaaggaatgacaatggttattgtaactcatgaaatgggatttgcaagggaagtagccaccagagttttgtttatggatgacgg
>NC_017304.1:3476005
cgaactgctctttttcctggaaggattacgctgtaacgagtcattgcagaaaatgcgcatcatattgggcaagaataaaaatagtattgtacataacatcattcagtatctcaatcaaaacatcgacaagaaaattacccttgaacatttggaaaaaacatttgcatgcaaccgaaatcagattaataaagaatttcaaaaggaattaaatacgacagtaatgaaatattttactcaaatgcgaatgcagctggccagcatcttgttaagagacaccgaaataccgatactcgaagttgcgctaagagtagggtattccgatgccggttatttttccaaaacatttaaattatatagcggtatatcccccagtgaatatcgtaattccttttattctacgatatcaccggctttataggttccgcttaaaactcctcttgcaagtatgttgccggttgttcctccggaagtatcaagagcttcaataattttgtctagtg
>NC_017304.1:3488821
ttcaaaagcaggctgtatttttcctccataaaagcccaaagcaactcatagggtgcactacatttttttataagactgtcttcttccagtcctatattggcataaaaatatttgtcgtccagcattcgaagttcggacaacgagccaaactccttctgcatctcaataagcttgtcaatatcgggcgacgttacctgaataacaaaaattgaatcattagttcttttatatgaagccgactcaattgcaaatttcgatataaattcgcattcccagcaaagttttgccggatttttcccctgggagttgaatgacttcgttgcattggaactggcaaaaagcaagaacgacggaagacctacttctatcatgtaaagagaatgttttccgcaaacacagcatacttcagttttcccttttttcttttcttccggcagtatggttagcttctgatgacaaacaggctggcttagaagaagtaatttttttgaaccccataa
>NC_017304.1:3501460
catggctgcccacgtattttcattggcataaatcggaacatcatattttcttgaaattatgcctgctcctttaatatggtcgctgtgttcgtgcgacactaaaatagcgcttaattccgaaggcttttcgccgattgaaacaagcgcttctgtaattttcttaccgctaagtccggcatcaatcaaaattttggttttaccggtagacagaaaaattgcgttaccactgcttccgctgtataagctgcaaaatctaatcatttgtaatctcccaaccattaactcgtccgttattttcttactatctgcgcacctaatttgcttagctttccctctatgttctcataaccgcgatctatgtatcttatattatacacttcagtcacaccttctgcaaccagtccggctataaccagggccgctcccgccctcaaatccgtagccttcacaggtgctccggaaagttttcccactccttcaataatcgctattctgccctc
>NC_017304.1:3507416
tataaaatataatccgtattgccaattcgtcttgcatagtcaaaaaaggacttgtccccgattctgattaattttcccttgtctcctttacctcccgccagtgcggcaagatagtttcttgactgtataatatcctccctcagtgtttccctgtaaggagactttacatcggtgtatattatttcattggtgttcttgtcaattatggtaaatgttctgaaattgtttataaaaaacagggacattgcatttgctttgttgttagccgtaagaaacgaaacaatttcttcttttgtcggctggtcctcatcatctatgccccaatactcaaaaccattctctattcccgctttaaaggtgtcataaaaaaacaattccacaaaataatttagcgagacacttgccgacaccgccaacaccaatgccaaaagtatgaaaatagttacaagccgccactgaagacttgtcagaaactgcaaacgcttcaaaatcatactcat
>NC_017304.1:3510848
cacatagcttatcattattgaattgctgataaatgaagcagctataaccataaccacttcatatattcccgcatacttccacaaactgttgtaaagcttcatcacagcataagttataagtttaacaactgttgaaattacggcgagctttaccaagggttcgataaaacgttccggaatatttgcatagtttaagtcaaacctcaaaagatatgcaataacaagcgatatatttactaaaaacacatcaattgcaattaatccatttgctctaatcttttgtttcattgtagacccccaaatatgctacgaagtttaatgttgctaaaatttatacttaattgcttcacttatgtctattttattatagcagattgaatacaaaaaacaaaaacaaatttttgtaaacaaaaattaatcttggatttttcttttatttctactgaattctaaaacacttttgagagtgttaaataagtaaatcgaagtttcaattttaa
>NC_017304.1:3511344
ttaaaaatttgtgccaaaaccatatatataattacacctacacaaacttgaatcaaaagagtcaaccaagcagacaataccattaatttaacactgtaaaccaccaatcccatcacaacagacaacatcaacgaaggcattatatctgccaattgttctttatagctataattaaggagctttgtattagggtatgaatttattattgtagaaattaaacttgtaataaacgctccaaatgcaattgcatatactccaaattttaaactgatcagcaaaattaaaagttcgagaactttcttgattatttctatttttaaaatcaagtcgctgtaccctagtgctttgattgcctcaagattggctgtatgaaaaggcataaacatataggacatgcaaaaaatttgtaaaaaaggcacacacggcagccatttatctgtcaggactattttcaccaacggctcggctaccaatgcaaggcctatcatcatcggaaagat
>NC_017304.1:3513481
ttttctccagtattccatgctcttctccgtgatacatattatagcatcatatcttcttgcaataaagaaaatatacagcatccgtaccaggggactgaattgtgaaatatgctccctgtctgtgtaaacaagctttattttatcagatatcattccaagcaatttcaataacccaattgctcttgctccgcgaggcatatttgcatgtataacatcgggtttttccttttcaatgactgctttcaaatcttttgcaagaagcaaagcttttattggatgaaaaacatcaagaggaaaatagtcagaaaaccgtgcaagttcaatcctctttattcttttatccaaaatctcagtatctttatttttaggcatgaccataataacctcattatcatcacccgcaaactgattggccaatattgaagtggaaatcggtgcaccaccgttaaccggaccggcatcaatcacatacataatcttcattttgtgttcctcccaaa
>NC_017304.1:3514292
aattccaataagaggtgaactgataaaactcgaaatactgttcatcagtaaactaactctttgactcaaatcggtaatttcgatgttacctgacaacaaactgattattttgtttattttatttcttgtcattatcgaaggtatataatttacaacaattgaaagtatataaattaatacatttataataatgggtaaacatacaaccgatactgctgcaataattattcccgttactttcaagtccctttttgcaggaatgaaaatcaacagtaaactgatccccaaaaagaaataggctattgtaaaatttgctaatgctatgcatataataataagtaaaattatcataatatttagaaacatagtctttttttgcattttcatacttttaattataaatattaacataggcaaaagtatcaaaattccataaataaaatcaaaagaccctatatttctcgattcaagataaagcctttcttctattggagtggatg
>NC_017304.1:3515373
ggctgatatctcatttacatttctatctattgccttggcgttttcaaatatataaagaacttcatctctgcggtcaaaaatgtttaatttctcttcagcatatttccttgcttgacttctgtaaaaatctattttatctctgttttccacataaaactgcattgctgctataagagcatcttcatccacaaaagcttgcggccagtaataagcatcctttctacacctaaaactgcttaccttgaccaattttccattatcctccgtaataatctcattcatcggagcaacatcagtggcaataacaggcaaacccgacgcaagtgcctcgtagaccgtcaagcctaatccatcaagtgttgtaggatatacataaacgtctccgagataatacaaacctggatgcggaacctctttgttaattatttcaatattgaatttcagtgcatcatccttactaatcaaattgctgatatctatctgtgtgtgaataatcagcc
>NC_017304.1:3516528
atctgacactgctagttatccaatacctcaattaatttcttaattgcattcccggaagtatatttacgtgcttcttcaatacaatttttcttcatttccattacttcgtccccgtgttccaaacaatacagaattatttctgccaactctttgatatcctttgtccgaaaaatccgtcctgtcttataatcctgtactatctcagagttgtaacgccaatcggaggcaataaccggaagccctgaagcaaaagcatctattatcgttccggcaaaaccttctccctcataatatgttggaaataacataagataataatcttttaaaacatcaacagctttttcataaggagcctctcctttatattttatataggctggaacattagacattatcgcccaaaacgcatctttgtatttttcatcaatttgcccatatatatccagtgtacacacttccctgccacaatcagtatttacctttataactgcatttatagc
>NC_017304.1:3517581
acggctgtttcctcctcatagcctccagtagcaatagcctagtttctcgattttatttttatcaaatattccctttacatcaataattactttttcgctattatcaatatttttaaagaatttttctatctgctcccaagccatatttttaaattcatcatgggcaacggcaaatacaaggcagtccgcatctttcacatcatctatatccatcagttcaatgccatattcttgttttgtatcttccctgtttgcctgaggatcaaccactatgggttctattccatactcattcaatcctttaattatatctacaaccttggagtttcttgtatccgggcaattttctttataagtaataccgaaaataactacttttgatttttttactactttattgacatgtataagcttcttaattatggtgttagctataaattcacccattccatcattaatttttcttccggaaagaataatttgactgtgatatcccagct
>NC_017304.1:3519157
ataaaattttgaatttgccagcaataaagcattggaaagcagcacaattaaatgtgctatccataacagatacctgcatgtcctgtgtccgaaataaaagtatgagaaccacttgtatttaaaaacattaagtatccttatatcaggcaaaatagccattaatatcgtacgattcatacgtacttttcttttaaattcatcctctattacttctcccgctttttcatatgccacagcatcgtggttgcatatggccctttttccttttaacgcataatataggggcattgcagcatcatggcattgtataggatcaaaatcatgatattcgctgtttctgcaagcatacagagcaccgtttccggccgttattgtctgaattcttccttcaatttcacgggttgcaaggtcactgtcccagtaaccggcctccgcactgctgacatcgctggcttcccgattcacaattgatagccttccgcaaacatacgcaatatcat
>NC_017304.1:3520262
tatcaattcatcatatttctctttgtcaaatattttttttcctatacaaaaataagtgcttgagttcttgttaaatccttttttaaattgataaaggctgtcttccctgctgcccaaacctccacccaaatggaatgtcttatatccattttcaattccccagcatgccgcttcataaagcaaaaggttggtaggtgcaagatttctgtactctctgtcagtagcagacagatgataatgcatctgtttatttgcaaacaaaataattgacattgaaattattctatcttcaaaaacagcataaaatatcaatgaattatatttcaagtcttcaagtatactattgtaaaagtcttttttaaaataatagtagcctgatgcaccgtcattatccattgtttcgttgtacataggtataaacgtgtcaaatagctttgggcttcgtccccaaaatatctcgactccggactttttggctttccgaaccctattgcgattgt
>NC_017304.1:3527069
caattcaacgtatataatatttatttgttctgttgacattttcatgcttgccagttcttccgaactaatacctgttttttctttaatcactgccgaaagcaacggattagttaaaagcgaactatctgtaactaatttttgcggtgttttgtttatcaaattttttgcggtatctaaagacgctttcgtggcattctcatcaattttgatttgcgataattgggttttgtattcagtcattttttccagttttgcatccagctccatcttaacctcttcaggtcctctggattgcaacagataacttttatattctcccaacaatttttccatgttctctttttcttttttcatctgattttcaataaactccagtgtactctcagtccgtttttggtttgtttcgcacacaagttttgcaaacctgtcgccaaccagatttgctatctttgctgctgtctcaggattctcatcagtcacctttattgtaatcaaatctg
>NC_017304.1:3530749
aaccattgagtctctgttgattccgttcttgttgttgaacgcttcagcttgttctgcagtcaagccgccaaactcttgcaacttgtacgcagcttcatcgaaaacaaagtctccgtcatatcccaactgctgaagaatcaatgagcagaaagccaagccgttgaggtctgcgttcggaaggaatgttccgtccggataaccttttacatatcccttttcaactgcataagccacttgtctttgtgcccagtctgcaatgtcagctgcatctttgaatttagcagcaagtgtctgagctgcctcatccattggaatttccaatgcatcgtcttcctgaccgaacagtctgaggagcataactactccggtctgtctgtcaagtttaccttccaagtttggaacatactctgtttctgatgttcctttgtataagccgagcctatacaaaatttctgcttctttttcatagctgaatgaatcagcaaatgcaggcactaaga
>NC_017304.1:3531565
caacgattcttattatactacaagattgctggaaatacaattatataagttgatttttctgggaaatgatttttgatgtgcatttaaaaagccggttttcaccggcttttcctacgcattaaggcaatactacttgcttgagaggtttctttccgccatctctatagcctttttgactatattaccgcagtcccttgaagtaacagagccccaaccttcccttgcaacggtgtcgtacactccaagctcctttgcaatttcggttttgagctcctctgacattatacctcttctgctcatcgtatttgcctcctttttgcattggcctgaaaagaccaatgtcaaaaaattttgcgtacataattattatcctcattttttaattattaatttgttgaaattttttcagcctgctcaattctacggagatttcctgctaatacatgattttgaaggattttttggaattttttgttcccaactttctgttatgttaatat
>NC_017304.1:3539459
gtgtaaaatatgaacttgacaaatcaaaagaacttagcaatggggatgttgttactttaaaatggaattgcgaagataatttggccaaagaaaattttaacgtaaaattaaaatattccgatataaagcacaaggtatcagaactaaaagaagttgataaattcaatccgttcgattatgttgaggtcagtttttcgggaatatccccaaatgttaaagtaaccataaccccaaattatgaacagccggaaatgcaatatattagcttttcggcagataaagattcccgtttgaaaaacggtgacacaattaccgtaaccgctttgatttcaaaatcgaacgaggaaaaacttgccgaaaagtttggaaaaattcccggagtaaccaaaaaagaatatacggtggaatctctgccctattatgttacaaaagtggatgaaattccatcggatactatggataaaataatttcgcacggtgagtccgtattcagatcttat
>NC_017304.1:3550265
aaagacggggcttcaagtcaggaatttgtatgcgattatgcgcatttgtctgaaagcatgatcacagcaaaattcgtagatcttgaaaacccggttgaaaatgcggataattatcttgagattggctttgacagcaatgcaggtattttgggaccgggctccgataccggcgaaattcaattcagaatcgtaaaaggagattatgagtcttatgatcaatccaatgattattcctgcatggctactgcaaaagactttaccgcaaatccgaacattacggcgtatgtaaattctgttttagtgtacggcaacccgccggtagatgaagaggaggaaattgaaatagtgtacggagatttgaacggagacggaagagtaaattctacagatttgcttctgatgaaaaaacgtattatcagggaaattgacaagttcaacgttcccgacgaaaatgcagacttaaatctggacggaaaaataaactcttccgattatacgat
>NC_017304.1:3552264
ctcatcaaggttgtctatggcaattctcaatccttccaatatatgagcccttgcctcggccttgtcaaggtcaaatttggtcctccttactattacatcctcttgatgcttgatgtaataatctatcgcctgtcttaaattaagaaccctcggctcaaactttttctcgttattgagtacaagagccaccatgtttacattaaatgcatcctgcatttgggtgtttttgtaaagctgatttaaaacaacatttgcattcgcatcttttttaagttcaataacaatccgcattccgtccttgtcggactcatctcttaaatctgaaatactgtcaattctcttttctttaaccaattccgctattctttcaatcaatttggctttgttaacctgataaggaagttccgttacaactatgcgctgcttgttgcccggcatttgctcaattgtggcaacggctcttacaatgatctttccttttcctgtggcatatgcatccc
>NC_017304.1:580
tactataaacctggctgtcccggcggaattcaacaagggaattcttgagtccaggtatcaaactctgattaaaaatgccattaagcaagttacttttaaggaatacgagattgcatttatcgtgccttcacaggaaaatttaaacaagctgacgaagcagaccgagtccgccggcaatgaggattctcctttgtcagtattaaacccgaagtacacgtttgacacttttgtcataggaaacagcaacagatttgcacacgcagccgcactggccgtggccgaggcaccgggaaaagcatacaatcccttgttcatatatggcggagtgggacttgggaagactcatcttatgcatgccatcgggcactacattctggaacagaattcttcccaaagggttttgtatgtttcatctgaaaaatttaccaacgaacttatcaatgccattaaagacaacagaaatgaagaattcagatccaaatacagaaatattgacgtac
>NC_017304.1:5544
aaacctgaccctgaaatatttgaagtaacggaatttgattttgaggttctgcttacaagattaagggaacttgcttttttaaacaagggtcttaaaatcatattaagggatgaaagacctgaggagcccgttgaaaagcatcttcattacgaaggcggaatagtatcttttgtagaatacatggacagaaacaaagatccgttgcacgaaccgatttattttgacggatataaagatggctgttatgttgagattgcgatgcagtataacaaggatgtatatgttgagaatattcacagttttgcaaataatatatctacggccgagggaggaacccaccttaccggatttaaaacggccataacaaaagttcttaatgattatgctaaaaaattcaattttctcaaggaaaatgataaaaaccttttaggtgaagatgtaagagaaggtttgaccgctgtcatcagtgtaaaaatacccgacccccaatttgaaggaca
>NC_017304.1:19724
tgaaagaatattttgccaatgcataataaaatcatattaaatttaaattaaagatgcaagaagcagaatttcttcattatcattataaatagtattaaattgagatatgggaagaggattttgccccaatcccacttcaatagtgaatccgggtcttctgtactcctgtataaaccaatccttgtatccggcataggcagcctcgtaagggacatccgaaacaatgtatccgcttacccttgcaaaagcatttgcaattgtcagggactcaggtggagcaagatttaaatagttccagtatattactcttccctgcgaatggtatgccagggcaagcctgaaatcatgagttcttgtaaagctcaccatagcggatgactcgggctctgaaagagtatacggtcctccgtatcttgtggggccaggaccgaatatacccaatgcttcttcctgcgcttttgcttcttcccaacttgccggataatttctgtttaaatcaa
>NC_017304.1:21113
aaatgtatagtcaaggtaaaaactgcttatacttaataatgtatgaaactgtatttgatttaagaatattatgaaagtaaagctttaaaaattaaatacaaggtggttctatgaacataaatatacaaaaaaatctgaacattaggtttttgaaagatgctttgcttgcaaaattgtccggattgctgatgaaagcaaagagtgaattgacggaagatgaagaatttaatgaagttgaagaattgttaaaatgcattaaagacgcaaaaaaagagtggattaatgccaatgccaatttcgagcatgccgttgaaaacgaaattatagatttttacacttatgaaataaaagcctatcagctaaggtacgaatatcttttgaaaaaggctaaggaaaaaggaattaaaataaacgaaagcggaataattatataatttttaaactccacttttacttatacgggcctatttttttgtaataaattattgaccgggcctata
>NC_017304.1:33178
aaaggagcagcctttgaaaatatacaatcttttaaaagagcacaagcctgacattcttgtgcttaccggtcatgacggtgttataaaaagcgagaaaggatattcggatataacaaattacagaaattcaaaatattttgttgaagcggtgagagaagccagacggtttgacggcaatttagacagtcttgttatttttgccggtgcatgtcagtcaatgtttaaaaaaattattgaggcaggtgcaaactttgcaagttcgccttacagagtgcttattcacgctctggatccggtaatggtatgcgaaaaaatagcatttacaagcataaaccaggtgataagtccccaggacgtgataagcaaaacaattaccggagtcaaaggtataggcggaattgaaacaagagggaaatacagagacggatttccacgggaaccttataatataaaataatgaatgatattgatttacaggatattttggcctgatagaacta
>NC_017304.1:35101
aagcattcagtttatggagcatgaaatctcctttacgcagtttattgaccttcccggcataagtgaaagttccgagtgcgaggtggattacaggataaagaacgcaacctttatccctcaggaggacagcgacggtgaattaagaattttaaaagccgaggtgacagtgggtcttacggctgaggcaactgacaagaaaaatgtggagattgtgtccgatgcatacggcttaagatcaaatattgagaatgagaggcaggcatttaaaatcaacagggttgtggcaagaaacagaagtcaggtaaccttaaaagaggtagtggagtttgacggtaacagtcccgatatatcagaagtgttcaatgttttgtgcaaacctggcctgcttgaatgcagtgcaggggatggatatgtcaatgtggagggaattgttaaaaacaacatcctctatgtggcaaacaatacagaacagccggtgtttgcctatagctatgaaatgc
>NC_017304.1:60992
gcataatccgaataggttatgataccagctcttgtatattcatcaaatatatagggaagtaaggctattgagtttctaatggtgtcaaaaccttctgtacttttcagggcatcttcaatatcttctaattggtcatcagtgggtcctttaaaaacactattacctggctcacattggattttgcttgcaacgaaactaccttgtagattgttgctttgaccgttaatgacaatttttccgtttggagcaaatgcaatgccgttgacattacagttatttgtttcaatataaatgtttccatattttgttataagatacacatcatcaaacgttgctccatttccttgtagaattatatcgccataagcgtatataaaagcagatgtggcaccatcaattaattcttgcctaataccattgacgcttattataagattgccgtcaaaaaacatattggatttaagtacaaatgcatcgcctttgtcttgttttataagata
>NC_017304.1:64668
gttgatggtgttgaacctgaagttatagttgatacaatggatcttgaattagaaaacatgaaagcccgccatgacaaaggcgtatcactgtttaaaaccatggcagcacagttcccggcatggggaatgataggtactcttataggccttattaaactgttggaatcactggatgatccatctaaaatcggttctgccatggcggtagcgttggtcacaactttctatggaagtattcttgccaacctgatatgcaaccctattgcaactaaactggctgaaaagagtaaagaggaaatacaggaaaaaaagatgattattgaaggagttctgtccatacaagccggagaaaatccaagaattttggagcacaaactgaaaaccttcctttcgccgaaacaaaaacttgaatatgacaagatggcaaatcaggctgcagaagaaagaagaagtgagagaggcgaaagaagtgaaaaaggcagagaagctgctgtgtaagt
>NC_017304.1:73880
tctttggtttccaaggacttctgggtatataaaagtgttttccagattattaagaggggttgtttaaaatatggtttttgatgtgttgataccaactgctattgttggaggagtaggtcttttggcaggacttggcctttctgtggcgtcaaagaaatttgaggtaaaagttgatgaaagggtcggactggtaagagaagttttgccgggagccaattgtggtgcctgcggacagacgggttgcgacgcatttgcagaggccgttgttgagggaaaatgcaaaccaaacggctgccctgtgggtggacaggaggttgccgataaaattggcgagattctcggcgtaaaagctgaagcagctgtggcgaaggttgccagggttatgtgctcgggaacttatgaggcgtgcaagcaaaagtatgagtattcgggaattgaggattgtgccgcggcatcagttctttttggaggaccttcgggatgttcttacggttgcgttg
>NC_017304.1:78546
caagggactaaagcggttattctaaacgactctggaattattcaagcaagacatgatctcccacataagcaaatcataaatgaaaatggatgggtttcccatgatccggaagaaatctatgaaaatgtaattaagaccgtgaaaatggtagtggaaaaagcaggcatagataaaaaccggattctttgcgtgggaatttcaaaccagagagagacaacagtcgtatgggacaagaaaacaggcaagcctctttgcaatgcaattgtttggcaatgcaacagagcaaaagatatttgtgaaagaataaaaaaggcgggatacgagaattgtatagccgcaaaatcgggtttaaagctttctccgtattatccggccggtaagatgacatggtttatggagaatgttccggatgtagacaaaaaagcagatgacggagatgcggcttttggaacaatagatagctggcttgtttataaactgacaaagggaaaaagttataa
>NC_017304.1:80286
gctttcaggcaaaattgggaggacaccctacaaaaaaaataaaaggcgtggaggcaaatacgggttctcttggccatggactcggtcttgcgacaggtatggcactggctttgaaaatgagcaagaaaaataacagagtctttgtactgacaggagacggagaacttgcggaaggcagcaattgggaagcggcaatggcagcgtcaaaattcaagcttaaaaatctgacatggattattgaccgcaactatttgcagatcagcggaaatacagaagatattatgccgctggaaaatctcaaacagaagacagaggcatttgggtttcatacccttgttataaatggccacgatcttgatgaaatcagggaggcactggagattcaggatcctgatggaagaccaatgtgtattattgccaataccatcaaaggaaaaggcctttactgtgcagagaataaagcggaatggcaccataaaacacccagtgcggaacagatt
>NC_017304.1:84029
gtggcacaagttcagaactgctatgacatgggttacaaacttatctacaatgcaataaagacgattgacggtgaaaaagttgaagagtcaacagcagtaggttccacttcagtgtatgcacaagacgcagataaattcatcaatatgttatatggagaggcaaattaacatgtacgaatatgttgttgagatgaaaggtatctcgaaatcctttcccggcacaaaggcgctggacgatgttgcattgcagctgaagaagggtgaaattcacgcccttgtcggtgaaaacggagcgggaaaaagcactttgatgaatattctgactggacagatttcaatggatatcggagaaatctttatggagggaaaaccggttcggttttcctctcctaaagatgctttaaaaaagagcattgtcctggtgcctcaggaattgaatctggtgccggaactgagcatagcggaaaatatctttttgggcaatgaaatattaaaaatta
>NC_017304.1:90384
gtacaaacgatcttgattcttttaaatgcagcaaaacctcattatttttacgggacagagaaaaatccaggggaaggtcctcttccgctatcgacacaagtttttctccgtagtctaatacttttgcataaaaatttctgttttttaaagcatcaaatattctaagcaggtaaggggttgaaagcagtacctttttatcgaaaaacgcactgggcattgactggtaagtgtattttaatctttgttccaaatgcttctcgttttcatatatttccatgagtatattgataattttttgatccccttctgaaaaagtatgctttgcagggtcaaaagtaaaatttttgccaaactccagaggtgtgtttgtgtatatgtggtctaaaaactccttcatattctttacaatgtacaatctgccgatgccaagtctaagttcgactgaggatatgtagctgctaaaataatcccggttgaattcatagctcacctcaatctga
>NC_017304.1:109506
ggatgtgtttttctgaaaaaaaaacccgtataactacgggaactggtattagagagggaaaaaaacttttcccttggatttctgtttatattatatatcttatggatattgcaaaacaagtccaaaagtgttctattttgagaacatgcccaaaaaatgtttaacatgtattgacaaaagtgtaccggatattttcttgaaaaccgtcgcaatgcgaaacaaaatgttctgattctaaaatatattgtcatttgcatgcatcattgcatttgccaaagtatttaattagaatatataaaaaatatgtttattatgagtgtaaaggagaatgggaatgattcttgacattgttgacattatagaatggataacgaatattcccgggaatttaaagataattctgggaggactgtacaacccgttggttttaatagtgaaaataattgcagtattggtcataagtgttttgctgtcgaaatttggaagcaagatgataagaa
>NC_017304.1:117639
cacgggcatggcggttgccaactccattatggcggtgctggccggtgccgtgcaggttcaggggacaatgaacgggtttggagagagaagcggtaatgccaatctctgcacaataatacccaatttgcagcttaaagcaggctatgattgcataccgcaggaaaacatggcggaccttacggctactgcaaggtccataagtgaaattgccaatgttatacatgatgaaagggctccgtatgtagggaaatatgcatttgcccacaaggcgggaatgcatgcggatgcggtaaccaaaaactccatagcttacgaacacatcaaccctgaagttgtcggaaacgaaaggctttttctcatgtcggaagttgcgggaagaagcgctgtgcttcatttaatcaaaaatattgacagcactattacaaaggattctcccgagacaaaattgatactggacaagctcaaggagctggaatttgaaggctatcagtacgaaggtg
>NC_017304.1:125763
tttatgatgtcggtggcctcatttccgcaaatagcacagggccttatagaagccggcatggaatccgatatggatgcggcagtgatagaaaacggcacaatgccaaaccaaagaaaatttgtttcaaagctttgtgacatcccgaaagttatcgcagaaaatcaggttaaatcccctgcaataatcatagtcggaaaggtatgttccctttctgaaaagcttgattggttttcaaaattgcctctttacggatgcaatgtattggtaacaggcccaaagaaaacatcggagagattggcaggcaaactccgagggctcggagcacatgtagttgaatatccttgcatagaaacagaaccactcgactttgacattgatatacgagagcatagctggataattttcacaagcagcctgggtgtaacaatattctttaaaaaactgtatgaaaacaagcttgacagcagatatttgtacaataaaaaaattgcagcggtagg
>NC_017304.1:133398
cggctcccggattacttttataagggcggtcggacccattgtcaagattgaactggtgagactggacaacgggcaatatattgaagccgagattagcaaggaaacatacagaaaacttgggcttaaggaaaggcagactgtttatgtaaggccaaaagatttcaaagtttttattcccgaggattatgtaatttagattgtgcaatttagcacaaatatgtgtaaatgaatatattgcaaatgcatgcaaaggggaagaaaagatggtgcagttggatttggagaaattaaacaaagaatattctgataaaagtcctgaagatattgtgaggtttgttgttgaaaacataggtattgagaaagttgcattggcttcaagtctttcaattgaagatcaagtgctgacggatatattgcttaaaatcaatccaaaagcaagggtgtttttccttgatactggaagacattttcagcaaacctatgaccttatggaagaaacc
>NC_017304.1:141250
cgtcaattgtttccatcacatttttagtgatgctttcacttgtcatggaactgtcttttgcgtaagcctctgtaaatttcagtacgccatagcgttttcggcatttttcacatacatccagatgctctttaattctctttttctcttcttccgaaagatgattttcggaatatttaattatgtcttcaaaattaaaattgcatttcatttttatccaccgtccttttcgagttcttcatactttttgcaaatactctgcttggctctctggattttcatctttgcagcttcaggagagattcccaatatgtcgccgatttctttaaaagaaaaatcctgcatatatcgtagaagcaacgctgttttctggtcttccttaagctcgtcgataagtttgattatttccttttgccgctctttcatttcataggccagctcgggataatcactgaagtttgcaggcagctcagatacgtttgtgtaatagtcaacactcttta
