# Supplementary material for: Genome-Wide Transcription Factor DNA Binding Sites and Gene Regulatory Networks in Clostridium thermocellum
Source: Front Microbiol. 2021 Sep 7;12:695517. doi: 10.3389/fmicb.2021.695517 (PMC8457756; doi:10.3389/fmicb.2021.695517)
Supplement: Supplementary file 5 [file Data_Sheet_2.ZIP › Supplemental folder/Fur_1691.all.500.fasta.e1600]

>NC_017304.1:1015530:1016029
GTTGGTAAAA ACCGAAAAAA GGTAGGGGTT ATGATGAAGA GGTTGACAAC 
ATCAATGTTG ACAGTATTTG CTTTAACTAT ACTTTTTTCA AATATCACTT 
TTGCGATTAA TATACCGCTG CGTGTGCTTG TAAATGGAGA AGAGCTGTAT 
TTTCCGGACG AAAAGCCGTT CATCGATGCA AATGGAAGGA CGCAGACACC 
GGCAAGGTTT ATTGGAGAAG CTTTGGGAGC TACAGTAACT TGGGATGCAA 
ATGCTAAGAA AGCAGTATTT AAAATGGATG GAACGACATT GGAGTTGTTT 
ATTGGGGAGA GAGAATATCA GTTAAACGGT CAAAAGAAGC AAATGGATAC 
GGAAGCATTA TTGATAAATG GAAGGACATT TGTACCGGCC CGCTATGTGG 
CGGAGGCATT TGGTGCAACT GTCAGGTGGA AGGATGAGAT TAAAACTGTG 
TACATAGATG CAAACAAGAC AGATAAAGTT GAAGATGAGG ACGATACAAG 


>NC_017304.1:1021003:1021502
GTACAGAATC CGGACGGAAC ATATATGGAA AACATATATG ATGCCGAGAA 
TTTGAGAACG ATATCAATAG AAAACGGAAA ATACAACAGA TATATATACA 
ACGGAAGGGA CATAGCATGC GAAGTAGGCG AGGATTGGAG CTTGAAAGAC 
AGGGTGGTTC GAGGACATAC GATATTGCAG AAAGAGGACG GCAATAAGAA 
TGCTTACTAT TATATCCACA ATGTCCATGG AGACATTACT GCTCTTACCG 
ATGGTAGAGG AGAGATAGTA AACAACTACA GCTACGATGC GTTTGGAAAT 
ATATTAGATA GTGTTGAAAA GGTAGAGAAC AGATTCAAGT ATTCGGGAGA 
AGTGCTTGAT CCCCTGACGG GACAATACTA CCTGAGGGCA AGATACTATA 
ACCCAAGTAT AGGAAGGTTT ATGCAGGAAG ACACGTTTAG GGGTGATGGA 
CTTAACTTAT ATACCTATGT TGCTAATAAT CCGATAAAAT ACGTTGACCC 


>NC_017304.1:1027154:1027653
TACAATGAAG AGGAAGACGA CGGCATAGGA ATGGTCTATA AATATGACTC 
CAGCCATAGG CAAATAAACA CAATTTTCCC TGACGGAAGC AAATCCAGAA 
TAAAGTATGA CCCTCAAGGG AATATAATAA AAACCATATT GCCGGGCGAT 
TATAACGAAG AAACCGATGA CGGTCCGGGA ATGCAGTTTA CGTATGATGA 
AATGGACCGG CTTGACAAGA TCATTGACCC GAATGGAAAT GTAATTGCAA 
AATATTTGTA TGATGAGGAC GGCAGAGTAA TAAAGGAAAT AAATGCAAAA 
GGGTACAGTA GCGCGGACAA TGATGAAGAA CGCTGGGGCA CATTGTACAA 
ATATAATCTT GCCGGCTGGC TTGTTGAAAA AAGGACTCCC CTTGAAAGCA 
TAAACGGGCA AATCTTTTAC AATGTAACTG AAAATGTCTA TGACAGAAAC 
GGCCGGCTTG TACAGCAAAA AATTTCTCCT GAATATGTGA CCAAAACCGG 


>NC_017304.1:1045165:1045664
TAACCGTTTG GGCTTGAATG ATAGAATTCA ATTAATGGGA ACTAAAACAA 
ATGTTATGAA GCACATAGCA GATGCACAAC TTTTTGTTAT GTCTTCGAAT 
TTTGAAGGAT TCCCTAATGC TTTAGCAGAA GCGATGGCTT CAGGGCTCCC 
TGTTATTTCT ACAAACTTTC CATCGGGAGT GGCAAAAGAA CTTATTATTG 
ATGGTGAAAA TGGATATGTT GTTGATATTA ACAATAGAGA GCAGATGGCA 
GATGCAATGC GAAAGATACT GGGGGACCCA CTGACAATTA CTAAAATGAG 
CAAAAATAAC GTATTACTTA GGGAAAAATT GAATGTTAAG ACAGTTGCAA 
ATATGTGGGA AAATTTATTT AATGACATAT TAGAAAAGAG GACTAAAAAT 
GAAAAAAATT AAAGATATAT TAACGAATCC ATTATTGTAT ATTACACTAG 
CATTGGGAAG AATACTTCCT AAAAATATTA AGGGTGATGA ATTATATTTA 


>NC_017304.1:1048066:1048565
GTTTTCTGGA TCTTAAAGGT ACTATTTTGT CACGAAGCAT CAACACCTAA 
AAAAAGAATT GTAAATATTA TTTTTATTTT AGTTGCATTT TTCACTATAT 
ATGAAGTTAT TACAAATGAA GCAATATTAT TGTATTTTTA TAACGTAATA 
TCACGAATGG GAGCAAGTTC AAGAATACTA AATACATTAG TATCTGGCAA 
TATAGCATTA GATAAAGGTA GAAGTATAAT GTGGTCAAAT GCTTTGCAAA 
TGATCTTGGA ACATCCCATA ATTGGAAATG GCATATATTC AGATAGAAAC 
GAGTTTGGGA TATATTGCCA TCAATTTGTA CTTGAGCTTT TTTTGGATTT 
TGGTATTATT ATTGGTACTA TCATTATTAT AATTTTTGCT TGGTCTACAA 
TTAAAATTTT ATTAAAATGC CAAAATCAAG AATGGAAATT AATGTTTATT 
CTTTTCTTCT CAATGATTAT TATTAGGCTT AATTTTTCTT CCTCTTTTTG 


>NC_017304.1:1048755:1049254
AATAAAAAAT ATAGTATTTT GATTTCTTGT AGTCTGTGAA CATTAAAATA 
TAAAATATTT AATTGAGGCT AAAATTTTTT AGGGGATATG ATTAGGAGAT 
GAAAAAAGAA AGTGTGAAAA AAAATTTTAT TTATAACATA TTGTATCAGA 
TATTAGTATT GATTTTACCA TTAATAACTG CACCATACCT GTCGCGAGTA 
ATTGGAGGAG ATAGTATAGG GATATATTCC TATACGCATG CATTTGCAAA 
TTATTTTGTG TTATTCGCTA TGTTAGGTGT AAATAACTAT GGTAATAGGT 
CTATAGCCAG AGTTAGAGAT AATTATGATG AAAGAAGCAG AACTTTTTGG 
AGCATATATG CTATCCAAGT TATTTTGACT TTCGTACTTT CAATAGCATA 
TATATTGTAT ATATTTTTAA TAAAACCAGA CCATTCGATT ATTTATTTTT 
TCCAAATTTT TTATGTTATC TCTGCAGGTT TGGATATTAA TTGGTTTTTC 


>NC_017304.1:1058232:1058731
TACTTCAGGA TCCTGAGGCT CTAAAAGAGT GCATTGATTC CATGAAAAAG 
AAGGTAGAGT CCTTTGGGGA GTTTGACATT ATTGTTGGAG CTGAATCCAG 
AGGATTCATC TTTGGGGCAC CGCTGGCATA TGCATTGGGA AAAGGTTTTG 
TACCTATCAG GAAAAAGGGA AAGCTTCCGT ACAAGACAAT CAGTGTTGAA 
TATGAGCTTG AGTATGGCAC GGACATACTT GAGATGCATA TAGATGCAAT 
TAAAAAGGGT CAAAGGGTGG TTATCGTAGA TGACCTTCTT GCAACGGGAG 
GAACTACAAA ATCGAATATA AAGCTTGTGG AACAGTTGGG AGGAGAAATT 
CTGGGAATAG TTTATTTTGT TGAACTTACT TTCTTAAACG GAAGAGAAAA 
ATTGAAAGGC TACAATGTTG AGTCCATAGT CCAATATTAA TTCGATATTT 
TTGATGTAAT GAATATATGG GCGCAATGGG GCGCACGTAA ATTGTGAAAT 


>NC_017304.1:1061665:1062164
AATAATAACT CACGGACACA TTGACCATCT GATGTCGGTG GATGAAGTCA 
GAAAAAAGAC AGGGGCGGAG GTTCTCATTC ATGAAAAAGA TGCGGACAAA 
TTGACCGACC CCAATTTAAA TGATCCTGTT GGAGTGGGAT TGGGCAGGAA 
GTGCAAAGCG GCTGACAGAC TTTTAAAAGA CGGTGAAGTA ATAACGGTCG 
GAGGACTTGA TTTTGAGATA ATTCACACTC CGGGCCATTC CGCAGGAGGC 
ATTTGCATAA AAGTCGGCGA TGTGGTTTTT ACCGGAGACA CCTTGTTTTG 
CATGGGCATA GGCCGCACCG ACTTTCCGGA TGGAGATTTG AGTACTCTTT 
TGGATTCCAT TAAAAACAAG CTTATGAAGC TTGACGACAA TGTTGTGGTT 
TATCCCGGAC ATGGAGAGCC AACTACCATT GGACGTGAGC GGAAGGAGTT 
CTCATGAAAG TATATGTAAA GTTGGAAGGA CATGAGTTTC GATATGAGAT 


>NC_017304.1:109257:109756
GGATGTGTTT TTCTGAAAAA AAAACCCGTA TAACTACGGG AACTGGTATT 
AGAGAGGGAA AAAAACTTTT CCCTTGGATT TCTGTTTATA TTATATATCT 
TATGGATATT GCAAAACAAG TCCAAAAGTG TTCTATTTTG AGAACATGCC 
CAAAAAATGT TTAACATGTA TTGACAAAAG TGTACCGGAT ATTTTCTTGA 
AAACCGTCGC AATGCGAAAC AAAATGTTCT GATTCTAAAA TATATTGTCA 
TTTGCATGCA TCATTGCATT TGCCAAAGTA TTTAATTAGA ATATATAAAA 
AATATGTTTA TTATGAGTGT AAAGGAGAAT GGGAATGATT CTTGACATTG 
TTGACATTAT AGAATGGATA ACGAATATTC CCGGGAATTT AAAGATAATT 
CTGGGAGGAC TGTACAACCC GTTGGTTTTA ATAGTGAAAA TAATTGCAGT 
ATTGGTCATA AGTGTTTTGC TGTCGAAATT TGGAAGCAAG ATGATAAGAA 


>NC_017304.1:1100811:1101310
TAATTGTATT ATAATATTGA AAATATAGAT TAGTGACATG GACGTGTATA 
AATCATATGT AACCCGGGGG GAATCTGGTT GCAAGGAATA TTAAGATTTA 
TTATTGACAA TTTTGTGACA GTGGCCGGTG CTGCGATTTT AACAGTGTTT 
ACTGCACGAA TTATTTTTAA TATTAAAATT GATGCAAAGT CATTGTTTTT 
GTATGCAGCA TCCTTTGTCG CTGTTTCAGG AGCAATTGTT GCAGTTGCAA 
ATTATGGTTT GGCGAAGCTT TCTCCCAGCC TTGCAATGAT ATTTAGAACT 
GTTTTTACAA CGCTGACGTC AATATTGCTG CTTAAGTTTT TTTTCGGGCT 
GAACATATTT AAAGGGACTA TTTCCGAATT TGTTTATAAT TTGTTCCTTG 
CAATAGGAAA TTTCATAGCG ATTTTTGCTT TCAGATGTTT TGGCATTGAA 
CTTAAAGAGA TTAAAAGCTC ATTGATATAT ACAATTATTG CTTTTGCAAT 


>NC_017304.1:1111608:1112107
GAGGTTATTA CAGGCACGGA ATGTGACATA TTTTATTATA GGCTTATTTT 
GCCGATATTT ATTGCAAATA TAAAAAATAA AATGGGAATG GGAGCGATCA 
GCATTGAAAA AAACCTTCGT TCTTGACACA AATGTATTGC TTCAAACTCC 
GTTTGCATTG TATTCCTTCG GAGACAATGA TGTTGTGATA CCTGAAGTTG 
TGCTGGAGGA ACTGGATAAA TTTAAGAAGG ACAATACGGA ATTGGGTGCA 
AATGCACGGC ATGCGGCAAG AATTTTGGAC GAATTGAGGA CAAAGGGGAA 
TTTAAAAGAA GGTGTAAAGC TTGAAAACGG AGGGATGTTG AGGGTTGAAT 
CTAACTATAG CAGGGTAAAG CTTCCGGAAA GCTGGGATGA TTCAAACAAT 
GACAATATAA TACTTAAAAT TTGCAAGGGC CTGCTCGAAA AGGGCGAAAA 
TGTTTTCCTG GTTACAAAGG ACATATTTGA AAGAATAAAG GCAAATATTC 


>NC_017304.1:1120612:1121111
ACATGGTTCA AAGGAGGCTC GACAGCCTTT CGAAGCCGTT GGGGAGCCTG 
GGAAGGCTGG AAGATATCAT TAAAAAGCTT GCAGGTATAA CCGGAGAAGT 
TTTTCCGTGT GTTGATAAAA AAGCGGTTAT TATAATGTGT GCGGACAACG 
GAGTTGTGGA AGAGGGGATA AGTTCCTGCC CGAAAGATGT TACTTCCAAA 
GTGACCAGGA ATTTTCTGAA GGGTATAACA GCCATAAATG CTTTTGCAAA 
GCATACAGGT TCCGATATTG TAGTGGTTGA TATCGGAGTG GATGATGACA 
TGGACTGTGA AGGAATTGTA AAGCGCAAAG TAAGAAAAGG TACCTGGAAT 
ATTGCAAAAG GGCCCGCAAT GACGCGCAAA GAGGCAATAG AGGCCATAGA 
GGTCGGAATT TCCATTGTGG AGGAACTTGG CAGGAAAGGA GTAAATCTTT 
TAGGCACGGG AGAAATGGGT ATTGGCAATA CCACGACCAG CAGCGCGGTT 


>NC_017304.1:1127185:1127684
CCCGGCGGAA TACCGTCCGG GATGGTTTTT ACCATACCCA CCTCGGCATT 
TTGGGCAAGA AAATCAATAT GGGGTTTTTT TGCATATTGC AGCGGTGTTT 
TATTATTCAG TTGAGAAATT GGGTAATCTG CCATTCCGTC TCCTAAAATC 
AATATGTACT TCATAAAATC AGTTCCTTTT AACTTTTATT TTATTTTTTT 
ATGATATTTT AACCATATAA TTATAGCACA GACTTTAAAG CGGATGCAAA 
GAATTGGCGA TATAAAATTT ATTATTTGAT TTGACGGTAA TAATAATCTA 
TAATTACTTT ATGACAAAAG TATGCGGATA CGGTTACAAG AAAAGTTAAA 
GAGAAAAATT TGTCTGTAGA TGCAAAGGGA GTAGTAAGAA ATGATAGGCA 
ATTTTACAAT TGTGGACGGA CATGTTCATA CTTTTTCATC GGAAGAGGTT 
TCTTTAAAAG TACTGAAGTC TTTTAACAAA ATTTATAATA TAGAATTTGA 


>NC_017304.1:1127789:1128288
CCAACAATAA ATGGACTTTG GAAGAAGCAC GGAAACATCC AAATCTGATA 
CCTTTGGTAA GTTTTCATCC TGACATGGAT GTGTCATTTA CAAGCCTGCT 
TGAAGAATAT ATTTCGGACG GAGCAAAAGG AATCAAGCTG CATCCCATGG 
CTCAGGGATT TGATCCCAGG GATGAAAGAT TAAAAGGTTT ATATGAATTT 
TGCAATGACA TTGCTTTTCC GATAGTATTT CATTGCGGCA GGGTGGCAAA 
TGCAAGACTG AACAGTTTTT CCGATGTGGA AACTTTGGAG CCGCTCATTG 
CAATGTATGA AAATATTTCT TTCGTACTTA CCCATATGGC TGACGGTAAT 
GTAAAGGATG TTTTAAGGCT TTCCAGGACC TATAAAAATG TTTACTTTGA 
TACATCCATT GTTATTTCAG GCTATCCGCC GATAAGAGAA ACAAACAAGC 
CCAGCTGGCT TGATGACAGC ATACCCGAGG GTGTTATAAA CGAAATAGGA 


>NC_017304.1:1153025:1153524
GGCGTTGTTG AACTTCCCGG GTAGAAAAAA TGCCAGCTTA TATTTATTTT 
AAGTGCAGTG TCAACGTCTT TGGAAATATA GTTTTGATAT TCGGCAAGAT 
TCATCAGTCT ATGATAATCT TCAAGTACCG TGGACGGTTT GGTTCTGACA 
ATTGCTACCT TTGACTTCAT CTTTTGCTTG TCCTTTCTTC TTTTTTTTTT 
TAAAACATTA TAACACATTT TACAAAAGAC AAATAGGGGA ATAATATGCA 
TTTAAAAAAT CGGATTTAAC AATGGACAGG CATAAGACGA TATAACTAGT 
GAGGAATTTT TTAATTGCTA AGCGGCGTCA AATATCAATG GATTTCATGG 
TGTTGTGTAA AATAAATATC AATTGGAAAA ATGGTGAGGT ATCAAAGTGG 
CCGGTTATAA AAAAGTAGAC ACAGCTAATT TGGATAAAAT AATTAAGAAA 
ACAATTGAAG CCATAAATAA CAGTAAAGCC GAATTGTTTG ACATAGCCGA 


>NC_017304.1:1158180:1158679
TATATGCGAA GTAGCGCGCT TTATAAATTT TGGGTGGAGA ATGATTATTT 
TGATGCGGAA ACAAAGAAAG AACTTTTGAG TATTAAAGAC AATCCGAAGG 
AAATAGAAGA GAGGTTTTAC AAGGATTTGG AATTTGGTAC CGGCGGACTT 
AGGGGAATTA TCGGTGCCGG GACCAACAGA ATCAATATTT ACACCGTCAG 
AAAAGCTTCC CAGGGACTTG CGGATTATAT AAAGAGTCTT GGATTGCAAG 
ACAGGGGAAT AGCAATTGCT TATGATTCCC GTTACAAATC CCCGGAATTT 
GCTTTGGAAG CTGCCAAGGT TTTTGCGGGA AACGGCATAA AAGCGTTTCT 
TTTTGATGAA TTGAGACCAA CACCGGAACT TTCTTTTACC GTAAGGCATT 
TAAATGCAGC TGCCGGTGTG GTTATTACGG CGAGCCATAA TCCCAAGGAG 
TATAATGGAT ACAAAGTTTA TGGAGAAGAC GGGGGACAAC TTCCTGTAGA 


>NC_017304.1:1165968:1166467
AGATTTGTTT TTATACCGTT TTTTGGATAC TACCTCTATA ATGAACGATA 
TACCGTTGCC GTGATTTTGT TTCTTTTGGC GGGAGTTACT GATGTATTGG 
ATGGAATAAT TGCGAGAAAA TTCAATATGG TGACGTCCTT TGGAAAGCTT 
GCCGATCCAT TGGCGGACAA ATTGATGCAG TTGACAGCAT TGACTATTCT 
TACCATACAG GATATTATAC CGTTGCCGGT TTTGATAATT GTTGTTGCAA 
AAGAGTCGTT TATGATTATC GGCAGTATTT TAATATACAA GAAGGTAAAT 
TTTGTTGTAC AGGCTGACTG GTATGGTAAG TTTGCCACAG TTGTTTTTTT 
CCTGGCAATA GTATTAACTA TACTTGTAAG ATCGGGGCTG TTTGCAAATC 
CTTACTCGGA TATAATAGTT AATATTGCCG TTATAATCGC AGTTGGTTCC 
ACATTGTTTG CTTTTTTTAT GTATACAATT GAGTTTGGAA GACTTACAAT 


>NC_017304.1:1169737:1170236
TAGAGTTTCA GACCAGTAAC TCTACTATAA ACGGAATAGC TTATGCACCT 
GGAAATCCTG CAAACCCTAA TTCAGGAAAA ATTTTCTTCT CAGGTGACAA 
AAATACAATT AACGGTTCTA TTGCAGCGAA CGAACTTGAT TTTTTTGCCG 
GCGGCCTTGT GGTAAATCAT ACTGAAGGGC AATTTGATAC TGTTGAGGAA 
AAGTATATTG ACAAATCCAC TTATTTAAAA TTGGTAAAAG ATGCTGCAAA 
GAACTTTGTA GACAAGTTTG CGGGTTCTAA GACCAAAATG GCCGTTATTC 
AGTATTCCGA TTCTGCCAAT GATAATGATT TTAAAAAGTA TGATTTGTCT 
TTGCCTGATA AAGGAGCTGC TTTGAAGGAG ACTATTGACA AAATTAAGCC 
CGGAACATCA GGCCTGAGCA ACATGGGTGA CGGAATGAGA AGAGCCTATC 
ATATTCTTAA TGGTCCTCCT CCAAAAGGTC AGATTTCAAA ATATATAGTC 


>NC_017304.1:1173534:1174033
TAGCTTTTTT GGCGGCTTTT TTAACAGGAA TAGTTCTCAT TATAAAAGAG 
CTTGTCAAGT CGCATTAGAA AGCTAAATGA TATCCATAAG ATTAATATTT 
TTGGCTTTAA TTACTATTTG AGGCCATTTA TCAATCAACT CAGCATGAAG 
AAGATATTCG CGGTTGGCTT CATCGACAAT ATTTTGTGCT GTTTGCAATA 
TAAATTTTCC AATGGCATTA TATTTTTCGT CAAAGGGTAA AAGTATGTGA 
TTTGCAATAT CTTTAATTCT GTTCTCACGA ACCACCCTTG ATTCATTTTT 
TAAGTTTTTT ATTTTATTTG CAATGTCAAA AGTAATGTCA TTGGAAATAA 
CTTTATTTCT GGTATTTCCG TATTTCATAT CCAAATTGTC GTTAAAGATG 
GACATGTACA AATTGAAATA GTCCGAAAAT TTTGCAATTC CCTCCCAATA 
ACGCTTTTTG TTTTCAAATA CAAATCTTTG GTCATGGTAT TCATGAAAAA 


>NC_017304.1:117390:117889
CACGGGCATG GCGGTTGCCA ACTCCATTAT GGCGGTGCTG GCCGGTGCCG 
TGCAGGTTCA GGGGACAATG AACGGGTTTG GAGAGAGAAG CGGTAATGCC 
AATCTCTGCA CAATAATACC CAATTTGCAG CTTAAAGCAG GCTATGATTG 
CATACCGCAG GAAAACATGG CGGACCTTAC GGCTACTGCA AGGTCCATAA 
GTGAAATTGC CAATGTTATA CATGATGAAA GGGCTCCGTA TGTAGGGAAA 
TATGCATTTG CCCACAAGGC GGGAATGCAT GCGGATGCGG TAACCAAAAA 
CTCCATAGCT TACGAACACA TCAACCCTGA AGTTGTCGGA AACGAAAGGC 
TTTTTCTCAT GTCGGAAGTT GCGGGAAGAA GCGCTGTGCT TCATTTAATC 
AAAAATATTG ACAGCACTAT TACAAAGGAT TCTCCCGAGA CAAAATTGAT 
ACTGGACAAG CTCAAGGAGC TGGAATTTGA AGGCTATCAG TACGAAGGTG 


>NC_017304.1:1175933:1176432
GGAAATTACG TATTTTACAG CGTAATGACA AGTATTATTT TGAAAAGGCG 
GAAGAACTGA AAAATGCGAT ATCAAACGGT AAATTTTCCG AGCCCATTAG 
GGCGCAATTC AGAAGAATGC TGAACTATTT CGGACAAATT CCTATCATTG 
TGCGTTCGAG CAGTTTCCTG GAAGACGGAT TTGGAAATGC TTTTGCGGGA 
AAATACGAGT CGATTTTCTG CGTAAACGCA TGCGATCCGG AAGAAAGGCT 
TTTGCAATTT GAAGACGCGG TGCGCAGGGT ATATGCAAGC ACGATGGACA 
GGTCTGCTTT GGAGTACCGC AGACAACGGG GACTTGATAA AATGGACGAG 
CAAATGGCGA TTTTGGTGCA GCGTGTCAGC GGAACGAAAT TTGACAAATA 
TTATATGCCA TGTGCTGCGG GAGTTGGTTT TTCCTATAGT GTATACCGCT 
GGAGTGATGA ATTTAGTGCA GATGCGGGAC TTCTGCGTTT GGTTGCAGGT 


>NC_017304.1:1177909:1178408
TTGCAGGTAA AACCCGTTAT CTTCCGGATA ATTCGGGATC AGTGCTTTCA 
AGAACGGTAA TAAAGCTTAC GGCACCGCTC CTGATTTTTA CGACCCTGGC 
GGGACGAAAT TTTACTAAAG ACATTCTGAT AAACGGAATG TGGATATTCC 
TTTTGGCGGT AGTATTTATA ATGTTTTCCT TTGTAGTGGG GCATTTTGCC 
GGAAAGATAT TAAAACTTGA AGGGGCAACT GCGAACGTAT TTAAAATGCA 
TTTCATGTTT GGAAACGTAA TTTATCTGGC TTTTCCCCTT TTAAGGTCAC 
TTTATGGAGA CGGTATTTTA ATCTATGCTG TGTTTTACAA TTTGGCGAAT 
GACGCTGTTT TATGGACTTT GGGAATTTTT CTCGTAAACA GGCACAACAA 
GGTGAGTGTG AAAGATAATT TAAAGCATCT TGTAAATGCC AATACCATAG 
CTTTTGCAAC AGGTCTTGTT ATTATGCTGA TAAAGTCAAA TTTCAAAGGA 


>NC_017304.1:1185754:1186253
CGGTATTGCG CTGGCAAAGG GCAAGCAGAC TATTGGAGTC GGACCGGGTC 
AGACCAACAG AGTAACGGCC TGCAAGATTG CCATTGAATA TGGCGGGGAA 
AGGACAAAAG GAGCCGTTCT TGCATCGGAT GCCTTCTTCC CGTTTGCTGA 
CTGTGTTGAG GCGGCAGCTG CTGCGGGCAT TACTGCAATT ATCCAGCCCG 
GAGGCTCGAT AAGGGATCAG GAATCCATTG ATGCATGCAA CAAGTATGGC 
ATTGCAATGG TATTTACGGG AATGAGACAT TTTAAGCATT GATGATTAAC 
TTTAAGGAGG AGTAAAATGA AGGTACTGGT TGTAGGAAGC GGTGGCCGTG 
AGCATGCATT GGTATGGAAA ATTGTTCAAA GTCCCAGGGT GGAGAAAGTG 
TACTGTGCTC CCGGCAACGG AGGAATTTCC GCAATAGCAG AGTGTGTGCC 
GATAAAGGCA ATGGATATAG AGGGAATTGT AAACTTTTCG AAGGAAAAGA 


>NC_017304.1:1193230:1193729
AATTGATTAA GGGAACGGAA CAGGAACAGG TATGTAACGA GTTTATAAAC 
AAGATGATGT TTTTGAATGA AATAGACAGA ACTGCAACCG ATGTTGAGAA 
AGAAGGAGTT TTCACAGGAA GGTATGTCAT TAATCCGTTA AACGGAGACA 
GAGTTCCGTT GTACCTTGCC AATTATGTTC TTGCAGAGTA TGGAACCGGT 
GTTGTCATGG CTGTTCCTGC TCATGACCAG AGAGACTTTG AGTTTGCAAA 
GAAGTATAAT TTGCCGATTA AAGTTGTAAT TCAGCCGGAA GGCCAGGAGC 
TTGATGCGTC CAGGATGACG GAAGCCTTCG TTGAGGTGGG TTATCTTGTC 
AATTCCGCAG AATTTGACGG TGTAAGAAGC GATGAGGCTA TAGGAAAGAT 
AATTGATTAT ATCGAGCAAA AAGGCTATGG AAAAAGAAAG ATAAATTACA 
GGCTCAGAGA CTGGCTGATT TCCAGACAGA GATACTGGGG TGCGCCCATA 


>NC_017304.1:1196845:1197344
TTGTATATAG GTGGAAGTGC GAGGATAGGC TGGGATGTAT GGCCTTATGA 
CCTTGGAATA GAGGAAAACT GTACATTGAG CAAGGATATA ACGATAGAAG 
GGAATTTTTA TCTGAGTGGA GGAACTTTAA ACTTAAATCA AAAAAGTCTT 
ACGGTTGGAG GAAATTTAAT ACAATCGGCG GGGACTTTAA GTATAAACGG 
TGGAAAGCTC ATAGTAAAAG GAGACTATAG AATTCAAAAG GAAAGTGTAA 
ATGCGCAAGG TCAAATAACA TATGGTGGTA GCGATGGAAT CCTTCACATG 
ACAAATGAGA ATGATTATGT TTGTGTGGAA GGGAATTTTG TAACGCAGTC 
GTATTACAGC CACAATGGCC GTCTTACGGA CGGAGTGTTG GAGGTAAAGG 
GAGATTTTAT ACAGAAAAAA CATCAGTCTA GTTACGCGTA TAGAGATAAT 
TTTTATGCGA CAGGGAAGCA CAAAACGATA TTGAGCGGTG AGGGGCTGCA 


>NC_017304.1:1216214:1216713
TGCCGGATTT GGGAGCTGTG CCGGATGTAA GTTATCCTTA TGTTGTTGTA 
AGTACTACAA AAGAAGTAGG ATTTGAGTTT GATGTTTTTG AGTCTTCTAT 
GAGATATGAT ATTGATAAAG TAAGCTTTAG TGTCGGAGAG CTTCGAAATG 
AAGACGGGTA TGTAGTACCG TCAGGAATCT TCAAGTTTAC AGGTTATGAC 
GGAAAGACAC TTGTGGAAAC AGTGGAAGCG GGAATGGGCG TAACTGCAAT 
TGCGACGGCA GAATTACCGG AAGATACTCC GGACGGAACA TATGTCGGAC 
TGTTTACGGT GACTGTGGAA GGCAGGAATT TAAATCCGGC TTTGGTAAGG 
CAAACAGGCA CAATGTCTGT ATCAGACTCG GTATATGGTT GGAGTGAAGG 
CTTTGTATCA GATATTGAAG GGCTGGAAGG TTATACGTAC AATGTTCCGA 
TAATAATAGT GCTGAATACC TCCATACCTC AAACGCCTGT GCTTTACCCG 


>NC_017304.1:1222797:1223296
TTTGGATTAT AGTTTATATT ATAATTATAT TATTTGTGGA TGAAATTCTT 
TATCTTTTTG TTTTTATCTT TTTGAATGAA GGCTTCGTGA AATTCTGCGC 
AAAGTAAATC TTAACATAAG GAACATTAAC AGGAAGATCA ATGCTCCTGT 
TGTAACTTTT TTCAAAATCG GATCGTTTGC TGTTTTAATA ATTATGTTTT 
GAGGTTCAAC CGGCGGCTCA AGTTTTTCAA CATCCCTTGA AGCGACTGCA 
TCTATTTTTC CGATGGTGAC ACCGTCTTTT TTAACCTCGA TGTATCCGAG 
AACATCCCCT TTTTTTACCG GAGCTTCTAT GTTTTCTAAA ATATGTTGTT 
CAATTTCATA ATCATTTTTA GTTGAATTGT TGGGCAGCAG GCATTTGAGT 
CCCTCCGGCG ATGCCAGAAT ATCCAAGTTG TGATTTCCCG CTGCTTTTAA 
AACGGGTACA GAGGTTATAT ACGAGTTCGG TGCAATAACA GGCTGAACGG 


>NC_017304.1:1230802:1231301
GCAACGTTGC TGTATGTAAA TGGCAGTAAG TGTATTAGTT TTGTGAGGGA 
TAAGTGGATC ATTTTAATGA TTCACTTTTT TTGCATTAAA TAAAAAATAA 
CGCGAATTTC GAAAAGCCGG AGGTGTTTTC TATTAACAAA AACGAGTTAA 
TGATCAACGA GCAAATAAGA GACAAGGAAG TAAGATTGAT CGATACCGAT 
GGTACGATGC TGGGTATTAT GTCTTCGAAA GAGGCGCAGA AGATTGCAAA 
TGCGAAGAAT TTGGATTTGG TCAAGATTGC CCCTCAAGCC GTACCGCCTG 
TGTGCAGGAT AATGGATTAC GGCAAGTATA TGTTTGAACT TGCCAAGAAG 
GAAAAAGAAG CTCGAAAGAA TCAAAAGGTA ATTAATGTGA AAGAGGTTAG 
ACTGTCTGCT TCGATTGAAG AACATGATTT TAACTTTAAA TTGAAAAATG 
CACTCAGGTT CTTGAAGGAC GGGGACAAAG TTAAGGTCAG TGTCAAGTTC 


>NC_017304.1:1233036:1233535
AATGATATAC TTATGGATAA CAGTTCATTT ATCAAGTATT ATTTTAAATC 
ACTTATGTTT TGAATTTCTC TATTTGGCAT ATAATAAAGT ATGCTCCTAT 
GACAAATTCT TTTATGTTAA TGGTTTGCAG GAAAATAAGC GTCAAAATAT 
GAAAACAGGA GTTGATAGAT GCAGATGCAA CTATACATTT TATATCTGTT 
GGGTTTATTT GGTATATTAT TGTGCTTATT TTTGTTAGCA ATTTTTTCAA 
ATTGCAATGA AAGACAACGT CAACTAAAAG TGCAGGATGC ATCTTTGACT 
TTTGATGAAC TGGAAGCCTA TGCGAAAGAA ATAGCAATTG AACATTCTGT 
ATCCGGGAAA AAGAGTATGT TTTCCTGGCC AATACCCAGG ATGAATGATA 
ATTACAGGTA TATAATGTCC GTATATAAAG AAATGAATGA AGATGTACAA 
AAGGGTATCA GCACTACGCC TGCTGCAGAA TGGCTTTTGG ATAATTTTTA 


>NC_017304.1:125514:126013
TTTATGATGT CGGTGGCCTC ATTTCCGCAA ATAGCACAGG GCCTTATAGA 
AGCCGGCATG GAATCCGATA TGGATGCGGC AGTGATAGAA AACGGCACAA 
TGCCAAACCA AAGAAAATTT GTTTCAAAGC TTTGTGACAT CCCGAAAGTT 
ATCGCAGAAA ATCAGGTTAA ATCCCCTGCA ATAATCATAG TCGGAAAGGT 
ATGTTCCCTT TCTGAAAAGC TTGATTGGTT TTCAAAATTG CCTCTTTACG 
GATGCAATGT ATTGGTAACA GGCCCAAAGA AAACATCGGA GAGATTGGCA 
GGCAAACTCC GAGGGCTCGG AGCACATGTA GTTGAATATC CTTGCATAGA 
AACAGAACCA CTCGACTTTG ACATTGATAT ACGAGAGCAT AGCTGGATAA 
TTTTCACAAG CAGCCTGGGT GTAACAATAT TCTTTAAAAA ACTGTATGAA 
AACAAGCTTG ACAGCAGATA TTTGTACAAT AAAAAAATTG CAGCGGTAGG 


>NC_017304.1:1255154:1255653
AAAAATAGGG AAAAGAATTG ATTGAGTATC TGCAAAGTAA ATATATCTTG 
ATCGAGATAT ATGAAAAAAG AGCTGCGGAT TCAATAAATC CGCCACTTCC 
TGCAGCTCTT GCAGTAAGCG GCGGCAATTT TAAGCCATGT TAAATTTTCA 
CCGGCTTAAT CTTTTAATGC ATTTCCGGGA ACAACCCTCC TTAAAGTAAC 
AGCGTAGAAA GAATGCGGGT AAAGGTTGAA CTTAAGAATC ATGCCTCTGC 
TTTGCAAAAT ATGTTTATCG AGCAATTTGG ACCCTTGTTT ACTCATGTCG 
GATCCTTCAC GTTCCACAAA CCATATTTTT TCCCGGCCGT CTATAAATTC 
TTTGATGTCC GAACCGTAGG AGCCGGCAGG TGAAAAAGCA TCATATCCGC 
TGTATCCGTC GAAGTCGGGA GGAAGGTAAA GATAATGCTT GTTGTTGGGA 
TAATAATAAC AAAATGTTCC AAATGTATGT TCATCTGTGT GAATAAAAAC 


>NC_017304.1:1268310:1268809
ACCGGAAGCT GCATTCCAAT GCACTTTACA ATGGATTCCA GATTGCAGTA 
AACGCGCTGG CTGTTTTCAG TGCCGGGGCG GCATCTACAA TGAAGTGCTT 
TGTTGCGGGT ACGATGGTAT TGACAGCGGC AGGCTTGGTT GCGATAGAGA 
ATATCAAGGT AGGAGATAAG GTAATTGCGG CGAATCCGGA GACTTTTGAA 
GTAGCCGAGA AGACAGTGCT TGAGACATAT GTGAGAGAGA CAACGGAGCT 
TTTGCATTTG AGAATTGGAG GCGAAGTAAT CAAAACAACC GTTGACCATC 
CATTTTATGT AAAAGATGTT GGCTTTGTTG AAGCGGTGAA TCTGCAAGTC 
GGAGACAAGT TGGTTGATTC AAAAGGCAAT GTTTTGGTGG TAGAAGAGAA 
AAAGCTCAAA ATAACTGGTA AACCTGTGAA AGTTTACAAC TTTAAAGTTG 
ATGACTTTCA TACTTATCAT GTTGGGAATA AAGGGATATT GGTACATAAT 


>NC_017304.1:1272231:1272730
AAGAAGGAAG AAGAGGCAAT AGTATATGGA ATAACGAACA AACCTGAGTT 
GGAGCAAATA ATACCTGCAA AATTCCACAG TTTTGTGAAT GAAGTGATAG 
GAGACTACAA TACATTGACC GATGAAGAGT TTTGGAAGAA GTATAATTTG 
AGAGAAATCT GGTTTGATGT TAAGGAGTAC AAAGAAGATA ATAAATCCAA 
AAATATGTTG GGAACGATTA TAGTGTTTTT GCTTGTAGAG AAGGAGTATA 
TTTTGCAGTT GGACTATAAG GAAGATTTGG TAGATTACAT AGAAGATATA 
GATAATTATT GGGGCAAAGA GGAAGTAAAG TTGATAAGCT TTGAAGTGGA 
CAATGACCAG CAGTATTATG CATACGTACC GAAAACCGCA GCAATAGATT 
CATTGTACGA GGTAAAATTG ACAGAAGTGG AGAAGATAGA GGAAGTTTAG 
TGCTATAGTG AAGGATTGAG ATTATTAAAA TGAGGATGAA TTTTGATATT 


>NC_017304.1:1283917:1284416
CAAGCAATTT TTTCAGTACG ATGAGCATTG AGTATAAGTT TACCGAAGAA 
GGCATGGAGC TTGATAAAAT AATCGCAAGT CTGAATGAGA GTTTTAAAAA 
AGAACTTACG GAAGAAAGGC TGAGCGAGAA GATTAACTGG CAAATGTCCA 
TTGAAAAAAA TCCTTTTGCC AGAATTATGC CCCTGCCGCT TAAAAATCTC 
TTTATTCGTA TTGCTGATGA AGTGGTGGAA AGCAGAACCA CCGCATGCAT 
ATCCAACTTG GGCAAAATAC AAATGCCTCC TGAGTTTGAA AGGTATATCC 
GACAGTTCAG TGTCGTACCC AATGTCAGAA GACCTCAGAT TGCGGTATGT 
ACATACGGGG ACAAAATGGC GGTAGCTTTT GGTTCGCCGT TCAAAGAAAC 
CGAGATACAA AAAAATTTTT TCAAATCCCT GTCGGAAATG GGGATTAAAA 
TTGAAATAGT GTCAAACATG TAGGAGTTGA AAAGGAAATG ACATACTGTA 


>NC_017304.1:1302074:1302573
AGTGCTGTGA AGAGTTAAAG AGTGATACAT ATGTGGTTTT AATAAGCTTT 
GACACTGTCT GTGTTTCTGT TCTGAATACA AGCTATGGGC ATAATGCTCC 
ACAGCTTTAT TTTTTTGCGA ACTGTATTTT GTAATAATAT AAGTTTTTAT 
TGGATAAAAA TAATATAGCA GGTACTATCT TGTTTTATGG GGAGTTTGAC 
AGCAAGTGTT TATTATATGT ATTCGCAAAA AGAATTCTGT AAAAGAAAGA 
ATTTGCAAGA TACTGAAAGG TAAAATAAGA AACTATTTTG TGCTTGTGGT 
CACATTCTTC ATGGGTGTGG CGTTTGTTAT GTACAGTGGC AATTTGGCAA 
GTATGGGCAT GAAAAGCAAT GAATATAACA AGGGCAATTA TGAAGCCCAT 
AAAGCTTACT ATGCCGGAAC TTACGAATAT GGTACTGATT ATGATGTTGA 
GGATGATTTG TATTCTTTGG AATTTGATGA TGAGCTTTTA AATGATGAGC 


>NC_017304.1:1308243:1308742
AGGGTTGTGC CGGAAAAGGC GTGGATTTCG GGACCTTCTG ACGTCATTGA 
CCTTATTGAC AACTTGAAAA CCGAACCTAT TGATATTGAA AATATGTCGC 
AGAGCATGAC CAAAATTGTA AATCTCGTTC TGCCGGATGG GGTTCGCCTT 
GTTGACACTC CAAGAAGTGT TTATGTGGAT GTGGTTATTG AGGAACTGGC 
AGAAAGGGAA TTTGTCTTTA ACAAGGAAAG CATTGCGTTT GACAATGCAG 
TAAAAAATAA TTCACTTAAG TATGAAATTT TGGATGATGA GATAAAAATA 
ACTTTGACCG GTACCAGACA GGAGTTGAAC AAGATTTCGC CTGAGAGTCT 
CAAGCTTAGC GTTGATGTAG GCGGGCTTTC GGAAGGGGAG TATAAGAGGC 
CCCTTAACGT GGTTATCCCT GATACTGTGA ATCTTTCCGG AAGCTATGAT 
GTTAAAATCA GTGTGAAAAA AACCGGAAGT TAAGTTTAAC GAGGTGCAGA 


>NC_017304.1:1316151:1316650
TTTTTCTCAA GAAATTTGAT AATGTAACAA TCGTAGGTTT GCTTCTCACT 
TTAGTAATTA TTTTCTCGTT CCAGGGTGAA ATAATTTTAA GTAATCCCTT 
GCATATTATA TTAATTGCCA TACCATTAAT TATCCAGACA TTCTTTATAT 
TCTTCATTGC TTATGGATGG GCAAAGATAT GGAAACTTCC CCATGATATT 
GCAGCACCTG CGGGAATGAT TGGAGCAAGC AATTTCTTTG AACTTGCAGT 
TGCAGTGGCA ATTTCACTCT TTGGACTGGA ATCTGGAGCC GCTCTTGCAA 
CAGTTGTAGG GGTATTGGTT GAAGTCCCGG TCATGCTTAC ATTGGTCAGG 
ATTGCAAATA GTACAAGGCA TTGGTTTCAA TAACCTTGTA GAAAAAGGTG 
GTATCGAATG AAAAAGAAGG TTGCTTTTGT ATGTGTCCAC AACTCTTGCC 
GTTCTCAAAT GGCAGAAGGT TGGGCAAAGA AGTTGGGAAG TGACGTATTA 


>NC_017304.1:1320770:1321269
AATAGTTGAC CTTAAAAAAG CCTGGGATAT TCAGAGGGAA AGCAATAAGA 
ACATTGAGGA CGTGCTATTG GAACTCGGTC TTGTATCCCA GAAAGACATA 
ATGCATGCCA ATGCCGTGAA GATGGGTATT CCTTTCGTCG ATCTGTCAAC 
TTATCAAATC AGCGATTCCA GTGTTCCTTT ATTAATTACA CGAAACATAG 
CAAACCGGTA CAAGGTTATA CCCATAGAAA AGGAAAATGG TGTTTTGACA 
GTTGCAATGA GTGATCCGAC GGATATTTTC TGTATAGATG ACATACGTCT 
TGCAACTGCT TTGGAAATAA AGCCTGTCCT TGCGGATGTC AAGGAGATAG 
AAAGACTTAT TGTTGAATAT TTCGGAGAAG AAAAGAAGCC GCAGGAATCG 
AAATTAAAAG CGGAAAATGA GGAGCAGAAC AAGAAAGAAG AACTTTTAAA 
AATGGAGGAA GAACTTCTTG GAAGAGAGAT ATATAATAAC ATAAAAGCCG 


>NC_017304.1:1324608:1325107
CACTTTACAG CTACAAGGTT AAAAATGAGG CCGGCAAGTT GTTTACCGGA 
GAGGCCAAGG TGGACAGCGA GGAGGAACTT CGGCGACTGC TTCTGGACAA 
GGGATACACC CCGGTAGAAA TTGTTGAGAA AAATGTAATA AACGATATAA 
GTCAGATTCG TTTGTTCAAG CCGAGAGTAA AAGTAAAGGA TTTGGCTGTA 
TTCTGCAGGC AGTTTTCCAT AGTGTTGGAA GCCGGAGTAC CTATAGCAAA 
TGCATTGGAT GTGTTGAGGG AACAGACTAC AAACAGAACT TTGAGAGAGT 
GTCTTGATGA TGTTTATGAC AACATACAAA AAGGTATTGC CCTTTCCAAC 
GCCATGCGGC AGCATCCGAG AATTTTTCCG GAGATGCTGA TTAACATGGT 
TGAAGCTGGA GAAATAAGCG GACAGCTGGA TCTGGTTTTT AAGAGAATGG 
CAATTCAGTT TGAAAAGGAA AACAAATTGA ACCAGAAAAT AAGAGGTGCA 


>NC_017304.1:1331418:1331917
TTAAAGTTTG ACTTTAATCT TTGGAATGAT GTTCCGGAGG CTGATGATCC 
TTCCTATACA CACAAAGTTT TCACCAAACT GGATATGTCA GGAGAGATTG 
GAGATCCCGA CAATGTAAAA AATAATCTTT TGGATTATAC TCAGCTTCTT 
GCAAACAGAA AATATCCAAC CAGCGGAAGT GAATGGGATA TTTCCGGGGA 
ACATGGTATT GTAAAGCTTA TACAAAAAGC AAAAAGCCAG TTTAGTGCAT 
ATACGGCGAA TGAGTATTAT ATTCAAGTAA ATCCAGGTCT TTCGAAAGGT 
CAATACAATT TAGCTGCATT GGCGGGTTTT GATCTGTATG GTAGATGCCA 
GGAAAGCAGA ACAGGAGGTA CCTTTGAAAG CGATACAGAA TACTTTTTGG 
TATTTAACGA GAACCCGGAA ATCGACCTGA TTGTTGACGG AACATTCAAC 
GGTATAATAC TTACGGCCGG TTCAGTCATA TTAAATGGTG GTGCCGACAT 


>NC_017304.1:133149:133648
CGGCTCCCGG ATTACTTTTA TAAGGGCGGT CGGACCCATT GTCAAGATTG 
AACTGGTGAG ACTGGACAAC GGGCAATATA TTGAAGCCGA GATTAGCAAG 
GAAACATACA GAAAACTTGG GCTTAAGGAA AGGCAGACTG TTTATGTAAG 
GCCAAAAGAT TTCAAAGTTT TTATTCCCGA GGATTATGTA ATTTAGATTG 
TGCAATTTAG CACAAATATG TGTAAATGAA TATATTGCAA ATGCATGCAA 
AGGGGAAGAA AAGATGGTGC AGTTGGATTT GGAGAAATTA AACAAAGAAT 
ATTCTGATAA AAGTCCTGAA GATATTGTGA GGTTTGTTGT TGAAAACATA 
GGTATTGAGA AAGTTGCATT GGCTTCAAGT CTTTCAATTG AAGATCAAGT 
GCTGACGGAT ATATTGCTTA AAATCAATCC AAAAGCAAGG GTGTTTTTCC 
TTGATACTGG AAGACATTTT CAGCAAACCT ATGACCTTAT GGAAGAAACC 


>NC_017304.1:1336554:1337053
CAGGGATATT AAAGGATATA ACGCACTGCT TGCCAAAAAC GGCGAGACGG 
AAATTTTACC CCATATTGTT ATAATAATCG ATGAGCTGGC GGATTTGATG 
ATGGTGGCTC CAAACGATGT TGAAGATGCG ATCTGCAGAC TTGCACAGAT 
GGCAAGGGCG GCAGGAATGC ATCTTGTGAT AGCAACCCAA AGACCGTCGG 
TGGATGTGAT TACCGGCGTA ATAAAGGCAA ATATACCTTC GAGGATTGCA 
TTTGCGGTGT CTTCTCAAGT GGACTCCAGG ACCATAATTG ACATGGCCGG 
GGCGGAGAAG CTTTTAGGAA AGGGAGACAT GCTCTTTTAT CCTGTGGGTG 
CGTCAAAGCC TATAAGGGTC AAGGGAGCTT TTGTATCCGA CGGCGAGGTT 
GAGAGAGTTG TGGAGTATAT AAAATCCCAG GGGAATGCAG AATATAATGA 
AAGTATTATT GACGAGATAA ACAGTGAAAA AGAAAACAAA AACAGCGACC 


>NC_017304.1:1342122:1342621
GTCAGATTGC TTGGTAAGCT TAAGTTTAGA ACAAGCTATG GCCAAAATGT 
TTTGAGCCAT TCCATTGAAG TGGCTCGTTT GGCGGGTTTG ATGGCGGCAG 
AGCTTGGAGT TGATGTTAAT CTTGCAAAGA GGGCAGGCTT GCTGCACGAT 
ATCGGCAAGG CCGTTGACCA TGAAGTTGAA GGGTCACACG TTACGATTGG 
AGCTGACATT GCTAAAAAGT ATAAAGAATC CAATGAAGTT GTCAATGCAA 
TTGCTTCGCA CCATGGCGAT GTAGAAGCCA CCTCCATCAT AGCGGTGCTT 
GTACAAGCTG CGGATTCTAT TTCGGCTGCA AGGCCCGGAG CAAGAAGGGA 
AACTCTTGAA TCATATATCA AGAGATTGGA GAAGCTTGAG GAAATTGCGA 
ATTCTTTTGA CGGTGTTGAT AAGTGTTTTG CTATTCAGGC AGGTAGAGAA 
ATTCGTATCA TGGTGAAACC TGAGGATGTA TCGGATTCAG ATATTGCATT 


>NC_017304.1:1346890:1347389
CTTCGAATAT TTCTGCATTT CCGCCCCGGT CGGTTGTAAT AATGGGGAGG 
CCCGCAGCCA TTGCCTCATA ATGTATCCTT GCCAGGGGCT CATTCCACTG 
GGATGCACAT ACAAATATAT CACCCACGTT ATAATAAGGC GGAATTTCAG 
ACGGAGGAAT AAAGCCTGTA AAAACAACCG GACCGCTTAA TTGTTCTGCA 
AGGGCCTTGC ATTGCTTTGT ATAATCATCT TCTTCATTTT TACCGTACCA 
TTTGCTCCCG ATTATTACCA AAGCAACATC ATCAAAACAG TCCATAACTT 
TTTTCATGGC AGACAGAACT ATATGGGTAC CTTTTTTTGG ACTTAATCTG 
CTGACATGAA GTATTACCCG CTTGTTTTCT ATTCCAAGCT TCTTTTTCAG 
AAGCTCTTTG TTGCAAATTC CTTCCGGTGA CCAGTTGGGC TTGTATTTTT 
CAATGTTGAC TCCCGAGTAA ACCACTCTTA ACTTGTCTTC TGCCATGGGA 


>NC_017304.1:1351759:1352258
ATATAAAAAC GAGATTTATA GTCAAGGAAA ATTACAGTCA AGAAATCTGT 
ATGCTTTTTA AAGTTCAGCA AGAAATTTAT GAAAGGATGA ATAGAATGAA 
AGCTGTCATC ATGGCGGGAG GAGAAGGTAC CAGACTTAGA CCGCTTACGT 
GTAACAGGCC AAAACCAATG GTACCTGTTG TCAACAAACC TGTTATGGAG 
CATATTATTG AACTTCTGAA AAAACATGGA TTTACGGATA TTGCAGTTAC 
TTTGCAATAT TTACCGGATA TGATAAAGGA CTATTTTGGA GATGGAAGTG 
ATTTTGGTAT AAATCTTAGA TATTATGTGG AAGATAAACC GATGGGAACG 
GCGGGAAGTG TAAAAAACGC CGAAGAATTT TTGGATGATA CATTTCTGGT 
GATAAGTGGA GATGCCTTGA CTGATATTGA TTTGGGAAAG GCGGTAGAGT 
ACCACTACAG CAAAGGGTCG ATGGCAACGC TGGTACTGAA AAAGGTCGAC 


>NC_017304.1:1385495:1385994
TCGATGTAAG AAGGCTTGAG TCCATCAAAC AGGGAAATGA GGTAATAGGA 
AGCAGGACAA AGGTCAAAGT TGTTAAGAAC AAAGTTGCTC CTCCTTTTAA 
AGAAGCAGAG TTTGATATTA TTTACGGCCA GGGTATTTCA AAGGAAGGCA 
ATATTCTCGA TGTTGCGGTA AATCTCGATA TTGTAAACAA AAGCGGCGCG 
TGGTTCTCCT ACAACGGTCA GAAGATTGGC CAGGGAAGGG AGAATGCAAA 
GCAATTCCTG AAGGAAAATC CTGAAATAGC GAAGGAAATT GAGACAAAGA 
TTAGAGAAAA CTATAACCAG ACATTTCTAA TGAGTATTAA TGCCCAGGTT 
GATACTGATG ATGAAGTGGA TTTGGAAGAT GAAGAATAAT TTGGGAAACG 
AAATTGGCCA ATATTACAGG AATTGATATT TCATGTGATC GGATTGCGTC 
GGGGCATAAC TTAAAGTGAA TTTTGTTTAG GTGCATATCG CAGGATATGT 


>NC_017304.1:1399766:1400265
AAGGGTGGTT TCCTTCTTTT ATGATATCCA GCGGCGGATA TTTGGGAAGT 
ATATTGTTTT TTGCACTGAT TATGTTTTTA AAAAAGACAA ATGCCAAAAA 
ATATCTTCTT GGAAGTTTGG CAATAATATA TCTTTTTATC TCCATAAGCG 
TTCCTGCATT AAGGGGTACT GTTTTGTATG CTGCTGTATT TACTGCAATT 
GCGATTCTTC TTTATATGAT TCAAAGAGGC GGCGTGGAGG AAATTGCAAT 
TGATGTGGTA GCGATGTCTT CCGTCGCATA TATTATTTAT GAGACGCTGG 
TTGATACCGT GTTGTTTAAA ATTAATCAGC AGTTTTCGAT TATAAAGGGA 
TGGAACACGG GTATACCTTT GGATATGGCA AGATTAAAAA ATATTACCGG 
ATTGCCGGAA TTGCTGTGGG CCGTGGTGTG GATTGTAATT GCGGTATTGG 
TGATAAACGC GGTGGTTTTA AAGATGGGTG GCACAGGAAA AAGGTAGGAT 


>NC_017304.1:1402749:1403248
CAAGACGAGT ATTAATTATG GCAATGTTTG TGTGTTTTTC GATGAGGACA 
ACAATGTAAC TGTAATTCCT TACAAAAAAG ACAAACATGG TATTGGGAGA 
GCCGTGGAAA ATCCAATGTT TCTGAAGGCA CCATACAAGC CTTTGGAACT 
TGGTAGCCTG GTAAGGTCCT CTATGGCGAT GTGCAGCGGC AAAATAATTC 
ATTCCGACAG CCAGCTTATG AGCAAGCTTA AATGCAAATC ATGGGATGAA 
TTTGCAAAGG GGAAAAGAAA CATTTCCATT TACTACAAAG AAGCGCTTGG 
TATTGTACTT AACACAACCA AAAGAAAGCC TGACGGTACA TACAGTTTTA 
ATTTCAGAGG CTACGAAAAA GTTCTTAAGA AAGACGTCAG TGATGAGGAA 
TTGGGAATTG TGATAATGAG TTTGCTTGAA AGATGTAGAT AAACAAGGTG 
TGTGCGGACG GGACAGCGGT CTTTTCAGAC CGCTTTTTTG TTGTTTTTCT 


>NC_017304.1:141001:141500
CGTCAATTGT TTCCATCACA TTTTTAGTGA TGCTTTCACT TGTCATGGAA 
CTGTCTTTTG CGTAAGCCTC TGTAAATTTC AGTACGCCAT AGCGTTTTCG 
GCATTTTTCA CATACATCCA GATGCTCTTT AATTCTCTTT TTCTCTTCTT 
CCGAAAGATG ATTTTCGGAA TATTTAATTA TGTCTTCAAA ATTAAAATTG 
CATTTCATTT TTATCCACCG TCCTTTTCGA GTTCTTCATA CTTTTTGCAA 
ATACTCTGCT TGGCTCTCTG GATTTTCATC TTTGCAGCTT CAGGAGAGAT 
TCCCAATATG TCGCCGATTT CTTTAAAAGA AAAATCCTGC ATATATCGTA 
GAAGCAACGC TGTTTTCTGG TCTTCCTTAA GCTCGTCGAT AAGTTTGATT 
ATTTCCTTTT GCCGCTCTTT CATTTCATAG GCCAGCTCGG GATAATCACT 
GAAGTTTGCA GGCAGCTCAG ATACGTTTGT GTAATAGTCA ACACTCTTTA 


>NC_017304.1:1420800:1421299
TTCATGGTGC TGACATCTTT GATGGATCAT AATGCCATTG CAAGGGGTAA 
ATGGATTGCA CCTACTCGAT TCTCAAACTA TGTTGAAGTC TTCCAAAAAC 
TTCCTTTCGG TATTTATTTC AGAAACAGTC TTATTGTATG TTCAATTGTT 
ATGGTTGTGG CGCTCGTTAT TGCAACGCTT GCAGGTTACT CTTTGGCAAA 
ATACAAATTT CCGGGGTCAG GTTTCTTTGG TATTCTTATT CTTGCAACGC 
AATTGCTTCC TGGAATGATG TTCTTGCTTC CTCTTTATCT CGACTTTGTT 
AAAATTAAGC AAGCAACCGG AATACAGCTG ATAAACTCGA TTCCAGGACT 
TGTAATAGTA TATTCGGCGT TTTTCGTTCC TTTCAGTATC TGGATCATCA 
GAGGATTCTT TGCGTCCATA CCCGGTGAGC TTGAAGAAGC TGCCAGAATA 
GACGGATGCA ATAAATTTAC AGCTTTCCTG AGGGTAATGC TTCCTTTGGC 


>NC_017304.1:1425864:1426363
AGATTCCCTT GTTCTGTTTG ATGAGCTTGG AGCGGGAACA GACCCTACCG 
AGGGTGCCGC CCTTGCAATG TCAATACTTG AGTATTTAAG AAACAAGGGC 
AGTACAACGG TTGCCACCAC CCATTACAGC CAGCTGAAAG CGTATGCCGT 
TACCACAAAA TTTGTGGAAA ATGCCTGCTG CGAGTTTAAT GTGGAGACAC 
TAAGGCCCAC TTACAGGCTA TTGATTGGAG TTCCCGGAAA AAGCAACGCC 
TTTGCAATAT CAAAAAGGCT GGGGCTTTTT GATGACATTA TTGAGAAGGC 
CAAAGAATTT TTAACCCAGG ACGATATAAA GTTTGAAGAC ATGCTTATGT 
CGATTGAGAA AAACTTAAAT CAGTCCGAAA ATGAAAAAAT GAAAGCTGAA 
AGCTATCGAC TCGAAGCCGA AAAGCTAAAA AAAGAGCTGG AGGAGCAAAA 
AAGAAAGCTT GCTGAAAATC GGGAAAGATT AATACAGGAA GCAAGAGCTG 


>NC_017304.1:145070:145569
TTATTGAACT GGTGAAAGAA TTGAATGTGC CAATTATCCG TTATCCGGGA 
GGCAATTTTG TGTCCAATTA TTTCTGGGAA GATGGAGTCG GGCCGGTAGA 
GGATAGGCCC AGACGCTTGG ATTTGGCTTG GAAAAGTATA GAACCCAACC 
AGGTTGGGAT TAATGAATTT GCAAAATGGT GCAAAAAAGT AAATGCTGAG 
ATAATGATGG CAGTGAACCT TGGCACCAGA GGGATTTCGG ATGCATGTAA 
TTTGCTGGAA TACTGTAATC ATCCGGGTGG TTCAAAATAT AGTGACATGA 
GAATAAAACA TGGAGTAAAG GAACCTCACA ACATAAAGGT TTGGTGTCTT 
GGCAATGAAA TGGACGGTCC GTGGCAGGTC GGGCATAAAA CAATGGATGA 
GTACGGCCGG ATTGCTGAAG AGACTGCAAG GGCCATGAAA ATGATTGACC 
CTTCAATTGA GTTGGTTGCC TGCGGAAGTT CCTCCAAAGA CATGCCCACT 


>NC_017304.1:1462497:1462996
TGGGCTGGCC ATCTATGGAG GATTAATTGC AGCGGTAATT ACGGCATATT 
TTTTTGCAAG AGTAAAAAAG ATAGATTTCC TGCTCCTGGC CGATCTTGGC 
TCTCCATACT TTGTCCTGGC CCAGGCAATT GGAAGATGGG GGAATTTTGT 
CAACCAGGAA GCCTTCGGGA CAAATACCAA TCTTCCCTGG GGAATGCACA 
GCGAGGCAAT TGAAAGTTAT TTAAGGACTT TGGGTGACAG CAGTATTGAT 
CCTGCAATGC CAGTTCATCC GACGTTTTTG TATGAATCCC TCTGGAATTT 
CGGGGTTTTC TTTTTCCTGA TTTGGTACAG AAAAAGATAC AGAGTGCGTG 
GCGAACTGTT TTCCTTCTAT ATGCTCTTGT ACGGTATAGG CAGGGCATGG 
ATTGAAGGGC TTAGAACCGA CAGCCTTTAT CTTGGACCTT TCAGGATTTC 
CCAGGTTCTT GCCGTTGTTT TTGCGATAAC TTTTGCTGTG ATAATAATTG 


>NC_017304.1:1473309:1473808
ATAGCCTCAA CGAATGCAGT GAACATTACC GACGGGTTGG ACGGACTTGC 
AGCAGGAGTG ACTTTGATAG TAACTGTCTT TTTCACCATA GTGGCAATGA 
CCAGAAGCGA GTGGGAATAC ATAAAAATGT TTTCGGCCAT GGTTGCCGGA 
GGATGTTTGG GTTTTTTGAC ATTTAACGCG TACCCTGCAA GAATTTTTAT 
GGGAGATACA GGTTCTTTGG CATTAGGCGG TGCCGTAGGT GCAATTGCAA 
TTTTGATGAA AATGCCTCTC ATACTGTTGA TTGTCGGCGG TATTTACGTT 
GTTGAGGCAT TGTCGGTTAT GATACAGGTG CTTTCGTTTA AACTGACAGG 
CAAAAGAGTT TTCAAAATGG CACCTATTCA TCACCATTTT GAACTTTCAG 
GCTGGAAAGA AGTAAAGGTG GTTCTGGTAT TTTGGACAAT AACGGTACTT 
CTTTGCATCC TTGGTTTCTT TGCGCTGAGA CTTAAATTTT ATTGATTTAA 


>NC_017304.1:1473779:1474278
TGCGCTGAGA CTTAAATTTT ATTGATTTAA CCGCGATTTT GCAAAGTAAA 
AATCCGGCCA AAAATATTAA CTGCTTTTAA GGCCGAATTT CAGAGGGGGA 
AAACGATGAA AGCTGCAGCA ATAAAATCTT CAACAATGAA ATCTGCAATT 
ACAACTAAAA AGCCGTTTGA TTTTTTAATA TTTCTGACTG TGTTGATAAT 
GCTTACCATT GGTTCTATAA TGGTATTTAG TTCCAGTGCT CCCCATGCAT 
ATAACTATAT GAAAGGTGAT TCGTATCATT TTTTAAAGAA GCAGTTGCTG 
TATGTTCCTG TGGGACTTTT TGCGATGTTT GTCACAATGA ATATTGACTA 
CAGAAAACTT GGTAAATTGT CGCCCATTAT CATGCTTGTA AGTTTAGGGA 
TGCTTTCTGT TGTGTGGATT GACGGAATCG GTGCCACCCG TAACAATGCA 
ACCCGGTGGT TTGACCTTGG ATTTGTTGAT TTTCAGCCTT CTGAATTTGC 


>NC_017304.1:1483263:1483762
AAATTTTCCG GTGGTACCGT TCATAATTTC AATATGATGA ACATCTTTAA 
AATCCATTTG GGTTATTTCC TTAAATTTAA TGTTATCTGT ACTTTTTATT 
CCGGCAGCAT TTGCAACCTG TGTAAAAGGA GAATTAAATA ATGACAGTAC 
AATGGCAATG ATAATGCAAA AAACTTTCAC TATTATTTAC ACCTCCTTCA 
TAATCTGTCT TATATTGCCT TTTTACTTCA TTATAGCATG GCAGTTTATA 
TTTGCAAATA ACAATAAGAA CAATGATATT TATATCTGAA GATGAGAACA 
TGACTTTGTT CTGCAACGGG CTTGGTCTTT GTATGAATTT TTGAATTTTA 
GATTGAAATA ATAGAACACT ATTGTTAGAA TATACAAAGT GCTAGAAAGA 
GAAAAGAGGG TGTTGGGCAA GTGGAAAAGG GATTGATTCA GGTTTATACC 
GGGGACGGAA AAGGCAAGAC TACTGCAGCC ATAGGGCAGG GCATAAGGGC 


>NC_017304.1:1488842:1489341
GACGGGTTTT TATGTTGACG AGAAGGAAGC CAAAAAGGCA ATAACAAATC 
AGATAGATCC GGTTTTAAAG ATCGGGGATT ACAGTGTTGT ATCTCCGTCC 
GAGTCAAGAA TAGTTGTTCT GTCAAAAGAC GGACAGGTTA TGCTGATGTT 
TGATTCACTA TATTATGCAT TCCAGGTGCA TCCCGAAGTC AGTGATGAAA 
CCGGTGTTTT AAGGATTAAC GGGGATGACG GGAAGAGATA TCGCGGAGCA 
TTTGAAATTT TGAGACTATC CGGAAGTGAC ATGACGGTAA TTAATGTGAT 
TAATATTGAA GAATATTTGT ATGGGGTTGT GCCCTATGAG ATACAGGCAA 
GTTCCCACCC TGAGGCCTTA AAAGCCCAGG CTGTTGCTGC AAGAACCTAT 
ACGGTGAAAA ACTTGAACAA ATACAAAAGG CTTCAGTTTG ACTTGTGCCC 
CACTGTGTAT TCCCAGGTGT ATAAGGGCTT TGACGGAGAA ACGGCAGCAA 


>NC_017304.1:149174:149673
AGCAGGTTTC TTCTGAATTT GTTGAATTCT TCACCCACCC AAAGGCTGTA 
TAAATCATTG TCATTAACGT TTCCTATTAC TTTGGCTGTT TCCATTGCAC 
AACATGGCAC AATATTTCCT TCCGGATTAA TCTGCATCAT GTAAAATGGC 
TGTGGGCAAA CTTGAGCTTC TAAAATACGG TTTCCGTTTT GAGTTAAAAG 
ATTATCCGAA TCCATGTTAA ATTTGTCTTT GTACTCAATT TGCGGGACAG 
CCGGCAAAAG ATGTTCAATT GCGATAATAT CGCAAATATC TCCGAACATA 
TTTAAAAATT TTTCCTCGTC TCCTTCTTCC AATGCACAAT CGATTATTTT 
TATATATAAC TGTGTGGTGT TTTCGCTTTT TTGCTTGGCA TTATAAAAAT 
AAGACAAATT ATCTACAATT TTTGATATGC CGACTTTTTT ACCGGAAATC 
TCTTCATATT TTCCAGATGT AACACCTTGT ATTGATACTC TAAGCTTTGA 


>NC_017304.1:1495112:1495611
GTTCGGAAAA AAATCCGGTG ATTTTTGAAA AATAGTAAGG AATACCATTA 
TCCTTACTAT TTTTTTGAGG CCATTTGATA CTAATAATAT TAATGATAAA 
AGTTTATTTT AAGTGAGGTG TAAAAATGAT TTTAAAATCA AAAGACCTCT 
TAGGACTTAA GGATTTAACG GCAGAAGAAA TACAATACAT TTTAAATACT 
GCAAAAACAA TGAAGGTTAT TCTTTTATCC AAAAACAAGA AGGCTCCTCA 
TTTGCAGGGA AAATCAATAA TTACCCTGTT TTATGAGAAC AGCACAAGAA 
CAAGATTATC CTTCGAGCTT GCTTCAAAAT ACTTAAGTGC CAATGCAGCA 
AATATTTCAG TGGCCGCAAG CAGCGTTGCC AAAGGTGAAA CACTTATAGA 
CACCGGAAAG ACAATTGACA TGATGGGTGC GGATGTAATC GTAATAAGGC 
ATTCCATGTC GGGAGCGCCT CACCTTCTTG CCAGGAATGT AAAGGCATCG 


>NC_017304.1:150752:151251
TAATTTCCAC TCTTTCTGCA ATTTCTGCAT CTTTAGCCAT CTTTACCATG 
ACAGGAATGT CTTTATTAAT CAATGGCTCT CCTTGTCCCA TTAAACATAA 
CATTTTCAGT TTGTCCGGAA ATTTTTTCAT TTGGTGAATA AATTTTCCGT 
ATGTCTCCAT TGACATGTTT TCAGGGACAA AATCATAAGT CTTTTTCATG 
GCGTCCAATC CCAAAGAATG AGCACAGTAT ACGCACTTGA AATTACAATA 
GGTTGTCGGA AAAACAAATA TGCTAAAAGG TGTTTTTAAA GGAATGACTT 
TAGACAGTTT TATTCTTTCT GTTCCATAAA TGGGTTTAAT TTCCGATGCC 
ATTTTATTCT CCTTTTAAGT CAAATTTTTA CACTTTTATT CAAACAGTTT 
TAAAAGTCTG GGCGCATCCG GGTCCAAATT CTCCAGTGGA TTGTTAATCG 
CATTAAAGCA TGTACAATTG TTGCACTCAG GTATGCTGTC TTTCTGATAG 


>NC_017304.1:1515717:1516216
TTCTGATAAG ACAGGTAAGC AGCTCGGTGC TGTTTGAAGA TTCAATAAGA 
AATATGATTG AAGACGGGGT GGATACTTTT GTTGAGATAG GTCCCGGCAA 
GGTACTCAGC GGTTTTGTCA AGAAGATCAA CAAAGAGATG AAAACTCTTA 
ATGTTGAGGA TATTGAATCT CTCAATAAAA CATTGCAGGA ACTTGGAGCC 
TGAAAGTATA AATCTATTCA TAACGGCAAA GCGAGGTGAA TAGTATGCAA 
TTGAAGGGAA AAACTGCGAT TGTAACCGGC TCGAGCAGAG GCCTGGGGAA 
GGCTATTGCG TGGAAATTGG GAAATATGGG AGCAAATATC GTTCTTAACG 
GTTCACCTGC TTCAACCAGC CTTGATGCCA CTGCGGAGGA ATTTAAAGCT 
GCCGGGATAA ACGTTGTTGT TGCAAAAGGG GATGTAAAAA ACCCTGAAGA 
TGTTGAGAAC ATGGTTAAAA CGGCAATGGA TGCTTTCGGA AGAATTGACA 


>NC_017304.1:1525397:1525896
TTAACTTGGT GTTCAGAGAG TTGTTTGACG GCGGAAGGGC GGAATTGATT 
CTGGTAGACA AGGAGAATGT GCTTGAAAGC GGCATTGAGA TAGAAGTACA 
ACCTCCGGGG AAGAAACTTC AGAATCTTAT GCTTCTTTCG GGAGGAGAAA 
GAGCGTTTAC TGCAATTGCG CTGCTTTTTG CCATTCTAAG GCTTAATCCG 
ACGCCCTTCT GTGTGCTGGA TGAGATTGAA GCAGCTTTGG ATGATGCAAA 
TGTGTACAAG TTTGCACAAT ATTTAAAGAA ATATTCCAAT GTAACTCAGT 
TTGCGGTTAT TACTCACAGA AAGGGCACCA TGGAAGCTGC CGATACGCTG 
TATGGTGTAA CAATGCAGGA GCATGGTGTT TCAAAAGTGG TTTCCCTTAA 
AATGGGGGAA AAAGTGGGTT AAAAATATAA AGAAATTTGG ATGGAGGATA 
AGCAGGACAT GGGTTTTTTT GACAAACTAA AAGAGGGACT GAAAAAGACA 


>NC_017304.1:154555:155054
AATTCAGACA ACATTTATAA TACACCTCAT CTACATATTA GATATTATAA 
GAAATCGTTA GCTTTTGTTT CATGTTTAAA ATATTAAACT AATTTTCAAA 
AAATTGTCAG TACATAGAAC TAAAACAGAG ATGATTCCAA GGATTACTAA 
ATAGTTTATT GCCTTCTTCT ATTGATATAG TTTTAGTAAA TCAGATGCAT 
ACTCATCCAG TATATCTTCT TTAAACATAC CGTACTTATA TTGCTGACAC 
TTTGCACATA CTCGGTTATT TTCTTTTTTA GACTGCAATT GTAGCCTTCT 
GAAGCTATTC ATAACATCTC CGTTCCAGAT TTGCACCAGA CTTTGTTTTA 
AGCAGTCCCC AACAACTATT GGTTTTTCTA CGGTACAACA CGGTATGCAT 
TTTCCGTCAG GATATATCTG CAAACTATAA AATGGTTGCG GGCAAATATT 
GGTATTGGGT ACTTGGTTAC CGTTCATCGT AACATAAAAT TCATTTTGGT 


>NC_017304.1:1550597:1551096
TTTTCCAGGC AGCTGTTGAT ATAAACAGAA CCTCCAGCAA AGGAAAGGTT 
ACGGCTGTCT GTGTATGGGG ACCTAATGAC GCCAATACTT GGCTCGGTTC 
ACAAAATGCA CCTCTTTTGT TTAACGCAAA CAATCAACCG AAACCGGCAT 
ACAATGCGGT TGCATCCATT ATTCCTCAGT CCGAATGGGG CGACGGTAAC 
AATCCGGCCG GCGGCGGAGG AGGAGGCAAA CCGGAAGAGC CGGATGCAAA 
CGGATATTAT TATCATGACA CTTTTGAAGG AAGCGTAGGA CAGTGGACAG 
CCAGAGGACC TGCGGAAGTT CTGCTTAGCG GAAGAACGGC TTACAAAGGT 
TCAGAATCAC TCTTGGTAAG GAACCGTACG GCAGCATGGA ACGGAGCACA 
ACGGGCGCTG AATCCCAGAA CGTTTGTTCC CGGAAACACA TATTGTTTCA 
GCGTAGTGGC ATCGTTTATT GAAGGTGCGT CTTCCACAAC ATTCTGCATG 


>NC_017304.1:1557644:1558143
AACATGATGA GCCTGGAAGT TGGCAAAAAA GCCATTGACT TTTTGATTTC 
AGAATCGGGA AATCGGAAGA ATCTGGAAAT AGATTTCTTT GGCGGAGAGC 
CAATGATGAA CTTTGACGTG GTAAAGGGGA TTATTGAATA CGCCCGTCAA 
AAGGAAAAAG AACACAATAA AAATTTCAGA TTTACATTGA CGACAAACGG 
ACTGCTTTTG AATGATGAAA ATATAAAGTA TATAAATGAA AATATGCAAA 
ATATTGTGCT GAGCATCGAC GGGCGCAAGG AAGTAAACGA CAGGATGCGA 
ATAAGAATTG ACGGCAGCGG CTGTTATGAT GATATACTGC CGAAGTTTAA 
ATATGTCGCA GAGTCCAGAA ATCAGGATAA TTACTATGTT AGAGGAACCT 
TTACCAGGGA AAATATGGAT TTTTCCAATG ATGTGCTGCA TCTGGCCGAT 
GAAGGCTTCA GGCAGATTTC GGTGGAGCCT GTGGTTGCGG CAAAGGACAG 


>NC_017304.1:156035:156534
ATAAAGTTCT TATTTCAAGT GTATTTTTTA ACTTTATCAC AGCTTGTCCG 
CTTGGTTGGA GCAAATCTAT GATATTTTCC AACAACTTAA ACGGTTCTTT 
ATAAGAATTG AGTGCTTCGC CCAAAATGAT ATAGTCAAAA CTATCTTTAA 
CATAATATTC ATTTAAGAAC TCTATTCTGT CGCAATTAAC ATTTCCTTCA 
CATGTATGAA GCAAATCATT ATAATACTTT GCTTTTGTTG TAAATGCATA 
TAATTTAATA TTATCAGCGC CGTTAAATCT CAACTTATTT TTAATTTCTA 
AAATAGGAAT TCCACACTTT GTGTCTATTC CCAATACGTT GTTTTCACCG 
TTGGAATTTT CATATGAAGC CATATTTATT AATGGGGTTT CAAAATTGAG 
TAAGTCTTCC CAGGAATCAA TCCCATAGTA TTTGTCTTTG AAATTTTTTC 
TGCCATTTCT TAAAGATTGT TTGGTTGTTT CAGGATCCTT ATCTTCCATG 


>NC_017304.1:1561028:1561527
AAGCGGTATT CACGTACAAA AGTCATATAC CTTCAATCCA ACAAACAGCG 
ATGAAGCTAT CAGTTTTCTT GTTATAAAGT CGAGCGGCAA GCTTACCGAT 
GATGAACGCA ACAAAGTTCT TGATGCGTTG AAAGCTGAAT TCAACGTAAA 
AGAAAACGGT GAAATGAGAG TGAGGGATGT TGACCCTTCA ATAGGAGCCG 
AACTGCTTAC CAAAGGTTTG CTTGCGGTTG CCTTGTCTTT GATATTGCTG 
ATTTTATATA TTGGAATTAG GTTTAATATC ATGTCAGGAC TTTTGGCGGG 
ATTTACTGCC GTTGTGGCGG TATTGCACGA TGTTTTGATG ATGGTTGCGG 
TATATGCGGT GTTCAACATA CCTGTTAATG AGTCTTTTAT AGCAGCTGTA 
TTGACCATAC TGGGATACTC GGTTAATGAT ACCATAGTAA TATATGACAG 
AATAAGGGAA AACAGCAGGA TTTCCAGAAA AGATTCCATA AGAACCATTG 


>NC_017304.1:1561363:1561862
TGATGATGGT TGCGGTATAT GCGGTGTTCA ACATACCTGT TAATGAGTCT 
TTTATAGCAG CTGTATTGAC CATACTGGGA TACTCGGTTA ATGATACCAT 
AGTAATATAT GACAGAATAA GGGAAAACAG CAGGATTTCC AGAAAAGATT 
CCATAAGAAC CATTGTAAAC AACAGTATTA CGCAGTCCAT GTCAAGGACG 
ATAAATACCA GTGTGACCAC GTTAATATCC GTAATAACGG TTTATGCATT 
TGCAGCATAT AACGGAATCG GTTCGATGAA AGAATTTACT TTCCCATTGA 
TAATCGGTCT TATTTGCGGA ACTTATTCTT CAATATTTAT TGCAAGTCCG 
CTTTGGGAAT TGCTTAAGGA AAAGCAGGCA AAGAGAAAGG CTTCACAGGC 
TGCAAAGGCT TAAGTGGATT TTACTGCTTT TGATAATTAG ATGATTTTTA 
TTAGTAAACA AATTGGATGG AAGTTAAGGC TTCTGTCCAA TTTTTATTTA 


>NC_017304.1:1583918:1584417
GCTGGATCAG AAACTCGAGG AGGAAGCTCT TTACTGTGAG TATTCAAAAA 
AGCCTTTAAA CGTTCTTATG TTTGATATTG ACGATTTTAA AAAATTTAAC 
GACACTTACG GTCACATTTG GGGTGATAAG CTTCTTTCGC TTTTTGGCGA 
CATAATAAAG CAAAGCATTC GAAAGACTGA TATGGCTTTT CGGTATGGTG 
GGGAAGAGTT TATGGTTCTC ATAAGGGACC TTGACCTTGA GAAAGCCAAA 
TGCGTGGCAG ACAGAATAAG GTGTCAGCTT GAAAAACAGA ATCTGTTTTC 
CGATGAAGGC CATAACATGG GGAAGGCGAC TGTAAGCTGC GGGATTGCAC 
AATTTCCGAC GCATTCCGAT GATATAAAAA AGGTTGTCGA TTATGCCGAC 
CGGGCATTGT ATTATGCAAA GAAAATAGGA AAAAATATTG TTGTAAGCTA 
TGATGAAATA GGCAAACTTA CAGAAACGGT ACAGATTAAC GCAGATACTT 


>NC_017304.1:1596614:1597113
CACTGAAGTA TTGTACCTGG ACGGTCTGAT AAAATTACCA TGGGATTGAT 
GGAGGGACTG TAATGAGCAA GATAAAATTA CGGGATTTTC TTTCAGAAGG 
CGCTATAATC AGGACAAAGC ATTGCAATTC AACCAACTGG GTGACCAACG 
TCGTTTATGC CATTAATGAG GACTGGATTG AGGTAGATAT CGGCCTTGAA 
AAGGATTATA TTGACAACAT AATTATGATT GGAGATACAA TGAGATGCAA 
ATACAGTACT GATGAGTATG AGTTTATGTT AATTGGCTGG GTAACAAAAA 
TAAAGCTTGA AGAACCGCAG AGTATTACCA TCAAGATTCA TGATGTCGAA 
AGATTTGCAA ACAGACGTGA CAACTACAGA TACGATATAT ATTTGTGCTC 
AGTCATAAAG GCAAACAGAA ATGACGAAAA AGGCGTGTTT GCCATCATGA 
CTAATCTAAG CCAGGGCGGG GCTGCTTTTA TTGCCAAGGA AGATATCGAA 


>NC_017304.1:1597299:1597798
GTTGTTGGAT GAGCTTGAAA AAAAAGATAA AGAGTTCTAT AATAAACGAA 
GTAGCTTTTG GTCGAAGAAT AGCAAATATA ATAAATAATG GGGGATTTAC 
ATGGCTAAGG TAATTTTCGA TGAAAACAGG TGCAAGGGTT GTAAATTGTG 
TACAACTGTT TGCCCGAAAA AAATTGTTGT TATGAATGAG GACAAATTAA 
ACCAGAAAGG CTTTCATCCG GCAGGAGTAG TGGACATGGA CAAATGCATT 
GGATGTGCTT TTTGTGCAAC TATTTGTCCT GATTGTGTTA TAGAAGTTTA 
TAAATAACTT GTAAAGATAA AGTTTTAATG AAACAAGATT AGGGGGACTT 
GAAATATATG GGAGAAAAAT TGTTAATGAA GGGAAACGAA GCTATTGCAG 
AAGCTGCTTT AAGAGCAGGA TGCAGGCACT ATTTCGGATA CCCGATTACA 
CCACAAACAG AAATTGCACA TTATTTGGCA AAGAAAATGC CGGAGGTTGG 


>NC_017304.1:1601948:1602447
AGCCGGAGAT GTACAGTCCC ATGCCGTATA TCCTCTTGCC TCGAAAGTTG 
CTCTCAAACC TCCGGAAGGG AAAGATGAAG CGTCGGACTC TCCCTTTATC 
AGTTCTTTTC CAGAGAATTC CATTATAACT TTTCCGTCCG ATGTCGGTGA 
AATAAAGGAA TCGTGCTTTT CAGCCGTGAT TCCGGTCATG GGCTGGAACC 
AGTGGGTGTA ATGAGTTGCC CCCTTGTCGA TTGCCCAGTC TTTCATAGCG 
TTTGCAACTA TTTCTGCTAT ATCCCGGTCC AATGGAGTTC CTTCATCTAT 
AGTCTTCTTT AATGCTTTGT AAGCCGGTTT GGGAAGGCGT TCTCTCATTG 
CGGCGTCATT AAACACATTC GCACCAAAAA CCTCTGTTAA TGAATAGGTC 
TGTAATTCGT CATTAACCAT CAGTAAAATC CCCTTTCAAT ATGTAGATAA 
AAACACACAA CTACCAAAAA CTGTAATAGC GAATTATAAG AAAAAGGCGC 


>NC_017304.1:1627721:1628220
GTATTGTTAA AAATGAGCTT CCTGAAAAGT CTTTGTACAG CGCAATGAGA 
TACAGTCTCA TGGCGGGAGG AAAGAGGCTT CGGCCCGTTC TTTCCCTTGC 
GGTATGCGAT ATGCTGGGAG GAAGTGTTGA ACAAGTGCTT CCCTTTGCGT 
GCGCCGTTGA GATGATTCAT ACATATTCTC TCATACATGA TGATCTTCCG 
GCCATGGACA ATGACGATTT CAGGAGGGGC AGGCCCACAA ATCACAAGGT 
ATATGGCGAA GCGTTGGCAA TACTTGCAGG CGACGGTCTT TTAAACCTGG 
CATTTGAGAT TATGCTGGAG AATATAATAA AAAACGGTGA CATGGAGAGA 
AAGTCAAAAG CGGCGGCAGT AATTGCGAAA GCCGCAGGGA TGAACGGCAT 
GATTGCGGGA CAGGTTATTG ATCTTGAGTC GGAAGGAAAG CAAGTGGACA 
ATGAGATTTT AAATCGTATG CACAGACTGA AAACCGGAGC GCTGATAAAG 


>NC_017304.1:1630806:1631305
TCCAACTTGG GAGTCGTAGA GTTGACCCTT GCGCTTCACA GGGTGTTTAA 
CACTCCGGAG GATAAAATTA TATGGGATGT AGGTCATCAA TGCTATGTTC 
ATAAGATTAT CACCGGAAGA AAAGACAGGT TTGACACCAT AAGAAAGCTT 
GGCGGACTTT CCGGTTTTCC AAAATCGGCG GAAAGTGAGT ATGATGCTTT 
CAATACCGGG CACAGCAGTA CTTCCATATC TGCAGCCCTG GGTATTGCAA 
AAGCAAGGGA TTTAAGAAAA GAAAAATATT CGGTTGTTGC CGTTATCGGA 
GACGGTGCCC TGACCGGAGG AATGGCTTTT GAAGCATTGA ATGATGCGGG 
AAGGTCACCG AATAATCTTA TTGTTGTATT AAATGATAAT GAAATGTCAA 
TTTCGAAAAA TGTAGGAGGG CTTTCAGTTT ATTTGAGCAA AATTCGAACA 
GAACCCTTCT ATTTTAAAGT TAAAGAAGAT ATAGACATTA TTTTAAACAA 


>NC_017304.1:1644198:1644697
GAGAAGAAGG CTGGGAATTG CACAGGCTAT GCTGGGCAAT CCTGCATTTA 
TTATGGTTGA TGAACCTACA GCTGGTCTGG ACCCTGAGGA GCGTATAAGG 
TTCAGAGGAT TTATAAGAAG AGTTGCCGCA AACAGGGTTG TATTGCTGTC 
CACTCATATT ATTGAAGACA TTAAAAACAA TTGCGATGGA CTGGCATTAA 
TAAATAACGG CAAGGTTAAG CAGTTTGACG GTTTTGAAGA ATTGGAAAAC 
ATGGCAAAAG GGAAAGTATG GAAAATGGTT ATAAACAGTA ATGATTTTTA 
TAAAATAGAG GGCAAGTACA AGATACTTTC AACAAACACC AATGCGGATA 
ATAATTTGGA AATTCGGGTT TATTCCGAAG AAAAACCGTC GGAAGATGCG 
GAGGCGGTTC AACCAACGGT GGAGGAAGGT TATTTGACAT GGATAAACGC 
GTAAATAAGA TGGTACCTTT GATTTTTGAT TTGAAAACGG TAAGTTATGT 


>NC_017304.1:1651827:1652326
TTCTTAAGGC AGCCAGAATG ACTGTGGTAA AAGGCAAGCC GCTTTTGGGT 
GTTAATCTTG GGAAGCTGGG TTTTTTGGCG GATGTCGACA AGAACGATAT 
TGAAAATGCG GTAAAGCGGC TGGTTGAGGA TAAATTTACC GTCGACGAAA 
GAATGATGCT TGATACCGTT ATTGTAAGGG ACGGCAAAAT AATTGCAGAG 
GATATTGTCT TAAATGATGT TGTTATTTCC CGGGGAGCAA TATCCAGGAT 
TTTGCATCTT AAAACATATA TTAACGATGC CTTTATGGAT CTTTATCCGG 
GAGACGGGCT GATTATCTCG ACACCGACGG GTTCTACGGC CTATTCTCTT 
TCGGCGGGAG GACCTTTGGT GGAGCCGGAT GTGGATTTGA TTATCTGTAC 
CCCCATATGC CCGCACCTTT TGTATTCAAG ATCTTTTATA ACTACGGCCG 
ACAGGGTGAT AAAAGTGGTG GTGGCCGAAA GCAGCAGCCA TGAAGCTATG 


>NC_017304.1:166144:166643
ATCCTTCAAT GCTTCCTGCA AATCCTTTGC TGAAGTAATG TTGTACTCAG 
AAATGAGATT TCTGATAAGC TCTTTCTTTT CTGGTGTTAT TATCCTTTTT 
CTTGCCATAA AAAACTCCTC CTATACTTTA TTATTCTATC ATAGAAGGAG 
TCAATTAGTT TACATAAAAT ATTTTACAAT CTCTATTATT ATGATAAATA 
TTACAATTCT TTAGTAAAAA ACGCAAGTGC CAACACAGTT AATTTGCAAT 
TTCTATATCA ATCTACTACA CTTTTTCTTC AATTTTAATG AATCGTTCAG 
GTGCACAACT TGATGTCTGG TTATGGGCAT AAGTATTAAC CCTGCTATAT 
TCTTTTTCCC CCAAAAGTCC AATAACCATT TGGAATCCTC GACATCTAAG 
ACTCCGCCTT CGTCTAAAAT ATGATTCAGT CTGTTTTTTT GGACTTTTTT 
CTTAAAATCA TCAGGTTTCA GTTTTAGAAT AACCTCTCTG GTTCTTTTTC 


>NC_017304.1:1670041:1670540
CGAAGGGCGT ATATAGTATA ATCAAGGGGT TCAGGGAAAC TCTGGTTTCC 
TGAACCCCCC TGTAATATTT TATACGCATC ATCTTTGTCA AATTTTTCTT 
TTGTAAGAAT TTCTTATCAG AAATTCTTTT GAATCTATAA AATTTGACAA 
AGCAGACTTT CGAGTCTTAA AATATATTTA AATACTAACA TAGAAGGAAA 
ATTAGTTTAC ACAAAAATAT TTACACTGCC TTTTATTTTG CGGCATGCAA 
ATGCTTTGAG TTTGTAAAAG GATATTTTAT TATTTAACAC TGGGATGCTT 
TATATGGCAA AGATACTGTA AATTCCGTTC CTCTGGACAC TTCACTGAAA 
ACATCGATGG TGCCTTTATG TTCATTTACT ATGCATTTGG CAATGGCCAA 
GCCCAATCCC GAGCCTCCGT GGTTTCGTGA ACGGGATTTG TCCACCCTGT 
AAAATCTGTC AAAAATTTTG TCAATATGTT CTTTGGCAAT GCCTTCTCCT 


>NC_017304.1:1671641:1672140
CAATATTGTT AAGCTCAATA TCTGTTTGAA AGCCCCATAC TTTCTCAAGG 
AGTTGCTCTT TTGAAACCAC TATGTTTTTG TTTTTAATGA GTATTTCCAA 
AATTTGCGAT TCTTTTGACG TAAGTTTTAT GGTTTGCCCG TTTACTTTTA 
TTTCTCCCTT CATGCAGTTA AAGCTCATGT TTCCTATATT TATTTCTTCA 
TTTACAAATA TTTCGCTTTG TCTTCTTCCC AAAGCTCGTA TTCTTGCAAG 
TAATTCGCTT TTGGAAAAAG GTTTTGTCAG ATAATCGTCG GCGCCGCTGT 
CAAGACCTTC AACTCTGTTT TTTACCGAAT CTTTGGCGGT TAGAATCAGA 
ACAGGAGTTG TGACACCCTG TTTTCTGAGA TCTCTTAAAA CGTCAAGCCC 
GTCTTTTTTG GGCAACATTC TGTCAAGGAT AATGACGTTG TACATATTTG 
TCTCAGCCAT CTGCTGGCCT GTTATCCCGT CAAAAGCGAC GTCAACTATG 


>NC_017304.1:1676106:1676605
CATCTTGTAT TGTGGAAGAG GACAGAGGCA TCCTTGGGAG AAGTTCAGTT 
CCTTGGGTTT GATTTTGGTT CAGGAAAGCT TCTTGCCGCA CCGAAGCCTT 
TGGAAAGAAA GATTGAGTTT ATCGGAGACT CCATCACATG TGCATACGGA 
AATGAAGGAA CAAGCAAGGA GCAGTCTTTT ACACCGAAAA ATGAAAACAG 
CTATATGTCT TATGCGGCAA TTACAGCCCG TAATTTGAAT GCAAGTGCAA 
ATATGATTGC GTGGTCCGGA ATCGGACTTA CCATGAACTA CGGCGGAGCC 
CCCGGACCTC TTATAATGGA CCGTTATCCT TATACCCTTC CTTACAGCGG 
AGTCAGATGG GATTTTAGCA AATATGTGCC TCAGGTTGTT GTAATCAATC 
TTGGTACCAA TGATTTTTCT ACATCATTTG CAGATAAAAC AAAGTTTGTA 
ACGGCATATA AAAACCTTAT AAGTGAAGTT CGCAGGAACT ATCCGGATGC 


>NC_017304.1:1686157:1686656
TCCTGAATGG GGTCAGGAAA GAATTACAAA CATGGTAAGA GAACGCGGTG 
ACTGGTGTAT CTCAAGGCAA AGGATATGGG GAGTGCCTAT TCCGATATTC 
TACTGCAAGG ATTGCAAGAA AGAACTTATA AATGATGACA CGATTAAAGC 
TGTGGCCAAG CTGTTTGCGG AAAAGGGCTC CGATGCATGG TATGAGTATG 
ATGCAAAGGA TATCCTGCCC GAAGGTACGA AATGTGAATG CGGATGCAAA 
GAATTTACCA AGGAAAAGGA CATCATGGAC GTATGGTTCG ATTCCGGTTC 
CAGCCATGCT GCCGTTCTTG AAACAACGGA AGGCTTGACA TGGCCTGCGG 
ACATGTATCT GGAAGGAAGC GACCAGCACA GGGGATGGTT CCAGTCATCG 
CTCCTTACGG CGGTTGCCAC AAAAGGCCAG GCTCCTTACA AGACAGTGCT 
GACCCACGGC TATGTGGTTG ACGGTGAAGG AAGAAAAATG TCCAAATCCC 


>NC_017304.1:1687461:1687960
ATGAAGCTTC GGACGGTAAG TACTATGAAG ATCCGGATGT TAAGGGAATA 
AGAGTTAATA TTTCCATGGC TTCGGGATCT AAATGCGAAA GATGCTGGAT 
GATTAGCGAA TCAGTTGGAA AGAATGAAAA ACATCCCACT CTTTGCGACA 
GATGTGCAGA AGTAGTTGGC TAAGTTTGCG GTTGATTTTA CAGGCTAAAA 
GGTTTATCCT TTTAGCCTGA TACAAATACC GAAGGGCAGG CTGATTGCAA 
GATGATAAAA CTAAACGTCA ATTTACAGGA CAGAAGTTAC CCAATTTATA 
TAAGTACGGA TTATTCCCAA ATAGGTAAAT GCATTCAAAG TGCAAAACTT 
ACAGGCAAGA TGGTTTTAAT AACCGATACC AATGTAGACA AATACCAGGC 
GGAAGAATGT GTAAAAGCTT TTTCGGATGC GGGATATGAA GTAAGTAAGT 
TTGTTATTCC CGCAGGAGAG GAAAACAAGA ATTTGGATAC CACCAGGGAT 


>NC_017304.1:1719698:1720197
TCAGAAGGAA TTGATATAAT TGGATTCGGT GCAGGTGAAC CCGACTTTGA 
CACACCTGAT CACATAAAAA AAGCGGCAAT AGATGCTATA AATGCCGGGT 
TTACCAAATA CACTCCGGCT TCAGGTACAC TTGAGCTGAA ACAGGCTATT 
TGCCGGAAGT TTAAGAGAGA CAACGGGCTT GATTACAATC CTTCAAATAT 
TGTAATAAGC AACGGTGCAA AGCATTCTCT GGTTAACGCT TTGCAGGCAA 
TATGCAATCC CGGCGATGAG GTAATTATTC CGACTCCTGC ATGGGTAAGC 
TATCCTGAGA TGGTTAAGCT TGCAGACGGA GTGCCGGTTT ACATTCATTG 
TTCCGAGGAA GAGGGCTTTA AATTTACGAT AGATAAACTT GAAAAAGCTA 
TTACAGACAA AACCAGAGCA ATAATTATCA ACAGCCCGAG CAATCCTACG 
GGTATGATTT ACAGTGAAGA GGAATTAAGA GCTGTGGCCG ATTTGGCTGT 


>NC_017304.1:1728591:1729090
CTAAGTTCAA AGCTTCCTAA AAAAGGCGAA ACGGTTTGGC TTGCAGCGCC 
CACAATACTT AGTGTGGAGC CCAGATTACA TAAAGCAAAG GTTAAGTCTG 
CTTCAAACAA AATGTTGGTT TTTGAATATG AGGAAAAGGA TATAGAGTTA 
ACTGCAACAA GTGGAGCACC AATTCTGAAT TCGAAGGGTG AAGTTGTCGG 
TCTGAATGCC GCAGGTGGTG AGCAAAACGG TAAAAAAATC GGAGTTGCAA 
ATCCTTGCAC CGGCATGGCG AAAATGATAA AAAAGGCGTT GAGTAAAGAA 
GATTAATAGA ACGTGAACGT AAATAAAAAA CCCAGGGACT TTTTGTCCCT 
GAGTTTTTTA TTTGTGGTGC GAATTTTAAT AATTACTTGT ATTAATTATT 
ACTTAAAAAT TTTTCCTTTA TTGATTTCTT TACTGCTTCT TTGCTGTTTT 
AAAGTATGCG TTAAGGTGCG TAAGGCAGTT TGCTAATTCC ACGCAGAACG 


>NC_017304.1:174234:174733
TCAGAAATTT TATCGGGGAA ATATCATGCT ATGGTACTAA ACTTTCCAAA 
GAAGCAAATT GTAAGTTAAC TGAAGGACAA TTTGAGGAGA TGTATAAGGT 
TCTTTTAGAA TTTCCAAGAG AGAACGGTTT CGATAAAAGT AATTGGACTA 
TGACTGCTTT GAAGCAATGG ATCAACGAAA AGTTTGGAAT CAATTATACT 
GAAGGGGGAG CACGTACAAG CTTGTACGAA GGCGGGAATT TACAATGCAA 
AGGCAAAAAA ATAGTGTAAA AATGCAGACC CCGTTAAACA GGAGGCTTTT 
AAAAAGGGAC TTAAGGAAAC GGTGGATACT GCAGATGATA ATACTGTAAT 
TCTTTATGAA GATGAAGCAA TTATCACTCT GATGAACCGA CCACCACAGG 
CAAATGGGCT GCTGAGGGGA AGCAACCGGT TGTGCGAGAC CTTTTAAATC 
ACTTACTATT CAATGTATAA CGCTTTCTCA ATATTATTCA ATTGGAAAAA 


>NC_017304.1:176687:177186
TAGCAGAAGG AATAAGCATG GCCGACAGGG TTATTGTGCT GACAAAACGG 
CCGGCGACGA TCAAGGCAAT ACACGATATC AAGCTAAGCT GCGAGAATCG 
GACACCGCTT GCTTCCAGAG AAGCACCGGA ATTCAGGGAG TATTTCAACA 
AGATATGGAA GGAGCTTGAT ATTTATGTCT GACAAAAACA AGCCGGACAT 
ATCCCCGGAA CACCGTGAGT TTTTGAGGAG AGTAAAGAGA AAAAAGCAAA 
TCATTCTGAT TACCCAAATA GCTGTATTGA TATTATTTTT TGCTTTCTGG 
GAATTGGCTG CCGAAGTCGG ACTGATAGAT CCGTTTATTT CAAGCCAACC 
TTCCAGAATT GTAAACACTA TTGTGAGCCT GTACAGAAAC GGCGAGCTGT 
TTCACCATGT TATCGTGACA TGTGTGGAAA CGGTGCTTGG ATTTGTTTTA 
GGAACTCTCA TTGGAATATT GATAGCAATA ATTCTCTGGT GGTCTGAGTT 


>NC_017304.1:1790900:1791399
TATGGTAATT CCCCGGGAGG GATCATTGTT GTACTTTACT ATCATATTGT 
TTATAACAAG CTTTACTGTC TTTTTGTCAA TGCCTGTTAT GCTGCTTAAT 
TTTTCAATCG AAACTTTGTC GCCTGAAGCA AAAAGCATAC CTTCGAATAT 
TCCTTCGAGT TTCTTTAGAT CCATTTGTAT CACTCCACTG CTGTCAGTTT 
TCCGCTGCCA CATTTTCATC GTCAATATCC TCAAGATTGG TATCTTCGCA 
TTTGCAGACA GTAATATCCG CAAACGGTTT TGGCTGTATC AGGGTTATTT 
TTTTCAGTTT TGCCAGCTCA AGTATCGCGA GAAAGCCTGT AACAATTTCA 
AGTCTGGATC TGGTTTTTGG AGAAAAAAGC TCCGAAAACT TGAAAATCGG 
CTTTTTAAGA AGAGTCCTGA TGATATCTCT GATTTTACTG CGCAGTGTGA 
CTTTTTCATG CTGCACTATC TGGGTCATTT TTCCGGTATT TTTGTTCATT 


>NC_017304.1:1806158:1806657
GAGTGTCTTA AGGTATGGGG AGTAATGTCT TTATTGATCT TTGCCTGATT 
TTTGTACTGT TTTATTATTT TCCAGAATCC CTGCCTGGTC AGCCTTTTTC 
CGTTTACATT AACAAACAGG GCCTTTTCAT CAGGTCTTTG TATTAAAAGG 
TTTCGAGACT TCGTCAAATA TTCCTGCAAC GCATTTACGG ATACTGAACC 
AATCGGAACA ATTCTTTCCC TTGCTCCCTT GTTGCACCTT ATATATTGCA 
TTTCAAGGTT TACATCATCC AAATCAAGGG AAATGAGCTC AGACACTCTT 
ATTCCTGTTG CGTAAAGAAG CTCAAGCATT GCCTTGTCCC TGTATCCTTT 
TAAGTCATCA CACTTTGGCT GTTCTAAAAG AAGCTCCACT TCTTTCGTTG 
AGAGAATCTG TGGAAGTTTC TTTTCTACTT TCGGTGACTC CAGATTTTCC 
GTAGGATCCT GAGATATTAT CCCTTTTTTG GTTAAGTATT GATAGAACGA 


>NC_017304.1:182027:182526
AATATCAACA ATAATTCCCT CATGGATGTT AAGGGAGTAA GTTGCCGCCT 
TGAAAGCGTA AAAAGCCTCT TCCTCACCGG AAAGCAGTCT GAAATTAATG 
TCTGTGGCAC CGGTTAAAAG CTTTAAAAAC TGATCCCTGT TTTCCGCCTT 
TCTTACCGCT GCAGTGGCAA CACCTATGAT GCGATTGCAG GGTATGCCGT 
ATGAATTGCA CAATTTCCTG TATAGTTTGA CGGTTTTTAC GGCTTTGTGC 
ATGGCAATAT CATTTAGTAG CCTTCCGTCA ATCATGTTTT CGCTCAGTCT 
TATGGTCTCT TTTATGTCAT CGACGAGTCT GAAAGTACCA CTGGGCAATA 
TTTCGAATAT AACGAGCCTT ACGGAGTTTG AGCCAAGGTC AATTATTCCT 
ATTTTTTTTG ACATGGTTAA TCCCACATTT CTTTTAATTT GAATTAAACT 
GCTTCTTATT CTAAGATAAA GCTGCCAAGT TTTTTCATCC TAATTATACC 


>NC_017304.1:1825775:1826274
ATCATAATAT ACAGTTTTAC AGGAAATATA GCTGAGGCTG TCAATAATGC 
CAATTATCAA TGGCTGATGT TTTATCCGTC ATTATATCTT TATGTAATCT 
GGGATGCTTA CAAATACGCA AAAGGAGATA ATTCGCCTAT GGCTTTTCTT 
CCTTATGTGT TTGCAGCATA CTTAGGAACG GTTGGCACCG TATATTCCCC 
ATCCTTTAAT ATTAACGGTG TGCTTTTCGG TCCGGTGTGG CTTCCTTTAA 
TTTGCATGGC AATAGGAATA TTTGCCGGTT ACATTATACA AAAACAAATT 
TGCAAAAAGA TTAACTTAAA ATTAGACCAT AAAGCCAAAA AATAAATTAC 
GACAATTCTT TTATATTTTG TACGGATCTT CATCAAGAAG GTAGGAGAGC 
ATTTCGTTCT TTTTTTCCTG TTTGTATATC CATTCCCTCA TTTCTTTCAA 
CCTTTCATAA TCCCAACGTC CAAACTTCTT TATATATTTG TCTTGAAGGT 


>NC_017304.1:1863519:1864018
CCATATAAAA AATCCCACGT TGCAATTCTT GACGGACGAA ATGCAAAACT 
CCAACGGCGG ATTATTCGGA ATATCTATAA GCACAAAATC AAAAGTCTCC 
TTTAGGGTGG TTATAACCCT GTCGACATCA TCCAATTGAA AATCAAAATA 
GTCCTCCATA GGATCAGAGG GACTTGGAGA CAATAGATAT AAATTCTTGT 
ATTTGGTCTC ATTTATCACA TCTCTTATGT CAACCTTATC ACTTCTGCAA 
ATCCTTATAA GACCCTTTCC CGCCGCATTT GCTTCGCAAT CAAGCAGCTT 
GTATATGTTC GGGTAAAAAA CCTTGGCATC CAAAATACAA GTATTAAACC 
CTTTTTGAGC AATTGCCACC GCCAGATTCA CAAGCAAAAT GGAAGAATCC 
GCACAATCCG AGGCGGGAAT AAACCCTATA ACATTATCAA TAATTTTATT 
TGTCTCCATT TCGTTATATA TCTTATCTCT CGGGGACAAC TTCTCAAGAA 


>NC_017304.1:1872276:1872775
GTATTTTCCA AGAAGCTGTG AACCTATGAT AGCATCCATC GGAACATTCA 
TAACCTGCAT GTTGATTCCC CAGAAGTAGT TTCCGGGAAC AATTGCATTC 
TTCCATGGAT TGTTCTCATA TCTTGTGAGT ATGTTTTCAA GCCAGATTCC 
AAACTCTGTA TCAATCCAGT CTACAACTTC CTGATCCTTG TTTTCAGCTT 
TCAAATACGA AAGGAATGCC GTAAGCCACA TATCACCCCA TGTATGAGCA 
TATGCAGTCG GGCTTTCGAA CTTTTGTGCA AAAGATTTGT AGTTTTGTTT 
AAAGTATGTA TGATAAACCT CTTCACCGGT AGCTCTGTAC AGCGAAGCTG 
CAGCCCAGAG TCTGTCTCCG CTGTCGTCAT ATACGTTGTA TGGACCCGGA 
GGTGAAACAA TGTTTTCAGG ATTCTTTTCA AGGAATTTCC ATGCATTTAT 
TGCCGCATCC AGGCACTCTT GTGCAAAATC AGGGTCAATA TCCTTGTAAA 


>NC_017304.1:190503:191002
TTTTTTATAA AATCATGCAT TTAAAGACTA TTGAACGCAT ATTCAGAAAC 
ACCGGTTTGC TTTCTGGATA TGCGTTCAAA ATATATCATG ATGATATATC 
ATGATGCAAT CTTTTTTCTT GTAAAATCAA GTTGTAAAGT GCGAAAGTGC 
TTATGATAAG AAGCGGAAAT GTCGGCATTG CAAATCTGCC TTCGCCGCCT 
TCCACAAGAG CTATCAGGAA AGACACGCCG ACAATCAAAA TATATGCAAA 
AGCGAAAATA AGCAGTGTTT TATGGCTGTC CGGCCTGTTT TCTCTTTTTC 
GCTGATTTAT GAAGAATACA AATGGTGCTG TTATGAAGGG GATTTGCAAT 
AAAATCAAAA TACTTCTTTG GATAATGTTT ACAAACTTGA TCGGCCTGGA 
CACATTTGTT TCCCTGCGGA TAAGGATTCC AAAAGTCTTC CAGAAATTGA 
TTTCGGATCT TATTACGGCT TTAATATATA TTTCCGGCTT TTTTAACATA 


>NC_017304.1:1928071:1928570
ATATGGCTAT CGCAGGATGA CAAGTATATT GAACAAGGAT TATCACATTC 
ATATCAATCG AAAACGGACC CGGCGTTATA TGAGGGAAAT GGGCATACAT 
GGATTCTGTC CTGGCCCCAA CCTCAGCAAA CGAATACATG GTAAGAATTT 
GTATCCATAT CTGTTGAGAA ACTTGAAAAT TGATCATCCT AATCAGGTAT 
GGTCCATAGA TGTGACCTAT TGCCGAATGA AACGCGGTTT CATGTATATG 
GTTGCAATAA CAGACTGGTA TTCTCGGTAT ATTGTTGGGT TTGAACTATC 
AAACACTCTT GATAAGACAT TCGTCATAGA AGCAATCCAA AAGGCCATAA 
AGCGATATGG CAAGCCTGAA ATCATGAACA GTGATCAAGG CTCACAGTTT 
ACCAGTGATG ATTACATAAA TCTATTAAAA AATAACGGTA TCAAAATATC 
TATGGATGGA AAAGGAAGAG CATTAGACAA CCAAAGGATA GAACGATTTT 


>NC_017304.1:19475:19974
TGAAAGAATA TTTTGCCAAT GCATAATAAA ATCATATTAA ATTTAAATTA 
AAGATGCAAG AAGCAGAATT TCTTCATTAT CATTATAAAT AGTATTAAAT 
TGAGATATGG GAAGAGGATT TTGCCCCAAT CCCACTTCAA TAGTGAATCC 
GGGTCTTCTG TACTCCTGTA TAAACCAATC CTTGTATCCG GCATAGGCAG 
CCTCGTAAGG GACATCCGAA ACAATGTATC CGCTTACCCT TGCAAAAGCA 
TTTGCAATTG TCAGGGACTC AGGTGGAGCA AGATTTAAAT AGTTCCAGTA 
TATTACTCTT CCCTGCGAAT GGTATGCCAG GGCAAGCCTG AAATCATGAG 
TTCTTGTAAA GCTCACCATA GCGGATGACT CGGGCTCTGA AAGAGTATAC 
GGTCCTCCGT ATCTTGTGGG GCCAGGACCG AATATACCCA ATGCTTCTTC 
CTGCGCTTTT GCTTCTTCCC AACTTGCCGG ATAATTTCTG TTTAAATCAA 


>NC_017304.1:195015:195514
TTATAATAAC AGGAATGATT TGATACTAAT CTTATTCCTG TTTTTTGTTA 
TTGCTTGCTC TTTTATTTTG AATATCAGGG ATAATTATAC TTATATTAAA 
TTACCGGGCC TCGATTTTAA TATTCCAAGC ACGTGCCTTT TTAAAAACAT 
TACAGGAAAA AACTGCCCCA GCTGCGGCAT GACAAGGAGT TTTGTTTCCA 
TAAGCCATTT TGATTTTACA GGTGCCATGC GTTATAACAT GGCGGGTATC 
TTTGCATATA CATGGTGCGT TCTGGAAATA ATATACAGGA TTCTGCGGGT 
GCTATCAAAG AACGGTTCGG TTCTGCTTAA GCCTGTGAGG TATCTTATAA 
ACATTATAAT AGTAATAACG GTAGTTGTTG CTCTTGTCAA TTGGGAGATA 
TTCAGGTATC TTATTAAATG GTAAGATATA AAGGACGCTG GCGATATATT 
TTAGTGTGGA ATAAATTATC GAACCATGGT ATAATATGTG ATTATGGATT 


>NC_017304.1:1956179:1956678
ACCTTGCTCC GACCACAACC TTGGTTCTGC CATCTCTTAC AAGCCTCCAC 
TGGTCATATC TTTCACCCAG GGACAATCGG CTGTGCATTA CAGCCACATC 
CTCACCAAAT CTTCCTTTAA ACCTGTTCAC CATCTGCGGA GTTAATGATA 
TCTCAGGAAC CAGGACAATA GCCTGCTTTC CCATACTAAT GCAGTGTCCT 
ATCAATTGAA GATAAACTTC CGTTTTTCCG CTTCCTGTGA TTCCATGCAG 
CAAAACTTCG TTAAACTCTC CCGAATCCAG CATGCTTTTA ACTCTGTCTA 
TTACAACCTG CTGCTCCTGC GTAGGTTTCA TTGGAAGTGT TCTTTCATAG 
GGCATGTTGG CTGCAGGGTC CCTTGTAACT TCAATATCTT CAAACTCCAA 
ATATCCCTTC TTTTTTAAAG TATCCAGAAC GCCTGCCGAC ACACCGACAA 
AGCGCACAAT ATCGCCCACC GGAATGTACT CATTTTCAGC GAGCAGTTCA 


>NC_017304.1:1981658:1982157
TGGTATAAAA ACTGGCATAT ACATTGATTT TATCACTGTC CTTTCGCTCT 
CCCACCTTTG AGTTGCCAAA ACAGCCCGTA ATGAGAAATA CCAGACATGC 
AACCAGAAAA GCCACCTTTT TTGTATTCTT TCTCATAAAA AGCGTCCTCC 
CGAAATTAAC TATTATAGCC AATCCATTTA CAGTTAATTA TATCCATAAA 
TCATTTTCAT ATTAACTATA TTTCAAGCAA CTTATTTCAA ATGCAAATCA 
TTTGCATTTA ATTTGATTAT ATATTGGACG ACGCAATACA GTCAAGCAAT 
ACTATTTATC CTTATTCTTT TTTACAATTA GGGCAGATAC CATAGATTTC 
AATTTTATGA CCGGTTATGT CAAAATCACT TCTCATACCG ATATCCTTTT 
CCATATTTTC CAAAGGGCAA AAATCTATCG GCACTGATTT ATGGCAATTT 
GTACAGACCA AATGATGCCT GTGACCGTCC ACCGTAAGCT CATACCTTGC 


>NC_017304.1:1990688:1991187
GTTGATTCTT CTACCATGTC CTTGAAATTT TTCGTCCATA AAATCAATAA 
TACCACTCAT CTTCTTTGTT TTAATATAAA CATCATAATC ATAACTGCTA 
AAAGCATTGT TGTCTTCAAC TGTCAATGCG GTATATCCCG GCGCAATAAA 
AGGCTCAAAT CCCGGGCGTT CATAAAATCC CACAACAGTG AAAGTACGTC 
GTTCCCTAAC TACCAATTCC TCTGTTTCAC CACCGTCTTT CTCATGCAAA 
TAGGAATTGT TCTGGTTAAG CTTAAAGCCG TCGGAAATCC TGTCGCCGAT 
TTCAAGGGAC AGTATATCTC CAATTTTAAA TTTCACTCCG CCGTTGGTCT 
CCACATGTTT CGGCAGGATA ATTTCAGAGT TGCTTTCCGG CATTCTTCCT 
TCTGTCAAAT GAATCGGCAT TGAATCCTTA AATCCTTCTC CCATCGCTCC 
TATAAACAAA TACGGCTTGT ACTCGTTCTG AGAGCCTTCG AGCCATGCAT 


>NC_017304.1:2002776:2003275
AGCAAACACG TATTCGGAAA AAGGAAGCCA ATTATTTTTA TAAGCTACGG 
AATTCTGACT GGCATCGGGA TGAATTTTTA TATCTGTCAT TAAAATTTTG 
CTGGCAATAT ATTCCAACGT CTCGTCGCTA AGTTCATCTT CATGCTCTAA 
TACCGCATTA ACAACATCCG GCGGAAAATC AACATCATTA TCTGATTTAT 
ACAACGGATC AAGCTTTTCA ACATCATACA AGCTGTATGC CAACTGCAAA 
ACATAAGTAT CTGCAGAAAT TTCACCTTTT TCAAAAGAGC GGGTAAGTTT 
TTCTTCCGCG GAAAATTTTT CTTCATAATC AAACCTGGCT TCCAACTTTT 
GCTGTTCTCT TTCTTCAATC TTGCTTCGTA TGGTATTAAA TGCAAAGAGG 
CCAACTGCCA AAACCAGAAT TGTTAATAAA GAATATCCAA AGCAGCCTAA 
ACAACCTATT TTCTTTTTTC TTGCGGGACG CTTTGAATCT GCAACATGAT 


>NC_017304.1:2003292:2003791
GCTTTGATTA TACATCGTAT CCCCCCTTCT TTATTTTAAC TGAACCACAA 
TTTTCTAGTG TATAATTATA GCATTTTTTC CTCTCTAATG CCACAATGAT 
AAATCCGGGG GATATACATC AAATATTGTC CACATATATA TTACATGTCT 
TGAAGCCGGG CTTATTTCTC TGTGCATGCA TCAGGCCATA CTCTCGTCTT 
GCAATTTATC TGCAAATTAT AAAGCCAGTA TTTGTTCTTT TAAAAACTTA 
TTTGCAACAT AAACTGCTGC CGAAGAAAAT TTGTTAAAAA TTTCTTTCTG 
CTGTTCGGTG TATTTATTGT AATTTTCCGA TAAGTTAGGA TCATTTGTAT 
AAAATGTTAC CGATGCTACC AGCTTAATAT CTCCTTTTAC AAACGCCATA 
GTAAAGCCCG TGTAACCACC GCGTGCGTCA ATAATCCCAT CTTTTGATAC 
TGCAGTTTCA TTTAATTGGT TAAACGCATC CGATGACATT GTACGCAATT 


>NC_017304.1:2011721:2012220
GCATATTCAT AGGGAAGCTT CGCAATACTG TTCAGTACAG CCAATGCTCC 
GTTTATATCC CTTCCATGCA TCGGATTTGC TCCCGGCGCC AAAGGTTCTC 
CAGCTTTTCT GCCGTCAGGA GTGTTTCCGG TTTTCTTTCC ATATACCACG 
TTTGAAGTTA TGGTAAGTAT GGAAAGGGTC GGAGTGGCAC TTCTGTAAGC 
CCTTTGCTTT CTAAGCTTGT TCATGAACAT TTTTACTACT TGCACTGCAA 
TTTCATCAAC ACGTTCGTCG TTATTTCCGA ATTTAGGATA ATCACCCTCA 
ACTTCGTAGT CAACAACGAG GTTGTTTTCA TTGCGTATCG GTTTAACCTT 
TGCATATTTT ATCGCGCTAA GGGAGTCTGC CACCACAGAC AAACCGGCTA 
TTCCGCATGC CATCGTCCTG AACACGTCTT TGTCATGCAA TGCCATCTGC 
AGCGCCTCAT AGGCATATTT GTCATGCATG TAGTGAATTA TATTGAGGGT 


>NC_017304.1:2025191:2025690
ATTCAGAACC GATGTATCAT CCGGATTTTG CTCCAATTCA AGCAGTGATT 
GGTTCAAACT TTGCAAGTGC TCTTTTGTTT CGTCGATAAA AATCTCGAGG 
TATTGACTCA TGTCCATTAT TCATGCACCC CCACTATTTT CATAATCTCA 
TTCGCTATTT CTTTCAGCGG TACAACAACA TCCACTACTC CGGTGCTAAT 
TGCGACCCTT GGCATACCAA ATACAACGCA TGAGCTTTCA TCCTGTGCAA 
TTATATATGC ATTGTTTACA CTCTTGAGCT TTTTGATGCC TTCACTTCCG 
TCCCGTCCCA TCCCTGTCAT TATGACCGCA ACAACATTTT TAAATCCTGT 
ATTGGACACC GATTCCATCA TTACATCAAC AGACGGTCTG TGACCTCCCA 
ACGGGGGATC TTTGGAAAGC TTTATTTTAA ATGTATCATT GCCATTCTTC 
TCAAGAAGCA TATGGAAGTC TCCGGGAGCA ATGTATACAT GGGAATTTTC 


>NC_017304.1:2029596:2030095
GTGTCATGGG TAATCGGCGC ATAATCTGCC AAAGTTTCCA GTATTGTTAC 
AATATCCCTT ACCGATACAC CTTCTTTTAA CAAGTTTGCA ATTACTTTCT 
GAATTTCTCC GATTGTCATT ACTTTCGGAA CAAGCTCTTC CACTATGGCA 
GGATAATTTT CTTTCACCTT GTCAATAATT GTCTGAACTT CCTGTCTTCC 
TGTCAGTTCA TGGGCATGGG CTTTAATTAC TTCAGTCAAA TGAGTTGCAA 
TTATGGATGG CGGATCAACC ACAGTATATC CCAGCATTTC AGCCTTGTCT 
CTTTGTGCTT CGGTTATCCA CACGGCTGGC AAACCAAATG CCGGTTCCGT 
TGTCTTGATC CCCTCTATCT CCTCTTCCAC AAATCCCGGA CTCATTGCAA 
GATAGTGGTC AAGCATTAAT TCGCCACCGG CCACCTCAAC TCCTTTTATT 
TTTATCACAT ATTCATTGGG ATTTAATTGT ATATTGTCTC TAAGCCTTAT 


>NC_017304.1:2049231:2049730
GTACAACTAC CAAAATACCG GAAGTCACAA GAATCCTCGT TTTTTGGGAC 
TTGTCCAGGT TTTTCCAGAA ATCTGTGACC TGCTGCTGCA TTTTTGATAG 
TACCTCAGGC ATGAATCCAC CACCTTAGTC AACGGTTATC ATCTTTCGTG 
AGATCTATGC ACCCAGTAAA GAAGTGATAT GTAAAACATG CAACCAATTA 
GATCTGCATT CTCATTATTT CATTATAAGC ATCCAAAATT TTGTTCCTGA 
TTTGCAATGT AAATTGAATA GCTATATCTG CCTTTTGGGC GGCAATCATA 
ACCTCATGGA TATTGTCGGT TTTGCCTGCC GCAAAATCCT CCGCAACAGC 
CTTTGACTGT TTTTCAAGCT CATCCACCTG TTTTATGGCG TTTTTCAAAT 
AATCACTGAA AGACTGAACA ACATTTTCAT TTTTATTACT TATCGTATTC 
CCTACCGTAA AATCAATTCC TGATACCGAA GGAGTTACTA AATTAATACC 


>NC_017304.1:2049900:2050399
CATTTCCGTA ATTACGTCAA CATTTGGCAT TAAAACATAT CCTTCCTCGT 
CCGCATCCGG ATGTCCGGGA TCATACACTC TTTTAAAAGG AGATCTGTCT 
TCCACTATTC CCGTTACTCT GACTCCCGCT CCCGCAGTTT TTCCTCTGAT 
GCTGTTTTCT AGATATTCGG AAAATGAACC GGTTGAAGAT TTTTCTTCAA 
ACAGCACCGT TTTTCTTCTA TAGGGCTGTC CGTTTTCAGT TCTTGTGGTA 
TTTGCATTCG CAATATTCTG TGAAATTGTA TCCATTCTCA ACCTTTGGGC 
TGTAAGAGCA GATGCGCTTA TATCAAGAGA AGTGAAGTAT CCCATGATTT 
ATTATCTCCC TTCTTTAATA ACGGACTTGA TTTTATTGAA GTCACCGCTG 
ATTTTCTGCG TAAGCAGATA ATATTTGATG GTGTTTTTAG CCATCTGGGC 
CATTTCTTCT TCAATATCGA CATTATTTTC ATCAAGTCTC ATTGAAAGTG 


>NC_017304.1:2066795:2067294
TGACAAAACC GCCGGTTTGA TTCAAATAAA GAAATGCAAA TGCCGCTCCC 
GCAAATATAA AAGTCGAAAC ATAAAATACC GCCAGTGTTT TAATGAAAAG 
TGCCGGTTTG GCCGGAGAAA AAGCTATTGC AACAATCAGG AGGGACAAGG 
CAAATTTAGC CAACGTGGTG CAATATACTT TCAAATTGGG CATCAAAAGC 
AGTACAACCA CATATGCCGC CCCTGCCAAA GCCCCCAGAA ACAAACGCAA 
ATGAGACGGC TTGTGTCTCA TAAACTTGGC AGTAAGCAGT AAAATAAGAT 
AATTCATAAC GATGTTTTCC ATTACCAGCA CATCGATGTA TACCTTCATT 
CCCTCGACCC CCGAATCCGG CAAAATCATA GAGAAAATTA TTCTTACAGT 
ACCTTACATA AAGCACTGTC CTAAATAACA TATATGCAAA AGCATGTATT 
TTTATTATTG ATTATACAGA TAAATTTATA TTTATTTTGT AAAACTGAAG 


>NC_017304.1:2066985:2067484
CATCAAAAGC AGTACAACCA CATATGCCGC CCCTGCCAAA GCCCCCAGAA 
ACAAACGCAA ATGAGACGGC TTGTGTCTCA TAAACTTGGC AGTAAGCAGT 
AAAATAAGAT AATTCATAAC GATGTTTTCC ATTACCAGCA CATCGATGTA 
TACCTTCATT CCCTCGACCC CCGAATCCGG CAAAATCATA GAGAAAATTA 
TTCTTACAGT ACCTTACATA AAGCACTGTC CTAAATAACA TATATGCAAA 
AGCATGTATT TTTATTATTG ATTATACAGA TAAATTTATA TTTATTTTGT 
AAAACTGAAG CATAGAATAA AAAAATCTTA TGACAAAAAA ACACAGGAGT 
ATATCCTTTT CGATATACTC CTGTGCTTTA TTGTTGAAAA GTGTTTATTT 
AAATCTGTTT CTCCTGAGGA AAGTCGGTAT TTCGAGTTCA TCCGCCCCAA 
ACTGGCTTGC AGAAGCTTTT TCGCCGGAAG TTGCCGAAGG CGCTTTATCA 


>NC_017304.1:2071559:2072058
TTATGCTGGT ACCTTCAGCT GCCAGCGCCG CAAGAACCAA AGCAGCTCCT 
CCTCTTAAGT CCCTGGCTGT AACAGTTGCC CCGGTAAGCC TTTTTACTCC 
TTTTATTACC GCCAGCCTTC CTTCAAGCTT TATGTCGGCT CCCATTCTCA 
ATAGTTCCTC AACATGTTTG TACCGGTTCT CAAATATGGT CTCAACTATA 
ATGCTGGTTC CTCTGGCAAC CGAAAGCAGA GAAACAAACT GCGACTGCAT 
ATCGGTGGGA AAACCCGGAT ATGGCAGAGT CCTGATTATG TCAATAGCCT 
TCGGCCTGCT GGGACCTGAA ATATGTATAT TGTTCCGTTT TATGTTGATC 
CTGCATCCGC TTTCCCGAAG ATATGACACC ACGGACGTTA TATGCTCCGG 
CATAACATTC TTTAGATTCA ATTCTCCTCC GGTAATCCCT GCCGCCACCA 
AATATGTACC TGCAACTATC CTGTCGGGTA TAACAGTGTG CTCAACATTA 


>NC_017304.1:207946:208445
AAGATGGAAC CGTCGATTAT CAAGCTGCTT CCTTTGGAAT TGGATACTTT 
GAAGGAGAAG CTTCAAATTA ATGAAAGTAC GGAAAAAATA GTGGACGGAT 
GCATGGAATA TGAGCCGGAT CCTGAATATG TATTCAACGT ATTGGTTCGA 
AAATACATCA AAGGAGTGGT ATACGGGGCT TTTGTGGAAT CCTTTACCAG 
TGAGCAAAAT TCCAGAATGA CTGCAATGGA TAATGCCACC GCCAATGCAA 
ATGATATGTT AAAGAAGCTG GATCTTTTAT ACAACAGGGC AAGGCAGTCG 
AAAATAACCC AAGATATTAC TGAAATTGTC GGCGGAGCGG AAGCTTTGAA 
ATAAAGCAGA AATTTTACTA TTTGATAAAT TTTGATATGA ATAAAATCCG 
TTTTAGAAAA AGGACGAATG GAGTGAAGCA ATATGGCCAC GGAAAATGTA 
GGTACAGTGG TGCAGATAAT TGGACCTGTT ATAGATATAA GGTTTGAGAG 


>NC_017304.1:2080095:2080594
AGGCATTCCC AAACGATTAT AAGCTTCCCC CTTTTTCACA AGAACATCCG 
CTCTGTCTTT ATCAACTGCA AGAGCTTTGT CATAGCACTC AATAGCTTCG 
TTAAATTTAC CCATGATATG AAACGCTTCA CCCTTGCACT TTAACAATGT 
GCATATTTTC TCATTTCTGT CTCTGATATC GGAAGCTTCT ACAATATTCA 
AAATATTATC CAACACTTTC AAAGCGTCAG CGTACTTTTC CATCTTGCAA 
AGCAATTCCG CTTTTTCGAT GTAGGCATCA ACACAATACC GGTCTATCTG 
TATTGCCTTG TCATAATGAT ATAAAGCCTC TTCATTTCTG CTTAAATTCA 
TCAACAAATT TGCCTTGTTG TAATGGACAA GTACAAAATC AGGATAAACT 
TCGAGTGCTT TATCATAATA AATCAAAGCT TCATCGGCAT TTCCCAACAC 
CTCAAGAGAA ACTGCAATTC CGTTTAATGA GTGCAAATAT TCACCGTCTA 


>NC_017304.1:2081692:2082191
AGCAGTTTCA TCCGCATATC TTACAATCCA AGATTCGTCC GCACCGTCAA 
TCCAACCTGT ATTGTATCCC ATCAAGCCGT GACGCGCTAT GTCCCTGCCG 
CTGTATTTTT CCTTCGCAAG TCTTGCAAAG TGCAAAAAAT GTCTGATTCC 
CATATGTACG GATATACCCA CATCATAGAA GTTGTATTCC GTAAAATCAT 
ATTGGTGCAT CTCCGGAACA TTATGCTCGG GCATGTAGTT GGGATTCGCA 
TTTGCATAAG CCGTCTCGGC TGTCTGCAAA GGGCCAAAAG CGTGTGAAGC 
CCCGCTTCCG GTCTCAGTTG CAGCTCTAAA AGTGGACTCT CTGGTAGCCA 
TTCCAAAGAA AAACGCATAA GCAACTTCTT TATTCTTAAA CCCACACACG 
TCCCTTATAA CATCCCAGTG TTCATCCACC TGCTTTTTTA TAATGGCTTT 
AACTTCACTC ACTTTTAGAC TTGAAGCCCT TGCTATAAGT TCATGCTTCG 


>NC_017304.1:2085174:2085673
TAAGAGGATT GTTTCCCATA AGGTACTCCA TTTGCGACCT TGCCCATTGA 
CTGTATGCTG AAGGCGCATC ACCATGGTGT TTGTCATACA CAAGAGCTAC 
AAACTGTGTA GCTGTGTTGT ATCTTGCCGA ACCCCATTTG TTAAGGAATG 
CATATCCACC GGGAGTAATT GTAACAGTCT TACCGTACAT CCAGTTCTCT 
ACCAGTTTTG CAACCTCGGC CCAAAAATCT ATCGGTTCAT AAGGACTCTT 
ATTTGCAGCC TGTCTGTACC TGTTTTCAAA CTCCTCGCTG TCTTTGTCGT 
AAAGATCGTC TATTTGAGCC AAAATGCATG CCGTACCTGC CCAAACGTCA 
TTCCAGCAGT GAGTCCAGCA GGAAGGTGCA TAATAATCAT AATACTTAAA 
CAGTTCATTC AAATAATTGT CATCCTGGGT TGCAAGGTAA AGCCATGCCG 
CAGCCCAGCA GTAGTCATCC TGCCATTTTG AAGAAGTATA ATATCCTTTA 


>NC_017304.1:2085764:2086263
TCTGTATCTT TGAAGTTGAA ATAGTTTACT GCAAGAGAAG CAGCAGCTGC 
GGACACGCAA TCCGTTGAAG GCAAATGTTT AGTGGCAAAC CATCCTCTAC 
GGAACATATC ATCAATTTCA GGTGGATTCC AGTAAGCATG GTCAATGTCA 
CCGTCACCCA CTTGATAACA AAACGCAACT ACATTGCCGT CTTTATCTCT 
GAAAGTACAT CTCATGAAAT AATCATTAAA ATAACGCAAA ATCGTCTCGA 
TATGCTGATC CTGTCCTGTC TGCTTATACT GTTCCCTGAA TTCATAATAT 
CCCCATCCCA GTGTGGAACC GGAATATGCT TCAGGCATAC CGAATTTCAC 
ATGGTCACCG GCATCATGAA AACCGCCGGA AACATCAACT TTACCGTCTC 
CGTCAGGATC AAGTACACTT ATGTTCTCTC TGATAAATGC ATCGGACATA 
TTGGTGTTTA CAGAATCGAG CGGAAGTTCC GCATCATAAA CATGGCAGTC 


>NC_017304.1:20864:21363
AAATGTATAG TCAAGGTAAA AACTGCTTAT ACTTAATAAT GTATGAAACT 
GTATTTGATT TAAGAATATT ATGAAAGTAA AGCTTTAAAA ATTAAATACA 
AGGTGGTTCT ATGAACATAA ATATACAAAA AAATCTGAAC ATTAGGTTTT 
TGAAAGATGC TTTGCTTGCA AAATTGTCCG GATTGCTGAT GAAAGCAAAG 
AGTGAATTGA CGGAAGATGA AGAATTTAAT GAAGTTGAAG AATTGTTAAA 
ATGCATTAAA GACGCAAAAA AAGAGTGGAT TAATGCCAAT GCCAATTTCG 
AGCATGCCGT TGAAAACGAA ATTATAGATT TTTACACTTA TGAAATAAAA 
GCCTATCAGC TAAGGTACGA ATATCTTTTG AAAAAGGCTA AGGAAAAAGG 
AATTAAAATA AACGAAAGCG GAATAATTAT ATAATTTTTA AACTCCACTT 
TTACTTATAC GGGCCTATTT TTTTGTAATA AATTATTGAC CGGGCCTATA 


>NC_017304.1:2087217:2087716
GCTAATCGCA GAATTTACAT ATAAAGAGAT ATCAAAAATA AGGTTCAACA 
ACAACAGATT TGCCCTCTCT GTATATGAAG TTACTGCAGT TCTTTTAAAA 
ACAAACTCCG GATGGAAAAT ACTTACACTC GATTACTCTC AAAGCTCTCC 
GCTTACATTT CCTCAGGATG TCGTAACTGC TTTTTATGAT GCCCGAAACA 
CCAGGGACTT TGATACATAT ATCAATTGCT TCTATTTTGC GGACCTATTG 
AGTGAATCAG ACCTTGAGTC ATTAAAGTAT CCATACTTTA CAGATACTCC 
TTATACAATC AAATCAGAAA TCGAACCAAT CAGCTTGTCT GTAACAGATT 
CAAACAACGT AACATTTAAA TATTATGAAA TTGAAACAAT TACAGCCGAA 
AAATCAAAAC TGCTCCGAAA AAATGAAGTA ACAGTAAACC TAAAAAAGAA 
AAATGATGAA TAGAAAATCG TATCCTTTGA TTTCGGTACC AGCGAAATTA 


>NC_017304.1:2089227:2089726
AGCCCACACA ATTTGATTCA AAGATAGGTT TGTCAAATAC CGTACTGATT 
GTCATTTTAG AGCCTCTGTA GGCAAAATCA ATAGCACCCA CATTCTGTAC 
TTCATTGCAT ACACGAACAC AGTCTCCGCA GAGTATGCAT TTGCTCCGGT 
CCCTTGTTAT GCAAAGGGAA GAATCGTCCA CATCCGGATT TGAAGCAGTG 
TTTGGGAATC GAATATGACT TATATTGTAC CTCATCGCAA GATCCTGCAG 
TTTGCATTTT CCGTTGTTAT TGCAGGTTGT ACAATCCCGA CAGTGATTGG 
CAAGCAAAAG CTCCAAAATC ATTTTCCGGT ATTTTTGAAG TCTTTCAGTG 
TTTGTTTTTA TACTCATGCC CGCTCTGGGC GGGGTGGAAC ATGCAGCATC 
CAATCCGCCC CATTCATTTT CAACCATGCA CATACGGCAG GCACCGTAAA 
CCGACAATTC GGAATGGTAA CAAAATGTCG GAAGCTTGAT GCCCGCTTTT 


>NC_017304.1:2099705:2100204
CTGCTTATGA TTTAAAGCTT CGAGGATTGT CGGCATTATC TGTGTTGTGT 
CTGCAACCAA AGAATTCGGC TTGGTACCCG GTCCGTCCTG GCCAAAAGGT 
ACAAGATATA TATTTTTCAT ATTTAAAAGC AATCCAATGT TTTTTGCATT 
TGCGCCTAGC CCGTCATTTG TAGAAATAGA CAAAACCACC GGCTTTTGAT 
TCCTAAGATG AGCCTTGCAC GCCATAGTTA CCGTTGTGTC GGTTATTCCA 
TTTGCAATTT TTGCCAGGGT ATTGCCGGTA CACGGCGCTA CAACCATTAT 
ATCAAGAAGA GATTTCGGAC CTATTGGCTC TGCATCAACA ATGCTGTCTA 
TAACTTTGTT TCCCGTAATC CCTTCAAGTT TGAGCCTTAA ATCCTCCGCT 
CTTCCAAACC TTGTATCAAA TTTGCTTACC GAACCCGACA GTATGGGGAA 
AACCTTTGCA CCGTTGCTTA CAAGCTTTTC AATCTCGGGT ATTACTTTGT 


>NC_017304.1:2130517:2131016
AACATTGACT TTATCTATTG TTGAAAAAGT TATCAAAACA TCTTTCCCAT 
ACAACTTTGT TGTAAAAGCA CCGCTCGGTT CTGATTTAAT TTTCTTGAAT 
ATCTCTTCGT CAATATAAAA ATTCCGTTCT TTTTCTTCCT GGCTAACATC 
ATTTATAGCC AGCGACATGT GTTCTTTTTT TGAAGGATTC ATTACAATGT 
TATAGTCGTT TCCGACAACA TACATAACCC CGTCATAAGG CAAATGCAAA 
TCATTAAATA TTCTGCCCAA ATTTTCATAG TTGATATAGA AGAACAGCTG 
CCCCGGACTT TTTAGCTTTG TCCTTGAATA AACTTTTTTA GCCAAAGTAA 
TTACTTTTCC GCCCAAACCG GTTGTGTCCT GATGAATTAA AACATCTTGC 
ACGTAAGGAT CATACCATTT TGAATATTTC GTACTTTCAA CAAAAGATTT 
TATACTGTCA ACTTCTTTTA TATTTATCTG ATGACTTATT ATTTGCTGTC 


>NC_017304.1:2135648:2136147
GACTGCCGCA TAAACAAGGC TGTTGATAAA ACGGGTTAAA GGATTGGTCA 
AAGACGAAAA GAAGACAGCA CGAAGGGAGT ATTTTTCAAG CCTTTCATTA 
ATCTCGTCGA ACTTCTTCAG TGCTTCTTCC TGATAGGAAA ACGCCTGAAC 
CACTTTTACG TTGCCTATCA TCTCTTCAAT AAGCGAAGTT TGCTCTCCGC 
GGGTTTCGGA CTGCAACTTA AACATGGAAT AGGTATGCTT TGCAATAAAA 
TTTGCAACAA AAAGAGAAAG CGGTGTGAGG ATAACTACAA TAAAAGTAAT 
CTTTATATTG ATGGTGAGCA TGAAAATCAA CGTGGCAATA ATCGTAACAA 
CACCGGTGAA AAGCTGGGTA AAGCCCATCA GAAGACCTTC AGCAAACTGT 
TCAACATCAG CAATCACACG GCTTACAATT TCACCGTGGG GATGAGAATC 
TATATATGAA AGAGGTAAAA TCTCAATTTT TCGAAAAGCT TTTTCACGAA 


>NC_017304.1:2143945:2144444
ACTTAATGAT ACTTTGATTG ATACTAAATC TTTCGTACTA CTAAGAAGAA 
AAAATTATGA TTATTTTTAA TAAACGATTA CTTAGTTAAC TTAACTAACT 
ACAATTTTAT TATATATCCT TTTTATATAG AAAGTCAATG TATTTTTTTT 
CAATTTTTAA TATTTATAAA TAAAAAACTG ATTGGATACA GCGAAAAATG 
AAATGCATTA ACTAAAGAGT TCTTAGTTAC TTGACAGAAA ATCAATATTA 
TTTGCAACAA TCCATGCACC ACCTATGGCA GTAGCATAGA GTCCACTTTT 
ACCAACAACA ATTTTAACAT TTCCTCCGGC ATAACGCATC TGATACTTGG 
ATACCGCTTT TTTGATCATA TCGATAAAAA AGTCGCCGCT TAACGTCAAA 
CCACCACAAA GAATGATCTG CTCAGGGTCA AGCATGTTTA TGGTGATTGC 
CAAACCCTTG CCTATATAGT CAGCCGCTTT TTCCACTATG GACTGGGCAA 


>NC_017304.1:2145290:2145789
TTTATTTCCT TTGCTTCAAG AATACAATTA AATATATTCA TTCTATTGTT 
GCTTGTTATA CTGTTTAAAT CAAGTTTCGT AAACTTATCC ACGCCAGCAC 
CTCCCTTTCC GTCATTATAT CTACTGTCAA ATCATACTCT GCCTTTTTTA 
CTTCTCTTCA AGAAACTGCC TCATAAAAGT ATTTATCGTA TCCAGGTCGG 
GCATTGCAGG AATTGCACCT TTTTTAGTAG CCACAATAGT ACCTGCAGCA 
TTTGAAAATG CCAGTAATTC TCCCCATTTT TGCTCACATA TCTGAGATAT 
TTCTTCCAAA GACATACCCC TAAGCTGCCA TAGCATGGCT CCCACAAACG 
CATCTCCCGC CCCGGTAGTA TCAACCACTT TTACGTCGTA TCCACAGTGA 
TTCGCCTTAC AACTTCCAGT GAAAACATAA GAGCCTTTTT CACCACAAGT 
AACAAAGACA ACCGACGGAC CCATGGCAAG CAGTTTGTGC GCCCCTTTGG 


>NC_017304.1:2153188:2153687
CGAAATAGCA TAGAAGTGAA TTTTAAATGC GGGACTATAA TCTCCAATCA 
GCACATCAAC CGGTTTCCAT GTCCTTGTCC TAACACTCTC CGGCGGCACA 
TAACACATAA ACATTTGCCA GCTTTCAAGA GTTGTCGTAA CATTGTCTGT 
AATAATAACC ATATTTTCAA GCAACAGTTC CGACACAAAA AAGACCAGAA 
GGGATATTAA AGTTGCTGTT GCCAATGCAT ACTTTTTGGT ATATCTCATT 
AAAACCGGTA ATAACAAAAC CGCAATTATG ACTGCCAAAC TAATCGGTGT 
ATACGGTATT ATGTACTTTG GGTAGTTTTC AGCCAAAACC ACCCCATTCC 
GTACCATATC GTCAATAACT TTTAAACCCA TAAATATGGG ATAAAACGAC 
GCTACAAGCA CTCCCACCAA GGAAAATATA CAAAACTTTT TAAATTGACT 
CATTTATATT CCTCCTTATA AACCAAATCC GTGTATATCA CCCTATACGA 


>NC_017304.1:2167882:2168381
CTCAAAACCT TTAAAAACAT TACCCACGGA TATCTTTTAA ACATTCCTTC 
CCAAATCAGC ATTGACCTTT CCGGTTCTCA TAACGCTTTT AATGATAATT 
CGGTGGTACT TGTTGACAAC AACGGAGAAT TCAGTTACAC AATAACCTGC 
GACAAACTGG ATGCAACCTC CATCGCCGGC ATGCGTCTGA TTCTCAACGA 
CTTTACATCG CCCGACGAAG AAATTTTCAA TGCAATAAGC GATTATGCAA 
AAAGCTATTT CAGAGCCATG CAGGCCCTTT ACAAAAATGA ATTTCTGTTT 
GGCGGCACCG ACGCGGCGTT AAGCGAATCC AACATGAAAA TCTTTGCCGA 
CTACACTGAC ATTTTATACG GTCAGCCTTC CGATGTGGTG CTGTACAACA 
CAATAAAAAG TGACAGGCTC TTTTCAATCG AAGAAACCCA TATTATGATA 
ACTGTTCCGA TATATTCTAA AATGTCAATA TATACGATTA ATATAGCCGG 


>NC_017304.1:2171970:2172469
CTCTCTTTCA TAGGTCTCTG GAGTGTTATG GGTGTAAAAA AAAGAATCCC 
TTACCTGTGC ATATTTGGCA AGTATTTTTA TCGTTCCGAC AAAGGGCATT 
CTTTCACCAC GAGCATATAA CTCAAGCATC TCAGGAAAAA TCAACGCTCC 
CAATTTGGCA CTAATATCCT CTGACAATTC CTTGTATGTA AGATTTCCCC 
TTATAAGATC AATATTCTTA CCTATAATTG CTGCCGTAGC ATCTCTGCAA 
TTGGTTCTTC CAAGCAAATA GTCAATGGAT ACGTCAAAAT AATCTGCGAG 
CTTTTTAAGA ACTTCATAGT CCGGTTCCCT TTTAGCAAGC TCATACGACG 
CCACTGCCTG TCGAGTAATG CCCAAATAAT CAGCAATATC CTTCTGTGAA 
AGACGCTTTT CTTCCCTGAG TTGTTTAAGC ATTGCTGCAA AAGCCATTCC 
CATATCACCT CGAGACTATT TGACACTATT TTCGCACAAC CATAAAAACA 


>NC_017304.1:2175901:2176400
TAATAGAAAT TTTTATAATA AAAATTACAC AATACTCCTT CCTTTATATA 
TTCAATCTTT TTTCTAAAAT TCCTTCTTTT ATTTAGAAAA AATTATTAAT 
TCAAAAAGCA AAAACCATAC ATTTTAAATA ATGTATGGCT GATAGAAAGC 
ATGCACCCGA AACTACGGAT GTTTACAAAC AATTATATAT TTTTATCAAT 
TACAAATGCT TGTCGATAGC ACTTGCCAGT TCCGTTTTTG ATCTTGCACC 
TATAAGCTTT TCCACCACTT CTCCGTTTTT AAACACCATT ATCGTGGGAA 
TGTTCATGAT TCTGAACTTT TCAGTAACTT CACCTTCACT GTCAACATTA 
AGCTTTGCCA CTTTTGCCCT GCCGTCATAT TCTTCAGCAA GCTCATCAAT 
TATAGGACTT ACCGCTCTGC AGGGGCCACA CCACGGAGCC CAGAAATCAA 
CCATAACTAC TTTGTCTGAA TTTAATACTT CCTGTTCGAA ATTTTCTTTT 


>NC_017304.1:217659:218158
ATGAATTTGA CAAATATTAT GTTGACCTGA AATGGGACGT AAGTTTTCCT 
TCCTTTGCGA TTTCCAAATA TCTTAACATC TACACGCAGG AAATCCCCAA 
GTCTTACAGA ATAGCAAAAC CTCGCAGTGT GAAAGCAAAG GATGTTTCCG 
GAAATTCGAA CTCATACCGC CTGAAGGAGC TCAATTCAGG TACAATTTAC 
TATATTGATG CGACTGCCTC TTACACGTAT GTCGAGGACA GCAAGCTATA 
CAGAAGTGCG GAATCGGCTG CTTCAAACAG GGTGAAGGTC TTGACCGAGA 
TTGATATCAG CGCATATGCA GTTTCCACAA ACAAGATTAA AATAGAATGG 
GATGATGTGT GGAATACTGA CGGAAGAATA GGTTACAAGC TTTATATTTC 
CGAAAACGGC AGTTTTGCCA ATACGCCGCC GATATACATA GGAAAAGACC 
AGATAGGCCC GGACAAGCCG GTAAAAGTTA ATGAATCAAC GGGAAAGCTG 


>NC_017304.1:2206274:2206773
AGCAGTGGTA TATCCTTCCT GCATTGCCAG CTCCAAATCA GGTATTCCCG 
GTCCTTCATC TTTTATCCGT ATAAAGACTT TGTTTCTGTC AATTTCAACT 
TCCGCCACTC CGCCGTTGGC GTGAATGACG GCGTTCAATT CAGCCTCATA 
CATGGATATG GCCGTCTTTT TTATTTTCTG TGGTTCAGCA CCAAGCTGTA 
TAAGCATCTT CTTTACGGTG CTTGATGCTT CCCCGGCCAA TGTAAAATCA 
TTTGCAGGTA TAACAAAGTT TTTCCTTATT ATACCGTCAC TCAATCCCAA 
ACACCTCTTT CTGTTATACC TGCACTGTAC AACTTTCCGC ATGCTATAAA 
CATCGGGTCG TTCGTGGTCA TGATTGCTAT CCCTTTTTCT TTTGCCATTT 
GAATAATCTT CTCCTCGGGC CTCTTTCCCC TGATGAAAAC CACCAATTTT 
ATATCCATCA TTTCCGCAGT CCTAATCACC TGAGGATTGA CAAGCCCTGT 


>NC_017304.1:2215496:2215995
TTCGGTTCCT TCATCGTATT TCTCCCAATC TTTTGTACTT GCTCCTCTTA 
AACAATATTC GGTTCGATCC ACACCTGACT CATTATCAAC TCCCGGCACT 
ATCGTCGCCT TAATCGGTTG CTCTGTAGTT TCATCAGCAC TTGTATTGAT 
TGTCGGTGCT GTCGGAGGAA TTTTGTCAAT ATTCTTTATC TCAAGTTCCG 
CCACCTCTGA AATATTTCCC GCTTCATCAA TTGCCCTTGC CTCTATCTTG 
CCGTTCTCAT CCATTATTAT CTGATCATTT TTGGTTATAT CGGTTATCGG 
CATCCAAGGT CCGTCATTTA TCTTTATCTC CCTGCCTACA GCATCCGGTG 
GATAATATAC TGACACTACA ACACTCTGAT TCGTAGACTC TGTTTTATCC 
GGAGTAAGAA CAGGCGCTTC AGGCGGTACT GTATCAAGCG TAAACCTTAT 
GATCTCGCCA ACCGATCTTA CTCCCCTTTT ATCCACTGCC CAAAAATAAA 


>NC_017304.1:2219306:2219805
TTTATTTCCC GTATTTCCAC GTCCATTGAC TTCATAAACT CCATGGCGTT 
GGTATAAGTC ACATCGGAAG TTCCAAAACC CGGCATGGTA ATTGCCAAAA 
TATTTTTTCT AGGGATATTT AGCAAATCAA AAGCTTTAGC GGTTACCAAA 
AGTGCCAGTG TGGAATCAAG GCCTCCCGAT ATGCCTATAA CAGCCCGTTT 
CAGCCCAGTA TGCCTGATTC TCTTTGCCAA AGCGGAGGTC TGAATTGCAA 
AAATCTCGCT GCATCTTCTG TCACGGCTGC TCCCGTCTGA AGGCACAAAA 
GGATGAGGTG GCACATATCT TGTTATGTTT TCTGCTTCAA ATTCCTCAAT 
TTCAAACTTC ACCTTCCGGA ACTCTCTTCC GTTATCTCTC CAAAGCTCCA 
TAAAGCTGGT GTTTTTTCTT CTGTCATTCA TCAGCTTCTG GATATCAATT 
TCAGAAAAAA TTAGCTGCTC GTCAATCAAA AATCTTTCGG ATTCACAAAG 


>NC_017304.1:2223954:2224453
TGGTAATTAC AAATCCCACA TCAAAATTAT TTCCAATCAT CGGGAATCTC 
AGCATAGTTG GAGAGCTTAG CACATCCTTT AAAGCAAGAA TTTGAAAAAC 
CCTGTAATTA TTGATACAAT ACGAATATAA AAAATTATCA GGATGTGTCA 
TAATGAAAAA AAGAGTTCAT ATTCTAATAA TGACCTTAAT GCTAATTGTG 
GCTTGTGTCG GATGCAGCGG CAGTTCCGAT AATCCGCCGC CTGCCAACAG 
TTTGCATTCG GCATCAACCA TACCGATATC AGCTATGCCT TCTTTTTCGA 
CTCCTTCACC TACTGTTGAA GATACTGAAA ATCAACAATC GAAAACAGTG 
AATTACTTGA TAAATTCCAT GACCTTGGAG GAAAAGATCG GACAGATTTT 
CATTGTTGCC TTTAGAAAAG GCAAATCTTC ACGCCCGTTA AAAGTATTGG 
ACAATTCTAC AAAACTGAAG ATTCAGAACT TTAATCCCGG TGGTATAATA 


>NC_017304.1:2250873:2251372
TATAATCCAC AATTCCGTTT TCGTAGCAGT ATTCAAAAAC CCGGTCCGAT 
TCTTCGTCAT ATAATATAAA TTTCAAACCG GCATTGACAA CAGCCTGCTT 
TCTCAGCACT TCGGTATAAT ATTCAAGAGG TATGTTTATA TCCGTAAAAA 
CTTCCAAATC CGGTCTCCAT TTAATAATGG TTCCCGTGCT TTCATAGTCC 
CATTTCTGCT TTTTCAGGCC GCCAACATTT TCACCTTTTT CAAAATGCAA 
ATCATACCTC ATGCCGTCTC TGAAAACCGT GACATCCATA TACTCAGAGC 
TGTACTGGGT TGCACAGCTT CCCAGACCGT TCAGCCCAAG GCTGAATTCA 
TAGTTTTCTC CGGAATTGTT CTTGTACTTT CCACCTGCAT AGAGTTCACA 
AAATACCAGT TCCCAGTTGT AACGCTTTTC ATTTTCATTA TAATCCAGCG 
GTATTCCCCG CCCATAGTCT TTTACCATGA TAGAACGGTC TTTGAACCTG 


>NC_017304.1:2263506:2264005
AAGAAGCTAG AAAGTAATTT ATTTCTAACA AACCATAAAT TAAAATGGAA 
TTATGTCAAT AGACTAATCC GCCAGAAGTC CTTTGCCTTC TGCAACACGC 
TTCAACCCTT TAAACTGGTA TCCTTCTTGG CGTAATGAAC ATTAGTGCGC 
GGCATTCATG ATATCAGCAA AAGAATGGGC TCCATATTTT AAAATACAGA 
GCCTGAAAAA GTTATGCAAA AAGATTAATT TTGCAATGAA TTACGTTTCA 
TTTGCAAATT TACAGCTATG TTATAGACAA TTCCGGGAAC TTAAAATCGC 
CTAAATCGCA GCGCACTCCT CTGACAAACA AGGGGTCCTT TTCATATTCT 
TTCATTATAT AATTTACATC AGACCAATAG GGCATAAAAC CAAATTCAAT 
CTTTTTAACA TTGATAAACG GCAGATACTT AACCAGGTCA GAGAAACAAA 
TATCTCTCCT TGAGAAAACT CCAATAAGTT TAAGAGTCTC CCCTCTTTGC 


>NC_017304.1:2274755:2275254
AAAGTCGAAT CCATACTTGT CGTAAATATC CCAAAGAAAC TTTTCCACTT 
TCTCCGGCTC AAATGTCTGG GAACTTAGTT TTTCTTTGCT CTCAAAATCT 
TTATTCAATA TGGACTTTTT CTTTACCAAA AAACAACTTA TGCCAAGGGA 
CAAAAAATAT GAGTACAGGT ATGCTTTAAG TACGAATATC TTGCATTTGT 
TATGCTCCTT GAGCTTTACA ATCTTTTCCA CAATTTCCCT CGGAACGACA 
TTTGCATCCA AAAAGGTTAA ATGTATCTCA CAATCACAGT TTTCATCAAT 
AGACTCCAAC AGCCTGTCCA CGTCGGCTTT TGAGTCCAAT TCACCCATAA 
CCGAAATATG CATTATGTGA CCGTTTCTGG CTTTATGAAT ATTCAAACAA 
CTACACCCCA AACCCCGTAT ATAATAATTT ATGATAATTA AAGTAAATTT 
TCATAATAAT CAGAATTAAA TTTAAGAGCC TAAAATTGCT TGTTAAATTT 


>NC_017304.1:2285332:2285831
CGTCGGCATG GAAATAATCC CAGGGAAGTC CTAAGACTTC GCCAAAAACT 
TCTTTTGGAA ATATTCCCTG ATATTTGAGG TTGTGGATTG TAAATACCGT 
CTTTATGTCC TTGTAGAAAT CCAAGCCTTT GTACCATGCA TTAAGGAAAG 
CACTCACAAC CCCGGTCTGC CAGTCATTGC AGTGAATTAT ATCCGGCTTG 
AAACCAATCA CAGGCAGTAT CTCCAGCACT GCTTTGGAAA AGAATGCAAA 
ACGCTCAGCT TCGTCATAAT ACCCGTAATA ACCGTCTCTT TTGAAATAAT 
ACTCATTATC AATAAAGTAA TATGTAATAT TGTCCATTTC CAATTTTAAA 
ATCCCGCAGT ATTGCCTCCT CCAGGATACA TAGACACCTA TTTCTCCAAC 
CTTTTGCATT TTCTCAACGT ACTGAAAAGG TATGTCCTTG TATTTGGGCA 
TTACCACCCT CACATCATGT CCAAGCTTGC ACAAAGCCTT CGGCAGTGAA 


>NC_017304.1:2304486:2304985
CGGCTGAACC TGTGCCAAGT GTTACACCGG CTTATACCGC TGTACCGGAA 
AAAACAGAAG CGCAACCTGT TGATATACCA AAATCTTCAC CAACACCGGC 
AAGTTTTACG GCACATGTTC CCACACCGCC AAAAACTCCG TCAATCCCGC 
ATACATCCGG GCCTGCCATC GTGCACACTC CGGCTGCCGA TAAAACCACC 
CCGACTTTCA CGGGGTCATC CACACCTGTA CCAACCAATG TAGTAGCAAT 
TGCATCCACA CCTGTACCTG TATCTACGCC CAAGCCTGTA TCAACACCTG 
CATATTCATC TACTCCCACA CCCGAATCTA CACCTGTACC TGTGTCCACA 
CCCAAGCCAG CATCAACACC TACACCTGCA TCTACACCCA AGCCTGTATC 
GACACCCACA CATGTATCTA CACCCAAGCC TATATCAACA CCTACATCCA 
CACCTAGACC TGCGTCCACA CCTAAGCCTA CATCAACGCC TACACCGGAA 


>NC_017304.1:2333007:2333506
GGATTTTTCG AAGCATTTTG AGCCATCATT CCTTCACATT GCAAACTTTG 
GCAAAAGTCA ATTTTCTTTG AAAGCTCCTT TACCGCATTC TGCCTCTTTC 
TGATTTGTCC GGCCTCCTTT TCAGGGAATT CCAGCAAACG CCTTAGCCTT 
TCCCTGCCAA AAAATGTATT TGTCGTATTG ATCCACTGAA AAAGAGAACC 
ATGCCCAAAA ACATCAAGGT CTTTGGAATA CATATGATTT GGGTCTGCAT 
ATTCCTCTCC CTTGTCCTCA AACTCTGTCC ACGTGCCTTC CATTCTTGCT 
ACGCATCTTT TGTTTATTTC CGCAAGAGTG CGATATTTTA AAGTTTCATC 
GATTACTTTT TGATGCTTCG CAACCAAAAA GAGAAACAGT ACAAAAAATA 
CTCCCATACT AATAAACCCA TGGACATTGC TTAAATACAT AAAAGCAAGA 
ACCGTAAAGA ATGTACCTGC TGCAAATGTT ACAAGCCTTA TTGTGCTGTA 


>NC_017304.1:2339743:2340242
AGGAGAGGTA TCCATTGCTT GCTTCACTGC GTTAATATAA CATTCTTTGC 
TTCCGACAAA CAATTCAATA TAATTGTAGT CATCTTTTAT TGTAACTTTC 
TTGTCTTCGC CATCCCATTC CACTTTTGCT CCGAGAGCTT CAGCGACAAA 
GCGTACTGAT ACAAATGTCC TGCCGTCTTT AATATACGGC CACGTGTCCA 
TTTTAATATA GTTGCCGTTT ACCTTTACAG TAATGAAAAT CTGCTTGTTA 
ATTGCACTTG CTTTAAAGCT GCCTGAAAGA GTTACAAAAA TTACGATAAG 
TACGGCCAAT ACGGCTTTAA AATTTCCTGT TTTACACCTT CCTTCATTAC 
TCATGATACA CCACCTTTAA TAAATTGTAA TAAAAATATG ACGGCAACAT 
TTTATCATAA AGCAGTCTTT ATTGGAAGTA AAAAATTTAC ATATGCATAC 
AGATTAATCC ATGGGAATTT CACCCTGTTA CTTTAACTTT TTGTGTTCCA 


>NC_017304.1:2342036:2342535
AGGCCAAACC TGCTCCCATT GCAAAAAGTA CATAAGCAAT ATCCTTAAAA 
GTGGCTTCTT CACTTCTAAA GCGAATAATC GCAAAAGCTC CCGCCAAGCT 
AAAGGCTCTC GCCACATTGC TCCCTATCAG CATAATCATC ATGGCAATAA 
TGCTCGGTAT TATCGCCAAA GCCAAAGCAA AGTTCTGAGA ATAATGCTCT 
TTCAAATGAG TCTTAATATA TACCAGACTT ATAATTATTC CCAAAGCAAA 
TGAGACTGCC AGCGCCAGTG TCATGTTTCC AAAAGACAGC TTTATGCCAG 
CCGTGACATC AAATATTCCG TCGAGCAATC GTTATCATTC TCCTTCGCAA 
TATTGTTCAA AATCATTTTC TTATACTCAG TCCCATACTT TGAGAAGCTG 
GTCTTAAAGA GTCCGTTTTC GCTCAGCATC CTTGAAAGCC AGACAGGTAT 
GCTCTTTTCC GCTTTGACCT CCATAAGCCA AACACCTTCA TCCAGCAACG 


>NC_017304.1:2362000:2362499
CTGCGTGTTT ATCATTCCTT TCTGTAAATA AATATTCTAG CTTTTTTATA 
GCTTCTTTGT AATTACCATT ATTTGCTAAT TCAACTGCTT GTATACATGA 
ATAAACTACA TTGCACCTTT TTGAATTACT ATCTAGGATT TTTAGTTCAA 
GAAATAAATT TTTATCTGAA ATATTTTCAT CAATTTCCTT TTTCATACTA 
TTCGCAGTTG CATTGTCTCT AGTTAAAGTA CAGATTTCAC TATTATTGCA 
TAACTCTTTT GCTTTTTCAT ACCCTTTATT TCTATCACCA ACTAAAATAA 
CTGGCAAATC ACCTTCTACC TTGCGAAATT TATTTTGCTG AATATCTTTC 
CGAATTAAAT TCAATACATC GACAATTTGA TTTGTACTTC TACGATTGTC 
TACCATAACA TAATCAATTA AATTTGGAAG ATAAAATTTT TCAAATTGTG 
TCATACTAGC ACCTTGAAAT GAATATATAG ATTGGGCTTT ATCGCCAATA 


>NC_017304.1:2365766:2366265
TGTCCTAGTA AGAATCCGCA TCTTGCCTAT AGGTGAATCC TTCCAATCAT 
TATGCTGGAC TTTATTCTTG TTACTAATAT GCCTTGAGGT CTCTATCATA 
TTATCAGCTA GTAAAATTTG TGTTATATTA ACAAGACAAT CATAATCTTG 
AACTAATCTC CATTCAAACG GAATCCATTC CGTACCACAT AACATACCTA 
ATAATCCGCC AGTAATAGAC GCAATTGTGT CAGTATCTGC ATTATGCAAA 
TTTGCTGCAA TCTTAATTCC GAGCATAGGA TTATTTGCGT ATTTTGATGC 
TAAATATAGT GCCGAAAGAA TTGCAACATC TCCGGCTCCA CTAGTTTCAT 
CAAAACATCC AAGATATTTT AGCACATCAT CATCATTAAT AAGTAATCCT 
TTATCTAATG AATAAAATAT ATATTCCAGT TTCTGTGCCA TATTTGAAAT 
AGTGTTAAAC CAAATCTGAA GATAATCAAA TCCAGAATGC TTTTCTGCCA 


>NC_017304.1:2376782:2377281
CACACAATTT TGTTACATAA TAATTCAATC TTTCAACAGT TTAATCTCAC 
GCAAAATATG GTCCGTCTTC ATGCCAATGT GAAATCGAGG TTAAAATTGC 
TGTGTTAATC CTTTTTAAAA AGTGCAAACT AAATACATAC AAAACATACA 
AGGTGGTGAA TAGCATGGCA AGAAGAAATA CTTCTTTGGA CCCAAAAGCA 
AGAGAGGCTT TAAACCGTTT TAAAATAGAA TGCGCCAAAG AAATCGGTTA 
TTTGCAGTTC GTTAAAGAAA ACAACGACCA TTACAAAGGC GACGTACCAT 
GCAGAATAAA CGGATTGCAA GGCGGACCCA TTGGCGGACA AATGGTAAAA 
AGAATGATTG AAATGGCAAA AAGTGAATTA ATAAAATAGA TTTCAAAAGC 
TTACTATAGC CGGAGAAAAG AATCTCCTCC CCCCTTCTCC GGCTATTTAT 
TATTCATTGT TATCTAAGCT CCGCACCAAG ATTTCTCTTC AGTCCGTCAA 


>NC_017304.1:2414979:2415478
ACCGTTTTCA TTTTCAGTTG TTTTATCCGT CGGTACCTGA CATCCGAACA 
AAAATGCAAC CAGTAAAGCA ATAACAAGAC ATCCCAGCTT CTTCATATTA 
CCTACTCCTT ACAGTAAAAT ATTAGTATTA CTGTAATTAT AGACAGAAGC 
CGGGAATAAT ATAATCTATT TATCAAGTTT TATTATCTTT TTTGCTTATT 
ATTTGTCATT ATAGCCGTTC GGATGGGATA AGTGCCATTT CCACGCAGTG 
CTTACAATTG TCTCGAGATC AGCCATGCGT GGCTGCCAGT TCAGCTCCTT 
TTTGATTTTT TCCGATGAAG CAACCAGTAC TGCCGGGTCT CCGGGTCTTC 
TCGGAGCGTC TTCAACTTTT ATCGGTCTTC CCGTGACTTT TCGTACCACA 
TCAATAACCT CTTTTACGGA AAAACCTTTT CCGTTTCCAA GATTGTAAAC 
CGCGCTTTCC TTGCCTTCTC TGAGCCTTTG CAACGCAAGA TAGTGGGCGT 


>NC_017304.1:2419781:2420280
AGCTTATCAA CCACTTCCTT TAAAATCCTG TAAACCTTCA TATGCTCCTC 
GTTGGTGGAA TGGTGCGGCG GAACCGAAAT GCCATACAAT TTCTTAAGCC 
TTTCAGCTTC AATTATGGAC TTGCGCATAT TTTTAGCTAT TGCCTCGTCC 
AGATTGCTGC TTCCGCTTAA TATTACTTTG TTAAACTCCA GTATTTTGTT 
TCTCAGAATA TTTATAATCG TGGTTTCCGA ACCAAAATCT ATAACTGCAA 
AAGCATCTTT GTTCAACTGA CTTCTATTGG GGTTTACAAA CTTAACATTG 
TCAATGCTGA CCTTTATATC TCTGTTGAAA AATTTTGCCG TACTGTTTGC 
CGGTATATCA ACTGAAACAG GTTTTAAACC AAGTTCAAAC AGAACATCAA 
TGTAACTGTT TATTATGCTT TTTCTTACTG CAGTTACAAA AACTTTAACC 
TTTTCGACGT TATCTTCTTT CAACTCCTGC AAAATCTTGT AGTCAATTTT 


>NC_017304.1:2432302:2432801
AACAGAGAAG AGCTTTTGTT AAAAAAATAT GAACATTATT ACCAAATTAC 
AAAAGATAAA GAATTAAAAA ATATCCTGAG GGACTTTTCA CAGACTTCCC 
GTGATCATAT AAAAATGATA AACGACAAAA TGATTTTGTT GTCAATCGAT 
AAATCGCAAT AATCGGTCAC TGATACTAAA AAGAAAGCAT GGTGATTTAT 
TTGGAGCAGA GTGCTATTTT ACAAGATTTA CTGCAATCTA AAATTGCAAA 
TGAGATGTTT TACAACGAAT GCCTGATTTA TATTAAAAAT CCTGAAGCAA 
GACAGGTTTT CACCCAGCTT AGGGACGATG AAATGAGAGA TATAGTAAAT 
CTCCAGCAAA AAATAGACAG GATTCAATCA TCAGAGGGAA TTATCTCCAA 
ACTGTTCCCT TTAAAACCCA GAATTTAGCG CACAAACTTT AATCAATAAT 
TACTTGCAAG GAGATAATTT CGTTATGGAA TGGGTTATAT TGTTTGTAAT 


>NC_017304.1:245875:246374
TCAGGATAAA AACTTGAAAT AACTCCTTTT TTATTTGGTA TAGTTAAAAG 
TTTTTCGCTT TTACTTTATT GACAAATACC TGTTAACAGC CTAAAATCAT 
AATAAAATCG GCGCTTTTGC TGCCTGGATA TAAAAAAATG TTCTAATGTC 
TGCAATTTAC GATATGGTTC AGTTATATTC AAAAGCCCGA TATATAAGGC 
GAGGTGCTTT ATGACTCAAA TGCGTGATAT AACAAAGATA CAGCAATTAG 
TAGGCAATAT CACCGAACAG GATTTAAAAT ATGTAGAGTG CTATGTTTCG 
GAAAAGTAGG GATATTTATT TCCAGTGTAG GCATCGATAA AAAATATTTT 
GAAAACATAT ACCGAAAATA TATTCCCGGA AATCCTGACT TTAAAAATGA 
TTGGATACAA TTTGTCATTA GCCATGAAGT TATGGTATAT ATAAAGAAAT 
TCATAACCGA GTACCAGGAA AGAATTATTG GATATAAAGA TATTTTGGAA 


>NC_017304.1:2468137:2468636
TGCAAGCTTT GCGCCTTTTG AACCCGTAAT TCTGTCAAGC CATCTTTGAT 
ATGCTTCCTC GTCCAAAATT CTCCTGTCAC CTTCCGCAAT TTTTTGTAGA 
AGGTGATAGT TGCCCTGGGA ACCATAACCC GCAACCATTC TTATTACATA 
GTCAAAGCTG TAGGAACCCC CGGAAGACAA ATTCAATCCT TCAAGATCCG 
GATCAGGTTC TTTGAAATTC ACAACCGGAG GAATTTTCTG ATACTGCAAA 
GCTTTTGCAG CCACAGCCTC TTCTATTGAA GCACCCAGGG TGTGTCCGGT 
CATTCCCTTC GTATTGATAA CTTTTACATC TCTGAAATTG TCACCAAATG 
TACTTTCCAG CGCCGTCTTC TCGGCACATG CACATCCGCC TTTCCTTGGA 
GAGAACGTTT CATGGGAATA GTATACCGTT CTTTTTGCAA TGTCTTTTCT 
GGCAAATCCA TACTCTTGCT CCATTCTGGT CATGAATTTG TCAAACTCAA 


>NC_017304.1:2480851:2481350
TAAGACCTAC TAAAATTACT ATATTATCAC TGGCATAAGG AGAATTTTTT 
AAAGAAATAC TGCCCAATTT CACATCTATT CCCGCGATTT GCTTTAATAC 
AGCCCGACTT GCTTCTATAA AGGGATTAAT GTATTCAACA TTCATAAGAA 
ATACCACCTT TCACTTTCTC CGGATGGAAC AGGCAGATGC AACAGGCACA 
AAGCCGTACG GCAAAACACT AGTGCCTTGC AGCACTTCTT TTTAGTACCT 
CCTGCAATGC TTTTGTGGTT ATAGGAGCAC CTTTTTCAAT AGAATCATAA 
AAATCCATTT TTCCCGGGTC TCCTATTCCG ACAATGACCA AGTCTTTGCG 
CCCTCTCAAA ATACTTAAGG TATCTCCGCA GATTTTGCCG TTTCGAGTGG 
CAATTCCTTT TTTGTTTACT GAGCCTTCAA TCACTTTTCC TTCCCTTGTA 
ACAGAGCAAG TGAGCTTTAT CCCGTTGCAG TCTTTACCGT CGGAAGATAC 


>NC_017304.1:2492317:2492816
TATATAGAAT TTAATTATTA TTTTATACAA AAATTAAGCC CGTTACACTT 
TATTTCCTTC TGATTCTCTC CTTTTTCCGT TTTATATACT CATCAAACTT 
CTCAACGGAG GTATTCATAA CAAGCTCGCA AGGCATGTCC ACCTCCTCGA 
GAAGCTTGTA TACCCTGTCA AAACGACCCA CTTCAAAACT TATGTGAGAG 
TCGCTCCCGC ATACTATTCT GACTCCTTGC TTTTTACACT CTCTTGCAAA 
TTCTTTGCAA TTCTCCTCAG ACCCTTTTCT TGTAACAAAA GAGTGATTGT 
TCAGTTCTAT AAATTTTCCG TTCTCCTTTG CAGCCCTTAC AACCTTTTCA 
ATATCCAACG GAAATTGGGG ATTTCCCGGA TGGGCAATAG CATCAACATA 
AGGATTTTTC AGCACGTTTA TCACAGCCTC GGTATGTTCC TCCAGGGTCT 
TAGGCTCAAT ACAAATATCA TGAAAACTTG CAAGCACAAA ATCAAGTCTC 


>NC_017304.1:249322:249821
TTTGTCCGCA AGATCTTCGC AGTTGTTCGG CTCTGACAAA AATCCATTTC 
TGCCGTTTTC CGATATTTCC GGGATACCGC TGAGGTTGCT GGCAACCCAG 
GGATTTCCCA TGGCCATTGC TTCAAGTATG GAATTTGGAA ACATTTCACC 
TTTAACCGAA GCAAGAGTAT ATATGTCCAG GGCTGCCTGA ATATTGGGTA 
TGTCTCTTCT GAATCCGGTA AAATGCACAA ATTCCTCCAC GCCCAAATCT 
TTTGCAAGTG TTTTGCAAGC TTCCAGCTTC TCTCCGTCTC CGACTATTAC 
GACTTTGAAA TTTGATGTTT TCTTAAGAAT ATGTGGGATA GCTTTTATAA 
GAACTTCCTG CCCCTTGTTG TAATTGACTC TTCCCACAGT ACCGACAAGA 
ACAGTGTCTT TTGAAACGCC AATTTCGTCT CTGAAAGCGT TTTTGTTCCA 
TTTTGACACG TCAAATTTCC CAATATCCAC TCCATTATAG GTATTTATAA 


>NC_017304.1:2509130:2509629
CAAAATCCTT TTAAACTCTT AATTAAACTA TATATTTCTT TTACTGATTT 
GTCAATTCTT CATTTTTACA TATAAAGTAT ATTATGCATG CTTCTAAATT 
GTCCTTGCTT CATCTTGCAG GCAAATATCT TTCGATATAT ACCATGCCAT 
CCTTGACATA TGCCAATTCG GGGAAAAATT GCCCAACAGT TTCCTTCTCG 
TCCGGAGGCC GGGTAATTAC ATCAGCTATT CTAAGCTGGG TCGGTTGCAA 
ATTCAGAGCA ACTACCAAAG CTTCCCTGTT TCCGTTTGCC CCTGCATGAA 
CCATGCCGCG AAGCGATCCC ATAACAATGA CATGTCCGGT TGCACAAACC 
TCACCGCCGG GGTTTACATC GCCGATTATC ACAAGATTTC CGTCAAAGCT 
CACCAATTGC CCTGAACGCA CAGTACCTCT GTGAAATTTT GTAATACCTT 
CCTCCAATCC CTTGAAATAA AAGTTGCTCA TTCTGATTTT GGAGCGAAAT 


>NC_017304.1:2517344:2517843
TCATGGTCAG TGGCAAATTT AAGGTCGTTT GAGCCTATTT TAAGCGAGTT 
CGGAACCAAG GTCAGCAACG TCAGCTTTTA CGAAGGCTAC CTGAATGAAC 
ACGGAGAAAA AATAATTGAG TATAATGCGG TGGAAACAAT AAACGACTAT 
TTTCATAGAT AATCTCCTGA TTCCGTATTT TTTGCAAAAT TACCGGAGAT 
TATCTATAAC GTCTTTTTGG GTTTCATTAA CTCTTCGTTT TCGTTGCAAA 
TCGGTATGCT TCTCTTTCGC AGATTCAAAT TAATGCTTCC GGACCTTCAA 
ACCTGAAACT TTGGAACGGA TACTCTGTTT AAAACAGCCT GCAACTTTTG 
CCGATGCAAT TTTTCCCAAG TTTCCTGTCA AGCTCACAGG AAGATAAGCT 
CCACTTAAAA ACAGTAGTCC TTTACTTTTT ATCTTTTATA TTTTAATATA 
TAAACAACAA TAAATTTAAC ACATTATAAT ATGGACAGGT TGGATAAGGA 


>NC_017304.1:2519739:2520238
GGAACTGTTG TTTTCAATCA GAAATGCGGG CATGCCCTTA TATGACAGTG 
TATGAAAAGC ATCCACCATA CCTACTGCAA GAAAAACACT GCCCAAAAAA 
ACGGATCGCA AATTTCCGGT TTGTTCGTAA GTATAATAAG AGACCGCAAA 
AACAGTAAAG GAGAACAGTA CACTTGTAAA TTCAAGTATA TTGTGCCATG 
CCAAAAAACT CTCAACAGTC ATTACGGCAC TGAATTGTTC CTTCAAAAAA 
TATGCAATTC CAAATACTAA ACCGGCAGCA ACAGCTATTA TTGCAAGCAA 
TACATATTCC TTATACTTTA AAAAGGCGCG TATAATACTT CTCATTCCAT 
GCCCTCATTA TGGTAACCCG CTGTTTTAAT TTTTTTACTA TAGTTCTAAT 
TCTACCATTA GATACTTAAA TCTGCAATTG TTTAATTATA CAAATTCAAT 
ATGAAAACTA TCCTTTACAT TTTGTTTACA TTAATGAATT CACATAAAAA 


>NC_017304.1:2535152:2535651
AAGCAAATCT TTGTGGAATT TCATTTCTTT TCTTTCCTCG CAACCGGCTT 
CTTTCAGCTG ACTTAGCAAT GAATTTTCAT CCACTCTTAT TCCCATGGAA 
GATATCTCAA AAGACCTTTC CAGCAAAGGA TACCACAAAA TTATGTCCCC 
GTTCAACGTC CAGTCATCGT AATCCGGTGC CCTTCCGTCA TGTTTCTTCC 
CTGATTTGAG AACACCTCCT ATTTTCATGA GAAATATCGC TTTTTTCTCC 
TTTGCAATTG CATCCTCTCT CTCCTTCGGA GAAAGCTCGG GATACATGTC 
CTCCAGCTCC TGGGTCGTAA TAAAGAATAT ATCTTCCGGC AAAAATTTTG 
GTATTTGAGG ATATTGTTCA GCAATAAAGT CTTCGGTCTT TTTAAGAACA 
TTATATATTT TTTTCACTAT ATTTTTCAAA GTCTCTTCAT TTCTGTCTTC 
TTTATTAATC ACCAATTCCC AGTCCCATTG GTCCACATAT ATGGAATGAA 


>NC_017304.1:2546886:2547385
AATCTCCCTT TGCGGCCCAA AGGTGTTGTC GCTGTAACCT TTGATTATTC 
CCAATTCCAC TGCTTTCTTT ATATAGCCTC TCGACCAGGC CGGTATCTTA 
TCCGAATCAG CAAAGGCAAG GGTCTTATCC TGCGCTTCTT CTATTCCGAA 
TGCCCTCAGT ACCAAAACCA CTGTCTCCTG ACGGGTAAGT CGGTTCGAAG 
GCCTGAAGGA TCCGTCTTCA TAACCCTTAA CCACACCTTT ATGCATTGCC 
GTTGCAACAT AGGGTTTTGC CCATGCCGGT ACCGAATCTT TATCAGTGCA 
TGTAAGTGGT ATACTATCGG ACACTTCAAA GCCTGCCGCC TTCACTACCA 
TTACCGTTGC CTCGGCTCTG GTTATCGGAG CATTTGGCCT TAAAGTTCTG 
TCCGGATATC CATTGACGAT TTCTCTTCTT AGCAAATCAG CAAAGAATTC 
TGCCGCCCAA TGACCCTTTA TATCTGTAAA GAAGTCCAGA CTGTTTGTAT 


>NC_017304.1:2562233:2562732
CCGGGTTATA TTGGCATCGG GATTAAAATT CTTTCCGTCT CCTTTTACAA 
TTCCCAGAGC CCTGGCAACG CCTACCGCCT CATAGTAATA TGCATCTTTC 
CTGACATCGG CAAAATTGTC TTCAAAATCA GCTTTCAGGG CCAGCGCCTT 
TACAATCATA ATAGTAAAAT CAGCTCTTTT CGTGTTCACC CCCGGGTTGA 
ACATCCCGCT TTCATCACCC TTGACAACTC CTTTTTCATA AAGCATGTCA 
ATTGCATCAA CGGCCCAGGA ATATTTCATC CCGACATCCG GAAAATATTC 
GGACTGATTG GTGCTTATTG CAAGTCCTTC ACTTTCATTG TGCAGCCGGT 
CCAAAGCAGT AACAACATAA TATACGCTGT CAGCATCCAA AACCCCATAA 
TCCACAAATT TCTGCACACC GTTACTGTTT TTTCTGACAG TGGCAATAAG 
TTTGTATGCA CTGCTGTCAG AGGTAATGTC CATTTTTTCT CCGGCATTAA 


>NC_017304.1:2571734:2572233
TCTCCCCGCA ATACTCTGGA AAATTTCTTT ATGAGGTCTT CATTGAGTAT 
CCTTCTGCCT GACTCTACAT CAATGATAAA TCCTTCTGAC ACACCCACCA 
ATTTGGCAAG CTGTTTTTGA GTAATTCCAA GTTCTTTTCT CAGTCTTCCA 
ATTTCCGCGC CTAATCTGTT CATATATTTT TCACCTTTTC TATGTATATG 
TTGATATTGT TGATATTATG GTTGTATATA TTTTCCTATT TTAATTTGCT 
TTTGCATCTT AAAATGGCAC AACTCCTTTT TTGTATATAT ACAGAGTAAT 
TGTAGAACCT CTTAACGGCC ATGATTTAGG CATATACATG TATTGGCCAG 
TCTTCTTATC ATAAAAATAT CTTTCTTCAA TAACATCCGT ATCCTTTACC 
TTTGTCCTCA CAACACTCAT AATTTCTTTT ACTGTATCTT CACTAAACTT 
TTGTAACAAT ATTTTTTCCA TGTCATCTTT CTGTTTCTCT ACATCGTTTT 


>NC_017304.1:2583708:2584207
TTCTCAGCGC GACAGAAGCC ACAATTCTGC AATATATTGA GACACTGAAC 
AGATCAGGCT ATGTGATAAC TTCTGAATTG GTACAAAAAA TTGCAAATAT 
TATTGAAATA ACACTACGTC AAAGTCAAAC CTTCGTAAAC TTCCTAAACT 
GCATGGCAAA AGAGAGTGCC GCAGTGGCAA ACAATTTGAC AGCCTCTGTT 
GTAATTAATC ACATTGTAAG AGAATCCGAA TATTACATCG GTATTGCAAA 
AGCCTATCTT AGCCATGTTG CGTACAGATA AATCAAGGTT CTTTGCCGTA 
AACAAGCTTG TTTGAAATAT ACAACGTCAC CCTGTTCCAA TCCGTATAAT 
CGGAAGCAGA CGGATTGAAA GAATAATCGT TTGACTGGTT ATAGTTTGAC 
CAGTCTTCCT TTGAAAACCT TATCTGTACT TCAACGCTTC CACCAGGATC 
AAGGGTTCCG GCCCCACTTC CGAAACCAAC TTCAAGACAG GTGTCCGCTC 


>NC_017304.1:2595559:2596058
CCAGGGTATG AGTTTTCCAC TGTTTAAAAG AGCTCTTTTT ACCGCGTTTT 
CAATTCCTCC GCAGCATGGA ACCTCCATAC GCACAACTGT GACGCTTTTG 
ATATTGTTGT TTTTGATAAT TGCCGTAAGC TTTTCGGTGT AGTCCACATC 
GTCCAGCTTC GGACAACCAA TCAAAGTTAT TCTGTTTTTC ATAAATTTAT 
TATGGAAATT TCCATAGGCA TATGCGGTGC AATCCGCTGC AATCAAAAGA 
TTTGCATTTT CAAAATACGG CGCATTGACC GGTACAAGTT TGATTTGAAC 
AGGCCACTGG GAAAGCCGGC TCATGTTCTC GTAAGTCTCC GCAGGCTCGG 
CTTTGTGTTC ATTTTCCCTG TTGATAGTTC TCATCTGCGT ACCGGGACAT 
CCGCAAGGCA AATCTTCTTT CTGCTTTTTC AGCTTGTTTT CCTGAACGGC 
TGCTTCGTTA TACTCTGCCG CTTCACGCTC TTCAAAGGTG ATGGCTCCTG 


>NC_017304.1:261022:261521
CAAAAAGCCT GTAAAAGGTT TTTGAAAAGG GTTCGCTTTG TTTTACCTCA 
CTTCCCATAT ATAAACCCCT CAATCTGTCA CACAGGAATT TTTTATTTTA 
TCAACGAGCA TTTTTAAATT CATCTTGTTT TGCAGGAAAA ACTCCTCACT 
TTTTAAGGAA AGCTCAGCTT CATATTTTCT TATATCTGCG ATGCCGTCTT 
TGAACGTTTG ATTTATACTG TCAAGATTGG CAAACTCTTT TACATTGCAA 
AAGCTTCTTG AAAGGATGAC CATGGAAGAG CCCAATCTGT AATGTTCGGC 
AAGTATGTTT TCCGCCGGCA GAAGACCTGT TCCAAGCCGG GCAATGCCTC 
CAAATCCGTA GGGAATGGAT TTTTGTTTTA TTTTTTTGCA AAGCATTTCG 
ACTGTGCCGT CAACCAAAGG TTCAAACATA AATTTCATTC TATAACCTAA 
GTGCAAGTCA TTAAGTCCTA TATGTATATA ATCTATTCCG CTTTCGCCAA 


>NC_017304.1:2613578:2614077
TCTCCGTCAA TATTTTCAAC ATTCCAAGCA AAGCAGCAAA GCCAATACCT 
ATGGCAAGAG TCATGCGAAT TGTCATCTTT GCAATATGTC CGTTGGTCAT 
CTCTTCCAAC TGTTCTCCCA GCACCGTAAC AGCAGGCTCC GACAAGGTAA 
TGGCGGCACC TAAAATAAAC GCAACAATCA AAAGCAACCA CTTAAACCAC 
TCGGGACGTG AAGGATCCAG GAAAACCTCC CCGATGTATT TGCCTGCAAA 
TGCAAATCCA TAATCTATGC CTGCCAGAAA AATCAGCAAG CCTATAAAAA 
CTACAACAGT ACCTAACAAA ATTTTCACAA ATTCTTTCTT CGGCTGTTTG 
ATTAACAAAA ACTGAAACGG TAAAAACACT ATGATAACCG GCAAAAGTGC 
CAATGTAACT CCCCACAAAT TATTTACAAT TATCTCACCA ACGGTTCCCA 
CCGTCTCAGG AGAGTATACC TGTTCAGGAG GAAATACACC GTTGTAAAGA 


>NC_017304.1:2621385:2621884
TCTTCCTGTA TAAATCTCCC TATACTCGGA TTATAGTATC TTGCCCTCAG 
GTAATATTGA CCTGCTACAG AATCATACAC TTCGCCTGAA TACTTGAATC 
TATTATCTAC TCTCTCAACA CTGTCCAATA TATTTCCAAA AGCATCATAA 
CTGTAAGCGT TTGCTATTTT CCCTTTATCA TCAGTAAGAG CGGTAATATC 
TCCATGAGAA TTGTGAATAT AATAGTAAGC ATTCTTATTG CCGTCCTCTT 
TTTGCAATAT CGTATGCCCT CGCACTATTC TGTCTTTCAG TCTCCAGTCC 
TCGTCTACTT CACACGCTAT ATTTCTTCCG CTGTATATAT ATCTGTTGTA 
TCTTCCGTTT TCTATCGATA TCGTTCTCAA ATCCTCGGCA TCATATATAT 
TCTCCATATA TGTTCCGTCG GGATTCTGCA CACGTATCAG TCTGTCAAAT 
CCGTCATAGC TGTATAATTT AGTCAACTCA CCTTCTTTTT CTTTTATCAA 


>NC_017304.1:2627434:2627933
CAAATCCACT TGTGCCATAT GCTACCGTTA AAGATAGCAA TATATCATTT 
GTTGGCCATT TTTTCTTTAT CTAATATCTA ATCAAATAAT TTTTTATAGT 
TATTCTTGCA CTTTTGAAAA CAATTTATTG TTAATCACAC AAATTATAAC 
ATCAACTACT TTCAACTTCA ATAAATTCTC ATACTTAGTT TTAAATATCT 
TCAAATATCA AATCTTTATA TGAAATAAAA TATAAACATC AACTTGCAAA 
TAATATGCCT TTTTAGTATT TTCATTATAA AAGGTAGCAT TCCAAATCTC 
TTTACCGTTT TTATCAGTAC TAGTCCCAGA CAACCAAGCT GTGGTAAAAC 
TAAAAGCATC GTTTTGCGCA AACACTTTCC TGGCCATATC AATAACATCT 
ATACTATCTA CAGACCATTT ATCTATATTG ATATTGCCCG GAACGATTTT 
CGAATTTCGT TTCTGATTAA TAATACGTAA AATTTTATTT TTCTCTGTAT 


>NC_017304.1:2631206:2631705
ATTATGCGGT TAGAACGATA AAACTTGATT TCCCAGAGCT TTCCTCTCAG 
TTGTCTTGTG TTCAGTACCT CAAGTGCTTC CAGTCCTTCC TTTTCAAGTT 
TCTCAAGGAT TGTTAATCCT TCTGCTTTTT CATTCTTCGG AAGCCCATCA 
ATATACTCAA GGATTAAATC TTTGCCTCCA CTTGTTTCAT AATGGTATAC 
ATTCATGTCA TTTCTCCTAC TTTATAGGTT TATACATCAT ATTCGATGTA 
TTTGCAATTA TATTTTACAT CAAATATGGT GTGAAATCAA TCTATTTTGC 
CACTTGCATC AGCTTTTTCA ATCTTCCTTT TCTTCCACTA CGGCAATGGC 
ATCAATTTCA ATCAAACACA AATGATTGGC AAGACCTGCA ACCTCGAGAA 
CCGTTATCAA AGGAGGCTTT TCAAGCTTGC CAACCGTTTC CATAAATGCT 
TTAAACCCTA TAGCCGGGTC ACACCCGTCC ACCATGTAAA TATTGAGCTT 


>NC_017304.1:2632431:2632930
CAAAATCCGG TGCTTTTGTT CCTACTTCCA ACATATTTTA TCCTCCCTTT 
ATTTTAAAAA TGGTATACTT TTGTTAATTA CCTTTCAAAA CAAAAATATA 
CCACCAAAAA TGTATAACAT AACTCTAAAT CAGATTTACG TTCAAACCCA 
TGTATCAACT GTATATTTTC GATATATGAG CTTTTTTGCT TGATCCACAA 
TCCATATCAT TTTAAAACTG CGTGGCAGTC CCTTTGGAAT GCTTTACTGA 
TATGCCGAAT ACAGAATCCT TGCTTCTTAA AGCTCCCTTC CCTGTCATGA 
ACGGGAACGC AGCTTTTTTA TCTGCCGTTT TATCTTTTTA ATCGCCCAGT 
CGTAATGGCT GCTTGTTGCG CTGACACAGT AACTGCCAAG ACTTGTCGTT 
CCTGTCCATT TAAAATACTG TTTTTCAAAC AGCTCCTCGT TGGAAAACCC 
CTCGATAAGT GCAAGCACTT CCTTATGGCT TTGCAAAAGC ATTTTCTTTG 


>NC_017304.1:2632668:2633167
AATGCTTTAC TGATATGCCG AATACAGAAT CCTTGCTTCT TAAAGCTCCC 
TTCCCTGTCA TGAACGGGAA CGCAGCTTTT TTATCTGCCG TTTTATCTTT 
TTAATCGCCC AGTCGTAATG GCTGCTTGTT GCGCTGACAC AGTAACTGCC 
AAGACTTGTC GTTCCTGTCC ATTTAAAATA CTGTTTTTCA AACAGCTCCT 
CGTTGGAAAA CCCCTCGATA AGTGCAAGCA CTTCCTTATG GCTTTGCAAA 
AGCATTTTCT TTGCATCTTC ATACGGTGTG GATTGATGTT TCACCCAAAA 
TTTCATGTTC AGATCGCCAT ATGTTTTCCA AGTATACGGT TCAGGCAAAA 
AAGGGACGGA ATTACCCTTC CGGTTGGAAG TAACCCAATT TAACAAAAGC 
TGATGCCACT CATATAGGTG AATGAGAATA TCCCGCAGAT TTTTATCACG 
TTTCCAGTGA GCCTCCTTGT CTTTCGGATC ATCACCAAAA TCAAAGGGCA 


>NC_017304.1:2633548:2634047
GCAGCTTTCA TCAAATTCAT CATAAGCCCG ACAGGTAACC TGGGGAGGTA 
AAACAATGAC AAGTTCCATA AGTGAATCCG GTTTTACTTG TTAATTTTGT 
TCTCTCTTGA AACAGAGCCC GTCTTTTATT ATAATGTTTA TGTCATTTTT 
TATTTTGGAG GGGTTAAAAT GGCCTGCGAT AATACTATCA ATTGCACTTG 
CACATATACA TCATGTTCGC GCCATGGTAA ATGCTGTCAA TGTGTTGCAT 
ATCACCGCAG AATGGGGGAA GTACCGGGAT GTTTCTTCTC CAAAGCCGGG 
GAAAAAACTT ATGACAGGTC AATTGAAAAT CTCTACGCAG ATTATAAAAA 
GGCATGAAAA AGCATAAATC CAATCAAGGA TTTATGCTTT TATATATTTT 
TCAACTTTAA CAAATTAATT CTCCACGGAA ATAGCACTCG TATATCTTTA 
TTTCGCAATT TTTCAGAAAA AAATCATTAT CATCACCTCA AAATAATTAT 


>NC_017304.1:2644434:2644933
AGAACCGCCG CGCAATACTG AATATTTTCA AATCCGTAAA CCGTGACATT 
TTTGAGCAAT ATCTTTGGAA GGTCTGCGAT TATATTGTGG TTTCATTCTG 
CAAAACCGTA TTTGCAGAGC ATCCCGTTTC AGAAGAAGAC CGTGATATAA 
TAATACAGTT TTACAAAGCA CAGTGTTTCG GAATGGTCAT TGACTGGCTC 
AGAAGCGGAA TGAAAGACGA TGTTCACGAT AAAATTCACC GCATATGCGA 
ATTGCAGAAG GGTATGCTTG AAGAAATGAT TCGCAGATGT ATCGAAAACA 
AATAACATAT ATCCCAACAC CGACCCTGAT ATGCCTAAAT TTTAGGCATT 
TTGCCGTCGG TGTCTGATTT TTAGTCAAAA ATTTTGTCCG TGCCCAATTT 
TCAGGCACGG GCATTTTTTT GTCTGTTGTT GTGGACATGA AGCATAACCT 
ATAATTCCAA TAAGACCACA AATGGAGGGT TGGGCTATGA AGGTACGTTC 


>NC_017304.1:2645643:2646142
AATATCTGCC GGAGGATATG GAAACAGTTA TCGGTCAGAA TGAACTGATG 
AATGATTTCG GCAAAGGTGC TTTTTCCCTC GTTATCGTGG AGGATATGCC 
TGCCAAAGAT GTTGCGGCAT TGAAAGAAAA GATTTCCAAA GTTGAGCATG 
TAGACACAGT TATTTGGTAT GATTCCATTG CAGATTTGTC AATACCAATG 
GAGATGCTGC CAAATAAACT CTATTCTGCA TTTAACACTG AAAATGCAAC 
GCTAATGGCA GTATTCTTCG ATTCTTCAAC CTCTGCCGAT GTCACAATGG 
ATGCAATAAG AGAAATTCGT TCTATCTGCG GCAAACAATG CTTTGTATCC 
GGTTTGTCGG CTCTTGTAAC CGATTTGAAG GAACTTTGCG AACGTGAAGA 
ACCGATTTAT GTTACAATAG CCGTAATCCT GGCCTGTATT GCAATGTTTT 
TGTTCCTTGA CAGCTGGCTT GTTCCTTTGG TGTTCCTTGC ATCTATCGGT 


>NC_017304.1:2649357:2649856
ATGGCAGAAA AGGATATTCA GCAACTGATT GAACAAAATA CAGAAGCACA 
GATACAAAAA GTCATATCCG AAAACATGGC AAGTGAAGAA GTGCAATCAA 
AACTTGCTGC AGCATCGGAA GGGGCAAAAT CAGTTATTGC GCTCAAAACT 
TCCCTTGACG ACTACAATTC ATTCTATCTT GGACTTATGA AGTATACTGC 
AGGTGTCGCC CAGGCGGCAA GCGGTGCTTC TGATTTGAAA AACGGAGCAA 
ATGAACTGCA GAACGGAACG GGTACTTTAT ATAAGGGTGT TTGCTCCCTT 
TATGACGGAA TACTGACAAT GAAAAACGGT CTGCCTGCAC TCGTAGACGG 
TATCACACAG CTTAAAGACG GAGCAATGCA GCTTTCAGAC GGGCTTTCAA 
GGTTCTATGA AGAAGGTATT CAGAAATTAA TCGATACGGT CGATGATGCC 
GAAAATCTTA TCGAACGGCT GAAAGCTACC GTAACCGTAT CAAAGAATTA 


>NC_017304.1:2656154:2656653
TGATACTTCA CCGGTTTCTG TAGACTTGTC CTTCAGATTC TCAACAGTAC 
CAAGGGCTTT TTCACTGAGC ATTCGAGTAT TTTTTGCAAT ATTTGAAACA 
ACCGCCGTTT TCCCTTCAAC TTCTTTTATT CCGTCATATA ATTTATTCAT 
ATAATCGGAA GCATTGGCAA TGTTCATTGC CTGGGATGCC GCACCTTGCG 
CAATTTCTTC CATGGTAGCG GCAATACTCG ATGTAAGAAT CCTTGATTTA 
TTTGCAGATT CCTCAATCTT TTCAGAACTG TATAATACAT TTACTGCAGA 
TTCATTGCCT TTTGATACAA TTTTTATTAT GTTTCCTATC ATATCATTAA 
AATTATTTAC AACAACACTT ATCTCATCTT TATTTTTATC GGTTTGGGCA 
ATGGTAAGAT TTCCGTCCCT GTTGCGCTTC ATTAATTCAA CAAGTTTTCT 
TAGCGGCGCG GAAATACTGC GGGTTATCAC CAGGGAAAGC AAAATCGTAG 


>NC_017304.1:2672228:2672727
CGTTTTTCTT CTTCACTAAA ACCCTCAAAG ACCTTTTGAT GTACCAGATC 
AAAAATTTGC TTGCTTTGCT CCACAACTTT GTTTCCTTTC TCCGTAATGG 
TAATTTTATT GAACCGGTTA TCCTCTTCAA CCGTCTCTCT TTTGATATAT 
CCCCCTTTCT CCAACTTTTT CAGGGATACC GCTATTGTTG CCGCAGACAC 
ATCCATCGAC CTGGCAATAT CGTTTTGCGA GGCATCCGGA TTACGGAAAA 
TTTCCATAAG CAAACGATGC TGGGCCTGAT AGACACCGGT TTCATCCAAA 
AATTTTTGCA TGATTCTTCT ATGCTTCATG GCAAAAATAA TTAATTGACG 
AATGACTTCC TTGTTGCTGA TTTTATCAAT ATAATTATTA TCCATATTTT 
TATCCATATT TCCTACTTCC CACATCTCCT TCCAATAAAG CCATTATTAG 
CTTGTTAACC ATTATGATGT TAATTATTAA CTAGTTAACG TTTATCTATT 


>NC_017304.1:2694087:2694586
CATTTACTAC CACTCGAATT GGGAGCTCAG CTGCTGATGT TGGCAATGAT 
AACAAGTACG TAACTATCAA TACCAATGTT AATATTTTTG AAATTATCTT 
CACTTCAAGC CCTCCATATG AGTTTTTGCT TGATTTATAT GCATAAAAGC 
TTTATTCTTC TTTTTCAAAG AAATGCTTAA TTTCATTTAT CTTTTGACCG 
TTTTCATCAA CCTCATATAT ATATACACCA TCAATTAACC AAAATGCAAA 
TACCATGCCC TTGCTTTCTG GATTTACACA ATAAACTACT TCGTCTGTAT 
TTATTTTTTT AAGTTGTGTC ATATAATCAT CTATTATTAC ACAGTCTACA 
CTAAACAATC TTGTTCTGGA TAAATGCTGA TCTTTCATCA TATCTCTAGT 
TCTGTTCATT ACAGTTAAAG AAGTTCCTCC AGTATAAGGA TTTATAATAT 
CTTCCTTGTA CAAATCCTGT AATGTAATTC CAATTCCTGC ATAATTGCCA 


>NC_017304.1:2704440:2704939
GCAAATTTCT GTTTTACATC TTCCTTCTAA TAGGAGTTGT TTTATCTTTT 
CATATTTTTC TTTCAATGTA AGTTTTCTGT TTTCATCTGC CTGTCTTATT 
GTTTTTATCT CTTTAGTTTC CTGACTGACA GCTTGTATTA AAACTTGCGG 
CTTTAATCTC TTTTTTAGAT ACTCTGTTAT ATAGGAAGTC AGATTCTTCA 
GTAAATGAAA ACGGTCACTT ATTTGTAAAG CTTCCGGGTG TGCATTTGCA 
ATTGCATTAT TATAGATAAC AGATCCATCT CTTGATATCA CACGAAGATT 
TAGATATGTT TTTAACCACT CGCAAACAGT CTCATAATCC CTTGAGTCAA 
TCATATCAAG TATTTGATGC GTAAAAATAT CTATCATAAT TGTTCCATAG 
CTTTTTCGCT TTTTAATAGC AAAATCATCA ATGCAAACAG CTGTTACTGT 
CTTTTTGTCA ACAACCGGTG TTTCTTTTTT TAAGAGATTG CAAACTGTAC 


>NC_017304.1:2707472:2707971
GTCAAATTCA GCCCAAGCCG GAATATTCAA CTTATCAATT TTTTCAACTT 
TAAATGTTTT ATTAAACTGT TCAAGTGCTT TCTCCGCCGA ACTTTTATAC 
ACGTCCCATC CTTCAGTTGA CGGGTCCAAT CTATCTATAT AAGACTCAAT 
AGCCGGTCCC AATAGTTTAA TCTTTTGAAA ATCCATTGCA TTATACAAGG 
TATTAATGCG ATTTATGTAT TCAATATCTT TAGTGGTAAA CTCTTTAATA 
TTTGCAATCT CTCTTAAAAT CTTCATTCTT TCAAACTGAC GAAGTATGGT 
TTCTGCATTA CTGCACAAGA GGTAACCGCT TAAGCCTTCG CTATCGTCGA 
GGCCTATATG CCAATTATAA AATTGAAATT GTCTGTAAAG ATCAAAACTC 
CATACTACTT GATTGTATGC ATCTTTTACA ACGGGATTCA GCTCATCCCC 
AGGAACCGTA TTTACCTGGG ATTCAAGGAT TTTTTTGTTG TAGGAGTTCC 


>NC_017304.1:2709552:2710051
CTCCGGTAAT GTTATGACGA CGCCGTCGGT TACAAGGCTT CCGACAATTT 
CAGGCATCAA TTTTGCTATA AGGGGATTCG TGATTCCAAA AATTATAAAA 
ATCATTAGCA TAATGAATAG TTTATAGGTT TTTGTGTATT CAAAGAACTC 
TTTTTTCAAA AATGCAAAAT AACCTTTCAC CGAACCACCT CCATAAACAA 
ACTTTCCAAA GTCGGTTCCA TCACTGCGAA TTTCAACGGA ACAATACGCT 
TTTGCGATAG CACACCCAAC AAAAAATGCC CGTCCATACC GCCATCTTTC 
ATAAACACCT TTACCGTGCT TCCATCCCGT GACAGACTGA TTGACGGCTG 
CTTCAGCTCT TCCGTATTTT CGAAACAGGA AGCTGCTTCT TCATTCTCGA 
ACTCAAGGAT AAAACCATGG AGCCTATGGC GCTCCTTTAT TTCCGAAAGT 
GTACCGCAAA GCGCAAGCTT TCCGTCATGC AATACCGCAA TACGGTCGCA 


>NC_017304.1:271342:271841
AAACCTGAGG AAGTAGATTG GGGTAGCCGC AATTCGGCCA ATCTTACGTT 
TGAGGAGCGT CTTGCCAAAT TCATGAAAGA CAGCGACGAA AGATTGCACG 
ACCTCAAGAA AAATTTTGAA TCCAAAAGGG GCGGCGGAGG ATACAGAAAG 
TTTGTCCAGT AAACCTTTTT CTTTTGTAAA AAGGTTAATT GTGTGAAGCT 
TTGGCCTATC ACCAAAGATT AAATGGCTTG TTGCATTTTT TGCCTGTAAT 
ATGCAATAGA ATATGGTGCA TAATATTAAA GGGACTTTTA TTGATGTGAA 
TAAAAGTCTC TTTTTGAATG TATTAATTTT TAACGGTGAA TGAGCAGGAT 
AAAGAAGCAG ATATTTTATT GTATTGGAAT AAATCACCGT TAAAAAAGTG 
TTGACATTGA AAAAAACGTA TATTATAATA AAAAAGTCAT TAGGACGGAA 
ACTTCATAAT AGCCGGAGTG GCGGAACTGG CAGACGCACA GGACTTAAAA 


>NC_017304.1:2725305:2725804
TTTATGCTGT ATTCTGTCAA TCCCCGCAAA TCTTTTTCTT GAGATTTCCA 
GCATTTCATC GGCAATATCA ACTAATACAT ATTCCGCTGA CGGGCATTCT 
TTATACCAAT AATATGTAAG TAATCCTGTT CCGGCTCCCA GATCCAACAC 
ACGACTCGGT GTATCAATAT TGGAAATAAT CAGTTTGGTA ATGCTTTCAT 
AATAATCATC AAAGCAAGGA ATAAACTTCC TACGATTACA ATCATACTCT 
TTTGCAATCA AATTAAACTG TTCTTCTATA GTCATAACTT TTCCTCCCAA 
GTTTATTAGA AAAGCGTCCG GTTTAATAAA TGAGAATTTT ATCTTTCATC 
CTTTCTTATT TTTTATTTAT TATCTCAGAT TATTGACCAA ATTGCCAATA 
CTTTAAAATA TCGAACCTAT TTTTCGAGTC CAGTCAACCG GAAATCAACT 
CAATGTCGTC ACCATACATT TTCCAGTTTA GTATACCTTT CATTTTAATT 


>NC_017304.1:272979:273478
TGAATGCAGC GATAGAGGCG GCAAGGGCCG GAGACGCGGG AAAAGGATTT 
GCAGTGGTCG CCGATGAAGT CAGAAAGCTT GCGGATCAAA GCAGGAAATC 
CACGGAAGAG ATAAATTTGT TGGTGAACAG TATACAGGAA GAATCCGTAT 
TGGCGATAGA GTCCATGGAA ATAATGAGAA AAGTGTCGGC AGAGCAGAGT 
GAGGCCGTCA ATCAGACGGA CAATGCTTTC AGTGATATTG CAAATGCAAT 
AGATTCCATA GTTTTAAGAA TTGAAAATGT AAATCAGGCG GTTGAGAAAA 
TGCAGAATGA CAAGGGAGAA GTAATTGCCG CGATTGAAAA CATTTCAGCG 
GTTTGTGAGG AAACGGCGGC GTTCAGTAAA GAAGTGGCGA TGACAACAGA 
GCATCAATTG AAGTATATTG ATGAGATGAA GGAGGCTTCA AGCAGCCTCA 
GCGGACTTGT GAAGGAGCTT GATGCGAAAT TGGCAAAGTA TAAGATAAAA 


>NC_017304.1:2747413:2747912
AACAATATTG CAAAGGGAAT TGCAAAGTTT GCACAAAAGG GTGGTGTGAG 
ACTGGGAGGT ATTATATGCA ACAGCCGTAA TGTCGACCGG GAAATCGACC 
TTCTCCGTGC TTTTTGTGCA GAACTGGGAA CTCAACTGAT TTATTTTGTT 
CCCAGGGACA ATGTGGTACA GCGTGCTGAA ATCAACAGAA AAACTGTCAT 
CGAGTATGCG CCGGATTCGC AGCAGGCCGA CGAATACAGG CGGTTGGCAA 
AAGCGATAGA TGAGAATACT TATTTTACAA TACCCAAACC CCTGTCCCAG 
GAACGTTTGG AGGAAATTTT GCTGGAGTAT GGGTTAATGG AATCCCTGAA 
GGATGATTAT CGAATTTGAT TGGAGCGGTC GGCAGTTTCT GTTGACCGCT 
TTACTTAGCG AAATTTCACG AACTGAAATG AACAAAAAGC GATGGGGGCT 
CGATGCCCTC GGAGCTTTTG TTTATTTTTA GCATTCATTC TGAGACATTT 


>NC_017304.1:2761256:2761755
ACCCTTCTTT GTAACTTACT ATTTCCTGTT CCAAAACCTC TGCAATCTTT 
GCATTGTTCC TCTGACTTTT GCTTGTGGTA AGCCATTTGA TATTAATTAT 
CAGAAATAAA ATTACCAATA TGCAAAGAAA CAGTATTATT GAAAAGGTAT 
AACGGTAAAA TGTTCTCTGT ACATAGCTTC TATACCGATT AGATGCCATA 
TTCCATCCTC TCTGATTTCA TAAATATTAC AAAATGTCCC AATAATGCAA 
ATAACAATAT ATTATAGCTT TCCGCTATAA TATATTGTTA TTTGACAATA 
GCCGTTTAAC TATACACTTA TATCCTCACT TCCCGATACC TTAAAGAACA 
ACAGCAAGGA TAAAACACTG GTAATTGTCA ATACCGTTGA ATAGGCAGCC 
GCATTTCCAA AGTTACTGCG AATGACTTCC GTATAAATTG CCACAGTCAA 
AGTCTGAGTT TTACTTGTAT ATAGAATAAT GGAGGAACTC AGCTCACTAA 


>NC_017304.1:2775483:2775982
ATAGGATCAT TAATGCTGAA ATTCTCAATG GGTAAAAATG GATTGCCCTT 
ATAATTTTCA TAATAAGTAA CCATCTGACG TAATGCATGT TCAAAGTCAA 
AAGTAGAGCC TGCTCCTATC ATTGAAGTAA GATCTTTTTC TTCTTTTATA 
AGCTCTCTTA TTTGCATCGT GTTTTTAACC TGCGTTTTTA AATCCTCCTC 
AATCCGTCGA ATATTAAATT CAATATCGTT AGGATTACGA ATGGATTGCA 
TATAAGCATC CGTAAAGTTA AGCTCAGCAG TTTCGCTGTC CAATATGTCT 
GAATACTTGT CAATTCCGAT CTCTCTCAGT ATTACGGATA GCTTTTCTTC 
TAAAACGGTT TTTACACGGT TTTCAACAGT ATCTGCCAAT ATAAAATTAT 
AAACCACTAC ATCTCTTTGC TGTCCGATAC GGTCAACGCG TCCAATACGC 
TGCTCTATTT TCATCGGATT CCAAGGCAAG TCATAATTAA TAATGCAGTT 


>NC_017304.1:2776033:2776532
TATCTGTTTG TGTTTTAAAC TCATGCAACA CTGCATTTCG TTCCTCTATA 
CTCATACTGC CATTTAGTAT GGACGTTGAA TATCCCCGGT CTTTTAACAG 
TTTTACAAGA TAGCTTTGAG TCGCTACAAA TTCCGTAAAA ATAATGATTT 
TTCTTTGCCG GTCCTCAGCA AATAAATCAT CAATAATTTC AAAAAGAGGC 
TCAACTTTGA CATCAAGATA TTGAAATTCC GCCTGCTTGG CAACTGCAAT 
AATATCGTTA AGCTGAGTTA TTTCTTCTTC GATGCCTAAA GAAATGGCAG 
CAATTGCTTC TTCCATGTTT TCCTCCAATT CCATTTCCGC AAATTCCTCT 
TCAGACATTG ACTGATATTT AAATGCTTGT TCTTCCAAAA CTCTCACACG 
ACGTTCCATA CTTTCCCTGA CAGCACTTGT ACTGCTTGTA ACCATACGCT 
GCATCATAAT AAGCAGGAAT ACAAACCACA TATTTTTTCC ACGGTTTCGC 


>NC_017304.1:2786550:2787049
AAATCTATAA TCCCAGGAAA CTCAGGATTT AACTCTCTTG CCTTATAGAT 
AATTGAATCT AAATCAGCGT TATTGTCAAC CAAACCTGTC CGTCGCATTA 
CTCTTAGAAT ATGCACATCT GGTGATATGT CAATTGAGTA ATAATCAGAA 
AACGGGATCT TAAATTGTCT GGCAAGAATA TTAGCCGCCA TTGTGGCAAT 
TTTTTTGCCG CTTCCTTTAA ACTGCAAGAA TTCATAAACC ACTTTTGCGC 
TACTAGGGTT GTTGCTCCAT ATTCGCGAAG CATCCCCATT ATACTTTACT 
TTAATATCCT GAACTGCAGA ATAAAACACT TCTGCCATTG TATCGTTAAA 
TCTATGCAAG ACATTTCTAT TAAAAATATT CTTGTACTCT TCAAGTGAAA 
CGCTGGCTAA ATCATCAATT TTAAAGCTTC CTATAATCTC CCTTATTCTA 
AAGGGAATTG ACCACGCTCG CTCCGCTTTA ATCTGCCTAT CCATCAAGCA 


>NC_017304.1:2788276:2788775
TTTTGCATAA AATTCAAATC TTGGTCCCCA TTTTTACCCA TACCCGTATA 
ATGCAAAACA TCTCCAAACC ATTTATCTTC ATACAGGCCT TTTGTATGAT 
CAGATATTAT AACTAGGGAA TTGGTTGCTT TTGACCGGCG CATTCCCCCC 
ATATTTCCGC ACTTAAATTC AGCTATAATA TCTGAATGGG TTACAACTTG 
TCCAATTTTA AATTTGCAAA AACTACTCAT AATAATCCTC CATTACCTTT 
TTTGCAATCA GTATATCTGC TGGCAATAGT TCAAATTTTA GTAAATCAAT 
TATTCTAACC CATTTATACT TATCATGAAC AGATATCTGA ATTGTCCCGT 
CAGTTATTGT ACAATAATAG GCAATTAAAT TAATGTTTAT ATTACCGTAA 
TCGTGAGTTA CCTCAGTACA AAATTTATCA ATAGAAACAT CTATATTAAG 
CTCCTCTTTA AGTTCTCTAA TAAGGCAATC TTCAGGAGTT TCATTAGCTT 


>NC_017304.1:2790172:2790671
ATGTTGACTC ATTTCGGTTC CTCCAATGTT TTTTGTATGG TCACTTAAAA 
CATTATCAGA AATTCCGAAG TGAGTCACTC TTTTTTATTA TGTTTGGGCA 
ATTAATTTTA CAACTTACCA TACAATTATA TAAAATAAAC GCCGCCAATT 
AAGAAGGTTT CCTCCTCAAC TGGCGGCAAT CTTATTACAA TCCTATAGAT 
TCACTTCTAT TTCTAACCCA GACTTAAACT CAACCACTAT CCTGTCATCA 
TATGCAATTG CTTTTTCAAC TAGTTTTCTA ACCAGTTTAT CATCAAACTC 
CGTAATATCA CCGGTTTGCG TGTTAAGGAA GTCCGTCATC TCAGCAATCC 
GATCCCGCTT ATCTTGGCGG AGAGCGTTTC TCGAAAGTGT TTCTTGCCTT 
AAGTCCCGCA AGCGGTAAAT CTCATTGACA ATATTATCAT ATGCTTCCTT 
TGAATTTGCC TTTTGGATTA ACTCGGTTTG GAGTTCTTCT AGCCTTTTAT 


>NC_017304.1:2800619:2801118
AGCTACACGA CCGCTGCCTG ATAAAGCACA TGGAACTGCC TTTGTATAAA 
GTACGCCACT TGCAGGATAC TCGCCATCTG TTGCTTTAAG GGTGACTGTA 
CCAGGCTCTG TCAAAGCATC TACGTCCGAA GCTGCATCCC CACCGTTTGC 
ATGTAAAGAC GACTTAAAAT ACAACAGCAA ATCGTCTACT GTAAGCTGTG 
AGTCCGTTTC CAGAAACCAG TCATCAAAGC CTCCGGCATA GTAGTAGGTA 
TTTGCATGCA TCCCCATAAT AATGTTTGCA GTACACTCCC GGTTCAGTTC 
TCCGGAAAAG GAACGCACAG GTGACACCCA GGTTGCCCCG TCGCTGCGAT 
CGCATATGAT GTTCTGTACC TTTTTGTTGT TTACTTCAAT GATGGAAGCG 
ATAAAATACC AGCCGCCGTT TTTCAAGGTA ATGGTAGCTG TTTCACTCTG 
GTCGTAGATT AGTGTGCCGG AGGAGTTATA CAACATAAGC CTAAGTCTCC 


>NC_017304.1:2803381:2803880
ATTTTTAACA ACAGCCTGAA AGGCATCCAC AAGATTTTGT GTTAGGTTCG 
TCATATCAGC GTTCGCATTG CCAAGTCCTG CTATAAACGA ACTCAGGGAG 
GCTTGTAAAA GACCAATAGA ACCGCTGATA GTCTGGGTAG ACTCTCTTGC 
GAAGTTGCCA GCATACTGTT CGGTTTTTTC TAAAAACATC TGCATTGCGA 
TCTCAGCCTT TTCGGCATTG GTTGCGCTAT TCCAAGCAAA GTCCAGCCCT 
TTTGCAAGAG CATAAGCTTC AATGGTGGTG GCGTTCATGG CAACACCCAG 
ATTATCCATC ATGGTGAAGT TACCCTTGGC AGCACCAGCA ATGGATTCCA 
TAGCAGTCTG CATGTCAATG CCCATAACCG AAGCCATGTC CGCCGCTCGC 
TGCATGGCCT TCTCGGTAAG TTCCAGACTT TTTTGCTGAT CGACACCAGC 
ACCCTGAAAC AGTGCGCCCA TTTTGTTGGC GGTGGCAAGG TACTCGGATT 


>NC_017304.1:2817335:2817834
CGTTTATTCC ATATAACCGG CTCTACATAT CCAAACTCTT CAATAGACCG 
ACGTAATTTT TCATATTCAG GGTCACCAGG CTTTAAATCT TTCCGCGGGT 
TATATTTCGA AGGTTTTAAT TTTTCTGTTG GTATTTTCAG TATATCCATA 
AATCTTAACC CTCCAGTTTG ATGGCTTTTT CACCGGTGAA TTCCTCCCAG 
CGCTTAACAG CTAAATCACA GTAAACAGGG GATAACTCCA TTGCGTAGCA 
TTTACGCTCG GTCTGTTCAG CCGCAATTAT AGTAGTTCCG CTACCAGAGA 
ACGGCTCAAG CACAATACCG CCTTTGTCGC TGTGCATTTT GATGCACCGC 
CATGGAAGCT CCACAGGGAA CATTGCAGGA TGCTCCTTGT TTGCCCGTAC 
AGTGGTCATC TCCCATATCC CAGCATAACC CCATTTCTTG CGTTCTTCCT 
TTGTAAGCCG TTTCACAAAT TTATAACTGT GTCCCGCAAA GGCTGAAAGC 


>NC_017304.1:281772:282271
TCATGTTATG TCTGACAAAA TAGTACCAAA TAAAGTTATT TATTGGACGT 
ATACAAAAGA AAATTGGTTT CAGAGAGTCA AATTTGTCAA AGGGGAATAC 
CCAAAATGGG AGTATCCTGT TATTGAATTT CTGGCCATTA GAAATTGCGA 
AAAATGTAAT AGATTGCATT ATATAAGAAA CGGGAAAAAA CATGTATACG 
TTATTGATTC CAAGAAACTG GATGATATAA ATTGCTCGTG TAAGGAAGCA 
TTTGCAAAAG GTGAATTAGA AGAATATTTC AGTATGAATG ATTTTGAGTT 
GGATGAAATA GATGCTAAAA TAAGAAAAAA TGAATCGTAT GAATTACCAC 
GAAGGGTTAG GTTCTGTCAT GAATGTAAGA GGATATTTGT ACAGAAAGGA 
GATGTGCTGA AAATTTATTG TTTAGAAGAA TTGAAAGAAT TAACTTAAAG 
AGAAACCATT TTATGCCTCT GATTGTAGGA GTACAGTGAA TTGTACCGGA 


>NC_017304.1:2824250:2824749
CATGGTTGAC GGCACACTGC ATGAAAGGAA GGATTTACGA TGATCATTTC 
TGAACTGGCT AAAAACAGTA TTAAAAATCG CAGACATTCA TCGGCTGTTT 
TTTATTCTGT TCTTGTTGCG GTGATTATAC TGGGAACATT GCTCTTTATC 
TACAGTGAAC TGGAACTGGC ACAACGTAAC TACCATCAGA AAATGTTCGG 
TGATTATCAT GCTGTATTGT ACGACATCAA TGAAGAGGAA TACAAGCAAT 
TGCAGGAAAA TGCGAACATT AAAGCACTGG AGCCTACTAA GGTTATCCGG 
ATAAAAAATG CTCCTTTTCA GCGTCCAAAT GCAGATCTCT ATCTGCAAAG 
CCCTATGCTT TTTTACTCCT GTTCCGGCTT TATTGAGTCC CAGTTATTAG 
AGGGCAGTTT GCCACAACAG AGCAATGAAA TCCTGGTCTC AGAAACTTTC 
ATAGCTGAGA ATCCTGCTTA CTCTTTGGGA AAAATCATCA GGTTAGGAGA 


>NC_017304.1:2848345:2848844
CCGAAACCGA CGAAGATATG CTGCCCTTCC CGATTTCGAC GGTTTTTACA 
CTGTAAACGG TACTGCTGCT AAACACCTGC TCCATATTGC CGCTCAAAAG 
ATAGGTTAAC CCTACAAGTC CTCCAAGAAC TGCTATTACT ATTATAATTT 
TCACAACTTT CTTCATGTCG CCGCCTCCAT TTCCATACGT AATCTTCTCA 
TGACCTCTTT TGCATCAAGA GGCTTTTGCA CTGTCACATC GCTTTTCAAA 
TGTCCATCCC TGAAGGTTAC AATCCGCTTT GTATGCTGTG CAATATCCGG 
CTCATGGGTA ACCAGGATTA TTGTAACCCC CTCCCGGTTC AACTCCTGAA 
ACAGGTCCAT GATTTCTTCT CCCGAGTAGC TGTCAAGGTT TCCTGTGGGC 
TCATCCGCCA GAATAATCGC AGGATCGTTC ACCAGCGCCC TTGCTATGGC 
CACCCTCTGT TTTTGACCTC CTGACATCTC GTTGGGTTTG TGGTTCATTC 


>NC_017304.1:2853566:2854065
CTTTCTGCTG TCGGCAACGG ACCCCGGAAT ACAGAAAGCC TGCAATCCTA 
TTCCTATTGC TTCCGCAGCT TCAGCAGCAG TCTTCACACC TTTCTTCAGT 
GCCACCGCGC AGCCCAATGT ATATGCCCAT ACAGCATTTT CAAAAGCTAT 
CGGCTGAACA CCTTTTACTA TCTTTTCAAC ATCAATACCT TTGCTAAGGC 
ACAATTCCCT AACCTCTTCA AGGCTGTTAA ATCCGTATTC TGCCATGCAT 
TTGTTTATTT GAGCTATTCT TCTTTCATAA CCTTCAAATC TAATCACGTA 
AATTCACCTC TCTTTTCTAT TGATCAATTA CTCTTTTCTC GGGTCGATTA 
TTTTTACAGC TTCATCAAAT CTTCCGTATG TTCCTATGTT TTTCTCATAG 
GCTTCTTTCG GATCCACACC GTTTCTTATG GCTTCCATCA TCTTTCCGAG 
ATGAACAAAT TTATATCCGA TAACTTCATT GTTTTCATCA AGACCGATGT 


>NC_017304.1:2859335:2859834
GCAATTTTAT TCTCCCATTC AGCAACCCTT TCTTCCGCTT CCCTTTCAAT 
ATTTTTTATC TTTCTGATTA TTTCCAAAGT CTCAAGCTGA ACTATATTTG 
ATCTTTCCGT TATTTCCTGC TTAATCTTTT CATCAAGTTG CCCGTATTCC 
TCCTCCGTTA TTGTCTTGCC TTCAATTACC GGAAGAAAGT ATATTCCTGC 
GTTTGTTGTC CTGACTTTGA AGCCTTGTTT TTCAGCATCC CTGTTTAATA 
TTTCCATAAG TTCGGCCTTT TTTCCCTGAT ATTCATTTGC AATGGCCGCC 
CTTTCTCTTT CATAGTCCTC ACTTTCAAAA GCCCTGCTGA TTTCCTGCTG 
AAGTACTTTT ATAAATTCCT CCATGTCCTT TTTAAACACT TTGCCAAGTC 
CTGCGGGCAG ATTTATCGCT TTAGGCTGAT TCGGATTCTC AAAATTATAT 
ACATAGCACC AGTCATCCGG AGTCTTGCAA TTTTTAGCTA TTTTCTTAAT 


>NC_017304.1:2878066:2878565
CGGCTTTCCG CCAGGTCCGG GCTTATAAGA TGTTTTTCCA CCAGCACCTG 
TCTTTGAATC GGTGTCAATT CATGAATATC TATAAATCTG AAATTATTTG 
CAACGGAACT TCTTCCGAAA ATTGCTTCCT TAACCTTTTT TATTACCAAT 
TTCCCGTCTT CCCTTTTCAT TTTGGACGGG AAAGGAATCC CGTTAAAGTT 
CCTTGCTATT CGCACTCTCG TGCTCATTAC CACGTCTGAT TCAGGACCTA 
TTTGCATGTA CCATTCGTTC ATCACATACA CCTCCTGCTC CTGCAAAACC 
AAAATGTGGC ACTTACATAT TGTTTTGGTT CGACTCAAGA TTTCTGATTT 
GATCTCTCAA TATTGCCGCC TTTTCATATT CCTCATTTTT TATGGCAATA 
TTAAGCTGTT CTTTTAATTT CTCAATTTCT CTGGAAATTT TAATACTTCC 
AAAGGCTCTG GACGGAAACT TTCCATTGTA TTGTATATTT CCATGAAGTC 


>NC_017304.1:2892606:2893105
AGCGGCAAGT GCAAGAATAC TCTTTACAAA AATCGACATA AGGGTAATCC 
AGCCCGCTGA AAAGGTAAAA CCTCCCAACA CAAAAGTTTG CTTTTCAAAA 
AGCGGATTTA ATATGCCAAT TCCAACAACA AACGGCTCAA CAACCAGAAT 
CCTCTTTAAT ATAGGTGCCG GAGGAAGCTC CGCAAGACTA ATAACAATCA 
CAGGATAGAA AAACAAAGGA AAAAGCCTCG CAATTTCATA TTTCCCAAAA 
GATGCAACCA CCACCAAAAA AGCCAAGGTA GTTACGAGTT TCACAAGTGG 
ATGCAACTTG TGAATGAAAG TGTTGTTTTT TGCCAAATCA TCCAAATGGT 
CTATATTATA CAGCGAATTA CCAATATTTG ACATATACAA TCAATCCCAA 
CTGAACAAAA GCTGGGTTTT TAGCCCTGCC TTTTTTATTT TATTTACGCA 
GTTGCATTTT TCTTCATTCT TTTAAGTATG TTAATTGCAA AACCAATGAA 


>NC_017304.1:289453:289952
TGAAAGAAGA AAAGAGAAAA GAGGCTCGTG ATCGAGCCTC TTTCTATTCT 
ATAATGAAAC AAGTTTATTT TTGAAGCATT GTTTTTCAGG CAATAAGCGA 
AACCAAAATA TTTGGGATAA GCAACGCCAC CGCCATACCG TATAGAAAAT 
CCAGCCATAC CACTGAGCCT ATGGCACACA GGTAAATCAA CCCCACCAAA 
GGGGTGGCAA GAATTTTTAC AAGAATGGGC GTATCCGGAT GCTTTACTGA 
TTTCCATATG TTGGCGGCAT CCCCCACGCT GGGGAAAGAA TGCATTGCTA 
TGGATATTCC CAGCCAGATT AATATTATGT CAAAAAAATC AGGACTGTTA 
AATTTGAAAA CAGGTATGGA AGCGGCTGAA CCGATAAGGG CACCGACAAC 
GGTGTTCAGA ATAAACGGTC CTATGCCTAT AAGGATGTTT TGCCAGGGCT 
TTTTTGGTAT CTCATGTATA ACATATCCGC TGGGGTTTTT AAATTGAAAA 


>NC_017304.1:2894753:2895252
CTTTTTACGT GCCGTGAGGT CCTGCCCTCT TTTGCTGGTA TATCCTTGGG 
TCCCTTCTTT GTACTTAAGT ACATCCTCTT CCCTGGTCAT AATAACATTG 
AAGTTCTCTG CTTCCAAAAG TTCCTTGACC TTTTTCGCAA TAGCAAGATT 
TACATCCTTT TCTTTAAGTC CGCTGTAATC ACTTACTGCT CCGGGATCTT 
CTCCCCCATG CCCCGCGTCA ATCACAACAG TTCTTTTTAC TGCATTATCA 
TTTGCAACTT CGACTGCATT TTGCCCCGAT GCTATGTTAA TACTTATCAG 
CGCCAGCGAC AACAAAAAGA CCAATCCGAT TAAAACTATC TTGTCTTTCT 
TTATTATCAG AATCATACGG CCTCCCCCTA AATGTGAATC AATTTATTTT 
AGTCCTTCAT ACAATAAAGC ATATTCACAA ACAGGTTGGC CATATACTAT 
TTAATTTAAA AAGCCGCTGT CTTTTACGAC TTTTTAAGCC TTTCTTCTGT 


>NC_017304.1:2897786:2898285
TCAGCCCGGG TTTCGATTCG CTAAAGACTC GGTTCGGCTC AGCGCCTATT 
TGCGTTATAT ATAATATGTT ACCTTCATTG TACCAATATA AAGCTCCCTC 
TCCATTGAAA CTTGAAAATA CAGGCGCAGA ATCCATGGTA TCATTATCGG 
TAATCCTTAT ATCTTTATCA CCGGGCTTTA CAATGTATAT TTCCATGTCA 
TCTATTGTTT CAAGCATATC GTCCCCGTCC AAAGCATATG CAACTGCAAA 
TGAGCCTTCA ATAAACCCGG CACTTATGGA TACAATTGCA TTCAAGCCTT 
CACTAAGAAG TTCGGGACTT GACCATTCAT TATCCTTAAG TTCACAGTAG 
TAGATTGAGT TTTCACCGTC CACACCGAAT ACATCGTTTT TATTGTTTGT 
AAACCATACT ATGTAAGCAT TACCATCTGA TACGATTATT TGCGGCAGCA 
TATCAACCAC ATCATTTTCT GTCAACCGAA CGGCTGCTCC AAATGTGCCG 


>NC_017304.1:2927615:2928114
TTTGTACCAT TTACTACTAC TCGAATCGGA AGCTCAACTG CTGATATTGG 
TAATGATAAT AAACATGTAA CTATTAATAC AACTGTTAAA ATTTTTGCAA 
TTTTTTCACT CAACCTTTCC CCTCCATTTG TTTTTTATAT ACATAAAAGC 
TTTATTCTTC TTTTTCAAAG AAATGCTTAA TTTCATTTAT TTTTTGACCA 
TTTTCATTAA CTTCATATAT ATACACACCA TCCATCAACC AAAATGCAAA 
TACCATGCCT TTACTTTCCG GGTTTACACA ATAAACCACC TCGGATGTAT 
CTAAATCTTT AAGTTGTGTC ATGTAGTCAT CTATTACTAC ACAGTCAACA 
CTAAACAGCC TTGTTCTTGA CAAATGTTGT TTTTTCATCA TACTGCTAGT 
TCTATTCATT ATAGTTAGTG AAGTTCCACC AGTATAAGGA TTTACAATAT 
CCTTTTTATA CAAATCATTT AATGTATTTA TAATTCCCGC ATAATCACCA 


>NC_017304.1:2958721:2959220
GGCCTCACAA TCTTCATGTA TATTGCATTT AATCCTATAT CTATATTTTT 
TAGATACAGA AAGATAATAA GATGTATCTA GAATTCTTTT TATTACATCA 
ACAGTGTTGT TGCTGACCAA CCACTTCTTC TCTCCAGGAT TATCTCCAAA 
ATCTTTCCTT TCGACCTTTG CTTTCACGCT TGGCAAACTT ACAGTTATTG 
TATTTTCGTT ATCTTCAATC CTCGAACTTC CAACTTGATA ATTATGCAAA 
AATCCTGCAT TTACATTAAC ATTCAATTTA TCTATTCTGG CACTTCCATC 
CAGCCAATCA CCATTAATAT TGTTTAGATT AAATACAATA TCTGAATCAG 
CTAATGGATA GCTTATTTCT CTCGATAATG CATAGTATGG TAAATCAAAT 
TTCCTAAGAG TAGAATTTAT AGGCTTTTCG GCTTTAACCA CTGTAGAAAC 
AATATTATTT TTCAAATCAT TTTCTAAAGG ATTTTCTCCG TCTTCATTAA 


>NC_017304.1:2969852:2970351
TAAATTATTA ACAATATGAT ATTATTTAAT TAAAGAACAT TATTTGAACA 
TTATTTTCAG TAAAATTACG GGGATGCTTT ATGACAAACA TGACAAATAT 
GATAAATTTA ATTGACAAAC TTTCAACAAC ACATACTTTG TCGTATGATG 
AAATGTATCA GCTTATTGAG CATAGAAACG AGGAACTTGC CAATTATCTG 
TTTGAAAAGG CAAGGCAGGT GCGTATCCTC TACTACGGCC ACGATGTCTA 
TATGCGCGGT CTCATTGAAT TCACCAATTA CTGTCGAAAT GACTGCTACT 
ATTGCGGAAT AAGGAAAAGC AACTGCAATG CCGAAAGATA CCGTCTTACA 
AAAGAGCAAA TACTTGAATG CTGTGACGTG GGATATGAGC TGGGTTTTCG 
CACCTTCGTG CTTCAAGGGG GCGAAGACGG TTATTATACC GACAAAATTT 
TGGCGGACAT AGTAAGCAGC ATCAAGGCAA AATATCCCGA TTGTGCGATT 


>NC_017304.1:2973206:2973705
CTCCGAAAGC TGGGAATGGG TTGTCGACGC CGGATGAATA ACCAGGGATT 
TTGCATCGGC AACATTGGCA AGAAGTGAGA ATATTTCAAG GTTTTCAATG 
AATTTCTTTG CCGCTTCATA TCCGCCCTTT ATTCCGAAAG TAAATATTGA 
ACCTGCTCCT TTCGGGAAGT ATTTTTGAGC AAGGTCATAA TATTTGTTGC 
CTTTAAGGCT CGGATAATTT ACCCACGCCA CTTTCGGATG ATTTTGCAAA 
TACTCGGCAA TCTTTTTTGC ATTTGAAACA TGCCTTTCAA CCCTCAGTGA 
CAGAGTCTCC AGTCCCTGAA GGAGAAGGAA TGAATTAAAC GGACTTATGC 
ACGCACCTGT ATCTCTCAAA AGCTGCACTC TGGCTCTGAT AATGTATGCA 
AGAGGTCCTA CTGCCTCAAC ATATTTTAAG CCGTGATAGC TTGGATCCGG 
CTCGGTAAGA ACCGGGAATT TTCCGCTTCC GGCCCAGTCA AATTTTCCCG 


>NC_017304.1:2976622:2977121
TTCAAAAACG AAAGGCAAGT CCTCCTCAGG TATGCCCTGC CCGTTATCCT 
TCACCCTGAT CTCAAGCACA TCTCCCTTGC TTTTGGCACT TATTTCAACC 
TTGCCTCCTT CTTGCGTGTA TTTTAAGGCA TTGGACAGAA GGTTTATAAT 
TACCTGACTC ATTTTATCCT TATCGGCAAA AATTTCCTCA GTCCCACCTT 
CAAAGGCAAT TTCAATTCCG TTATTTTTAA ATTCGGGCTC AAAATTGCAT 
ATGATTCTGC GTATCAGTGC CGACATGTCA AATACGGTTT TGTCCAATAC 
AAAACCTTCA CTTTCGTATT TTGCCAGCTT TTCAAGGTCT CCCACCATCT 
TGTTTATCCT GATTATTTCC TCATAACAGC TCTTGAGCCT GTCCGCGTCC 
GGTTCCCATA TACCGTCTAT CATGGCCTCC ATGTGGCTTT GCAGTGTTGC 
AAGGGGAGTC CGAAGTTCGT GGGCCATGTC GGCACTCATT TTTTTGCGCA 


>NC_017304.1:2980258:2980757
TTTTCCTTTG GCGACAGCCT CAAGGTACTT TCCAAGAAGA ATCAGCGTAA 
TAATCGTACT GCTTGCTTCA AAATACAGCT CTTTCATCAT GCCCATTTCC 
ACCGGATGAG CAAAGAAAGC ATTGTACACA CTGAAAAAAT AAGCCGCCGA 
TGTTCCCATT GCAATCAGCA CGTCCATGTT GGCGCTTCTT GCTTTTATGG 
CATGGTAAGC ATTCCTGTAG AACCTAAGTC CAATAATAAA CTGCACCGGA 
GTTGCAATCA CAAGCTGGAA ATATTCATTG TGCAGGAAAG GAACATCAAT 
ACCTGTGAGC ATGAAAACCA TTGCCAGTAT CAGCGGAGAA CTTAAAATGG 
CAGAAGCAAT AAGTTCTGCC TTAAGCTTCT TTATTTCCTT CTCCCTCTGC 
TCTTTTTCAC GGTCTTTTGA GATATTTTCA ATCCTTTCGG CCTTATAGCC 
AAGGTCGTCC ACAATTTTAA TCAAATCATC CGTTTTGACT TTGTCCGCGT 


>NC_017304.1:2987487:2987986
CACATCGTAC ATTAATTTGT CATATATATA GGCAAAATCT CTATAGATAT 
TTTACACCCC CTAAAAAAAC CGGCTAACCA CATCAAACCG CCGGCAGGAA 
TAATTATAAC ATAAATTCCG AAAAGGCGTC AAAAACGGGA TGTATTTTTA 
CCTAAAATAC ATCCCGCCGC AAAAGTCATT GAAGCTTATG CCGTTATGTA 
ATCTGTCCAG ATTGCATTTA CCCAAATTAA GCTTGCTGAC TTTTTTGCAT 
TTGCATCATT TTTTTCCTTT TGGTAATAAG ACCTCCAATA CGTCCCGTCT 
CTTTTGCAGT AAGGCTCTTC CATCCATTTT TGCTGACCTT TTCAAAAAGT 
CCCAGCTCCG TTATTATTTC ATACTTTAAT TTTTCATCCA AGTTTTCCAC 
TTCACCTCGC ACCTCCCGTC GTTTCCGTTA AAATTAACCG TTAACCTTAG 
TATGTGTAAA ACATTAAACA ATATGCATCA AAAAGCACTT TTTTCAGGAG 


>NC_017304.1:2990829:2991328
ATGTCGTTCA CTATACTGCT TCCTCCGATT CTGTACACCA AATATATGAT 
TACAAAGCTT ATAAAGGCTC CAACCAGCCC GATTATAACT CCCTCAACAA 
TAAAGGGCCA TCTGATGAAC CAGTCGGTAG CTCCTATGTA TTTCATTATG 
TTGATTTCTC TTCTTCGGGC AAACACTGTA AGTTTAATAG TGTTGGAAAT 
TATAAACACG GCTATGGCTG ACAGTATAAT TATAAGTGTG GTGCTTCCTA 
TTTGCAATAT TCGAAGTATT TTATTCACAA AATCTATAGC TTTTTGCGAA 
TACTGCACAC TGTCCACACC GGGATAATTC TTGTACCTTT CAACAACTTC 
CTCATAATCC TTTGAATTTT TGAGCTTTAT AATAAATGAA ACCGGCATGA 
TGCTTTCGTC CAGGCCCTCA AGAATTTCCT TGTCTTCTCC GAGCATCTCC 
TTGGCCTTTT CAAAAGCTGC CGCTTTGTCA ACCATCTGAT ATGATTCAAT 


>NC_017304.1:2999291:2999790
GCGCTTTTGA ACCGGGAGAT CACGGTTCAA CCTTTGGAGG CAATCCTCTT 
GCATGTACAG CTGCATTGGC TGCTCTGGAT GTCATAATAG AAGAAGGACT 
CGTAGAAAAT TCAGCAAAAA TGGGAACCTA CTTTATGAGC AAGCTTTCGG 
AACTTGCCGA AAAATACAGC ATCATTCAGG AAGTAAGAGG CAAAGGCCTT 
ATGATAGGTG TTCAGCTTTC AATAGATGCA GCAGTGGAAA TCAAAAACAA 
ATGCTTTGAA AAAGGCTATT TGATTGGAAG CATCGGCAAC AACATCTTAA 
GGATGCTGCC CCCATTGATT GTTACAGAAC AGGACATTGA CGGCATGATA 
GACACACTGG ACAGTGTTTT TCAAGAATAT CAGATTTAAT TGATATTTTA 
TTAAAAGCAT AAAGTTTAAT TTAAGTTTAA CTTAAGCTTA ATTTAACTTT 
TATTTAAGTT TAATTTAAAA TAATTTAAAC AATTTAAAAT ATTAAAATAA 


>NC_017304.1:299932:300431
TTGGAGCATC ATAAGAGAGG TTAAGCAATC TGTCAGCATA CCTGTAATAG 
GAAACGGGGA TGTTTTTACG CCGGAAGATG CCAGGAGAAT GTTTGAAGAG 
ACAAATTGCG ATGCAATAAT GATTGGCAGA GGTGCTCAGG GAAATCCGTG 
GATTTTCCGA AAAATAATAA AGTATCTTGA AGGCTCCGAG GATTTTGACC 
TGGATATATC CCTTGAAACT AAGATAAACA TAATCAAGAG ACATATGCAA 
ATGCTTGTTG AACTTAAAGG TGAGCAATGC GGAGTACGGG AAATGAGAAA 
ACACATAGCA TGGTATATAA AAGGTATGCG CAACGCTTCA CGTATCAAGG 
AAAAAGTATT TAAAGCGACA ACTCAGCAAG AAGTTTTCAG CCTGCTTGAT 
GAGCTTTTGG AATTCAACAT GTAATAATGT AACAAAACAT GACATATAAA 
ATATACTATA TTTACAATTT TGCAACTTAA TTAGTTCAAA ATATTGATTT 


>NC_017304.1:3003506:3004005
AAGTTAATCC CCGTGCAAGC CGTACAGTCC CTGTAATGAG CAAGGTAACC 
GGTATTCCTA TGGTTGATGT TGCCACAAAG TTTATCATGG GATATAAAAT 
GAGAGACTTA GGATACACTC CCGGACTTTA CAAAGAGTCT GAATTCGTAG 
CCGTAAAAGC TCCTGTATTC TCGTTCTCAA AACTTACCAC CGTTGACACG 
TTCCTTGGAC CGGAAATGAA GTCCACCGGT GAGGTAATGG GAATTGCAAA 
GGATTATCAT ATAGCACTGT ACAAAGCACT TGTCGCATCG GGAATTAAAA 
TCCCGTCCGG CGGAAACGTA CTTCTTTCCA TAGCGGACAG AGACAAAACT 
GAATGCATAG AAATAGCTCA GGCTCTTTCA GACTTAGGTT TCAACCTTGT 
AGCTTCCGAG GGCACATATA CAAATCTCTC CGGTGTCGGA ATAGAAGTGG 
ATATGGTAAC GGATGACGAA ATGATTGAGA TGATAAAGAA AGATAAAATA 


>NC_017304.1:3010910:3011409
AACCGAAAGC ATAAATCCTA TTTATTAAAG AAGAATTTAT TATCAGAGCC 
GTTTTCCCAT AAGAAATCAG CGGCAACGAT AATACCGGAA ATATTCCATA 
TCCAAGATTA CTAATTACAT AGATAATTGC CTGCAAAATA AAGGTAAGCA 
TTATTGATAA CGATACCAAA GTTCCCAAAC GCTCTTTTGT TTAGCAACAT 
AATACAGCCC AAAAACAGAA AATAATATAA TAACAACCAA TATACCGGCA 
AATGCAATCC ACCCAAAATT GTATGTCAAT GCAGCAATCA TATAATCTGT 
GTCAGAGGCA GGTATCAGGG GAACATTACT TCCAAATTGA GCAGGTACGG 
TTCCCTTGCC CGCAAATTTT GAGTTCGCCA ACAAATCTCT TATAAAGCAA 
TAAGCATAAC CTGCTCCGTA GCGATTGAAA TATGGATATA CTGCAACAAG 
AAATCTGCTT GAAAAATAAG GATTCTGCAT TATATAGACA ATAGCTGCAA 


>NC_017304.1:3013012:3013511
TTCATTTTTC AAATCCTTAT AATACCTGAG ATTAAACCAT AATCCATATA 
AATTAATGCT TTCGGCACCT CTTGAAATTG TAACCTTTTC ATTGTCCAGT 
ACTCTGATTC CGATTTCACT AAGCTTGTCC ATTAATATTT TTCGTTTATC 
TTCATTTAAA TCTTGTTCAT GATTGCCGAC AATATAATAT ACATCAAAGC 
TTTTACTTAT CTGCTCTGCT AAATTAATAA AGACTTCAAA ATCATTATCT 
TTTGCATTAA CCATATCTCC GGTCATAACA ATAATATCAG GATTTTCACC 
GATAATCTTC TTTACAAGTC TGTTATTGTT ATTTCCGAAG CTTTTATTGT 
GCAAATCTGA CAATTGCAAT ATTTTGAAAC CTTTAAATGA TGTTGGGTTT 
TCATTTATCT CCACTCAATG TTTTTCATTC GTTTATATAT TATATCAAAA 
AATCTTATAA TATTTACACA AAAAACCTTC TTAGATATTA TTTCCGATTA 


>NC_017304.1:3014252:3014751
ACTTCGAGAC TTAGCTTGCC ATCCCAAATT TGTAACATTG CAGGCATTCT 
TGTTTTAGCA TCATTGCAAT CCCGATATGA AGCTTTAAGT TCTTCATATG 
ACAGGTAATA TAATGTAATT ATAAAAAGGC TAAAGTATAT AAAAATATCT 
TCATGGTTGG ATAGTTTAGC ACAATTGCAA AAGAAATCGT AAGAATTTAA 
CTTTGTGCAA CAACTAAAGT TTTTTTTCAA AACCAGTCAA ATTAATACTA 
TTTGCAGAAT TTATTGTTGA TTCTTCAGAT ACTCAATATA CTCTTCCAGG 
CAAAATCCCT TTTCTTTAAT AACTTCCGCA TGCTCTTTTC CCACATATCT 
GAAATGCCAT GGCTCATATA TCACCTTTGT TATCGATTGC TTGCCGTCGG 
GATATCTCAA AATAAACCCA TATTTATGGG CATTCTCCAT AAGCCATTTA 
AAAGCCTTCG TATTCTCAAA CCCAGGATTG GCATAATTGA AGTCTACAGC 


>NC_017304.1:3018006:3018505
GTACAATTAC AGGATATTTT ACAACAAACC TCTTCCTGAA TTTACAAGAA 
GAATACGGTC ATTCTCACTA AACCGAATGC GTTTAAAGAC TCCGAAAACA 
ACCGAACTTG AAAGTTCACA GTCAATAAAC TTCGACGAAA TTTTATATGC 
CTGCTGAATC TCTTCTTCAT TAAGACGTAT AAGCCTATGC CCTTTTTTTA 
GAACACTTTG CAGCTTGTTT TCATAAGGTG TCCATATACA ACGCAGTTTA 
TTTGCACAAC TTCCGCTCCT GTTCTCAACA CCCACACCAA TTACCCTGGT 
CTTGGAATTT GACTTACTTA TTGCACTTAT AATTCCAAAA AAAGCTTCTC 
CGCTGCCAAA AGGGACCACA ATATAGTCCA CATTTTCGCA GGCGACTTCA 
TAGTATATGG ATTCATACGC CTCATGAAAA CCATTGCTGG CATCTAAAAT 
TCTATCATGA CTTTTCGTGC TGACTAAATT CTTTAGATCT TTTGAAGACA 


>NC_017304.1:3021634:3022133
AGGAAAGTTT CCAGCCTCAA TTACACCAAC CAGCTCCATT CCCTGCTCTT 
CCATCATATA TGCCAGTTTG ATAGCCAAAG CTCCCCCAAC ACATTGTCCA 
TACAGAACAA TAGGCCCTGT CACTTTTTCT TTGATTTCAG AAATGCACAT 
TTCAGCAACC TTTTCAAGGC TCTCCGGTTT TTCATGTGGG CGACTGAAAT 
CACGTCCCGG TATTTGTACA GCATACAGTG ACCAGTTTTC AGGAATTTCA 
TTTGCTAAAG GCTGATAAGC AACAGCACTT CCTCCCCCAT AAGGAATACA 
AATCAAATTC ATTTGTTTTT TCTCTTTTGA AACATGCTTC GTAAGTTCAT 
GCAAAATCTC TCTCTTTTCT TCTTTTTGCT TGTTTGAGAT GTAATCGCTA 
AGTTCTCTGA TAGTAGGGTA TTTAAACAAA TCGATTACAC TAAGTGAAGG 
AGAAATTTTT CTGACTACGC TCATAGCCTT AAAAGACTCT CCTCCAAGGT 


>NC_017304.1:3025883:3026382
GGTGCCTCCG GTTATAACAA CAGGTGCCTC GTCTCCAAGC AAATCTTCCA 
TTAAATCTGG AGGTAAATTA TCAAATCTCT CATTATATGA CAGTGGAAAA 
CCTACATTTA TCACTTCTGC GGGCCATTCT TCAATTGGCT CGGCAAACCA 
ATCAGGCCAC AGAGCAATCT GCCGTTTGGG ACTGCTTTGC CACGCCAGCC 
AGCTCTTTAC CGGTGCGAGG TTTAGCTCTT TTCGCAACAA ATTCAACTCA 
TTTGCCAATA ATTTGCCAAG CATCATTTCA TAACTAACCA TGCTTAACAT 
TTCGCTTGGA GCCATAAATA CACATACCAA AGGAATATTG AGTTTTTCCG 
CTGCAAGATA TGCTGCAACA CTGGAACGGT TTTTTGCTAC CAAGACAGTA 
TCCGTTGTAT TGCAATGTGC AATCACTTTT TTAAATTCAC GAAGCCGTAC 
CTCAATACTT TCATACTTTT TTTTATATCT TTCAAGTGCA CATGGATTTC 


>NC_017304.1:3028395:3028894
AAGGAACGCA TATCCTCACT GGACGGGACC TGCTCTGATT TTGTTCTGAA 
ATAAGCTACT ATGTGTTGAT CTCCCTCGCC ATTGTCCTTA ACAACAACGG 
CCTGCTGCAC CCATGGATGC TTTTCAATGG CAGATTCAAT TTCTCCCAAT 
TCAATTCTAA AACCCCTGAG TTTTATCTGA AAGTCCGCTC GTCCAAGATA 
CTCAATTGAA CCATCAGGTA AAAAACGTGC AAGATCTCCC GTTTTGCAAA 
TGCGATCTGA TTGGTTGTCA CTAAATGGGT TCTGGATATA TTTTTCGCTC 
GTTAATTCAG GCTTGCCAAA ATATCCTCTG CCTACTCCAT CACCACCTAT 
ATAAAGTTCT CCGACCTCTC CAAAAGGTAC AGGCTTAAGA TCTTCATCCA 
AAATATATGC TTGAGTGTTA TCAATCGGAT AACCTATTGG TACCGGCCCA 
TCGCCTGAAG TAACTTTTGA AATCACGGAA TATACTGTCA GTTCAGTTAA 


>NC_017304.1:3030189:3030688
TAAGATTTTT GATTATCTTA TACATAGGTT TCAAACGTTT AATTAAAGTT 
TTCTTAAAAT GAATTACTTT ACTTTTTTAT GTTCTCCATT TTTTTAATTA 
TTTCTTCATG AATTAATGGA TAATCTTCAT TCGTATAAAT TCGGATGGCT 
TCACTGAAAC ACTCCAGAGC CTTTTGGATA TTCGCTTTTC TGTCTTCTGA 
CCCGGCAAGT TTCATATAAA CGTCACCCAT ATCGTGCTTC GTTTTTGCAA 
AATATAATCC ATATTCTTCA ATTGAAAAAA TCTCATTTGC TTCTTTATAG 
GCTTCAATAG ACTTTTTTAG GTTGTCTATC CGGTTTTCCT TTTCTGCCAA 
TTTCTGGTAT ATAGTGCCCA TGCTATTCAT CAAAATTGCA TACTGATAAG 
GATAGTTCTC CTTTTTAAAA TACGTCAGCG CTGATTCCAC CGTTCTTTTA 
GCCTCTGTAA GATTCTTTAC GGTATTATTC ACTTCTGAAT ACTTAAGATA 


>NC_017304.1:3034233:3034732
CAGATAGCGT GCTACAAATT GGCTTTCAAT TAATACTTTG TCAGAGTCAA 
TAATCACTTC GCCTTGAAGG TAAATCTCTT GATTGTTCAA AACAACCACA 
TTACTACCCA CTTTAAGTAT CATCAAATTA TTACCTTTAG TACAAACAAC 
CACTTTGTCA GTTGGTTTCC ACTTTAAATT CCATCCCAGT GCTTCCAGTA 
CCGGTCCTGC TTCAATATAA ACCAAGCCGT CAATCACTTT TTGCTGTGCA 
TTTGAAATAT CCTTTATATC TTCAATTACT ATTTTTTTAG TGCCAGCATT 
AATACATATT AAATTTATTT GAATCGTTAT AATTACTATA CAAATACAGG 
TCAACAACTT AAAAAGCTTC TTTTCCATAC ATCCCCCTTC AATACGATAT 
ATCATCTCAA TTTGAATCGC TCTTATTTTC ATAATTGAAA AATATATTAT 
GTCCATTAAT TATGTTGTTG TTATCGCCAT TAATAACTAT TGAACTGTTT 


>NC_017304.1:3038200:3038699
TTGAGGATTT AAGTAACCAA ACTGGTCACC TTTCATCAGA CCCTTTTCCA 
AAGCCAATTC TACAAAATAC CTGAAGGAAT CCGTAATCTT GTCGGCATCT 
TTGTCCTTAT ACTTGTTCAA CATTGCTGAA GGTTCAAGAT ACGGATCCAG 
TACAAACACC TTGCCGTCTT CATTATAGTC AAGACGCCTT GCCCCTATAA 
TCGCCATAGC AAACTCTTCG CGTCTTACTT TCTTTTTCTC CTCGTACTCC 
TTTGCACTGT AAGGAACACG GGTATTAACA TCATATCTTA GCATTTTTTC 
TTTAAAGAAA TAGTTGTAAT AAGCGCTCAT ATAGGGATAA GCCCAAAAAC 
TCGGAGGCAC ATCCGACAGG TTTCTGTACT TTTCCGGATT GAATTCCTTG 
TCATTTTCTG CAATGGACAC CTTCATGACA TTAAACATCA TATATGCCAC 
ATGCTCGCCG ATTATATGGT CCTGCGGCTT AAACATGTCA TTGCCCTTGC 


>NC_017304.1:3054751:3055250
CATCCCTTTT TAACTGCTGG TCTTCCGGAG AATCACTGTT TGCCAGAACA 
TGCAGACGAA TAATATTATC TGCAAGCCCG CTGCTTACAT TCTCCGAGTA 
GGATATTAAC CCGACGCATG ACAGGACTGA CACAAAAAGA ATGATTGCCG 
TAAGTACTTT TACAAATATG TTTTTCTTGC CGGTGTTATT TGACGAATTC 
AGCATGATAT TATTCCCCCC GTATTCGATA ATCTGTCCGT TTCGAGATTA 
ATTTGCAATT CCAAAATGGT TCCATTCCCT AATTTTTTTT ACAATATAAA 
CTTTTATTGT TTAGTATAAT TCTTTACAAA TTCAAAACGA ATTATACTAT 
ACATTAAATT ATTTTCATCA AAATCTATAT ATAGGACGGG TGAACATAAT 
TTTGTAATAA AAGAATTTAA ATTTGGCATT TTTCAAAAAG TACTTTACCT 
GTCGTAGTAA TTGTGATAAA ATATTACTAC GACAGACAAA GTACGTCTGA 


>NC_017304.1:306626:307125
ATGTTGATTA TTTTACAAAA GTTCTGCTGG CCTTTTTATG CTTTTGCATG 
ATTTCGGCTT GCGTTTATAT CATAAATGAT GTTGTGGATG CGGAAAAAGA 
CAGGCTTCAT CCAAAAAAGA AGTTAAGACC CATAGCGTCG GGCATGATAA 
GTAAAACGGA AGCATTGGTG TTTTTGGCAG TACTGTTGCC GGTTGCCGTA 
ACTTTCGCCT TCATGCTGGA CACAAGTTTT GCATTGGTTT TGCTTTTGTA 
TTTTGCAAAC AACATACTAT ATTCCATAAA AGTCAAGCAT ATGGTTATAC 
TTGATGTTAT GTCGATAGCT TTGGGATTTC TCTTGAGAGT AATCGGTGGA 
GCTCTGGTCA TTAAGGTGTA TATTTCTCCG TGGATTTTGT TGTGTACTTT 
GCTTTTGTCG CTGTTTTTGG GCTTCAGCAA GAGAAGAAAC GAGCTTGTGG 
TGCTGGAAAA CGGTGCAAAT TCCCACAGAA AGATACTCAA GGAGTATTCA 


>NC_017304.1:3066529:3067028
AAATGCCAAT CCCCTTTTTA ATGACAACTT TCTTTTTATC ATATGTTTCG 
CCTCCAAAAG CCGGAAATAT TATTCAACGA ATATAATATA GGCATCTCCA 
GCCTGTTCGT CATCTTTTTT GATAAGCCTT ACACTGTCGC CTTTCTTTAA 
TTCGGACGGT TTTATAATTT TGTTGTCCTT AAGTATAATG CTGTTTTTAA 
GAAGGTTAAT ATCCATGTCT TTACCGTCCA CCCACATATG CGATTGCAAA 
TCGTAAACTT TTGAGTTCTG GAGTTTAAAT CCCACCGGTT CTTGCTGTCC 
TTCCTGAGCC TCTGAACCAT CGGCATTTTC TGATATAAGT TCATAAATTT 
TACCTTTTAC GTTAATGTTA CCGTAAGGAG CAGTACTAAT CAACACAGCA 
TCGGCACCGT GTGACAATAC ATATACCGTC CTGCTCTTAT AGCTTGAATC 
ACCATAGTCG GTAAAGTCCC TCTGTCCTAC AACTCCGTCA TCACCTAGAA 


>NC_017304.1:3070006:3070505
TCCTTTGTAA TCAATTGTAT AAACTCCTCC CACCGGTACC AGCAGCACAT 
CCACATTTCC GATTTCCCTG ACCTGGCTGT CACTTAAAAC ATGTCCCAAA 
TCTCCCAAAT GGCAAACGTC AATTCCATCT ATCTTGAATT TGAAAATAAC 
ATTTTTTCCC CGTTTCGCTC CTTTGCAGTC ATCATGGAAA GAAGTCACAC 
CAGTTATTTC AATCCCGTCT ATGTTTGTTT TCCCTTCTGA CTTAACATGC 
TTTGCATTTT CTGAAACCAT GTCAACATAA TTGTGGTCAT AATGATCATG 
ACTTGTAGAC ACTATTTCCG CATCAATTTT CTCCACCTTG TATCCCACGG 
TATTATCATA CGGGTCGGTA ACCACTCTTA TCCCGTTATC CGATGTCAGC 
AAGAAACATG CATGACCAAG CCATTTTATT TTCATAACCG TTCCTCCTTG 
CAGCATACTT GTTGTGAGCA ATCAAGAAAT ATAGAATATT AGAATATTTT 


>NC_017304.1:3073209:3073708
GGCGGTAACT TTCATTGTAA ACGTACCATA CTGTGTGTCA TAATAGGAAA 
CATGTTTTTG TCCTTCTTCG AAAATGAACT GGGCATTGAC CGTACCAAAC 
CTCATCAACG TTACAACACC GTCGGAAATT TTAAGGGTGG TGGTTGTCCC 
TTCCATGCCC GTCACTTCAC TTTCCTTGTA TGTCACATAA TAGGCATTTC 
CCTTTTTATA ATATTTGCCT TCCGTAACAA GTTCTAGTAC ATTTTTGTCA 
TTGTTTTCCG AAGTCTGAAC CCCTTTTACA GAAATAATAA CATTTTTATT 
CACGGTTTCC CGCCTCCGTT CTTGCCGGCA AGACTTTTCG TCCCACCGGA 
AATTTGCGAA TCTAATATCT TTCAATATCA ACCTTTTCAG CAGAACATAT 
TTCATGATTT AAAATAGAAT TGCCCAGAGA TTCAAACTTG TAAACACTGT 
CACTGGTATA ATACCTGTAC ACAGGATTTA ATTTTTCATC CCTGTTAAGA 


>NC_017304.1:3079241:3079740
TCTTTCTTCC GCTTTTCCTC CCGGATGATT ATCCCTGAAC TCCTTCGTAA 
AATCGACAAT GGCAACGTCT CCCTCAATCT TTATCGCTGA GCGTAGTTTG 
GTACCTTCCG GTATTGTAGG CTTTAATCCT GCAACTTTGG GACCTTTGAT 
CAATTCGTTG ACAATTATTT CGGCAAGGTG GTTTACACTT TTGGTGGTTT 
CACTAACCGG TATATATCTT ATCTCCAGCT TTAGTTTGGA ATTATCCTCA 
TTTGCAAAAT AAAGACGTAT CGGCGATTTG TCGGCAATCT GCCGGGCATC 
AGCCTCACTT AGCACAATGC TGCTTGCAAC ACTTGCTTCT TCGTTGTCTC 
CCAATCCAAA CCTGTCGTTA TCTAAACAAC CTGCACAAAA GGATAATATC 
ATGATGCATA CAGTAATAAC ACACAAAAGT CTTCGCATTT AACCGGACAC 
CTCACTATAA ATTCTTTATA TCTTTATAGG ATATTTTTAT GCCGGTGAGG 


>NC_017304.1:3099840:3100339
AACGGCAATG TGGTAAAGGA TGATTTGTTC CTCTGTCTGA CATCCCTTAT 
TACTTTTAAG TCGGTTCCAA ATTCAAAGGT GGTTGTGCCC ATAACGGCAC 
CATCCATTAT TGAAACATTG GCCGAGCGCT ACAACGGCAA GGTTGTGAGG 
ACCAAAACCT CACCCCAGGC AGTAATGGAG CAAATGTTAA ACCACAACCT 
TTTCAAAAAT CGTGAAAACA TGTATCAATT TCTGCTCAAT TTCGATGCAA 
TTGCAGGCCT GGTAAAAATA ATTGAATTCT TATGCCTCCA AAATACGACG 
TTGACAGAAA CCATCAAGGA AATACCTGAT TTCTACGTCA GCAAAAAGAA 
GATTTTCTGT CCGTGGGAGT TGAAAGGCCG GGTAATGAGA ACCCTTATAA 
CCGAAAAAGA CCAGGAAAAA GTGGAACTTT TGGACGGCGT GAAATTTATC 
CTGGAGAACG GTTGGGCCCT TGTCCTGCCC GACGCGGATA TGCCCCTTTG 


>NC_017304.1:3102731:3103230
CGAGTTAATA TTTCCGTCAC CATTTAAATC CCCCAGACCT GTGGAACTGC 
TTTCAACGCC AAAAGTGAAC CAGTCTATGT TTACAGGGCC TTTGAATACC 
AAGTACAAAT CATTTATTCC GGTGACTTTG CTAATGCTGC AAGTTTGCTC 
CTCATATGTA TTCCAATCTC CTGTGGATTT TACCGAGAGT GTGCCTATGA 
GAGTACCATT CGGACCGTTT AATCTAAGTT CAATATTGGA AGTATTTGCA 
TTTGCAACCT TGGCCTTAAA CGACGTTGCT CCGTTTCCAA AGTCTATACT 
CTTGTATACC AGATAATCAC CACTGGTAAT ATAACCTATT CCTCTGCCTC 
CTTCAGGTGG AACACCTATT ATCTCAATAC TTGAAGAATT AATACCGTCA 
TAATCTTCCG CTTCAATACG TGTGTTAGCC GGCTTTGGAC TGGGTGTCGG 
AACCGGAGTG TTTCCATCCC TCGTCAATCC GGCTTCATCT GCCATTTGAA 


>NC_017304.1:3109412:3109911
TGAATCTGCC TGAATTCGGA ACCTGCGTAA CTACCACCGG AGGCTCAATA 
TTGAGGTTTT TATTGGCACC TGTATAGGCT GACTGGAAGT ATTCAAATCT 
TGTACCTGTA CCAACAAGCA AATACGCACG GCCATTAAGA GGCATCGTCG 
GTGCGGCTGC AGCCGGACTG TCTATCATCT CTTTCGACGC CTGTTTAGTT 
GCAACTCTAA GGCATATTCT TGCTTTGGAG TTCAACCTGA TATCATCTGT 
AATTGCACCT TCAATATTCT GCGAAATAAG AATAATATGG AATCCCAAAG 
TTCGTCCGAC ACGCGCAATC GTAGTAATTT CAGCAATAAA GTCTGTATCG 
CTGCTTTCAC TTGAAAACCG CTTAAGTTCG GTAAATTCAT CAACCACCAG 
AATAAGGTGG GAAAGATAGG AAAATTCTTT CAAATCTTTG TTTAATGCCT 
TAAGTTGCTT GTCATTCAGC TTCTTTTTCA ATTTTTCAAT TGTCTCCTCC 


>NC_017304.1:3118334:3118833
CATTATGCAC CAATATTCCA TTATTGCCAA CATGATAAGT ATGAAAATCA 
TCTACCTTGA AGTTATAAAC CTTGACAGGC TCATCTGTAA TCTCAAGCTT 
TTTATCCTCC ACCACCAAAA CATTGCCTTT TGAATCAAGC AGCTTATCTC 
CTACCTGCAG TTTTCCCGCT TCAACAAAGT CCACATCTTT TACATAAAAC 
GGATGCTCAA AGGTTGTCTT GATTACCTCT CCATTGATTG CCAAATGCAA 
AAGCTCCGTC GTATCTCTCA CATATGTCTC AAGCACTGTC TTTTCCGCTA 
CTTCAAAAGT CTCCGGATTC GTCGCAATTA CCTTGTCCCC TGCCTTGATA 
TTCTCTATCG CAACCAAGCC TGCCACAGTC AATATCATTG TACCTGCAAC 
AAAGCACTTC ATTGTAGATG CCGCCCCGGC AGTGAAAACA GCCAGCGCGT 
TTACAGCAAT CTGGAATCCG TTATAAAATG CATTGGAATG CAGCTTCCGG 


>NC_017304.1:311983:312482
AAAACTTGAA AGATATATGA CAAAAAGCCC AATACAACGG AGGTATGGAC 
ATGAAGGTTG TTACGCCTGT GCAAATGAGA GAGATTGACT CATATACTAT 
AAACAAAGTG GGGATTCCGG GAATTGTATT AATGGAGAAT GCCGCCGTCA 
GAGTGACGGA TGAAATCCTG AAGGATTACG GAAGCCTTGT AAATAAAAAC 
ATAGTTTTAT TGGCCGGTAA AGGAAACAAT GGAGGGGATG CCTTTGCAAT 
TGCAAGGCAT CTTTGTAATA AAGGGGCAAA TACGGTTGTT TTTATACTGG 
CAGCTAAAAA AGATATTTCA GGTGACGCGC GGATAAATCT TGACATACTG 
GAAAACATGG GCGTGGAAAC GGTGGAGGTT TTGGAAGGCA ATGATTTGAC 
GGATATGGAA AAAAGGCTTG AGAGGGCCGA CCTTGTGGTG GACGGTATTT 
TCGGTACGGG CTTAAAAGGC GGTGTAAAAG GATTTAGAGG GAATGTTATA 


>NC_017304.1:3132913:3133412
AGTCTGGGAA GATGCCTGTA TGGAACTTAT TACTTCATCC AAATTGCATA 
CACTTCTGTT GATATTGAGC GTTTTCCTTT TTAATGCTGA TAACTCCGAC 
TTGTAATCCA CCACAGATTT CTTGACTTCA TTTATCAATC CGGGCATTTG 
GTTGATTTTC CCGGCATATA ACGTTAGAGT TGCCATTTTA TTAACTCAAA 
ATTATCATCC CAATGCTTGC AATCCGTGGT TGCCTTATAA TAAATTGCAA 
TTAAACTAAA TTGGAACATA ATCCAAAACC CTCAGTAAAA AATAATGCCA 
GGAAACTTTT CTGCCTTTTC CTGGCATTAT TATATTATTT CTATTCTGAA 
AAAGCAAGTA AAACGTACCT ATTTTACAAA TCAAGCCGCC GCCAGCTCGT 
TTTCCTCCTC TTCTTTTCTC CTTTTTCTTA TATTATAATC ATAGCAACAA 
CTATTGACGT GATTAATACT GCAGACACCG CTGCAATAAC CCACAGCCAG 


>NC_017304.1:3134001:3134500
CACTTCCTGT AACAGCAGTA ACCGTATCCG GAAGTTTTCC ATGTGTTGCC 
TCAAGTGCAG ATAGGGTTTC ATCACCACCA TCGTCCACAT CAAGCACCAG 
CCAGCCGGAC TTCTCTCCTG TAGGAATGCC AATATTGGCA TTAGGTGTTT 
TCGTCCACCA TTTCTTTATT TGCTCAACAT CAGTAGTGGA ATTCTTGTAC 
CAGCCGGTAT ATAGCGGATG CTTTCCCTTG CTGTCGCAAT CGCTCCCTGC 
CTTGCAGGAG CAGGAGCCAT CCTCACAAAT CCAGTGCAGA GGTATAACCG 
GGATATTGGC TTCTGCGTAT TTTATTGCTG CGTCCATCAT TGTCATTTTC 
AAACTTCTCA CCTCCTGTCG TGCTGAAAAT AAACAGAGCC TGACAAATAG 
TTTTTAGACT ATCTGCCAGG CTCTATAGGT GAGTCATTCG CTCCCTTTTT 
GGCTCTGTGC CAGATTTATT CACTTTTTAC CCCGCCTTTT TCTCCAGCTT 


>NC_017304.1:3148952:3149451
CGTTATGAAC CAGCACTTCA TTATTGCCAA CATGATAAGT ATGAAAATCA 
GCTACTTGAA AGTTGTAAAC TTTAATCGGT TTATCAGTTA TTTTTATTTT 
TTTCTCTTCC ACCACCAAAA CATTGCCTTT TGAATCTAGC AGCTTATCTC 
CTACTTGCAG TTTTCCCGCT TCAACAAAAC CCACATCTTT TACATAAAAC 
GGATGCTCAA AGGTTGTCTT GATTACCTCT CCATTGATTG CCAAATGCAA 
AAGCTCCGTC GTATCTCTCA CATATGTCTC AAGCACTGTC TTTTCCGCTA 
CTTCAAAAAG TCTCCGGATT CGTCGCAATT ACCTTGTCCC CTGCCTTGAT 
ATTCTCTATC GCAACCAAGC CTGCCACAGT CAATATCATT GTACCTGCAA 
CAAAGCACTT CATTGTCGAT GCCGCCCCGG CACTGAAAAC AGCCAGCGCG 
TTTACAGCAA TCTGGAATCC GTTATAAAAT GCATTGGAAT GCAGCTTCCG 


>NC_017304.1:3186615:3187114
ATTTTCGAGA CTCTTTTCGT CTATCTTGTA AATTTTGGTG TTATAAAGTC 
TTATCCTTCC AAGTCCGACC GATCTTTTTC CGCCCACAAC AAAATCCCCG 
CTTTCCAGCA TCTTTACAAT TATTTTCAGA ATTTTTTCAT TCTCTTCATC 
CAGGTTGTCC GCAGTCATAT GGAAATCAAA TTCTGTTCCC GCCGCCACCT 
GTTCAAAATC ATACTTTTTA TTCTTCGCTG AAGTACCGGT GTCCCTGTCA 
ATTGCAACTC CGTCTCTTTT TTCAATATAG GCCCTTTCAC TTTTAAGTTT 
GCTGTCATTT ATTGTTACTT TAGACGCAAA ATGCTGAGAA CCAAACACTT 
TGCAAACCGG GCACAATTTC CTGTATATTT CTTCAGCAAC CAACCTGTCC 
GCATCTTTAT TGTTCTTATA CTTCTTTTTT ATCTCTTTGA GCCATTCTTT 
GTTTTCCGGA TTATCACCAA GGCAAGGTTC ATTTACACAA AGACAGGGAG 


>NC_017304.1:3192000:3192499
CAACAATTCA TACCTGGCTT TTTCAGGACC CAGACCGCTC TGTCCTATGG 
TTTCAAATAC ATATATGTAC TGGATAAACA GCTCTGTCAA ATTATCAAAG 
ATTATAAGTT CAAACTCCAA GGTATCATTT TCTTTAAATA TGGTACGACC 
GTCTCTGCAG TTAATTATAA ATCTGGGAAA TACATCGCTT TGCATGGCAA 
TTGGTGCGTT TTTATCAAAT TTTTCTCCCA TCATCTCAAA TATCATGCAA 
ATATCCCTGA TTTTGCATTC CATGCAGCAA ACAGAATTGT TTCTGTTAAT 
ACAGTACAAT TTCTTGAATT TACTCAGCAT TGCGCCTGTC AAGGTACTCA 
CTTTTTTACC TGGCAACTGA CAGTCATGCA AGATGCCCAA TGTAAACTTG 
AGGCACAAAT AATTTATATT TTTCAATGTC TTACCCCAAA TCTGTAAATA 
ATTTTATATT TTCTTAATAT TATAGCATTG TTAACTTTAT ATTTCTACAT 


>NC_017304.1:3204995:3205494
CGGTCCATGG GATACTCTAC CCAATCATTA TCTTTAACCC ATATGAATTT 
GTTAAATCAA TTTTACCAAA TATATCATTC GAAGTAAATA CGGCAAATTC 
TTATTTTTCG CCAATTTTCA CCGTTTCAGT CTTTATTGGC ACACAAGTAT 
AGTTTACCCG TTTTGAATAA TTATAATGTT ATTAATTCAT AATATAAATG 
ATAATGCAAA ATATAAATTT GTCCATTGAA ATTGAGCAAT TTAATGCAAA 
GCAATATCAA CAATAAAAAG AAAGGAAGTG AACTGATGGC AAATTTCAAC 
GATGCCAGGG CAGAGGGTAT TGGCTTGATC CACTTCCTCA TAAGACTGGT 
AGTGGGAGCC GTTGTACTTG CAGTCACGGC AGCTTTGACC CCGGGCTTTT 
CAATAACAGG CTTCTGGCCG CTTATTTTGG GTGCAATTGT CCTTGCAGCA 
CTTGACTATA TTGCATTAAG ATTCCTCGGT ATACATGCCA GTCCGTACGG 


>NC_017304.1:3212828:3213327
CCTTTTAAAA GCGCCGTTCT GTCGGTTACA TGCTTTGAAG CGGGCAACAC 
CTACAACGTT ATTCCCTCAC AGGCTGTCAT CAAAGGCACC GTCAGGGCTT 
TCGACCGGGA AACCCACAAT GTAATATACA ATAAAATGTA TTCTGTAATC 
GCCTCATTAA CGTCGGCGGA GGGAGCGGAC TTCTCTTTTG ACTACAACCT 
CGGCTATCCT CCTGTCGTAA ACAATGCAGA AATTGCAAAG CTTGTTGCAA 
ATGCCGCGAA AAAAATTGTA GGGGACGACA ACGTAGTGGA AAATCCGGAG 
CCTTCCATGC TTGCGGAAGA TTTTTCCTAC TACGCTTTAA AAATCCCGGG 
GGCAATTTTC AACTTAGGCT GCAGACACCC TCACGATGAA AATTTTTACA 
ACCTTCACTC CTCCAAATTC AACCTTGACG AAAGCTGCAT AATCACAGGA 
ATACAGATAT TATCCCAGTG CGTACTGGAT TTTCTGGGAT AATATTTTCT 


>NC_017304.1:321391:321890
TAGACAGTTT CCTTGAGGGG CATCCCAGTA TGAGATATGT GCCGGGAGTG 
GACATGTCCA CCGGGTCTTT GGGACAGGGA ATATCAGCTG CCGTGGGCAT 
GGCAATTGCA GGAAAACTCG ACAAAAAAGA TTATTATGTT TATGTGATAC 
TGGGAGACGG CGAAATGCAG GAAGGACAAG TCTGGGAGGC GCTTATGTCG 
GCTTCCCACT ACAAGCTTAA CAATCTTATA GCCTTTCTGG ATCACAATCA 
TTTGCAAATA GACGGCAATA TCACGGAGGT AATGTCTCCC GAGCCGATTG 
TGGACAAAGT TCGTGCTTTT GGATGGAATG TTATTACAAT TGACGGACAT 
GACCACAGGC AGATATCGGA AGCCGTTCGC GAGGCTAAAA AGTCCGGGGA 
CAAGCCGACC ATGATAATTG CTGAGACCGT AAAGGGCAAG GGTGTGTCCT 
TTATGGAAAA TGTGGCAGAA TGGCACGGCT CACCTCCAAA CAAGGAAGAG 


>NC_017304.1:3219532:3220031
ACAGGTTTGT TTGCCGCACC GAGACTTTCA AGGATATCGT TCACAACCTT 
TACTTGTTCT TCCGCCTCCT CATTGGAAGC ATCCACCACA TGAATCAGCA 
TGTCCGCATA CACTGCCTCT TCAAGAGTTG ACTTGAACGC CTCCACCAAC 
TCATGAGGGA GCTTTCTTAT AAATCCCACC GTGTCAATGA GAAGCGCTTC 
CCTTCCGTCC GAAAGTCTAA AACTTCTCGT CGTGGGGTCA AGAGTTGCAA 
AGAGTTTGTC TTCTGCCAGG ACGTTGCTTT CGCACAACCT GTTCATAAGA 
GTGGATTTTC CCGCGTTGGT ATATCCCACC AGCGCGATGG TGGGTATGGC 
GTTCCTTGTC CGGCTTTCCC TGAAAGAATT TCTTCTCTTT TCCACATCCT 
TAAGTTGTGC TTCAAGGAAG CTTATTCTTC TCTTTATATG CCTTCTGTCA 
ACCTCCAGTT TTTTCTCACC CGGACCTCTT GTTCCTATAC CGCCTCCGAG 


>NC_017304.1:3222566:3223065
TCTCTTCATT TAATTACACC TTCTTGTACC GAACATTTGT TCGTACTTAT 
ATTATAATGC AACAATTTCT AATTGTAAAT ACTCTGCCGG CATTTATCAG 
GGCACATTTT CTTCAAGATG CAAAACAAGA GATTTTTTAT GATGAATATT 
ATGTAAATTG CTATAAACAC TAAAACTTTG CCTGAAAACA GTCCAAAAAA 
CACCCCCTTC TTTTTTTAAT TTTTTGCGAA TAATTATTAT ATAAAGTAAA 
ATTGCATGCA ATGCACTCTC TTTTTAACCG GTTTAAGCAG ATTCCAAAAA 
ACACCAAATT GAAGAAGGAT TTCGCATGAA GAAGTCAAAG ACAGAAGAAC 
TTTGATACTT TTAAAAGCCG TGCCCAATAC TCCCAGAGCC ACAGTGGAAC 
GGGATGAAAA AACAAAGACG ATGAACTCAA AGCGGTTATA ATTAACGGTG 
ACAATGAAAA CAAAGATGAC ATTGACAAGC TTATCAAGGC TTTTTGCAAA 


>NC_017304.1:3252060:3252559
TCCTGCCGTC TTTAATATAA GGCTTTACAT TGGCATTTGT TGAATCAACC 
TGGGTTTCAA CATTATTTAC AAGGGCCTGG GAGCTTCCTA TGTACAATGC 
AATGGCGTTC TTTAATCTAT CATCTATGCT GCTTTTATCC TCTGTGCTAT 
TACTCTCCGC ACTTTTGTCC TCTATGCTTT TTTTATTTTT CACGCTTTCA 
GCAAAAGACA TGCCCAGAGG TATAACCGCC AAAGCAAGTA CAACTGCAAT 
GCACAGTATT TTTACAATCT TTTTCATAAA AAAATACTCC TTTCAATCTT 
ACTTTGCATA TTTAGTAAAA CGAATTTTAA GTAAAAAAAG TTCCCATGCC 
CGCTCGTTTT TCCCGAAACA GACCTAAAAC ACCTTTTTTA TTTTATCGTT 
TCAATTTGCT CTCACATTAT TTTTGACATA TATGCAATTC ATATTTTATT 
GTAACACAAG ATATTTCAAT ACGGAATATA AAACCCCCAA TTCAAATGTA 


>NC_017304.1:3252578:3253077
TAAAGAGACT TTCATCAACT GTAAGTGTTT ATCTAAAGCC ATAGATGATA 
AGATATATCC AGAAGCTAAA GGAGGCATAC AATATGAACA CCATTTTAGA 
AATTGAAAAT TTATGTAAAT ATTATGGAAA GCAGGAAAAT CAGACAAAAG 
CATTAGACGG TATAACATTT CAAGTTATGA AGGGAGAATT TCTTGGCATT 
ATGGGAAGCA GCGGTTCCGG CAAATCAACC CTCTTAAATT GCATTGCAAC 
TGTAATTCAG CCTACCGGTG GAAAGATTAT TATGTGCGGA AAGGAAGTTC 
AATCACTCAA AGGCGCCGAA CTGGCAGACT ACAGGGGAAA ACAGATTGGT 
TATCTGTTTC AGAATTTTGA ACTGCTTGAT AATCTTACAG GCCGTGAAAA 
CATCCTCCTT CCCCTGTCTC TTCATAATGT TCCCAAAAGC GAAAGCAACA 
AGAGGATTAT GGAAATTGCT TCGTATTTGG AAATTACAGA TGTATTGGAC 


>NC_017304.1:3255831:3256330
CTGCTTGCCC GGGTGGCAAA TGTTCTCAAA CGTTATGAAG GCCGTGCCAA 
TCTTTTGGAG GGCGCCGATT TTCTCCTGGA CCGTCAGACA TACACGCTGT 
ATATTCATAA TCAGTCTGTT GTTCTTCCTA AAAATCAGGG AAAACTATTG 
GAAGTTTTTT TAATGCGGGG AGATGATATT GTCACAAAGG ATGACTTGTG 
CCTGGCTATT TGGGGAACAA CCGAATTTAT CGATGAAAAT GCCTTGCAAG 
TTAATTTGAC CCGGTTGAAA AAAACAATGA CAAGTTTAAA AATGCGGCAA 
AAAATAGTGT CTGTACGTGG GGTCGGGTAT AAGCTAATCA TGGAGGAAAA 
TTCTTATGAA GCAAAATTGG AAGATTTTTA AGCAATATGC TCCCTGGCTT 
TTGTTGTTGC TGTGTGTAGA CGGACTTGCC GCAGTCCTGC TGTGGCTTGC 
GGACGTACAG GCGTTTTACG CATTAATGGG CTTCATCATC CTTGCAACGA 


>NC_017304.1:3258990:3259489
CAACACAGCG CAGTTCGGAA TCAGCTACCA GGAAGGAGTT ACTTTCGCCC 
GTGCTTCAGG AGCGCCCTTG GTATCCCTGG CAGCGGTTAT ACAACACAAT 
ACCTCCGGCT TTGGCTCGCC TAAAGACAAA CAAATCGTTT CCCCAAAGGA 
TTTTGAAGGC AAAAAATACG GAGGATGGGG TTCGGAAGTT GAAGAGGCCA 
TGGTAAGGCA AGTTGTGAAA GATGCAGGGG GAGACCCGGA CAAAGTGCAA 
ATCGTTACCA TCGGCACAGC GGATTTCCTT CAGGCATGTG AAACCGGCCA 
AATTGATTTT GCCTGGATTT TCGAAGGCTG GGATTTCATC AATGCCGCCA 
ACAAGGGAGT CGAACTAAAC TATATTCCCT TAAGGGAACT TTCCGAAACC 
TTTGACTACT ACACCCCGGT AATTGTTACA AATGAGGATA ACATAAAGAA 
TAATCCCGAA CTTGTGAAAA AATTCATGAG AGCCGTGGAA AAGGGCTATA 


>NC_017304.1:3263561:3264060
TACACCAATT TTAATATAAA AGGCCTAAAC CTCAGGATAA ACTCTTCCCT 
TGCAGAATCA TCCCCGGCTT TTATTCTGTT CAGATACTCT ATAATAATCC 
TTTTTGTATG TTCCCTGTCG TCGTTCGTAC CTTGAAAATG CCAATCCACC 
GGTTAATTTC ACCCCTTATT CTTATATCGA TTCGTATACC GGAATGGTTT 
TATGTCGCAT TGTCAGCTTC CCAGGTGGAT CAAGATATTT GAGACCCAAT 
TTTGCAAACA TTTTGCGTTG TTCGTGCAGC GAATCGGATG TATGACCCAA 
ATATCTTTTA CAATTGCAAA AACATTCTCC ACAATTCCCC ATGGTAGATT 
ATTAACCCAA TTCCCGCAGC GATGCTTAAA ATATTGGCTG TCAATGCAAA 
CAGTATCCGC CTCAGTTTTG AATGTTGCTC CAGGAAGTTT GCATACAGGT 
AAACTTCAGC TATCAATATT ATCAATTCAA GAAGCAAATA CGCCAAAACC 


>NC_017304.1:326464:326963
ATAATTACTT CAACAGGTAT TATTATATGG CTGAGGAGGA GGCATCTATG 
AGGTCTTTGA AACTATACAG GAATATAGTT ATTCTTGTGG TGCTTTTCCT 
GGGTCTGATA GGTGCGTACT TTGCTATTAA AAACAGGCTT CCGGCTGAAG 
AAGAGGATAG TTACAAACAG ATTGAAGTAT ACAAGCTGGA CAAGGAAAAG 
GCGGAAGAGC TTACGATAGT AAGCGGGGGA AAGACTTTTG TCCTGAAAAA 
GAATGATTCC GAATGGCAGT TGGTTTCCGG AGGGGACTTT GAGATAAACA 
AGGTCCAGGT TGAAAGTATA GTTTCCAATA TCTGCGATCT TTATGCTTCC 
AAAGAGGTGG AAAGCGATCC GAAGAATCTT GGACAGTATG GTCTTGACAA 
TCCTGTAACG GTAACGCTGA AATTTTCGGA CGGTACGGTT GCGGAAATAG 
AAGTGGGTGA TCAAACACCT ACAGGAAGCG GATACTATAT AAGAGAAAAA 


>NC_017304.1:3271145:3271644
GTCAACCAGT ACACATTCAG TTACTCCGTT TATTATTGAA TTGTATTCCG 
CCACTACAGA TTCCGGTAAC GGTACGGTAT CCATAGTTTC GTTAATGGTC 
ATTCCCACAG GAAGGGTGGT CTTTCCTTCT TCTCCTGAAT ATTTCTCTAT 
GAGTTCTCTT ATCGCCTCAT CATTAACCGG TATTCCCATT CTATCGCGAA 
ATTGTTGGGA ACTTTGAATT TCTTTTGACA AAAAAACTTT CAGCACCTCA 
TATGCAGTTG CTTTATTTTT GCTGTTTTTG TTTATCGCTA CTATATCTGT 
AGGATGCGCC ACTATTCTGC CCAAGTCCCC AAATGTAGGA AATTTTGAAA 
GCCTTATGCT ATCCGGATTA AAATAGTAAT TTATGTGCGA ATTGCGATAC 
CATAATTCCC AAGGATTTAT GGGATACTCA GTACTGCTTA TCAAAGTAAT 
TTTCCCATGC TTTAGAGCTT CAAACTCCAT CCCCGTATAT TCTTTAATAA 


>NC_017304.1:3272581:3273080
CAATTATTTG CTCGTCAACC AGAACACATT CGGTTATCCC GTTTATTATT 
GAATTGTATT CCGCTACAAT AGATTCCGAT AATGGTACGG CATCCATAGT 
TTCGTCAATG GCCGTTGAAT CACTACCAGC AAATTACTCG TAACGTAGTT 
ATTTTATCAC CTTATTTTAT CGCCGTTTAC TTATACGCAT TTTAATTTTC 
GTCCCGCTGC AATAGGAACA TGGATAATGC CTGGCAGGTT TAAAATGCAA 
AAACACAAAA AAAGGCTACC CTTTTCGGAT AGCCTGCAAT ATGACAATGT 
CAGTTTTAAT GGTTTACTTT ACAATTTCAA TATTGCCGTT GGTGGTTTCC 
GCAACAATAT TTACCTTGTT TATATAATCA TCATATCCGT CGCTGTCTGC 
CTCCACGAAA TTGGAGCTCA TCTGCTTGCT TATGTTGCGG TAAGTCATTT 
CAGGAATAAG GAGGTTGATT TCCGCATGGG TGGTCTGAGC TTTGATTTTG 


>NC_017304.1:3286961:3287460
CGTGATAAAA AAACAATTAT TCAAAAACAC CTACAATTTC TCCTCGCTGG 
ATAATATGGG GTTCAATAGC TTTCAGCAAA TGTCTTTTTC CTGCACTACT 
CTTTAAATTA AATTCCGGTG ATTTGTCTTC CCCTCTGCCG GTATGCTGTA 
ATGGAAATTT TCCGTTGTTC GTTAAACCAA CGCATTCAAA TTCTAATTTG 
CCATCCTGCA TCTAAACTCA TTCCTTTCGA TTTATTTGCC TTTTGTTGCA 
TTTTGCAGAA ATCGTCACTG TTCCATGCAA TACCCATAAC TTTTCGGAAG 
CACATATCTC TTAAACTCAT TGTTAAAAAA GTCGTCTGTC ATTCCTGCAA 
TATAGTCAAG CACAATTCTT GGCTTGCTGT TGCTACGCAA ATACTCTTCA 
CTCATATTAT CTAAAAACCA CTCATATATG GAGGATTCTT TATTTTCCGT 
TTCCAAATCC TTCAAATACA ACTCAAACAG TTCTCTGAAC ATTCTCTTTA 


>NC_017304.1:3287347:3287846
GCAAATACTC TTCACTCATA TTATCTAAAA ACCACTCATA TATGGAGGAT 
TCTTTATTTT CCGTTTCCAA ATCCTTCAAA TACAACTCAA ACAGTTCTCT 
GAACATTCTC TTTATTTTCT CATTCTCAGT CATTTTTACA GGATTTTTAT 
AAATATACTT ATAGTTAAAA TCAAGAAGCA GTTTCAAAGC ATTGTACTTA 
TCTTTGGAAA ACATAATATA CGGCCTGTTA TAACTATTTT CTATTATATC 
TTTTGCAAGG TTGTTAATAA TATCCCGATT GGTATTTCCC AGCACCCTTA 
CAACTTCACC CGGAATATCC TCCCTCTTTA TAAGCTTTAC TGTTATTGCA 
TCCTCAATAT CCCTTCCTAT ATATGCAATT ATATCGCATA TCCGTACCAG 
ACAGCCCTCC AGCGTCATTG GCCGCAGCTT TTTGCTGTAG TCTTTTTCCG 
TCCAGCACTT TTCATAATCC TCCAAAAATT TATCCCAATT TTTGTTCGTT 


>NC_017304.1:3292878:3293377
TGGAATGAAT TATCCGCGGA CACAACAGAA ATGGCATCCA TTGCATACGG 
AAATAACAAT TATGTAATTG TAAAAAGAGA TGGTAAAATA CTAACATCAT 
CCGACGGACA CGAGTGGAAA GAAAAATATT TTTTACAAGG CGGCAGTTTT 
ACAAGTGTCA CATATAACGG AAACATGTTT GTTGCTGCAG GTGCATATAC 
CGTGGCTTTG CCATACGGCG GCCCTCTAAC TTACGGTAAA TGCGTGATAA 
TGACATCACC GGACGGAAAC AATTGGCAAC TGCAGGATGC AGGGTATAAT 
GCCGATCTTA AAGGTATAAC ATGGAGCGGA AAAAAATTTG CTGTCGCAGG 
TACGAATATC ATATTATCTT CAGAAAACGG AATCACGTGG AATGCCGTTG 
AAGTTAATGC CATTCTTCAT GACATTGCTT TTGGCAACGG AATATTTGCA 
GCCGTCGGTT ATGACGGCGT TATCATGTCT TCTGTGGATG GAGAACATTG 


>NC_017304.1:32929:33428
AAAGGAGCAG CCTTTGAAAA TATACAATCT TTTAAAAGAG CACAAGCCTG 
ACATTCTTGT GCTTACCGGT CATGACGGTG TTATAAAAAG CGAGAAAGGA 
TATTCGGATA TAACAAATTA CAGAAATTCA AAATATTTTG TTGAAGCGGT 
GAGAGAAGCC AGACGGTTTG ACGGCAATTT AGACAGTCTT GTTATTTTTG 
CCGGTGCATG TCAGTCAATG TTTAAAAAAA TTATTGAGGC AGGTGCAAAC 
TTTGCAAGTT CGCCTTACAG AGTGCTTATT CACGCTCTGG ATCCGGTAAT 
GGTATGCGAA AAAATAGCAT TTACAAGCAT AAACCAGGTG ATAAGTCCCC 
AGGACGTGAT AAGCAAAACA ATTACCGGAG TCAAAGGTAT AGGCGGAATT 
GAAACAAGAG GGAAATACAG AGACGGATTT CCACGGGAAC CTTATAATAT 
AAAATAATGA ATGATATTGA TTTACAGGAT ATTTTGGCCT GATAGAACTA 


>NC_017304.1:3298586:3299085
TTCCACGACA AATCATATAT GTACCAGTGG TTGGCAGTAA CACATACACT 
CAAAACCGTC AAAGGTATTG CCATCCACTT TTCCCACAGG ACGCAAATTG 
TAAGGAATAT TATGGCGGGA AGCAAATATC TTTCATGCAT TCTTGTTATA 
AAGGTAAAAG CGCTTGAAAG GATGAAGAAA GATGCAAAGT ACATTGCAAA 
ATCGCTTTTC CTTTTTTTCA GCAGATATGC AAAGGCTATG CCTATGCAAA 
TTAAAAACAG TATAGTTCCC CACGTTTTAT AGGACAATAT GAAGAATATA 
TTTGAATCCT TTACAGGTTG TCCTCCCAAA AGTGTCCACA AGTTAAAGGC 
ATTGGCAGTG GCATACGGAT AATCTTCAAC ACTCGTCAGA TACAAGTTGG 
GCATCCACCA AAAGTAGTCA ATGCTCTCAG CTATAAAATC TTTAACAACG 
GAAGTACTCT TCATTCGTTC ATAAAGATCG GTATGATAAT AGAAAGGATA 


>NC_017304.1:329898:330397
CTGTGTTGAT ATTTCGGGTG TAAGTATAAA TACAGGACTT CATTTGTATA 
CGATTTCAGG TGGGAATGTA GCTGGCAAAA CTTTCGAGAA TGTTATTTTT 
CCTTCAATCC GCTATTTGAA TGACGATACC ATTGTGGCAG TGTCCGACTC 
AGCGATTTAT CTGTTTGGAC AAAATTTTGA AGAAAAGTGG AGCAGGACAA 
TAAGCGGCAA AGTATACAGC ATGGACGTTA TGAAAGGCAG ATACGCCGTG 
TTTGCATTCA GCGAAAAAGG AATGATGGGA GAAGCGGGAC ATGTTCTTAT 
AGTTGATTCC AAAGGCAGGG AAGTCGCAGA TTACAGAATT GACCAGGATG 
TTGTGAACAT AGCTGCAAAT GATGATTTTA TAGCCATAAA CACATCCAAG 
TGTGTTTATT TTATAGATGT TGCCGGGAGA CTCAGGGGAA GCTATGCTTC 
GGATTATTTG ATAAATGAAG TGAAGTTTCT TGGCACAAAT GAGGCTTTGG 


>NC_017304.1:3301113:3301612
CCCAAGAATA ACCCCCAGCA CCACAGATGT AAATATACTT TCCGGAATCC 
ACGCGTTTTT ACTGAAAATA AATTCTTTAA CATATGATTT CCAAAAACTT 
TCAGAGTCTT TGTTTTCATC GGGCATTTGT TCTTCATCGG ATTTTTTCAC 
TCTTTCCTGA TAAAGCTCGC CAATGCTTGT CATCATCTTA ATAAACAAAG 
GAAGAATCAC TATCAGAACA AGCATCATAA TTCCCAATAC AAAAGGCAAA 
TGCCGCTGAT TTACATAAAC CTTCTGCGCA TAAAGTCCCC ATTCTTCATT 
CAACGTATTA CCAATATGTT CTTTTAAATT TTTTAATTCT TTCAAAGCTT 
CTTTTATCGA AGGTTTTCCC GTGATAAAAG TAAAGAAAGC AAAGGAACTT 
CTGAAAAAGA ACAATATTCC CGTCACAACT CCGATAATTT TTTCGCCCAG 
CAGCAGCACG GCAAATGAAT AAAGCAGCAT CAAAAATGAA ACGATCGACA 


>NC_017304.1:3302328:3302827
CTATTTATAA ATAACCTTTT TGTACAGAAC AAAATTCCAG CATACCACCA 
AACCCATGAC CAGAACCTTG GAAATGGCAG GAATAATGCC GATTTTGTCA 
CTTAAAAGCC ATAATAACGC GCTGGTGGCA AATAAATTAA AAACAAATAA 
GACAGCATAC TGTCCCAACT GTTTAAAAAT ATTGACTTTT GATTTGAATG 
ACCAAATCCT GTTGACAAGA AAATTAAACC AAAAAACAAC CACATAGGCA 
ATTGCATTCG CAAACAGATA GCTGTATGTA TCGGCTTTCA AATCATAATT 
AAACCAGTTT TCCGCAATGC TTTTCGCCAA AGGGTATCCT GCGGGGAAAA 
ACCTTTTAAA AATATAATAA TAAAATGAAA AAAACAGCGC GTATTCAATT 
GCAAAGCCTG TAAAACCCGT AATCACATAT CTTTTCATTT GAGAAAAGGT 
TTCAGGGGTC AATAGTTCTG AAAAAAATTT GTACTTTTTA AGCCTGTCCA 


>NC_017304.1:3308235:3308734
CACTGCCCCT TTGCCCCCAC ATCCTGTTAA TGCCAAAGTT GTTAAAATGC 
TTGCTGCTAA TATAAGTTTT TTAATTGACA CTTACTCCAA CTCCCCTTCA 
GTATTTTATT ATAGATTTTT TATATAGTAT CTTTATATTT TTTTGAATAC 
TGCCTCAATG CTGCAATCCC GGTCGTCAAA GAGTTTGATG GATATTGTTT 
GAGAATTCTT GTCCCCCACA ATTTCCGCCC CCTCTATCTT CCAACCGGCA 
AATGCATAGC CTTCTTTAGG AATCGCAGTT GCAGTCATTT CATAATCCGT 
ATAATACTTG CCGGTCCATT TACTGTTCGT AATGTTGTCA GGCAAGGTGT 
TTAACTTAAT AGTGCCTTGT TCAGGATTAC TAATGTTTAG CGTGACGTTG 
GTCAGCTTGC CTTTTAATTT GAAGAATTCA GCCATGTATT TGGTGATATA 
ATCAAATCTG TTTTCAAAGA ATATAATCAT TGATTCATCA GGATTATCTG 


>NC_017304.1:331509:332008
AATGGGCTAT ACAGATGAAG AATTGGAAAG ACCGCTTATA GGAGTTGTTA 
ATTCCAGAAA CGAAATTGTT CCGGGACATA TACATCTGGA CAAGATTGCC 
GAAGCTGTAA AGGCAGGTAT CAGAATGGCA GGAGGTACTC CTGTTGAGTT 
CGGTGCAATC GGTGTGTGTG ACGGGATAGC GATGGGTCAT ACGGGAATGA 
AATATTCCCT GGCCACAAGG GAGCTTATAG CCGACTCCTG CGAGGCAATG 
GCGTTGGCCC ACAGCTTTGA CGGAATGGTT TTCATACCCA ATTGTGACAA 
GATAGTGCCG GGAATGCTGA TGGCAGCTGC AAGAATAAAT GTTCCCGCCA 
TTGTGGTAAG CGGAGGTCCC ATGCTGTCTT TAAGGCATAA TGACAAAAAC 
CTGGATTTAA ACAGCGTGTT TGAAGCTGTA GGGGCATACA AGGCGGGAAA 
GATGACGGAG AAAGAAGTTT GGGAGTATGA GGAAAAAGCT TGTCCCGGCT 


>NC_017304.1:3315372:3315871
GTCTGTCATA GCGTTTGGAA ATTTGTTCCA TAACCGTGTC AATGTTCTTT 
GCATGAACAG GTTCATCCAA ATTACCATGG ACATAAACAT TCTTATAATT 
GATATCATTT ATTTTGTAAC CCACCAACGG CCCAAGACTG TCACCTGTCG 
ACCTGTCCGT TCCGATACAC ACAAATACTA TTGAATTGTA ATCATTATTC 
TTGAATGAAT TGCTTATCAG CATGTACAAT GCATCGGCAA ATTTTTGCAA 
AGCCCATTCG CTGTTTGCAT CAATTCGTAC TTGTCTACAA ACCGTTTTTG 
CCAGCATATC AAATCTCCCG GTTTTTATAG CTATTTACAA CCACTATCTA 
TATTATTTCC CAATACGGTT ATTTTATTAC TTTCTTCTTG ATTTTAGTCT 
GTACACTGTA TGCATTATTG AGACGTGATA TTGATATTGG AGGTCCCCTT 
TGTTATAATG TATAGGAAAT TATAGCTTTA TTCATATTTT TACCTGAATT 


>NC_017304.1:3318743:3319242
CAGGAAGTCT TTTTGTTTTA TTTTTTCATC AGGCTTTAAT TCAGGGCCTT 
CCAACCCAAT TCCCATTTCA GCCATCATTT CAATTTGCTT TTTGGCATAG 
TGGTCCGAAA TATCGGTGTA TTCCAGAACC TTGTCTTCTT TATACGGCGT 
TCCGTCACCG TATAAAATTG TTCCGGTATA GGCATCCAAT ATTGCGGGTT 
TTTTTGTATT AACAGCGTAT ACAAGCCTTG CTTCCGTTTT ATTGTCCGGA 
GATGCAACTG CATCCGAAGC TACTTTCTCG ATGTATACGG CATTATTTCC 
GTCTATAATG TACTGAAGCT CAAGGCCTAT TTCCTCAAAG AAAATTTCAT 
AGATCTTTTC GATCTCAAGA GCTTTTTCCA CGGAGGGAAA CTCAATATCG 
TACCATTCCA CTTTGTAGTT TTGAATTTTA CCGGTTACAG CGTCAAATCC 
CACAGTGATA CCGTTGCCCG GGAACGGAAC TCCATTGACC TTTCTCGTGT 


>NC_017304.1:331:830
TACTATAAAC CTGGCTGTCC CGGCGGAATT CAACAAGGGA ATTCTTGAGT 
CCAGGTATCA AACTCTGATT AAAAATGCCA TTAAGCAAGT TACTTTTAAG 
GAATACGAGA TTGCATTTAT CGTGCCTTCA CAGGAAAATT TAAACAAGCT 
GACGAAGCAG ACCGAGTCCG CCGGCAATGA GGATTCTCCT TTGTCAGTAT 
TAAACCCGAA GTACACGTTT GACACTTTTG TCATAGGAAA CAGCAACAGA 
TTTGCACACG CAGCCGCACT GGCCGTGGCC GAGGCACCGG GAAAAGCATA 
CAATCCCTTG TTCATATATG GCGGAGTGGG ACTTGGGAAG ACTCATCTTA 
TGCATGCCAT CGGGCACTAC ATTCTGGAAC AGAATTCTTC CCAAAGGGTT 
TTGTATGTTT CATCTGAAAA ATTTACCAAC GAACTTATCA ATGCCATTAA 
AGACAACAGA AATGAAGAAT TCAGATCCAA ATACAGAAAT ATTGACGTAC 


>NC_017304.1:3323967:3324466
TACTGTCCCA GCCCTCGCTG AAAAGTCCTC TTGTACCTAT CAGGCACTTT 
GTGACACCTT CTTCAAGAAG GTATGTGGTA AACAACACAG CCGTCTTTGA 
ATTCCAGTCC CTTCCGGAAC CGGCAATAGC GCAGAACAAT CCTTCAACCC 
CCGGCTGTAC TTCAAGCTTT ATATCAAGGG AATTCTCTTT TGCCCATTTA 
TTTCCGATCT CCACATACTT TTCGGCAATA TCGTCATCAC AAAGCAAATT 
CTTCGCAGTT ACCATTATTG GATTGAGCTT GTCGATTTCA GGGTCGGCAA 
CAAGCTCTTT TAACACACTT ACGGCTCCTC CGCTCTCCTC ATCCAATACG 
TTGTTCACCT TTTTGAGCGA CAAGGCATTG GAAATCTCAA AATCCGTAAT 
AACGGCCACT CTGAGTTTGT CCCCCATACT GAGCATTTCT TCTTTTATAA 
TATCCTTTAC AGCCAGAAGC TTGCTTCTGC TGTAAGCCAA AACCCTGTCA 


>NC_017304.1:3325954:3326453
TTTAAACAAC AATTAGTCAC TAATGCCAAA TCTCTTCTTG AATCTGTCAA 
CACGTCCACC GGTGTCTACA AGCTTCTGCT TTCCTGTGAA GAAAGGATGG 
CAGTTTGAAC AAATTTCAAC ATTAATCTTT TCCTTTGTGG AACCTGTTTC 
ATAAGTTGCT CCACAAGCGC ATTTTATAAC CGTCTGATAA TATTTTGGAT 
GAATTCCTTC TTTCAACTCT TTCACCTTCT TTCATAAACC TTTTGTGAAA 
ATGCATTTCC GACGCATTTT CGTAAAATTT TCATAAATTA TTTTAATTCT 
TTGCCGAAAT AGTTTTCAAA ACGCAAGCAT TATTTTAACA CAAATATCTA 
TAATACGCAA GAATTATTTA TCAAGAAATG CAACGTTTAT ACTGTTTACA 
AATTCAGCAT TGCTTTTGGT CTGCATCAAA CGGTTTATAA TTATTTCAGT 
AACTTCAGCC GTTCCCAGAT TGCTCATTGC TTTCCTGATA GCCCAAATTC 


>NC_017304.1:3339902:3340401
GCGGTTGGGG TGTCCGGCGG CAAGGACAGT CTTACCCTTC TCGTTGCCTT 
AAGACAGCTT AAGAATTTTT TGCCGGTAAA GTTTGAGCTT AAAGCCATAA 
CTCTCACAAT GGGAATCGGA GAAGTTGATC TTTCACCAGT CAGAGAACTG 
TGCGAAAGAA TTGATGTAAG TTATACCGTT GAAGAGACCC TTATCGGTAA 
AATTGTATTC GAGGAACGCA AAGAAAAAAA CCCCTGCTCC CTTTGTGCAA 
ATCTCAGACG CGGCGCTCTG CACAATACCG CCAAAAGACT GGGATGCAAC 
AAAGTTGCTC TTGCTCATCA CATGGATGAC GTTATCGAGA CTTTTCTCCT 
AAGTCTTTTT TACGAAGGCA GAATTCATAC TTTTTCGCCG GTAACGTATC 
TTGACAGGAA AGGCCTCTAC CTGATAAGGC CACTGATATA TACTGAGGAA 
AAGCTCGTAA AACAGTTTGT CAAAGCAAAT AATATAATAA CGGTGGCTAA 


>NC_017304.1:3354462:3354961
ACCGACAAGT ACGATTCTGT AGTAACCGTC ACCCGTAGGA CTGATAATAA 
AACACGTACT GGAGCCTGTT CCCCACCATC CGACAGTTCC AAAACCCATC 
CACCAGTTCC AGTTCCAGCC TCTGCCTGCG GATGAAATTC TGTATTGGCC 
GCCGCCAATG TGCTGAATCT TCCAGTGCTG TTCCGTGATT CCTTTGTAAT 
CGGCGGTTAT TATGCTGTTG TTGCCGGTTA CTTCCTGCAA TGTCTTTCCA 
TTTGCGCGGT TCAAAAACTT ATATGTTCCG TCGGGAATGG TTCCTGTTGA 
TATCGGAGAA AGTTCAATCC AATTCAAATT GAACCCTCCG GACAAAGCAT 
TGATACGTAA TTTTTGCAGG CCGGCTCCAA GAAACACCTG CCTTGTGGCT 
GTAGTCCAAG TCTGAGAACC TCCGGTAGCA GGCAGTTCCC AAACTCCGGT 
CTTGTCCTGG TTTCCGAAAC TCACCTGTAC TCTGCTGCCG CTGATGCCTG 


>NC_017304.1:3360138:3360637
ACCAGGCAAA TTAATAATAC ACTAAGAACC TTTCTTAACA TGTTTTACCT 
CCTCTTTTCA TTTTTTATTT AAATTTTTCT TAATCAAAAC CAGTGACATC 
AAAAGTAGGG TTCACTTTCT CCGTTCCATA GCTGTCTGCA GGTGACATAA 
TACGAATACG GCTTAAAAAG TAGGTATAAT TTGAAGCAGA TATCTTTTCA 
TCAAACTCAA ATCGCTCGAA TCTACTTTGC CGTCTTTGTT TAAATCCGCA 
TTTGAAAGAT TTTTTCCCGT AAGCAAAGTT ATGCGAAGCA GATGCTTTTT 
CAATATCTGA AGGTCTGTCG AGTTTACTTT TCCATCGTCG TTTAAATCAC 
CCAAATTCTC ATCATTGTTT CCTTCAACAA AGGTAAACCA ATTTATATTA 
AGCAGGTAAC CGCTGCCACC GGTAAATTTT AAGTAGAGAT CATGGACTCC 
CTTAAGCCCG CTGACCTCAC ATGTGGCATC AACCCACTGC TGCCAGCCAC 


>NC_017304.1:3375655:3376154
ATCATCAATG TGACATACGC CGCACCTTGC AGTTTGGCTA CCCCTTCGTC 
TGAACCAATG GCGCTTATAA TATAAAAACC TGCCACTGTA CCGATAATAG 
TTAGAATATA GGGTAGATAA AACTTGTTAT TTTTACGGAT ATTTTGCCAC 
GCAAGAGAAG GAAACAAACT TCTACGCATT CTTGTCACCT CCGGTAGTAA 
GCAGAGTCAA GGTATCCGAA ATTTTCTGAT ACATTTCATC ATAGCTGCAA 
TTACCTCTAT ATATCTGATG ATATACCACT CCGTCCTTAA TAAACAAAAC 
ACGTTTTGCA TGGCTGGCTG CTTTTACGGA ATGGGTCACC ATAAGGATGG 
TCTGTCCATC CTCATTAATT TTGCCAAACA AACGAAGCAG CTGTTCCGTT 
GACTTTGAAT CCAGTGAACC GGTAGGTTCA TCTGCCAGTA TAATCTGGGG 
ATTCGTAATA AGGGCACGGC AAACTGCCGC CCTCTGCTTC TGACCTCCCG 


>NC_017304.1:3381282:3381781
ATATTATCCA GCAATAATTT AACTTGTTGT GCTAGCTTTC TTTACAGGTA 
AAAATTGCGA ATGAAAAACT CCAACATAAT ATTGTAACCT ATCATTAAAC 
ACCAAACTAA TGATAGGAGG TCACAATATA TGATGGAGCT TGATAAAAAT 
TATTATATCA AAGAAATTGA AAACTTAAAA GACTTTGTAA CTGTCGCCTA 
CATCATAATA GACGACATTT ACCAGAAGGT AACTCCACCA CACATTGCAA 
ATCGCTGTAA CATCAATAAT TCGGTTATGA GCGATAGTGA AATAATTACC 
ATATGCATTG TTGGAGAGTT ACTCACTATC GACTCTGATA AAGCTTGGTT 
GGGTTTCTGT AAGAAGAATA TGAGAGACCT GTTTCCCAAA TTCTGTGACA 
GGACCAGGTT CAATAGAACC CGCAGAAACC TGCACGCAGT AATTGAGGAA 
ATCAGAAAAG AACTCTCAAA CCTTACAGGG TATGCCCGGC AACCTTACCG 


>NC_017304.1:3415418:3415917
AAAATTCCTT TAATGTCATA TTCCTTTGTG CAGTACTTTT CTACAATCTC 
CTTCAAGGGC ATGTTTTTCA TCCCTTTTAT AGGCAGTCCT TCTTCAGAGC 
CGTTCAAATA CAACCTGTCC GGGTGGTTCT TGATATACTC TTCAAAATAA 
AATCTTATGG AAAGCATGCT GTGAGTAGTA TATACATCAT TACCATCAAT 
ATCTTTTTCA AGCACATAAT ACTTATTTGA ATTTTCCACG CACTGTTGGA 
TATGCCGGTC CTGTTCCTGT TTTAACACAG CACCGTCAGC ATAAGATTCC 
AAGTTTGGAA AGGACAAATT CTGGCCTATG ACAATAATCG GATTGCATCC 
CATATACCTC GCAATGTCCA AAGACAGATT TGACACGGAA GAACCTGAGC 
GAAGGTTTTC CGCACCTTCA ATGCCCAACT TTTCGTCAAT CCAGTCACCA 
TATCCCAGCA CATTGGTCTT GAAATATATT TTGGGACCGC TGTAATTTTT 


>NC_017304.1:3438152:3438651
TGTGATGTAT CCTTTATTGT TGTAAAGCTC CTCAAGCCGG TTGAAAGTAT 
CAATCAATAC ATCTTTAATC AGGGCAAACC CCTGGGTGTT TCTCTTCTGA 
AGTACGTCAA ATATGCTTTT TTCAGCCTTG TCCAAAACAT AGGAAACCTC 
TTCCGCGGCT TCATAACCCA TATTGATTAT TTCACTGGAA GCCTTGATAA 
GCCTTCTTAA TATAGATTTT TCTTCGACTA TTTTTGCATA ATGTTTTGCA 
TTTGCAGTGG TAGGAACCAA ACTTGCCAGA TTCGTAAGAT ACTCAAGCCC 
ACCTACCGCC TCCAGACTCC CTCTTACCTT AAGCTGTTCC GCAACTGTAA 
TGAGGTCAAT AGGTTCTCCC TTTTCATAAA GGTCCATTAT TGCTTCGAAT 
ATTTCCCTAT GGTCCTCTCT GTAAAAGTCC TGGCTTGAAA TTATCTCCGT 
TACACTTGAC AGAACTTCTT TGTCCAGCAG TATGGCACCC AGTACCGACT 


>NC_017304.1:3441080:3441579
TTCCTTGTGT CTCTTGTAAT TTGTCCGAAA GTTGTAATAT AAAAGCAGCA 
AAAACAACGC ATAGCCCGGT ATGGCAACCG TAAATTCCAG AATTGAAATA 
ATTATCAATA GAAAAAATAT AATCAGCAGA TAAAAACTTG ATTTTGGTAA 
AAACATCCCA ATAAATTTTT TACTTTCCAT CGCCACTCCT CCTGTATTTT 
ATGCCCTAAA CCTTATTCTG CATTCTAGAG GAGTTCAAAT GCTTTGCAAG 
TTCGGTTAAA TCCCCGTAAT ATTTTTCCAC ATCATGATTT TCAATTATAC 
CAAGTTTTAT TTTGTTGTTT ATTTTAATCT CAATGGAATT ATAACTCACA 
CCCAAACGCC TGCCAAGCAT GTAGCAGATT AAAATTATAT TGGACAGGGT 
TTCCGCGACT GATTCATGCA CTTCTTCCCT AACTCCATTC ACCAGCACTT 
TGAAAAGATT TGCTATGTCG GTAAGAAGTT CGCTCTTTAG CCACTCAATA 


>NC_017304.1:3442669:3443168
ATTATAATAT CATCATTTTT TCTTTTTTCC AACTGAAATA ATTTTTAAAT 
GACGGCTAAA ATAAAATGTA ATTCTCTGCC GATTATCTTG ATATATATCT 
TTTATAATGC TATTATTTAT ATTAAGTTTT TTATAAGTTT TTAACGATAT 
ATTAATAGTC TTAAATGACC GATCCAATCT AAAAGCAAGG TCAAAAGAAT 
GTATTAAGAT CCGTTGATGA GTGGAAAAAT TATTTAGGAA GTGCAAACTT 
TTTGCAGCAG TATAAACTGA AACCGACGTG AATTAAATAC ATACTAAAGG 
TGGTGATTTG GTGTCCCTCG ATATTATTAA ATCCATTAAA CAATCCGAAT 
CCGAAGCCGA ACAGATAAAA AGGCAGTCTC TTGAAGAAGC CCGGCAAATT 
CTCTCAGAGG CCTCAACCCA GTCTTACAAG CTTCTTGAAC AAGCTCAGGA 
AGATGCGGAA AAAGAAGCAA AAAAGATTAT TCAGGAAGCT GAAAAGGAGG 


>NC_017304.1:3449423:3449922
CAAAAAAGCC CTGGAAGCAG GAGTAAGCAT CAAAGAGCTG TTTGAACTTC 
CTGTCAGGGA AAAAATCGGA AGAGCGAAAT ATACGCCCGA GGATCAGGTA 
AACAGCCACT TCAACGAAAT TGAAAAAGAA CTTAATGAGC AAATAGAAGC 
CCTCATCGCA AAGGAGGTGC AATAAGATGC TGAAGGAATA CAGAACAATA 
ACCGAGGTTG CCGGTCCTCT CATGCTGGTA CAGAAAGTTG AAGGTGTAAA 
ATACGGCGAA CTCGGTGAAA TAGAGCTGGC AAACGGTGAA ATAAGAAGAT 
GCAAGGTATT GGAAGTTGAC GGGCAAAACG CATTGGTTCA GCTTTTTGAA 
AGTTCTACAG GTATAAACGT TGCAACCAGC AAAGTAAGGT TTTTGGGAAG 
AAGTATAGAG CTTCCCGTAT CAATGGATAT GCTCGGAAGA GTATTCAGCG 
GTATGGGAAA GCCCCTGGAC GGCGGTCCGA ATATTATTCC CGACAAAAGG 


>NC_017304.1:3458140:3458639
ACATATGGAA TCGGTACATT TACACCTTTA CGATTAAAAA AAACTAATTT 
AATATTGTCA TCATTAACTA TTTCTGTAAC ATCTTTGACC TTTCTTTCAT 
TAAGATAATC CAGAGTATAT TCAAAATTAT ACTTCGTAAA GAATCGATTA 
ATTTCTTTTA CACCTTCATT TTCAAGATAT TTATTTAAAA CCACGTCTTG 
TTTGCCATAA GCTATACCAC GGTGTAAAAA CGGATTAACA TATATTGAAT 
TTTGCATGTA ATCAAACCAC TGACGTAAAA TATTATTATT TGCGTTATTG 
TCTTTATCAT CACCTGAAAA TCCTGTGTTG AAATAAACAG TCCTTAAAAA 
AAGGACTTTA TTATTTAAAT CCGTATAAAC TTTCTTTTCT GTAATACCTG 
ACTTTGCAGT CGAACCCATT CTCTGAAGCA ATAACTTTCT ATCAAGATAT 
AATTCCTCAT TAATTATTCC TTTCTCTGTA TGAAAATCAA TCAAGTAATG 


>NC_017304.1:3461853:3462352
TACGATAATT TATATTTATA ACAATGAATA CATAAAATTA TAGTTTTATA 
AAATTTTAAG GAGAATTTTG TATGAAAAAG AGTTTTATTT TTACCGTTAT 
AATGCTGATG CTTTTTAGTC TTATCCTCGC AGGTTGCAAT TCGGACAGCA 
AAGTTTCAGG CGCCAAACGT GCCAAAGTTA TTGACATTCA GTTAACCCAG 
GAGGAATATG CTTTTGGAGT TGATAAAAAC CAACCGGAAC TGCTTGCAAA 
GGTAAATGAG TTTATTTCGC AAATCAAGTC CGATGGAACC CTTCAAAAAA 
TAAGCGACAA ATATTTCAGT GACGGGGAAC CTGAACCTGT TATATCTGCA 
GTGGAAGACA GCAGCAAAGA CCAGCTTGTA GTTGCCACAA ATGCGGCGTT 
TGAGCCTTTT GAATATACTC TCGGAGGCAG CGAGTATTAC GGTATTGATA 
TGGAAATTGC CGCACTTCTT GCAGAATATC TCGGAAAAGA GCTTGTAATC 


>NC_017304.1:3463753:3464252
GGTATGGTTT TTCAGCAATT CAACCTGTTT AATAATAAAA CTGTTATTGA 
AAATATAATG CTTGCACCGG TATATTTAGG GATACATGAC CTTAACGTAA 
TGAAATTTAA AAATTTCTTT ATAAAGTTTC GAAATATATT CAGTAAAGAA 
AAAAAGCCTC TGTATGAAAT CAATACCACC CGTGAAAAAA TAAAGGCAGA 
TGCAAGAGAA AATGCCATGC GCCTGCTTAA AAGAATTGGG CTTGAAGACA 
AAGCGGATGT CTATCCGTCA ACCCTTTCGG GCGGACAGAA GCAAAGAATA 
GCAATAATTC GTGCTCTTGC AATGAATCCG AAAGTTATTC TGTTTGATGA 
ACCCACTTCG GCCCTTGACC CCGAAATGGT AGGAGAAGTT CTTGACCTTA 
TCAGGCAGCT TGCTGACGAA GGAATGACAA TGGTTATTGT AACTCATGAA 
ATGGGATTTG CAAGGGAAGT AGCCACCAGA GTTTTGTTTA TGGATGACGG 


>NC_017304.1:347190:347689
GCTGTCCCCA GAAAAGAGGA GTATGTACAG TTGTTAAGAC TACAACACCC 
AAAAAGCCTA ATTCGGCTTT AAGAAAGATT GCGAGGGTGC GTTTGACCAA 
CGGTATTGAG GTTACAGCCT ACATCCCCGG TATCGGGCAC AACCTTCAGG 
AACACAGTGT TGTGTTGATA AGGGGCGGAA GGGTTAAGGA CCTCCCTGGA 
GTTAGATATC ATATTATTCG TGGAACTCTT GATGCTGCCG GTGTTGCAAA 
AAGAATGCAA GGACGTTCGA AATATGGTGC CAAAAGGCCG AAGTCCAGTG 
CGGCAGCTAA GTAAATTCGT GCAACGTGCA TGTACGATGT ATGAAAAAAT 
TGTAATGTAA CAAAATAATA AGTGCCAGGT ACGTTGTTTA TATATAAATT 
TAATATATCA GCAACTACGG GCACTGACGA CGACTGAAAG CAGTCGGCGA 
GTACCGATGA TATTGTCTAT ATCATGAAAA GGAGGGAAGA AAAGTGCCAA 


>NC_017304.1:3475756:3476255
CGAACTGCTC TTTTTCCTGG AAGGATTACG CTGTAACGAG TCATTGCAGA 
AAATGCGCAT CATATTGGGC AAGAATAAAA ATAGTATTGT ACATAACATC 
ATTCAGTATC TCAATCAAAA CATCGACAAG AAAATTACCC TTGAACATTT 
GGAAAAAACA TTTGCATGCA ACCGAAATCA GATTAATAAA GAATTTCAAA 
AGGAATTAAA TACGACAGTA ATGAAATATT TTACTCAAAT GCGAATGCAG 
CTGGCCAGCA TCTTGTTAAG AGACACCGAA ATACCGATAC TCGAAGTTGC 
GCTAAGAGTA GGGTATTCCG ATGCCGGTTA TTTTTCCAAA ACATTTAAAT 
TATATAGCGG TATATCCCCC AGTGAATATC GTAATTCCTT TTATTCTACG 
ATATCACCGG CTTTATAGGT TCCGCTTAAA ACTCCTCTTG CAAGTATGTT 
GCCGGTTGTT CCTCCGGAAG TATCAAGAGC TTCAATAATT TTGTCTAGTG 


>NC_017304.1:34852:35351
AAGCATTCAG TTTATGGAGC ATGAAATCTC CTTTACGCAG TTTATTGACC 
TTCCCGGCAT AAGTGAAAGT TCCGAGTGCG AGGTGGATTA CAGGATAAAG 
AACGCAACCT TTATCCCTCA GGAGGACAGC GACGGTGAAT TAAGAATTTT 
AAAAGCCGAG GTGACAGTGG GTCTTACGGC TGAGGCAACT GACAAGAAAA 
ATGTGGAGAT TGTGTCCGAT GCATACGGCT TAAGATCAAA TATTGAGAAT 
GAGAGGCAGG CATTTAAAAT CAACAGGGTT GTGGCAAGAA ACAGAAGTCA 
GGTAACCTTA AAAGAGGTAG TGGAGTTTGA CGGTAACAGT CCCGATATAT 
CAGAAGTGTT CAATGTTTTG TGCAAACCTG GCCTGCTTGA ATGCAGTGCA 
GGGGATGGAT ATGTCAATGT GGAGGGAATT GTTAAAAACA ACATCCTCTA 
TGTGGCAAAC AATACAGAAC AGCCGGTGTT TGCCTATAGC TATGAAATGC 


>NC_017304.1:3488572:3489071
TTCAAAAGCA GGCTGTATTT TTCCTCCATA AAAGCCCAAA GCAACTCATA 
GGGTGCACTA CATTTTTTTA TAAGACTGTC TTCTTCCAGT CCTATATTGG 
CATAAAAATA TTTGTCGTCC AGCATTCGAA GTTCGGACAA CGAGCCAAAC 
TCCTTCTGCA TCTCAATAAG CTTGTCAATA TCGGGCGACG TTACCTGAAT 
AACAAAAATT GAATCATTAG TTCTTTTATA TGAAGCCGAC TCAATTGCAA 
ATTTCGATAT AAATTCGCAT TCCCAGCAAA GTTTTGCCGG ATTTTTCCCC 
TGGGAGTTGA ATGACTTCGT TGCATTGGAA CTGGCAAAAA GCAAGAACGA 
CGGAAGACCT ACTTCTATCA TGTAAAGAGA ATGTTTTCCG CAAACACAGC 
ATACTTCAGT TTTCCCTTTT TTCTTTTCTT CCGGCAGTAT GGTTAGCTTC 
TGATGACAAA CAGGCTGGCT TAGAAGAAGT AATTTTTTTG AACCCCATAA 


>NC_017304.1:3501212:3501711
ATGGCTGCCC ACGTATTTTC ATTGGCATAA ATCGGAACAT CATATTTTCT 
TGAAATTATG CCTGCTCCTT TAATATGGTC GCTGTGTTCG TGCGACACTA 
AAATAGCGCT TAATTCCGAA GGCTTTTCGC CGATTGAAAC AAGCGCTTCT 
GTAATTTTCT TACCGCTAAG TCCGGCATCA ATCAAAATTT TGGTTTTACC 
GGTAGACAGA AAAATTGCGT TACCACTGCT TCCGCTGTAT AAGCTGCAAA 
ATCTAATCAT TTGTAATCTC CCAACCATTA ACTCGTCCGT TATTTTCTTA 
CTATCTGCGC ACCTAATTTG CTTAGCTTTC CCTCTATGTT CTCATAACCG 
CGATCTATGT ATCTTATATT ATACACTTCA GTCACACCTT CTGCAACCAG 
TCCGGCTATA ACCAGGGCCG CTCCCGCCCT CAAATCCGTA GCCTTCACAG 
GTGCTCCGGA AAGTTTTCCC ACTCCTTCAA TAATCGCTAT TCTGCCCTCA 


>NC_017304.1:3507167:3507666
TATAAAATAT AATCCGTATT GCCAATTCGT CTTGCATAGT CAAAAAAGGA 
CTTGTCCCCG ATTCTGATTA ATTTTCCCTT GTCTCCTTTA CCTCCCGCCA 
GTGCGGCAAG ATAGTTTCTT GACTGTATAA TATCCTCCCT CAGTGTTTCC 
CTGTAAGGAG ACTTTACATC GGTGTATATT ATTTCATTGG TGTTCTTGTC 
AATTATGGTA AATGTTCTGA AATTGTTTAT AAAAAACAGG GACATTGCAT 
TTGCTTTGTT GTTAGCCGTA AGAAACGAAA CAATTTCTTC TTTTGTCGGC 
TGGTCCTCAT CATCTATGCC CCAATACTCA AAACCATTCT CTATTCCCGC 
TTTAAAGGTG TCATAAAAAA ACAATTCCAC AAAATAATTT AGCGAGACAC 
TTGCCGACAC CGCCAACACC AATGCCAAAA GTATGAAAAT AGTTACAAGC 
CGCCACTGAA GACTTGTCAG AAACTGCAAA CGCTTCAAAA TCATACTCAT 


>NC_017304.1:3510599:3511098
CACATAGCTT ATCATTATTG AATTGCTGAT AAATGAAGCA GCTATAACCA 
TAACCACTTC ATATATTCCC GCATACTTCC ACAAACTGTT GTAAAGCTTC 
ATCACAGCAT AAGTTATAAG TTTAACAACT GTTGAAATTA CGGCGAGCTT 
TACCAAGGGT TCGATAAAAC GTTCCGGAAT ATTTGCATAG TTTAAGTCAA 
ACCTCAAAAG ATATGCAATA ACAAGCGATA TATTTACTAA AAACACATCA 
ATTGCAATTA ATCCATTTGC TCTAATCTTT TGTTTCATTG TAGACCCCCA 
AATATGCTAC GAAGTTTAAT GTTGCTAAAA TTTATACTTA ATTGCTTCAC 
TTATGTCTAT TTTATTATAG CAGATTGAAT ACAAAAAACA AAAACAAATT 
TTTGTAAACA AAAATTAATC TTGGATTTTT CTTTTATTTC TACTGAATTC 
TAAAACACTT TTGAGAGTGT TAAATAAGTA AATCGAAGTT TCAATTTTAA 


>NC_017304.1:3511095:3511594
TTAAAAATTT GTGCCAAAAC CATATATATA ATTACACCTA CACAAACTTG 
AATCAAAAGA GTCAACCAAG CAGACAATAC CATTAATTTA ACACTGTAAA 
CCACCAATCC CATCACAACA GACAACATCA ACGAAGGCAT TATATCTGCC 
AATTGTTCTT TATAGCTATA ATTAAGGAGC TTTGTATTAG GGTATGAATT 
TATTATTGTA GAAATTAAAC TTGTAATAAA CGCTCCAAAT GCAATTGCAT 
ATACTCCAAA TTTTAAACTG ATCAGCAAAA TTAAAAGTTC GAGAACTTTC 
TTGATTATTT CTATTTTTAA AATCAAGTCG CTGTACCCTA GTGCTTTGAT 
TGCCTCAAGA TTGGCTGTAT GAAAAGGCAT AAACATATAG GACATGCAAA 
AAATTTGTAA AAAAGGCACA CACGGCAGCC ATTTATCTGT CAGGACTATT 
TTCACCAACG GCTCGGCTAC CAATGCAAGG CCTATCATCA TCGGAAAGAT 


>NC_017304.1:3513232:3513731
TTTTCTCCAG TATTCCATGC TCTTCTCCGT GATACATATT ATAGCATCAT 
ATCTTCTTGC AATAAAGAAA ATATACAGCA TCCGTACCAG GGGACTGAAT 
TGTGAAATAT GCTCCCTGTC TGTGTAAACA AGCTTTATTT TATCAGATAT 
CATTCCAAGC AATTTCAATA ACCCAATTGC TCTTGCTCCG CGAGGCATAT 
TTGCATGTAT AACATCGGGT TTTTCCTTTT CAATGACTGC TTTCAAATCT 
TTTGCAAGAA GCAAAGCTTT TATTGGATGA AAAACATCAA GAGGAAAATA 
GTCAGAAAAC CGTGCAAGTT CAATCCTCTT TATTCTTTTA TCCAAAATCT 
CAGTATCTTT ATTTTTAGGC ATGACCATAA TAACCTCATT ATCATCACCC 
GCAAACTGAT TGGCCAATAT TGAAGTGGAA ATCGGTGCAC CACCGTTAAC 
CGGACCGGCA TCAATCACAT ACATAATCTT CATTTTGTGT TCCTCCCAAA 


>NC_017304.1:3514043:3514542
AATTCCAATA AGAGGTGAAC TGATAAAACT CGAAATACTG TTCATCAGTA 
AACTAACTCT TTGACTCAAA TCGGTAATTT CGATGTTACC TGACAACAAA 
CTGATTATTT TGTTTATTTT ATTTCTTGTC ATTATCGAAG GTATATAATT 
TACAACAATT GAAAGTATAT AAATTAATAC ATTTATAATA ATGGGTAAAC 
ATACAACCGA TACTGCTGCA ATAATTATTC CCGTTACTTT CAAGTCCCTT 
TTTGCAGGAA TGAAAATCAA CAGTAAACTG ATCCCCAAAA AGAAATAGGC 
TATTGTAAAA TTTGCTAATG CTATGCATAT AATAATAAGT AAAATTATCA 
TAATATTTAG AAACATAGTC TTTTTTTGCA TTTTCATACT TTTAATTATA 
AATATTAACA TAGGCAAAAG TATCAAAATT CCATAAATAA AATCAAAAGA 
CCCTATATTT CTCGATTCAA GATAAAGCCT TTCTTCTATT GGAGTGGATG 


>NC_017304.1:3515124:3515623
GGCTGATATC TCATTTACAT TTCTATCTAT TGCCTTGGCG TTTTCAAATA 
TATAAAGAAC TTCATCTCTG CGGTCAAAAA TGTTTAATTT CTCTTCAGCA 
TATTTCCTTG CTTGACTTCT GTAAAAATCT ATTTTATCTC TGTTTTCCAC 
ATAAAACTGC ATTGCTGCTA TAAGAGCATC TTCATCCACA AAAGCTTGCG 
GCCAGTAATA AGCATCCTTT CTACACCTAA AACTGCTTAC CTTGACCAAT 
TTTCCATTAT CCTCCGTAAT AATCTCATTC ATCGGAGCAA CATCAGTGGC 
AATAACAGGC AAACCCGACG CAAGTGCCTC GTAGACCGTC AAGCCTAATC 
CATCAAGTGT TGTAGGATAT ACATAAACGT CTCCGAGATA ATACAAACCT 
GGATGCGGAA CCTCTTTGTT AATTATTTCA ATATTGAATT TCAGTGCATC 
ATCCTTACTA ATCAAATTGC TGATATCTAT CTGTGTGTGA ATAATCAGCC 


>NC_017304.1:3516279:3516778
ATCTGACACT GCTAGTTATC CAATACCTCA ATTAATTTCT TAATTGCATT 
CCCGGAAGTA TATTTACGTG CTTCTTCAAT ACAATTTTTC TTCATTTCCA 
TTACTTCGTC CCCGTGTTCC AAACAATACA GAATTATTTC TGCCAACTCT 
TTGATATCCT TTGTCCGAAA AATCCGTCCT GTCTTATAAT CCTGTACTAT 
CTCAGAGTTG TAACGCCAAT CGGAGGCAAT AACCGGAAGC CCTGAAGCAA 
AAGCATCTAT TATCGTTCCG GCAAAACCTT CTCCCTCATA ATATGTTGGA 
AATAACATAA GATAATAATC TTTTAAAACA TCAACAGCTT TTTCATAAGG 
AGCCTCTCCT TTATATTTTA TATAGGCTGG AACATTAGAC ATTATCGCCC 
AAAACGCATC TTTGTATTTT TCATCAATTT GCCCATATAT ATCCAGTGTA 
CACACTTCCC TGCCACAATC AGTATTTACC TTTATAACTG CATTTATAGC 


>NC_017304.1:3517332:3517831
ACGGCTGTTT CCTCCTCATA GCCTCCAGTA GCAATAGCCT AGTTTCTCGA 
TTTTATTTTT ATCAAATATT CCCTTTACAT CAATAATTAC TTTTTCGCTA 
TTATCAATAT TTTTAAAGAA TTTTTCTATC TGCTCCCAAG CCATATTTTT 
AAATTCATCA TGGGCAACGG CAAATACAAG GCAGTCCGCA TCTTTCACAT 
CATCTATATC CATCAGTTCA ATGCCATATT CTTGTTTTGT ATCTTCCCTG 
TTTGCCTGAG GATCAACCAC TATGGGTTCT ATTCCATACT CATTCAATCC 
TTTAATTATA TCTACAACCT TGGAGTTTCT TGTATCCGGG CAATTTTCTT 
TATAAGTAAT ACCGAAAATA ACTACTTTTG ATTTTTTTAC TACTTTATTG 
ACATGTATAA GCTTCTTAAT TATGGTGTTA GCTATAAATT CACCCATTCC 
ATCATTAATT TTTCTTCCGG AAAGAATAAT TTGACTGTGA TATCCCAGCT 


>NC_017304.1:3518908:3519407
ATAAAATTTT GAATTTGCCA GCAATAAAGC ATTGGAAAGC AGCACAATTA 
AATGTGCTAT CCATAACAGA TACCTGCATG TCCTGTGTCC GAAATAAAAG 
TATGAGAACC ACTTGTATTT AAAAACATTA AGTATCCTTA TATCAGGCAA 
AATAGCCATT AATATCGTAC GATTCATACG TACTTTTCTT TTAAATTCAT 
CCTCTATTAC TTCTCCCGCT TTTTCATATG CCACAGCATC GTGGTTGCAT 
ATGGCCCTTT TTCCTTTTAA CGCATAATAT AGGGGCATTG CAGCATCATG 
GCATTGTATA GGATCAAAAT CATGATATTC GCTGTTTCTG CAAGCATACA 
GAGCACCGTT TCCGGCCGTT ATTGTCTGAA TTCTTCCTTC AATTTCACGG 
GTTGCAAGGT CACTGTCCCA GTAACCGGCC TCCGCACTGC TGACATCGCT 
GGCTTCCCGA TTCACAATTG ATAGCCTTCC GCAAACATAC GCAATATCAT 


>NC_017304.1:3520013:3520512
TATCAATTCA TCATATTTCT CTTTGTCAAA TATTTTTTTT CCTATACAAA 
AATAAGTGCT TGAGTTCTTG TTAAATCCTT TTTTAAATTG ATAAAGGCTG 
TCTTCCCTGC TGCCCAAACC TCCACCCAAA TGGAATGTCT TATATCCATT 
TTCAATTCCC CAGCATGCCG CTTCATAAAG CAAAAGGTTG GTAGGTGCAA 
GATTTCTGTA CTCTCTGTCA GTAGCAGACA GATGATAATG CATCTGTTTA 
TTTGCAAACA AAATAATTGA CATTGAAATT ATTCTATCTT CAAAAACAGC 
ATAAAATATC AATGAATTAT ATTTCAAGTC TTCAAGTATA CTATTGTAAA 
AGTCTTTTTT AAAATAATAG TAGCCTGATG CACCGTCATT ATCCATTGTT 
TCGTTGTACA TAGGTATAAA CGTGTCAAAT AGCTTTGGGC TTCGTCCCCA 
AAATATCTCG ACTCCGGACT TTTTGGCTTT CCGAACCCTA TTGCGATTGT 


>NC_017304.1:3526820:3527319
CAATTCAACG TATATAATAT TTATTTGTTC TGTTGACATT TTCATGCTTG 
CCAGTTCTTC CGAACTAATA CCTGTTTTTT CTTTAATCAC TGCCGAAAGC 
AACGGATTAG TTAAAAGCGA ACTATCTGTA ACTAATTTTT GCGGTGTTTT 
GTTTATCAAA TTTTTTGCGG TATCTAAAGA CGCTTTCGTG GCATTCTCAT 
CAATTTTGAT TTGCGATAAT TGGGTTTTGT ATTCAGTCAT TTTTTCCAGT 
TTTGCATCCA GCTCCATCTT AACCTCTTCA GGTCCTCTGG ATTGCAACAG 
ATAACTTTTA TATTCTCCCA ACAATTTTTC CATGTTCTCT TTTTCTTTTT 
TCATCTGATT TTCAATAAAC TCCAGTGTAC TCTCAGTCCG TTTTTGGTTT 
GTTTCGCACA CAAGTTTTGC AAACCTGTCG CCAACCAGAT TTGCTATCTT 
TGCTGCTGTC TCAGGATTCT CATCAGTCAC CTTTATTGTA ATCAAATCTG 


>NC_017304.1:3530500:3530999
AACCATTGAG TCTCTGTTGA TTCCGTTCTT GTTGTTGAAC GCTTCAGCTT 
GTTCTGCAGT CAAGCCGCCA AACTCTTGCA ACTTGTACGC AGCTTCATCG 
AAAACAAAGT CTCCGTCATA TCCCAACTGC TGAAGAATCA ATGAGCAGAA 
AGCCAAGCCG TTGAGGTCTG CGTTCGGAAG GAATGTTCCG TCCGGATAAC 
CTTTTACATA TCCCTTTTCA ACTGCATAAG CCACTTGTCT TTGTGCCCAG 
TCTGCAATGT CAGCTGCATC TTTGAATTTA GCAGCAAGTG TCTGAGCTGC 
CTCATCCATT GGAATTTCCA ATGCATCGTC TTCCTGACCG AACAGTCTGA 
GGAGCATAAC TACTCCGGTC TGTCTGTCAA GTTTACCTTC CAAGTTTGGA 
ACATACTCTG TTTCTGATGT TCCTTTGTAT AAGCCGAGCC TATACAAAAT 
TTCTGCTTCT TTTTCATAGC TGAATGAATC AGCAAATGCA GGCACTAAGA 


>NC_017304.1:3531316:3531815
CAACGATTCT TATTATACTA CAAGATTGCT GGAAATACAA TTATATAAGT 
TGATTTTTCT GGGAAATGAT TTTTGATGTG CATTTAAAAA GCCGGTTTTC 
ACCGGCTTTT CCTACGCATT AAGGCAATAC TACTTGCTTG AGAGGTTTCT 
TTCCGCCATC TCTATAGCCT TTTTGACTAT ATTACCGCAG TCCCTTGAAG 
TAACAGAGCC CCAACCTTCC CTTGCAACGG TGTCGTACAC TCCAAGCTCC 
TTTGCAATTT CGGTTTTGAG CTCCTCTGAC ATTATACCTC TTCTGCTCAT 
CGTATTTGCC TCCTTTTTGC ATTGGCCTGA AAAGACCAAT GTCAAAAAAT 
TTTGCGTACA TAATTATTAT CCTCATTTTT TAATTATTAA TTTGTTGAAA 
TTTTTTCAGC CTGCTCAATT CTACGGAGAT TTCCTGCTAA TACATGATTT 
TGAAGGATTT TTTGGAATTT TTTGTTCCCA ACTTTCTGTT ATGTTAATAT 


>NC_017304.1:3539210:3539709
GTGTAAAATA TGAACTTGAC AAATCAAAAG AACTTAGCAA TGGGGATGTT 
GTTACTTTAA AATGGAATTG CGAAGATAAT TTGGCCAAAG AAAATTTTAA 
CGTAAAATTA AAATATTCCG ATATAAAGCA CAAGGTATCA GAACTAAAAG 
AAGTTGATAA ATTCAATCCG TTCGATTATG TTGAGGTCAG TTTTTCGGGA 
ATATCCCCAA ATGTTAAAGT AACCATAACC CCAAATTATG AACAGCCGGA 
AATGCAATAT ATTAGCTTTT CGGCAGATAA AGATTCCCGT TTGAAAAACG 
GTGACACAAT TACCGTAACC GCTTTGATTT CAAAATCGAA CGAGGAAAAA 
CTTGCCGAAA AGTTTGGAAA AATTCCCGGA GTAACCAAAA AAGAATATAC 
GGTGGAATCT CTGCCCTATT ATGTTACAAA AGTGGATGAA ATTCCATCGG 
ATACTATGGA TAAAATAATT TCGCACGGTG AGTCCGTATT CAGATCTTAT 


>NC_017304.1:3550016:3550515
AAAGACGGGG CTTCAAGTCA GGAATTTGTA TGCGATTATG CGCATTTGTC 
TGAAAGCATG ATCACAGCAA AATTCGTAGA TCTTGAAAAC CCGGTTGAAA 
ATGCGGATAA TTATCTTGAG ATTGGCTTTG ACAGCAATGC AGGTATTTTG 
GGACCGGGCT CCGATACCGG CGAAATTCAA TTCAGAATCG TAAAAGGAGA 
TTATGAGTCT TATGATCAAT CCAATGATTA TTCCTGCATG GCTACTGCAA 
AAGACTTTAC CGCAAATCCG AACATTACGG CGTATGTAAA TTCTGTTTTA 
GTGTACGGCA ACCCGCCGGT AGATGAAGAG GAGGAAATTG AAATAGTGTA 
CGGAGATTTG AACGGAGACG GAAGAGTAAA TTCTACAGAT TTGCTTCTGA 
TGAAAAAACG TATTATCAGG GAAATTGACA AGTTCAACGT TCCCGACGAA 
AATGCAGACT TAAATCTGGA CGGAAAAATA AACTCTTCCG ATTATACGAT 


>NC_017304.1:3552015:3552514
CTCATCAAGG TTGTCTATGG CAATTCTCAA TCCTTCCAAT ATATGAGCCC 
TTGCCTCGGC CTTGTCAAGG TCAAATTTGG TCCTCCTTAC TATTACATCC 
TCTTGATGCT TGATGTAATA ATCTATCGCC TGTCTTAAAT TAAGAACCCT 
CGGCTCAAAC TTTTTCTCGT TATTGAGTAC AAGAGCCACC ATGTTTACAT 
TAAATGCATC CTGCATTTGG GTGTTTTTGT AAAGCTGATT TAAAACAACA 
TTTGCATTCG CATCTTTTTT AAGTTCAATA ACAATCCGCA TTCCGTCCTT 
GTCGGACTCA TCTCTTAAAT CTGAAATACT GTCAATTCTC TTTTCTTTAA 
CCAATTCCGC TATTCTTTCA ATCAATTTGG CTTTGTTAAC CTGATAAGGA 
AGTTCCGTTA CAACTATGCG CTGCTTGTTG CCCGGCATTT GCTCAATTGT 
GGCAACGGCT CTTACAATGA TCTTTCCTTT TCCTGTGGCA TATGCATCCC 


>NC_017304.1:381368:381867
CACGAGGATC CTAATGATCA TAATTATTGT AAACCATCTC CTGCCGGCTA 
CACAATGATA AACGGCTGGG GTTCTGCGCG TTACAATGCC GCTGCGCAAT 
TATGCGCTCT TGTATACATG AAAAACAATC CGGACAGGAC AGATTTCGGC 
GAGTGGGCAA AAAGTCAAAT GGAATACCTT ATGGGAAGAA ATCCTATGGG 
TTATTCGTAC ATAGTCGGTT ACGGATATGA AAAAGGCTTG CCTTTTGCAA 
AGCATCCGCA CCACAGAGCG GCTCACGGCT CAAAAACAAA CAGCATGAAC 
GATCCTGAGG AGCATCGCCA TATATTGTGG GGGGCTCTTG TGGGAGGACC 
CGATTTGAAT GATTATCACA TTGACTCAAC TACCGAGTAC GCTTATAATG 
AGGTGGCAGT TGACTATAAC GCTGCCTTTG TAGGCGCGCT GGCAGGACTG 
TATAAATATT ATGGACAGGG ACATGAACCT ATTCCGAATT TCCCGCCGCT 


>NC_017304.1:401276:401775
AGCAATGGGT GCTTTGGATT ATTATTGACG TAGTTTCGGT GTACATGTGG 
GCTATGGCTT TTGTTAATGG AGGAGAAAGC GTTGCAACGT TAATTATGTG 
GGGCATTTAC ATGTTAAATG CCATCTTTAT GTTTGTTAAA TGGTACAGGG 
AAAGCAGGAG GAGTGAGATA AATGTATAAT GTTGGGATAT ATGGAGGGTC 
TTTCAATCCT CTGCATTTGG GGCATATCAG ATGTATAATT GAAGCTGCGA 
ATCAATGCAA GGAACTGCAC ATTATTATAA GCTGCGGCGT AAATCGTAAC 
GAGATACCGC CAAGGGTACG ATACCGTTGG ATTTACCAAG TGACAAAGCA 
TATTGGCAAT GTAAAAATAC ACTTTCTTGA GGATGACGCA GTTGATAAAA 
ACGCCTATTC CAAAGAATAT TGGCAAGAAG ATGCGCAAAA GGTAAAAGAT 
ATGGTAGGAA AGCCGATTGA TGTGGTTTTC TGCGGAAGTG ACTATGATGA 


>NC_017304.1:402247:402746
TTATGATTTG GTGTTTTATT TGGAGCCCGA CGTGGAATTT GTGCAGGATG 
GGGACAGAAG CGAAGTAATA GCGGCTAACA GGGAAAAGTA CGGAAATCAA 
ATAAAGAAAT TGTTTGATGA GCGGGGAATA AAGTATATCA GTGTCAGCGG 
AAATTACCAT GAACGTTTTC TTCGCGTGAC GTCGGAGGTC GACAGGATGC 
TTGGTATCAA CAGGGCGGAA TAAATAGTAT TATGAGTAAT TAAATTTGCA 
TTTGCAGGAT TGACGGATTT TAAGTTAAAT ATGTTTGCAG CAGCAGAAAA 
GTGTAAAGTA AGAGAGGTAA GATATGTTTT GTAAAGATTG TGGTTCTCAA 
TTGCCGGACG GATATAAATT CTGTGAGGTA TGTGGAGCGG AAACTGATTC 
ATTAATTTCT GAGAATGGTA TAAATAATTT ATATTTGTCT TCTGTAAAAA 
GAAAGAAAAA ACCAAAAATA AAAGCAATAA TATTTACTGC ATTAATTATT 


>NC_017304.1:405277:405776
GCCGTCACGA AAAACCATAA TCGGGCATCA TGAAATAGAC AAATCCCAGA 
GAGCGAATTG CCCCGGAGAG CTGTTTCCAT ATAGGGAGAT AATTGACTTT 
TTAACTTATT ACGGCCTCCC CTTTAAAGAC ATAAAAGGCC ACTGGGCCGA 
AGACCTGATA GTCAGTGCAT ATGAGCAGGG AATAATAAAA GGTTATCACG 
ACGGAACCTT CAGGCCGGAC GCACCGATGA GCAGAGCCGA AGGAGTGGCA 
CTTGCAATGG CTGTACTTAA CAAATTGAAA AAGTAAATTT TTAAAAGATT 
ATTGAAGTAA TTTTGAAAAG CCCGTTGTAA TTTTATCGGG CTTTTATTTT 
TAAACACGAT TAAATCTATA AGAAAACTAA TAAATAAACT ATTGACAATT 
GGAAAATTAT AATTTAAAAT AAAATACAAC AAAACATATA TGATAACTTA 
TAATTAAAGT TGACCAGAAA ACTGGAGGCT TTGATTATCG CTCTGAAGTG 


>NC_017304.1:410219:410718
TTACCGACAA AGTTTTCCTT TCTCAAAAAG ATATAAGGCA GGTTCAGCTT 
GCAAAGGGAG CTGTAAGGGC CGGAATTGAA TTTTTGCTGG AAAACAAAGG 
GGTAAGAGCC TCCGATGTGG ATAAAGTGCT TATTGCTGGG TCTTTTGGAT 
ATCATCTGAG GGAAAAAAGC CTTATCAATA TAGGTCTTCT TCCAAAAGAG 
TTTGAGGGTA AGGTGGAGTT TGTCGGCAAT ACTTCGCTGT CCGGCGCAAA 
AGCCTTTCTT TTGAATCAAA CCTATAGGGA GAAAATGAAG GAAACGGTAA 
AAAGTGTCGA GGTTCTGGAA CTGGCAAATT ACAAGGATTT TGACAGGGTC 
TTTGTCAGGT GCCTGAGTTT TTAGGAGGAA GATTATTATG GGAAAAAGAG 
ATAAAAGAAT GAGCTGCTCT GATTGCGGAG TTCTAAACTG CTACAGACGC 
GAAAAAAGTT TTCCGGACTT TTGTCTGACT ACCAACGTAC CGCAAAAAGA 


>NC_017304.1:412590:413089
CGGAAAGCAG ATTCAGGGTA CCGGCACGGA AAGAGGGGTT GTTTTTCAGC 
ATTATTCATT GTTTCCCTGG ATGACTGCCC GTAAAAATTT GATTTTTGGC 
TTAAAGCAGG TCTATAAGAA AAAAAGCAAA AAGGAAATAG AGGAAATTGC 
TGATAGGTAC CTGGAGCTGG TGGGACTTGG CGATTTTAAA AACAAATATC 
CGTCCCAGTT GTCAGGGGGT ATGCAGCAGA GAGTTGCCAT TGCCAGAGCT 
TTTGCAATGA ATCCCGGAAT TCTTTTGATG GATGAACCCT TTGGTGCATT 
GGATGCAAAA AACAGAGTGG TTTTGCAGGA ACTTCTTTTA AACCTTTGGG 
ACAACGGAAA TGAGAGAAAA ACGGTGATAT TGGTTACCCA TGACATAGAC 
GAAGCAATAC TTTTGTCAGA CAAAATTATT GTAATGACAG CCGGGCCGGG 
GACTATCAAG AAACAAATAG ATGTCAATTT CAAAAGACCC AGGGACAGGA 


>NC_017304.1:424237:424736
CCAAATTATG AGGTGGATGC GGAGATCGGT TTTTCCGTAG AGTATGCCAC 
AAGCCGTTTT GGAAGCATGG ATGTGATTGC GAAGGCTCTG CAGGAAGGCA 
AAATCCGCGG TGTTGTAAAC CTTGTGGGCT GCAACAATCC GAGAGTTATG 
TATGAAAAAG CAATAGCAGA TGTGGCAAGA AAGCTTATTG AAAACAACAT 
TCTTGTGCTT ACCAACGGTT GTGCGTCCTT TCCCCTTTTG AAGCTTGGCT 
ATTGCAATGT TAAAGCATTG GAATGGACAG GTAAGGAGCT TAGGGAATTT 
TTGGAGCCGG ATTTGCCTCC GGTGTGGCAT ATGGGCGAAT GTCTTGACAA 
TGCAAGGGCA TCAGCCTTTT TCAGAGCATT GGCGGACAGC CTGAAGAAAG 
ATATAAAAGA CATGCCTTTT GCGTTTGCAA GTCCCGAATG GTCCAATGAA 
AAGGGTGTCG GGGCGGCCCT TGGATTCAGG CTTTTAGGTA TAAACTCCTA 


>NC_017304.1:426242:426741
TGGTGCAGGT ATTAAGGCCG GTTTCACCTA TAGCATGGTT TCCTTTTATT 
GTTCTGTGGT TTGGAATAGG CGATACACCT GCGATTGTTA TAATTTTTAT 
AGCAGGATTT TTCCCTATTC TTCTTTCCAC CGTTTCCGGG GTTGGAAACG 
TGGATGCGAT TTATTTGAAA GTGGCTGACA GCTTTGGAAT CCGGCAGCCT 
CAGATGCTTT TTAAAATTAT TCTTCCGGCG GCCTTTCCGT TAATTGCAAA 
CGGGCTTCAT TTGGCTTTGG GATCAGCCTG GGTGTTCCTG GTGGCTGGAG 
AAATGGTAGG TGCCCAGTCC GGTTTGGGAT ATCTTATCAT AGATGCGAGG 
AATTCTTTAA GGTCGGATTT GGTTTTGGCA GGAATAATAT TCATCGGAGC 
TTTGGGGCTT TTGCTGGACA GACTCATAAA ACTTGTTGAA ACCGGCATTG 
AAAAACAGTG GGGAATATCC CGAAGGGGGA GAAGCTGATA TGTATATTTC 


>NC_017304.1:428950:429449
GCTGTTTGTG TAACCCAGAC GCACTGCAAT ATCAACACTG GTTGTGGAGG 
CTGTAAAGTC CACATATATT TTTTTCCAGC CAGGATAAAA TGTGCCCAGG 
TTTTCCCATT CACCTGAATA AGTCCATGTG GGATAGATGC AAACGTTAGG 
CCCTATGACC GGCCAGTAAA AAGAATTAGG GTCTCTTACC ACGTCTTGAT 
ATTTGACATA TGCAGTCAGC CTGTATTTTT CACCGATCGT AAGGCCGCTG 
ATTTGCTTTG TATATGCAGT ATCGGAAAAA ACTGAAGAAG ATATTTTTAC 
ACATTTTGAA CCGTAAATAC CGGTGCCGTT TTCAATTACC ACAGTTGAAC 
CGGGGTCGGA ACTTACAACG GTCCAACCGT TGGCTCCGTT TTCGAAATCT 
TCCGTAAATA TTGCCTGAGG AACCTCGTCA ATAAATCCGT GATTTACTGT 
AAATATTCTT TCATCACTAA AAGTTGAACC ATACTTGTTT ATCAATTCGC 


>NC_017304.1:436243:436742
TTTTCGATTT AACAACGGAA GATGCCGTAT ACACGTTTAC ATTTAGCCTG 
GACGAGTCGA TAAGTGATGG TGTCTTGACT ATAAATTTAG GTACCATAGA 
AGGTAAGACA TCCGCAGCAA CTACTGTCTA TCTTGATGAT ATATTGTTGG 
CAGTTGAGCC TCCGCCCGCG CAGATATTGA ACGGAACCTT TGACGATGGA 
ATGGATCATT GGCTGCTATA CTGGGGAGAC GGTGAAGGCA ATTGCGATGT 
AACTGACGGA GAGCTTGAAA TTAACATTAC CAAGGTAGGT ACCGCGGATT 
ACATGCCGCA GATTAAACAG GAAAACATAG CGTTGCAAGA GGGTGTGACG 
TATACTTTGT CTCTTAAAGC GAGAGCGCTT GAGGCAAGAA GTATTAAAGT 
GGACATATTG GATTCTTCTT ATAACTGGTA TGGCGGAACT ATTTTCGATT 
TAACAACGGA AGATGCCGTA TACACGTTTA CATTTACCCA AAGCAAGTCG 


>NC_017304.1:441159:441658
TTATGTTCTT GCTTTATTCT ATGTTTTAGC ATTCTATGTT TCATTAGTCA 
AAACAATTTC ATTAAGTTAG TTTAAAATAA ATATTAACAT AAAAATCAAT 
ATTTAAGAAA AGGAAGGGAT ATGATGAGAA AAAATCTTTT TGCAAAAAGA 
GCGGTGGCTT TCCTGCTCGG TATTGTGATT ACGGCTGCAG GGATTGTCTC 
TTTCAACACC GTAAGCACCA GTGCCGCCGG AGAATACAAT TATGCAAAGG 
CGCTGCAGTA TTCCATGTTC TTCTATGATG CGAACATGTG CGGTACAGGT 
GTTGACGAGA ACAGCCTTTT GTCATGGAGA GGAGACTGCC ACGTATATGA 
TGCAAGACTT CCTCTGGATT CCCAGAACAC CAACATGTCC GATGGTTTTA 
TAAGCAGCAA CAGAAGTGTG CTTGACCCTG ACGGAGACGG CAAAGTTGAC 
GTGTCAGGCG GTTTTCATGA CGCCGGCGAC CATGTGAAGT TTGGTTTGCC 


>NC_017304.1:444947:445446
GAGTTTGATC TTTATAATCT GTCTGTCCTG TCTCTTGTCT TTTGTTCGCC 
GGGCAGCGAA AGGAAAGTTG CGGAATAGTT TTCTTTTTGT CATGATTTTA 
AGAAAAATTG GGGATTTCAT TAAACAACTT TTCAGCGGGA AAATTTTTAA 
AGGATGGATA CTGTTTTTCC TTTTCATCTA TGTGGCTATA GACTGCATAC 
TATTTACAAT GTTTGTTGAC CAATTTGTCA ATTATGGCTT CTGTAAAACA 
GTTGCAACTT TGGTTTTCCT GCTGGTATTT ATAAACGCAT TGGTTTTTGT 
TTTTACTGCC AAGGCATTAA GGTCTCTTGC GGCAATTATC GAGGGTACTG 
AGCAGATATC CCGGGGTAAC CTCGATTATG AAATGAATAT TGGCAAAATG 
TCGCCTGTGT TTGTCTCTTT TGCCCAAAAT ATTTCCAATA TCCGCGGCGG 
GCTGAAAAAA GCGGTGGAAG AAGCAATAAA GGGAGAACGC ATGAAGACGG 


>NC_017304.1:451300:451799
AGAGAGGAAA AATATGCTGA TTGTTTTGGT GGGAATAGCT GAAAAACGTT 
TTGGACTTGT GGTGGATGAA CTCATAGGAA ATCAGGAAGT TGTTGTCACA 
AACCTTGGGT CTTATATAGG CAAAGTGGAA GGTATTTCCG GAGCTACAAT 
CTTGGGAGAC AGAAGTGTGG CCTGTATATT GGACGTGGTA GGAGTTGCGA 
ATATAGTAAA CAATAGACAG GCATCTAAAA TAAACGGCGA GTACTTACAA 
ATAAATGATG AAGAGTTAAC ACAGTGATTA TTTCAAAAAC ACAAATAGGA 
GGCGTTGTTT ATGGGATTTA GAAGACATAA GGCTGTAAAA TTGAAAAATT 
CAGAGCTTTC TCAGAAAATC TACGAAACAG TCAGCTCAGC TAAAAAACTC 
GATGAAAAAT TAAAGGATTT GTCCGGTATC ACCGAGCAGG TTGCAAAAGG 
TGCAAGTGAA CAGTCTTCAG CCGTTGATTC AACAAATTCA ATGGCCGAAA 


>NC_017304.1:465239:465738
CCCTTATGTT GTTGTTAACA TGCGCATTAT GACTCGCATA GGCAAGGCTG 
TGTTGGATCA GCTCGGAGAA GACGGAGATT TTGTACCTTG TCTCCACTCA 
GTCGGTGCTC CGCTCAAAGA GGGAGAAAAG GATAAAGGTT GGCCATGCGC 
ACCAATCGAA AAGAAATACA TAAGCCACTT CCCGGAAGAA AGGACTATAT 
GGTCATATGG TTCCGGATAC GGTGGAAATG CGCTTTTAGG AAAGAAATGC 
TTTGCACTTC GTATTGCATC TGTTATGGCA CGTGACGAAG GTTGGCTTGC 
TGAACACATG CTTATCCTTC GCATAACAGA CCCTGAAGGA AACAAGACAT 
ATGTTACAGG TGCTTTCCCA AGCGCATGCG GAAAGACGAA CCTGGCTATG 
CTTATTCCTA CAATTCCCGG ATGGAAAGTT GAAACAATCG GTGACGATAT 
TGCATGGATG AGATTTGGAA AAGACGGCCG TTTGTATGCT ATCAACCCTG 


>NC_017304.1:482164:482663
CATCGGCTGG GACAAGAAAC CGCCGGCTCC GACTCTTCCT GATGATGTGG 
TTAAGAATAC GGAGCTTAAG TACATTGAAG CTTATGAACG AATTACAGGC 
AACAAGTTTG CGTAACTTAA AACACTCCCC TTTTACTTGT TTTAGAAGGG 
GAGTGTTGGG TGTATATACT TAATTTTTTG TGTGGAGTGA ACAAATTTGA 
TAGCGGTAAT AGATTATGGA GTAGGTAATT TAAAAAGCGT GGAAAAAGCA 
TTTCAATTTA TTGGTTATGA TGCAAGGACA ACTTCTGATA AAGAACTTAT 
TTTAAATGCG GATTCTGTGG TTCTTCCGGG AGTGGGAGCC TTTGCGGATG 
CCATGGACAG TCTTTCAAAA AGCGGAATGA TTGAAGTAAT ACAAAAGGTT 
ATTGACAGCG GAAAACCGTT TTTGGGCATT TGCCTTGGCA TGCAGCTTTT 
GTTTGAGTAC AGTGAAGAAG GTGGACAGAA TAAGAAGGGA CTTGGGATCT 


>NC_017304.1:483641:484140
AGTCAGAAAC ATAGATGACA TCAGAAATCT CAAAAACGTG GGCGTTTCCG 
GCGTTATTGT CGGGAAGGCA TTGTATACAG GGGATTTGGA TTTGAAAGAA 
GCCATAGAAG TGGCGAAATA AGGGGTGAAT TAAATGGTCA CAAAAAGAAT 
AATTCCCTGC CTGGACGTTC ACAACGGCAG GGTGGTAAAG GGAGTCAATT 
TTGTGAATAT AAGAGATGCC GGAGATCCGG TTGAGATTGC GTCCTATTAT 
GACAAAGCCG GCGCTGACGA ACTTACTTTT CTTGACATAA CTGCTTCGGC 
GGAAGCCAGA AACATCATGA TTGATGTGGT AAGAAGGGTT GCAGAGCAGG 
TTTTTATTCC CTTCACTGTG GGGGGTGGAA TAAGAACCGT TGAGGATTTC 
AGGGAGATTT TAAAAGCCGG TGCGGACAAA GTATCCATTA ATTCCGCTGC 
GGTAAAAAGG CCTGAGCTGA TATCGGAAGC CGCATCCCGT TTTGGAAGTC 


>NC_017304.1:485414:485913
GACAAAACCA AAAGAGTGCT GGGAATTGAG CCTAAAAGAT ATACTGAGGA 
GCAGATTCAG CAGATAATTT ACAACCGCTG TGACCCACCT GTGCCGATAT 
CAGTGGACTT TGTCGGGCTG GATGGAAAAA CGGTCGGGGT TATCACTGTC 
TACAGAAGCA GTCATAAGCC CCATCAGATG ATACAAAACG GTGCGTTTTA 
CATAAGAAGA GGTTCAACCA CCGACATAGC AAGGCGCAGT GAAATTGCAA 
ATCTTTTTCA GGAAAACGGT CTTATGACCT ATGAGACGGT GATATTAAAA 
AATGTCGGTA TGGAGGAACT GGACTTCGGG CTTATTAAGG ATTACTTCAA 
AACTCTGAAT GTTTTTAGCG ACAATCCCAG TGAGTTGATT CTTGAGGCTT 
TGGGCATAAT CGGACAAAAG TCCGATACGG AGGAATACCA TCCAACCATA 
GGAGGGCTTT TGCTGTTTGG GAAAAATCCT TCTTTGTACC TTCCCCATGT 


>NC_017304.1:487494:487993
AAGAAGCAAA GACAATGGGC ACAAACCTCG AAATAGTTGA AGGTATGCAG 
TTTGACAGAG GTTATGTATC ACCATACATG GTTACTGACA CTGAAAAGAT 
GGAAGCTGTT CTTGATGAGC CTTACATCCT CATTACAGAC AAGAAAATAA 
GCAATATCCA GGACATTCTC CCATTGCTGG AACAGATAGT TCAGCAGGGC 
AAGAAACTGG TTATCATTGC TGAGGATGTT GAGGGCGAAG CTCTTGCAAC 
ATTGCTTGTA AACAAATTAA GAGGTACATT CACATGCGTT GCTGTTAAAG 
CACCTGGCTT TGGTGACAGA AGAAAAGCTA TGCTTGAAGA TATAGCAATT 
CTCACCGGCG GTCAGGTTAT CACATCAGAC CTCGGTCTTG AACTTAAGGA 
TACTACTGTT GAACAGCTCG GTAGAGCAAG ACAGGTTAAA GTTCAGAAAG 
AAAACACAAT TATTGTTGAC GGTGCGGGAG ATCCAAAAGA AATACAGAAG 


>NC_017304.1:516990:517489
AAGGTACTTT GAAATGGCTG TTAAAAAGAA AGGAATCACA GGTGAAAACC 
TTCTCCAAAT CTTGGAATCC AGGCTGGATA ATGTAGTTTA CAGAATGGGT 
CTTGCGGTTT CAAGACGTGA GGCAAGACAG CTGGTAAGAC ACGGTCATTT 
TACTGTTAAC GGCAAAAGAG TGGACATTCC GTCGTATCTT GTCAAAGTCG 
GAGACGTAAT AGCAGTAAAA GAAAAGAGCA AGAGCTCACC GAAGATGCAA 
AGCAATAAAG AATATGCGGC CGGAAGGCCA AGACCGAAAT GGTTGGAGTA 
TGACGCTGAA GAGATGTCGG GAAAGGTAGT TGCTTTACCG GCAAGAGAAG 
ATATTGACCT GCCAATTAGA GAAAACCTCA TAGTTGAGTT GTACTCCAAG 
TAATAAAACG GTGTCGGGTG TGTTTCCGGT TCAGCAACTG AGAATTAAAA 
TAAAAAAATG AAGTTTTGTA TTGCTTGATT GTGAGATAAA AGAGTTTGAA 


>NC_017304.1:520186:520685
TAAAAACTCA ATTGCGGAAT TTGCTCCCTG TTTCTTTTGA ATCACAAGAT 
AAATTGACCC ACCGGGATTT AAGTGGTTTA TGCTGTCTGC AAAAATGGGA 
TAGATTACTT TCTTTCCAGC TCGAATCGGA GGATTGCTAA CAATCGCATC 
GAACTTATCC GAAACATTGG AAAAACCATC GCTTGTCAAA GCAGTGGCAT 
TGGTAACACC GTTTAGATGA ATATTTTGCG AAGCCAAATC AACCGCCCGT 
TCATTAATAT CAATCATGGT TACAAAGGAA GAAGGATTTA AAAGCGCAAG 
GGAAATGCCA ATGACACCGT AACCGCATCC AATATCGAGA ATACTCCCGT 
CAAGCGGAGG AACGGAACGA ATAAGCAAAT CACTTCCGAA ATCAACCCTT 
CTTTTTGAGA AAACTCCCGC ATCGGTGTTA AATTTTATAA CACGGTCTTT 
GACAGTATAG CTGATTGTGC TTATATCATG GGGAGTGTCA GGATTCTGAG 


>NC_017304.1:5301:5800
GACCCTGAAA TATTTGAAGT AACGGAATTT GATTTTGAGG TTCTGCTTAC 
AAGATTAAGG GAACTTGCTT TTTTAAACAA GGGTCTTAAA ATCATATTAA 
GGGATGAAAG ACCTGAGGAG CCCGTTGAAA AGCATCTTCA TTACGAAGGC 
GGAATAGTAT CTTTTGTAGA ATACATGGAC AGAAACAAAG ATCCGTTGCA 
CGAACCGATT TATTTTGACG GATATAAAGA TGGCTGTTAT GTTGAGATTG 
CGATGCAGTA TAACAAGGAT GTATATGTTG AGAATATTCA CAGTTTTGCA 
AATAATATAT CTACGGCCGA GGGAGGAACC CACCTTACCG GATTTAAAAC 
GGCCATAACA AAAGTTCTTA ATGATTATGC TAAAAAATTC AATTTTCTCA 
AGGAAAATGA TAAAAACCTT TTAGGTGAAG ATGTAAGAGA AGGTTTGACC 
GCTGTCATCA GTGTAAAAAT ACCCGACCCC CAATTTGAAG GACAGACGAA 


>NC_017304.1:546761:547260
AATTTGCAAA GACCCTTATA TATAAAGCGG ATGATAAAGT CGTTGCGGCC 
ATGGTAAGAG GAGACAGAGA GCTGAATGAG ACAAAGCTTC AGAATCTCCT 
GGGCTGCATA GAGCTTGAAA TGGCGGATGC TGAAACGGTG GAGAAGGTGA 
CAGGTGCGGC TGTAGGCTTT GCAGGTCCCA TAGGCCTTGA TATTGATATT 
GTGGTTGACC TTGAAGTTGC AGAAATGAAG AACTTTGTGG TGGGAGCAAA 
TGAGACGGGT TTCCACTACA AGAATGTCAA TATAAACAGG GATTTTAAAC 
CCAAATACGT GAAAGACATA AGGACTATCA AAGAAGGGGA TGCATGCCCC 
AAATGCGGAG CTCCTGTAAA GGTTGAATTC GGAATTGAAG TTGGGCACAT 
ATTCAAGCTT GGAACCAAGT ATTCGGAAGC TTTAGACTGC ATATATCTTG 
ATGAAACCGG CAAAGAAAGA CCTATGATTA TGGGATGCTA CGGTATAGGA 


>NC_017304.1:555382:555881
TACACGTTTT CTGCTCATAT ACAAGGATAT TATTTTGGTG TGGTGCCTTC 
AATGGCCTTT TGCAATTATG GGGAATTTAC TTTTGCAACT TTGTCCATTT 
TTATTATGCA ACAAATACAA TAGGAGAAAA AGGAATAAAA GGCTTTGCTT 
CTGATATTAA AAATGCTATC AATCTAAAAA TTGGTGTTAA GGGTGCAGAT 
AAGACAACTA CACAACGATT AAAAACTAAT TTACAATTGT TTGCTGAAAA 
AGGAACGAGT AGTATTCTCA ATTTACCACC GTATATTGAC AATGCAGGAA 
AGTTTGTGAA TTGGACAAAG CAATTTGAAA AAGTGAAAGT ACCACTAACA 
ACAGAACAAG TTGATAAATT GGTTGCGCTA GCTAAAAAGT TTGGAGTAAA 
GGTAGAAGCT TCTGCAAGTG ATTTAGCTGG GCATACAGGT AAAGCAGGTA 
CAAATTGGGG TATTCCGCAT ATTCATATTG GTGAAGCAAG AGTTCATATC 


>NC_017304.1:562774:563273
AGGAACGAGA GCAGGGAAGG CAACTATTTC GGTAAAGAAC GGACATGGGC 
TTTCAAGGGT TACCTCAAGG GTTTTATCGT TGACAGCCCG AACACCCAAC 
GTACTGACGT CGGCTTCACC GGCGTTGATT TTTTCACCGT TTTTTATGAA 
ATAAGCGTAA TACGCATAAT CGGCGGCTGT TGCCGGATCA ACGAGCCTTC 
TCCAGGAATA AACAAAATCG TTTGCAGTTA CATCCTTGCC GTCAGACCAC 
TTTGCATCCT TGCGGATGTA GAATGTCCAA ACAAGCCCGT CATCACTTGT 
TTCCCATCTT TCAGCCGTTC CTGCAACAAT GGTGCCGTCT TTGCCTAGCG 
TGGTCAGTCC TTCAAATGCA CATAAAATAT AGTTGCCGCC ATCAACTGCA 
TTGTTGCGGG ACGGATCCAG GGTTTTTGGC TCGGATGCAA TAGTCGCACG 
AATGACTTGG TTTGATGTTG ATGTTTTGTT CTGTGTTTTT CCGCAGCCTG 


>NC_017304.1:580689:581188
ATGGCAGCAT TAAGAGAAGA AGATAAAGCA TTAAAGGACG AGATAAAAGC 
TAAAAGAGAT GAATTAAACA AGGCAATTGA AAGAGTAAAA GAAGTTGTTA 
AGTATGGAGA AGCTGCAGTG GCTGAGATTG AAAAGGCCCA GGCAGATTTT 
GCGAAGGAAG AAAGTGAAAT AAGAGGAAGA ATAGAAGAAA TAAGAGCAGA 
AATAGAGGCT TTAAAGAAAG AAGACCCTGT GGATGAGGAA GCAATTGCAA 
AATTGAAGGA AGAAGAAAAA GCGTTAAACG ACGAATTAAG AGTTAAAAGA 
GATGCATTAA ATAAATCAAT TGAGAGAATT AAATTGGTTG CAGAGTATGG 
AGAAGCTGCA GTGGCTGAGA TTGAAAAGGC TCGGGCAGAT TTTGCGAAGG 
AAGAAAGTGA AATAAGAGAA AGAATAGAAG AAATAAGAGC AGAAATAGAG 
GCTTTAAAGA AAGAAGACTC TGTGGACGAG GAAGCAATTG CAAAATTGAA 


>NC_017304.1:581176:581675
TTGCAAAATT GAAGGAAGAA GAAAAAGCGT TAAACGATGA ATTAAGAGTT 
AAAAGAGATG CATTGAATAA ATCAGTTGAG AGAATTAAAT TGGTTGCAAA 
GTATGGAGAA GCTGCAGTGG CTGAGATTGA AAAGGCCCAG GCAGATTTTG 
CGAAGGAAGA AAGTGAAATA AGAGGAAGAA TAGAAGAAAT AAGAGCAGAA 
ATAGAGGCTT TAAAGAAAGA AGACTCTGTG GATGAGGAAG CAATTGCAAA 
ATTGAAGGAA GAAGAAAAAG CGTTGAATGA AGAACTCAAA GACAAAAGAG 
ATGCATTGAA AGAGCAAATC GACAGAATTA AACTTGTTGC AGAATACGGC 
AATGACGTTA TAGCCAAGAT AGAAGAACAA CAAGCATTAT TTGCAGAAAA 
GATTGCTGCA TTGGAAGAAA AGAAAAATGA AGTAAAGGAA GAATTGAAAA 
AATTGAGAGA AACCAAGCCT GTTGATAAGG AAGCTGTTGA TGAGCTGACA 


>NC_017304.1:586935:587434
TGATGAACGA TTTGTCTGCA ATTATGCAAC AAACAGCGTC CAGCACCCAG 
GAAGTATCCA CATCGGTAGA TGAGTTTTCA AAAATGGTTG AAAAACTTAA 
TGAAACAAGT TCAGATATGG AAAATACAGC AAAATCCCTT TCGGAATCAA 
TAGGGAAGTT TCTTGTGGAC AAAAACAAGT GATAAGACTT GTCAATGTTT 
TTGAAGGCAG TCCCTTCGCA GGAAATAAGT TAAACTTTCT TGCGGAGGGA 
TTTGCACATA GGTTGCAGGA AGCTAAAATA ACAACTGAAA ATGCTTTAAT 
GTGCACACTC TGTGTTTCTA GTTTAGCTGT ATCATACATG AATTTTGCCG 
CCTTTGGTTC AAGAACGTGT AAAAATACCA AAGCGGCTAA GTTACTCAAC 
GTATCCGGAT CAGTTTGCCT GCATCCATTT CACAAACGGT GTCACACAAA 
GCATCGATAT CTTCGCTGTA ATGGGAGAAC AAAATAATTG TAACTCCCTG 


>NC_017304.1:588425:588924
AATACCTTTT TGGTATGCAC TTGAGGGATT CATTGCCAGG GTTCTGATGA 
CCTTTCCCCA GTCAGTAGTA AATTCTATAC GGGGAAAAAA GCAAATAACT 
GTTAGAATAT AATTGATTAT AGTGTATAAC AAGCCGGTAA AGAAAATGTA 
AAAGAGCTGC CCAACCACCC AGGAAGTTCG CCTGTCCGTA TCATGAGAAA 
CGGAGTGTGC CTGTCTATGA AAGGAGCATC GCAAAACAGA AGCATTGCAA 
AACAACCGTA AACAGGCATC ATTACAGGAA GAGTAAACAA GTGTGGAAAT 
ATCCATGGAC TTACGTTTTT TCCAACCAGC TTTGCATATT TGTATACTCC 
GGAAAAATGC CATATGTTAA AGGCCGGTAT TAATGCAAAA AGAGTATGGA 
TTTTTGGATT TACTGTCCAC TTCTTATAAT TAACAATCGA ACATAACAGA 
GCATTTTTTA TATTCATGTT CTCTCAATCC TTTTCCTGAT TTGTTTTATG 


>NC_017304.1:593429:593928
TCTTTGCCCG TGTTCTTATA AACCGTTACA AAGACGGTTC CTATACTTAT 
TTGGGAGCAA AGGGCGACAA GCTTTCCGCT GATCCGAACA TTGACGGCGT 
GTACTTCTTA AACAGTTTTG CATGGTCGGT GCTGTCAGAT GTTGCAACCG 
ATGAGCAAAT AGCAATAATG GTGGATGTCA TCAAAAAACA TTTGTTAACT 
CCGTACGGCT TGCGTTTGGT AACACCTGCC GATTTGAACA AAATTGCAAA 
TGATACTGCA ACAGGGCATT ACTTCTTTGG TGACAGGGAA AACGGCGCTG 
TCTTCAAACA TGCTTCAATG ATGGCAGTTG CTGCGCTTAT CAAGGCTGCA 
AAGAAAGTAA AAGACAATGA GCTTGCCAAA GAAATGGCAA GAATAGCGTA 
CTTTATGATA GACTTGGTAC TGCCATACAA GAACCTTGAA AATCCGTTCC 
AGGTTGCAGG AAATCCAAGG ATATGCACTC AATATATCAA TACTGACACA 


>NC_017304.1:595046:595545
GCAAAAAGTA CTTGCCGAGG AGTCGAAGAA AAGACTGGAA AGTGAAGGGT 
ATTTTGACAA ACCCATTGTC ACAAAGATAA TAAAGGCATC TGCATTTTAT 
CCTGCTGAGG AGTATCATCA GGATTATTAT TTGAAAAATC CGGAACACTA 
TAAGCGTTAT AAGACAGGTT CCGGACGGGA GGCATATATC CAAAAGGTTT 
GTGGGATAAG GGCTATGAAC AAAAATAATA GCAAAACAAA TGATATGCAA 
AGCAAATAAT ATATAAAAAC AAATAATATG AAAATTGATT AACCGGCTCT 
TGTAATTTAT GTATTATTTT GAGTTTTTGC CGCAAACTAT AGTTGTCAAT 
ATAGTTTGAG GAGGAATTTA AATGGCGTAT GACAAACTTT TTGAGCCGGG 
ATATATCGGA AAAGTAAAGA TTAAAAACAG ACTGGTAATG TCTCCGATGA 
ATACCCATTT TTCCATAGGA GACCCTGCAG TACTTTCCGA AAGGTATTTT 


>NC_017304.1:598277:598776
CTATTTAAAG AATTTAAAGC GCCAAAGAAT TTCTGCAATG GAATACCTGT 
CTGAGAATAT TCCCCAGGAT GACACTGACT TATGTGAAAC GCTCTTGATG 
GAATTGGACC GAAAAATCGA TGAGACAGCC TATACCGGAC AAGTAATCGG 
CAACTTGAAT ACAAACCAGC ACAATCTGTA TAGACAACGT TATGTCGAAG 
GCAAGTCAAT CAAAGAAATT GCTTCAGAAG AGGGTGTCAG TGAAACAGCC 
ATGCGTATGC GGTTGGTAAG GCTGAGAAAA GAAATACAGG ATATCGTAAA 
AAAATTAAAA CTGGGTGAAA AGTAAGTTAC ATTGGACAAG TTTAAATATA 
TATAAAATGT AAAGCGCTTT ACGTTGAAAG TGGAGGGAAT TCATTATGAA 
TGATATTTTA CGGCTTAGAA AGGAATTGGA AAAAGCAGTG CTGCGAAATG 
ATATTGAAAA AGCAGATAAA ATTTCGGACC AATTGTTCCG GATACAGGGA 


>NC_017304.1:60743:61242
GCATAATCCG AATAGGTTAT GATACCAGCT CTTGTATATT CATCAAATAT 
ATAGGGAAGT AAGGCTATTG AGTTTCTAAT GGTGTCAAAA CCTTCTGTAC 
TTTTCAGGGC ATCTTCAATA TCTTCTAATT GGTCATCAGT GGGTCCTTTA 
AAAACACTAT TACCTGGCTC ACATTGGATT TTGCTTGCAA CGAAACTACC 
TTGTAGATTG TTGCTTTGAC CGTTAATGAC AATTTTTCCG TTTGGAGCAA 
ATGCAATGCC GTTGACATTA CAGTTATTTG TTTCAATATA AATGTTTCCA 
TATTTTGTTA TAAGATACAC ATCATCAAAC GTTGCTCCAT TTCCTTGTAG 
AATTATATCG CCATAAGCGT ATATAAAAGC AGATGTGGCA CCATCAATTA 
ATTCTTGCCT AATACCATTG ACGCTTATTA TAAGATTGCC GTCAAAAAAC 
ATATTGGATT TAAGTACAAA TGCATCGCCT TTGTCTTGTT TTATAAGATA 


>NC_017304.1:607658:608157
GCTATAGTGA TGGCAGCGTT TTTTGACTTT CTTGGTGTTT TTGTTATGAC 
CAAGATCAAT GCGAGGGTGG CAGAGACCAT TTATAAAATG GTTGATTTCG 
GAGGAGACCC TAACAAAGCC CTGGTAGCCC TTTGCGCTGC TCTTTTTGCA 
ATTGTGCTTT GGGCGACGGC CGCATGGTGG TTTGGAATTC CAACCAGTGA 
AAGCCATGCA CTTATTGCCG GAATAAGCGG TGCTGCAATT GCCCTGCAAA 
AAGGCCTTCA CGGTATTAAT TTTAATGAGT GGGTTAATGT CCTTTACGGA 
CTGGCACTGT CCCTGGTATT GGGTTTCGCA ACGGGATGGA CGGTTGTAAA 
GCTGGTTGAG AAGATTTTTA GAAGAGTCAA CAGGGCAAAA ACTTTTGGGT 
TTTTCAAAAA TGCCCAGGTT TTGGCCAGTG CCGGCATGGC ATTTATGCAT 
GGCGCGCAGG ACGGACAGAA ATTTATGGGT GTGTTTATGC TGGGTGTGTT 


>NC_017304.1:608855:609354
ACAACGTAAC CGATGCAATT GAAGATGTGG TAATGCGTAT GTATATGTAT 
AATATTACAA GTATCCGTCC ACAGGCCGTA AAAATGACCG AAATTATTGT 
CAAGTGCTGC AATTCGTTAA AGACGGCATT GGGTGAGTTT ATCAATTTCA 
GAAAGTCGCA GAATTTGCAT CAGTTTATTA TTGAAGTCAA CCAGCTGGAA 
GAAGAGGGAG ACCGACTCTT TACGGAAGCG ACAAGAGATT TGTATTGCAA 
TTGCAATGAC TTCAGAGAGG TCGCGGCATG GGATACTACT TTCCACTATC 
TTGAAAAGTG CTGTGATGCG TGCGAAGATG TTGCAGATGC CATAGAAAAC 
GTTATAATGA AAAATTCTTA AAGAAAACTG TAAATATGTT AAATTGAAAA 
CGTAATAATC GACAGAATAT GAAACTAAGA AACTCAGGAA GCCTTTTGCC 
TGCCAGAGTA CGTGAAAGTT TCAGGGAAGC TTTGCTCTAA AATGTAATAT 


>NC_017304.1:622274:622773
AGGACAAAAT TTTTAGCAAA TGCGGGGAAG TCCTTCGCCA TACAGAATGT 
CCAATATCCT GTTTCCTTGA AGGGTTGTAA TCATGGTTAC TCCGCTTCCG 
TCCACAATAC GACCGATAAT TTGGGCGTTT TCTCCGTATT TGCTTTTTCT 
GATTACTTCA AGAGCCTTGT TAGCCTCATT TTCGGGTATA ACGGCTATCA 
TTTTCCCTTC GTTTGCCATA TAAAGGGGGT CAAGCCCGAG GATACTGCAA 
AATCCTCTTA CTTCATTGCT GATGGGCAAA ACGGCTTCGT GTATCTCAAT 
GCCGCAGTTT GAGGCTGACG ATATTTCGTT GAGCACTGTT GCAAGACCGC 
CCCTGGTTAT GTCCCGCATG CAATGGATTT CTATATTGCT TTCAATCAGA 
TTTTTTACTA TTTGGACAAG GGGAGCGCAG TCGCTTTTTA TATTGTTCTC 
AATCTCCATT CGCTCCGACA TTACAGCGGC GTGGTGGTCG CCCAAATTGC 


>NC_017304.1:627920:628419
TCTCAACATT AATGGCACCG GTGGGGCAGC GCCTTGCACA CAAGCCGCAG 
AATATACAGT CCTGTATGTT AATCTCAATT CTGCCTCTTG AAGCAGGGAA 
GGGCTCCTTC TTTTCAAGCG GATACCGGAC TGTATACGGT CCGTGAAATA 
TACTTTTTAT AAGTGTCTTT GTCATAGTAA AAAAAGACAT AATTTACACC 
ATCCTGTTTT AAACCATTTT ACTTTTGCAT CTAATTCATA TTTACATCTA 
TTTGCATATT TATATTTACG TCTGTTATAT TTACGTCTGT TTATATTTAC 
ACTTTAATTG TATATAATTA TATTTGCCAT ATTTGCTATA TTCATTGTAT 
TTACATCTTA CGTTTACATC TATATATGCT TATATCTGCA TTCACGGCAT 
ACTTACGAGT TATCTTTCGG TACAGCTTAT GCAAGGGTCA ATGGTCAGAA 
TCAATACCGG GACGTCTGCA AGCTGACATC CTTTCAGCGT GTGAAGCAGA 


>NC_017304.1:643893:644392
CGGGTCATAA CCGATTACTT CCATACCCAA AGCAACAGCA TCGTTGGCAA 
CCAATCCACC TATGGCGCCA AGACCGATAA CCCCAAGTTT TTTCCCTTTT 
ATTTCGGGTC CGGCGAACTG GGATTTGTAC TTTTCCACCA ATTCAGCCAC 
TTCATTTCCT TTGCCTTTGA GGGACTGAAC CCAGGAAATA CCTTTGTATA 
TTTTGCGGGA TGACATAAAC AGTGATGCGA GAACAAGTTC TTTTACGGCA 
TTTGCATTTG CGCCCGGTGT ATTGAAAACC ACAATTCCTC TTTCGGTGCA 
CTTTTCAACA GGGATGTTGT TGACTCCGGC CCCGGCTCTG GCAATGGCCT 
TAAGATTCTT CGGAAGCTCC ATGCTGAGCA TGTCATAGCT CCTTACAAGA 
ATTGCGTCGG GATTGGATAT TTCTGTGGCT ATTTCATAGG AATCTCTTGG 
AAAAAGCTCC AAGCCTTTTA GTGAAATCTT GTTAAGTGTT TGAATAGTAT 


>NC_017304.1:64427:64926
TGTTGAACCT GAAGTTATAG TTGATACAAT GGATCTTGAA TTAGAAAACA 
TGAAAGCCCG CCATGACAAA GGCGTATCAC TGTTTAAAAC CATGGCAGCA 
CAGTTCCCGG CATGGGGAAT GATAGGTACT CTTATAGGCC TTATTAAACT 
GTTGGAATCA CTGGATGATC CATCTAAAAT CGGTTCTGCC ATGGCGGTAG 
CGTTGGTCAC AACTTTCTAT GGAAGTATTC TTGCCAACCT GATATGCAAC 
CCTATTGCAA CTAAACTGGC TGAAAAGAGT AAAGAGGAAA TACAGGAAAA 
AAAGATGATT ATTGAAGGAG TTCTGTCCAT ACAAGCCGGA GAAAATCCAA 
GAATTTTGGA GCACAAACTG AAAACCTTCC TTTCGCCGAA ACAAAAACTT 
GAATATGACA AGATGGCAAA TCAGGCTGCA GAAGAAAGAA GAAGTGAGAG 
AGGCGAAAGA AGTGAAAAAG GCAGAGAAGC TGCTGTGTAA GTGAGGTGTA 


>NC_017304.1:652776:653275
AGATAGAAAC TTTAACATTT GTTCCGAGCA TACGATTTAC AACCAAAATT 
ATCTGACTTC AGACCGTCTA AATGGGGAAA ACTTCTTATG AAGGTTGATG 
ATTTATATTT TGGGCAATAA TTTTTTTTAT AAAGGATTTT TTGTATCAAT 
GTCGAATAAA ATATATGGCA GATTATTTGC ACATTGAAAG TATCGGGAAA 
GGATTGTTTT GATTGAATTG GATTGATAGA CTGGAACGCA AATACAGCCG 
CTTTGCAATT AAAAATTTAA CGAAATATTT GATAATTGGT ACCGCCTTTG 
TTTTTATAAT AAGTCTTTTT GATGATTTTA GATATATTGA GGCTTTGCTT 
ACGTTAGAGC CTTCTTTGGT GATGAAAGGC CAGATTTGGA GGCTTGTAAC 
TTTTGTTTTT GTTCCTTTTG TAGGAAGTTT CTGGATAATT TTTGTATTAT 
ACATTTTCTA TGTATTCGGT ACGGCTCTTG AACGTTACTG GGGAAGCTTC 


>NC_017304.1:670085:670584
AATGACGGCA ATCTTATTGA AGAAACAACG ACCTTTGACA AGGATGCTTA 
TGGACGCGAC AGGAAAAAAT CGGTTCTGTA CCTTGATTAT AATGCCTATG 
GCAAACCGGG AAGAACTGCA GTCCTGATAA ATAATGAAGA TATTTCCAAG 
GATTTAGTGC TAAACGGTGA TAAAGTTGTA CCGTTTGAAA AATTGTTCCC 
TGTAAATGAA CAAGGTGTAA CAGTTTATGG ACCTTATGAG TACCATAGCA 
ATTGCAGTGC AATTGTTACA ACTTACAGCG ATTTTGATGC TCTTGGAAAC 
GCAAGGAGAG TAGTATATCC CAACAACTTT GTTGAGAATT TCTCCTATGA 
CAGCCTTGGA AGAGTAGTAA AGAAGAGTGT AACAATTAAA GATATGACAA 
ATCCGGATAC TACAGGGCGT TATAAGACGG TCGAGACTAT TACAGCTTAC 
AACTGGGAAG GTAAGGTTGC AAAAGTTGAA GTTTTGGCCA AATATGAGGG 


>NC_017304.1:676935:677434
CAACAGAATT TTTCAGGACC TTCCAATACA AGGTAATAAG GTATTTATTA 
TTATACGTAA CAGAAAAATG TTTTGTGATA ATCATGATTG TAGTCATACT 
ACTTTTGCAG AAAGATTTGA TTTTATCTCC TATAAAGCGA AGAAAACCCG 
TCGTCTTGAG GATGAAATTG TACGACTGTC AATAAATTGC AGTTCCGTTG 
CAGCATCAAA AGCTCTAAAG GAAAATGTTG TGGATATCGG TAAAAGTACA 
GTTTGCAATC TCTTAAAAAA AAGAAACACT GGTTGTTGAC AAAAAGACAG 
TAACAGTTGT TTGCATTGAT GATTTTGCTA TTAAAAAGCG AAAAAGCTAT 
GGAACAATTA TGATAGATAT TTTTACGCAT CAAATACTTG ATATGATTGA 
CTCAAGGGAT TATGAGACTG TTTGCGAGTG GTTAAAAACA TATCCAAATC 
TTAGTGTGAT ATCAAGAGAT GGATCTGTTA TCTATAATAA TGCAATTGCA 


>NC_017304.1:677178:677677
AAGTACAGTT TGCAATCTCT TAAAAAAAAG AAACACTGGT TGTTGACAAA 
AAGACAGTAA CAGTTGTTTG CATTGATGAT TTTGCTATTA AAAAGCGAAA 
AAGCTATGGA ACAATTATGA TAGATATTTT TACGCATCAA ATACTTGATA 
TGATTGACTC AAGGGATTAT GAGACTGTTT GCGAGTGGTT AAAAACATAT 
CCAAATCTTA GTGTGATATC AAGAGATGGA TCTGTTATCT ATAATAATGC 
AATTGCAAAT GCACACCCGG AAGCTTTACA AATAAGTGAC CGTTTTCATT 
TACTGAAGAA TCTGACTTCC TATATAACAG AGTATCTAAA AAAGAGATTA 
AAGCCGCAAG TTTTAATACA AGCTGTCAGT CAGGAAACTA AAGAGATAAA 
AACAATAAGA CAGGCAGATG AAAACAGAAA ACTTACATTG AAAGAAAAAT 
ATGAAAAGAT AAAACAACTC CTATTAGAAG GAAAATGTAA AACAGAAATT 


>NC_017304.1:679622:680121
GCTTTGATAT AATATATGTA TACACTTGTG TATAATTAAA CTGCTGAAGG 
CGGAAACGGG AACGGTTGTT CTGAAAATGA GGAGGTGGTA CTGATGGACT 
ATTCGAAACT GAGCAAGGAA GTGGCTTATG CTTTGCGTCA TGCCCCGTGG 
GAATACGGAT TGGAACTGGA TGCTGAAGGC TGGGTTGATA TTAATCAGTT 
GCTATCCTCT TTACATGAGT GTGAAAAATG GAAGAAAGTA AGTGAACATG 
ATTTGCATGT GATGATAGAG AAGTCCGATA AAAAGCGTTA TGAGATTTCG 
AACGGAAAGA TTAGGGCATT GTATGGTCAT TCAATTCCAC AAAGAATAAT 
AAAAGAACAG AAGTGTCCAC CGGAAGTATT GTACCATGGG ACAGCCAGGC 
GCTTTGTTAA ATCAATAAAA GAAAAAGGCC TTCAGCCTCA AGGACGACAA 
TATGTTCACT TATCGGCCGA TGTAGAAACG GCTTTGCAGG TCGGTAAAAG 


>NC_017304.1:703059:703558
CGGAGCTTAT CATTATGCCG TAAATGCAAT TGAAAACTCA AAAAAAGCCG 
AGCTCTATAC TGTTTCAAGG ACTTTCTGCA ACAGGGAGCT TTTAGAAAAG 
GAAACAATGC TAGAGTTTAT AAAATTTCTT GGACAGTGTG GAGTTGATGA 
AGTAAGATTG ATGGAGCCCA TGCCTTTTGG AAAAAGCGGA AGAATAAGCC 
GGGATGAATT GTTTACTGAT GATGAACGAA AGAAACTGAT TGAATTGCAT 
ATGTTATGCA ACAAAGATGC GAATTTGCCG AAGGTATCCG TTTGCTCTTA 
CTTTGAATCC CGGGAGATGT TCGGATGCGG TGCTGCGGGA TACTATTCAT 
TTATTGATAT ACATGGTGAT TTATATCCGT GCGATTACAT ACCCTTTAAT 
TTTGGCAATG TTTTTGAAAC TCCGATAAAG GCTTTATGGA AAAAGATGTA 
TAAAAGTTTT GAAACGCCGG AAGTGCATTG CCGTTCGCTA ATTTGTCTTG 


>NC_017304.1:705198:705697
TGGAACTACA GTTGAAATAC CTGTATATTT CAGAGGAGTT CCATCCAAAG 
GAATAGCAAA CTGCGACTTT GTGTTCAGAT ATGATCCGAA TGTATTGGAA 
ATTATAGGGA TAGATCCCGG AGACATAATA GTTGACCCGA ATCCTACCAA 
GAGCTTTGAT ACTGCAATAT ATCCTGACAG AAAGATAATA GTATTCCTGT 
TTGCGGAAGA CAGCGGAACA GGAGCGTATG CAATAACTAA AGACGGAGTA 
TTTGCAAAAA TAAGAGCAAC TGTAAAATCA AGTGCTCCGG GCTATATTAC 
TTTCGACGAA GTAGGTGGAT TTGCAGATAA TGACCTGGTA GAACAGAAGG 
TATCATTTAT AGACGGTGGT GTTAACGTTG GCAATGCAAC ACCGACCAAG 
GGAGCAACAC CAACAAATAC AGCTACGCCG ACAAAATCAG CTACGGCTAC 
GCCCACCAGG CCATCGGTAC CGACAAACAC ACCGACAAAC ACACCGGCAA 


>NC_017304.1:708167:708666
GAGTACTTGT AACTAATAAA CCTGTAATAG AAGGATATAA AGTATCCGGA 
TACATTTTGC CAGACTTCTC CTTCGACGCT ACTGTTGCAC CACTTGTAAA 
GGCCGGATTC AAAGTTGAAA TAGTAGGAAC AGAATTGTAT GCAGTAACAG 
ATGCAAACGG ATACTTTGAA ATAACCGGAG TACCTGCAAA TGCAAGCGGA 
TATACATTGA AGATTTCAAG AGCAACTTAC TTGGACAGAG TAATTGCAAA 
TGTTGTAGTA ACGGGAGATA CTTCAGTTTC AACTTCACAG GCTCCAATAA 
TGATGTGGGT AGGAGACATA GTGAAAGACA ATTCTATCAA CCTGTTGGAC 
GTTGCAGAAG TTATCCGTTG CTTCAACGCT ACTAAAGGAA GCGCAAACTA 
CGTAGAAGAA CTTGACATTA ATAGAAACGG CGCAATTAAC ATGCAAGACA 
TAATGATTGT TCATAAGCAC TTTGGAGCTA CATCAAGTGA TTACGACGCA 


>NC_017304.1:727226:727725
TGTGATAATC GACAGCTATG GAAACGATCT TTATAAAATC GGAAGAGAAA 
AATACCGGAT TGTTAGCCCA TAAAAAATGT TAGCCTATAA AAATATTAAA 
TAAAACGGGG AAAAAAACAG GGTATATTTT TATTTGACAA TAGTGTATAA 
TAAAATTTAG GTTAAATTTT TACGATGTTT AACATTTAAA AGATTTGGAG 
GGATGGAAGT GAAGATTACA AAGGATATGA TTATAGCCGA TGTACTGCAA 
ATGGACAGAG GTACTGCTCC CATATTCATC AACAACGGAA TGCATTGCCT 
TGGATGTCCG TCTTCAATGG GAGAAAGCAT TGAAGATGCC TGTGCGGTTC 
ACGGGATAGA CGCTGATAAG CTTGTTAAAG AGCTGAACGA GTATTTTGAA 
AAGAAAGAAG TCTGAAAACA AATTGGTTCT AAAGCACCAT AAACCGTTGA 
TATCAGCGTG ATACATGGAT GAAAGCAATC CGGCAAAAAA ATAAGACATT 


>NC_017304.1:73630:74129
TTCTTTGGTT TCCAAGGACT TCTGGGTATA TAAAAGTGTT TTCCAGATTA 
TTAAGAGGGG TTGTTTAAAA TATGGTTTTT GATGTGTTGA TACCAACTGC 
TATTGTTGGA GGAGTAGGTC TTTTGGCAGG ACTTGGCCTT TCTGTGGCGT 
CAAAGAAATT TGAGGTAAAA GTTGATGAAA GGGTCGGACT GGTAAGAGAA 
GTTTTGCCGG GAGCCAATTG TGGTGCCTGC GGACAGACGG GTTGCGACGC 
ATTTGCAGAG GCCGTTGTTG AGGGAAAATG CAAACCAAAC GGCTGCCCTG 
TGGGTGGACA GGAGGTTGCC GATAAAATTG GCGAGATTCT CGGCGTAAAA 
GCTGAAGCAG CTGTGGCGAA GGTTGCCAGG GTTATGTGCT CGGGAACTTA 
TGAGGCGTGC AAGCAAAAGT ATGAGTATTC GGGAATTGAG GATTGTGCCG 
CGGCATCAGT TCTTTTTGGA GGACCTTCGG GATGTTCTTA CGGTTGCGTT 


>NC_017304.1:756359:756858
TGGCTTATAT TATACCATGG AGTAAGACAG ACCGCATCCG GATCCATTTA 
CAGGCTTGGA CTTGCACTTT TAGACCTTGA GAATCCTTCG AAAGTTTTGC 
GCAGAAGTGA TGAATGGGTA TTTGGACCGC AGGAGTTTTA TGAAAGAGAA 
GGAGACGTTG ATGATGTGGT GTTCCCCTGC GGATGGGTTT ATAATGAAAA 
GACAGGGGAA ATTAAAATAT ATTATGGTGC CGCTGATACT TGCATTGCAA 
TGGCAACGAC AAATATTAGC GATTTGCTTG ATTATATAAA AAGATGTCCT 
GAACCAAAAT AGTTTTTAGA TTTTAAATTT TGCAAAAAAC ATCTGAAACA 
ACACAACAGG AAAAGGAGGA ATGAACGTGA AGGCATTATT TTTAGCAGGT 
GGTTTAGGAA CTCGTTTAAG ACCCATTACC AATGATTTGC CCAAGCCAAT 
GGTGCCCATT ATGGGAAAGC CACTGTTGGA AAGAAATATA GAAAAGCTAA 


>NC_017304.1:756860:757359
AAGCTATGGA ATTGATGAGG TTGTATTGAG TACATGCTAT AAGCCACATA 
AAATTGACAA ATATTTCGGA GACGGGAAAA AATTCGGTGT TAAAATAAGC 
TACATAACAG AGGATAAGCC TTTGGGGACT GCAGGAGCCA TAAAAAACGC 
AGAGGAGCTT TTAAGTGACA CGTTCCTGGT GTTTAACGCC GATATATTGA 
GCGATATAGA CATAGCTAAC ATGATACGTT TCCACAAGGA AAAAGGGGCA 
CTTGCAACCA TTGCCGTAAC CAAGGTTGAC AATCCGTCGG CGTATGGAGT 
CATTGAACAT GACGATGATA ATTTTATTAC GGCCTTTAAA GAAAAGCCTC 
AGCCTCATGA GAGCAAATCC AATTTAATTA ATGCAGGAGT ATATATCTTT 
GAAAAGGAAC TTTTAAACCA TATTCCTCGC GGAAGGGCTG TGTCCATTGA 
AAGAGAAACC TATCCTTTGC TGCTTGAAAA AGGATACAAG ATGGCAGTGT 


>NC_017304.1:759708:760207
TTCTTACAGC CTACAAAGTT ACAGGAGAAA AAAGGTTTCT TGAAACGGCT 
GAGGAAGGTC TGGACTTCCT TGGGAAAATA ACTTTCAAGG ACGGATATTT 
CAAACCTGTC GGATGCAATG GGTGGTTTAA AAAAGGTAAA GAGCAGGCTG 
AATTTGATGA ACAGCCGGTC GAGGCCTGCG AAGCTGTTTT AACCTATTTA 
GAGGCTTTTG AATTAACGGG AAAGACAAAG TATCTGGAAA AAGCAAAGAT 
ATGCAATGCA TGGTATTCGG GAATGAATTC CAAAGGAATA CCTCTTGTTG 
ATCCTGAGAC GGGAGGCTGC TATGACGGCC TTACCCAAAA AGGAGTTAAT 
CTGAATATGG GCGCGGAAAG CCTGGTATCT TACATAATAT CATACTTGAA 
AATGTCTGAA ATCAAATCTT TATAGTCAAA TCTGTCAATA AAAAAAGAAT 
ATTCTTTTAA GCAGCCTTTA TATAGCTTTG ATGCACATAG GTCATTTTAG 


>NC_017304.1:761563:762062
ACAACAATGC CATATTGGGA TTTGCAGCCG GAGTTATGCT GGCGGCTGCG 
GTAATCGGTC TTATTATACC CTCCGCGGAG ATGACCGGAC GGTCAGGAAT 
TTGGATGACA GTTCTGGGCA TTTTTTTTGG AGCGATATTT TTAAATTTCA 
TGGACAAATT AACCCCGCAT TTGCACAATT TGTCCGGAAT TGACGTCGAA 
AAACATGCGC ATAACGAATC GCTGGACAAA GTCCTGCTGT TTGTGTTTGC 
AATTGCAATT CACAATTTCC CGGAAGGGTT GGCGGCAGGC GTCGGATTTG 
GAAGCGAAGA TATAGGCAAT GCGTTGATGG TTGCCATCGG TATTGCATTG 
CAAAACATAC CCGAGGGCAT GGTGATTATT TCGCCAATGA TTCTTGTAGG 
AATCAGCAAA AGACGGGCGC TTTTAATCGG TTCCGCCACA GGATTGGTGG 
AAGTAATAGG AACGTTTATC GGTTATTTTG GTTCTTCAAT TTCAGAGAAA 


>NC_017304.1:767528:768027
ATTTCTTCTC TTTTTTATAG TTTTATTTTC ATTTATTTTG ACTTTTTTGC 
CTGACTTAAT TTCTGGTATT GTTATAGTTT TTTTAGAAAA AAAGATTAAA 
GAATTGAATG TACAGTTTAC ATATGATAAA ATTGGTATTA TTTTATTTAA 
ATAAATAATA TATAAAAGGA GAGAAATGAG ATGAGTTTTT TTAGGGGGAG 
GCTAATATCT TTAGCGCTTG TACTTGCAAT TATAATGCAA TTATTTGCAA 
ACTTTGCTTT TGCAGAGCCG ACCGAAAAGA ACACTATATT TTTCAGAGAC 
ATATCAGGAC ACTGGGCGGA AGAATCAATC AAGTACCTGG CAGAACGTGG 
CTTGGTAAAA GGCTATTTGA CTGACAACGG ATACATAATT AAACCTGATA 
CGTACATAAC AAGAGCTGAA TATCTTACCG TTCTTTTAAA TACAAAACCG 
AATCTCAAGG TTGTAAGTGA TAAAGTAAAA TTATTTGTTG ACGTAAAAGA 


>NC_017304.1:771826:772325
CAGCAAGGAA AAAAGGTCCT TGTCTCCAAG TGCTGAGCTG ACTAAAAGAT 
TGAATCTCAT TAATTCAAGA ATAGCGAATG ACTGGGTATC CAATGGCGTA 
ACCAAAACAA GATTTGCCAA AAGGTATCTT GACCAGTGTG CAAAAAACGG 
CATAACACCA CCTGCCGAGT ATAACACTGA GGCTAAGGTT ATTAAAGCAT 
TGACATGGAA TGATGAGAAA ATTGAGAAGC TGTATAGAAA TTCATTGCAA 
TTCCAAAATC TGGATATTGA TCCAAGGCTG CTTCTGGCGA TAATAATTCA 
GGAGGGTACA GGAAGTTTTA ATACAAATCC GGAGGTAAAG GACAGTAATG 
GCGGACATTA TATCCAGCCG GATTTTGAAA AAGATTTGAA AGCTGCATTG 
GACAATCAAT TTTTGAGAAA AGCAAATGCA TATAGGTACT ATGGGGAGCA 
GTTCTCTGAA TTTGTAAGTG GTTTAAAGGT TTCACAGCCT AATTTAACCA 


>NC_017304.1:777715:778214
CTTGTCAGGC TGTTACTTAA AAAAGCTCCA AAATTCATAT CCTATGCTTT 
GTGGGGAGTT GTTGCCTTCC GCTTAATAGT TCCGTTTTCT TTTGAAAGCA 
TGTTTAGTCT TCTGCCTCGA AATATGAATG CGGCTCCGAT TCTTCATGGT 
GTCATCTATC AGCAAAGTCC GACGGTTGTC AGCGGGATGG AAGTAATGGA 
TTCTTTTTCA GGCCAATCAC TTCCTGTATC CAACATGGGA GCAAGCGCAA 
ATTCCTCGCA CGTTTACATA GAAATAGCAG CATATATATG GGTTTTGGGA 
ATAACAGCAT TGCTTGTTTA TAGTTTAGTG TCGTTTTTAA AACTAAAAAG 
GCAGCTTAAA AGTGCAAAGC TTGTAGACAA AAATATCTTC GAAGCAAAGA 
ATTTGAAAAC TCCCTTTGTA TTTGGATTAA TAAATCCCAG GATATATTTA 
CCGGCCGGGC TTGATGCCAC TGAGAGAAGA TATATTTTGC TGCACGAACA 


>NC_017304.1:781335:781834
TGACTCCAAT AGGCAATCCC CAGAATTTGT ATTTATATAA CTTGTCTCAA 
ATGGGAATTT TGGAGTTTGT GCTGTTTATG CTTCCTTATA CAATGGTTTC 
AGGACTGCTT TTGGTAATCT CGTTGTTGCT TATTAAGGGC AAACACGAAG 
CGGTTGTTAT AAAAGAAGAA ACGAACATGC GGCTTTCACT GAAAAAGAAC 
ATAATTTATC TGATTTTGTT TGCTTTATCT CTTTTGAGTG TTGCCAAGAT 
TTTGCATTAC ATGGTTGTAC TGATTTTGGT ATTGCTTGTA GTTTTTATAA 
TGGAAAAGGA TGTTTTAAAA TCAGTCGATT ATTGTTTGCT TTTGACTTTT 
ATTTGTTTTT TTATTTTCAC GGGGAATTTG GAAAATATTC CTGAGGTAAA 
AGATACATTG CAAAATTTGA TAACCGGTCG GGAACTTGTT ATAAGCGTTT 
TTGCAAGTCA AGCCATAAGC AATGTCCCAG CGGCGCTTTT ATTGTCCGAA 


>NC_017304.1:78296:78795
TCAAGGGACT AAAGCGGTTA TTCTAAACGA CTCTGGAATT ATTCAAGCAA 
GACATGATCT CCCACATAAG CAAATCATAA ATGAAAATGG ATGGGTTTCC 
CATGATCCGG AAGAAATCTA TGAAAATGTA ATTAAGACCG TGAAAATGGT 
AGTGGAAAAA GCAGGCATAG ATAAAAACCG GATTCTTTGC GTGGGAATTT 
CAAACCAGAG AGAGACAACA GTCGTATGGG ACAAGAAAAC AGGCAAGCCT 
CTTTGCAATG CAATTGTTTG GCAATGCAAC AGAGCAAAAG ATATTTGTGA 
AAGAATAAAA AAGGCGGGAT ACGAGAATTG TATAGCCGCA AAATCGGGTT 
TAAAGCTTTC TCCGTATTAT CCGGCCGGTA AGATGACATG GTTTATGGAG 
AATGTTCCGG ATGTAGACAA AAAAGCAGAT GACGGAGATG CGGCTTTTGG 
AACAATAGAT AGCTGGCTTG TTTATAAACT GACAAAGGGA AAAAGTTATA 


>NC_017304.1:786027:786526
AAGAATGATG TATTTGATGT AAACATCAAA GGAATAAGGC TTTCTACCGA 
CGGACCGACT GAAATTAATT ACACGGTGAG ATTTTTCAGT TTGAAAGATG 
CTATTGCTGA AAGGGAAAGA AATTTTACAT ACGGGGATTT AAACGGTGAC 
GGAAGGGTAA ATTCGACGGA CTTGGCAGTA ATGAAAAGGT ATCTTTTAAA 
ACAAGTACAA ATTTCAGATA TCAGACCTGC AGATTTAAAT GGTGACGGAA 
AAGCAAATTC CACTGATTAC CAGTTACTTA AACGGTATAT TTTAAAAACG 
ATAGATATAT TTCCTGTTGA AAAATAGATT TTTAATGCAA GGGATTATAG 
CTCACAATAA ATCCTCTTAA TGAATAAGAT AATCTGTAAT TATTCATTAA 
GGGGAGAGAA TATGGGCTAT TATCTTAAAG TAAATAATGT AAAACTATAT 
GTCGAAGATT TAAATCCGGA GTGCAAAAAG ACAATCCTGT TTTTACACGG 


>NC_017304.1:789829:790328
ATTTTTTTCT TTTTCTTCTT TTCCGTACTG TTATCATTAG CTTTTGCAGG 
TTTTTGAGCT TTCGTCAAAT CTTCGAACGA CTCGACTCCC AAATTTTGAA 
GCTTATTACT AATAATGCTT ATATCGTATC CTTCTTTGAA TCCAACAATT 
ACTCTTCCTT CTGCGAAAGA GCAATCTGAA TTGACATAAT TGCTTTTTAG 
ACCTAAATCA ACTGAATTAT TATTTGCCAA TGCAAACTGA CTTCCTGCAA 
ATGTTCCTGC AATTACTGTT GTTAAAGCCA GAAACTTTGC TATGTGCTTT 
TTGAAACTCA TAAAGTACCT CCTCCTAGAC AATTTAAATA TTTTTTTGAA 
AATGTTCAGG CGTATGTATT ATGTAGCCTA AACTGAATTA TTAATACTAT 
TATAAAGGAT TTTTGGAAAA AATGAATGCA AAAGTATTGA AAAAAGTTGA 
AATTTTGATG AAAACATACG GATATAAAAA GAGGATACCC CCTTTTTGTA 


>NC_017304.1:791611:792110
CCTTTTCATT GTAAGTCTCC TTTAACCTTC AAATTTTAAT CAGCTTTATT 
CTGAATCCCG CTAAATATAA TATCTAAGAG CGAATCTACA AAATTATTTA 
TGTCTTCTTG ATTGTACTCA TAACTAATGC CGCCAAACTT GCCAATCATA 
TATTTATTGA CTGCACTGTT TAAGGATTGC AGCAGTAAAC ATAAGGCTAA 
AGAGTCAACT TTGCTGTCTA TTTCACCTTT AGTTTTTGCA TTGTGTATCA 
TTTGCATAAA CAATGATTCT GCTTGCTTGT CTCCTTCCTT TATAACTGCC 
GACTTGACCG ATTCGTTATC TTCTTTGGAA AATTGGTCAG CCAGGGCAGC 
ATATTGAGGA TGTTTTTTTG CAAATTCCAA ACCTTTGAGA AAAAGCAAAC 
GAAACTGCTC CAAGAAAGTC AGGGTATGAA ATTCTGCTAT AGCACTTGAG 
AAAAACTTGA TTTTTTCTTC TATAGTCAAA GTCATTATAT AAACGTATAG 


>NC_017304.1:794761:795260
AATTATAAAA ACAATGCCTT TGTCAATGAT TTTCCGGATT ATTGCACGGC 
TATGAAGCAG GTGGCCGAAG AGAAGAATGT AAAGCTCATT GACCTTATGA 
CAAAGAGCCT GAATTACTAT AATTCAATAG GCTATAATGA AACATACAAA 
CTTTTTATGG TATCTGTGAA CAATACGGAT TATACGCATT TTACGGAGAA 
GGGAGCCCAG CAGATTGCCC GGTTGGTGGC ACAAGGCGTT AAAGAGGCAA 
ATTTGGATAT TGCGAAGTAT TTGAAAACCA ATTAACCGGT AACTCATGAA 
AACTCCAGCA GGTATATTTA GACAATGAAG ATATTGCAAC AAAAATTGAA 
TGGTGATGTA TCAAAACCAG AACAAGTGTA AAAAATTTCT ACAAAGAAAA 
ACTTTTATTT CGAACTATGT GTTATAATTA TAGAAGTTAT GAAGTTGATT 
GGCGATATGC GATAAAAACT GCTGTGTTGG AGTTAAGGAG GTACTGGGAA 


>NC_017304.1:796136:796635
ATCCGCTTAC CTCGTCGCCT TCAAACAAAA TATTGCTCGG GTTTGGATCC 
CTGTGAATAA GTTGTTTGGG TAATTTACCA TATAATGCTC CAAAGTTTTC 
GATATAATCA TCAAAAAGCC GTCATCAATT CCCATGCTCC ATTGAATGTT 
TTGTTTTCTG ACAGCAGGCA GGGCCCAGTC GGTGACGTTT TTACAGAGGT 
CTACTTCATC CGGTGAAAAG TCTTTTTGTA TTGCCTTTAA TGCCTTGCAA 
TTCCTTTTCC GTACTTCTCA CCAAATTTGA CGCGATTGTC ACCAAACCTG 
TCGGACTTAG GAAGCGGACT TCCCGCAAAT CCCCGGGTCA GGATAAAGAT 
ATCTTTGCCG TCCACATATT CTTCCCCGGT TTTCGTTAAT ATGGGCAGAG 
AAGAAAATCC TTGCCTGTGA AATTCTTTAG AAATTTTTAT TTTTTTGAGC 
AGTAATTCAC GTTTTCCGGT CTTCAGAAAA TAATCGCTTC CTACTGACCA 


>NC_017304.1:797729:798228
GTCTTACGGC AAGTTATGTA ATACTTTGCG TGATGGTTGT AAGGCTATTG 
CTGAAAAAAG CTCCAAAGGT CATATCTTAT GCTTTGTGGG CTGTGGTGGC 
TTTTCGCCTT GTGATTCCTT TTTCCTTTGA AAGCATGTTT AGTATTTTGC 
CGTCGAGAAC AAATACTGTG CCGGTTCGTC ATGAAGTAAT CTATTACCAA 
AGTTCCCAGA CTGACAGCGG GCAGGATGTG GGAGATTCAT TAGCAGATTC 
ATTTGCAAAT GTACTGCGTT CTGACAAGTC CTCAATTGTT TCCAATGTTA 
AAGAAAGTAT AAATCCGTTG GAGAATTTTA TAGAGACAGG AACATACATA 
TGGCTTTTGG GAATAATGGC ATTACTTGTT TATAATTTAG CATCATTTTT 
AAAGCTAAAG AGACAGCTTA AAAGCGCACA GTTAATAGAT AAAAATATCT 
ATGAGGCCAA AAATCTGAAA ACACCTTTTG TAATGGGAAT AATAAAACCT 


>NC_017304.1:80037:80536
GCTTTCAGGC AAAATTGGGA GGACACCCTA CAAAAAAAAT AAAAGGCGTG 
GAGGCAAATA CGGGTTCTCT TGGCCATGGA CTCGGTCTTG CGACAGGTAT 
GGCACTGGCT TTGAAAATGA GCAAGAAAAA TAACAGAGTC TTTGTACTGA 
CAGGAGACGG AGAACTTGCG GAAGGCAGCA ATTGGGAAGC GGCAATGGCA 
GCGTCAAAAT TCAAGCTTAA AAATCTGACA TGGATTATTG ACCGCAACTA 
TTTGCAGATC AGCGGAAATA CAGAAGATAT TATGCCGCTG GAAAATCTCA 
AACAGAAGAC AGAGGCATTT GGGTTTCATA CCCTTGTTAT AAATGGCCAC 
GATCTTGATG AAATCAGGGA GGCACTGGAG ATTCAGGATC CTGATGGAAG 
ACCAATGTGT ATTATTGCCA ATACCATCAA AGGAAAAGGC CTTTACTGTG 
CAGAGAATAA AGCGGAATGG CACCATAAAA CACCCAGTGC GGAACAGATT 


>NC_017304.1:81264:81763
TTTGGATGAA GAGACAATTC TTTCTGTGGC TGAAAAATGC GGATGTGTAT 
TGACCTTGGA AGAACACAGC ATTTATGGCG GCCTTGGCGG TGCAGTGGCG 
GAAGTGCTTA AAACACAGAC AAAAGCTTCC CTCATGATTG TAGGAATTCC 
GGATGAAGAT GTTCCAAATG GAACTGATGA GGAAGTATTT AGCTACTACG 
GAATGGATGT GCCTGGAATT GTACTGAAAG TAAAAGAACT TATTGAAAAA 
AAGAAATAGG GATTCGCAAA CCGCAAACAA TTCGCAAGCT ACAGTACCTT 
ACAGAGAAAA TTAATCTATC GCCAGACGGA GGTAAAAGAA TGAAAGGAAA 
AATGAAGGTT TGTGTGTTGA CAGGCAAAGA AAAGCTGGAG TGGGTAGAAC 
GCGATATTCC ACAGCCGGGA AGGGGGGAAT TGCAGATCAA GCTGAAACAT 
GTGGGCGTGT GCGGTTCAGA CTTACATTTT TACAAAGAAG GACGTCTTGC 


>NC_017304.1:815006:815505
ATAACCGGAG TGCTGATAGA CCCGAGGGAA TTGGGTGAGG CGCCGAAGGT 
AAGCATGCCT GAAAAGTTTG TTATTGATGA CAGCATGGTA CTGCCGCCCG 
CACCGGAGGG AGCAGAAGTT GAGGTGGTAA GAGGACCCAA CATTAAGCCT 
TTCCCGATAA ACCAGGCATT GGCTGACAAA GTTTCCGGCA AAGCTTTGAT 
AAAAGTTGGG GACAATATAA CCACTGACCA TATTATGCCT TCAAATGCAA 
AGCTTCTGCC TTTCAGGTCA AATGTGCCGT ACCTTGCGGA ATTCTGCCTT 
ACACCTTGCG ACCCTGATTT TCCGAAGAGG GCAAAGGAAA ACGGCGGCGG 
ATTTATCATC GGCGGTTCAA ACTACGGACA GGGTTCAAGC CGTGAACATG 
CTGCATTGGC TCCACTTCAG CTCGGAGTAA AGGGAGTTAT AGCAAAATCT 
TTTGCAAGAA TTCATATGGC AAACCTCATT AACTCGGGTA TTATCCCCAT 


>NC_017304.1:818821:819320
TTGAAATTTA TCTTTAGGTG GTATGAGCGG ATGAACAAAC AAAGTTTGAA 
CAAATTGTCC TTGTTTTTAA CCGGTATGGA GCAAAGACTA ATTGACAACT 
GGGAGTTTTT CAAAGGCATA ACCGCGGTTT TCAAGTCCGG AACCAGGGAA 
TTTCCTGCAA AAGTGTGGCA GGACGGAAAT AAACTTAAAA TGAATTTCAG 
CGGCAGTACC GAAACGTTGG AATCAAACTG GCTTTGTGCA AGGATTGCAA 
AAATTGCGCA AAACTACGAC AGTGTTGTAA TCAACTATGA AGAAAGAGGC 
ACAACAATTA TTATCGAGGC CGACGACAAA AACGTGAGGA TGAAGACCCA 
GGAAGCAAAG GAACAGAAAG AGGCGATAAT AGCCCATAGT GAAACTTCAC 
ATATTTCAAA CAGGGATTAT TACATCAAAG TTGGACAGGC CGATGAACTT 
CTTAGGGAAA TCGGAATATT GGGCAGCAAC GGCAAAATAA AAAATGACAT 


>NC_017304.1:837407:837906
CCTTACCGGA AATCCCGTTT CAATAAGCTT TGATTCCGAA ACCCCGAACT 
CAAGGCATTT AAACTTTGAT TCTTTTGAAG GGCATATGAT ATAGTCAGCC 
CTTGGATCCG CCCAGAGGGG AGTAATACTT ACAATGTCTG CCAGCAGCGT 
TACAAAGGGA ACTTTAATGT TATAGTCTTC GAGAATGTTC AGTACCGAAC 
CGTTGAAGTT TGGATGCACC GACAGTATAA GATCCGGTTT GATATTGCAT 
ATGAGTTTCA AAAAGTTATC TTTAATAGCA ACTTCAGTAA AGTCGTTTAA 
CAGACTGGGT TTTTTTAAAG ATAATTCCCA CACCAGTTTC CACAGTTCTT 
TTGCATTTCT TGTGACGGAA CCGTAAAGTT TCCCGATTCT AAGGCCAAAA 
TTTCCTGCCA GGGTAAAACC GTCAATCACA TGGACATTGA CGTCGGGATA 
ATGGGAAAAC TGTTCCAGCA GGGATTCGGT TATGCTCTTG TGGCCATGCC 


>NC_017304.1:83780:84279
GTGGCACAAG TTCAGAACTG CTATGACATG GGTTACAAAC TTATCTACAA 
TGCAATAAAG ACGATTGACG GTGAAAAAGT TGAAGAGTCA ACAGCAGTAG 
GTTCCACTTC AGTGTATGCA CAAGACGCAG ATAAATTCAT CAATATGTTA 
TATGGAGAGG CAAATTAACA TGTACGAATA TGTTGTTGAG ATGAAAGGTA 
TCTCGAAATC CTTTCCCGGC ACAAAGGCGC TGGACGATGT TGCATTGCAG 
CTGAAGAAGG GTGAAATTCA CGCCCTTGTC GGTGAAAACG GAGCGGGAAA 
AAGCACTTTG ATGAATATTC TGACTGGACA GATTTCAATG GATATCGGAG 
AAATCTTTAT GGAGGGAAAA CCGGTTCGGT TTTCCTCTCC TAAAGATGCT 
TTAAAAAAGA GCATTGTCCT GGTGCCTCAG GAATTGAATC TGGTGCCGGA 
ACTGAGCATA GCGGAAAATA TCTTTTTGGG CAATGAAATA TTAAAAATTA 


>NC_017304.1:839087:839586
CACGGTGATT TTATTGCCGT CATAGTGTAC GGCACCGTCT ATTTTTGAAT 
ATAGGACAAC TTTCTTGTTT TGTACCACTT CGTAAACGGT ATTTTTATCA 
TAGGAAAGAG GATAATTTTT TCCTCTTACA GGATGAATAG TGGTGCCATA 
TACGGTTTTC CCCGGGAAAC CTTCGGTTGC GTCAATGCGC TCACCGAGCC 
AGTCTCCGGC CTTGACCTTG TTAATCAGCT TCAATTCATA GTAGTTTGCT 
TTTCCGTCCT CTCTTATTTC AGGTCTGGGC TCTTCAAGTT CGTACATCCT 
GATTTTGCAG TCTTCCCCGT CAACGGCAGG TACTCCTTCA GCTATGAGAT 
ATTTTTTTCC GCTTTCCAAA TCACCGAAGA ACAATTCTTT TTTTATTCCA 
AAGTTTATGT TTTTTTTCTT CAAAACTTGA TAGGTTTCTT TTATTAGATT 
TTCGCGGTTT TTAATATCCA GTTCTTCCCT GGGTAAGTTG AAAGTGACGA 


>NC_017304.1:843189:843688
TTGAAAGGGA AAACCAAGCG TTAATTCCAA ATGGAGATTT AATTTTTAAG 
GAATCCGACA TTATCTGGAT AATGGGTCGC CCGTCTCAAA TTATGAAGTT 
CTTTACCCTT ATAAAGAAAG GGCCTAAAAA AGGGCAGGAA ATTATGGTCA 
TAGGTGGAGG AAAAATCACC CATTACCTTG TTGAACTTTT AAACAGACAT 
ACGACGAAAG CTAATATAAA AATCATAGAA AAAGACCGGA GTAAATGCGA 
ATCGTTGTAC GAAGCTTTGT CCTCCGCCTC CCTTGAACGG CGCTGTCTGT 
TCATTCATGG AGACGGAACG AATGAAGAAC TTCTCATTGA TGAGGGAATC 
GACACAATGG ACGCATGTGT ATGCCTGACG GACAGGGATG AAGAAAACGT 
TTTCATCTCC CTTTACGCCA TGCGCAGGGG AGTAAAGAAG GTTATCACAA 
AGATAAACTA TATTCATCAG AATATGGCTA AAAGTCTAGG TTTATGGTTG 


>NC_017304.1:847213:847712
TTCAACCTCA TTTCGCCTGG TAAAGGAGCT TGACACCGTT CCTTCTCCTT 
ATACCCCGGA AATGCTTGAA GCCATTGGCA ACAGAATAAT ATATTTCGAA 
TCCTCAAGGG GATGTCCATT TTCGTGTTCC TACTGTATTT CATCAACCTT 
TGAAGGTGTG AGATATTTTT CCATGGACAG GGTCAAATCG GACCTTTTAA 
CGCTGATTGA TGCCAGGGTA AAACTTGTGA AGTTTGTGGA CAGAACTTTC 
AATTGCAACA GACAAAGGGC AAAGGAAATA TTTTCATTTA TTATTGAAAA 
CGCAAAAGAG ACGAGTTTTC ACTTTGAAGC GGCGGCCGAC CTTTTTGACG 
ACGAAATGTT TGACATACTG TCCCGGGCTC CAAAGGGCTT GATTCAGTTT 
GAAATTGGAA TACAATCAAC CAATGAGGCG GCCCTTGAGG CTATCAGGAG 
AAAAACTGAC CTGAAAAAAG TGTTTGAGAA CATAAAAAAG CTTAAAGAGC 


>NC_017304.1:848703:849202
ACTCCTTCGT CAGATACTTC AAGGTGTATG GTATGTTCAT GCTTTTCTAT 
CAGGAAGGAT ACATTTCCTG CGCTTTTTTT ATATCCGTGT TCGAGGGAAT 
TTATCAGCAA TTCATGGGTG GCGCTTTTGA GCTTGAAAAC TGTTTTTTCA 
TCGGAGGTCA TATTGTTTAT CACTTCTTCG CATGACGACA GGAATTTTTC 
TATGCTGTCT TTGTCGAAAG GGATGTGTGC GTTGAGTTTG CAACTTAATA 
TTTGCATATA CGGACCCTCC AAAAAGCAGA ATACTTACAT TACAAATTAT 
ATCATAAATG CTATTGAAAA TAAAATACAT CAATTTGTGT TATATGTTTA 
ACTTGTGCAA AGAGCCATAG ATTTAAATAT ATTAATGAAC TGAAAAAATA 
TGCATACAGA GGATAGATAA ATAAATTGCC AAAGTTATGC TTGACATTCA 
TAATGTTGGA ATATATTATT ACTAGTGAGA TGTACCATTG GTTATATTTA 


>NC_017304.1:855418:855917
GTCAATGGCA ACAATATCGA TTGGTTTATA GTTATTTAGA AAATCGTCAA 
AAGATGCATC TTCGTCTTTG ACCTCATTGT ATTCTTCAAG GATATCGTCA 
AAGATATGGT TGAACCATTC GTAAAGTGGG CTTATTTCAA TATATATTTT 
ATCCTGATCA TTATAAATAA AAGTTCCAAT ACTTGTGGGA CCTAAAGTTG 
ACCAAACCAG AAAATCTTTT GTCGGATCAA TTAGATCCTG GCTGCCCGCT 
GTTTGCAATT TATTTGCATA AATATTATTT GTATAAATAC TATGGTAGTA 
TCCGATTCCT TTATCTTTAT ACTCATTTTC AATTTGCAAC TTAAAATTCA 
ACGCTTTTTC CAGCAACTCT TTTAATGATA TTATTGCTGC TCCCGAAAGA 
TCTTTATAAT ATAAGATGTA TTCAGTCTGT TCTTTCAAAT ATTCTATTGT 
CACGCAATCA AAGAAATCCA AATCTTCTTT TTTACAAGGA AGATATATTC 


>NC_017304.1:870527:871026
AACATTAAAG AAAAAGTGTT CCCTGTTATT CCGGTTATTG TGGCCGGGGA 
TGATATTACT TATGTTACAA ACGGGAAAAT AGGTATAGAG ACGGCGCGGA 
TTTTTCTTGA GCATTTGTCA AAAAAGCAAA TCAGATTATA TGGTGACAAA 
TTCGTCAATC TTAATGCTTG TGCAGGTGTT GCGATAGCAA GAGTAACGAA 
TCCATTCGCA AAAACTTATC AGTTAGCTGA AGACCTTTGC AGAAATGCAA 
AAGCAAAACT CTTAGAAGAA TGTCAGGACG AAGATTATTC TCTTATAGAT 
TGGCATATCG AACAAGGAGA ATTTATAGGA AGCATCACTG AAATAAGAGA 
AAAATATTAT ATATCCGAAG ACGGAAAAAA TTTGACAATG AGACCTCTGT 
ATATTAATAA TGAGGGAAAT TTTAGGTCAT ATAAGAATTT TAAAACTGCA 
CGTAATTATA TAAAAAGAAT AAAAATTAAT AAAAAATCAG TTTCCAGAAG 


>NC_017304.1:880388:880887
AAGCTCTTGT ATATGATTAT GGTTGAAATG TACAGAGGAT ATATGGATGA 
AATAGTTTTC AGGCTGTTTA GCACAAAGAA AGTTCAAGAC GATTTTTTTG 
ACAAGATTGA AGATGGTTAC TATCTCAATA AAGAAGGAAA GCAACTGCTA 
ATATCCGAGT ATAACAAAGA GCTGGAAGTC AAAATGAATT ACAGAGGAAG 
AAGAATAGAA TTTGCCAACA TAATCCAGTA CGACTGCCAT CAGATTGCAA 
ATCGCATACT GAAGGAGGAT ATACCATGTT GACCTGGGTA ATTTATGACA 
TTGCATCTAA CAAGACCAGA AACAATATCA TAAAGAAATG CAAAAATGCC 
GGACTTTATC GTGTGCAAAA AAGCGTTTTT CTTGGCGATA TTGAGAGCAA 
TAAATTTGAT GAACTCAAAT TGGAACTTGA CAGCATAATA GATAAGGACA 
ATGATTCTGT TTATGTGTTT ACAATGACCA AAGCTGAGCT CAATAAAGCA 


>NC_017304.1:880758:881257
AAGCGTTTTT CTTGGCGATA TTGAGAGCAA TAAATTTGAT GAACTCAAAT 
TGGAACTTGA CAGCATAATA GATAAGGACA ATGATTCTGT TTATGTGTTT 
ACAATGACCA AAGCTGAGCT CAATAAAGCA GGTTTGTTGG GACAGGCATT 
TGACAAGGAG TTGGTAACTG ATGAAATCAT CTCAAAGTTT TTTTAATGAG 
AATCAGTACT ATATTACACC TTCAGACATG ATTGAGTTCC TTTACTGCAA 
AAGGTATATT TATTATATGA AATGCCTTGG AATTGACCAA AATGTTGAGA 
AACGTTTTAA AGTTATGATA GGAAGGGAAA TACATGAAAG AAGAGGGGAA 
CAGAATAAGA ATTATTTGCC GAAAAAAATT GGTTCAATTC ATAAAATGAT 
AGGAGTAAAT TTGGTTTCCG AGAAATATGG AATAAAAGGA AATGCGGACG 
AAGTCCATAC ACTTGCTGAT GGAACAATGG CACCATTGGA TTATAAATTT 


>NC_017304.1:883446:883945
GCCTGCATAA AGCAGGAGAT CACTTAACGA CATATAAAAG GACAATTCTT 
TCGGGTTATT CTTTATTCCA GGCTTGTAAC ATTCGATAGC TTCGTTTACT 
TTATTCATTT CAAACAAAGT CCATGCTTTG GACACATATA AGCGTATATG 
GTTTGGTGCA AGAGCGATTC CCTGTTTTAT TAAAGTTTGC ATTGTATCAA 
ATGATTAAAT TACCAAAAGC ATTATTTAAA AAATGAGATG ATTATTGCAA 
AAGCTTATCA ATAAAGCTTT AATTTCCATC CATTAATTAG TTTTAGTACT 
GGAATATAGT TGCATTTCTT ATCTTCTTTG GTATGATATT AATATGGACT 
AATGTAACAC AAATAAGAAA GAAGCATACA TATTTAGATT TATTAAGCTA 
TAATTCAAAA ACATTTTTAA ATTATATTAA TATTGAAATT TACATGATTG 
CTAAAAAAGT GATAGAAATT ATTTTTGTTT AATTCTTTGA AGTACAGAAA 


>NC_017304.1:898915:899414
ACCGACATTG ATAAAAGATG CGGCAGGGAA TATATTTAAA TATGAATTTG 
ACAAAGTGGG GCGGGTAGTG GCCACAACCA CAGATTACGG AACAGTAAGG 
TTAAAATATG ATGAGTGTGA CCGGATAACC CACATAACCG ACATAGAAGG 
GAACACAACA AGAATCTGCT ATGACAAAGC AGGAAACATG ACAAAGGTTA 
TAGCGCCGAA GCAGTATGGG GAGAAAGGCG AAAACGGGTC AGGATATGCA 
TTTGAATATA ATGCAATGGA CAAGCTTATA AGGACAATTG ACCCGTTGGG 
CAATGTTTTT GCGGTAAAAT ACGATGAGAA CGGCAACAAG ATAAAAGAGA 
TCAACCCGAA CTACTATAGT TCTGAGAAAG ATGACGGTAT AGGAATAGAA 
TACAAATATG ACACCAACCA CCGCAGGATA AACACAATAT TCCCGGACGG 
AAGCATGTCA AGGATAAAGT ATGACGCGGA AGGCAATATA ATAAAGACGA 


>NC_017304.1:90135:90634
GTACAAACGA TCTTGATTCT TTTAAATGCA GCAAAACCTC ATTATTTTTA 
CGGGACAGAG AAAAATCCAG GGGAAGGTCC TCTTCCGCTA TCGACACAAG 
TTTTTCTCCG TAGTCTAATA CTTTTGCATA AAAATTTCTG TTTTTTAAAG 
CATCAAATAT TCTAAGCAGG TAAGGGGTTG AAAGCAGTAC CTTTTTATCG 
AAAAACGCAC TGGGCATTGA CTGGTAAGTG TATTTTAATC TTTGTTCCAA 
ATGCTTCTCG TTTTCATATA TTTCCATGAG TATATTGATA ATTTTTTGAT 
CCCCTTCTGA AAAAGTATGC TTTGCAGGGT CAAAAGTAAA ATTTTTGCCA 
AACTCCAGAG GTGTGTTTGT GTATATGTGG TCTAAAAACT CCTTCATATT 
CTTTACAATG TACAATCTGC CGATGCCAAG TCTAAGTTCG ACTGAGGATA 
TGTAGCTGCT AAAATAATCC CGGTTGAATT CATAGCTCAC CTCAATCTGA 


>NC_017304.1:911087:911586
TTTAATTCGC CGGGGAAAAT ATTAAAACCA TTTGATAAAC GAAAAAAACA 
ATATGTTACA GTCGATGTTA TTAGTTTTTT AGAAAAAGGA AAAATTGAAA 
ATGTGGAAAA GTTTAAAGGG AATGACACAT TTACTGATCA ATATGATAGA 
TATATTTATA TACCTATAAC AAATGAGCAG GGGCAGGCTA TGTACAGGAA 
AGCGGAGATG TTATAATATA AACAGCCTCC GGAGTATAAT CTCTATGCAA 
ATAATTGTAA TCATGTAGCA CAACAAATAT TGGAAGCAGG AGGTTTGAAT 
TTTGCACCGA CAAAAGGGAA TGCATTGGAT GAACGTATAA ATTTATATAC 
ATCTTTTAAT CCTCTTGTTT CTCTACCGCC AAGAGCAATG CTGAATTATA 
TTTTTGACAG GGTAGACAAG ACGATACCTA ATGCTGCATA TAATTACGGC 
GCTTTTATTG CGAACAAACA AGGTTGGATT GTGGGGAATA CGGATGATAG 


>NC_017304.1:915735:916234
GGCATAGGTT TGCTCGGTTT GTTTGATCTA AGTAATGATG ATAAGATTAT 
TGACAAACTT CTTGTTCTTG CATTGTATGA AGAGTTTACA CTTTACGTAA 
TTGTAGCAGT TTTAAAATAC CCAAATGGGA ATGATATTGT GTTTAGAATT 
GCGCAGAAAG TTGATGGGTG GGGCAAAATC CATGCAGTGG AGCGTTTGGA 
ACCTACCTCT GATGAAATCC GGGAATGGAT TTTGCGCAAA GGATGTGCAA 
ATGAAATTAT GGATGCTTAT CTTGGACTGG AATGTGGCAA TAAAGGTAAT 
TTGATTGGTG CATTACGCCA CGGTTCTATA GATGACGAAC TTTTTGAAGG 
TATCAGTGTT ATAATTGATG CTCTTTTAGA TGAGGGACCT GTTGAAGGAA 
TTAGCGTTTA TGAATATGCT GAAGAAGCGT TGCGGCTTTA TTTGCAGATT 
GCATCTGAAC ATGCAGTAAC AATAACACAA TTTTGGCGCA TTCTTAATTT 


>NC_017304.1:922836:923335
CTTCTGAAAA GGAATACACA TCGTCATAGT AAATGTTTTT GACTGTGGGC 
TCAGCTGCCG TTACTGCAAT GAGGTTCAAT GACAGTACTG AAACGAGTGC 
TGATACGATG ATTAGCAAAT GTTTTTTCAT ATTTCCACTT CCTTTGTAAA 
TTATTATAAA ATGGTGTGCT TCAATACAGT TGCAACGTTA AGGCAAAATA 
AAAAACTTAC CCTCTTTTTA CTAAAAGGGT AAGTATTATT GCATTGCAAC 
TGGCTGGCAT GGCATAATGC TTTAGCCCCT TTAGCTTTGC GTCGCCATCT 
TTTGATGGGT TTGCCTTTGT AATGTTCCGC TTGGATACTG AATTGTGTGT 
TTTGGAATTT CTTCTTTTTT GATACTCCTT TCATGTGAAT GATAATTTTT 
ATCTAAATCA ATTTTATCAG ATTCCCGTTT GAAATTCCAT AGACTGGCGC 
AATAAATATT TTGTAAGGAA AACTACACAT AAAGGAGGCA ATTTTACTCA 


>NC_017304.1:929343:929842
GATTACATGA TAATTGGTAA CTATTACACC GTCTTTTATA AAAAATCCGC 
TTCCTTGAGA TTGTCCTCCC GGTACATCAA CGTACACGGC AACAACTTTG 
TGGTCATTTT TCTTAACGAT ATCTTTTACG GACATAATGG TGTCTTCGTC 
GGTTGAATCA GGCAAGTAGG TTTGGATGGT GTCTTCAGTG TTTACATCAC 
CGGATTCGGC GATTTCACGA TATGAAGACT CCAAGTTCTC ATTTCTTGCA 
TTTAACTCAT CTTCAAATAT TCCTTCCATG TATAAGTATT TTAATCCGTC 
ATTTGGTGTT TCAAGTATTA CCACATTATT GTACAATAAT GCTTCTCCTT 
TGCGGTGAAC AGTTTCATTA TTCTCCGTAT ATTCATAATC CGCATAGCAG 
ACAAAATCTA CTTTGAGGAG ATATTCTATG CCGTGTTCTT TTTCGTTTTT 
ACCTAAAATA GCTACTTCCT CAAATCTCAC CACATCCAAA TCCATAAGTG 


>NC_017304.1:951269:951768
ACTAAGCTTG TCCACAGCGG TTCGGAAATA CCGAACCTAT TCCATCCTAT 
GCTTGAAAGG AATGCAATGG TATTGGCGAT TGCAGTTATT GTAATCCAAC 
CGAAGTAAAT ACTGAAAGGA AGTTTTATGA AAAGTTTTTC CAGAGTCTCA 
AGATTAGCTT TTCTGATTTT TATATTAATA TAAATCAAAC ATGCCAGAAT 
AACAGCGGTT AATACAAGAG ACATGCCAAT TGCGTGGTAA TGCCATGCAA 
ATATCCATGC CGTGTTTGCG ATGGATGAAA TTGAAAAGAA TATTCCCAGG 
TGCTCGATTA AATTTTTGCT GAATACTCCG TCTTTTTTCT TGAAAATGCC 
GAATTGATAA ATTGTATATG CTCCAAGCAA AAGATAGATA ATTCTCCATA 
TGGAAAACGT CATACCTGCG GGTGCGAAAA GATTGGGATA TAAATCGGAT 
ATTTCTCCGG TTGTCATTTT ATTAAGAGGA ATGGTATTGG CCAGAAAGTT 


>NC_017304.1:952825:953324
AATAACGGTG GTGTTCTCGA TATATATTTT GGCGGGAAAA GAAAGACTTA 
TCGGACAATG CAAAAAAGTT TTCAGCACTT ATCTTCCCGA GTGCCTGTAC 
AAGAAGGGAG CTTATGTGTA TCGTGTTGTG GTGGATGTGT TTAACAAATA 
TATATATGGA CAGCTGGCGG AGGCTTTCAT TTTAGGTTCG CTTTGCTTTA 
TTGGGATGGT TATTTTTCGG TTTGAATATG CACTTCTCAT AAGCGTTTTA 
ATTGCAGTTA CCGCATTGGT GCCGTATTTT GGAGCGTACA TAGGCGGATT 
TTGTGCGTTC ATGCTCCTTT TAATGATTTC GCCCACTAAA GCTATATGGT 
TTTTAGTTTA CCTGGTAGTA TTGCAACAGT TGGAAAATAA TTTAATATAC 
CCAAGGGTTG TCGGAAGCAG TCTTGGACTT CCCGGAATAT GGGTTGTTTT 
GGCGGCAATT GTCGGTGCCG GAGTCGGGGG CCCGATTGGT GTTTTGACTG 


>NC_017304.1:964979:965478
AGGTACATTG GGAATTTTCC ACGGCATGAA GTCTTATTTC TGCCAGGATG 
AATATGGACA GATTGCACCG GTTTATTCTA TTTCCGCAGG TCTGGACTAC 
CCGGGAGTGG GCCCGGAACA TGCGTATCTG AAGGATATTG GAAGGGCTCA 
ATACGTAGCC GTTACCGATG ATGAGGCCGT TGAGGCGTTT GAATACCTTT 
CCCGAACCGA AGGTATAATT CCGGCAATTG AGAGTTCCCA TGCGGTTGCA 
TATGCAATGA AACTTGCTCC GACGATGAGC AAAGATCAGA TAATTGTAAT 
TTGCCTTTCG GGAAGAGGCG ATAAAGATGT TGCGGCGATA GCGCGTTACA 
GGGGGGTTCA AATCTATGAA TAAATTAGAA CGGGCGTTTA GCAACGGAAA 
GGCATTTATT CCGTTCATTA CGGCGGGCGA TCCGTCACTG GAGATAACCG 
AACAGTTGGT GTATAGAATG GCTGAAGCCG GGGCGGATTT AATTGAGCTC 


>NC_017304.1:967268:967767
TGCACCGGAT TCTGAGTTTC GGGCCGTGAT TTTTCCGTTA TGCCTTTCAA 
TTATGTTTTT GCTGATGGCA AGACCCAGTC CCACATTACC TTTTTTGCCC 
TTGTAAAACC TTTCAAAAAT ATTGGGAAGT TCATTGGAAT CTATTCCGGG 
GCCGTCATCC CGGATGACAA TTTCAATTTT GGAGCGGTCA ATAATTTTTG 
GAACAATGCT TACGGTATTG TTGGCATATC GGATGCAGTT GCCAATGATA 
TTTGCAAAAG CACGAAAAAG CTTTTCCTCG TCGGCATATA CCACAACGGG 
TTCATTTATG TTTTCAACCT CAAGATTGAT GCCGCTTTTT GACGCTATGC 
CATACATACG TTCCTGGCAG GCATTTATAA AATCCTTGAA GTCAAGGTCG 
GCAAAACGAT AATTTTCCTC AATTGTATCA AGGCGCGAAA GGTACAGCAA 
ATCTTCCACA AGGTGGGTCA TCCGTTTTGT TTCGTCAATT ATAATATCTG 


>NC_017304.1:968399:968898
TCTTAAGGAA CGGTCCAAAA AGAAATAAAA CCTGAATAAA TCGTTATTTT 
CCCGAAACAT ACCGTTTTGC CTGCCCGGCA AAGGACGGGG CCTTTGCGGT 
TCCTGGGGAG GGAAAAAAGT CGGGTCCCCT GTACAAAGCA GTGTCTTCAA 
CGCGTTGAGC AATTGTACTT AGCTGCTCCT TAATGTCGTT TTTGATATAG 
GACTGGATGG TAATATTGAA CACGATAGTT GTCAATGCCA ATAAAACCGA 
AATTGCAATA ATGTTGTATT TGAAAATTCT CCATTTAATT GTATTTTTCT 
TCATAAAATC ATCCTTCTTC ATTAACTTTG AAACCAAAAC CCCACACCGT 
TTCAATTTTA AGAGAAGAAC CGCTGTCGGA AAGCTTTTTT CTAAGTCTTT 
TTATCGTGTC GTCAGTGGCC CTCGTTTCCA CATAATTTTC AAAGCCCCAT 
ACCTTGTCCA GAAGTTCACT GCGGCTTACC GCCCTGTTTT TGTTTTTGGC 


>NC_017304.1:972638:973137
CAGGGCAAAA AGTATTTTGG CTCAACTTGA AGGAAGCCAG CCTTCGACCT 
CATATGGCAG CATAGAAACG ACGTTGAATC TGTCGGATAT GGGAGGCATG 
GGCGGTATGA GAGGAGGCAT GCAGCCGCCC CGTAACATGC AGATGCCGGA 
CGGAATGCAG ATACCGGGTG ATATGCGAAT GCCGGACGGA ATACAGATAC 
CGGGTGGTAT GCAAATACCG GACGGAATAC AGATGCCGGA TGATATGCAA 
ATGCCGGACG GAATGCAGAT ACCGGATGGT ATGCAAATGC CGGATGGTGG 
ACAGATGCCG AACGGAATGC AAATGCCGAA CGGTATGCAG CCACCTGGCA 
ATATGCGGTT CCGTGGTGGC ATGGAAATGT TTCGCGACAA CCAACAATCC 
GAAACTCAAA GTACAGTTTT AATATTGTCG GTTGCCGCAC TTATTCCGGG 
ATTGATATTT GTTGCAAAAT TTAAAAGAAG AAAATATAGA GCATAGGAGA 


>NC_017304.1:973057:973556
TAATATTGTC GGTTGCCGCA CTTATTCCGG GATTGATATT TGTTGCAAAA 
TTTAAAAGAA GAAAATATAG AGCATAGGAG AGTGTGTACT CTCCTTAAAT 
ATTTGTTTTT AAACCAGTGC CAGAAGTCTT GCCAAATTCG CAACTATAAA 
ACAAATTACA ATACCTGACA GAGTCGGAAC TAAAAATGAT ACTAAAGTCC 
ATTTCCAGCT CTGTGTTTCT TTTCTAATGG TCAGACAGGT GGTACTGCAA 
GGCCAATGCA TCAGGGAGAA CAGCATGACA CACAGTGCCG TGACCCAAGT 
CCAGCCGTTG TCCACAAGCA GCTGTTTTAG CTGATTTAAG TTTTCAAGTT 
CCATCATGCT TTCAGATGAC ATATAGCTCA TTATAATTAT CGGAACCACG 
ATTTCATTGG CAGGAAAACC GAGAATGAAA GCCATTAGGA TGTAGCCGTC 
CAGTCCGATT AATCTGGCAA AGGGATCGAG GAAACCTGCG CAAAGGGATA 


>NC_017304.1:978527:979026
CGGTTCGGAC CAGCAATGAA ACGTATCAGA AACTGCGTTT CAATTCCTCA 
TAGGTACGAT AAAAACCTGG CCCGCACATT GTTGATGACA TCGTTCTCGT 
TGAGTTTCAA TTCCTCATAG GTACGATAAA AACAAATCAC TGAACTCAAG 
CAAATTGATG TGTCAGAATA GTTTCAATTC CTCATAGGTA CGATAAAAAC 
CCTTTCTGCG TATAAATGGT TCTAACTCTG CAGGTGGGTT TCAATTCCTC 
ATAGGTACGA TAAAAACGCT TCGCAGAAGC AGGAACAACT TTGGCAGGAA 
AGCCGTTTCA ATTCCTCATA GGTACGATAA AAACCAACCT GGCGCTCATA 
TCGATGGCCG AATCGCTGGA ATGTTTCAAT TCCTCATAGG TACGATAAAA 
ACTTACTTAT GACACACCCA AGCCCATTCC GGGGGCGGGT TTCAATTCCT 
CATAGGTACG ATAAAAACCC GCCAGCTCCG GACGGAAGCG AGGCAACGGC 


>NC_017304.1:980725:981224
ACGATAAAAA CGGGGAATAC AGTTTGAACA TCAAAATCAG ACTGACAAAG 
TTTCAATTCC TCATAGGTAC GATAAAAACC GAATTGACTG TATTACCTAT 
TCGGATGGAA GAAGAGTGTT TCAATTCCTC ATAGGTACGA TAAAAACGGG 
CTGGATTTGA ACTTATCGGC AGAATTGAAA TCAGGGAGTT TCAATTCCTC 
ATAGGTACGA TAAAAACTTC TGCCTCGGGG AAGGTCATGA TATGTTCAAA 
TGCGTTTCAA TTCCTCATAG GTACGATAAA AACCTCCTCA TTTCTAAGCA 
ATTTTGCCTT TGTAATAGTG TTTCAATTCC TCATAGGTAC GATAAAAACT 
TGTATCATAT ATTTTTATAC TGTCAATAGT AATTTGTTTC AATTCCTCAT 
AGGTACGATA AAAACCTTGG AAGTGCGGAA TTCTCCCTTC CAGGGGATGA 
CCCGTTTCAA TTCCTCATAG GTACGATAAA AACCCAATAA GGTGTATGAT 


>NC_017304.1:983050:983549
TGGGCCAAAT ATGATTTTAA CGGCTTGATG AAAGCTGTAT ATGACTATAC 
ATATGATGTC ATGAGCGCTT TGAAAGCCAA CGGCATAACT CCCGAGTGGG 
TTCAGGTTGG AAATGAAACC AATAACGGCA TGCTGTGGGA AGACGGCAAG 
GCAACGAACA GCATGAGGAA TTTTGCATGG CTCATCAACT GCGGTTATGA 
TGCCGTAAAA GCGGTAAGTC CTGAAACTAA AGTTATAGTT CATATTGCAA 
ATGGATATGA CAATGCATTG TACAGATGGA TATTTGATGG AATTACCGCA 
AACGGTGCAA GATTTGACGT AATAGGTATG TCGCTGTATC CTACGGCGTC 
TGACTGGCCA CAATTGACAA ACCAGTGTCT AAACAATATG AAAGACATGA 
TATCAAGATA CGGAAAAGAA ATAATGATAT GTGAGATTGG AATGGATTAC 
TGGGAGGCGC AGGCTTGCAA AGACTTTATT ACCGATATAA TTCAAAAGAC 


>NC_017304.1:984014:984513
GAGGGATATT TTTGAACGGT AAATCCGAAC GGGCTGTTGA GTTGTTTAAG 
GAAGGATACA ATTGTTCCCA GGCGGTTCTT GCGGCATATT GCGAAGATGT 
TGGAATTGAC ATGAAAACTG CATTAATGAT TGCTTCTCCC TTTGGAGGCG 
GTATCGGAAG ACTCAGAGAG GTTTGCGGAG CTGCCTCGGC CATGTTTATG 
ATTGCCGGAT TAAAGTACGG GTATGTGGAC CCGAAGGACA TGAATGCAAA 
AAAGGAGCAT TATGAGTTGG TCCAAAAACT TGTGGAAAGG TTTAAGGAAG 
AGAACGGTTC TATAATATGC AGAGAGCTTT TGGGACTCAA TGTGGTTCAT 
GACAAACCTG AACCTGAGAA AAGGACGGAG GGTTATTATA AAAAGCGGCC 
ATGTGCGGAA ATAGTAAGAA GTGCGGCTGA AATTGTTGAT GAGTTGTTAA 
AAACGTAATT TGCATCAATG GTATTTTATT ACAAGTTTAT TAATTAACAA 


>NC_017304.1:990918:991417
GGATGTGCAC ATAAGATATT TGAGACAAAA AATTGAAGAT GACGACAACA 
ATCCCGTATA TATTGAAACC GTAAGAGGTA TAGGTTATCG GTTTAGTGAT 
AAAGAGGTTC GGGAGTAATT ATGAAAAAGA AAATTTTTAA ATATTATTTG 
CTTTTGATTC TTATAATCCT ATCTGTGACA GTCATATTTA TCCCAAAGGT 
CTCAAGAAAG TTCTACACTC AAGAGGTGGA AAACAAACTT GAGGGAATAG 
CTTTTTCAAT TGAGTACTAT TTGTTGAATG AAGCAAAGAA CGGCGAAATT 
GATTTTGACT TTATCGCAAA GGATTATGCC GCAAAGTACA ACCAAAATTC 
CACCTTTCAG GGTGAGAGTC TAAGAATTAC CTTTATCAGT TATGACGGAA 
AAGTGTTGGG TGATTCGGAT GCAAATTTTA ATCAAATGGA AAATCACTTG 
AGCAGAAAAG AGATTCAGGA TGCACTCAAA GGGAATGTCG GTAAAGACAT 
