# Supplementary material for: Genome-Wide Transcription Factor DNA Binding Sites and Gene Regulatory Networks in Clostridium thermocellum
Source: Front Microbiol. 2021 Sep 7;12:695517. doi: 10.3389/fmicb.2021.695517 (PMC8457756; doi:10.3389/fmicb.2021.695517)
Supplement: Supplementary file 5 [file Data_Sheet_2.ZIP › Supplemental folder/Fur_1691_motif_sequences.fasta]

>NC_017304.1:972919..972927
GCATTTGCA
>NC_017304.1:972883..972891
GCATTTGCA
>NC_017304.1:73878..73886
GCATTTGCA
>NC_017304.1:677431..677439
GCATTTGCA
>NC_017304.1:644140..644148
GCATTTGCA
>NC_017304.1:402494..402502
GCATTTGCA
>NC_017304.1:3438399..3438407
GCATTTGCA
>NC_017304.1:3213073..3213081
GCATTTGCA
>NC_017304.1:3102978..3102986
GCATTTGCA
>NC_017304.1:3028639..3028647
GCATTTGCA
>NC_017304.1:300177..300185
GCATTTGCA
>NC_017304.1:2987733..2987741
GCATTTGCA
>NC_017304.1:282019..282027
GCATTTGCA
>NC_017304.1:273217..273225
GCATTTGCA
>NC_017304.1:2704681..2704689
GCATTTGCA
>NC_017304.1:2613822..2613830
GCATTTGCA
>NC_017304.1:2081939..2081947
GCATTTGCA
>NC_017304.1:19722..19730
GCATTTGCA
>NC_017304.1:1791147..1791155
GCATTTGCA
>NC_017304.1:1670286..1670294
GCATTTGCA
>NC_017304.1:1561608..1561616
GCATTTGCA
>NC_017304.1:133384..133392
GCATTTGCA
>NC_017304.1:1231046..1231054
GCATTTGCA
>NC_017304.1:1111854..1111862
GCATTTGCA
>NC_017304.1:1061913..1061921
GCATTTGCA
>NC_017304.1:1048994..1049002
GCATTTGCA
>NC_017304.1:1015775..1015783
GCATTTGCA
>NC_017304.1:761811..761819
GCAATTGCA
>NC_017304.1:670332..670340
GCAATTGCA
>NC_017304.1:609100..609108
GCAATTGCA
>NC_017304.1:607891..607899
GCAATTGCA
>NC_017304.1:581415..581423
GCAATTGCA
>NC_017304.1:580929..580937
GCAATTGCA
>NC_017304.1:3511334..3511342
GCAATTGCA
>NC_017304.1:3302575..3302583
GCAATTGCA
>NC_017304.1:312228..312236
GCAATTGCA
>NC_017304.1:3100085..3100093
GCAATTGCA
>NC_017304.1:2824495..2824503
GCAATTGCA
>NC_017304.1:2790424..2790432
GCAATTGCA
>NC_017304.1:2535405..2535413
GCAATTGCA
>NC_017304.1:2304731..2304739
GCAATTGCA
>NC_017304.1:1473548..1473556
GCAATTGCA
>NC_017304.1:1342367..1342375
GCAATTGCA
>NC_017304.1:1216458..1216466
GCAATTGCA
>NC_017304.1:915980..915988
TCATTTGCA
>NC_017304.1:797977..797985
TCATTTGCA
>NC_017304.1:791858..791866
TCATTTGCA
>NC_017304.1:593673..593681
TCATTTGCA
>NC_017304.1:587182..587190
GGATTTGCA
>NC_017304.1:321638..321646
TCATTTGCA
>NC_017304.1:3079488..3079496
TCATTTGCA
>NC_017304.1:2898030..2898038
TCATTTGCA
>NC_017304.1:2895000..2895008
TCATTTGCA
>NC_017304.1:2859617..2859625
TCATTTGCA
>NC_017304.1:2432546..2432554
TCATTTGCA
>NC_017304.1:2263753..2263761
TCATTTGCA
>NC_017304.1:2206521..2206529
TCATTTGCA
>NC_017304.1:208191..208199
TCATTTGCA
>NC_017304.1:1981905..1981913
TCATTTGCA
>NC_017304.1:1863764..1863772
GGATTTGCA
>NC_017304.1:1728836..1728844
GGATTTGCA
>NC_017304.1:1495359..1495367
TCATTTGCA
>NC_017304.1:109504..109512
TCATTTGCA
>NC_017304.1:1048310..1048318
TCATTTGCA
>NC_017304.1:972847..972855
GTATTTGCA
>NC_017304.1:705445..705453
GTATTTGCA
>NC_017304.1:2973450..2973458
GTATTTGCA
>NC_017304.1:2927859..2927867
GTATTTGCA
>NC_017304.1:2800866..2800874
GTATTTGCA
>NC_017304.1:2694331..2694339
GTATTTGCA
>NC_017304.1:2631453..2631461
GTATTTGCA
>NC_017304.1:2050147..2050155
GTATTTGCA
>NC_017304.1:1596859..1596867
GTATTTGCA
>NC_017304.1:141246..141254
GTATTTGCA
>NC_017304.1:967520..967528
GCTTTTGCA
>NC_017304.1:883691..883699
GCTTTTGCA
>NC_017304.1:870772..870780
GCTTTTGCA
>NC_017304.1:767783..767791
GCTTTTGCA
>NC_017304.1:412837..412845
GCTTTTGCA
>NC_017304.1:3149197..3149205
GCTTTTGCA
>NC_017304.1:3118579..3118587
GCTTTTGCA
>NC_017304.1:2848566..2848574
GCTTTTGCA
>NC_017304.1:2632912..2632920
GCTTTTGCA
>NC_017304.1:261267..261275
GCTTTTGCA
>NC_017304.1:2583952..2583960
GCTTTTGCA
>NC_017304.1:2571981..2571989
GCTTTTGCA
>NC_017304.1:2468387..2468395
GCTTTTGCA
>NC_017304.1:2420026..2420034
GCTTTTGCA
>NC_017304.1:2067229..2067237
GCTTTTGCA
>NC_017304.1:190747..190755
GCTTTTGCA
>NC_017304.1:1631051..1631059
GCTTTTGCA
>NC_017304.1:1268557..1268565
GCTTTTGCA
>NC_017304.1:1176180..1176188
GCTTTTGCA
>NC_017304.1:1120851..1120859
GCTTTTGCA
>NC_017304.1:441401..441409
GCCTTTGCA
>NC_017304.1:3298813..3298821
GCCTTTGCA
>NC_017304.1:174479..174487
GCCTTTGCA
>NC_017304.1:1426111..1426119
GCCTTTGCA
>NC_017304.1:965226..965234
GCATATGCA
>NC_017304.1:847461..847469
TCAATTGCA
>NC_017304.1:796381..796389
GGAATTGCA
>NC_017304.1:772071..772079
GGAATTGCA
>NC_017304.1:3510846..3510854
TCAATTGCA
>NC_017304.1:3488812..3488820
TCAATTGCA
>NC_017304.1:3186862..3186870
TCAATTGCA
>NC_017304.1:3055004..3055012
GGAATTGCA
>NC_017304.1:3003745..3003753
GGAATTGCA
>NC_017304.1:2898019..2898027
GCATATGCA
>NC_017304.1:2562480..2562488
TCAATTGCA
>NC_017304.1:2519991..2519999
GGAATTGCA
>NC_017304.1:2145498..2145506
GGAATTGCA
>NC_017304.1:1872523..1872531
GCATATGCA
>NC_017304.1:1515962..1515970
TCAATTGCA
>NC_017304.1:1400010..1400018
TCAATTGCA
>NC_017304.1:790086..790094
GTAATTGCA
>NC_017304.1:708406..708414
GTAATTGCA
>NC_017304.1:3375900..3375908
GTAATTGCA
>NC_017304.1:3318995..3319003
GCAGTTGCA
>NC_017304.1:3308509..3308517
GCAGTTGCA
>NC_017304.1:3109660..3109668
GTAATTGCA
>NC_017304.1:2362203..2362211
GCAGTTGCA
>NC_017304.1:1316396..1316404
GCAGTTGCA
>NC_017304.1:1101051..1101059
GCAGTTGCA
>NC_017304.1:1027394..1027402
GTAATTGCA
>NC_017304.1:424484..424492
GCTATTGCA
>NC_017304.1:983295..983303
CCATTTGCA
>NC_017304.1:756604..756612
GCCATTGCA
>NC_017304.1:727471..727479
CCATTTGCA
>NC_017304.1:405529..405537
GCCATTGCA
>NC_017304.1:2099952..2099960
CCATTTGCA
>NC_017304.1:679870..679878
TGATTTGCA
>NC_017304.1:60989..60997
GCAAATGCA
>NC_017304.1:3507412..3507420
GCAAATGCA
>NC_017304.1:3308482..3308490
GCAAATGCA
>NC_017304.1:3011157..3011165
GCAAATGCA
>NC_017304.1:2509375..2509383
GAATTTGCA
>NC_017304.1:2492561..2492569
GAATTTGCA
>NC_017304.1:2251118..2251126
TGATTTGCA
>NC_017304.1:2130761..2130769
TGATTTGCA
>NC_017304.1:2049478..2049486
TGATTTGCA
>NC_017304.1:1402996..1403004
GAATTTGCA
>NC_017304.1:1402981..1402989
TGATTTGCA
>NC_017304.1:1336800..1336808
GCAAATGCA
>NC_017304.1:1324853..1324861
GCAAATGCA
>NC_017304.1:1302322..1302330
GAATTTGCA
>NC_017304.1:117642..117650
GCAAATGCA
>NC_017304.1:1173781..1173789
TGATTTGCA
>NC_017304.1:1128034..1128042
GCAAATGCA
>NC_017304.1:109521..109529
GCAAATGCA
>NC_017304.1:911332..911340
TTATTTGCA
>NC_017304.1:855677..855685
TTATTTGCA
>NC_017304.1:767768..767776
TTATTTGCA
>NC_017304.1:3520260..3520268
TTATTTGCA
>NC_017304.1:3018253..3018261
TTATTTGCA
>NC_017304.1:2761501..2761509
TTATTTGCA
>NC_017304.1:2656401..2656409
TTATTTGCA
>NC_017304.1:2627678..2627686
TTATTTGCA
>NC_017304.1:2377029..2377037
TTATTTGCA
>NC_017304.1:2144192..2144200
TTATTTGCA
>NC_017304.1:2085422..2085430
TTATTTGCA
>NC_017304.1:2003539..2003547
TTATTTGCA
>NC_017304.1:1483515..1483523
TTATTTGCA
>NC_017304.1:3550261..3550269
TCTTTTGCA
>NC_017304.1:3513479..3513487
TCTTTTGCA
>NC_017304.1:3287595..3287603
TCTTTTGCA
>NC_017304.1:3013259..3013267
TCTTTTGCA
>NC_017304.1:2878357..2878365
GGTTTTGCA
>NC_017304.1:2848550..2848558
TCTTTTGCA
>NC_017304.1:2725552..2725560
TCTTTTGCA
>NC_017304.1:249569..249577
TCTTTTGCA
>NC_017304.1:1872552..1872560
TCTTTTGCA
>NC_017304.1:1166213..1166221
TCTTTTGCA
>NC_017304.1:791842..791850
GTTTTTGCA
>NC_017304.1:790074..790082
ACATTTGCA
>NC_017304.1:3552268..3552276
GCATTCGCA
>NC_017304.1:3475995..3476003
GCATTCGCA
>NC_017304.1:3315617..3315625
GGCTTTGCA
>NC_017304.1:3272826..3272834
GTTTTTGCA
>NC_017304.1:3038447..3038455
TCCTTTGCA
>NC_017304.1:3030429..3030437
GTTTTTGCA
>NC_017304.1:2788490..2788498
GTTTTTGCA
>NC_017304.1:2275002..2275010
ACATTTGCA
>NC_017304.1:2172215..2172223
CCAATTGCA
>NC_017304.1:1686358..1686366
TCCTTTGCA
>NC_017304.1:1525641..1525649
ACATTTGCA
>NC_017304.1:968647..968655
GAAATTGCA
>NC_017304.1:899156..899164
GGATATGCA
>NC_017304.1:837652..837660
TCATATGCA
>NC_017304.1:703299..703307
TGAATTGCA
>NC_017304.1:485654..485662
GAAATTGCA
>NC_017304.1:3531568..3531576
GAAATTGCA
>NC_017304.1:3271392..3271400
TCATATGCA
>NC_017304.1:3213056..3213064
GAAATTGCA
>NC_017304.1:2976867..2976875
TCATATGCA
>NC_017304.1:2219546..2219554
TGAATTGCA
>NC_017304.1:2011966..2011974
GAAATTGCA
>NC_017304.1:182228..182236
TGAATTGCA
>NC_017304.1:1284162..1284170
GGATATGCA
>NC_017304.1:953072..953080
TTAATTGCA
>NC_017304.1:848955..848963
GTATATGCA
>NC_017304.1:653029..653037
TTAATTGCA
>NC_017304.1:429209..429217
GTATATGCA
>NC_017304.1:426481..426489
TTAATTGCA
>NC_017304.1:3133158..3133166
TTAATTGCA
>NC_017304.1:2980505..2980513
GGAGTTGCA
>NC_017304.1:2339990..2339998
TTAATTGCA
>NC_017304.1:195267..195275
GTATATGCA
>NC_017304.1:1331663..1331671
GTATATGCA
>NC_017304.1:1176211..1176219
GTATATGCA
>NC_017304.1:1058476..1058484
TTAATTGCA
>NC_017304.1:3530722..3530730
GCTTATGCA
>NC_017304.1:3287236..3287244
GGTATTGCA
>NC_017304.1:271593..271601
TCTATTGCA
>NC_017304.1:899176..899184
TCCATTGCA
>NC_017304.1:880633..880641
CGATTTGCA
>NC_017304.1:78554..78562
ACAATTGCA
>NC_017304.1:705426..705434
GTTATTGCA
>NC_017304.1:670342..670350
ACAATTGCA
>NC_017304.1:3519191..3519199
GGCATTGCA
>NC_017304.1:3510812..3510820
GTTATTGCA
>NC_017304.1:3381527..3381535
CGATTTGCA
>NC_017304.1:3298825..3298833
GCCTATGCA
>NC_017304.1:3259235..3259243
CGATTTGCA
>NC_017304.1:3066767..3066775
GCAATCGCA
>NC_017304.1:2898067..2898075
ACAATTGCA
>NC_017304.1:2517588..2517596
CGATTTGCA
>NC_017304.1:2089492..2089500
GTTATTGCA
>NC_017304.1:208167..208175
TCCATTGCA
>NC_017304.1:1928323..1928331
GTTATTGCA
>NC_017304.1:154838..154846
ACAATTGCA
>NC_017304.1:1462749..1462757
GGCATTGCA
>NC_017304.1:1186001..1186009
GGCATTGCA
>NC_017304.1:80284..80292
CTATTTGCA
>NC_017304.1:628167..628175
CTATTTGCA
>NC_017304.1:3014499..3014507
CTATTTGCA
>NC_017304.1:2991076..2991084
CTATTTGCA
>NC_017304.1:2878313..2878321
CTATTTGCA
>NC_017304.1:2547133..2547141
GCCGTTGCA
>NC_017304.1:1990932..1990940
CTATTTGCA
>NC_017304.1:1127989..1127997
GTCATTGCA
>NC_017304.1:881003..881011
CCTTTTGCA
>NC_017304.1:815246..815254
TCAAATGCA
>NC_017304.1:3326205..3326213
GGAAATGCA
>NC_017304.1:3034479..3034487
TCAAATGCA
>NC_017304.1:2973473..2973481
TCAAATGCA
>NC_017304.1:2803628..2803636
CCTTTTGCA
>NC_017304.1:2003502..2003510
TAATTTGCA
>NC_017304.1:1826022..1826030
TAATTTGCA
>NC_017304.1:166383..166391
TAATTTGCA
>NC_017304.1:757107..757115
GCACTTGCA
>NC_017304.1:2987699..2987707
GTAAATGCA
>NC_017304.1:2958976..2958984
GTAAATGCA
>NC_017304.1:2081966..2081974
CCCTTTGCA
>NC_017304.1:1676345..1676353
GCACTTGCA
>NC_017304.1:156274..156282
GTAAATGCA
>NC_017304.1:133394..133402
CCCTTTGCA
>NC_017304.1:1045412..1045420
GCAGATGCA
>NC_017304.1:967501..967509
GCAACTGCA
>NC_017304.1:781582..781590
GATTTTGCA
>NC_017304.1:622519..622527
GATTTTGCA
>NC_017304.1:588670..588678
TGTTTTGCA
>NC_017304.1:3501456..3501464
GATTTTGCA
>NC_017304.1:3293153..3293161
GCAACTGCA
>NC_017304.1:3192258..3192266
GATTTTGCA
>NC_017304.1:2776272..2776280
GCAACTGCA
>NC_017304.1:249580..249588
TGTTTTGCA
>NC_017304.1:2003020..2003028
TGTTTTGCA
>NC_017304.1:1652074..1652082
GATTTTGCA
>NC_017304.1:973308..973316
GCCAATGCA
>NC_017304.1:81523..81531
GGATTCGCA
>NC_017304.1:790054..790062
GCCAATGCA
>NC_017304.1:517235..517243
TGCTTTGCA
>NC_017304.1:465486..465494
TGCTTTGCA
>NC_017304.1:3519153..3519161
CCATATGCA
>NC_017304.1:3441319..3441327
TGCTTTGCA
>NC_017304.1:3340147..3340155
AGATTTGCA
>NC_017304.1:578..586
AGATTTGCA
>NC_017304.1:3205239..3205247
TGCTTTGCA
>NC_017304.1:3070253..3070261
TGCTTTGCA
>NC_017304.1:2747625..2747633
GGATTCGCA
>NC_017304.1:2644681..2644689
CGAATTGCA
>NC_017304.1:2595806..2595814
AGATTTGCA
>NC_017304.1:2153408..2153416
GCCAATGCA
>NC_017304.1:1719913..1719921
TGCTTTGCA
>NC_017304.1:1385739..1385747
TGCTTTGCA
>NC_017304.1:951514..951522
ATATTTGCA
>NC_017304.1:923080..923088
CCAGTTGCA
>NC_017304.1:3192245..3192253
ATATTTGCA
>NC_017304.1:2707719..2707727
ATATTTGCA
>NC_017304.1:1686401..1686409
TTCTTTGCA
>NC_017304.1:1302292..1302300
GTATTCGCA
>NC_017304.1:1127429..1127437
TTCTTTGCA
>NC_017304.1:953048..953056
GAATATGCA
>NC_017304.1:64666..64674
TGATATGCA
>NC_017304.1:628140..628148
ACTTTTGCA
>NC_017304.1:595286..595294
TGATATGCA
>NC_017304.1:3301357..3301365
GCATTTGCC
>NC_017304.1:3272788..3272796
CCTATTGCA
>NC_017304.1:3252812..3252820
TAAATTGCA
>NC_017304.1:3219807..3219815
GCTTTCGCA
>NC_017304.1:2633793..2633801
TGATATGCA
>NC_017304.1:2333252..2333260
GAATATGCA
>NC_017304.1:133349..133357
TAAATTGCA
>NC_017304.1:870759..870767
ACCTTTGCA
>NC_017304.1:546973..546981
GAAGTTGCA
>NC_017304.1:2029836..2029844
TGAGTTGCA
>NC_017304.1:1474024..1474032
TTATATGCA
>NC_017304.1:64682..64690
TTAGTTGCA
>NC_017304.1:2848633..2848641
GATATTGCA
>NC_017304.1:2621637..2621645
GATATTGCA
>NC_017304.1:1602195..1602203
GCGTTTGCA
>NC_017304.1:972901..972909
GTATCTGCA
>NC_017304.1:78570..78578
TCTGTTGCA
>NC_017304.1:598528..598536
GCATACGCA
>NC_017304.1:436480..436488
GCAATTGCG
>NC_017304.1:429155..429163
ACATATGCA
>NC_017304.1:3530752..3530760
GACATTGCA
>NC_017304.1:3354697..3354705
GACATTGCA
>NC_017304.1:3222822..3222830
TGCATTGCA
>NC_017304.1:2365998..2366006
GTATCTGCA
>NC_017304.1:2003032..2003040
GTATCTGCA
>NC_017304.1:1421047..1421055
GCAATTGCG
>NC_017304.1:445194..445202
ACAGTTGCA
>NC_017304.1:3252822..3252830
ACAGTTGCA
>NC_017304.1:3014457..3014465
GTTGTTGCA
>NC_017304.1:217867..217875
GCAGTCGCA
>NC_017304.1:2071798..2071806
GCAGTCGCA
>NC_017304.1:2025436..2025444
ATAATTGCA
>NC_017304.1:1321017..1321025
ACAGTTGCA
>NC_017304.1:2709804..2709812
GCTATCGCA
>NC_017304.1:870728..870736
CCATTCGCA
>NC_017304.1:767747..767755
GTACTTGCA
>NC_017304.1:1863793..1863801
GCATTTGCT
>NC_017304.1:2644710..2644718
TGATTCGCA
>NC_017304.1:2144148..2144156
GTTAATGCA
>NC_017304.1:2067040..2067048
TCATTTGCG
>NC_017304.1:1352000..1352008
GTAACTGCA
>NC_017304.1:653012..653020
GTATTTGCG
>NC_017304.1:3026130..3026138
TCATTTGCC
>NC_017304.1:312257..312265
GTATTTGCC
>NC_017304.1:562991..562999
TCGTTTGCA
>NC_017304.1:2168122..2168130
GATTATGCA
>NC_017304.1:1158441..1158449
GCAATTGCT
