# Supplementary material for: Genome-Wide Transcription Factor DNA Binding Sites and Gene Regulatory Networks in Clostridium thermocellum
Source: Front Microbiol. 2021 Sep 7;12:695517. doi: 10.3389/fmicb.2021.695517 (PMC8457756; doi:10.3389/fmicb.2021.695517)
Supplement: Supplementary file 5 [file Data_Sheet_2.ZIP › Supplemental folder/GlyR2.all.500.fasta]

>NC_017304.1:4998
ccgcttcaaatataggagggaaaaatgcaagcaattaataatgaaatgagcaagtatgacgaaagtaacatacaggttttggaaggtctcgaggctgtgaggaaaaggcccggaatgtatatagggagcacctcgtcaaggggtttgcaccatttggtgtatgagataatggataacagtatagatgaagctcttgccggattctgtaatgagataaaagttataatacacaaggataattccattacaaatattgacaacggcaggggaatacctgtcggaatacatcctaaacttggcatatcgactgttgaggttgtccataccatactgcatgcgggcggaaagttcgacgggcaaggttacaaggtatccggaggacttcacggcgtgggtgcttctgtcgtaaatgcgctgtctgaatttctggaagttgaagttttccgtgacggacatatatacaggcaaagatatgaaaggggaaaacctgtaactccggt
>NC_017304.1:10245
caggaaactgaaagagctgaaaagaaaatataaaaaattcatgaatggatctgacaataaaaatatcgaagaattactgcttgataatataaaactgtcaaatgacatatctttgaagaataaagagatagaaaacagggtaatgagtctggaaagagacttgcagcgttgcatacaaaaagttggtgtggtaagatacaacgcatttgatgatgtgggcagcgacttaagcttttcgatagcattgctggacgacaatgacaatggagttgtaataagcggaatatactcaagagagagctcaacaacatacgcaaaaaaaatagtaaacggaacttccaaaaatccactttcagcggaagaattacaggctatatccgaatcaaaaaaaataaattattaaatatataatgggtgaacaaaatgtataaaaataaaaacagtaaaacattgtgggtctatgcggtagtactttttgcctgtgcggcaattgtattgtt
>NC_017304.1:14338
ccccacaaactcataacagttccaagatatttcttgggcacataatccgtcagtacactgaagccaatagagctattgcacccaagccccagtccggtaaaaatctgaaagataatcagatgaaggtaactttggctcaaagaggtaaggaaaaggaataatgaccagattaaagtacccataattataagtctttttctgttacctttgtctgcaaggtaaccccaaacgatgcttgacaaagcagtaaagagtattgttacggctgaaacacttcccatggccgatatatgcacatttaagcttttggcaatggacgaaaacaaaggcggaaaaagaccgacgacggcgtagtcgagggaagcaagaaaaataaaaataaaaacagtataaacagtcctaaaatccattttacctttagccataatttataaccctcacatgtgtataaaatatgtaaaccaatccttagcagatttaataatatattatttataaaa
>NC_017304.1:16261
ttcgtttatcttttacatttcacagggttaacgattaaactttacggtaagagcattatacactattaccgacatttctccccgggtgagcttgtgatttgggtcaaggttgaggttggctgacagcttgagctcggcggctttatttattacattgcccggccattcacctttcagagtcttttcatatccaagggcacgaattacaacagccaaagcctcagcgtaagttacgtcattgtcaggtgctatggtattgtcagggtacccggaaacaaggtcgtacttgatggcgcgccttatattgtcataagcccagtgacttttcttaatgtcagtaaaagtgacttttacgctgtcgaggttggtatcggcatcatatcccatcaggtttacaaccaaagttataaactcgcttcttttgattttgttttcaagtcttaaagatccgtcttcataacctttcattattcccagggttacaagagcatcggcattct
>NC_017304.1:16955
cattaaataataattacaattatgtttaaaaaccaaaaaaatacatataagtgcggaataattcaaacttcaataaccaaaactaaatttagtacaacaaaaggaggaaaaatcatgtcaaaaacagttgcagcaatttttgataattacagcgatgcagaaagagcagcctaccagataaaagagcaaggactcagaaccgacgatatttcaatagttacaaagcagggtgaaaaagatgacaatacaaagggcatgtttatgggaacaacagggcagatgaatgcggacatgaccgcgggaagaaacaaaggcggtgtgaatgacaatatatccgacggagttatatccggagggatacttggaggactggcaggattgttaatcggcgccggcagtatggttataccgggtcttggaattgtggctgcggcaggtcccataaccggacttgtttccggagcggtaacaggaggcattgtcggcggacttattgattt
>NC_017304.1:17664
tatttcccctcgcttttattattggaatttattcagatgttactgtttttattctacgagtgtttcatcaacaacttcattcgaagctgcaggatcgggtgttggatcagatgtaggcgataatactgtttcgggagccggagagttggtttgtaccactttctcaacttttttggtacctctcttaattatggtttcatagggtctgtagatgcttctgtgaatcttgttgttacttacaacattaccgttaatctttactattttatatgtgtctattgtatatcccgtatatccggattgaacaaccactgtcttgccttcttcaagatttgggtcgtctatatatttgacgggtgatggctgggaacctacctgaacatgtttaagttctacggtttttcccggctcttcctttgtgccgtaaattgtaaaagatacggtgttgttctttacgctggacacaattttaatcggccagtttgtattgtttttaaact
>NC_017304.1:28614
aggcatttacatttttcacaatttaaatgagccaacggtttttgtaactccggtatatcctttttttcttgctctggtctttaagttgtttgggacgggatttgccggccttcaggctgcaagaattatacaagcggtaataagttctgtcacgatactccttgtttatttaattgccggaaagctttttaataaaaatgtggctttgcttgctgcatttttggtggcgttctatgttccaaacattgtaacagtaggatatatgctgacggaaacgctttttacgatgcttctttgcctccttttgtattttagcctgttgttcgcaaaaaagccaaaaaaaaccgggtttgtgtttttaggagtgctttgggctgttgccacattgtgcagaccaaccatagccctgtatccgatttttttatttgtctacctgttttggtcggagcgtataaaaattgttgagatgataaagctgggaactgttatgtttttggcat
>NC_017304.1:48246
cagagagcctgatataaactcggaaagggttacccaggcgattttcaaccagcctgttgaagtgattgaggaaaagggcagctggacaaaagtgaaagttgtggacggatataccgggtggcttaagtcgaagtttattgacagggattgtacaagcattatggaggaaaagtatactgacagagccgtgattacgggaaagacaaaaaaagtttattcctccgcgggaggaggagtgacgctgaaagatgttgtaatgggaactgagctttttataaaggaaaaaaaggaccgttattacgaggttgctctgcccggaggaattacgggatggattgatacaaaagatacaataaaagttccgtcgggaagtccgataccgaagacatccgcacaggattttgtggctactgtgagtaaattcacaggtacgccgtacctgtggggaggagtcagcagctgggaaggtgttgactgttcggggcttgtgtatatttgca
>NC_017304.1:49515
cacccattaaaagcacagtcagggtgttttccagcgacagttcttttcttgcctgttccttgggtatgctcttcaaaaactccggtgccacgggaagtccataagtaaatattcggtcttcggaaatcccgcattcaatcatgtctctttttatatagtcatgggcaacaatataggcctcaatattattttgaaaccagaaagggtgatttacaaaatcagttacaattgctattgacggcacatcgaggttgtaatgttttttcaggtgtgcaatcatttgcaggggaaaaggatgagtgcacactataattgagggtttgaagctttgtatcagtctatgaattttgggagtcaaaagattgctaaaacccctgctcattctgtctatgttttttatatgttcggacattctgtaaagcccaccgtaaatttcgggtacatatttgacaatattaagatatccgtctacgacgacggtgtgaatcaaaggatttatg
>NC_017304.1:57334
tttgagatattgccaaaggtaaatgcgctttcttcaattgaaagtttttatcaccagcgtttccttatatacaagtatttaatatatcatcacagtaaagcccgtatggatgaaattgtaaaggaaattacttttttactgcttgagatttataacagcaaggaggtaaaatacgattcagtcaggagagtattgacagattataatttcgattttctttgggaaaaatgtgacgaagaggagtattattattgtaatgaaaattggtactttactattttgcaggcaatatatataattatacaaggcgtcagtaaccctgatgacaggactgagaaacttaagactttgattgagacttttattttcagaaaaactgaaaacatttactcattttttaaaagatatgatgcctattttgattttatgcaaaaaatgtacataaagataaaggaagccgaagatatagaatttggtgattttgaaaagaagatgagggg
>NC_017304.1:61473
tgtcttgttttataagatattgcggtaaggagttatcgtatttgcgactaaatcctccggcttcttttgaacggtattcaatagatacggatttgtcattgtcatcatagtaaaactgtactgcatttttccgccaattaggatttgcacggacttcgggagaaatgtaattttcgactgtgttttctgtaattaaaaacttagcgtcatctttttcaggaagatttgtaaccttagtctgtatcattgaaaataatgctgaatagtcgtcattttcatcaggtacaagataacgatcatacctgtgtgcatcagccggttccatctttatttctttaccacccaaaggaccatcatatgagtttagatctctaaataagtattcaacttttcctgttattttagtacgtggagtcgtaacattcattgtatttcttgtaaacacatccccttcaattgttatattgtctccctggtataaagaatcaccactggagaac
>NC_017304.1:64267
aattattccgatatataaatagcaggttcaaaaaatataaggatagaaggcgatggggtatggatctagctactattatagggttaattttaggtgttatatgtgtaatatggtctattatgcttgacggtagcctattgtcgttctgggattttgcctcggtaattattactcttggcgggggactttgtgccactcttgtttcatgtaaaattaccgaatttgcaaagataatgaaggtaactgtgaaggtactaagaggaaaagaaccaaggccgcaggacaccatcaggatgcttgtcgagctttcgctgaaagcgagaagagaaggactgctttctcttgagtctgaacaggaaaatattgacaacgattttctgaagcaatctcttcaacttgttgttgatggtgttgaacctgaagttatagttgatacaatggatcttgaattagaaaacatgaaagcccgccatgacaaaggcgtatcactgtttaaaacc
>NC_017304.1:82913
gtgaataaattgcttcaagtctgacggcgtaatgctgcggaaaacgtattggatgttttaaaaatctacaagttaattaccagaactattctggtaaaaataaaaaacttgaacacaaaataaatgttgtgttcaggaaaataattatgtgaggtgtataaaagtatgttaaagttaaaaaaagtaatagctcttcttgttacaacaatgcttgttttatccgtgttagttggatgtggaaacaatacaaccaacaataacagcggcacaagcggaccaagtacaaacagcggaacaagcggatcgggcacaaacagtggtactacgtcgaacaatgtaaccggaaaaaccgatttggctgacaccaattttgacacaagctatacgccaaagagaacatcatacaagatttactgcacatacaagaatattcatgcctggtatgatgctatcaaatgcggtattgatgctgctgtaaaagagctggcagaaaaaggcgt
>NC_017304.1:86331
attgagcttcttgtatacagcctgagcggacttttggctgcaactgcaggtgtgttgatggcttgcaagctggcctccttccaggcgagcataggtgaaagctggcagatggattccattaccgctgcggtacttggcggtacttccatggccggtggaattggaagcgtcgtaggtactatcatcggtggtctcttaagcggtgttattacaacctgtatcacacttctgaggatttcatcgtactgggaaacaattgttacaggtgctgtagtattgattgcagtattggttgacgccatgaaggataacgtttcattgcgtcagaggattcaagggataatctttaggaaataacatgaagatttatttaatccggcatggtgaaacagactggaataaaaaactgaagatacagggtcaggccgatattccactgaaccagacaggaagaatgcaggcagagattgctgcaaaatatctggacggaattcaatttg
>NC_017304.1:88273
tattaccatgtcggcaccggtaagattcaagcctgttcctcctgcttttaaagagatgaggaacagctttcctgtgccctggttgaaggccttgaccatttccacacggtcttgggctttggttgagccatccaaataaaaatactcaacacttttttggtcaaggaactgctttataatttccagcatgcttgtaaactgcgagaacagcaaaatcctgtggccactgtcaaaggcatctgtcattatttcttccaatgcctgtattttgccgctttcgccgctgtaattttcaataaagagggatggatggcagcatatctggcgaagccttgtcagaagggacagtatttttatttgacttttttcaaatccgtttgtttgaagctccatggcaacttcagcctttgccttcttaagataagcaagataaattttcttttgctctgtggtcatttcacagactattttagtttcgattttctcaggcaggtctttta
>NC_017304.1:137227
cataggacagacgcctttcaacaattttgtgcccgatgcaaacatagaagatacggagggcgctgttgaggctgtgtgtgagttgttgaaacgtcaggaaattatacttgaatattatatatgaggatatggggggttgtaaatgacaattaaggtaaatggcaaggacgtaacacttgaaaaagaggttaccgtaaaggaacttctggagattcaaaaggtggaaatgccggattacgtcacagtacagataaatgacaagattttggacagaaaggattttgaaaccttgacggtaaaagagggcgacgtcgtggaattcctttattttatgggaggcggcgcgatatgaattttaccaatgagcagatggagaggtattccagacatataattttaaaagatgttggggtaaaagggcaaaaaaagcttctggagtcgaaggttctgattataggaacgggcggccttggagcgcccgccgccatgtttctggccgc
>NC_017304.1:139551
ttctcaaaagaggatttgcataaggttattgaagcaactttggcattttttgaggagcatggaaagcccggtgaaagatttggcaataccttggacagagtaggctgggatttgcttaaaaacaggcttgaagaagtattgaaagcgggatgatgagaatacaggaaccgtttggaatggaggaatggatatgagcgatattaaagctgatgcttttgtcgatatcactgatgttgtttgtcccatgacttttgtgaaggcaaagattgccatagaggaacttgaagaggggcaaatccttgaaattaagatgaatgagggagaacctattttgaatgtgccaaggagtttcaaggaagaagggcatagagtgcttgatgttgtcaataatgaagatggtacttttactgtttttgtggaaaagggcaaggtatgaaaaattataccgttcctggcattatgccaacgaacggtataatttgaaaactaagatatgcaaa
>NC_017304.1:148984
ggtctaatgaatttgttatttccaaatctgtatctaaatagatacctccataatgatataaaatatgtaatctggcatagtcggatacaaaagcccactttttcatctgataagcctgtaaagtaaaattattgatatgcacattaaaattatcctcattccattctttaatttcgtaatctggcaagtgaactttccaactgtccatacatcgttcgattacgtcattttttttgcctcttccaaaccaaaagtaatgaatgactttaggtatcattgcagctttatcctccttaattgtttagaagtataaatttaccgagaaacatataaatccaacaatttcagtctggcatcgtccaaaaaatcctcttcaaacattgagtacttataagattcacagcttttgcacacgggatatatttgtttgtttagtgacagcaggtttcttctgaatttgttgaattcttcacccacccaaaggctgtataaatcattgt
>NC_017304.1:156878
aaaattcgtgaaaaaatcccgggtcatatttaccgatttggtccaatgcatcttttctgtaacatgcaagtacacctacaatcctttttctttccatccactttctaggatcagacttgttgaattgcgatgctacaatttccatttcttccagactgctaaacttaagacctgggtcctgattgttgctcatgtttgatgacatgggtgaaacataagctattctgtcatccgattcaatacactttagcaaattatcaagccaattttctgtaacataagcatcgtttgtcatggcaacatagtatttgcacttcgccatatctattattagatttgcagcaaaaaaggcacctaaattttttgtaattctaactatttttttcttggggtagtcaatagatttaaaaaattcaaaagttccgtcggttgaaccattatcgcataggattaattcgaaatctatgtgactggtatatttgaataaatactcaatacat
>NC_017304.1:166889
tttcctactgcctttctgtattcccgcagctcttccatattgattttttcacttaaggatattatttcatcatcgctcattgcattgccggtatcgcttacttcgatatttaacctggcaggccaattttgacgtttaaattcttgaatttcgtccgcaattaaaatgtttactgtcaaatcttctattcttgtaatatgccaaatattccaggcaatagttacatcttcttttgtcggcattgtgacaaaagcttttttgtccaagccttcccaaagctcatcttccagtgttggtatattcctgcagtacacatcgtgtgaatgcaccatggaatgcagatcttgtattaactcaatcgtttcgttaaacttgtcttcatttagtattatattttttagttgtttttgttttggattccagtccctagctacactaaacatttaaaatcctacctttttaaaatatgtaattgcttataacaagacaatagatatatt
>NC_017304.1:169483
agatatggcatggtcagctgcataaagttgttaagctgataagctctgaatctttttatttccaggttttcaggagtaatcattaataatgtcggcattatattatcaaccttcctgtttataaaagcaaccatttaaggggcttttgcatgcggttgcgtttttgtaaagttattatagatttattctttatatgtaccaccggtattatctttggataatgtaccacacttttcaattaataggcactttactaatgttttgcataccggtctgtgtctcgttcctttaggaataatgatgaaatccccggcatccaaatcaattaaaccgtcgtctaattcaatttgcatttttccttctattacataaaacatttcatctgattcttcgtgaatatgaaaacggcacctcagtaattttggattataaaattcgaatccttacatgaccggctttgttcacccatatgggaatgatatttcagtatcatactgttt
>NC_017304.1:170984
tgtttaaatcctttaccattcccttttcttttaaactttcaaatgattcgtccattatttcgacatcatattttttgaaatattctaatacagtttttttatctgcattagtagcattttctaacgtatgcgtatctatagctatatatttcatatcatcattaaggccttcatcaattggcatgagtgaatccaatgccaatatgtaaacatctgctattattactgctgctgttattaacagagttattgtctattgttttcgaacaagctgtgattgcaaataatgacagtatcgttattaaaatctatacttttctcatcctgcacgcccctgttattttatgattaattctattcactgcttttttcttttgactccatcagaagttgtccgcccaccggcttattttcaaactccctttttctcgattcagaactctgtgaagaaaattttgacgaaaagtaagttgaaatgcgactgtgataatctcgggtat
>NC_017304.1:172926
agaaaaacttttatatcagagaaatttcaaggatatttatgatgcggtcattaggtcatgtgaatttattgaagaagtgtatctgaaaataaataagccgctcaagaatgactgttttgattatctcaggtcttttgtaaaggaaacggtattcgaaaaatggggtatgatccaggatgtccgtaacatcaaaaatcattatgcgcaatcacaggacaaggttaaagccgacatgttccgaagactgtacaatgtaatgagggcgctttccgagccggagggaatttacattgctttgattgcccaaacctacggaaaaaattatatggctgatgaatttataaaaaatgtgcatcatgatgacaaaatttccatggttatgtcatgggatgatgtggacagggcgaaaaatctttttttgagtctgggggatattgacaggggagcaacttctgttagaaaccgcttatttttcgaaagagttgatatcgttatcaggg
>NC_017304.1:196551
tgctgccaggaccagaggtcccagcacaagaacaaggaaaaagcgatgaaagtgctaaggtccaagctctatgagatggcacgggagcagcagcacaacgagattgcccaggagagaaagagccaggtgggtaccggtgacagaagtgagaggattagaacgtacaattttcctcaaggccgtgtgacagaccacaggattggacttaccctttacaagatagatgacatacttgacggtgatattgacgaaataattgacgcgttgattacgacggaccaggcaagcaagcttgcaaacggcgctgaagatgatgaggattaagatgatataataatttgtcccctgttggaatagaatgttagtaagaaaaaaaacagggggataattgtgaattatttgatgaaagttactttgattggccttgtctcaggtattaccggaaccggtattggaggcttggcggctttttttgttaagggtataaaccgacgtttcct
>NC_017304.1:212482
tgcttagggacacggatgtggtagtggtggtaacttcgcatatatcccatgacaacatgtggagagtaaaaaaggaaataacggatattcctgttatctattcagaatttgacggagcaaacagaatattggagaaggtgattgcagcggagaacaactggaaagaagtgcgtacggcaaggtaaaagcgcgcttgcaatcaatgttaaaggtatacttcgatattaaaggtatgctgtaattagccgataaataatatgacataaacctgttacgggtctaatttggcaggaaataacagtgaattcgtacttgcaatggaagttgtttgttattacaggctgtagagcggggggttcatatgaaacaatttacaagagttcttgccgtggcggttacggtatgcctgcttaatgttattttgccattttcgcagcttaatgtttttgctgcttcgattccgataaatgtctacgttgatgatttttcggacggagatt
>NC_017304.1:248007
gattgaaatattggaacctgcgaaattttcaagatatctgtaagatatgtgggctattactcccataagcaatgaagataccaaaatcttgaagaatttaaaactcattgctttcattcccaaggggcctattttttttctcagcgttacaaacatcaatattgtgatgaatatgcctactatgctggttgccagtgccagacccccgattcccatgtatcgggacaaaattatattcaaaacaatattgagcgccatgccgatacctgcgttaattgttggggttttagtgtctttgacagagtaaaacactcttgaaagaacatccctgattccaaatgccagcatacctatggaataatagaacagggatacggaagtcatatctaccgcggttttgtcaaatgctcccctgccaaacaacaatgcaactatttcttttgaaaaaatcatggcacctacagacagcggcactaatagcaatgttactccgataattg
>NC_017304.1:254930
gaattgataattgctccctgaccgattacagctccggcatttactacgacatgtttgccgataaaaactcctttgtcaatttgagaatgtttactgactttagctgaagcatcaactatattgggaattataaatcccatctcacacagggtattaaaaagccttatgcgtacggagggattgcctatgcttcccacagcaacaaacgcgtaatgatacccgtctttgtataaagagggaagatccctgtcatagcctaatattggtgttcccaatactgcctttccgacattttctttagtgtcaataattcctatatcatcatactcatccaaatcaagaaggctgtctaaaacagatttgcagtgacccccgccgcctattaacagaatttttttattcatctttttccaaccttctcttcattttttccatttcatcaaactgccccatgtccatccagctgttttcgcttattggatagacaccgattttttctc
>NC_017304.1:283412
aggttgtatttaactttagtaataatgggctgaaaaagcttgatgggattggacgtggtatagcgatgatgcaatgaaagtcatttctaaaggtatcaaacccgatttgataaaaagagttaacgatttaaatattaaatcatctgactatgataattttaaaattgtcgggcatgaatctattgaaggatttgtttcagaaaatgtatgggtattcaggtatagtaatgccaatttgccataagtagaccggataatgtgactgtaactttatttagacctgttgatggcggagcttattggcttgaacaaattagactttatggaggtggttcgattgtcttctgaggtaactaaaaaatatccatgtccttgttgtggatataaaacatttatttctcctcctccgaatacatttgatatttgtccggtatgttattgggaagatgacggtgtgcagtatgcgaaacctgattatgcaaatggtgcgaacaaaatta
>NC_017304.1:293457
ggtttcaattccgctgcttttttaaaattttcaagagattcctcatacctctcaagactggctaaagtggtgcctttggcattataggcttttgccaaatctttgttgatttcaatggctttgtcgaaaaactccagggcttcttcgtattttcccaaagcatccagggcaagacctttaccgagataagccatggcattgccggaatctgcttctataactttgtcatagtactttattgcatcttcgtatttgcctgaatcaaatgccgattcggctgctgaaaagtaaatattggtttttacaaaattgccgcatgaagtaaaaagacagacaccaagcactaaaataaacagtaaaaggcgttttttcactataatcccccattctcaacaagtcaaatagccggtgtttaagatacagcccgtgcttaaagtgcaaaccgctcaagccaaaccttcgaaactttcaaatttgatgttccaaaggcaaataaaaac
>NC_017304.1:306002
gtcacggtcaagtacttcatttaaaacaagcttgaagttttccaccggaaacagacttgacttgggggtggcgctggcaaaattaatggtattttcattgattttaatatgcccgttgttgattaagttgaggtcgtcgctttgataaagctcatccagtataatgttgcggtctgagtaattttcgctttgcttgggcagaacaacggcaacatacgtaccgcttcccggcctggaatatacatagccttttgtttccaggtgtttgtaacaggacactattgtcactgaattgacattgagcaaggccgacatttgacgtattgaaggaagtttcagatcagccggaagtatcccgttttcaatcatttcggcgattttgtcgctgagttgcatatataaaggagtgcctgaatttttatcaagttttacagacttaaacagttccagcatttcaatcaccacgcgcagcttttgtacacgcagctattgtaacagaa
>NC_017304.1:307239
ggtgtatatttctccgtggattttgttgtgtactttgcttttgtcgctgtttttgggcttcagcaagagaagaaacgagcttgtggtgctggaaaacggtgcaaattcccacagaaagatactcaaggagtattcactggaatttatagacaatatgctttccattgtcacggcctgtaccgtgatggcatattccctctatacttttatgagcagcaatgagaactattacatgatgttgacgataccatatgtattgtacggtattttcaggtatcagtatatcatataccagaaaaaagagggtgggagtcctgaagagactgttctttcggacttgccccttatgataaacataattctctgggcacttacaagtataataattttatacgttgaataggggaaggggatatatgaaaaagttaagctattatgtatgcattagcctgtactatttgatagccaggcatttgcccggttcggacactccatacagc
>NC_017304.1:308548
aaaagtcagggtaatgtataccaaccactttattatgagaaacaatcttcccatcaggattgccaacagaattatcacgcctttggaatccaatattattgctgtgtgcaaccggggacgggacatgatgatttccaacggtataaatccaaagaagattaaagtgatattcaacggagttgacgtaaaatactggagtgagccggtggaatcaacggtaagagaagagtttcagatagatgacgatgtgtttgtaatgctttgtgcctcaagatttgcccatgacaaaggacacaaatttttaatcaatgctctttatgagctgaaaaaaatgaccaatcggaagttcaagtgcatcctgtcaaacgacgggccgctgcttgaagagtgcaaaaaacaggttgaggacatgggcctttccgacgttgtgatatttgcgggatttcggaaggatataaaaaatcttatatacgggtgcgacctttatattaattcttccg
>NC_017304.1:324625
tataaaaaagaacttaaaacatatttctattctccgttggcatatgttttgtccggaatatttgtattggttttcggaatatactttttaactcagacaatgtccaaagtgggacagggtattgcccagtttgtgtttggtggacagctttattttgcaagtttttggcttgtcatgttgattcccatattgacaatgagagtgtttgctgaagagagaagaaacggaacggaagttttgttgatgacttcaccggtgagtgttcctcaaatagtaataggaaaatttcttgcagcatttaccgtatttttaaccatgacggcgctgacggcaattttccctattataatatccataaaaggtgagctggttctttcagccgcattatccagttatctcggctttatattgttgggagcttcgtttgtggcttttggactttttacttcttccataacggagagtcagataatagccgcagtgctgggaaccgtaacgct
>NC_017304.1:327095
acagtatggtcttgacaatcctgtaacggtaacgctgaaattttcggacggtacggttgcggaaatagaagtgggtgatcaaacacctacaggaagcggatactatataagagaaaaagggaaaaacaaagtatatacaattgcctattacgcaggaaacatactcaaggcaaacgaaaacagcatccggaacaggtttgttcttgatgtcacatcacaggatgtaacggagctggctgtaacaaagaagggaaaacggtcctttaaacttgtaaagtcggatgacaagggatggcatatgacagagcccatagaggcaaacgccaacatggtcaggctgaatacggccctggaggcgcttgtgagggcggaagttatagattatattgagaaggatgttaaagacctttcaaaatacgggcttgacaatccgtcctatgttgttgaagcggctgccggaagtaaaagagtgactttgcttatcggcgatgttaaagaaa
>NC_017304.1:347537
aacggtattgaggttacagcctacatccccggtatcgggcacaaccttcaggaacacagtgttgtgttgataaggggcggaagggttaaggacctccctggagttagatatcatattattcgtggaactcttgatgctgccggtgttgcaaaaagaatgcaaggacgttcgaaatatggtgccaaaaggccgaagtccagtgcggcagctaagtaaattcgtgcaacgtgcatgtacgatgtatgaaaaaattgtaatgtaacaaaataataagtgccaggtacgttgtttatatataaatttaatatatcagcaactacgggcactgacgacgactgaaagcagtcggcgagtaccgatgatattgtctatatcatgaaaaggagggaagaaaagtgccaagaaaaggaaatgtgccaaagagagacgtattaccggatccaatatataatgacaaagtagttgcaaagcttatcaacaatattatgattgacggtaaa
>NC_017304.1:354484
ttccaccacactgtacaatgcagcggaaaaagccggcctggaaataacggaaaggcattcccattccaagaaagtgccttatgtaccccagggcaaagatgcgatggtatcctacggttcttccgaccttaagttcagaaataaccgtcaaaatccgatagttatcaaatcggagatatccgacggaaaagtaacggtgcggctgtatgaaatcaggaaatagtgtaaagggggtaaaattacattgccatgccgtataattatgataaaataatttgtgacaggaaagctttgaaattcgtcaaaaactatagcgctgtcgtgaaaataatgatataaatataattaaatgcaaggaacgcaagattttttaagatttttgggaggctgtaaaagaaatggtaaaaaaagagattacaattaacaatatttcaggatgggaagcaaaactggcggctatgtttattcaaaaagcatcaaattacaaatcaactgtgtgg
>NC_017304.1:360114
gtcaatgtcacagatgaggatgtcgaaaaggagcttaaggcagttgcggaaaagaacgccagaatcatgtctgtggaagacaggggcatacaaaaaggcgatatagttgatattgactttgaaggttttatagacggagaaccttttgaaggcggaaaagccagcggttatgttttagaggtgggttcaggaacatttattgacggatttgaggaccagctcataggaggaagacccggagacgatatagaagttaatgttactttccctgaagactacggcaaaaaagaactggcgggcaaacctgcattgtttaaagtaatcgttaatgatgtgaaagttaaggaactgccagcaattgacgatgaatttgcaaaagatgtcagtgaatttgatactttggaggaatataaggaaagcatcaggaaaaagcttacggaagctgccgaacacagggcaaagcatgaactcgaggataaagtagtggcaaaagtggtcga
>NC_017304.1:362556
cggacttatccccgaatttgtgggaaggctgcctgttatagtcactttgcattcccttgacagagaagctcttgtgaagatactgaccgagccgaaaaatgctcttgtaaagcagtaccagaagctttttgaaatggatgatgtgattttggaatttgaaaaagaagcgattgaggcaatagcagacaaggcaatcgagagaaacaccggtgcaagaggattgagagcaatacttgaagagattatgctggatgtaatgtatgacataccttcacaggagaatgtggaaaaatgcataattacaaaggacacggtggaaaaaatggtaccaccgactgtaataataaatgaaaacaagaaatcggtaaaaaagccgattaataagaaatcccgtgtaaagaaagagtcagcctcctgagaatgtgcagaaataaataatataaatattggcaaagccgaaagagctaaaagggtgagaaattatcctgaaaggctctttt
>NC_017304.1:366617
attattacaattttttttattttgaaggtttagaaggtttgttacccaattgagagtttatttccgaacagttgtttaccataaatttatgtaaactcaaattaatatttttgttcaaagggagtaaattatgtgagtaaatttgagtaatttaatgaattaagtgggcaaattattgctggaggatgtaaaaaaattcgggcggatatgttttatccacccgaatacaaagtgtagtattccattacttttttaacgtaattttgggtttcggcaaaaggaggaataccaccatacttgataacattgtacgggccggcattgtatgctgcaagggcaagaacaacatcgccgttaaatcttgcgagctgatccctgatataccttgttccgccgtcgatattctgtgcaatatcccaagggtcactgacatttaaggcatctgccgttccaggcatcagctgcattaaaccttgggcacccgagtgagaaagagcata
>NC_017304.1:401552
acgtagtttcggtgtacatgtgggctatggcttttgttaatggaggagaaagcgttgcaacgttaattatgtggggcatttacatgttaaatgccatctttatgtttgttaaatggtacagggaaagcaggaggagtgagataaatgtataatgttgggatatatggagggtctttcaatcctctgcatttggggcatatcagatgtataattgaagctgcgaatcaatgcaaggaactgcacattattataagctgcggcgtaaatcgtaacgagataccgccaagggtacgataccgttggatttaccaagtgacaaagcatattggcaatgtaaaaatacactttcttgaggatgacgcagttgataaaaacgcctattccaaagaatattggcaagaagatgcgcaaaaggtaaaagatatggtaggaaagccgattgatgtggttttctgcggaagtgactatgatgaaaacagcttttggaagcaatgttatcc
>NC_017304.1:425027
tgaaatatctgtttgaagatacggaaaaaaccctgggagctgtcatgatagtggaagtggatccgctgaagctcgcagacagaataatttcagacatcgatgaaaagagaaaggctttgatgtggaaatgaagctatctaaggaaaagaagctatctaatgaaagacgttttaaaaggaggaaattgatatgaaaagaaaagcggcaattttcatattactggttttgattatattaagcttggcaggctgcagtaatggagacagggcggccggaacggcaaataacgggacaaatgccaatacggaagtcaaaacggtaaaaattgcttatctgcctattacccatgctcttccgctttatgtggaaaatgaacttgcaaatgaaaactttaaaaattttaaactggagcttgtaaagtttggttcgtggacggaactggtggatgctttgaattcaggaaaagtggacggtgcgtccatgcttatagaacttgcaat
>NC_017304.1:432659
attaaaaaaatatgcaggagggtgaaaaatgtataaaagattattgtcgtcagtactgataattatgctgttattatcagcctggtcgccaatatccgtacaagcttctgatggaatcaatgacattagaggtcattgggctgaagaagacttgaacaaatggatggaaaaaggtattttggtgggctaccaggatgggacgataaggcccgataataatatcacaagagccgaatttgtcacattaattaacaaggttttcgggctttatgaattaagccgggagcaattcgcagatgttgaagactcaaaatggtattcccgtgaaatattaaaagccagggctgcgggatatattgcaggttatggaagcaatgttttcaaacctgacaattatattacaagacaagaagccgttgttataatcgcgaaagtttttgaactccaaagcggcagcaattatacaagcaagtttaaagatggaagtctggtaaaggaat
>NC_017304.1:439056
tatgaagaacttaaatggcaaaagagtaaaaagcactttacatggtacttttaaagtaaagtgctttttatattacaataattttagatacaaaatgacaacatcaggtaaaattaattgtaatgtgaagaaaaatatagtaagataaatataaagggagaaaacgtcttgcttctatatttattctacacagttctgtatgttgcattgtctgtttttcttgccacggttatatcgtgtcacattacagtaatgttacaacactgcataaaggaataatgaaactgaattaaaattttcatttatataaatttatgcagggaggaatctctatggagaacaaaacttcgataaaagttttcctggcattgatgcttgcggttcttatgccggtggtttcatgcatcaatgtgtcaaatgcagtgctttctgacggggataagtatgagtttgaagacggtatccataaaggtgcccagatttataccgactatgtcggc
>NC_017304.1:487136
agacaaaacgatattttggcggtagtagagtaattatattaccaacttcaatacaaaaagtatcctaaggaggttaatcatatggcaaagcaaataaaatttggtgaagaagcaagaagagctctggaaagaggcgttaatcaattagcagatacagttaaagttactctcggacctaagggaagaaacgttgtacttgacaagaaattcggttcaccgatgattacaaatgacggtgtaaccattgctaaagaaattgagcttgaagatccgtttgaaaacatgggtgcgcagcttgtaaaagaagttgccacaaaaaccaacgatgttgccggtgacggtacaactacagcaacacttcttgcacaggctataatcagagaaggacttaagaacgttgcagccggtgcaaacccgatgcttcttaaaaagggtatagcaaaagctgttgatgcggcagttgaaggtatcaaggaaatcagccagaaggttaaaggaaa
>NC_017304.1:495176
ttcaggtgtgtgtaatcgaataggatttgacattgaaaccattggggacataaaagttgctatatctgaagtttgcagtaaaatagtaagtatgggcagtaaaattacggacaactacactattatatatggtgtttcggaaaatactttaaatgtggagtttgtttgtgacgatccttctataaaatgtatatttgacgaggagaaagacggtctggcaataagcataataactgcattgatggacaatgtggtattgtgtgacaaatcaaacaggataatatccatgtcaaaagtgcttgaggggaatagatagtcatgatggacgatgcagtaaacaataacaatgttgtaaatgacagcgatgagttgtttagagaatataaagagacaaaaagtgttgaggtaagaaacaaaattgtaagcaaatatctttatctttcggacatacttgccaaaaaatttttaaacagaggcattgattatgaagacatttatca
>NC_017304.1:518801
aaaggaggtataagaatgccagcgcaaaggaaactcggacgtccaaccgaccagagaaaagcggttttaaagagtcttgttacggctttgtttcaaaacggcaagatagaaactactgaagcgaaagcgaaggaagttaaaaatatagctgaaaagcttattgcaatagcagtaaaggaatgtgacaacttcacatccaagcaggtaaaagtaagtgctgcaaagctggattcaaagggtaacaagattactaacacgaaaaagtccaagaatggaaatgagtatctggttgtagaaagagaaatcaagacagacatgcaaagagttgacaacccttcaagactccatgcaagaaggaaagtaatgagctggttgtatagagtcaaagacagtgaagggaatacaatcaaccttgcaaacaagctgtttgacgaaattgcgcctaagtacaaggatgtgcagggcggatatacaagaatgtacagaatcggcccaagaaa
>NC_017304.1:550169
atactgtctgcccgagtgtgcatacaaggtatcctgatttccgataaaaatacaatttttgattatttgcctgtcgccgcggatataagcagctacggcttgcttgtcttttacgtcgatactttcatcaaaggaattttcaattgtgatgttttcaaggattgtgtcagttccatagagatagaatgatgcggaaccggatgtaccgtatgtggtgccgtcaggttttagtttacccgcataattgtcatatgtaatgattgtttttgtattgctttctccgatgaggtgtatgttgtttttcctgattgtaacaacttctttgtatgtaccgtttttgacaaatataacggttctttttgaactgtttgacggtactgaatcaattgcggcctgtatggttgtgaaattgcctgtaccgtctttggcaactattatatccgcattgaccgctgcggaagacacaagctgaattctattgattagtaaaaagaacaggc
>NC_017304.1:553220
agcattgaaactgtatcaattgaagaacaaacgtatacaatttgcggatatttggattcagattttacatatggacaaaataaagctgcatttttcaaatcgggatttaatgttgctataagaggtactaatctttatgacataacagatgaaaatgggtattttgaaataaatggagttccatcaggtacgcatactttggtgataacaaggccttattaccttgatgaaacaattactaatattgtaacaggatttgaggatagagttgaaataagcactgttgcaaagcctataaaaatgacggcaggtgatatagtagttgatggcgctattaatcaaagtgtttttggcaagataaaattcctcacttttgcaaaattttttccccaaggcaccggtggggaatttttatgtaaaccttgttatttcacacatctaatttcatgtattcaacctcgattcccgcattctgttgctttgtccgaaaaacaacagta
>NC_017304.1:554664
ccatatattatcttaatattatcttaatggctgtggaagcatctgatatatccctgtatatttcaatgctcccgggcgccgagccagttgattaagatagggcaaccacttcatactttgctgtttatagttaccgtacagcctggcgtgacgtactatctcccgatagctttcatcaagtattattacattattagcagtcagtttaattaatacatagcctttttcgtgtccggcgtttacattgcaaaataccgcttcaaatccataatgctccataaatcttatgaagtcgtctgtcaggttacgacccccgcctttaattaccttggtaactatggtacttgcattatcaaaccatatctttgggggtacacctcctatgtgttcaaatattgtctttaaaccttcgaataaacattcctggttctctcctttaaatagctgagtgtatcctttactactgtaaggaaaagacagattaaagtatttaccgttat
>NC_017304.1:582670
cggatgtcatgtggacaatgcagcaaattctttttatgagagcggacaaaagggttgccatttttctgtgggatgaattggccaaaagcaatcatacaaccatatatctgacccatgatgaaattgcccgttatataggcagtgcacgggaggttgtaacaaaagtgctgaagtactttgccagggaaggcgtagtgtctttgggtagaggaaaaattgaggttattgacaggaataaactaaaaaaatatctgtaatgtgacttggttacatacaccaccttggctttctgataatcttttgtcagaagaccaaggtgtttttttaatggaggggtgaaaatgtcaccgaaaaaatatgcttcagttgaccggagccgatgcgcttcttgcggtgaatgcacccgagtctgtcctaaaggtgcaattaatgtgttctatgggtgttttgccgcggtaaatatcgaaaactgtatcggttgcggcaagtgtgcaagggcc
>NC_017304.1:587398
ttcgcaggaaataagttaaactttcttgcggagggatttgcacataggttgcaggaagctaaaataacaactgaaaatgctttaatgtgcacactctgtgtttctagtttagctgtatcatacatgaattttgccgcctttggttcaagaacgtgtaaaaataccaaagcggctaagttactcaacgtatccggatcagtttgcctgcatccatttcacaaacggtgtcacacaaagcatcgatatcttcgctgtaatgggagaacaaaataattgtaactccctgacggtttaaatttttaaacagtgttctcatttcagtgacaccttgtttgtcaagcccggtcatgggctcatcaagtatcagtaattccggcttttccattatggcctgtgctattgccagcctgtggcgcattcccagagaatattttcgaacagttttttttcatatggggatcaagtcctactttcaaaagagtttccttaatttcctcaac
>NC_017304.1:588023
cgttcactataatctcacccgacgtcagtgtcataaagccgcatatgcacttgaacaatactgttttgcccgaaccattgcgaccgataattccgtgtatttttcctatctcaaaactgacatttacattatttaacgccaccgtttctttaaatgctttacaggcatctcttacttccactatattatcacattaccaactgtattgttcattttttaccatcctttctctccataaatcacattattccatgccttcagccgtgtttatgtcttttcttgcaaagaatataacggaaagtatactaagtgttattgacactccaataagaaatgcaacggcatatggaattgacggagagtcacccgtgttgtgccaatccagatactgcaggctgctccagctaagcggtgaaaaataataaactttcagttctcttgttatacaccctacaaatatggaaaagtatgagataaaaaccagtatacctgccgttatt
>NC_017304.1:592132
agacagttctatttgtatgaagacggcaaacagattttttattccgcattaattgatgacaacattgttgaggctacatgcaaacattcatgcaatcgtacggtaataaaatataagacggcatgtaatctggaaattacaagaaccatcttcctggtgcctcacaagaagggattccctcttgcaactgaattacagagaattgaaataaagaatgcgtcggacaaggcaaggaatttgtccattacatatacaggaatgtttggaacgggtgccgttcatgcgatatttgaggacgtaacatatacaaatgttatcatgcaaagtgccgccctttacaatgacaagggtgagtttatcggaataactccggattattatcctgaagaatttaaacaggatacaagatttgtcacgatgattgtccgcaacggggacgagaaatcattcccgcagagtttctgcacggactacaacgactttgtaggcacaggaacatt
>NC_017304.1:618255
tgatgttagtttcactggcatgggtttcattgcctgtttgttccaaagtagattgtgattctttcgcgcttatcttatctttatttatattcctattggtttgagatttgggagaaagtaaacaacctgtgataattgcagttaaggaaaggctaaaaataacaaatagtacaggtttgacaagtttacggttcatttttgctcctcccaaaatgtacaggttatttgtaatatatcgtatgtattacaaaagtaaaatatattgtcatatagatatcctttatttgttcagcacaaaatacgaaagtattatataattgtatattaagtacaattaaagaaaatgtgaaaaatgcgaaagtgtataaatttatcaagccacaagaccctttaaaagaagctgttgagatagcggagaagctaggaattaaaggagaagtgaaaaagtttgaaaatatgaatacatattcaatagagagtgatgctgggatatttgaata
>NC_017304.1:645099
tttatatgagaattatgcgcgaattatactttttacttacgcagaaattgataaaattctagcacaatttagtcgatataattatgtaaagtaattttgacgaataaaaaccttataatggttttaatgacataagtttcaatatcggaaaggggtaatatatgtgtttaactctttgacaaagaaaatgttaggtacggtaatattaatatctgcgatatgtaccgtgtcattttccgtaaccatattttatgtattggagggtgcggttacaaggcaaatggaaagtgacggcagagcattggttacgtcgataaaaagacagattgtaagcaataatattactgatacgaatgaaatcagagaaatatttaaggaattaaaggagcaaagcaaaggaaacattatttacatgtccatcacggatgataaacagaacattctggtttcttccgatgatgaaagagtcagcggcaatttggaaaacgatgcttcaacat
>NC_017304.1:650990
aaatccaggcagcaggcacagtatgatgatcaaataatcagcaaaatcgacagccacgctgacgaatcccagccggttttggaaggtgatgatgagcttcttccccaggtgatagatatgatagttgaatacgagcaggcgtcaacgtctctgatacaaagaaagttcaagataggatactcgagggcggccagaataatggaccagctggaggcaaacggagtgatagggccgtttgaaggcagcaagccgagaaaagtattgattacaaaacagcagtggcaggaaatgaaatacatgtcctgacgttatccttgtgattttgaataaagcctgtgattttgagaaaactaagtttaaaattatttttggaggagacaggcgctatgaacaataaggataatgtggtaattgaagagttaaactccctgcttgaagggaattatatggcaatacacgggtatgaaaggtatatacagcatgtgaaagaccccaacata
>NC_017304.1:654691
aatttcgagaggtacgcctgatgagcttctcaaaaggtgttcatatatacttttggattcaaaaattgtaaaaaagacaagaaagatttacagggaaataaacagagtgctcaatgacatgataaacaggtgctgtacggtatatgcccttgcaatcaaggatgtgtcaaaaaccgatataattacaaatgttgatgcctatatagacggtatgactcttgtggcccttattggcatgtgtcgtgcataaatactattgttaataaggtctatatctggtataattttaatattatattatataacgaaatattcgcagtctatattattgtattaatatgtcttattgtttgtaattatgaatttttggaggatgcttatgtggaccagagaatatttgaaaaccagggcaaaaaaagttttaaaagtgtcatactggaaagcttttgtggtgagtctcattttaggaatagcaattggggacagaggcggcggcagtg
>NC_017304.1:668062
agatgaccaaataacttatgaatatcataatggtaaacttgtgaaagtcattgacaggtatggaaatacaatcaaatatcattatgaagacggaaaattgagaaaaatatacgattgcgacccaagtaatgaaaataactcaatagggagaatacttaccattaactacgaaggcgataaagtcaaaagcatacaggatagtacaggaaggatagtaacttatacatacaataatagcggaatgctggaaacagtaaaggaccttaacggcaatattacaaaatatttgtactaccctgctgatgacgagattgaaggacagagatacagacttaaaacggtttcgaaaataaatgattcgaatcaagaagttaaaatacttacaaatgtatatgacggctatggacgtatgtacaaacaatacgatactgaaggcaggcccacatactacctttatacagatttgatttgcgatgaaaagggagaacagcctacggata
>NC_017304.1:682146
tgtgcctttaaaagaccgcagcggtgaagttttaggaatgtggtttgtcggtatgccaaaaagcaatattggcagcaaggacagccagatacttatcatgaggatttcaattgttgttatttccgtattgtgcggtatattgggctgcgcattgttaatgctttatgtaaagaagtttttaaacgatatagatacccacaaggtttcattccttgaatccaattcaagcggtaataaaactcagcgcaaagttgtaatgttatcattattccttataggcacgtttttcctgatttggtttactgtacagggcttcacaatcggtaatgtggtcaacaaccttgaagacagtaatataaaagacaggctgaatgcgtgttcacaactgggagaaatgttaattaatgaaatgcataaaggggagtggacaattaagtttaacaaactttataagggttcccttcttttgaatgatgacacttcaatagcggaaaaaatta
>NC_017304.1:714968
aagggatatgcaaatttaactgaatacaggaaaagcggaaaacctgaaacaaccggaattattggcaagataggatttaaagccttaaagcttggcaagacggagatcaaatttgagaacacacccgtcatgcctggggcaaaagaaggaacactgctgtttgactgggatgcagaaactataacggaatataatgtaattcagcctaaagaacttgcaataacgttaccggacgatgcacacattgctttggaacttgacaagacaaaagtgaaagtgggagatgtaattgttgcgacagtaaaagcaaagaatatgactagtatggcgggaattcaggtaaatattaaatatgaccctgaagtattgcaggcgattgatcctgcgacgggaaaaccgtttacaaaagaaacattacttgtggacccggaactgttatcaaacagagaatataatccgttgttaacagcagttaatgacataaattccggcattataaa
>NC_017304.1:722934
atgacggctgctttgggtgacggatgttcggtatttaccggagaccggcagataaggcaaagaccgcttggacctttgctttgcgccataaacaaccttggggcggaggctttttccaccagaaacaacggaagagcgcctgtggtggtgaagggaaagcttaaaggcggaaggacagagattgattcggttacatcccagtatctttcgtcaatactgattaattcacctcttattccattggataccgaggtgattgttacaaggctcaacgaagttccttatgtggacatgacgttgtggtggcttgataaactgggaataaagtatgaaaatcacgattacaaaactttttacataaagggcggccagcgttacaggcctttaaacgttacgataccaggggatttttcttcggcaaccttctttgccgtccaggctgcaatatcgggagaggagttcgtgctggacaacctggatatgacggatccccaaggaga
>NC_017304.1:733504
ttctttttggatttgccggttgatatctttctatattcccaaaactcggttcccttgtttacaaagaacagaagggcaagtccggcggctccgtaaattgcaatccacttgctggcggcgcccaacccaaagaacagtccgcttaggaacaaaggcttcaaagattccttaagggttgtgttgtaggatttgtttataaagtagtcatacatgtggtaatacatgagtatgacaaataaagttacatagctgtctattgttgctattcgcgtctgactgaaatgcataaagtcaaacatcattaaaaatgcagtgcaaaacgcataaaatctgtcatggaagaccttttttccgaacatatacattaccggcaccatggcaacaccaaacagagtgccgactattctccagccgaaaggcaccattccaaatacgaggatacccaatgctatgaagattttcccgagaggtgggtgggttgtttcataaggagacattct
>NC_017304.1:735974
gtattgtttcaacctcctccatcgtcacgttgtcgaaagatgcttttcccgtactcattccactgtatccgccgagtccaacggtaacttttattctgtcaacaccgctttcggtgataacatacaattcgacgtattcccaatcgtcggttgttcccttgattcgctttgatgttactgtctgttctgccacggaaagatttgcgcctttaccttcttcacttacgttttcagtttttatgtaacaggacagcttgtacttcttgttttcttcaaccaggacgatttgtgaatatctgctgtcatttaatttgttgttgataatggtgacgtatttttccccgaacttggcgccttcggtttcaactctaaaatttgatgcgccgggagatttgtcgtaagcttccctcatccagtttgagggttcgccgtctataagcagttcaaaagaaccgttaaagatgtaattggtattttcagcacaggaaacaactgtaaga
>NC_017304.1:743365
tgaataatctctattgaaaaaataaaatatattagaaaaggtgaattatgagggtattgggaatagatttggggagcagaacggttaaactggtcgtttttgaagacggcaattttgtaaacagcatgatttacgacactgcaactttttaccgtgacttttgctccaatgtaaaccaaaaaatcaacgttgattttgaaaaacttgatataggatactttgacagcgtggtaagcacaggctacggaagaaataatgtaaatgtggaaaatgcaacggtgatactggagttaaaagctcacacttacggcgcggtgtggcagaccgggcttgatgacttcacgcttcttgacataggcggccaggacagtaaagttatatcggtcaggaacggcaaaatggcggacatggttttgaacgacaaatgtgccgcatcctgcggaagatatcttgaaaacatggcaaacattctcggtatcggtcttgaagagcttgcagga
>NC_017304.1:764919
tatggactcggttcgaaggataccagaccgtcccaaatcatatcagtatttgagaatttgaagcaggatgagccgaaaaacaactttacaattggaattgtcgatgatgtgaccaatttgtctcttccggaaggggacataattgagaccacacctcaggggacaataagctgcaaattctggggcttgggttccgacggtacggttggagcaaacaagtctgcgataaagataataggagacaatacagacctgtatgtacaaggttatttctcctatgacagtaaaaagtcaggtggaactaccatttcccacttaagattcggtccgaagcctctgcgttccccatatcttgtgtataacgctgattatatcgcctgccacaacaagtccttcatatacaattatgatattttaaaagggcttaaaaagggaggtactttcgtacttaactgtccgtggagcgaagaggagctggacaaacatcttcccgcgtcaat
>NC_017304.1:768012
tgcaattatttgcaaactttgcttttgcagagccgaccgaaaagaacactatatttttcagagacatatcaggacactgggcggaagaatcaatcaagtacctggcagaacgtggcttggtaaaaggctatttgactgacaacggatacataattaaacctgatacgtacataacaagagctgaatatcttaccgttcttttaaatacaaaaccgaatctcaaggttgtaagtgataaagtaaaattatttgttgacgtaaaagataatgattggtacaaagaagtggttgataaagcatcaagtaatggaattctcgaaggatatcccgatggaagtttcaagcctaataatccgattaccagggcagaaatttctgcgttaatggtaaaaatcaacaattggaacgaaaaggatattactgaggatgctgatgtgttttctgatgttcaaaagaattcatggtactatgcagctgttttaacgtgtaagttaaagaag
>NC_017304.1:773429
tcaacaccggaacagataagaaatttcatacttggaaaaacaacagatccgtccaaattccagagtgttgcagatgaccctgaaaacaggcataaagttggagttgactgttcgggactggtagcttatgtgcttaatgaagcaacagaaggagcgattcacaaaacccacgggcaaaccggttatgcaaatggaattagtgcggcagccctcacaaacactaaacttggacagaaaataaccagggcgaaagatattgttccgggagctataatgaatactgatgacggcggtcatgttatcgtaatatatgaagttgtaaaaacaaacggaaaagttactcaaataaaatatgcacattctaatggcaaacacgggcctcataaaggatacattgacataggagatgaaaatcaggacttggacggaagtgcacaaacgtggcatgatatttcatatacggaccaaaaagctaaagagctttatacctataccatttt
>NC_017304.1:792934
ccgggttacataggtgtcagtgcttctacggcttatagcaagtcaagaggctatggttttaatactccctggaatatgagggatgttgcggcatcaggcagcggtcttacaagtgatgctgttcaatttctgacatatggtacaaagagtgaaaatacttttaatgtcgaccttgacaacggtctgtatgaggtaaaagtcactttgggaaacacttcgagggcaagtgtggcggcagaaggtgtttatcaaataataaatatgaccggtaactgtgcaacggacaagtttcaaattcctattacggacggacagttaaatatactggtgactgcgggaaaagaaggtacaccttttacccttagtgcccttggaataagaaaaatatcggatgttcccgtaacaaacagaactatatatatcggaggagattcgacagtctgcaactattatccgctggatacaagtgctcaggccggttggggacagatgctgcataa
>NC_017304.1:800702
catggcatttctgtcgttgatgttcggtgcgattgcaggctcaaccgctgccactgcgtcctgcgggtttgcaaagaatttaagaaaagatatgttctatagtattcagaactattcttttgaaaatatcgacaaattcatgacatcttcactgattacccgtatgaccaccgatgttaccaatgtgcagcatgcgtatatgatgctcattcgagtggcggttcgcgctcctttaatgttgatttttgcatttgtaatggcatttgtaatgggcgggcgcatggcatggattttcctggttgtcgatccgttccttgcaattggccttagtgttataatttacaaagcattgcctttgttcagaaaagtgtttaaaaaatatgacgctttaaaccgttccattcaggaaaacattaaaggtatgcgtgttgtaaaatcttttgtccgcgaggactatgagcaaaagaaatttgatgcggcggcggaagatgtgtgcgcgg
>NC_017304.1:802074
atgcccgagacaaccaagataattatcgcccagagaacggcttctgttgaagatgcagacagaattatagtaatggatggcggaaccataaacggaatcggaacccatgagcagttgctggctgagaatacaatctacagggaaatatatttttctcaaaacaaggcaggtgtggaaagtggaaaataatgtcaagaaaaacaaaaaatcgattgtgcttcgattgttcaaagatatattggagttttacccggtaatgttaccggttgctattgtgtgtatattattcaatgcgactatcagctctattccggctgtatttatgcaaaacgtgattgccattgtggagaataactggcggaccggagactggaatgcggtagggggaaggatattatcccttgttgccgtattggtggcattttacacgctgtcgatccttagcggtattgcatacaaccagatgatggcgattattacccaggggactttgaagaaat
>NC_017304.1:843714
cctcccttgaacggcgctgtctgttcattcatggagacggaacgaatgaagaacttctcattgatgagggaatcgacacaatggacgcatgtgtatgcctgacggacagggatgaagaaaacgttttcatctccctttacgccatgcgcaggggagtaaagaaggttatcacaaagataaactatattcatcagaatatggctaaaagtctaggtttatggttgggaaatattattacgcctcaatacataacggcaaaaactgttatccgttatgttgacggactgagcggggcggttggaagaaatattatgaccattcaccagatttattccggtgatgacgggaatgttgacgcaattgaattccaggtgaacaaaaaagcaaaatgcattgatacacctataaaaaaattaaagctgaagaaaggaattttgataggctgtataagcagggattttgatattattattccatcaggagaaacagagattcatatt
>NC_017304.1:895054
gggagaagctacgctggattacaacgtccttagtaaaaaaataaatgtttctttaccggatgaaaacggaatgactgcagaattggatgtgggtgatggttggttggttagcgatgtaagtggtggtgtaaatgtgacaaatgtgacaccgcaattgtataagtcatttgaagtcacgggaaataaaataccgggcggaacacgtcagactactgttacattgtatccggaattcagtacaacaatacacagaaaagatgttacatatgattcggcgacaggactttatgataatccggaagagaaaaaatatcttgacggaccgtcaacaagggcaaagactggagctgtggaagctgaaggtaatgcaaccacgacacgcaggtatagatgtggaggatgcgtatggattccggatgactcggaggatagctcgagtggtacttgggtgtgtcccggacatactgaaaacatttcggctacattcggatatgttgcgg
>NC_017304.1:926195
aaaagagagaaggaggcaaagcattttgtcggaacaggtattacactgatgcctaccgtcggactgttaattttctgtattgtatttgttctgaaaaaacaaattcttcttctttgtggtgccacggagaatgtacttcccctggctatgacctatctcggcattacagccataggactgcctttccagctctttactactgcaagcagcagtttgattcgggctgacggtagccccacatattctatgatttgtaatgttaccggtgctatattgaatgtgttcctggattggttgttcatgtttgtatttggctggggaattcaaggtgctgcgacagcaacagtgattgggcagattgtatcctttctcctttgtgcaatctactattttaagttcagaacctttcaaataacccgaagaatgttgggtataaaatggtattatgcaaaacggattgcaaaacttggaacttctaatttcattaatcataccattat
>NC_017304.1:931821
cgtcccgacggagaaatgcagtcttttgaagagaagaaagagagccttaccaaatttatagtaaaaacgcagggagcagatgaaaacgttgcctggaaaattgcagaaaatatgatgcacaagttaccggcatggaaggaatattttaattaaaagaagggtgtgcattatcaacttgacattattttgtcttcatgttgtcagtaaatgcgttattaatgctttaccttaaacagtcaatacgttgacattcatcaacttcagtcacgttaagacaacagcatttataagaaaggaaagtaactaatgtatattgaattaagaaatgaaagattgttgctacgtccgttcagtgttttagatttacatacagtatacgaatatgcgtcatatgcagaaaatacgaaatatatatgattcattttcctcataaaagtatagaagaaatacatagctttttagaggtcgttagtgcggaatggcagaagaaagaaccatct
>NC_017304.1:948813
cttttttagaaaattgagtacattaaggaacaatgatgcaagcagcgaagaaaccagtgacacaacggtaatctgcgtattgatggaaggaccggcagtatctttgaacgggtcacctacggtatctcccacaacggcagctttgtgtgctgttgaaccttttccgccgcaatttcctgcctcaacatactttttggagttgtcccaaagaccgcctgcattggacatcagaagtgcaagcaggagtccggaagtaatgttaccggtcaaaaatcctccgattgccgatgcaccgccgataaagccgacaagtatggtcgagaatattgcaactaatccggcagggatcaattccttaagagagcctgttgtagcgatatctatacacttgtcgtaatccggtttggcattttcctttccttctttaagccccggaattgtatcccattgacgatgaatctcagcaaccattctctgagcgtttttgtcaacacccagca
>NC_017304.1:952800
tacttttgttgattacgctgataataagttttataataccggaacttataaaaagtatacaagtgtttttaagcaatatgggagcatatatagataatttcagggatttgaccaatgagctttccgaactcttgggacttgaaaggattgacctgtcgtctttggacaaattgattcttgagtacacaaacagattgggaagcagcttgaccgagctgatgccgaaaattatcagcattacgacgggggttttgtcattctttgcaacattggtaataacggtggtgttctcgatatatattttggcgggaaaagaaagacttatcggacaatgcaaaaaagttttcagcacttatcttcccgagtgcctgtacaagaagggagcttatgtgtatcgtgttgtggtggatgtgtttaacaaatatatatatggacagctggcggaggctttcattttaggttcgctttgctttattgggatggttatttttcggtttgaa
>NC_017304.1:1006209
ggatttaagagggggcagaacagaccggacaaatccaaatggatacaaagtcagaatgacggctgttgatgcaaatcgcggaagaatagtggttcttccggacgatatttcctattacggcattgatccggatcggcttgaggttgcaaaagcagtgaggatgagtaccagtgttccttttgcttttaagccagtggaagtcttgaaaaaggacggaggcagtgtaaagaagcattacctggttgacggcggtgtattggataatttgcccgtatggcttattcaaccttcaatggcaattccgcttattgtctgcgagctaaagggaagggataaactgtttagtattatgacgcctcttaacatcctgaaaggccttgtatccgccgtgcatgatttcggcatcccgaacataaagcattacaagaatagttatcttgtaagaatatataccggggatatttcttttctggattttgaactgagcgagaaggacaaaa
>NC_017304.1:1008110
tgatcctttgccggtgaacaattggatgagcagtttgaaagaaaccggaaaatatactgttgacaatacaatgaagaaaaagatatcggaaatattctggggcggatattcaaacgaggctgaaactttaaagacgatagaggctatatacaaggaatacggatatgtcattgatacccatactgctgtaggtgttgatgtgtatgacaaatatgtaatttccaccggtgacgtgacaaagacggtcattgcgtcaacggcaagtcctttcaaatttaatgaaagtgtggtaaaagcagttttgggaaatgaagcgttaaaaggaaggacggaatttgaacttcttgaggttttggcaaaagagtgcaggcttaaaataccggaaggtttgaaagatcttgacaaaaagcctgtgcttcacaaacaggtttgcagtaaatttgatatgaaacagcaggttgaaagtattcttggtctgtaaaactgattaaatttcgggt
>NC_017304.1:1016165
ggcccgctatgtggcggaggcatttggtgcaactgtcaggtggaaggatgagattaaaactgtgtacatagatgcaaacaagacagataaagttgaagatgaggacgatacaagggaagtagccgggtttattgtaccaaaggatacggatttaatggttgccgcttcaaaagatgatactagctatgaggtggtgttcacaataggttttttaaaaaaggatgttgaaaagcagaaagatgatatggagaaaatattgttacaaaaatttagtgaagagacagtaaaagaaataatgagtgttgtaaggtcaaaagtaaaagatacggatgttattgaggcaagatacttttatgacaaaaaagcagatcagtatatgtacatgcctaagtcatggccgatcagaggttcaacaattaccctatatatatacagaaaaggagacaaacctttttaagacatcagagcaaattctgaggagaaagttggatgacagaaag
>NC_017304.1:1029519
taattggaattttgaatgttgatccttttggccgggaactctttaacggaaagtatttctatgataccaacggtagccaaataaagaaggaagaaaacggcagggtaacgttatacggctatgacagcgtaaacagacttgagaaagtttcttatcctgaaggaatcgatgagaaatttgcttatgataatgcaggaaacaggattgcccgggaatttggcaagttactcgagaattataaatatgacaaaagcaacaggttgatacagaaagtgtccaatggcatagtgacagattatgaatatgatgccgggggcaaccttgtaaaggaaattgaaggagaaagtgtaagaagatttgagtatgatgactttaaaaggcttgtaaaagtaataaatcctgacggtacatatatggaaaacatatatgatgccgagggaatgagagtgcagacggtagaaaacggtgaataccgaagattcatatttgacggaaataat
>NC_017304.1:1069037
agagctggagaaactgcaaagggcttgtcagggacagaaaagggagttttacggtagaggcggccataattatccctgctgtaattcttaccatgttcgcactgattttggtcagtgagtttttgtaccaaaaatcatgtatacaggctattgcggacaggacggcgcagcgtggtgctgaaatttggaactctccgtccaaagacatgatttatggtcaaattactttggataatatggatgacatagacctgtattggcgaatatgggagatgagcaaacgtaaaaagcaaaaggaagagaaaattgaaaaatatgcgggatatttattgagtgattctcccatccttggcgagcccatcgaactggaaatagaggcaggtatagtggaagattatatagtatacaaaaaactgagggtaagtgtaaaagccaaatataaaaatcctttttcgtcgctgctgagagttttcggtataggaaaaactataacaattaaa
>NC_017304.1:1098236
gggattttgctgaaaggaaaaaccgtggtagtgggtgtttgcggaggaatagccgcttacaaggctgtggagcttgtcagcagattaaaaaagcttgatgctgatgtgcatgtcattatgactgccaatgccgtaaagtttgttgcgcctctcaccttccgctccatatgtcacaatcctgtaataaccgacatgtttgaggagccaaagatatgggacatacagcatgtttccctggcgcagaaagccgaccttattgttgtggcaccggcgacagccaatatcataggaaaagttgccgggggtattgcggatgacatgctttcgacaactattatggcagcaaattctcccgttttgtttgtgcctgccatgaacgacaagatgtatgaaaatcccatagttcaggaaaacatcaaaaaacttgcgtcgctgggctatctctttatggagccggatacggggcatatggcctgcggtaccagcggaaagggacggtt
>NC_017304.1:1197706
aacggatgcaaggtaaaatttgccgggagcggagctataggatggacacttgtagatgacgagacgtatgaaggagacttgtatcttggaggaggagttttagacttaaacgggcatgaattgaaagtaactgggaacctgatacaatcaggaggaaccatagatataaagggaggaaagctttacatagagggagactacaggctgcagacggagaatacggatgcgaatgggaacaagacatatacgtacagtaatggatatttaaagatgacggacagtggatcatatgtaaaagttggaggagattttataacccagagtcagaacagtcatgagggatacttgacggaaggagtattggaggtaaagggagactttatacagaagagacaaaatgcgtataacaactttaaagcatcagggaaccacaaagtgatactgagcggagataagctacagagagtaagttttgatacttcatcatcatcaagttcata
>NC_017304.1:1304725
gatttggagcccgtaaggtggagcttggttttgagaataatttaaaaatggtggagtcaattattgagtttgcgaaaaaagaaggctttgatgccggaggaatcagcgaaggtataggcagaaggtacgggatttccggggaactggaccatggagcgctggtgcctctttattatataagccgggtgtattcggattttaaacttgttcatgttgcaatgtccacacttactttggaggaacattacaagtttggtatgtgcataggcgaagccgtcagaaattcagatgaagacgtggtatttgtcgcaagtggagatttggcacaccgccttaccagtgacggaccctatggctacaacaagcatgccccggaatttgatgagcttctggttaaaagcatcgaaaaggacgatattgacaggattcttgatatagatgacaagcttcgggatgaagccgcagagtgcggattaagatcctttgtaataatgctggga
>NC_017304.1:1316018
aagccttttacaatgtatcttattgcagcgtttttcttgaaagtagtgttcagtaggtggattggtccggatttagcgacagactatcttgcaggtgcagtattattaggagccgcaccatgtaccgccatggtattcgtatggagttatctgacaaaaggcgaccctgcttatacattagtgcaggtagcagtgaatgacctgataatattgtttgcatttacaccaattgttgcattcctattaggggtaagtaatgtgaccgttccttatgacacgctgatattatcaacaatcctgtttgttgttattccattggcaggagggtaccttactagaaggaacatcattaaacataagagtatagagtatttcgagaacatttttctcaagaaatttgataatgtaacaatcgtaggtttgcttctcactttagtaattattttctcgttccagggtgaaataattttaagtaatcccttgcatattatattaattgc
>NC_017304.1:1330749
tattcaagggcgtttatcagaacggggccatacagggatgtttacaggggactttctgagcctgccgtcttttcagacgaaagcagaataaacatataccgtgatgcggtagctcaatgtatacaggttttcggaaatgataacataatatccgttttcagaaatgcatatacctttgatgatatagaaatgaacggtgaaaggtccataattgccataaacggaagtgccattggtttgtcccattattttgagagcaggaaccatgatgctttgagtgctattataagcagtgctccggtacataacctgttatctgatgattcattattgtctactatagccgtgaacggtgatgtgattattccgggtggaactttcagagtggatgatgacggtatttttacagggcttctggaagatgcgtctgtgttctggtacgaagatcccaacggtataaggatacctttttacaaaatgtatcagtggactgaggatga
>NC_017304.1:1381619
ttctttttggttggcaccggcggtaatgattactatgtcggatccggcacagtctttgtagtcaccacgataaatttcaacgggccttacaaaaggcatgccgtgatttaagtccatgacttctccgtcggctttttttgcatttatgtctatcagtacaatttcagatataagtccgctgagcatcaatgtataagctgtggtggaacctacaaagcctgcaccaactacggttacttttttaattactttgttattgttcatattccttcctcctttatcaataactgtttagcattagtaatattatatcctacttgataattgtaagtcatcaatttttgaaagttttatgtgtaaaaaggttgaatcggctgaaacttttacgggtgatacggctgctcttgaaacctttgattttaattctttttcccttttattttataacactaattgatataataagttacaaaaagtttaaatttaaggggtctttcaat
>NC_017304.1:1382683
tcacagcttgaagagatgattatggatttagttgacaaacaggacagggtcaccatagcaacttatgcaaaagacgggcaggtgaccgtaagacttaccacaaaagccaggacagaggaagaaggctttcgtgaaatacttcctttgcaaaatgagatagcttcaagactcaaagaggcattatacagtacggaagatgaagagctggaatatgtggcggcaaagatacttattgacaacaacattacaatagcaactgccgaatcttgtaccggtgggctgatttcagcaaggcttaccgatgtgcccggaatatcaaaggtttttaacagaggtattgtatcttacagcaatgaagccaagatggaaaacctcggggttaagcctgagactttggaaaagtacggtgccgtaagcagccggactgcaatggagatggctgaaggtgtaaggaaaatcgcctcaactgatatagggctggcggttacaggtattgcagg
>NC_017304.1:1458959
ctgggagatgaagtggtaagcagcactaaaataaggaattatattttagaaggtgacatggagagggtgtttgcatttttgggaagacactattccgttgccggaaaggttgaaaaaggcagaagagtagggaataccattggatttcccactgccaatatttatccggaggattatcttgtgcttccgtgtcatggagtgtacataacaaggacccttgttgacggcaaaatgtatcatagcattacaaatgtgggtaacaaccctacatttggaggagtggacagaatttccgttgaaacgtacatatttgattttgaaaaggatatttacggaaaagaaatagaagtattcttcatttctaaaataagggaggaaatgaggtttggcagtgtagaagaacttatagagcaaatacacaaggatatagaaattgccaaaaaagttttggcggaggatttggcctgattgaatttgtaagcggagtgaaagggaggtta
>NC_017304.1:1493885
taacttttgaacaaacataataaattgtagtataaaaatatctgttgggggggtttttatgattaacaaaaccgggcaggcggccaaaaatatattaaatgggcattcaaatattattatggttataaagggcatactggtatcctatttgtttacaattccgatgtttgctatttttgcgtattttcttaaatttacggattttccgctcaaatacatgtcaactgccgtcataattacaacattgcttagtatagtgatagcgggatggatttccaccaaaaacgtaaaaagtaagggatggctcaatggtgcaatagtgggatttatatatatgctgattttgtatctcgtaagcagcatagtttacagggaatttgccataaacagttatgtgttgatattgcttggtattgggatattgtcgggaagcataggaggcatattgggtatcaatttgaaaagataataaagatatagtaaagtgaaaaatttaatga
>NC_017304.1:1546476
gggtcaggaaagcaaggtcgataatgaacagctttgccaccgaaagcatggacatggcaagtccgaaacggcggatgaatacataccttttggcaaaaccgaatattatccatgtgagagctgcggcaaggtaaataatgcttattgccgcgttgctgaattcaagcctgtactgggtaattaaattttgagtcagtattattacaaagtaaagagatattgcaagtgggtaccattcaatacccagtttgtggtcaattacaaaatacaataccaaatcccttacggcaaggatggacaggaaagctattaaagcaagttccagggttccgacaatacttatagccaaaggcatttcgaccaaatatcctttcacgggggaggtgaaattcagggaaaagagggttagcagtgccaaagcataaatagacattgaaatgccttttataacattgtcgcacaaaacttttatccttggcagggtgtatgccacaagaaag
>NC_017304.1:1646573
tttgtattccagagagagtaacggtttcggcccgattcttttgcatgataaagggcctggtcggctttttcaatgagttcattgcgtatgctgccgtgtttcggatagcaggatataccaagacttatggtaagactgtttccttgtcccatcaagcgggctttttccaccgtgcttctaagcctttcagccagggcttcggcctcggagggtcctgtatccggaagtattattacaaattcctcgcctccgtatctgcagcaaatatctgtcggtctgatattcttaagcagaatatttccgacttttgagagaatctcgtctcccttttgatgaccatagttgtcatttatgctcttaaacttgtcgatatcaatcataattattgacatctggcttttttccctgcttgcctttttaagttgtgtttcaatggcattttcgaagaattttcttgtatatgttccggtcaatttgtcggtggttgaaattattttaag
>NC_017304.1:1694512
tagaatgttaatacagatgaatttgaaagaacagttaatacaaagcttacaagaatacatgaacaagtatcccgaaataaacgatattattgtctataaaggagatactgaaatttaccgggccaatgaaaaaagtaatataaaaatcgacaataccgttatgcaaagaagcggctttgtacaaggtgatcatataaacgtttacagcattgaagatattgtagattccaattctgaaactattggaacaattgtaatgttacatgacataacggctggcaacaacttgataaaaaaaataagtacatctcttgaaacaaacgcttttctttatgaaggaaataaactggttgcaatgagtgattccaatggaaatgcgtatgataataatgaggatgttacaatagatttggaaagcatcgaaaaaggtaatgaatttttaagctccgcccagagaatatttgatggaaattattatttgtattgtaaagaaataaaag
>NC_017304.1:1754724
agtgagattgagggtaccgccggtcatttcaaaatctttttcgctttcaatggcatcggattttgccgtaacggtgatgtttccgcccttgatttctatgccgctgtttgcgtgtaatccgtcggtaactgctgttacgtaaatatctccgttttcaataataaggtcatcgtcacttgcaataccgtgcttgtaattacctgtaacgtagagagtgccttttcccttcagctccaaatcgtcattactgaaaagagctgcttttgcatcctgatcagtatatgttgagccgtcggagagataattgaccgtacctttttctattgtgataaagcctttgtcaacgttgtagaagtagatggcagggccgtttggattttttatatttacgccgctaagtctcagcttaaccctttcggttgtattgacaaaaatcatgccgttgtttaaagtacctgtaactaagtggtctcctccggctgtaatggtaacgaccgaac
>NC_017304.1:1821006
ttaatgtgaaaaatcttgctaatatgaaaaatcttgctaatatgaaaaatccccaggattggacctgaggatttatttttttatatttttgattattcagattattcagaacagagtcatttgttcgtgttttactttgcaagaggctgtacatcacatcaaactgcatgtagatatccacctgcatatgaccggtaaggcatatcaactgggtgtttgccgtcctggccagttcaaagatgtatgacaaaagatagcttgttactatttgtaatttttgcatgtaaatttacaaatccacttccataagcaagtatcttttcagcattgtaagatccgaagagtttattctgccgtctccgttcaaatcggcagcctgttttccgttttctgtcggaaaattgtcaatgattttaagtaaatatcttcttaacatggaaaaatccgttgaatttactttcaagtcgccgtttacatctcctttaaccacttggggagaa
>NC_017304.1:1863208
aatccttccacttcaggcttctgtgtttcaacatagtcaattatatacctttccgtcatttccctctttttggccgggtcttcaattcttctgtaataatttgtcgccacattgcttatatactgctgacactgctttagacattcttcaaaagtcatggatgtgagcttgcttcctgaagtattggttctatgtatatactttgctttcttttgaagttcacttacagtacttctcgataacattacaaaccctccaaaaaacagttactttttcgtcaatatattaaccaacgaattcatcgattccttgtactttttgttgattatcaggctgtcagcgatatacacccttccttcaagcgaaagatcaatggcgcctgacacaaacggaaattcggcaataagcttcaatttcatatcttctattattgttttgtcaaatttgacaccgtataaattatttaaaatcacattcataagcttcgatacaccaattcc
>NC_017304.1:1871714
ctgtgtccggtgtaagtgagaaaggtgctcccttttcaaacttaacttccttccatcttgaagacggtgcagtttcttcctgggaaaccggtccgtttccgtctgcggaaacataacctgctgcctgaagagtgataagtgtgtaaggaacatttttgctaagtgccttgtcatggaacgtggtaactacagaagcaggtgtactccactctcccttaggtactccgccgtcctccaaaaggtatgtatcactgtaatgcagccagtcacttcctgcatttgagaagttgttttcccagttgtatcctgtagttctgtttccgccgaacctctttgcagtaactgttgcatcaagttcctgattgcttccgtatatatacgggctgattggctttctttcagcagaagtatctatcctgatgtcaaccacttttgcaggttctgtaggattcggagttactcccggttccggcgcaggtcccggattaacctctgaaccc
>NC_017304.1:1931875
tcataggtacgatacaaactatcacggtgcaagatctgtattgatatggtatagctgtttcaattcctcataggtacgatacaaactgttccggcttctagtgttaccggaggatcatttaagtttcaattcctcataggtacgatacaaacttggtcaaggtgttgacgaggacaaagacaaaattgggtttcaattcctcataggtacgatacaaactcgttgttcgaatgacttgaaccttcattttggggtattgtttcaattcctcataggtacgatacaaaccaggcgcaaacatacaacgtccagggtttaaactttgtttcaattcctcataggtacgatacaaactctagccctatacatatcataccgccacctccacatgtttcaattcctcataggtacgatacaaacatggcaattctaaaagctgcttatcccaatttctagtttcaattcctcataggtacgatacaaacgaacaatccgaccag
>NC_017304.1:1948681
ttgagaaattcctcatcatttataaattcgggttttaaaatcttaattgccacaaacctgtttaacaatttacaccttgctttatatacatcggccattcctcccccgccgattttctcaatcaattcatacctatttcctaaaatttgaccaaccatattaagcacctctgcttttcatagcattatcaaattacacctgactccctgctgttttgccattcttccatcagtcgtttattactacaataaccgtaatgttgtcttcgccgcctttttcatttgccaatcgcacaagttcactgcatgacacttccgggtcgtcatttttcataattacgtccaatatttcatcttctttcagcatgtttgtcaacccgtcagtgcacaaaacaaaaatatctttttcctttacatcaacggtaattgtatcaataagaatattttcctcacagcccaaggctctcgtaatgatatttttatttggatgattttcagctt
>NC_017304.1:1984371
gtcaacatccgcagctgcaatgaacttctggtgctcttcaggatctgtgaattccaaagactttattacatatctttttaagcgtgaataatccgtcgagtttattcttccgtcaaaattcacatctccgagcattattccaggtactgatgtcggtgtaaccgaaggagtggggccaacggtgattgtcggcgtcggatcgggctccgaacctccgtccggtactttaccccatactctcacattaccgtcatacaacggtatatattcagtctttttgcttgtaaagccctgctcaagtccctggaaggagaagtcgttggtattgtcccagttaccctctccatacggcgccgtaatagtgaaatatacatccctcttgtattcatttattcctccggggaatatgtttattcccgtaaagtcaatgtttacataataaatatgattgtccggatcccacggaagaagctgtgaaaccttggctccgccgttagtag
>NC_017304.1:2009599
tcttatctacggccggaccgtataggatgtttcaatccgctgatttcccccggttattactatcggataagttcccggtattgtgtttgaccgcaccttccacacccatgtcgcaactccgtctctgtttgccttccttttctcaacgacagtgacatcttctccgccccatttgtatcttgacgttatggtatatgtttcctcgggtttaccgattatgctgatgcttgcatattcttcatagcccactgttgtattggcactcagtatcctgatttgatcagaacccacatcaagtgtattctcctggttaagccttgtaaattcaacattatttttgtcatcataatttatattggagctgcagcctgcaagtaaaaaaactgcaagaattattacgccaaattttaacttcatgaacaccactccaaatttaataataaaaagtattacaaatatataatctccctttttcagtgataatatgttaacccaggtat
>NC_017304.1:2029632
ttctgaacttgctttgacaaattgtttaaaattttatttataacacttggttccaaattaatataagaaccatgctccgttttttgaacagaatccataatcatttgctcaagttttggatccaaagtgataaccgtagattttttatccctgataaactttttggaaattgcccttccaagagcttgtcttacatattccgtcaacatgtcggtgtcatgggtaatcggcgcataatctgccaaagtttccagtattgttacaatatcccttaccgatacaccttcttttaacaagtttgcaattactttctgaatttctccgattgtcattactttcggaacaagctcttccactatggcaggataattttctttcaccttgtcaataattgtctgaacttcctgtcttcctgtcagttcatgggcatgggctttaattacttcagtcaaatgagttgcaattatggatggcggatcaaccacagtatatcccagcat
>NC_017304.1:2117512
tcatctttattgtttccattatttcaaaaggcattaacacctgaattttcccccttatatacgatgcatggaattaaaaatatcttcgtgctgaatccttactgaaagtcccatttcaacaccctttttctcaagccggtcagccaactccgcaaactgaacacatagtttggatatatctacaagcatcaccatggtaaaaacgtcctgcatgatggtctgagaaatgtccaaaatgttcacattacaatcggcaagaatgttgctgatacccgcaatgatacctattttgtcctttccaataacagtgataaccgctctcatccttattacctccctcttataaagagtattatactatcgggaggttataatatcaataccgtaaaatcagttgtcaacttcctcgccgatgacaaaacattttttatctcttaacattttttcaatttcctctgccggcagcggtttgctgaaaagatatccttgagccttgtcac
>NC_017304.1:2175012
gttgctttccaatatctctaaaatctcttccacatatatccactcctttaatcaaaaattattatgttaaaatatgtatagtataaatatagtataaaaacagtataaaaatatataaaaaacatataataaaaactccttcatcctaaaagcaagggacgaaggagcattccgcgttaccaccctaattagtaccgtacaggtactcactctgccagttcttataacagtctgtcaatcatccatactgttataaatactgctcctctgtaacgtgaggatacgtcttcctctacttttgagtttcccaaacaaatatttaggaaactcaatttctcaaggagaagctcaagggctgccttccatatagacactttgccgggcttccaccattttcccgactctctgataaagtatctaaatgtactcttccccgtcatcgcagtaaacaattcatgaaattattttaaattatactatatttttttccactgtcaagt
>NC_017304.1:2182807
gctgcaaacggagagtcaatcgaaagaatcaaagaggttgacacactgcttgactccaatgctttaactataggatttgcaagaagatttgcaacttataaaagggcaaaccttatattcagagatcttgcccgaattcaaaaattgctcaacaacccggaaaaaccggtacagataatatttgccggaaaagcccatcctgcagacggacctgctcatgaaatcatcaaacatatcaatgacattgcaaagcaggaaggattcaacggtaaagttattttagtggaaaactacaatatgacacttgcccgcaatttggttcagggagtggatatttggctcaacaacccgagaagacctcttgaagccagcggaaccagcggacaaaaagtggctataaacggaataatcaacttcagcgtactggacggttggtggtgcgaaggttacaacggcaaaaacggttgggcaatcggagacgataccttctacgacaacga
>NC_017304.1:2196849
ggacctgaagccggaatgcctgttatggaaggtaaatgcgtactcttcaagaggtttggtgatgtggacgcatttccgctctgtatcaaatcaaaagacgtagatgaaattgtaaagacaatcaagctcatctccggaagctttggcggtataaacctcgaagatatatccgctccgagatgctttgaaatagaaagaagactcaaagaggaatgtgacattccaatattccatgatgaccagcacggtacagccgttgttactgttgcagcaatgatcaatgcattaaagcttgtcaacaagaaaatcgaggatatagaagttgttgtaaacggttcaggtgctgccggcatagctgtaacaagactgctcatgagtatggggcttaagaaagttatcctttgcgataccaaaggtgcaatttatgatggaagagacaacttaaacagtgaaaaagccctgattgctaaaatctcgaacctcgagaaaaagaaaggtac
>NC_017304.1:2215325
tgcctgaacattggttttgtttttgtatgtaatattgaaagtaattacttcaccttcttcatattttgatttatccgcacttataaacacggacaaatccacaggactgcctcctgcgcctggaatattgggttcgggctgcagtatttcatcgtcttttttcccgtcgttgccatttccgtcattatttccgccaccactgttacttccgcttccaccgctactaccgcttccgcctgtgccaccgctgccaccgttgttaccgctgtttccgcctgtgccgccacttccaccgttgttaccgccactgtcctctttcttctttattgtaactttcttaactgtttcagcggagatgtttccggcattgtcaattgttcttgcacaaatttctgtttctcccaacgcagttattgttatttcggttccttcatcgtatttctcccaatcttttgtacttgctcctcttaaacaatattcggttcgatccacacctgact
>NC_017304.1:2231229
atccttctgaggcagcgggccgtcggaaggatacagttgacttgaaggtattatctccttttgctggctcttgcttgaccacataagttttgccgaagcagcccggacatgctggtaatactccattttaatatcatatttctttccggcctcgagataaatttgctcgctgtgttcagtagccgactggctcttccacttgtcaatgagcagcactccgtctacccacaatctcacaccgtcatcggtaacagtataaaatgtgtatgtttccgaatatctaggttcaaccttccctgtccatctgacagaataggtatcctttccgatggattgatccggtgtgccttcaccccagtcaaagtctatacagggatcaattctcacaaactggaaacgggaaaaatccatattattgtaatactctcccctaagtccgctgccggtaccgtttctgacggttggcgccggtgtcggtgtcggcgttgtgcttgtacgtt
>NC_017304.1:2284656
cgatttcgtttttaagttttccgtggaattaatctcttttagcaattaacctttctgaatatttaatttccagccaatttttcatacagttcgagatattcctttgcagacttctcccaactgaaatcggtggtcatgccctttttcatcagatacgtccatgttgacctgtgatagtaataatgaacggcctctttgatggcataaagcatgtcatgggcattgtatcttgaaaaagtaaagccatttccttcatgggtgatgtcattgtaaggagttatggtatccttaagtcctccggtctcccggactatggggattgtaccgtatcttaggctgaacatttggcttagtccgcaaggctcaaaaagggacggcatcaaaaacatatccgcacctgcatatattctttgagccaaaacagcatcatatttcaggtttacagaaattttacccggatacttttcctgataatacctgaacatttgttcatacctata
>NC_017304.1:2303685
gattgccaaagtaattgccgacaacaaagaacttttcagcaaacttgagagaacccgaaacataccgaaaacagaactgttgaaattactcaagataaataaaaagacaattgagagaaaccgtacattcatcatagccgctgctttgatctttggaaacgacttcaacttactcaaggactttctagacatctcagaaccaggaggtgacaacattgaacggagcacaaaataatatgtcacattacacgggaatcattttgaaactggaaagtgacagggcaatcgtattgactgacgggcttgattttatggaactgaagctcaaacccggcatgcaacgcggccagcatgttattttcgatgaatccgacttgtattcagccggtctcattacgaggtataaaagtatcattatgcctttttctgcgtttgccgctgccgctgcagtttttcttgtaatacttttcagtctgagattcgtttcaatttcccaggaa
>NC_017304.1:2310279
aaagataaaggacctgtattatagagggaattgcttgttcattttattatgtttgaaactttttgtccttttggcataatcctccacaatatgtccattgccgataagcttgtacttgtaaatcaacaatccgtcaagtcccaccggtcctcttgcatgaattttgcttgtgctgattccgacttcagcgccaaaaccatacctaaacccatcactaaagcgtgtggagcaattccagaagacattgcccgaatctacaagggacataaatgctgccgccttttctttgctgtttgtaattatactgtcagtatgccccgaaccataggtgttgatatgttctatggcctcctccagatcaccgactactttaacagacagcttgtagtcaagatactctgtcctccagtcctcttccgttgccggggcaacaggtataatcttctgtgtttcactgcagcccaccagttccacatttttgctgtccaaagctcttttca
>NC_017304.1:2332319
aaggaatatcatcggctttttcattcttgagtggtctattatcatctttattcttaaaagctccgcataaaaagtggatattccctcgttcaaatcatctacaaccctcattgaagtgcatatatccattacggagcatgtcatttttttggcacaaacggcggttcccgcataagcaagcagaagatttacccccacagtcctcaaaagcgtggttttcccggacatattcgaccctgtaacaatacagattttattgtccatattgatactgttgcacacacgtttaccctcatttatcaaaggatgtcccatgtcaacggcattaaagcaaaccttccggtccgatatttcagggaaagcccattcggggttcatctgcgcaacaagagccaaacttgccaaagcttcaaaatcacctatagtctcaagccagattcgtattgccttaccggcctttgctttccatctttccaatgcaaacacacagtgaatattcc
>NC_017304.1:2339968
cattgtgcgtccgtttgatatttcaggagaggtatccattgcttgcttcactgcgttaatataacattctttgcttccgacaaacaattcaatataattgtagtcatcttttattgtaactttcttgtcttcgccatcccattccacttttgctccgagagcttcagcgacaaagcgtactgatacaaatgtcctgccgtctttaatatacggccacgtgtccattttaatatagttgccgtttacctttacagtaatgaaaatctgcttgttaattgcacttgctttaaagctgcctgaaagagttacaaaaattacgataagtacggccaatacggctttaaaatttcctgttttacaccttccttcattactcatgatacaccacctttaataaattgtaataaaaatatgacggcaacattttatcataaagcagtctttattggaagtaaaaaatttacatatgcatacagattaatccatgggaatttcaccct
>NC_017304.1:2344406
atctccatatgcttacattgtttccgggccagtccgtatttccgaagaatatctgagctacataataatcgatatagttttctatgtcgatctttgttttaatataatcatatgtgcttttttcagttatggaatgggtttttaaataatttattacatcatttgtatatgccaggacatccgaggaatcgccttcctggacttcgggagtctggtaaacgtcaagtattgcaactttgtcatcatcaaggccataatgtgatttaagatatttatcgtcataacgttcacgaatatgatatattccccaatactctccattcaggaatacaatacacggtctgaaagcctgggtgtctattttcaggtgggaaacgagactttgcatcatttcatccctgaaaagagcacctgtccagtcatttcccgcattcctcaaaatcaggcgttcaaaactctttatttttttacctgttcccgttcctctaagtcccgggaaa
>NC_017304.1:2392784
gccagaataccgttattttcataaccgttggcattaagcatggattcaaaggttataagcttgtcttcacatcttttgagcaacgaccttataagaaccgccaggtaatgtttctgatttttctcttccatttcctcggtataaatatcattctcattccacgtttttgtcaaaacatggatattggttatctccttgatgcttcttggagtccagctgttgctgctaatactcaaaagtatcattactttactttttagcgggcttgacaggtatgccaccggggtggacatcagcacaaaattgccgttaagtttttcttccagctcaaatatgctctccgccgactttatccctttcttggcaacatcaagaaaatctttgctggcattcctgttaaaccttgaaaccacgttaacaaaagattctgcactgtcaataagctttttggcttcaataacatccttttcggaaacttcattagacaagagtatctctaa
>NC_017304.1:2445068
aatatggggctttccgtttctgaatctcagatagagctttttgtcggcatcatattcataataggatttgtactcgccagaatatgagaggtttatcttctcagcctttttgcctccttcaagctcctggtccctgttatgatatttaaacaccatttctttgtccgtagtagttctgtaattaaccttttttgcgtattcctccagtttttccattgacgtgtaagtatcctgccagtttgatttgtcgtttgtaatgtcccagaaaactccgtaagcaccgtttatattgtttaccccaagcttgggtatatccgccattgccataggactccatccgatatgtacataaattgcgtcatgttccaatgcatagtcaaggaaatagtggcgcgcacttctcacaggccctatgagttccgttttctgaccccagaacacaggcatgaaccttgttatgccaccctcaacaattacctcataaataacttgggcctggc
>NC_017304.1:2450788
tctttttctttttaccctgcacatgaagaagcacggcttcatcaggtgtttttctcctgcgctttcttttaggtttgccattctcctttccatctgactctaaagccttctcatcattttcaccattgtttttgtcaacaatggtaaattcaatcctgcgggcggccacatcagctttaatcaacatgacatttaccacatcgcctatccgataaacctttctgcttctttcacctatcaggctgtaacttttgtcattatacacataatagtcatcctccaggctgcttatccttaccaggccctcaatagtgttttccaattccacaaacatgccgaaggacgtcacatttgatattataccttcaaacacttgtccttcatgctttttcataaactcaactttcttcagctcttcggtctccctttcggcctcttccgcagcccgttccctttcagaacaaagctttgcaatttcaggaagtctgctgtttaataaa
>NC_017304.1:2468911
tgccggatgtcccgccgtattaaaagcgtgggtgcctaaaatgcggcaaataccgttcatgcccctttcagccacatccgactctttttcaatgacaagcccgacggcacctgctcccaaaatcatgccgcttcttcttctgtcaaaaggcaccgcagcttcaaagaggtcggaagaagtagtgagaacacccgtactcaaaaagcttgcagcagaccagggaagaattgatttggatgtaacattatccgctcctattacaatcattcttctcgcatgtcccgcccgaatcaggccttctgcgacagttaccgcggtaattgttgaagagcatgcggcatttaagaacaaattaggtcccattgctccgataaattgggcaagtctgttgttcgcctgcaagctgaaactatacaggaactcatgattgaatttgtatatttcctcttctccactattgtacataagtcttgaatagtggaggttaaaccaatcggtca
>NC_017304.1:2482139
gctcctgcgcccccgatgtcaaccagtttctggtaaactcccagcgccgtaagcaccgcacctgcagatacaaacagcacaaggattctggccgaggtaagtttcgttttgtcaatcagtatttgccccacggcacaaattactccaccgacaataaacgcacttatatatgtcattatagtattatccatgtcaaccacctcaaaataagtaatagcactttttataccgtacctatcgttcaggtgacgttgtaatgctgattgcatgagctatggaaggtatcgattctccctgctgggtacttacagggcttaacaaagctcctgtggcaacgaataaaacatttttcaaagttccgtccataagctttttataaacaaaacccgcaaacacagttgccgcacagccgcatccacttcctccggcatgtgtgtcctgtttttcacggtcgtatatcataagaccgcagtcattgtatatattttcaatattgaagc
>NC_017304.1:2504866
agaaatgatttctgcatagccgccgcagcttacgtggaaggtcatgttaacagcaaacgtcttaaagatgatcttttgtatcttaagcaaaaagtcgacaccggggttgatttccttgtaacacagttgttcttcgacaaccggctgttctacgattttctggacaaaacagcctcaataggtatcacgtgtcccattactcccggaataatgccgatatttaaagccgaccagattaaacgcattacatatctttgtggtgcatccattcccgcaaaactggtaataatgatggacaaatacggcgataacgacgaggacatgcgcaaggcgggcatcgagtacgccagcaatcaaatacgcgatttgattgacaacggtgtggacggcatacatcttcttacaatgaacagacccaaatccaccagggaaattcttacaaatataggattgttaaaatagttttaaaggggtatatacatataaactatcttgtatat
>NC_017304.1:2549622
taccatggtatctgcaagcagtgtcatgtcattgcccgtgctgttttttgagcttacatcgataattgatgtctttgccttgtcagccgaagttccggcaaggctaaagtatcctttctccttgtatgcaccgccttcattgcccgaaacaaccgaatactccaattgatagccactgcctctcttgttggcgggaacatggattgtgtatcccaccgaagccgtaccgtcaggaagcgatacagtacccgatatagctctgtccagaggcaaaagtgtgagattgataccactcaggttctttgtcacgttatactttgtcgcactgtctttatttgctgtggttacacttgcattgttataacccttttgcacatactctccaaacagaggcagaattgagtaactcacaatatatcctgaaccttcgggtacatataaagagtaatttgctgaagaacttcccttagctattgtgacatataccgaagattcataat
>NC_017304.1:2572197
attatggttgtatatattttcctattttaatttgcttttgcatcttaaaatggcacaactccttttttgtatatatacagagtaattgtagaacctcttaacggccatgatttaggcatatacatgtattggccagtcttcttatcataaaaatatctttcttcaataacatccgtatcctttacctttgtcctcacaacactcataatttcttttactgtatcttcactaaacttttgtaacaatattttttccatgtcatctttctgtttctctacatcgttttttaaaaagtttattgtaaacgttgcttcatagctagaatctttcgtaccaggtccaactaccaaatctatatccttcggcactataaatccggctacttccctggtatcaccttcattttccaccttacccgtcttattcatatttatatacaccgtcttaatcgcagcattccaactaaccgttgcaccaaatgcttccgccacataacgagc
>NC_017304.1:2575684
agctttaaccaccgtagaaacagtattattttccatattactttccacaggattttttccgtcttcatttattacaaactctatatacacatcacggtcaggcattttaaactgagcataaaaaagtccttccttatgttctgcagatatatttactgttccactttgattattattatttgacgaatcggcaaattgaagttcgtattttcccgcatctaatggaacatctttatcatcgctgtctttcgtagtaatgttccatttgaagctaacgttttccaaatctatatcgaagtgtgatttaacttttactgcaaccaatactttgctgccttctgtcacacttccaggtatcgtataaaaaccaacatccaaatcatcagcaaccatatcaaatggctttatgaggaacgatttatagttgaggttgttatatccgttccagtagtaaaatgctatacccagtccccatgcatgttccgtcggaggttgtatta
>NC_017304.1:2580015
caggcggttcttcaccccacaaaagcacaccgttgtcatatacaggtatataaggagtcagtcctgcaaaggatgtagcatcataatccggatcctttctcaagttctgatatgaccagtcgttttcattagaacctgttatgccgtctctgtatttgattgttacatgggcatctttttcacacatctcccactcggcaggcataatcatggttcccgtaaagtcaaccgtaaagtagtaaatgttgtccctgtaatgcttcaaacctataagttttgctccctcgttctgtccaagacttatctgaacgtcatccacagttcctccggactcaaacacttcagttaaatccatgaagtaacggacagacaacttatccttcattgtcggaggccatccggaacggttgttaacctgaagcagcaagtttaaggttccatagccttcgtaaattatccagccacggcagaagtattcaacaatgtcgtcttccggtgct
>NC_017304.1:2586040
agctcatcataaaatccgctccatgaattataaaaaccattggctgcagtgtacccatcatcgctttttgtggtgtccgcaaattcaaacagttcttttgcatgctttaaacattctttcgagtattcaccatccactttcttaaatattatcgatgctatagctaaagctgccgacgtctctgccacaaccgtggaacccggcgatgacctgtcaactttgtacgacggcctttccataggcattacttcggcaggaccccaccacgcatggtcagcatgaccgtcgcccacctggtaatagtacacatccttttccggatgacattttataaaataatcacaagcccattttatgttattcaatatgtggttatactgtccactctgtttaaacgcatcttcatattcatacaccgcccaccccagcatagccgccgaataagacatgggcaaattaaattttacgtgatctcccgcatcataccatccgccggtaag
>NC_017304.1:2638484
acaatgaggacatacccgtataccattgacaaagcctttttggacagggttgagcaagtggttgactggtcactttcaagaggttttgttacaattataaattctcaccatgatgactggatcaaggaagactataacggaaacatagaacggtttgaaaagatatgggaacagattgcggaaaggtttaaaaacaaatccgaaaatcttctgtttgaaatcatgaatgagcctttcggtaacattacagacgaacaaatagacgacatgaacagcagaatattaaaaataatcagaaagaccaatccaacccgtattgttataataggcggaggttattggaacagttataatacgcttgtaaacattaaaattcctgatgacccatacttaatcggaactttccattactatgacccatatgaatttactcacaagtggagaggtacatggggtactcaggaagacatggatactgtagtaagagtatttgattttgt
>NC_017304.1:2642157
tacattataactgattttctcatatatcatgttaagtatctccgaatcaatgcggaagacacgtccttctattgcaatatacgggcatccatcccctgtcagaaatccacaatattctctgctatctttatttttaaatacaatctttatattatagccacaattacctgcatcttttcttgttgaattccggattatggagtttgttatatattcagcatccgctccggagataattgtaacattatcgcttttttcaattcctgatacaacttgcacacatatctcatcagtgccggaaaggttttggatatcaaactccttccatcctatgattgatttaataaaagcaaccagttccgcagattctatatatccggtgctgttttcaataaaactctcttcttctgtactactaatttcaaaataaagagtcttatcatcattaaagccaataagttctatatcacaagacagaccgtcttcagattcatattcaa
>NC_017304.1:2650040
tacggtcgatgatgccgaaaatcttatcgaacggctgaaagctaccgtaaccgtatcaaagaattacaagtcttttgccggaataagcgaaaacgctgacggtaatgtcaagtttatttaccgcacagacgagattaaatagtatctgaaatgtgtacggcatctgaaatctatatggtatcttgaaacatatgtaagaatgggtattcttttcagtacctgaaaagaatacccattcttcacattacaaccttcccatatttgcacgaagccattttgccacaccatcgtcattattacttcctataatcccggtggcaactttcttcaaactctcgactgcattatccaccgcatatgcttcatcggaaatcctaaacatatcaatgtcattttcaccgtctccgaaggatacgattctgtcacaccccaatctttcctttaactgcaaaatggcatttgccttggatgctgccttgggcattatctcaagccactga
>NC_017304.1:2659748
attcagaatttgcaacagcacgatcatgttcaaacgcatcaaaaaccacgaccaaatcgctgttaaaatatataaaattccccagcctacggccaatacataatttgttttcatgaaaatagggttgtttaacgcatcttcaccgttataatcgtacttgacatacgcggcgcaaagaggctctcgtgtaaagcaggacagaagccacataagcccgaatgcatggtatcctgccacaatggatattattttcatgtcattctgtaaagtcagaaccgataaaagtgatacaaccgccattgaaattttgtcataaacggtcagctcttttcgtgccataaccatgggagtgcatgcacaaactgcaagggtaataattgcacctatattggcgttaatggatacggcaatccaaaacgtaatccacggaatcagcattgtcatcattgacggctttttattctttgatgtcaggcttttgtcaatctcattttcctgtt
>NC_017304.1:2671281
gagccgataataccgaccgtctcacccggatttatcacgaggttgatattttccaaaacccatttttcattgtttttatagtatttaaagtaaacttctctaaattcgattttgccgtattcaacagttttatccttgtacacggcattctcgtcagtcaggtcgatatctgtatcaagcacctcattgatacgccttacggatgcaagggttctggagctgtttagaataataaatgaaaccattacaagtgatatgagtatctggataacataatttacaaatgcggtaaggacaccggaggtcatactgcccgcaataatctgttttccgccaaaccaaaccactgccaaaattgtgatgttcattgcaaggctcatggccggtatggtaaagataacaatcttcattgccttcattgtgctttctttcaagtctatgttggcttttttgaatttttcctcttcataacgttctctgacaaacgactttaccaccct
>NC_017304.1:2676294
gtgttctgcaaaaactgctatatgattttgaaatcccccgtctaccaaaacaacatatcttcgaaaatccgtcattaatgatattatcaatgtggtatctattaacacaattgaaacaagaacataagcaagaatatccagcaaagcttcagataacgtgttaagtcctttgttcaccaacggtaccaaagctttaaccataagtattgatacagcaccaaatacaacagacgtaggcacacttattcttccgttaatgttcagtggaacattagtgcaatcacacaaccgttccttgaacagtttttcaaaagcccacgaagcagggtatcctaaaaccatgcttgtaacaaaagcaaatataaatatcatccaccatttaatattcggcagacgaccggattccatcaaatcataggtaaaaaaagccaataacgctccgcatccatatatcatacaaatcaaagcaaaaatagatttgcggcttgcccgtttatgtt
>NC_017304.1:2695248
cagtttcagcggaaacaccgcttcatgatgggcctttttctgcgccgggtcaaaaatagtccaattgtatttgctataatcatccacctgcaaagtatttccgcagatcatgatttttgtcggcccgacaaaacgctccaacatctgtttatagccttctaacatggatgtataacctatcttgtcataaatactttcatcacaattacttgttgtgataagcagaaccggaatcatatgttcattacaattgggccgttccttattgtaagttaaggactgaaaaatcagccgctcataaagtgccctgaatcctgccgtcaaattccccagataattcggcgaaccaagaataagtccgtcagctttacgaattttatccaacacttccgacaaaccgtcttttgatacgcatctcccgaatgtcctgggaagtttacatccaaaacaggaaatacacccttgaaaaggctccagcttgtaaagatcaataatatcca
>NC_017304.1:2701757
tcctgacggacccattattcccaggaattcccctttgtatacttttaagtcaataccgtccaaagccgtaaaagccattccctttgaaccatattccttcctcaggttctttgcttcaagtactgcttccatactatctcctccggattcataataaaattctctcctaaataaaagagagaatttattcttctacttatattctaattgctgcaaaagcttcattccatcacttatggtgacaatagagtttttaatgttacatttttgtcacctttaaataatccgacagcttgtaaaatattattttgaattcagtgtatttcgatacctcagaggatacttcaatattgaagttcaattggtccgccacttttttgcagatataaagtcccatgcccgtggactttgtagtctttctgccgttttctcctgtaaatcccctgtcaaaaatcctgtctatatccttttcaggtattcccattccattgtcccatata
>NC_017304.1:2720146
cgcccgaaatagaaatttcagggcgaacagcattattgtccgcggtaccacctgaattactatacccctttgtacagtcactcctcagtgtttgccgctttaacgttcggcctacgtcgcacctactcgtcatatcccatatgactttcagattgaagctgatgaagtgttattcacatgaattcactttacagggttctcactattccccgctcactgtaaacgataattcatgttacttctcttcgtcatcgctttgttacaacttattactatttttttactttatattttaatacatctcaacttaccctgtcaatagaaaatttttattgtgatatatgaagtatggtataaatcacacctttttctgttttcactttttctaaatcatcaataaaataaaacacatggtatttccatttgtccggattataaatgattatatactccgcatcaattttcggtatcgcatctttgatactttttttaaagttgtt
>NC_017304.1:2728675
aattttttcaatagatttttaaagtatcgctttaattatttaataagttaaatacacaaaaaagaaaggatatattgttatatacacataatacatcctttccttcgcttttacttccatcacttaataaacttaactttttcatccattgaatttcttgcggaggcatttgttgtggcatcaacggaatcatcattatgtccaattttcgctccatatcccaatgcaagtgcagcaatagacattgcctcagttgcaagaccacagtcaaaggaatcactttttagggacagtaaatttgctcatatcgttattttcatgtctcagtaaagcaaccttattgcttattcccccgccatagcctgtaagtgaactgttagcccctacaaccctatggcaaggtataataatgcaaataggattccaccctacagctctgccaacagcacgggatgacatttttgccgtaccgcgcttttttgctattactttggcaattt
>NC_017304.1:2760154
attaattcgttcagtatttcaggttcaatccctgaaccattatcctcaacactcagcctcaaattttcattttcaacggaggcagtaatgtttacattaatagtttcaacatttttcatcccatgttttaatgcattctctacaattggttggattactaatttgggaactttacattccataagttcctcaggtatatcaatactatatgtcaaacgacgattataacgcatcttttgcaacattaaataatcttttacatgttctatgtccgtcttaagaggtacaatggtatctcgataatatatgttataacgcattatatttgcgaaagccattatcatctctgaagctttagccggatcaatcataacctcataacgtaaagtttccagaacattaaataaaaaatgaggattaattttttcttccagttgtctgatttccattattctttttctctccatcagctcattgtttcttttttgaagctcttcgcg
>NC_017304.1:2775857
agtaagatctttttcttcttttataagctctcttatttgcatcgtgtttttaacctgcgtttttaaatcctcctcaatccgtcgaatattaaattcaatatcgttaggattacgaatggattgcatataagcatccgtaaagttaagctcagcagtttcgctgtccaatatgtctgaatacttgtcaattccgatctctctcagtattacggatagcttttcttctaaaacggtttttacacggttttcaacagtatctgccaatataaaattataaaccactacatctctttgctgtccgatacggtcaacgcgtccaatacgctgctctattttcatcggattccaaggcaagtcataattaataatgcagttggaaaattgcaagttcaaaccttcaccaccagcgtcggtggagataagaatatctgtttgtgttttaaactcatgcaacactgcatttcgttcctctatactcatactgccatttagtatggacg
>NC_017304.1:2787954
ttttaatttttctttgtcagaagataagtttaaaatatgcattttcctatgacaatttggacatagtgcaacagtgttttcaatagtatcgcttcctccctctgaaagccactctatatgatggcactccaaataaggaatgccttctttattattgaagggagccttttgcccacatagttgacatacaccattggctcttcgtttagcatattctgctacaaatgcatctctaataaaaacattgcttgtaactttacgactacttactttatcactttcattttgctctgcacgttcttttaactcattcagtgttaatttttcagctaccttttctttttccttaatgtatttaataaaggattcttcgggaatagcctgtgaaccggtttgtaacttcaaagggaacatccatacttttcttggaaccccatcttcacctttttgtatttcctgataaggcttacctgccaaagatacaaggccacgatatatgt
>NC_017304.1:2807220
cgacagcataatgacagcctgctcagtagtaggcagcattgggttttcggcataatatccttccggctttttctggtaactttctgcataggcaactgcggctttgatatactcttgtaaaagtgcatcatcttcgttgtgttgcaatatgaggtttgctttgaccttctccaaaagctccatgccgctgccctccgttttcattaagctgatttctgctgcagtatcttgactgcttcagacagtaccagcttgccatctacacgctgggttgccatgaatccaacttgtccggtcgcagcatacagctcattaagccgcttaaaaaccctgccttgacggtctgccacccagtaataagaaaaatcgccgaatacaatcgtttttgctccggcggcaatggctggcataaatgcagaagttttaactggacgattgaggatagtatccggtgttccagcagttacagaaggctgccagagatactgaccgttgttgtc
>NC_017304.1:2820314
tcctatcttcctctaactcctgggtgcttttatagaaggaacatttatcttgcaagcacttgtgtacagtcaggatattgcagccattccttccgttactgccaaaacaattatcgtacatctttcttcactcccgttttatgtcataagaaaaagccccgaagggcttatgcgttttaatgtcattttttcacgatatcattatatattggatacctgtgttttacatctcataaaaatctcattactacttcccgtataaaagcagtgccagatgattaagtgccttgtccttcctacggtacacctgtgctctttcaagaaacagcttctctccgatgtttgctacagcttctgtcttgctcacatcattaacgaaaaattctgtcagtataaactgttcttcctccgacagggcttcccaagcaggcttgaaccactccatatattctaatgcccgtctgtaacgttctttcaacacatcaatctcgtcaaggcaa
>NC_017304.1:2821106
cgttatgtcttcgttctttatagaaggccatgcttttccagaataaccttcacctcatctaccgaatggacaaccgctgccactcctccggcatttaggattttccttatagttgcttcctgcagttttgttgtctttcccgatggggtttttatttcaaaagctataaaccgtccatttacacaggcaataatgtctggtatccccgctgtcccgtacataccaccatgttccttccaacagaaacaccccggtactgtctttaagtaccgcagtactttagtcacaatacttctttcagacataaccgctcatcctccaaaaatgttacctttttcccttttataacctcgtaatatccaagaagggcatctcataaatccgcttcccaagcgcttttcaggattttgttaccttgttacctctttttggggtaggtgtatacacaaatatttttatttttatattttttagtcttaaaaaagcaatggtactttcgc
>NC_017304.1:2830202
aaaatagtctacacctacacaatcataaccatatacttccattatagttgcctgcaactgaaaatgataaacagcaatcatatcataaaatgctgctatttcctctctgcttaatgagtaatacttcaaatagccttttaaaaactgctcaagcctaacttttgatttttcataaccgtcatactcaaaattataccaatttgtatcattgcaaaacaaagcaacatcatacatcgggaaagcaatacaggatgtgtcaaagtccatgacgcgtaatattccagagctatcttgatggatatttccgcgataaaggtcacagtgacaatatcctctaggcagatttttaattttttcccataactcatccccatactctttaaaggcatcaactttatcatatttctttattctcataatttctaaatatctctcaataaaaaaatacttatccctaacaggtagttcacctgtaaaatttttcataatcctgtgcagtt
>NC_017304.1:2851682
ttggtcagaagcacctgtatattcggaggataaacataatagtattttcccataggagtatctatgacagtcatctccgtctcaattccccgggtacgctgcaccacaccgttgtactgataaaaggctttcctttccgacagcttctgctttgccacggccctgctgtttttcagcatgacttcttttgccgtgtcataggacagcctgctgtcattagccgcataggcctgcatgaaagctaacataaaaataatgattattgcggacaggacttttttcaaactgcaccctcctttcgtaaactttaaaagttcttatccctccccataagaaatacgaatttctatatcaagagtctgatttttgggccaggaaaagtgaacccacttccttgcctgccaaaatgtcataaacaatattcggattatcaccgttggcaagaaccatgtttatacctgccaaagtggcaatctttgcagcggaaagcttggtaacca
>NC_017304.1:2860636
tccgcataatagccttttcttaagcccatttccttaaagccatatttacaatacaatgcctgggccgccagattgctttttctgacctccagagtcattttcacaattcctcgttctttggcaatatcaaccagtttctccaccagtctgctgccaattccattctgtctgtattccggatgcaccgctatgtttgtaatatgaccttcatcaaaaattttccacattccggcatagccaatggctttaccgttcacctttgccgttatatatatcgccattctgttgttcagaacttcctcaataagcgcatttttggaccatggaattgtaaaactcagcttttccacgaccatcacgtcatcaatatcttcaagagtcatatatgatatttcaacatcatccaaacccatcttttcccaccttaacagtccttgcaaagctttttctcatattctctttcagcctgggactttctaagatagaaaggcaccatgtca
>NC_017304.1:2863563
gtgtaagatgtgagctaagatgagtacttttgataggtatttttttcggtgtgaggtttcttatgggctgtcagaagtaaatttgccaattatcattgtcagttacaattgtcaattatcactgccaattatccggcagcatcaaatctttcgaattatccgacaacaaacaaatcagttagccgcgaaagtaacagaacacttttcacccttttcatttgtatagtttacaataataccattatcagtagcctgtataactccgtcatatttgtaatttttctgattgttcagggtataagtaaagcatgccttatcctctttcagtccaattaccgttccgtttaaaacagcttcagtgccttctgatgattgaactgccaaatccacagaatactcaaaaccttgtttttcaatttttaaaaaataattctgaggttctttggattttatatacgcaggatcatcttctgttttttcagtatccgaagtgccggata
>NC_017304.1:2865267
ggtgaattttaacaaaataatatatgaatttaaaatatttggcatcaactggttgcaccaaaccaggcgattcgtaacacaaaaaaaacagtattagcctattatttattctgttaaaataacctctctgcaaattaccgtcaaccaaggagttgaataatcagtggtaaaaatctcaacttgctttcccttgccttctgataaataatcagattcttttcctttaaacaatataattgtaaagtaactgtctgtattgactaagttactgtctaatgcaagttgatttgtaatatgaaaattagcttttatgcaatttttaaagataagcttcaatattcttgtggtatctcttccctcctgaacatcccagtaataatcaaccgaaactatcaaatctaacttattttctgaccacttaacagaagtaataatactatctgtaaaatcatacttttcaagtatttcatttaaattatttgccaacatcttattcacct
>NC_017304.1:2872730
tcatttttctgcaccatcttaccaactctttaacgccttttaaggtatgggaggcacagatgaagagattaaaagttttctttcctcctggttcaatcttcccaatattaaaggacatggccccatccttcatcattcctatggagtcatatccgtaaagctccgtgtaccttgcacagtcaaaagcgttattccccaattgaaactgtacaacttcactgtctgatgaaattgaaatatagtaattatgcctgtaatgaataagagcatccacattaaagtcaaacagagtgcttcttagttcaggagttgtagagactgttgaagaatattgaacaaaaccaagatccacttcatttggcccaatattttctattacatatcttcttaccattacatccctgtctttcagaacaaagtccgtctgctccactcgaagtcctctgccgccatcctcacatattgtttttagaatattggtgtcttccacataatactga
>NC_017304.1:2878771
tctggacggaaactttccattgtattgtatatttccatgaagtcttctaagcagcggaaccaatctgtcgccatatgttttgtaacagttggagcatcccagcttgcctacttttttaaactcctcatagctcatcccgcaggtttcacacaccacatcctggttttgctgaggagccgatgccatgtatggaaaacccataaaacctgagaaaaagtcatttatgctaaaaggagaaatcacattaaacttgccttcctccctggcacattgttcacagaggtaaatcacagtcttgttgttgtttattatttgtgtcatttgaacattggcaactcttttctgacatttctgacacaacatctactatcactcctttcaaaaaggccaaaaccataggttacacatattaaaccaaaagacacaccagcatgtttttcagaatactggctctgatttgccctctgctttccacaggaacggctgcaagagccttgtcg
>NC_017304.1:2883258
agtatcatattttatgaaaggtatttgaatttaaccgccggtatttcctgtaagttgccttttttaaagttatttgttgttgacatttgcacattaacattgtacattaatataaaagaatcaaaaagcaagcaacaagttgtttggcagaatggtagaatggtatttaaggtatcaaaaaagtaaaatgattaatttaccatgattaatcagtcaggacggttagaaaggaaggaatgtgaagatggttattgtaatgaaacccaactcaacggaaaacgacatcaacgaggtagcaaaggtattgacttctttgggacttggggtgcatatttcaaagggttccgaaaggactattatcggtgtaatcggcgacaaaaggaagctttccgacgtacctttagagcttatgaacggcgtcgaaaagctgattcccattgtggagtcatacaagctcgcaagcaaaacttttaagccggaacccagtgtaatcgacgtcg
>NC_017304.1:2888379
tattcacgattgaccgatgaatatgcccgtttgggagggtttgaatatcaaagccgcgcaaagggtgttttgaaaggtttgggatttgaggaagaccaattctcattgaatgtcatgaatttgagcggggggcagaaaacaaggcttgccctggcaaggcttcttcttaccgaaccggatattcttcttctggacgagcctacaaaccaccttgacataaaggccgtggaatggctggaagagtttttgtcaaattacaaaaagtgtttgatggttatatcccatgacagatattttcttgacaaaatcaccaacaaaacactggaaattgaaaactgtgaatgcaagctctacaacggcaattattcaagatatttaaaccaaaaagctgtggaccgggaaattcagcaaaggcattatgaacagcagcagaaggaaattgcacgaatggaagcatttatagagcagcagcgcagatggaacagggaaagaaatatcat
>NC_017304.1:2955634
ggtaaatcacacgattggattttattcttccaatagtatgataccctctcttaagagcatgaagcatcaattttcctgatgtataccaagcatctacaagtaaatacgtagtttctgtaacaggcgtaaattcatcaattagctgcattgccagctcttgcttattcttaaaaagcttcttggctttttgtccaaagaactgctttctaagatagagcttaaagttaagtggtaaggagtactcggagattttgtaatgggaagtaactacacagtgagaccacatggtcttaccatcactgtgagaatgatgatagtcgaggccttcgattttcttagtagaattgtcttttttactcaaagtgtcatctactatgaaaaaacctacagttccctcgggtacattctcacgaacagttttaagagaatgatttatcctcttgtaatctacgtattcgttactccatttatattctccaaggaaccttgagccactactc
>NC_017304.1:2962825
aaagtatacgcttgcttcaaaatcgctaaaaatattttcagccgaatacatattttcttttaaaggattttcaatacttgcaaaagctttatcaaccaacaggtcaactttagaatcaatgtaatcagaaatagttatacttgcactttttagaaaatcttctactttattttctgtatagtcaataacttgcttagctgcattccgtgctatattttttgtattttctacaatttcatttgtaattattttagaaaacccatcaatatccgttatccacgtatttctcgttttaaatatcggtacactatcccctttcaacagcaggtacacatcaaacaaagactcagccattgcccaagccatcataatcaatgtatgtacaattggtacacctacaccgccggtccacccagccacaacggtagcaacctctaatgcagtattaaacttatatggatccgtatatatagctataacattcaacgcaaacctaacaa
>NC_017304.1:3017982
gtttcctgaacccccctgtaatattttatacgcatcatctttgtcaaatttttcttttgtaagaatttcttatcagaaattcttttgaatctataaaatttgacaaagcagactttcgagtcttaaaatatatttaaatactaacatagaaggaaaattagtttacacaaaaatatttacactgcccctgacggcaacccttgactttccatctgcattcgctcaaaaaacagtcaaaatgggcttaatgataataatgttaattccacaacagtacaattacaggatattttacaacaaacctcttcctgaatttacaagaagaatacggtcattctcactaaaccgaatgcgtttaaagactccgaaaacaaccgaacttgaaagttcacagtcaataaacttcgacgaaattttatatgcctgctgaatctcttcttcattaagacgtataagcctatgccctttttttagaacactttgcagcttgttttcataag
>NC_017304.1:3020371
ttcaagccccactttagactgtataagaatctgccaatgagtatcgataaatgctatagatagaccaaatccgaaaagacctattgttgctaaaactaccgacggtcttattccaatcaaaatcaggcatataccggatagtataacatatccaatcattccgtctgcacgtctttttgttccgccccacaggctcataataattgatcctactataagcccaaagccattcgcagaagtaacaatacccatcgtttctactgaagcaaaggctaatactacaggagtaaccaaaacagttgacaaactcataaagaaatttgtaacaataaagaaacctatcattataatcaaacattttcgttttataatataattccatccaccttttatttcttctatgaaaggttcttcccgctttttaaacatatagttcgggaaagccaccaataataaaggcaccaccgaaaacaagaaagatataaaatcaattaacagaa
>NC_017304.1:3031868
acttagagccctgtcaatattaacattcgtctgtgataaataagacattagcaggtaagccttacctatattagcataggcaacagcataattgtatgaatcactatccaatgtataaactttaagactttcttgcatacacgaaatacatttatagtaactttccacatccccatctttattagctaaatacatataataacttgcaagctgcatgtatgttgaagcatataatataggtttttcttctattgtaatgttatccaacacttcattaaatgcatcaaaagcgcgttgcaaatgctccacttcaccactgaagttgaaaaactgtgtaagaactaatccgtggcaacttctcgcaataatatattcatctttatagttttcagtattaaatgtagtcaatgcctcctcaagagaatccaatgattttataatgttatctctagtgttcgttgatgctgccatccaataataagttcttccttttaagtaat
>NC_017304.1:3038327
ttcctggctgttatcctcggtacaggaattttctctccccttttcggctttacaaaattgttttcgtcaagatttaaggcattgtatataaatgccgccgcctctcctctcgttacaggattttgaggatttaagtaaccaaactggtcacctttcatcagacccttttccaaagccaattctacaaaatacctgaaggaatccgtaatcttgtcggcatctttgtccttatacttgttcaacattgctgaaggttcaagatacggatccagtacaaacaccttgccgtcttcattatagtcaagacgccttgcccctataatcgccatagcaaactcttcgcgtcttactttctttttctcctcgtactcctttgcactgtaaggaacacgggtattaacatcatatcttagcattttttctttaaagaaatagttgtaataagcgctcatatagggataagcccaaaaactcggaggcacatccgacaggtttctgta
>NC_017304.1:3048949
attgaagtacttcgagtttattatatattaaagctaatataaaatggttacaaaaaggttaaaattttaaattttttttttgcttttttctatcttctaatgtatttgtagttaactttgaaaaaacttgaaattacaggacccaatgccgaaaatcctcctatcagaatccagtcatttaaagacaaaggtacggtcttgaatattccctggaataacggtatatacacaacccccagtatcattacaagcgaacacaaaactgcgagcacaagaggtatattgttgaaaagcggtatttcaaatatattttttctttccgatttacactcaaacacatgtataagctgggttataaccagagttacaaaggctgcggttctcgcaacatcaacattggacgtaaagttcagtatgcttgcaaataccgccagggtgctaagccctataagagctccccggaatattataagctgccacagtccattggagaatatgtt
>NC_017304.1:3066886
gtcatcttttttgataagccttacactgtcgcctttctttaattcggacggttttataattttgttgtccttaagtataatgctgtttttaagaaggttaatatccatgtctttaccgtccacccacatatgcgattgcaaatcgtaaacttttgagttctggagtttaaatcccaccggttcttgctgtccttcctgagcctctgaaccatcggcattttctgatataagttcataaattttaccttttacgttaatgttaccgtaaggagcagtactaatcaacacagcatcggcaccgtgtgacaatacatataccgtcctgctcttatagcttgaatcaccatagtcggtaaagtccctctgtcctacaactccgtcatcacctagaatttgcgtgtcatatgtgattctaaaggttctgggggtgttgtagtagttccattcaactcctttaagctctgaataagattccaaagtaaagtctttgttctcattta
>NC_017304.1:3073292
attaatttgtttttttatagtctccactacattcgtcatctaactgtcctacctctctaataaacatatgaaaatcattttctccacttttattatcatctatttcaagtttataatcaaccttaatttctccgcccgaatcgtcaacatttattaaaaccgaacgggcggtaactttcattgtaaacgtaccatactgtgtgtcataataggaaacatgtttttgtccttcttcgaaaatgaactgggcattgaccgtaccaaacctcatcaacgttacaacaccgtcggaaattttaagggtggtggttgtcccttccatgcccgtcacttcactttccttgtatgtcacataataggcatttccctttttataatatttgccttccgtaacaagttctagtacatttttgtcattgttttccgaagtctgaaccccttttacagaaataataacatttttattcacggtttcccgcctccgttcttgccggcaagac
>NC_017304.1:3087384
aaagcataaactatacagcgaggttacaacaagtttcctcgcttttactctgttttccttcaaaaagacattttccttttgttatattttttcacatataataatttaaatcagaaatagacaaaataagaatatataaatatttcattctcaaatcaacaatacttattaataaaaaaatattttttgacaaaggagaatggctttgcgaaaaagggtattatcaatcattgtaataataacaatactgtcaattttaagttcagccgtcgttttttgggaggaaatatacagtttatacggttacagcaaggctgcactgtcatattacggctcaaccgggcaggaagttaaaaacattcagtacaagcttgcaatttggaagtattacaatggcaaaatagacggaatttacggttacaagacttacatggcggtccgcaaattccaggccaaaaacggcctgaaggtggacggaatagcgggtccggaaacattgg
>NC_017304.1:3093282
tccagccttttaatttcccttgccatatccagcgcttgcacaaacaagtctgagtttcttacaaatctcaggttttcatcaaatattcccgaatacagaccggcaagatttatgatatccacaggcatctgaaaaatgtactgacccttggatttcagctttttcgctatagccataagattttcgcttttttcaataaatttggcaagttcttcaggttccgacggaaaaccgttttcctccattacatccgcccggtaaaaagtcacaacgggtgatgtcaggaaagtcattgccaaaagacgctttccgtcaagtgatttattgctttcccatatatccttcggaaaatctttttcgtaccttcctgcataataaggctctttgagcaaatcttcaagatattctcccgtggtaaactgactgtaataagcgctgtcaaaaaacaatatgtcaggcccttctcccgctgccaacgcttttttatatacattgcccat
>NC_017304.1:3098848
ccatgtatggttacgtcatggacgactattggtgtgacatcggcgaccttcaggcttatcttcaggcccattatgatgtccttgaaggcaaaatccagcttgatataaacggaactgaaattcaaaaaggtgtttgggtcggctcgggtgcaatcatcgagcccggtgcgatactcaaccccccctgtgttatcggagacaactgccgcatagaaagcggtgcggtaatcgacagcttgagtgtcatcggaaataataatgtgattgaaagggacagttccgtaaaacgcagtgttatttgggacggcaactacattgagtatggctcggaaattcgtggtgccattttgtgcagcaagacaaacctcaagcgctatgtacatatatttgaaaatgccattgtgggagacaattgtttgattaacgaaagggtcgttatcaaacccaatataaaaatatggccgcaaaaaaccgttgaacccttcgccatagtggacaga
>NC_017304.1:3102164
tctttccttcatacttttaatcatgttaaataccgcattggactttggacccaagtcttcaatattataatcattgtagaaaagaagtgcatcgggatctgcttctcttgcatacctgaaagcatagtcaaggtagtcctgaccgattacatttctccatatgctgcttcttaagccgttgccggaatcatccatacattcgtttgccacatcccactcaacaattttacctttgtaatgggtcataacagtggtaatgtgatttttcattaccgcaagcagcgaatcccggttccagttaccgtttgtaagccatgacgggttttgattgtgccaaatcaacgtatgtcccctcatctgcataccgtttctttctgcaaaagcaagcaactggtctcctttcgaaaaatcaaaaacgttttgtctcggctgcaaagcatcaaacttcatttcattttcacatacaaccattgaaaattctctttgcaaaatgctgttgt
>NC_017304.1:3125415
tgtactggttttattgtttcataaatcttttctgatgtagtactccaaatatgctctggtgaaggatagttttcccagaagcatagtgcacttttgccatcaacctgtgcaaataatttcttataggatggataactataagacaactgactgtgtaattggtttttgttcataacattgttttttactatcatatcccgtctttttaccaactgccgaattgcccagtatacatcctcatgttttgcatcctgtaatgtatccaccatatcccttaatacccttgcaacacaataggcatcataggaatcatccttgtatacaataggatttgaaagccttactgcactggtataggctggattcacatgtttgacttcaaacttccttcctgtaaggtatgaagccagattacgcccaaaacctctggtatcctcaagtccaaatacaaagtctcttgtaccacatattttcctgatatcctcaacaaatgctggaaa
>NC_017304.1:3127383
ctttcattttctgcaatctgcttaccactgtatatgataagatagcttatatccttttgctctgtgagctgttttactctttttgtaatatcttttatacccccaaaagttataatgatactgtctacttggatattctcctgacaacatactgttgttaattgcgctacctgtgctgccattacttcaaggtctgcttttgctgtacttgctggtcttactgctattatagctttaggtaacaactgcacaggtggtcttactgttcttatatctttactcattattactccccctctcttttaactgcatctgctacattagtaaatgcgctcacatccaatagaatcatatcctctgatacaaatttaaactccactaccaaatagtaatatttattaagtatcctaagaatatctatatctgccttataatgataccaaaaattaagacagacaaaacagcccaaataagttagaatggaactatggaaaagagaa
>NC_017304.1:3141492
tctccaactcaggattacccggtataccatataccaccgtttcttcttccttatcttcctcttcctttggtacactataccaactcaaatcaaaggtcattccatttttatagtgtgccaaatcataaggataatggttgttgtcttttaacgcactgtcgtccagccccagtatcttggccagtgccgctgtatcaaaactccaaaaaccataatagccaggttccttatgggcattcctccacccaaagtcgtaatgtcccttgaaccattcttttcccatgtatttttcaagcctttttgatgccgcttccttgtctttgtcgtgtaatgctatttttataatctctgctgtcttttcatacgggttctttttttcatatttcgttgtactgtggttccaacctatatcacaagctttcaatagaaaatccataagtgcgtcttctattctttgcctttctataactcttgccagtctttttaacacttctttatcc
>NC_017304.1:3153323
agtaaatacttttgtaacctttctaacaaggttctgatccatttccgaaactatccatccgttttcaagaacatcacctactttatagcctttgttggcaatcaaagtgctctttctctcaaaggattctttttccgaactcagtgaaaatcctatttcctttatacccgagtcataatccgagattgtgacagtaaagctcatgtcggtgacatacaatttgttcccctcggcatcactgtagtttgtagtcgtattgtttgtaatgctgatctccggagcaacatcatcacttacaaatcctcccggagtcacttcccgtgatttgttgccggcattgtcaaatgccgctacaaatatctgtcctttaaaaccttttggaacagatataaccgctgtaccgtccgcaataatttgagttccttttttctcttcagattttttcccgttatcgtacgatacaagacggtagtttatcttgtcaagccctgaagaaggtt
>NC_017304.1:3157663
ggactaaaatcagaggcgaattatactgcaagtcaagggcactttcaattcccgcataccaacctgtaaacttaagaactgcaaaaaccgctgcaagaaccgccaatgatattaacaaggtctttgcataagaagtcaatatgtactttactatcaaatacttctcaagtaactttttcactcctccgcccccttttcggctatctcttcgaactgttcccgtatttcatgtctgtttaatcctgtttcttttgtaattatattaatatttttatcattatcaagtgtatttttaagcttaatcactgcattgcgtaattcaacattgtttttgtatttcatcaaagtttcatatgcctttgtaatgtcggttttccccacttcaacattaaagattgcttttgccaattcataacctgcgctctcttcccctccttcaagttttataatctccacggaaatttctttgaattttcttgtgtcagcgttgatcataatct
>NC_017304.1:3163898
gctgatatcaaaggttacttcatatcgctgccattgtccattcactgttaccgatttttttgggtttttttcgatgagagaatacccttcgtatcttacatagtgtggtcgtacctctaccgtagttttgtttccgttataacttcttgcttcaaagctgatagtatatacccccgcaccatatttttccaattcatctgttacaacagtgtataatccttgattgtaaatattactggtaacaatacaacgcaatacaacttcaccattatcaacatatggtttgagtgttgcacccggattgctataaggattatatcgacatgcaaaggaatagtctttcaatagatttttactgctatccactacaggagagagaatcacagccgatttttcgctgtcatatacagcttttgtataataacgatttatttcatcaagagaaatatatttgataccgttttgcgttgttccttttgtgtttgcatttattttgatat
>NC_017304.1:3166864
tttccaagaggggaatttagaaaacgccggattctggctgcatccacactctgtgcctgttgaggtgtcaacaaattttttgccaccatttcttcaatctgggcttcaatatcctccctaccgtaatccaagtgctgcatgacaaagtgaagtatcgtgcccttctcggcataagtcaggcctttcttttcctccaaaaacattggctttttcaccaaaaccggcatgtaatccggaaattgcattacatcttccgaaaccatctcgttgtaacgccttttcagctccgtcactgaaacctttgcaggcactttggaagctttaacgtaaggataactccagcttagccttcttgctgtttcttctgcatattccgaaggctcttctttttccaaactgtccagccactttataaactcactttctccctgttcctccgaaactccgctgctttgcacatcggttttattccatatctttacactccacaccgacgggtc
>NC_017304.1:3173113
tatttgatattcctggggagtaaacccggtaaaaccgtcaatccagatttcggcaccgtcgtaaaggggaatggagccaagcttttttgccgccaaagtcaggtcgtcatccggatccctgtatctttccgcaatggtcttttcaaacaggtcatatatcgcagtaagctccataagcttttccttcataggattatcctcttcaagttctttactcaccttttccaagtcttccggtgtaacattatatttcttgaattctgtaataagagtggacaacgtattgacaaaaccctgccggtcagcagttttggaaaacactctaaagctacctttcattttgtccaaaatcctgtaaagaatcatgcatttgcctgccgagtggatatggggataggtaataccacccgcttcattgaatgttctgtaagcaatacggctaaagctcaatacctcggtcttcaggataccccctgtcccaagtacgctgataaggtctc
>NC_017304.1:3218265
aattgacagacctcgcactattgccgacgatataatggacagtctcagatacaatgccatttcctatcacttcaacaaagatatggaagaaattttttggattaagagggtcatcggcaaagccggcgacaggcttgaattcaaaaacggaaaagtttacagggacggtgtgccgctggatgaaccttatgtaaaagaaccaatgctttacacttccgatgaagtaatagtcgttccggaaggtcatatttttgtaatgggagacaacagaaacaatagtttcgacagcaggatggtcggacctattcctgttgatcacgtaataggaaagtatatctttaaattttgattttttaacaataatttctgtagaatagtttctgtgcttatatggaataatttcgtgttttaataaaggggctattcagcccctttactttttacagccttgattcagagtgttttaatttaaagcatactctttatttaaatcatattct
>NC_017304.1:3230024
atgttaggaccgtatgcggatacaaggtcgttgtgtacagggtcggatccaactcttacggtatcaaacttcaactctgaaggatagtatgaaggatcctcatattcgtcagcatatgtggcagggctgtttggattgtaagaagacatacccggctgctctgtgctgtcaggaattatccaatcctccataactttccatgctgtttctactccggaccagttgcctgtgagatttccatacattgcttcaagccatacataatagctgaaagcctcactggtagtaacgtgaccgtagtccggcgcttcaacgatcaatgtttcaattgagtgataaggaattccctcgtctgggctgaaatatccgttcttaggatctttaatttttccgtagagttcaaggaaaagatccttataagatgtcccatcttttgtaggtgcctttgtaggacctgcgaatgcagttgtgggtatcattatggataccagcattgcaac
>NC_017304.1:3231308
tatatttaaccaagtctgactttaatagtactacaaacatgaaataacggtgaacccggcctgccaaaaataaaaaagcctacggcgcagttaaaagccatagactaaaaatatcttgccaaagaatattaaaatattaaaacttcatttttcctcgttttgctcagcggggcattcgctcccgcagctttcttccttgttctctccggtagtttccttgctgcactcaacattattttccacattactttccgcattacattcgggattacatccggtactgttttccgccttgtcctgttctccgggttcagtattattctcccttctgttctcttcttttgattccgcggaagatacaaccacttcctgttttgtgccgcatttggggcaataagcaacctcttcaggaagttctcctttgcatgacggacagatttttacaccttttattttcaaaatctgctgcttcattttctcgatatttttcttcatgtccg
>NC_017304.1:3239259
cagccttcatattcactcttgtaaatatctccctggtcgtagagctttttaaatatcttctgcacagtcttctcatggtggggatccgtcgttctgataaacctgtcgttggttattttcaaaagcttccacagttccttgattccggccacaatttcatccacatactgtttcggggtaactcccttttccttcgccttgcgttcaatcttctgtccatgctcatccgttcccgtaagaaacattacatcgtaacctttcagccttttgtatcttgccacggcatccgccgcaacagtagtgtatgagtggcctatatgtaacttgtcgctcgggtaataaatgggcgttgtaatgtaaaaagtctttctatccatctattttcctccttgtataaataaaacattactggataatagtttctgattaattattgccgttcaaacttgccattaatactaatatacatatatactatttatttttcaaggaaattgaga
>NC_017304.1:3241818
cccgacgcaggatgtcccttcggtatccccggaaacaaaaactccataacaggccttacggtctttgcgatgcttcttacaattccgctcttttccgcaacctccataagtcccgtccacagacacataattcctaaaagacctatgcttatctccacggcatttttggatgagtccaccaccgcctgtgtaatctcatcaactcttccgttcattatgccgaccacaaaacccgtcacaagcattacaaaccagatataatttaacacagcgcaagccccgtttaaacgtattaatactaaataatgtatatgagacgatttaggacaatataccactcccaaatttcaaattaacccatcaatttcaatttttgcggcatgattaaattgtcgaatttcagaatatgatttttaaatgaatttgccagttatatattggtttaatatacttttatttacatagcttaatttaagcaaaagtattcctatttgttttat
>NC_017304.1:3271139
ctccataaattttctgacaataatataattctattatctataacctaattttatcatttaattcgcaataaatggttacaaaatagttaaaattagtatgtatatataatcattttatagttaccatttgcttagccattactcatttaaaaacaaatttactttttgctgtaccatccgagctgcgtctttagcagacattttgccgtttttgtattcattgaatccttcaatcataaaatcaattatttgctcgtcaaccagtacacattcagttactccgtttattattgaattgtattccgccactacagattccggtaacggtacggtatccatagtttcgttaatggtcattcccacaggaagggtggtctttccttcttctcctgaatatttctctatgagttctcttatcgcctcatcattaaccggtattcccattctatcgcgaaattgttgggaactttgaatttcttttgacaaaaaaactttcagca
>NC_017304.1:3272942
cgttgaatcactaccagcaaattactcgtaacgtagttattttatcaccttattttatcgccgtttacttatacgcattttaattttcgtcccgctgcaataggaacatggataatgcctggcaggtttaaaatgcaaaaacacaaaaaaaggctacccttttcggatagcctgcaatatgacaatgtcagttttaatggtttactttacaatttcaatattgccgttggtggtttccgcaacaatatttaccttgtttatataatcatcatatccgtcgctgtctgcctccacgaaattggagctcatctgcttgcttatgttgcggtaagtcatttcaggaataaggaggttgatttccgcatgggtggtctgagctttgattttgtatcctctcttttccatatcgttcatattaaccttgatatccgcagacgatgtcttcaaattcatatttatattcgggtcgtcattatggttgtgtacattttcaataaata
>NC_017304.1:3280670
taactcattgtatgtaaaaattctaaatgtagaaaaacagataatggggagggattaattacgataaaggggattttaaaatttattgtgttggttttggttatgatactattagccacctcagtgtgttactcaagtaatccttcgataacgcaggcttcaacgggtgccgatggtgctatagcaaagcttcagtcatataattattcgcatatgtacataagaaatgcaaactttgatgtaagaatagatgataatgttacaccggaaacagatgcccaatgggtgcttgttcccggccttgccaacagcggcgagggatatgtgtctattcaatctgttgatcatctgggatattacttaagacactggaattatgatttcagattggaaaaaaacgacgggaccagaatttttgcggaggatgcaacatttaaaatggttccggggcttgcggatccttcatatacttctttccagtcctataattatcctaccag
>NC_017304.1:3283297
aaagggttgaccgggacaactgtcagtgctgccgatgaagccagtattgacacggccctggaagggcttcagtcctacgacgcaaccactttgtcctatatgtcccagcttaatgtgcattcttatttcggctcgaaaagagcccagctcagagaccttgcaaaatccaaagggctcagaatctggcagtcggaatccggtccgttgagttttaacggcgatatggcagattcatgtataatgctgtcaaaacgtattgttaccgacttgaaagaattacagtgtgtggcgtggctggactggcaaataatagacgggggcaattggggcagtatatatgtggatgatgcgtcccagacctttacccttaccgaaaaattctatatgcatgcaaattacagcaggtttataaggcccggttatacaatcataggtgccaataatgaaaaaacaattgcggcaataagccccgataaaaagaagcttgttatcgtcgcaac
>NC_017304.1:3299161
caaaagtgtccacaagttaaaggcattggcagtggcatacggataatcttcaacactcgtcagatacaagttgggcatccaccaaaagtagtcaatgctctcagctataaaatctttaacaacggaagtactcttcattcgttcataaagatcggtatgataatagaaaggataaataacgataaaataacatgacaatcctacacaaatagccaccaatgtttccttgatacttttaacaatcttttcttttgtgatgttggaaaagtcaaacagttctttgtaaaaaagtatgcccagcggtgtaagaagcgcactttgaggcttggtcagaacagcaatggcatacaataccaccgcagtcattttccggtttacactaaaagcatatatcatacctacaagcaacgttgccggtatcgaatcaaattgtccccaaatcgatgaattgaagaaaactcccggattaagtgcataaaccactcccagaataaatccaa
>NC_017304.1:3306110
tccaaaaacaaaaccgtaaccatcgccgtatacattaatgtcaaaatatgcattttcagcgtcagcacctgaaagagaaatatccggagcaattacatttccctttttatcaaccagcaaatattcaactttagaaccatttaatgccgcgtccgaaaattcatctgaacggaacgccggcacggtaaccgtaaatacatcccctttttcgaaagcaatgtcattatagcacactattctcacattatttccgacagaataactatactcattaatcgaaacggacaaggtaccggaacctttagccatgagttttacactatagttaccatttgccggaagataaataatttttttaccctcttcaactagagaataatgctgctttccggaatgtcctgaggttcatcgtctattatagaaactacaagcgcattttttgaattatatacttcaacatctatcggacagttaatttttacaactcttgttgaagcagg
>NC_017304.1:3308007
aatatttccacctgttattttcaaatcattgcttgtaccgataccattgttaaaattggcgttaactgtcaaatttccattaccctttatagtaatatcatctctgctgtaaatacatgcatttggtttgttatcctgaggatcctcaaattcatagaattcagcatccgtcaaaacattatccttaccgtcagccaactcaatttttaccttttcagcactctttacgtatattggggcagattttgtatttgtaatgtttaccccatcgagtaccaaaacagcttcagattccttgccaatatcgaccaatatttggccgtcgttccatgttccactaaacgtatacatccctggcttcgtgatttttacttccctttcactaacacttaatccgtcaacattgtctgcattaactttatcattatcaaatactatttttgcattaacatctcccgtggaaactccacttggctgcactgcccctttgcccccacatc
>NC_017304.1:3308559
tgacacttactccaactccccttcagtattttattatagattttttatatagtatctttatatttttttgaatactgcctcaatgctgcaatcccggtcgtcaaagagtttgatggatattgtttgagaattcttgtcccccacaatttccgccccctctatcttccaaccggcaaatgcatagccttctttaggaatcgcagttgcagtcatttcataatccgtataatacttgccggtccatttactgttcgtaatgttgtcaggcaaggtgtttaacttaatagtgccttgttcaggattactaatgtttagcgtgacgttggtcagcttgccttttaatttgaagaattcagccatgtatttggtgatataatcaaatctgttttcaaagaatataatcattgattcatcaggattatctgttactttatatagtttttctattaccaagtctttattaaaattataattggccaagtccataaatgtatttacaa
>NC_017304.1:3334953
tccgttcacaccataaccgtttcctatagcctggcagttttccaaagttacaacgcctatagctcctgtttgtttcttggtatacaagtcccacccgtcatcacagttgttaatggctatacaatttctaaatacgttaccttctccgcaggtaagttttgccgcaaaaccgtcggcatcctcacggcgggaatccatgttcatggttgacaggcagtctattataagattattgctgggccatttgtcttttgtattataggaggtattgtatcttgacagctggagtcctgagtcgcggttctctctgaacgtacatttttcaataatattgtagtgtcctgagagcagcattccgttgtctcccgctccttttacggttattcctttgacatgccagtatttggcatcaagaacaatacctctgttggaggaattttccgtcatcgctgagaagtcaataattacttctctgtccccataggccgccaacgtctttc
>NC_017304.1:3345812
ttaatccgccgtgtaaggcagcaaagcaatatgtcttgccctctttatggcaactgtcaactggcgctgatgttttgcacagtttccggatattcttcttggcaatatcttgcctctttcggaaatgtacttcttcagcttggccacatctttgtaatctattctctccactttatcaacacagaaggcacaaattttcttttttgcccttctgacctttacaggagttttaacatcagttttatctacctctttattgttcttatccttcttaggagttgacataacgcgaccaatgcctcctttctcaaccttttaattactccgctttacaatttcccatatgatcttcagaatggaagttcgtcatcatcgtccaaaggataaaatccatccgtcggctccgcaatttccgctgcaggctttatatcttccattccctggctctttttgccctcggcaaaatataattcttccgcaatcacttcggttacataatg
>NC_017304.1:3348005
ccaaccagcttccggagcataaatcaggaagctacatttgtctgccgataaccgaaggaaatataacattgggaattttacagctttattcaaaatcaaaaaattactttgatgaagctctaatatcgaaagtcaaatcttacatagaagtcgccaagccggttatcagcagtaaaaggacattgcaccagcttagaaagaatgccaccactgacaaacttaccaagctttacaacaggagatttctggaacagtatcttgacaatcagcttgaaattaccggcttctcaaatcaaaaattaagcgtcatcatgatggacattgacaacttcaaacggataaacgatacttacggacataatgccggcgatgccgtcctggttacatttgcacgagttattttgcgttgtttaaggcaaaccgaccttgttgcccgttatggaggagaggaatttatagcaatacttccgtcctcggacaccaaaaacgcctatgacata
>NC_017304.1:3381531
atattatccagcaataatttaacttgttgtgctagctttctttacaggtaaaaattgcgaatgaaaaactccaacataatattgtaacctatcattaaacaccaaactaatgataggaggtcacaatatatgatggagcttgataaaaattattatatcaaagaaattgaaaacttaaaagactttgtaactgtcgcctacatcataatagacgacatttaccagaaggtaactccaccacacattgcaaatcgctgtaacatcaataattcggttatgagcgatagtgaaataattaccatatgcattgttggagagttactcactatcgactctgataaagcttggttgggtttctgtaagaagaatatgagagacctgtttcccaaattctgtgacaggaccaggttcaatagaacccgcagaaacctgcacgcagtaattgaggaaatcagaaaagaactctcaaaccttacagggtatgcccggcaaccttaccg
>NC_017304.1:3383415
ttaacaaacaatttgaccgaacctaattcttttgtcttaaaatgtccctttaactttgaacccagagccgaaccattggtgcgtatttgaatggtcggcagttcctccttcaaactgacattttcaatggattcccaagtatacacttccccgtacataccatggatttgtataccttcttcaagaaaacttactcttgtcggctgatatgaaaaatacatcacaacggcaacaaagattaacgttacaacacaaatagccccgggaatcacaagttgcttccacgcaccttttctaagctttccattttcgtcataaagatttccgtcgtacttttgagccctaatcaccacataaaatgtggaaagcataaaaaaggcaatgaccgaaatcaggatttttcccggctccaaagcataaaacacaccggctgcaatggatacagcgccgttgacatagaagtatattcctatcagccgtccaaggccttttacatccac
>NC_017304.1:3403895
tctgcctttatattccgctccgagggcatgggctccgtcctctatcaccaaaagattgtattcttctgcaattttcaatatttcatccatatcacagggctggccggtaaaatgcaccggtattattgccttggttttttcggtaatcctggccctgatttctttcggatcaatgttgtatgtatcaggatcaatatcggcaaaaacgggctttgcccccatatacagcaagcagttggcagaagcggcaaaagtaatgggagttgtgattacttcgtccccctcttttattccggcggcaaaacatgccgcatgaagtgccgcagtaccgttggacacggcaacagcatactttgcaccggtataccgtgccagattttcttcaaattcctttactttggggcccgtggtcagataatctcctcttaatacctcaaccacggcattaatatcatcttcctcaatccattggcacccgtaaggtatgaatttctgctccg
>NC_017304.1:3406570
atctccggtatctattccgccgtccacttttatggcagatatctttgttttcttgattcccctttcaataagattctgaagtgggcttcctccccttccgaaaggcaggtccgtcatatggaaaaccacacacgtaaagttttcaaatatctccttcggaataatccatgaccaatggggaaacagaatatactcagggttaataagctttactttttcaaaagtaagttcatccttattcgtaattatagttgtattgtactttgactcgttttcttttttaaacttttgcgcattttttatgttccatgactttgtggtggcaataattatgttcataatactcacctcgttataaacttcatttaccgtgcaccgcattgtgtactttcttccaccaattcaattatccctacatccctgttgtaaaggaaagcaactttgcaaaaatcaatggcaaccgcaccggaaggactttccatcaggatataaccctctgt
>NC_017304.1:3437532
accactattttatctttgttgtttatcatattgtattttttaattgtttccaataccttgtcaatcataaaaccattccagcactattgtctatatttctcaaggttcgcaaacttcgtatactgacccagccatgccagttccacagtacccgtcgaaccgtttctgtgctttgcaattatcacttcggcaatattcttcttttcagtatcgggattgtaatagtcatccctgtataagaacattactatatccgcatcctgctctattgcgccggattccctcaggtcgcttaaaataggcctgtgatccgaccttaactccggggcacggctaagctgggacaaagtcagcacaggtacgtttatctcctttgccagtatcttaagagacctagatatctccgatatttcctgctgcctgctctcactttttccccttccctgcataagctgaaggtaatctatgacaaccaggcccaaatttttttccagcttgag
>NC_017304.1:3466754
aacatccttgatattgaggtttataacacgatctatttcggatgtgtatttagccagctgttccacctcatttgcctgaactttggcagcgtcagccacttcatatgcctgaatgcttacaccttcaacgttattaataaccctgtccgcatttactgcctgttccttcatggctgccgtaatctgttttacctgttcacgggcatttgcaacacttctaattatattctcgacaccattggcctgttcttttgtcacatttgtaatctgagctgcctggctcgcaacattttcaacggcggtaactatattttgtccctgtttagcctgctcttttactgtggcggtaacctgacgcatctgctctcttgcattatcaatgccttttattatgtcttcaacaccttgagtctgctcttttactgcatttgacacaagtgccgcctggtcggtgacattttggacagatgcagtaatgtcttgtccctgcctggcttgtt
>NC_017304.1:3479450
cgcgtaaaccggaacaaatataaaaactttatgtttttttatttttaaagagcaggcaaaagcaaaaagacccagaatccctgagaaaatcgatatcataaaagtataaattatgttatataatatttgacattttatgtacaatggatataaaaacatttttgaattgttaaccggtgcgtcattaataaaacttgagcaatatatatgggaaaatcgtataccacgatatgtattttcgttttcaaggtaagtaatgtgatttaacaacatattaagtaaaaatggtatgaaaataatcaaaaaagaaccgcaaaagcttacaatcgcttttgaaagtatataattcttttttcccatccgtgatacataaaaattataggtttgtgtttctttgtcttcaaaataagaaaatgaaaatggtaaaatcaccacaaacggaaacataaattagaaaatacttttcaaaaagcgccgtatcggcgtttccaataaaaagc
>NC_017304.1:3487798
gtcatcaatatattttgaaggttcgcacaaagtggacgcagctcccttcttttgctttgccaccgtggtttcagaaagctcccatcccattgacgccagctgttccctcaaagcccgccttacagcctgggatgagcaatagggatattcctttccgtcattcatctgtattttctttatgcttacaatgttgtccgcttccttgtcggctccgttgagtgaagaatatgaagcctttgtaagatatgtaacagtaatagccttggcatctttcataattattaatcctccttgtccttgttatttttcgcattgtaaacattcaaagcaccaagaacacaataagccctgaaatcttcgaaatcaacctcttccaaaattccgtcaagaatgttctttgagaccgcaatcccgtatctgaactgcagattgttaagctggtttatgaagtcagtttttgtccttgattttctcaattgatacaaatctcctttaatttt
>NC_017304.1:3494806
aacctcaaagaggagaactgaaattggtggaaaatttgtgcaacaataaagatgccaacattgagcttggagtagttggagatttgaaaggaaaaatccttttcagcttcccaaaagatatgactctggaaatggtcaaaattttgtccggtatggaaatggacaagattgacaactttgcatcttcagccttgggagaaatggcgaatatcatcggaggaaatgcattaacacttttgtcacagtacaattacacctgcgatattgtccccccgcaaatttacataggcgaatacaaaccaaattccattggcaacgacaaagctttacaattgcctttattaactcctatcggtgaatttgacattaccattcttttaaaggaaaataaataaaaagggaaatttacctgtttgcacccccttttggttcagggggtgcaattatttattcatctcattgctgttgtgacaggggttatttaaaataaagttttataa
>NC_017304.1:3508811
attataaaatatacacaaattatattgatattattccaatatgtgttataatagaataacatagttgtccttttttcttcgaacattagtagcttttattcagaaaatgtcaaaatatatgccaaagggggctgcacgtcatgtccaaggagttaatgtatattctcattaccaagatgcacctcaggttaaacgccttaatcgaaaaaaacaactatgacctcttgaacgaagaagttttgcaatacagccagcggttggacaaaattctgtccctttacaacaggattgtccaaaaggacaagtcctatgctttcagcgtaagtcatcttaataaagccgcaaaatgcaattaatttaaaatagatatcaatccaaatgtaaatataaatcctcattgtatttgataaatagacgtttaatattgtaaacgtctatttttaattctcacaaaacggcttgctttttcaaactttaactttaatttccgtttcccgctt
>NC_017304.1:3514794
cttgccaatttcctggatgcattcatatttattcttaaattgtatatagtcgtcaatgccgtcactataaaacatgcaattgttgttctgattaatattttgtcaactttttcattattcatataattataaaaccagcccattgatgcacaaagtaaaataaaaaacggcgttataaaaatattcgctcgcacatcgccatatccaaaaatataatatatggttacaaacaataaaaaaaacattactgtcaggaatgcaggcaaaatactgtcaatccaattactttttaccattatgcttgtaatgaaccatattcctgagaccgcaaaaaatacaaaacgaaatatgcctgaatcagttgcatttctaaaagcaggaagcattatccacgcacatatatacataaagcatagtatattcacccataatgtcctgctaaatttcttttcgttgtacattttttcttcttccttccatgtattgcctgataaaatgct
>NC_017304.1:3534071
ataaacagccaggttcacacaatttcatcagagccgtcaaacaaagtatatctaaaagctgtagttaaagatgcaaacggaaaactcattccccatattgaagttaactttgaagcttcaaaaggcatgggtacggtacagcctgcaaaagccgcaaccgacagccggggtgaatgttttgtcacttacgtccccgaatactattacaaccttagtcctgatgcgaatccacggcatgttgtcattactgcttcaattgccggcaccgacacaaactcaacggtaaaactgaaccttgttccggcacccgtcgtctttgtgcatggatacagggaaactgcggatgtttttgacaatttgaatgaatttatttcatcaaaagggtatacttgcatttccctgaattatgactcaactttgggaatagagcatggtgccaaagaactggagctgtttttgcaaaagcaaaaaaaggattttttaagtcagggaatccttgt
>NC_017304.1:3539929
tcgcacggtgagtccgtattcagatcttatgtggaaagaaaatgggccaaacccgaaaatcttattgacgttgaatatatcggcaattactttttggttgacaaaaacccttggtggatttcttcctatactgaattgtacatggtctacaaaatttcagcagtaaatccggaacctgaacagcctatcgagttttactactatgtatgttattctgacataaccgcatccgccgacggtacttgtactgttaattttgatgactgtaaagtacctcaagatggccttttcacatccgaatcatttaaagtcggcaaatataaatatatgggatatgaaactttggacgcacttttcaacaattgcatagtgcctaagataaacaagtatgaatatacttcaacaattaaaaacgctgaacaatagataaacaatagatggacaaaacatataatttaacaggcactcttcattttgaggagtgcctgtttatatcattt
>NC_017304.1:3558960
tgcaaaaatggttcaagatgaatttttcttgaaccatttgcgtactccaaactgcctatgcatataatattttttcttttttattgctcattttatcattcttttgtttttccgtcttattttttagtactattttaacgctataataacttttctgttgggctcctcacctacactgtatgtttccacatatttatggttctgcaggcacgaatgtataacccttctttcatacggattcatcggttcaagagtaatgttctttttgtatttgattaccctgtcggccaatcggttggcaagccttatcagggtttcctctctctttttcctgtagttttcaacatcaataacaatcctcttgtaaccttccttgctcctgttaacaacgagactggtcaaatactgcagtgcgtccagcgtttcccctcttcttccgattattattccaatatcgtctccttctattttaagggaaatagtgtcttcactttcttcaa
>NC_017304.1:148991
tgaatttgttatttccaaatctgtatctaaatagatacctccataatgatataaaatatgtaatctggcatagtcggatacaaaagcccactttttcatctgataagcctgtaaagtaaaattattgatatgcacattaaaattatcctcattccattctttaatttcgtaatctggcaagtgaactttccaactgtccatacatcgttcgattacgtcattttttttgcctcttccaaaccaaaagtaatgaatgactttaggtatcattgcagctttatcctccttaattgtttagaagtataaatttaccgagaaacatataaatccaacaatttcagtctggcatcgtccaaaaaatcctcttcaaacattgagtacttataagattcacagcttttgcacacgggatatatttgtttgtttagtgacagcaggtttcttctgaatttgttgaattcttcacccacccaaaggctgtataaatcattgtcattaac
>NC_017304.1:151788
tatatttccaaaaatattgaaaaacttttcttcttcttccttggattttagtgtagcatctattgcttttatatatatttgtgtattacctttaatactgtatagataactaaggttcttaacgtactcatcaaagtcaatttctactccgcaagtttctttgtatctctccttgcttacaccctggacggatatgttaatgtttgtgattcctgcatcaatcagttttcttgatgtttccggtgttaataataatccatttgtaattatttccactctatcggctatttttgcttccacagcgagcttgaccatttcaggcagcctgggattcattagaggttcgcccagacctgaaaatactattctctttattggttctgtaaattttttaagctgactgacgattgttttgtacatttcaaaatccatatgctttaccgaaaatcccagcttgcgaaattctccgtcctctttatctcttgtggcatgtatacaat
>NC_017304.1:153583
tatactcgaaagtattcttccaattcctccgcctaaatgtgcagttatgtgcacaacctttatcattatcttacctctttctcctaaaaggcatataatactgtttctaaccccataaagttatagcttcttaaataaaatttatatccactgtagtaactgtggattagcaaaggtatattccaaatgtctgataaggaatgatatacacaaattgcaagttgaggacggtacttgacaattgtatttttacaaccttttaatgcatttaattctgcaccctcaatatccatttttataaaagtaggtctgatgtttttcagaacatcatcaattgctacacactgtatcatatcatttccgccggaatctattttacatgcagagggagcatccgaagaagtactaaatcgtaattttgcaaattctgaatgaactccgcaaggaaatataacagaggattctattattttgatattatcaatataattctttatttt
>NC_017304.1:164048
ttatcatattgataggttgatataacgttccatcgccaggccgaaccgccatattggcttattgaaatagtaccgttatcaatatttgttgacacaattggtttgcctaaaagacctccatgggatgttatcaagccttcgacttctccatattttaggtatccatctttgcttccaaaaagaataagtgttactctgctattgccataagattcaatgccgtcctgaggagtatctatttcaaaagtaataattacatcttcataactgtcatgatttatgttcccgcgagtgagaaaaagtgggtaacaattgtcataatcactaaaatcagctatcaaattaacaatatcattataaactgcatctattaaatttgtaccatccttttttatgtatacatccacaatttcttcttcactgtcagacgcagttaatatataaatgtaattgcctatttttaactcaataaagcttatattattatcactgtggcttat
>NC_017304.1:166833
ggacttttttcttaaaatcatcaggtttcagttttagaataacctctctggttctttttcctactgcctttctgtattcccgcagctcttccatattgattttttcacttaaggatattatttcatcatcgctcattgcattgccggtatcgcttacttcgatatttaacctggcaggccaattttgacgtttaaattcttgaatttcgtccgcaattaaaatgtttactgtcaaatcttctattcttgtaatatgccaaatattccaggcaatagttacatcttcttttgtcggcattgtgacaaaagcttttttgtccaagccttcccaaagctcatcttccagtgttggtatattcctgcagtacacatcgtgtgaatgcaccatggaatgcagatcttgtattaactcaatcgtttcgttaaacttgtcttcatttagtattatattttttagttgtttttgttttggattccagtccctagctacactaaacatt
>NC_017304.1:169400
ccaagtcgaatttttcgaaaataattggttctgtatgctcatccaacagccttatgtcatattctttcgggacgaagcctgcaagatatggcatggtcagctgcataaagttgttaagctgataagctctgaatctttttatttccaggttttcaggagtaatcattaataatgtcggcattatattatcaaccttcctgtttataaaagcaaccatttaaggggcttttgcatgcggttgcgtttttgtaaagttattatagatttattctttatatgtaccaccggtattatctttggataatgtaccacacttttcaattaataggcactttactaatgttttgcataccggtctgtgtctcgttcctttaggaataatgatgaaatccccggcatccaaatcaattaaaccgtcgtctaattcaatttgcatttttccttctattacataaaacatttcatctgattcttcgtgaatatgaaaacggcacctcagt
>NC_017304.1:176972
tgctgacaaaacggccggcgacgatcaaggcaatacacgatatcaagctaagctgcgagaatcggacaccgcttgcttccagagaagcaccggaattcagggagtatttcaacaagatatggaaggagcttgatatttatgtctgacaaaaacaagccggacatatccccggaacaccgtgagtttttgaggagagtaaagagaaaaaagcaaatcattctgattacccaaatagctgtattgatattattttttgctttctgggaattggctgccgaagtcggactgatagatccgtttatttcaagccaaccttccagaattgtaaacactattgtgagcctgtacagaaacggcgagctgtttcaccatgttatcgtgacatgtgtggaaacggtgcttggatttgttttaggaactctcattggaatattgatagcaataattctctggtggtctgagtttctggaaaaggttttggagccttaccttgttgtact
>NC_017304.1:190624
acaatataaaagtcattgctaccggcggtcttgcgaggcttattgccagtgagtccgaaacaatagatgaaattaacggacttctcacgctggagggcctgagaattatatatgaaagaaacaagtagttttttataaaatcatgcatttaaagactattgaacgcatattcagaaacaccggtttgctttctggatatgcgttcaaaatatatcatgatgatatatcatgatgcaatcttttttcttgtaaaatcaagttgtaaagtgcgaaagtgcttatgataagaagcggaaatgtcggcattgcaaatctgccttcgccgccttccacaagagctatcaggaaagacacgccgacaatcaaaatatatgcaaaagcgaaaataagcagtgttttatggctgtccggcctgttttctctttttcgctgatttatgaagaatacaaatggtgctgttatgaaggggatttgcaataaaatcaaaatacttctttgga
>NC_017304.1:196514
cataagaataacacacttgcctacagggctggttgtttgctgccaggaccagaggtcccagcacaagaacaaggaaaaagcgatgaaagtgctaaggtccaagctctatgagatggcacgggagcagcagcacaacgagattgcccaggagagaaagagccaggtgggtaccggtgacagaagtgagaggattagaacgtacaattttcctcaaggccgtgtgacagaccacaggattggacttaccctttacaagatagatgacatacttgacggtgatattgacgaaataattgacgcgttgattacgacggaccaggcaagcaagcttgcaaacggcgctgaagatgatgaggattaagatgatataataatttgtcccctgttggaatagaatgttagtaagaaaaaaaacagggggataattgtgaattatttgatgaaagttactttgattggccttgtctcaggtattaccggaaccggtattggaggcttgg
>NC_017304.1:199167
aagtgatgtggaaagttcctatatcatactgacgatgaccaaagagcacaagaatgctattttgaaaatgtttcccggagcggcggataaaacctatacggtaaaagaatacgcttacggggatgacgcaaacggagactataatatggatatcagcgacccttacggtttcccggaagatgtgtacaagacatgcgccggggaaatcaaggatgctttggacagaataataatgaaacttaaaaagtaattaatgccgtatcttaaggcaaagagggcctttttgtcgcaaaacagtctttgacatgagcatgttaatactataaaatatattcgtggaggaaagtatgaaaattggaattggaagcgaccacggaggttacaatttaaaaagggagatagccgattttctaaaaaaaagaggttatgaggtcatagactttggaacacacggaaatgagtcggtggattatccggatttcggacttaaggttgcagag
>NC_017304.1:210023
ggggtgctgttttgtcgtcgacattttatttggaaatactgacacctgaaagaaagtttttttggggtgatgttgagagcattattgtcaaaacccctacaggagagatgggaatattgaaaggccatattcctactgttgcagtgattgacatcggttcaataaagatcaagaaagacggcaaatggtttgaagcagtccttagtgaaggatttatggaagtaaagcagaatcatgtgattatccttgtggatacggccgaatggcccgacgaaatagatgagaacagggcaagagccgcaaaagcaagggcggaggagagacttcaaaggcgaagaagcgaagcggaatatattcagtctaaagcagctttggcaagagcgatggcacgccttaaagttaagggaaaatataattagttttaattggtctaaagtaaaatcacagtgtaaattataatttccggaagcaacaaaaatataaagaaattacaatggtga
>NC_017304.1:211854
tacaagccggtaaaacacaacgccgacagctttatgatgtcggcaaaagccaaggggcatactctggcctttgtgctcaaaattctggataacggggttttgcttcgggatattgaaactggcagggaattttttaaagaaatggatacagacggcataacttttaaggagcagcaaatcctgtgtcttcatgaaggaaacgtggtacatactctgacgtcgtgcaaattttacactttgtcttcgtactatgacaagtttgaatacggcacagtggaaataaaggacggactcgcttttcttaaaaaactgtccggtgagattgtgataataaatgacgcgccggactacttaaagcccggtcaggtggcctatgtggatgagaataacaatttctgcggcattgaagatgacggggaagctcaggagactgacaccgtaaagagaaatgtttccaatatcagcacttttaagagagtaagcaagaaggaaagaatcga
>NC_017304.1:214836
gggaaaactatgttgcagacccgacggtttcaaaagccgtgtattacgatttgtatatgagtacaaggaccgacataaattctttcacgcttgtgggaagcactgaaaatccaaaaggcgacgtggtatttgtcggggcaaatgacgacagcagcacgataagagcggttatgggaaatttctcacccggaacggatgcctatacacttttcggagaaaaactaagaccaaataccacatactattttgtaataaggacaaggctgtcaataagcacggaatccgaggacaaaatgtcaaaaccttcggcaatccttgcggtgaccacggttcggggtattatgggagagccggatgaatcggcaaaaaaacctcttgcaccgacggattttaatattgcaaaggatgaaaacggaaatccgttggttgacagcttaagcgtggtattttcgtggaacagggcggaaaatgacgttgtttatgaaataatatgcacatca
>NC_017304.1:219444
aacttcattatgatgatgtgccgccctttgacccgttgacatccgttgttgatgatgtttattacagaaaagtgacctatgattccggtgtaagaataaatgtcggatgcgttgaatatagtgaaggcatgtcatatgaagagctttactatcttcccgctgacaaagtggtagatttccctgttgacccgaatgatccgtgggaaaacccggatttaaatcctgacgggaagaaacacaatgtggatattacaattaccgatcttaagcccaatacggtgtatgtcatatgggtaagggccgcaagacccagtgcggaccttgtatccgaaccgtcggatccgataataattacaacaaaccctgttatagaacctcctttggaaaagccggtagtgccttccttcaactatcattcggcgggagacacgtacattgatttgggctgggaatttaccccgggacattattactatttaaaatacggtcttgaagacaat
>NC_017304.1:223453
agcaaaaaaatactcaaaagtgcagatgccaaaaaggtaaacggtattgcggagaacaatttgataagtgtttcggcttttgcaccgggtattgacaattcaatattggtaaacggcaaaaaggtgaatatgaatcttgcaatcaggtataattcttatgaagacaggacatacatatggcttgctacacctgtaataaccgttgaatattgatgcaggaagccgcgcaaggtcaatacaaaagataaattacaaaaaaaacgaaaggaagaatcaacgtgcccaaattaattgtaactgaaacaaagcctttacatggaaaggtgagaatcagcggcgcaaagaattctgtactgcctattattgccgcctcaatattaggggacagtgaaagtgttattgaggaagttccggatcttactgatgtaaaaatcatgtgtgaacttttggagtcttttggggtggatgttaattttttatcagataaatccaagttgttt
>NC_017304.1:238820
ttgacacggtggtttacccttcaacaattattgaaggaaagacaaaaataggcgaggattgtataataggtcccggaagcaggcttgtaaacgcccaaatttcggacagggtggaagtaaaaaattccgttgtattggaaagctccatagacaatgatacgaaagtcgggccttttgcatatgtaagaccgggaagtgttataggtaaaaatgttaagattggtgattttgttgaaattaaaaagtctgtaataggagacaagacaaaaatatctcatcttacttatgtgggagatgccgaagtcggaaaaaatgtcaaccttggatgcggagttgtagtggtaaactatgacggaaagaaaaagaacaagacgattattggagataatgcatttgtaggctgcaatgtaaatctgatttcaccggttgaagttaaggacaacgcgtatgtggctgctggttccacgattacggaagaagtgccggaatactctcttgcc
>NC_017304.1:247370
aactcgaaatcgtagatgacaataatcttaaagatgaaattgtccaacatcccagccggcagtttttaaaaccttggagagatcaattggatgcccggacattctataagcaatttgttgtattcagacttaaaaacggaattgccgtaaaatggaccatggaagataattttgccccgaaaactgagatacagctataaaaaatagttgtcagcaaagctctgaggagctgtaactaaaacttttttgtaatgtcttgtcaagtggtatggattattttccgctatgtttttctaatttccgctaatgtggttgtcaagggctaaaatcaggcctttccttgcaaaccacattctgccatgctttcttttttaaagccatatcttccggcaattttaagctactaattttacaccgcagcttaagactataacattaaaaatgctaaagcagggaagaaaaaatgattgaaaaaatacttataacggcgcatgaaaata
>NC_017304.1:248238
tatattcaaaacaatattgagcgccatgccgatacctgcgttaattgttggggttttagtgtctttgacagagtaaaacactcttgaaagaacatccctgattccaaatgccagcatacctatggaataatagaacagggatacggaagtcatatctaccgcggttttgtcaaatgctcccctgccaaacaacaatgcaactatttcttttgaaaaaatcatggcacctacagacagcggcactaatagcaatgttactccgataattgattccgacaatacttttttaagttctttcatattattttcagctgccagtttggatattgcgggatacattaccgcaatcactgaaaccacaaagactccctggacaaaattgttcagtcttgacgcgtaatttaatgcagaaattcctcccacggaaatctgggaggccaaagttctgtcaacaagtttgttgatttggtttacagatgttcccagtataaccggtattg
>NC_017304.1:252624
agtgtttccgtctccgtaaggatttactgtttcttttgcctgtttgatgaatgaatccgacaaagcctttttaattgcctgttttatttcttcctcgtttgggttgcaatttatgacactggtggcttgtattcttcctttctggcgttcgccgatatttattgtcggaatgccaaaactgggcgcttccagcagcccgcttgaggaattgcctattatcatggcactgtgtttcaggacacttaagtaattaaccgtgcccagtgaggtaaaagcagtaatgttgtcattttcctctgcatatttgtcaataagccggtttataatgcgcccgtcggtgtcggcattggttttggtaaatatgaaattcatattcttatatgccttgcatgcttcaagcaaagcagtaatgtgcttttcggaagtgttttcttccagggttaccggatgaaaacatgccattgcataaggcttacttaaatctatctttaattcttttt
>NC_017304.1:254893
ttcaccgatttcgcagtcatgttcaacaatggcaccggaattgataattgctccctgaccgattacagctccggcatttactacgacatgtttgccgataaaaactcctttgtcaatttgagaatgtttactgactttagctgaagcatcaactatattgggaattataaatcccatctcacacagggtattaaaaagccttatgcgtacggagggattgcctatgcttcccacagcaacaaacgcgtaatgatacccgtctttgtataaagagggaagatccctgtcatagcctaatattggtgttcccaatactgcctttccgacattttctttagtgtcaataattcctatatcatcatactcatccaaatcaagaaggctgtctaaaacagatttgcagtgacccccgccgcctattaacagaatttttttattcatctttttccaaccttctcttcattttttccatttcatcaaactgccccatgtccatccag
>NC_017304.1:281431
cttaagttaacagttttagaaatgcaggctaagggtatacctgcagatgtgattcataactttataaagacatacggaatgggaagaataaatcaagcaaaagctacaatgggattcttcaaagattatgggttgtccaatgacgcacttagaattataggaagaaactttactccagagataatagcacaaatagaaaatacatacgtgaaatccctagtattttatacaggtaatgatactgaagtaatactgattctttttaagcaggcatcaaatttggaaatggcgaatacgctttcaaacaatcacatatgacaatatttctaaaaaagaaattgaatatgcggaagaaagttttactcctaaacctgacgggaaaggtgcagacaaacttgtattagattgttcatataataatttggatttaacattagaagaagctaagataattattgataagattaaatcaatgtatccggacaaattggttgaaatat
>NC_017304.1:283417
gtatttaactttagtaataatgggctgaaaaagcttgatgggattggacgtggtatagcgatgatgcaatgaaagtcatttctaaaggtatcaaacccgatttgataaaaagagttaacgatttaaatattaaatcatctgactatgataattttaaaattgtcgggcatgaatctattgaaggatttgtttcagaaaatgtatgggtattcaggtatagtaatgccaatttgccataagtagaccggataatgtgactgtaactttatttagacctgttgatggcggagcttattggcttgaacaaattagactttatggaggtggttcgattgtcttctgaggtaactaaaaaatatccatgtccttgttgtggatataaaacatttatttctcctcctccgaatacatttgatatttgtccggtatgttattgggaagatgacggtgtgcagtatgcgaaacctgattatgcaaatggtgcgaacaaaattagtttg
>NC_017304.1:290785
tctgcaaggtaataggttgcgcaaacatcatcgggataaatgcttaaatattcggaaactgcctctaccagtgttttggtgtcgtcgtaatattccaacagcaaagtgtagaaactgttgctttgaggatagtaacaagtcttgattttagtaaatatttcatttactttctctaccagttctgtatcttcttcttcccttcccgatataatcgtaaaggtgtcataggcctcgtcaatctgcaaattgtaatactgggcaagaaacagttttgccagaatctgcgtagaattagaatatttttctgccacttttttatattcattggccgcagtaatgtaatttttttcttttgcagctttttcacctctgctgaaagctacggctgtgcttacaacagaaggaagtcttacaagagagaagacggttgccgcaagtatgattaaagaaaaaattattacccataaaggaaaagaacgttttgaaagtttttttctgca
>NC_017304.1:292100
gcttgcagtgaaagatttaatttttatatagtgtatgtttggttcaagttgctgtgaagttacctgggaaatactttcctcgtactttaacaaatcatagtcgtcaccgtgaattacgaaagtaaacatatcatctttttgccttatgctttctataaagttgcatatgtcttttacaccaacttcgcctttggctttgaattcatttgcaagggcttcaaagtttgctattttgtcatagtacaagtaattgtttttaacaaactcaactatttgctctgcttcgggaagtttttgattttccagtttttccctgatgtactttacactttcgtcatcggcagatatttcggcagccttttcggcatattcggatgcttttgcgtaatcctcaaggctatagtattcccacgcaatggaggttaaaatgccgacatctttcgggtttagttcgtgggccttcttgaggtattcaatagccttttccggttccatcatta
>NC_017304.1:299976
taatgcgccagccggagctggtagggaaaatagttcgggaggtttcaaaggcttcagtcaagcctgtcacggtgaaaatccgcaagggatgggatgaaaacaggatcaatgcggtggaaatagccaggatagccgaggagaacggcgcagcggcaattacggttcacggaaggacaagggaacagttttacagtggcaaggcggattggagcatcataagagaggttaagcaatctgtcagcatacctgtaataggaaacggggatgtttttacgccggaagatgccaggagaatgtttgaagagacaaattgcgatgcaataatgattggcagaggtgctcagggaaatccgtggattttccgaaaaataataaagtatcttgaaggctccgaggattttgacctggatatatcccttgaaactaagataaacataatcaagagacatatgcaaatgcttgttgaacttaaaggtgagcaatgcggagtacgggaaatg
>NC_017304.1:303301
aatatcaattcctgtgtctttcaacaggtttatcacttccatcatgtccactgtagagtttattttaatcccgagaatgcttgttttggggggcatgacctatcaaaacagcatacaggaatatggcaaacttacgggaatggccatgccgctggttttctttccgtcccttgtgacatcagctctggcgacgactcttgttccggcgatttcggaagcaatgtccgtaaaaagatacaaaacggtcaattacagaatgtcaaaatcaatacaacttacatttataatgggttttatattttcagccatttttatgctctttcccgatacaataggggatttaatttacaggaaggaaaatatcgggcatatattgtatcttctctcctttaccggaatattcatttatcttcagcagaccctcctgggcataatgaacggccttgggaaacagggaattcttcttagaaactctattgtgggttatgtaataagaatac
>NC_017304.1:306021
tttaaaacaagcttgaagttttccaccggaaacagacttgacttgggggtggcgctggcaaaattaatggtattttcattgattttaatatgcccgttgttgattaagttgaggtcgtcgctttgataaagctcatccagtataatgttgcggtctgagtaattttcgctttgcttgggcagaacaacggcaacatacgtaccgcttcccggcctggaatatacatagccttttgtttccaggtgtttgtaacaggacactattgtcactgaattgacattgagcaaggccgacatttgacgtattgaaggaagtttcagatcagccggaagtatcccgttttcaatcatttcggcgattttgtcgctgagttgcatatataaaggagtgcctgaatttttatcaagttttacagacttaaacagttccagcatttcaatcaccacgcgcagcttttgtacacgcagctattgtaacagaatagaagatgcgtgtaaaga
>NC_017304.1:307244
atatttctccgtggattttgttgtgtactttgcttttgtcgctgtttttgggcttcagcaagagaagaaacgagcttgtggtgctggaaaacggtgcaaattcccacagaaagatactcaaggagtattcactggaatttatagacaatatgctttccattgtcacggcctgtaccgtgatggcatattccctctatacttttatgagcagcaatgagaactattacatgatgttgacgataccatatgtattgtacggtattttcaggtatcagtatatcatataccagaaaaaagagggtgggagtcctgaagagactgttctttcggacttgccccttatgataaacataattctctgggcacttacaagtataataattttatacgttgaataggggaaggggatatatgaaaaagttaagctattatgtatgcattagcctgtactatttgatagccaggcatttgcccggttcggacactccatacagccttgg
>NC_017304.1:308553
tcagggtaatgtataccaaccactttattatgagaaacaatcttcccatcaggattgccaacagaattatcacgcctttggaatccaatattattgctgtgtgcaaccggggacgggacatgatgatttccaacggtataaatccaaagaagattaaagtgatattcaacggagttgacgtaaaatactggagtgagccggtggaatcaacggtaagagaagagtttcagatagatgacgatgtgtttgtaatgctttgtgcctcaagatttgcccatgacaaaggacacaaatttttaatcaatgctctttatgagctgaaaaaaatgaccaatcggaagttcaagtgcatcctgtcaaacgacgggccgctgcttgaagagtgcaaaaaacaggttgaggacatgggcctttccgacgttgtgatatttgcgggatttcggaaggatataaaaaatcttatatacgggtgcgacctttatattaattcttccgagcac
>NC_017304.1:314876
ggagacgtaaaagtcggagatgaagccgtgcttatcggaaagcagaaagataacgaaataaaagtcgaggacctggcaaaaagtgttgggacaataaattacgaactggtaagcataataggaaagagaattcccagagtttacctgaaagaagggaagatatacaatgtattaaattatttgatataaggagttatataattcgaaaatatagaaaaaatataaataaaatgtatttgaaatattgtcataataatgttattgataatataataaaatatacaggttcggttaacaaacacatgatttgtctgtcaatccataacaaatatcaaagttttatgtataatatggggtaaatgacaaaaaaataattttagagacagaattactgcagtgctgcaggtaagctcatgggggttcaacctttgttaagtctgaaatgattttgccaacaattacataggcgcgcgaaggcaagtaattaaattttaatttga
>NC_017304.1:324564
ggcaggaacaggacagtgctcagaccgaggaaaaggaggttgaggaataatgtgggctgtttataaaaaagaacttaaaacatatttctattctccgttggcatatgttttgtccggaatatttgtattggttttcggaatatactttttaactcagacaatgtccaaagtgggacagggtattgcccagtttgtgtttggtggacagctttattttgcaagtttttggcttgtcatgttgattcccatattgacaatgagagtgtttgctgaagagagaagaaacggaacggaagttttgttgatgacttcaccggtgagtgttcctcaaatagtaataggaaaatttcttgcagcatttaccgtatttttaaccatgacggcgctgacggcaattttccctattataatatccataaaaggtgagctggttctttcagccgcattatccagttatctcggctttatattgttgggagcttcgtttgtggcttttggac
>NC_017304.1:325596
tattcttgtggaatttttggacaagtacgacaagtttgacaaagtaaacgtaaaatttgttgacccggacaagaatcctgatatagtaaaagaactgaacaaatccggtacattaaatccccagcagaatgagattattgtaagaagcggagacaaggtaaagaaagttaccatatatgatattttccagcaggactattacggaccgatgatgtttatgggcgagcaggcgataaccggggcaatcaagtatgttaccagcgagaccatacccacggtgtattttattgacgcccacagcaaaagaaagctggagtcggattacacatatcttcaaaaagctcttgagaacaacggctatgaagtcaagaaactcgaccttacaaggcaggaaaaagtgcccgaagacaccactgtattgttttttgcacctcccacccaggatttgtcggtggcagaaagggataaagtccttgattatctgaaaggcggcggaaacg
>NC_017304.1:329224
ggtaatatgcggctttgttgtgccaatttccaatgtgggattttccggacttatatcatccgtatatccggcatttgggtatgtaggaatgtttatgctctttatgatactgatccagggactaaacatgcttgtttcaaagcttgcggcaagttttgcttttgtttccagcaagagggagtacaaaaacagggaccgatagattgaagtagaaacaatatatatgatacaatatttttatacttgtcttattacttaagaaaaatatggagtgaggccaaggtgaacagccctgaaaacataccaaagatgcggcaaccttcgagcagaatgagcatacttctatttttcgtacttgtgatcatagttgtgtgtacggctgctgttgcctatctcaacagcaagggtatagacattaaaagtgtaagcataagggatataatagccaatgggtttttcgtcggagataaagatgtgtatgaagtaaccggcaccttgtt
>NC_017304.1:337564
attgccgacatcaaagccggtaaaattgagtacaggctggataagaccaacattatacactgccctataggaaaagtgtcctttggtaccgaaaagcttgttgacaatttccgcacattgatgtcagcaataatcaaggctaaacctgcagcagcaaaaggccagtatcttaagagtgtggttgttacttccacaatgggacctggcataaaagtaaatcctttaagagtaagtgaataaaaaatgtctttacaaatttagaataatgttataatatatccattgacaaatgttaatagaggaaatgccatagacagcaggttgctttcccacaaaagcggaaagtgtaaaagtgtttgcaaacttccctgccgaggtaatgtgatttagcagtcggataatgacaattacccctttatgtctatgtgcattgaggggttttattatttcagttcgctagtaagagaaagacataagatagacactcggtttttaaaagg
>NC_017304.1:341074
atcctttggcggagcttacgcataaaagaaggctcagtgcgctgggccccggaggtttgagcagggaaagagcgggatttgaagttcgtgacgttcaccattcccactatgggcgtatgtgccctatagagacaccggaaggaccgaacattggtcttatcggttcgctcagtacctatgcaagagtaaatgaatacggttttattgaaacgccgtacagaaaagtaagcaaggaagaaccgggtaaagttaccaacgagatagtttacctgactgcggatgaggaagacgaatatattattgcgcaggcaaatgagccgctggatgaagaaggaaggtttatttccaataaagttgtatgtagatacaaggaagagtttattgaggttgatccgtccaaaattgactttatggatgtatcaccaaagcagatagtttctgttgcgacatcaatgataccgttccttgaaaatgatgacgcgaaccgtgcactgatggga
>NC_017304.1:346601
atagccgaaggaaagaaacctgcagtagcaaaaagagctcttcttggtatcacaaaggcggcattggctaccgactcattcctgtcggctgcatccttccaggaaactacaagagtgcttactgaagcggcaataaaaggaaaagtcgacccgttggtaggacttaaagaaaatgtaattatcggaaaattgatacctgcgggaacaggaatgagcagatacaaggatattaccataagtacggtaacagaataggaaaattggcataaaaacacactgaatcaaaaaacttgacaaatgcattttgttagtgttaaaatgattcagtgtgtaaatttgtgctatctgttggtattggaacctaaggagagcctgtactgacagggagggaaaataatgcttgaagctttgaaaaccgccaataaaaccgtgggaatgaaacaatccctgaaagctgtcgaatcattgaaggcaaaacaggtatttatcgcaaaagatgc
>NC_017304.1:347542
tattgaggttacagcctacatccccggtatcgggcacaaccttcaggaacacagtgttgtgttgataaggggcggaagggttaaggacctccctggagttagatatcatattattcgtggaactcttgatgctgccggtgttgcaaaaagaatgcaaggacgttcgaaatatggtgccaaaaggccgaagtccagtgcggcagctaagtaaattcgtgcaacgtgcatgtacgatgtatgaaaaaattgtaatgtaacaaaataataagtgccaggtacgttgtttatatataaatttaatatatcagcaactacgggcactgacgacgactgaaagcagtcggcgagtaccgatgatattgtctatatcatgaaaaggagggaagaaaagtgccaagaaaaggaaatgtgccaaagagagacgtattaccggatccaatatataatgacaaagtagttgcaaagcttatcaacaatattatgattgacggtaaaaagag
>NC_017304.1:360119
tgtcacagatgaggatgtcgaaaaggagcttaaggcagttgcggaaaagaacgccagaatcatgtctgtggaagacaggggcatacaaaaaggcgatatagttgatattgactttgaaggttttatagacggagaaccttttgaaggcggaaaagccagcggttatgttttagaggtgggttcaggaacatttattgacggatttgaggaccagctcataggaggaagacccggagacgatatagaagttaatgttactttccctgaagactacggcaaaaaagaactggcgggcaaacctgcattgtttaaagtaatcgttaatgatgtgaaagttaaggaactgccagcaattgacgatgaatttgcaaaagatgtcagtgaatttgatactttggaggaatataaggaaagcatcaggaaaaagcttacggaagctgccgaacacagggcaaagcatgaactcgaggataaagtagtggcaaaagtggtcgaaaacg
>NC_017304.1:361191
gatgtaacagcaagccttgttgttgcccagatgttgtttttggaagcggaagatccagacaaggatatacagttgtatataaatagtcctggtggttctgtaaccgcaggatttgccatatatgataccatgcagtatgttaaaccggatgtctctaccatctgtataggcatggctgccagtatgggagcatttcttcttgcagccggagcaaaaggaaaaagatttgcactgccgaacagtgaaataatgatacatcagcctttaggcggtgcaagaggtcaggcaaccgatataaagattcacgcggaacaaataatcaagataaaaaacaaattgaacagaattttgagtgaaagaacaggacagccgtttgaaaagatagaaagggatacggagagagatttctttatgtctgcggaagaagcaaaagcctacggaatagtagacgaagttatggaaagaagaaaataaatgaggtggtaggatgtccaggtatg
>NC_017304.1:361704
actgaaatgctccttctgtggcaaaactcaagagcaagtaaagagacttgtggcaggacctggagtatatatatgtgatgagtgcattgagctttgctcggagataattgaggaagagttcgaagagacaagagctgatgcggagcttaacgatataccaaagcccagtgaaattaaggaaatactggatcaatatgttgtcggacaggatacagctaaaaaggcactggcggtagcggtttacaaccattacaaaaggattaattcggacgtcaaagggtcggatgtggaacttcaaaaaagcaatatagtcatgcttggacctacaggttcgggaaagacgcttctggcccagactcttgcgagaatattgaacgtgccttttgccatagcggacgccacctctcttaccgaagcgggatatgtgggagaagacgttgagaatattcttttaaagcttatccaggcagctgactacgatattgagagagcggaaaaag
>NC_017304.1:366610
caaaaatattattacaattttttttattttgaaggtttagaaggtttgttacccaattgagagtttatttccgaacagttgtttaccataaatttatgtaaactcaaattaatatttttgttcaaagggagtaaattatgtgagtaaatttgagtaatttaatgaattaagtgggcaaattattgctggaggatgtaaaaaaattcgggcggatatgttttatccacccgaatacaaagtgtagtattccattacttttttaacgtaattttgggtttcggcaaaaggaggaataccaccatacttgataacattgtacgggccggcattgtatgctgcaagggcaagaacaacatcgccgttaaatcttgcgagctgatccctgatataccttgttccgccgtcgatattctgtgcaatatcccaagggtcactgacatttaaggcatctgccgttccaggcatcagctgcattaaaccttgggcacccgagtgagaaa
>NC_017304.1:368631
tttatatgatgaggatgaggataaatatacattggtggatttgctgctcgatgtgaaaataatgcccgacggacgggtggaagttcttgatgccgatgaacttgctgaggcgttgaagaataatataataagcaaggaagaagcctgcatgtgcctcagcatattggataaaatacttaagatggcctatagcggcaaatttccgccggaaatttgcttgaaagattattaaattgcaggattatcaagttacaacaatgattaaattatgtatgtaaggagcagtttataatggatagatttattgacatgcatattcattccactgcatccgatggaagcatgcgtccgtcagagcttgtaaggcatgcaaaggaaaacggtttggcggcggtggctcttaccgatcacgatactgtcgacggtataaaggaagcccttgaggaaggggaaagaataggacttgaagttgttcccggtgtggaaataagtttggactt
>NC_017304.1:372056
tataatgtggaaatattgggttataaaattaatgataccatatttgatatatccaaacaagcaactggtaaaaagtgaattggaaagattatcttctcttgaaattattaatgaagatattagagaaatagttaacttgtcaaaagattaccttgcattttactatacctgataaacataattagaaattattttcttcgaaatgtaataagatacattaaagcagtattgcgaaatatagtgtcaatattacagaatataactttcaatgacttttacttggtattgaaattatcataagttaactgaatctgtaaattaaattctacaaaaattttagctttaaaataaacttgagggggagataaaaaaatggaatctgaaaagtccgatacacagagaaaaattaattcttccagttcagaatttttgacagaatcagaaacagactatctaaggaaaaaaatagaagaatgtagagaatatgttttaaaatggct
>NC_017304.1:382542
caatatccaagaatgtgcccgtatatctgaatggtgtaaaagtttacggtgaagaaccgccaaagctttctccgactccgactccaacaattgatcccagccaaactccggatgctaatgcttcaatcagtgtatcatacaagtgcggagttaaggatggtacgaaaaatactataagagctacaataaatattaagaataccggaaccactcctgtgaatttatcggatatcaaggttcgatactggtttacaagtgacggaaacgaacagaataactttgtgtgcgattatgcggcttttggaacggacaaagtaaaaggtattgtgaaaaagatagaaaactctgtccctggtgctgatacgtattgtgaaatctcatttactgaggatgcgggtaggcttgcacccggaggaagcacaggaacaatacctttcagaattgagggtgcggcagagtatgaccagacagatgattattcctataattctgaaatgtca
>NC_017304.1:384749
ttggtggagcggatataaatgatgaatattatgatgatatagataagtacgtttattccgaaacgggattggattataatgcagggcttgtcggcgcattggcaggtatgtcaaaatattttggacaaggccaaatgcccgaagatactcctggtattgaaggtgagccgcctgtatactatgcagacgcaaaaatatacgaagaaaatgaaagcggtattacagttgatcttaatatgtataatattgttacatcgcctccgcaatacgagtccgatttatcctgcagatattttgttgatttgtcggagtatgcaggggaaaatattgatatgtcaaaatttgtaacaaaagtgtattactcgcctgcaggtgctacaatatccgagcttaagccttatgataaagagaagaatatttactatgtggaaataagtttccccaatccggtatatgcaagaacttatgtgcagttctgtatttactattatgaaaataaa
>NC_017304.1:397978
aggtgtttcgaaaaagcttaatgtcttgccgcctatatccaatgtatccccgtctttgattatggcaaattctctattatgaagcttaaacatgtccttaagcagttctgaggctaatttggtagtcactatttttgcattttttgctttagccgccaaagcaggcagtgccccagcatggtcgggctctacgtggttgattacgatatattcgatattttccggatcaataattttacttaagttgtcaacatattcttttccgaattcgatatccacagtatcaattacggtcggcttttctgtcattaaaagataactgttgtacgttgttccccgttccaaaatcaagcggtggaacggtacttttctgtcatccacttttccaacccaaaatatattatctgccaatcttatcgcattcataatcaaaacctccttcgattattttttaaaatttacgtttccttcgctatgattaaatgatacaacgttttgta
>NC_017304.1:408607
ctatagtagatcctgtgacgtttcttaaggagcttagaaaagacaaggaaaatgcccatagggtaataaattatgtcacggactttttaatcgaatatgcaaagcttatgattgagaacggtgtggacttgatatccataggagaccccactgcaacgggagaaattttagggccgaaaatgtttgaagaatatgccgtaagatacctgaacaagctggttgacgggatacattccttaaatgccccggtaattgtacatatttgcggaaatataaacacggtaaagcgctttattccccaaatcaggtctgacgcaatcagcaccgatgcgatgataaatcttcgggcgctgaaagatgagtttccttctttaacgacaatgggcaatttaagcacttttcttcttcaattcggaactcctgaaaaagtggcagaccagacggagcgcctgctgagggacggaatagatataatatctccggcgtgcggcctaagtaca
>NC_017304.1:425034
tctgtttgaagatacggaaaaaaccctgggagctgtcatgatagtggaagtggatccgctgaagctcgcagacagaataatttcagacatcgatgaaaagagaaaggctttgatgtggaaatgaagctatctaaggaaaagaagctatctaatgaaagacgttttaaaaggaggaaattgatatgaaaagaaaagcggcaattttcatattactggttttgattatattaagcttggcaggctgcagtaatggagacagggcggccggaacggcaaataacgggacaaatgccaatacggaagtcaaaacggtaaaaattgcttatctgcctattacccatgctcttccgctttatgtggaaaatgaacttgcaaatgaaaactttaaaaattttaaactggagcttgtaaagtttggttcgtggacggaactggtggatgctttgaattcaggaaaagtggacggtgcgtccatgcttatagaacttgcaatgaaagca
>NC_017304.1:429496
tacacattttgaaccgtaaataccggtgccgttttcaattaccacagttgaaccggggtcggaacttacaacggtccaaccgttggctccgttttcgaaatcttccgtaaatattgcctgaggaacctcgtcaataaatccgtgatttactgtaaatattctttcatcactaaaagttgaaccatacttgtttatcaattcgcatttgtatttatactgtcctgcaggtcttgtaaacggctccaatattattacttgtggttcgggagtattatcttccgccgaaccgcattgaataagtttgccattctcatataatctccaacgggttccgttattattgtcggctaaaagtataattttacagctgattacaccattgtcttccactattcccagtataggctttcccggtgccccggttgcttcgccaaatgccggcgttgctgtgtttgcaaaaacagagattagaagcagacagcttgccacaacagctaaaa
>NC_017304.1:432623
ttggggtaataattacccctgaggtatttattataaattaaaaaaatatgcaggagggtgaaaaatgtataaaagattattgtcgtcagtactgataattatgctgttattatcagcctggtcgccaatatccgtacaagcttctgatggaatcaatgacattagaggtcattgggctgaagaagacttgaacaaatggatggaaaaaggtattttggtgggctaccaggatgggacgataaggcccgataataatatcacaagagccgaatttgtcacattaattaacaaggttttcgggctttatgaattaagccgggagcaattcgcagatgttgaagactcaaaatggtattcccgtgaaatattaaaagccagggctgcgggatatattgcaggttatggaagcaatgttttcaaacctgacaattatattacaagacaagaagccgttgttataatcgcgaaagtttttgaactccaaagcggcagcaattata
>NC_017304.1:439051
ataaatatgaagaacttaaatggcaaaagagtaaaaagcactttacatggtacttttaaagtaaagtgctttttatattacaataattttagatacaaaatgacaacatcaggtaaaattaattgtaatgtgaagaaaaatatagtaagataaatataaagggagaaaacgtcttgcttctatatttattctacacagttctgtatgttgcattgtctgtttttcttgccacggttatatcgtgtcacattacagtaatgttacaacactgcataaaggaataatgaaactgaattaaaattttcatttatataaatttatgcagggaggaatctctatggagaacaaaacttcgataaaagttttcctggcattgatgcttgcggttcttatgccggtggtttcatgcatcaatgtgtcaaatgcagtgctttctgacggggataagtatgagtttgaagacggtatccataaaggtgcccagatttataccgactatg
>NC_017304.1:444118
attggtgaaactgacggcgacggaatacggtattgtgctgttccttatgaaaaatgcgggcaaggtgttttcaattgaccagatatatgaaaacgtatggaaagaaccggcatattcgtcggaaaacacagttgcggtgcatattcggcgcataagggagaaaatagaaatcaatcccaaagaaccaaaatacttaaaggtggtgtggggcattggatacaaaatggaaaaatattaagtattcgaacattacaaaagtgattgtgatttttctggcatggctgagttttgtgtgtgcttctgaaagcgtttttttcgtggtgacaaacggaaacactgttgaatatgccagctattacgattatcctgaatttatatccggtttttatacttgtcttgagagcgttgcagattattatatttgggtaaaagatgttgacggcccggatgatattatggttttggaagacgaaagcattgccgacaagatgtttgcttat
>NC_017304.1:455158
ctccagggaacaggtaagacaaattacggaagcagtgaaagaacaggcaaaacaaggtcagaatatcgtggtcgcagtagagaatgtaaacagacaggcagcccaggtggcccaggcagcaaaagagcagactcagggcgttgaagaaatcatcaagggtgtgttgaatgcaagagaacaagtaaggcagattactgctgcggtgaaggaacaggcacaacagggacaaaatattgtgacagccgtggaaaatgttaccaatcaggtatcgcaggtaacccaggctgccaaagagcaggctcaaggtgttgaacaaattatcaaaggtgtaataaatgcccgggagcaggtaaaacagattaccactgcggtaaaagaagaggctttgcagggtcagattgttattagggctgtagaaaatgttaccaaccaggctgcccaggttacacaggctgtaaaagaacaggcagcgggagttgaggaaattatcaagagcgttg
>NC_017304.1:460106
taaatgacaacaagctcaggttgatgggcaatgaaaagagcaaaaagaagattgaaatattgaaaaaactattatctgaaccgggcaggttcctggccaccatccaaattggtataactcttggcggaacattgtcgagtgctttcgcgtccgagagtttttccgaccggttggcaggacttataaaacagacgggtgtacctgttccggatgcagtgcttaagactctgtccatgattttcgtatctgtaattttgtcatatttttcactggtaattggcgaactggttcctaaaagacttgcgatgaagaaagaagaagccatatccatgtttgctgccaggccgctttatatcctttcagttgtcacttatcctgctgtaaagcttctcaatgcttcaaccaatttgatagtcagacttttcggaattgaccccaatgcggacgaggaagaggtcaccgaggaagagattcgaatgatggttgacgttggagaagaa
>NC_017304.1:464322
ccaaccaaaaagagatcatcgaagacgaaacccatggttttaacgtgcctcggcttatttgggtcataatagacggtgatttccctgcctacatacatcaaaggggagtgtgcaataatttcgtagtattcttctccttccacggaatattttattaccacttcgtaatgtttatcaccgtcaaagtcgcggtaggactttatatcggtaacaacagcggtggttctggcggcattgcttataaaattgtaatgagaaaggaaaaaagttacgccgattaaaatgggaatcagacctgctgcggtaaaaacaattcccagaatcaacacaacattttttttcattattaattttatcctcccatataaattgtttacatttacaaagttattctatcacaaaaaaagatgtgtaaaaactatatattaggcaaagtacggtgtataaaaacaataataaagcacaataatttccatatgtaatgttgtatgcatataaat
>NC_017304.1:489146
caatcttgtgcgtgtaagatttgaaaacgatgatgtatggacggtacttcccatattatatgccggtgaagaccaggtggatattttggttgacgcttcaaagattactttgcctggtgatgtgtgcggcaaagctgtcataaaattccagagcaaagggtatgagtacataataaacgggcatattgacaataaaagcgaagatgctccggcaaccgtgaccataaaatacattgatgcaaaaaaatattacaatttaagaaagcatataagatttgacgttaatattaattcccgaataaaagaaaaggatgcgggccaaaagtgtgaaagttcgtggaaagaagccactgtcaggaacataagcaaaggcggagccatgtttgtttccaatgtgaagctcgattttaacagcatgatagatatgaagctttattttgattcatcaaaagaatttgttacgtctgcaaaaatattaagagtatcagagctgggaaacg
>NC_017304.1:495029
caatattaaaaagctgtttattataaccggcctggataaggtttttgttattgaatagtgaggtggaaaaatgaattctgtttgtgacaagattgagctcactctgccgtttaaagctgaatatgtcagtgttgcaagactggttgcttcaggtgtgtgtaatcgaataggatttgacattgaaaccattggggacataaaagttgctatatctgaagtttgcagtaaaatagtaagtatgggcagtaaaattacggacaactacactattatatatggtgtttcggaaaatactttaaatgtggagtttgtttgtgacgatccttctataaaatgtatatttgacgaggagaaagacggtctggcaataagcataataactgcattgatggacaatgtggtattgtgtgacaaatcaaacaggataatatccatgtcaaaagtgcttgaggggaatagatagtcatgatggacgatgcagtaaacaataacaatgttgt
>NC_017304.1:495279
attacggacaactacactattatatatggtgtttcggaaaatactttaaatgtggagtttgtttgtgacgatccttctataaaatgtatatttgacgaggagaaagacggtctggcaataagcataataactgcattgatggacaatgtggtattgtgtgacaaatcaaacaggataatatccatgtcaaaagtgcttgaggggaatagatagtcatgatggacgatgcagtaaacaataacaatgttgtaaatgacagcgatgagttgtttagagaatataaagagacaaaaagtgttgaggtaagaaacaaaattgtaagcaaatatctttatctttcggacatacttgccaaaaaatttttaaacagaggcattgattatgaagacatttatcaggtggcttccattgccttgattaaagcggtggagagatttgatcccgacaagggtgttaaatttataagttttgcaacacccactattatcggcgaaataaaa
>NC_017304.1:507782
aagaaatcacaggaagaattgcaaaaggagctcgtggagttgaaggcggagctttttaagcttaggtttcagcatgctaccaatcagcttgaaaatccaatgaaattaagagatgtcaagaaatccattgctcgtataaaaactgtgttaagagaaagagaacttaagggtatagaggtttgatatcctttgaaaggaggtagttttagttggctgagagaggattgagaaaagtcagggttggtaaagttaccagcgacaaaatggataaaactgtggttgtatctattgaaacctcagaaaagcacccattgtataaaaaattcgttaagagaacttataaactcaaggctcatgatgaaaataatgaatgcaaaattggtgatatagtcaaggtcatggaaacacgtccacttagcaaggaaaaaaggtggagagttgttgagattattgaaagagcccgttaataacagctgaaaggaggttctattatgattcag
>NC_017304.1:512578
gtggagcgtttgaaaatgcaacgatctttgccatgagtataaccccttatatcaacgcttcgatcataatacagcttttaacagtggcaatccccaaacttgaagctcttgcaaaagaaggagaagaaggtagaaaagctattgcagaatatacgagatatggagcagttgttcttggattcctccaggcaacagcattttacttcggattggcccaggcggttaatgaaagaaatgtattgtcatttattacaataactcttacatttacagcgggtaccgccttcctcatgtggctgggcgaacaaattacggaatatggaataggaaacggaatatccttgcttatctttgcaggtattgtatcaagaggacccaggggaatactttatctgtgggatctgtacaggttggaaagactgggtaaaggtatccttggaatttttggagtactgggcgtattgcttctcttcgtagtaattattgcttcagttgtatgg
>NC_017304.1:516419
gatgttacagaggcagaagacacagagcgggtctgccggttcgcggtcaaagaaccaagactaatgcaaggacaagaaagggtccgaagaaaactgtcggagtgcagaggaagaaatagtaaaaggaggtatgggattaaatggctactaaaatggctggtgtcaaaagggctggtagaaaaagaaaagagcgcaaaaatattgaacgtggagcggcacacatacgttcaacatttaataatacaatagttacaataactgacgtagaagggaacaccatttcctggtcaagtgccggaactttgggattcagaggttcgagaaagagtacaccttttgcggctcagatggcagccgaagctgcagctaaagcggcaatggaacatggacttaagactgttgaagtttatgttaaaggtccgggttcaggaagagaagcagcaataagagcactgcaggctgcaggacttgaagtgagccttattaaagatgtgactcca
>NC_017304.1:531175
aacatcactactgagcaatgatgctgcaatggctacggctgttggcaacataattaaggaagctgtgctgtatcagggaataaacttggactttgaaggtttaggctacaacgaagaggacgaaaagttgctggcaacgcagggtgcatttaataagttcgtccagcttttggcagaacgcacaaatgaggcaagacttaacctgacgcttacgctgcacgcgcctaacagtgcctataaaggctatgattacaaaactctgtcagaatatgctgacagaatcatagttatggcttatgactacggcacaaagccggaaccaaacgcgctcgttatccaagcagttgaacagtcgttaaaatgtgtaccaaaggaaaaactcgtgctcggcatttcaataccgaacgagaattcggagagcctcatttcaaaggtcgggattgctaagaggtaccagcttaagggaattgctctttggaggcttggccttctgacagacg
>NC_017304.1:538491
tatgaatatggatataaacaagcagtatatagatatagacgggataccattgcttgcaaggactctcaaagtgtttgaagactgctctttgattgacgaagtggttttggtggttaacaacaatgacatgttttattgtaaagaaaatgttgtagaggcatatgacctaaagaaggtaaagtttttggtggcaggaggggcgcaaaggcaggattccgtgtacaacggcctctgccaggtaaataatgaggctgaaattgttgttatccatgacggtgcaaggccctttataacagaggaaatcatagaagagtgcattgaagcggcacaggaatatggagcatccacggcggcggtgcctgtcaaggacaccataaagtcggcggatgaagacgggtttgtaaagaaaacgctggaaagaagcactctttgggccgttcagacaccccaagcgtttttaaaggatatcataatgaaagctcataaaaaagctgccgagg
>NC_017304.1:553218
taagcattgaaactgtatcaattgaagaacaaacgtatacaatttgcggatatttggattcagattttacatatggacaaaataaagctgcatttttcaaatcgggatttaatgttgctataagaggtactaatctttatgacataacagatgaaaatgggtattttgaaataaatggagttccatcaggtacgcatactttggtgataacaaggccttattaccttgatgaaacaattactaatattgtaacaggatttgaggatagagttgaaataagcactgttgcaaagcctataaaaatgacggcaggtgatatagtagttgatggcgctattaatcaaagtgtttttggcaagataaaattcctcacttttgcaaaattttttccccaaggcaccggtggggaatttttatgtaaaccttgttatttcacacatctaatttcatgtattcaacctcgattcccgcattctgttgctttgtccgaaaaacaacag
>NC_017304.1:554224
tcagtaacttagcattccttgttttctcacggtgtataatctcagacttaagaagcttaagcaaatattcctggtgattgtcagcttgtatcttacccgacatttccacaatatttcggcttaaccgaagttccttgcaacaggccgcaatttcagatgtcagcatctttcttcacctgcctttctgaggattctatcataggccaaaagatttggctcatatctttctaatttcggtatataatcctgtaactgtaccggttcaagctgcaatactttttcatgcagccaactgtgtaaatttatcaggctgtccaaatctgtagccccatatgccaatgcggtacttacggtttcaactgcactttcaaaactgcttttctgtgttaaatcagcaatggctttcaatacttttcccttctcttgcttacttacgctttccatatattatcttaatattatcttaatggctgtggaagcatctgatatatccctgtata
>NC_017304.1:573115
agacttctacacactgataaagcagataaaaatttttatcataatgataattatatttgcagctattcccggatattctatagccggatttgccatggtatatgcggctatgctgccgattacggctctggcttatgatgaacgctcaaagtggaacagtcttgcgttgatgatgccatattcggatgagagcatggtgggaagtaaatatgtccttggatatatagctgctgctactgtagctttattttcgatagcagtacaaattgtcatgagtctgataaaaaatacacctttcgagatggaacaagtcctttccgtaatacttattgcctgtattgcaactatcattcaggcgataaatcttccccttatgttcaagtttggagtagaaaaaggacgccttgccttttttgccctgattgtagctgtaacatgtggggtaatggtgcttggtgacagatttttagtatccctttcggcatcatatgtaaacgttg
>NC_017304.1:575546
accgttatgtatccaagttgatcatgtctctttgtttcatcgtatttgaaacctttacggaaaagaatattgttgatattgctccattcgcagctgaacgcaccaccgtctttgaggaccatggttccgtttccggtgtctttccagtactcaaagttgtacccgccatgagtacccgtctggtttgacgtaattaccacatcagcgcgtacatttaccggaaacaaagtcagtgaaacggtaaaagtaattaaaatcaggaaagttaccagtaatttttgtctcattttgctctcctttcttcagccgattatcatccaagtttggagattatacgaagaaggtatctgtgcaacatcataagatcagtggaatcaactttgccgtcgcggtttacatcggcattggcaagagcggttcctgaaagtctggttatattgagcaaatgtctcttcagtgctgtatagtctgttgaatttacttgtttgtctccgttcaag
>NC_017304.1:582675
gtcatgtggacaatgcagcaaattctttttatgagagcggacaaaagggttgccatttttctgtgggatgaattggccaaaagcaatcatacaaccatatatctgacccatgatgaaattgcccgttatataggcagtgcacgggaggttgtaacaaaagtgctgaagtactttgccagggaaggcgtagtgtctttgggtagaggaaaaattgaggttattgacaggaataaactaaaaaaatatctgtaatgtgacttggttacatacaccaccttggctttctgataatcttttgtcagaagaccaaggtgtttttttaatggaggggtgaaaatgtcaccgaaaaaatatgcttcagttgaccggagccgatgcgcttcttgcggtgaatgcacccgagtctgtcctaaaggtgcaattaatgtgttctatgggtgttttgccgcggtaaatatcgaaaactgtatcggttgcggcaagtgtgcaagggcctgccc
>NC_017304.1:587403
aggaaataagttaaactttcttgcggagggatttgcacataggttgcaggaagctaaaataacaactgaaaatgctttaatgtgcacactctgtgtttctagtttagctgtatcatacatgaattttgccgcctttggttcaagaacgtgtaaaaataccaaagcggctaagttactcaacgtatccggatcagtttgcctgcatccatttcacaaacggtgtcacacaaagcatcgatatcttcgctgtaatgggagaacaaaataattgtaactccctgacggtttaaatttttaaacagtgttctcatttcagtgacaccttgtttgtcaagcccggtcatgggctcatcaagtatcagtaattccggcttttccattatggcctgtgctattgccagcctgtggcgcattcccagagaatattttcgaacagttttttttcatatggggatcaagtcctactttcaaaagagtttccttaatttcctcaacactta
>NC_017304.1:587967
ggggttttctataattattcctatatcctaggaagctaatggcgttactttctttccgttcactataatctcacccgacgtcagtgtcataaagccgcatatgcacttgaacaatactgttttgcccgaaccattgcgaccgataattccgtgtatttttcctatctcaaaactgacatttacattatttaacgccaccgtttctttaaatgctttacaggcatctcttacttccactatattatcacattaccaactgtattgttcattttttaccatcctttctctccataaatcacattattccatgccttcagccgtgtttatgtcttttcttgcaaagaatataacggaaagtatactaagtgttattgacactccaataagaaatgcaacggcatatggaattgacggagagtcacccgtgttgtgccaatccagatactgcaggctgctccagctaagcggtgaaaaataataaactttcagttctcttgtta
>NC_017304.1:592186
gatgacaacattgttgaggctacatgcaaacattcatgcaatcgtacggtaataaaatataagacggcatgtaatctggaaattacaagaaccatcttcctggtgcctcacaagaagggattccctcttgcaactgaattacagagaattgaaataaagaatgcgtcggacaaggcaaggaatttgtccattacatatacaggaatgtttggaacgggtgccgttcatgcgatatttgaggacgtaacatatacaaatgttatcatgcaaagtgccgccctttacaatgacaagggtgagtttatcggaataactccggattattatcctgaagaatttaaacaggatacaagatttgtcacgatgattgtccgcaacggggacgagaaatcattcccgcagagtttctgcacggactacaacgactttgtaggcacaggaacattggagcatccggcaggcggatgtaatttgaacaacaagctgaaccgcaaaggtcc
>NC_017304.1:603705
gaaagtacttggggcggaaattaagatataaaagacgttaaaaatatggaagaagcttgaactggcaatgtttcttccatatttttttatttgtttgattctgttgccggtggatgaccatttgggattgccgttttcaattatatttatcttattttttgtatatgctttgacagtctatttattaaatgaaacgggaagacagggtgaatattagaaaagtgggtgttttgacgcttttgtatttgacttgacaatattgtgtatggtaattttatatacgtaagataatcataagtcgtaatttaaatgcaataagcatttaaaggggagcggcaatgaaaaaaattaaaaatataattacaatggttgtattggcggctgtggtaataagtatgatttggttctatcaagtttgtattaatattccggttggaaacggaaaagtgattaagattgggcttggcggcggtgattggacaaagaaatataaacttgaa
>NC_017304.1:606589
acactcctatattgatattggacgaagcaaccgcgtcagttgatgtcgaaacggaagcggaaatccagaaagcgattggtgaattggcaggaacccgcactattattgtgatagcccacaggctgtccaccgtaaagcaggcagacaacatccttgtcttaaaagacggggaaattgtagagtcgggcactcatgacgagcttataaagcaagacggcttgtacaaatatctttgcgaagtacaattcggaatatgacaaaccggatgaggaaatccggcaaaccgataaagcggccttgtttaatgaactgtacgtatttacaatgtttcgtgcagttcatttttatctaaagcttttacatgtaagaaaggaacactttctttccgcgaaattctttggggaatatggtatcgtaaattttgtcaagctcgctgtaaacaaaagagtcatcccattctttttttatcggcagataaaatatgtcaaattcaacatcaa
>NC_017304.1:608909
cttgtcaggcggcaaacttgctgaatcagattatgaacaacttcaaagctgaagaattacccgaaaaaatgaaggaaatgcacgatatagagcacagcggggaccaggcaaggcatgtaatgattagaaagctggcaaaagagtttataacacctattgagagagaagatattatggcattggcggatgcaatagacaacgtaaccgatgcaattgaagatgtggtaatgcgtatgtatatgtataatattacaagtatccgtccacaggccgtaaaaatgaccgaaattattgtcaagtgctgcaattcgttaaagacggcattgggtgagtttatcaatttcagaaagtcgcagaatttgcatcagtttattattgaagtcaaccagctggaagaagagggagaccgactctttacggaagcgacaagagatttgtattgcaattgcaatgacttcagagaggtcgcggcatgggatactactttccactatcttgaa
>NC_017304.1:618234
cttcgctgatatcttcttcactgatgttagtttcactggcatgggtttcattgcctgtttgttccaaagtagattgtgattctttcgcgcttatcttatctttatttatattcctattggtttgagatttgggagaaagtaaacaacctgtgataattgcagttaaggaaaggctaaaaataacaaatagtacaggtttgacaagtttacggttcatttttgctcctcccaaaatgtacaggttatttgtaatatatcgtatgtattacaaaagtaaaatatattgtcatatagatatcctttatttgttcagcacaaaatacgaaagtattatataattgtatattaagtacaattaaagaaaatgtgaaaaatgcgaaagtgtataaatttatcaagccacaagaccctttaaaagaagctgttgagatagcggagaagctaggaattaaaggagaagtgaaaaagtttgaaaatatgaatacatattcaatagagag
>NC_017304.1:634017
aatcacttaacattggcatcttttcgtcgggaagagtaatgtccagtattgtatagtgcaacatgccggtgggtatctgtacactgacgttgtcgtttacatttttgaaaagcagggccctgcccagcggggaaagacatgaagcacagtcaatggaagtatcatattcctttgaaaaaggaagaacaatgcgatatttgcatttttcctcttcttcacagtcaaacacttcaacaatactgtttataattacaaaagggcaggcttcggagccgtttttgtcaacacgtacagtatttaaatagctgttgattcgatccaggtaatttttaaaaaattcctgaaaattaatactttctttggtttcttcggcatagtgttcatttaaaagcatgtctctttccttttcaatttcgcttacgtgccatgacaaatagttatacatttccctggataataaattattatacattttcatctcccttttacaaagtagtgtt
>NC_017304.1:645119
gaattatactttttacttacgcagaaattgataaaattctagcacaatttagtcgatataattatgtaaagtaattttgacgaataaaaaccttataatggttttaatgacataagtttcaatatcggaaaggggtaatatatgtgtttaactctttgacaaagaaaatgttaggtacggtaatattaatatctgcgatatgtaccgtgtcattttccgtaaccatattttatgtattggagggtgcggttacaaggcaaatggaaagtgacggcagagcattggttacgtcgataaaaagacagattgtaagcaataatattactgatacgaatgaaatcagagaaatatttaaggaattaaaggagcaaagcaaaggaaacattatttacatgtccatcacggatgataaacagaacattctggtttcttccgatgatgaaagagtcagcggcaatttggaaaacgatgcttcaacatctggagctcaaagcgtggac
>NC_017304.1:651006
cacagtatgatgatcaaataatcagcaaaatcgacagccacgctgacgaatcccagccggttttggaaggtgatgatgagcttcttccccaggtgatagatatgatagttgaatacgagcaggcgtcaacgtctctgatacaaagaaagttcaagataggatactcgagggcggccagaataatggaccagctggaggcaaacggagtgatagggccgtttgaaggcagcaagccgagaaaagtattgattacaaaacagcagtggcaggaaatgaaatacatgtcctgacgttatccttgtgattttgaataaagcctgtgattttgagaaaactaagtttaaaattatttttggaggagacaggcgctatgaacaataaggataatgtggtaattgaagagttaaactccctgcttgaagggaattatatggcaatacacgggtatgaaaggtatatacagcatgtgaaagaccccaacataaaaaaagagctgcaaa
>NC_017304.1:652125
gatataattatgaacagcataatgcaatagtacgggacaagcttacagagcctatggtaattacggttatacttgttcttttgggtatagccgtattatttggagtattactttatttaaatacaaatattattgtattgttggtgggggcaatatcttttgccgtgggaattgtttattcctttggcccccttccaatctccagaatgcccctgggggaagtgttttcgggatttttcatgggatttgtaataatatttgtttccgcatttgtacatatttatgaccggaatatcatcttgctgactcttgaagggcaatggctgtccttgcggctgaatgccatggaggtgttggctctttttgcctttgccgtccctgcggtatgcggaattgcaaacataatgcttgccaacaatatatgtgatgtggatgatgacatggagaacaagcggtacacactcccgatatacattggaaaggaaaaggcgctgtggttg
>NC_017304.1:655425
taaaagcgatgctttatagaggggttatgaattttctgtggtatttgcttttcataattcccggtattgtgaagaattacgcctatatgatggtaccgtatattcttgccgacaatccgaatatcgggtataaacgggctctggaattgagcgaaaagatgacttacggtcataaatttaatatttttgtattgcgactgtcatttatcggatggtacctgttgggtgtattggcttgttgcataggtgtaatatttgtacctccttatgaacatgctacaatggcggagctgtatttggtgcttcgacagcaggctattgaaaagaacctgtgtacctccgaagagttgatgctggatttggtattgcctgatgacggctttagagagttttagtattatccgtacatatatttattaaaaatccttaaacaaaaaagttaaacgggcttaatagccgcggcccgtttaactttttgtaatatatgctgtgcgcgaaag
>NC_017304.1:668088
ataatggtaaacttgtgaaagtcattgacaggtatggaaatacaatcaaatatcattatgaagacggaaaattgagaaaaatatacgattgcgacccaagtaatgaaaataactcaatagggagaatacttaccattaactacgaaggcgataaagtcaaaagcatacaggatagtacaggaaggatagtaacttatacatacaataatagcggaatgctggaaacagtaaaggaccttaacggcaatattacaaaatatttgtactaccctgctgatgacgagattgaaggacagagatacagacttaaaacggtttcgaaaataaatgattcgaatcaagaagttaaaatacttacaaatgtatatgacggctatggacgtatgtacaaacaatacgatactgaaggcaggcccacatactacctttatacagatttgatttgcgatgaaaagggagaacagcctacggataaaaatgaggttgcacgcactgttatt
>NC_017304.1:682151
ctttaaaagaccgcagcggtgaagttttaggaatgtggtttgtcggtatgccaaaaagcaatattggcagcaaggacagccagatacttatcatgaggatttcaattgttgttatttccgtattgtgcggtatattgggctgcgcattgttaatgctttatgtaaagaagtttttaaacgatatagatacccacaaggtttcattccttgaatccaattcaagcggtaataaaactcagcgcaaagttgtaatgttatcattattccttataggcacgtttttcctgatttggtttactgtacagggcttcacaatcggtaatgtggtcaacaaccttgaagacagtaatataaaagacaggctgaatgcgtgttcacaactgggagaaatgttaattaatgaaatgcataaaggggagtggacaattaagtttaacaaactttataagggttcccttcttttgaatgatgacacttcaatagcggaaaaaattagttcc
>NC_017304.1:690760
cggcggaacaagatataaagcaggttaaggataaatccaaccatgctttcaggctttgcatgctgatagtaattccgtcggctgtggggttgtccatattgagtgaacctatttacgccgtattgaaatacggagcgggttcccaccttatgcgctacggctcaatagtactcgttctcatgtccattgtacaaatacagtcgtcaattttgcagggtgcaggaaaactgtacaaagcaacgataaatgtaattttaggtattatcgcaaagataattttcaattatatacttatagcaaatcccaatataaatatcatgggagcagtgataggaagtatagtgggatacggtttgaccattattctcaatgttatgacagtaagaaaagagttgaaaataaaaataaatatactgaaacaggcggtaaaaccggctgtttcatcagtggtaatgggtatttttgtatggattgtatacaagggtttatactttgtttta
>NC_017304.1:692435
aattgaacttgtgttcaaggtctacaacataaattctactgtagtggaaaaacccgatttaaccggcaagaaagtagaaaaaactgttgtacaaaacggatataactcaaatgctttacagaagtatatgggtaaatggaagaatgacattgtgatagaggaaagtgacagattcgtcaagataggtgagagaattatagaaattacgagctttgacagcgactatgtttatggaacatataccgaaatttacaaggacgaatatgccgattacggcagctcgaacagttacagcttgaaggcaaatataaatgaagagagaggccgccttgaaattaccgatgcttcaggcaatgtaactgagggttatatgtacctggagatgggaagaattgatttctacattccaagtgaaaaacctgagaaagacgtgtacaatcctatattcaataaagtttttgatgaggaataaggatagattggaacggataatattttaa
>NC_017304.1:700314
atgaagagaccgaaaaacacagtaaaaaagaaggattcaaacctgtggtgatttctgtggatgaaatgcccaaaaacttttacaagattatacttacagctaacccggacaggcttcccgaagtggaggaatttttaaagcctatggctcaaggattcaggacggtgtattcagaaaaacagtttttagaaattcttgacaatgaaacttcaaaaggtagggctttggccgagcttgcaaaaataatgggaattgaaaaagataatgtgatttctgttggtgacaatcaaaatgatttagaaatgataaaggtgtcgggaacagggtttgccgttgaaaacgcgcatccggaattgatagaagcttgtgactttgtttgcgtccatcatgacagacatgccgcttcttatgtgattgactggattgaaaaaaatattgtgaataaaaacaaaacgtggaaccaatctttagaaactccgtctaatacaaaaaacataaaa
>NC_017304.1:702163
gcgatgaaattgccactgtgaaggtaagatataaaaagcctgactcggatacaagtgaactgctttcagaaactgtgttggaaaaagcagaagaaaatacatcaaaaaacctggaatttgcggcagctgtggcagaattcggcatgttgctcagagaatcaaagtataaaggcaattcttcttatgatcatgttttagaggtggcaaagcaatatgctgacggtgacgacggatacaggagtgaatttgtaaagctggtggaaaaagcggaaagtattaattgatattgatataaaaaataatgtgaaaacaatcaatatgaaaaactgcctcgagagccaattagaggcagttttttcatggacaagaatttttaaaaaagtatattgatttgaaaaagtaaaatgttttgatagaatataattgtaaagttgttttaactgctttaacaattctatatgagggatgactttttttatgaatgttaatataattaatat
>NC_017304.1:703689
cgattacataccctttaattttggcaatgtttttgaaactccgataaaggctttatggaaaaagatgtataaaagttttgaaacgccggaagtgcattgccgttcgctaatttgtcttgggaaaatggaacgggataaatttcaacaatatccgcaaagggtgaaaactttgccggaaagttgcaaaacgtgctgcgggcaagtcacaccgggattttacaaaatacttgggggagaaaagtaattttgtaataatactttcaaatgaaaaaatattatttaaaaaaatgcccctcaaattccgtttatatatcgaatatatattacaagaaagaagatgcccagataaaaagagtaataatttcattgcaaatagtaattttgttagtatgtttgatttaagctgtcggggggatggagcttgaggtgccgcaaatatgttggcagacggttttttatcagaagtacggttttagactgtacatagagtttgaaaacag
>NC_017304.1:714939
acgtcgatgaagggattttaaattttggcaagggatatgcaaatttaactgaatacaggaaaagcggaaaacctgaaacaaccggaattattggcaagataggatttaaagccttaaagcttggcaagacggagatcaaatttgagaacacacccgtcatgcctggggcaaaagaaggaacactgctgtttgactgggatgcagaaactataacggaatataatgtaattcagcctaaagaacttgcaataacgttaccggacgatgcacacattgctttggaacttgacaagacaaaagtgaaagtgggagatgtaattgttgcgacagtaaaagcaaagaatatgactagtatggcgggaattcaggtaaatattaaatatgaccctgaagtattgcaggcgattgatcctgcgacgggaaaaccgtttacaaaagaaacattacttgtggacccggaactgttatcaaacagagaatataatccgttgttaacagca
>NC_017304.1:723026
caaccttggggcggaggctttttccaccagaaacaacggaagagcgcctgtggtggtgaagggaaagcttaaaggcggaaggacagagattgattcggttacatcccagtatctttcgtcaatactgattaattcacctcttattccattggataccgaggtgattgttacaaggctcaacgaagttccttatgtggacatgacgttgtggtggcttgataaactgggaataaagtatgaaaatcacgattacaaaactttttacataaagggcggccagcgttacaggcctttaaacgttacgataccaggggatttttcttcggcaaccttctttgccgtccaggctgcaatatcgggagaggagttcgtgctggacaacctggatatgacggatccccaaggagacaagatggtgttttccatacttgaagatatgggagccaaggtaaaagtggaaggaaagagtgtcagaataaaaggttgtgaacttgtgggaa
>NC_017304.1:729711
aattatatccataaaaaaattaaaaaattacacaaaaaatttaaaaaaatcagttgacagaaccctataacctattgtaatatatataactgtgtgatgcagcaaataacagagatgctgatgttcacgcagatttatgggccattagctcagttggcagagcacatgacttttaatcatggtgtcccgcgttcgagtcgcggatggctcaccaggtaataaaaggaagcttatgacgcagaaggtgtcataagattccttttaaaacctcttaaaaggcggaattcggaataaaaacgaaattttcacttgacattttgagaggttccggctaaaatatactgtgtcagcgaggttttaagttgatttcagacatggcccattggtcaagcggttaagacaccgccctttcacggcggtaacaggggttcgagtcccctatgggtcaccattatcagcctgtatttggtgctggtctgccagaagctgtttatcgctgg
>NC_017304.1:733491
aatccagagaggtttctttttggatttgccggttgatatctttctatattcccaaaactcggttcccttgtttacaaagaacagaagggcaagtccggcggctccgtaaattgcaatccacttgctggcggcgcccaacccaaagaacagtccgcttaggaacaaaggcttcaaagattccttaagggttgtgttgtaggatttgtttataaagtagtcatacatgtggtaatacatgagtatgacaaataaagttacatagctgtctattgttgctattcgcgtctgactgaaatgcataaagtcaaacatcattaaaaatgcagtgcaaaacgcataaaatctgtcatggaagaccttttttccgaacatatacattaccggcaccatggcaacaccaaacagagtgccgactattctccagccgaaaggcaccattccaaatacgaggatacccaatgctatgaagattttcccgagaggtgggtgggttgtttcat
>NC_017304.1:743375
ctattgaaaaaataaaatatattagaaaaggtgaattatgagggtattgggaatagatttggggagcagaacggttaaactggtcgtttttgaagacggcaattttgtaaacagcatgatttacgacactgcaactttttaccgtgacttttgctccaatgtaaaccaaaaaatcaacgttgattttgaaaaacttgatataggatactttgacagcgtggtaagcacaggctacggaagaaataatgtaaatgtggaaaatgcaacggtgatactggagttaaaagctcacacttacggcgcggtgtggcagaccgggcttgatgacttcacgcttcttgacataggcggccaggacagtaaagttatatcggtcaggaacggcaaaatggcggacatggttttgaacgacaaatgtgccgcatcctgcggaagatatcttgaaaacatggcaaacattctcggtatcggtcttgaagagcttgcaggataccatgaaa
>NC_017304.1:754821
aaataaaagcaaaaaataaaaccactttagtggtggcttgagaagaatatgcggttggcgaaccattcaacgcgtcttaagacgctgcaaggaccatgcccttatagggctagagcaaaccaccggctgagccggtggttatgatttctgatgaatacaaacttctttgttgacggtggagctgaaaaatgatacaatcagtttattgatttagtaatttagtaatttagtaatttagtaatttagtaatttagtaatttagtaatttagtaatttactaaaaaatgaaggtatggaggtaaatataaaatgaaaataccaaccactttaaagcataaaccggttattgtatgcgaaaattatgaaaatgttgacggaagatatgcctacaattcagatgcaaaagggctttccctggggcttgcacagtggaacgaccggggcaaagtggatatttcggcaaaagtctggagatacacaggtgaaaaatggtcaaggca
>NC_017304.1:764914
gaagatatggactcggttcgaaggataccagaccgtcccaaatcatatcagtatttgagaatttgaagcaggatgagccgaaaaacaactttacaattggaattgtcgatgatgtgaccaatttgtctcttccggaaggggacataattgagaccacacctcaggggacaataagctgcaaattctggggcttgggttccgacggtacggttggagcaaacaagtctgcgataaagataataggagacaatacagacctgtatgtacaaggttatttctcctatgacagtaaaaagtcaggtggaactaccatttcccacttaagattcggtccgaagcctctgcgttccccatatcttgtgtataacgctgattatatcgcctgccacaacaagtccttcatatacaattatgatattttaaaagggcttaaaaagggaggtactttcgtacttaactgtccgtggagcgaagaggagctggacaaacatcttcccgcg
>NC_017304.1:770100
ttttagaaacggaagtggatgaggaaacaaatacgataaaaacaacggttgatcattttagtatttatggtgttatagatatagtaaggtttgcacagagttggggtataaaagacattttggataaacttttaaaccctggtggagaaaccataccgcctgttgctgaaataggacaggcagatatagtttttgttattgatacgaccggttcgatgggctcagtaattaataatgtgaaaaacaatattacaaactttgccaacacattaatggaaaataatgtagatgtgagattggggttaatagattacaaggatttagaagaagatggcatggattctactaaaaaccttggatgatttgacaatgtaagtgattttattgcaagtgtaaacaatatgagggcaaccggaggaggagatgctcctgaatctaccgtggatgcattggaagaagcaagaagaatggatttcaggcccggtgtaaataaatttatt
>NC_017304.1:775464
gagaatggatgaagatggattcatttatctggtggaccgcaagaaagacgtaattatcagcggaggagaaaatatatatcctgtgcagattgaggatttcctaaggtcgcatgaggcaatcaaggatgcggcggtaattggacttccggacaagcgccttggtgaaatagcggccgccattatagaattgaaaccgggctttgagtgcactgaagaggaaataaacaaattctgtctcgtactgccgcgttacaaacgacctcgtaaaattatttttgacaaagtaccgagaaatccaacaggaaagattgaaaagccgcgtttgagggaaaaatatggtgtggtagctttggtggaagcagaaacaataagctgataatgccccttacgttttatatacagtgttaacagtattatttttataattcattattcattcggaatggctttggccgatttgtgggcaaagccattcttgtttctgaaaatgaaagtcaaaa
>NC_017304.1:789089
ataaaatcaaatcttttagttgttgtgtagttaaagacggatttgaagataacaacaaagcagctgctcctgctacatgtggcgcagacatggatgtacctgtttttatatcgtaaggtccgccttctcctgcaagatgtgttggaatagtactacgaatatctgtcccgggggcagcaaggtcaaccgaaataacaccataatttgaagattcataaagtttatcatctttatcagtatttgcaacagtaataatattttcagcggtacagcttgcgggataaataacatcgtccggtaggtcaatatttttattgaagtttccggcagctgttacgaataacaagtctgcattacttattgcatcatttagagcctgagaatcaaatggcctatctccaatttgagatttatgtaatcccaaactaacgtttacaattttaatatccattgcatcggcataattaattgccttaatcatagtagaaacccaattgtcc
>NC_017304.1:792959
ctacggcttatagcaagtcaagaggctatggttttaatactccctggaatatgagggatgttgcggcatcaggcagcggtcttacaagtgatgctgttcaatttctgacatatggtacaaagagtgaaaatacttttaatgtcgaccttgacaacggtctgtatgaggtaaaagtcactttgggaaacacttcgagggcaagtgtggcggcagaaggtgtttatcaaataataaatatgaccggtaactgtgcaacggacaagtttcaaattcctattacggacggacagttaaatatactggtgactgcgggaaaagaaggtacaccttttacccttagtgcccttggaataagaaaaatatcggatgttcccgtaacaaacagaactatatatatcggaggagattcgacagtctgcaactattatccgctggatacaagtgctcaggccggttggggacagatgctgcataaattcgtagacaccaatgtttttcaa
>NC_017304.1:800707
catttctgtcgttgatgttcggtgcgattgcaggctcaaccgctgccactgcgtcctgcgggtttgcaaagaatttaagaaaagatatgttctatagtattcagaactattcttttgaaaatatcgacaaattcatgacatcttcactgattacccgtatgaccaccgatgttaccaatgtgcagcatgcgtatatgatgctcattcgagtggcggttcgcgctcctttaatgttgatttttgcatttgtaatggcatttgtaatgggcgggcgcatggcatggattttcctggttgtcgatccgttccttgcaattggccttagtgttataatttacaaagcattgcctttgttcagaaaagtgtttaaaaaatatgacgctttaaaccgttccattcaggaaaacattaaaggtatgcgtgttgtaaaatcttttgtccgcgaggactatgagcaaaagaaatttgatgcggcggcggaagatgtgtgcgcggacttt
>NC_017304.1:802079
cgagacaaccaagataattatcgcccagagaacggcttctgttgaagatgcagacagaattatagtaatggatggcggaaccataaacggaatcggaacccatgagcagttgctggctgagaatacaatctacagggaaatatatttttctcaaaacaaggcaggtgtggaaagtggaaaataatgtcaagaaaaacaaaaaatcgattgtgcttcgattgttcaaagatatattggagttttacccggtaatgttaccggttgctattgtgtgtatattattcaatgcgactatcagctctattccggctgtatttatgcaaaacgtgattgccattgtggagaataactggcggaccggagactggaatgcggtagggggaaggatattatcccttgttgccgtattggtggcattttacacgctgtcgatccttagcggtattgcatacaaccagatgatggcgattattacccaggggactttgaagaaattccgc
>NC_017304.1:827172
gtttttgcaagagataaagaaggttgatattatggataaagctttattggtttacaatcctttttcgggagacaggggaatagcaaataaattggattatattctggagagatttcagcaaaaagatattttgcttcagccttacaggattatggaaggatgcggtaagaacatctccgaccttttgacagaaggttcctataagtttgtaatatcctccggaggggacggtacgctgaactttatctgtaatattattatgaagaataacctctctgtgcccatgggaataattcctgcaggaacctgcaatgattttgcttcgatattgaatatcccgacatcggttgaagagtgcgtggacatcattttaaaaggcaggacggtggatgtggacgtaggggttgtggatgacaggatttattttttgagctcttgcgccggaggtgtttttgtggatgtttctttcagtacggacggcgagcttaaaaagaacctgg
>NC_017304.1:828607
ccacgagagaatatgcactgatgttcatggcatgggcaaatccttctcttgaggtgtaaataaagtcgttttgaaggtcttctgtttttgcatgagctatggaatgaaccaatccgtgaagaacaccgtatttttctttgatggcggcaaagaggctgtttatttcctcgtcggaagatatgtcgcactgaaatatggaatcggcaccgagctgctccgctccttctttttctctttcactctgatatgtaattatgacatttgctccttcctcctggactgcttttacaataccccaggcaatgctccacttgtttcttactcccatgaccagtatgtttttattgccaagcaagtttcccatccaaatacaactcctttgtcaaatttattcttcactacaagtttatttttcaccttaaagttatatttccaaagataaattacctttttggttatttaactccatattactttatcaaaatttacacctgttgtaa
>NC_017304.1:837556
cgctcatgataaggcattctaaaggcctgtcgccggtgtattttttaatgttctgcgtattgttttcgccgtttttttcaagatgtttcaaaaacttctgccttaccggaaatcccgtttcaataagctttgattccgaaaccccgaactcaaggcatttaaactttgattcttttgaagggcatatgatatagtcagcccttggatccgcccagaggggagtaatacttacaatgtctgccagcagcgttacaaagggaactttaatgttatagtcttcgagaatgttcagtaccgaaccgttgaagtttggatgcaccgacagtataagatccggtttgatattgcatatgagtttcaaaaagttatctttaatagcaacttcagtaaagtcgtttaacagactgggtttttttaaagataattcccacaccagtttccacagttcttttgcatttcttgtgacggaaccgtaaagtttcccgattctaaggccaaaa
>NC_017304.1:843699
aagctttgtcctccgcctcccttgaacggcgctgtctgttcattcatggagacggaacgaatgaagaacttctcattgatgagggaatcgacacaatggacgcatgtgtatgcctgacggacagggatgaagaaaacgttttcatctccctttacgccatgcgcaggggagtaaagaaggttatcacaaagataaactatattcatcagaatatggctaaaagtctaggtttatggttgggaaatattattacgcctcaatacataacggcaaaaactgttatccgttatgttgacggactgagcggggcggttggaagaaatattatgaccattcaccagatttattccggtgatgacgggaatgttgacgcaattgaattccaggtgaacaaaaaagcaaaatgcattgatacacctataaaaaaattaaagctgaagaaaggaattttgataggctgtataagcagggattttgatattattattccatcaggagaa
>NC_017304.1:848992
gcttttctatcaggaaggatacatttcctgcgctttttttatatccgtgttcgagggaatttatcagcaattcatgggtggcgcttttgagcttgaaaactgttttttcatcggaggtcatattgtttatcacttcttcgcatgacgacaggaatttttctatgctgtctttgtcgaaagggatgtgtgcgttgagtttgcaacttaatatttgcatatacggaccctccaaaaagcagaatacttacattacaaattatatcataaatgctattgaaaataaaatacatcaatttgtgttatatgtttaacttgtgcaaagagccatagatttaaatatattaatgaactgaaaaaatatgcatacagaggatagataaataaattgccaaagttatgcttgacattcataatgttggaatatattattactagtgagatgtaccattggttatatttaaatttataaatatttcaaaaaggagtgaagaatattgcta
>NC_017304.1:898417
tttgatgttttcctatgaaggtggcagggttgtcagtataaccgaccatacgggaaggcagctgaaatataaatacgatgaaaaagggaatctgatacaggtaatataccctgacggaggaaaaattacctatgcgtacaataacatcggactaatttcaataaccgaccagaacggcaacacctatgttcaaaatacatatgatgaaaaaggcagagtggtaaagcagcttgaccatgagaataatgagttgattatagaatatgacgaagaaaatcgtgaaaatactttcaaatggacgaaaagcggtataacccgtgtgtataagtacaatgagaagatgcttctgaccgaaataaggtatgatgacggaagtgtgcaaaaatatacctatgatgagaatttcaacagaaacagtgagacggacagaaatggcaacacgacgtacaggaaatatgatgacaagggcaatttaatagaagtaatttcaccggagcctt
>NC_017304.1:904429
aacaaataaagtagaggaggtcataccgtggctactaataatagaatggcacttttagaacaacttagcaagtatgttgttgaaaaagataaagattttttaaaagaagcattaacattactcattaatgccctaatggatgcggaagttacatcaataataggtgctgaaaagtatgaaagaaataataatagaaacaactatcgcaatggatatcgtctaagagaatgggatactcgagtaggaacattacagttaagcattcccaagttacgtcacggaagttattttccaagtcttttagaaccgaggaaaatgtcagagaaagcattattgaatgtagttcaggaagcctatgttcatggagtaagtaccaggaaggtggatgaacttgtagaagctcttggaatgaaagggattgataaaagcgaagtatcaagaatcagtaagcaactggatgaatttgtagaagaatttaaaaaccgtagactggaaggaga
>NC_017304.1:916963
tgaaggaatggtgcaggatactgaatcaagacttgcaaaccatttcacctgatttgttttcgacattaaaaaaaattgtggatattgaagttaacgctgatactaaagataatatgagagagttacttaacattactccggaatgaaactttattttatgaaatataccggttttgcctatatgttttttatatcagccaacctgtctgattatatatttatgaataaacataaaaaattggagtaaaattacaaaaaatatatcagataaaaaggactttgctttattatgttaacatgatataatgataaagtattttttgattgaaattgggggaagttaaaatgaaaaaattaaaaatgaaaaaattaatttcattgctattgacactgaccatgattcttgcattaactgcctgtggcgcaaaagaaaccggtaaatcacaggatgaaagtgatttgaattacgttaaaagtaaaggcaaacttatcattggcta
>NC_017304.1:925797
cttttaacccgaaatataaaagaggaagatctggacaggctttattctttattgctgcagatggaagagaatatgaataaaatttttaaagaaatgatatatcagggaaatgaggaacaagaatgaaagacatatctgcaaatacaagttcaagtggcaatccactcggttatgcacctgtacttggattaattggcaagtttgccattccgtctattatcagcatgctggttgcagcagcctataatattacagatcagattttcatcggtcgtttggttggtatgcttggcaatggagctaccagtgtagcctttcctgttgtaacctttacaacggcttttgcccagctgattggagttggaactgcagcaaacttcaatattaatatgggcgcgaaaagagagaaggaggcaaagcattttgtcggaacaggtattacactgatgcctaccgtcggactgttaattttctgtattgtatttgttctgaaaaaacaa
>NC_017304.1:930905
ttgagtgtgaagaaaaaataaaaactacgatgtcggatttttcaattgcgttggctatagcttccacatagtattgaccggccataatatcctgtgacggaatccaacatgtaagacccgtttgcttaagcgaaaaatatattttttccgcaatagctctgtcgtttggagcgtgacaaaaataaatcaatttaatcacccttactttatgtgttatagtattactaatattttgagaaaatttaaatgttacaagtttgttacaatattaatgtaattatattgtatgattattaaaaatacaagagtttctattgattggaaaagaattttttaaaattggggaaacacacacattaaatgaattgcttaaatgataaattaatttaaatgtaaggcatgttgtggtaaaatagttatatcgtgcaaaacaacggttatattgttcatatgattgcacgtaattgatttgtatatttccatttcagcagcgtcataga
>NC_017304.1:946975
cccgtccctttattttcacgagcttgtatgtgacaaggatttgaccaaatcggacctcgggtgggacatatatccggaaggcatatacaaagtatgcaagaggtactataagaaatataaacttcccatttatataaccgaaaacggaataagcgataaaaatgacaccaaacggccgagctttattgccagccatcttgcttatattgcaaaagccataaaagaagggattccgatagaacggtattattactggacgctgatggataacttcgaatggcttgaaggtgagtcaacggatttcggcctttacgactgcaatttccgcacgcaggagaggataccgagaaaaagcgtccggctttatgagcaaatatgcagaagaaaagaattaaccgcggagatgattgaggattttaagaagtacagcgggattactatagaaacaatccggtgacatatacggtcaatattgctcccaatgccactataaaaaggct
>NC_017304.1:948818
ttagaaaattgagtacattaaggaacaatgatgcaagcagcgaagaaaccagtgacacaacggtaatctgcgtattgatggaaggaccggcagtatctttgaacgggtcacctacggtatctcccacaacggcagctttgtgtgctgttgaaccttttccgccgcaatttcctgcctcaacatactttttggagttgtcccaaagaccgcctgcattggacatcagaagtgcaagcaggagtccggaagtaatgttaccggtcaaaaatcctccgattgccgatgcaccgccgataaagccgacaagtatggtcgagaatattgcaactaatccggcagggatcaattccttaagagagcctgttgtagcgatatctatacacttgtcgtaatccggtttggcattttcctttccttctttaagccccggaattgtatcccattgacgatgaatctcagcaaccattctctgagcgtttttgtcaacacccagcatcaac
>NC_017304.1:962917
taagtgtaataagtaaaaaaacaattgttgctttgtttacttgcagtacattggtgtttttaccgtatatagtatatggaggaacaactacattatattatcttccactgccgtcagggcttcttgtcggagcagggtatttgtggggagataattatctttcggctattactgaagaaggagtggatagaataatattatttcaaaaaattagtaaaaatatgattactttattgatgttaatgtttgtaattgaaattgtatttctttttttgacttgcattgtgaaatattcaaggcatacttttcgcctaaataatttcggtaataaaatacgtaagttctcatgtgctttatgtgtgttaaccattctgcttttaattcttacaggttgccggacagaaatgagcgaaaaagataatttcactttcaatgcttcggaagaatggagatgtgtaaaaactgatgagtatgtaatatctttggatccggaaaaaaat
>NC_017304.1:1008063
ttgatttcaagcaaccttgaaagactcctctttgaacttaccggacatgatcctttgccggtgaacaattggatgagcagtttgaaagaaaccggaaaatatactgttgacaatacaatgaagaaaaagatatcggaaatattctggggcggatattcaaacgaggctgaaactttaaagacgatagaggctatatacaaggaatacggatatgtcattgatacccatactgctgtaggtgttgatgtgtatgacaaatatgtaatttccaccggtgacgtgacaaagacggtcattgcgtcaacggcaagtcctttcaaatttaatgaaagtgtggtaaaagcagttttgggaaatgaagcgttaaaaggaaggacggaatttgaacttcttgaggttttggcaaaagagtgcaggcttaaaataccggaaggtttgaaagatcttgacaaaaagcctgtgcttcacaaacaggtttgcagtaaatttgatatgaaaca
>NC_017304.1:1016175
gtggcggaggcatttggtgcaactgtcaggtggaaggatgagattaaaactgtgtacatagatgcaaacaagacagataaagttgaagatgaggacgatacaagggaagtagccgggtttattgtaccaaaggatacggatttaatggttgccgcttcaaaagatgatactagctatgaggtggtgttcacaataggttttttaaaaaaggatgttgaaaagcagaaagatgatatggagaaaatattgttacaaaaatttagtgaagagacagtaaaagaaataatgagtgttgtaaggtcaaaagtaaaagatacggatgttattgaggcaagatacttttatgacaaaaaagcagatcagtatatgtacatgcctaagtcatggccgatcagaggttcaacaattaccctatatatatacagaaaaggagacaaacctttttaagacatcagagcaaattctgaggagaaagttggatgacagaaagagacaaagcg
>NC_017304.1:1017719
aaggaaatctgacacaggtagtataccctgacggagggaagattacctatgcgtacgataacataggactgatttcaataaccgaccagaacggcaacacctatgtccaaaacacctatgatgaaaagggcagagtagtaaggcagcttgaccatgagaacaatgaattgattatagaatatgacgaagaaaatcgtgaaaacaccttcaaatggataaagagcggcataacccgtgtatataaatacaatacagacatgcttcttactgaaataaggtatgatgacggaagcgtgcaaaagtatacctatgatgaaaatctcaacagaaacagtgaaactgacagaaatggcaacacaacatataaaaagtatgatgacaagggcaatttaatagaagtaatctcaccggagcctttctgctacaaaacaaaatacagctataatgaggaaggcagactgataaaggtagtgtcgcctggcggaggagaagtgtctttt
>NC_017304.1:1029512
aaaaagataattggaattttgaatgttgatccttttggccgggaactctttaacggaaagtatttctatgataccaacggtagccaaataaagaaggaagaaaacggcagggtaacgttatacggctatgacagcgtaaacagacttgagaaagtttcttatcctgaaggaatcgatgagaaatttgcttatgataatgcaggaaacaggattgcccgggaatttggcaagttactcgagaattataaatatgacaaaagcaacaggttgatacagaaagtgtccaatggcatagtgacagattatgaatatgatgccgggggcaaccttgtaaaggaaattgaaggagaaagtgtaagaagatttgagtatgatgactttaaaaggcttgtaaaagtaataaatcctgacggtacatatatggaaaacatatatgatgccgagggaatgagagtgcagacggtagaaaacggtgaataccgaagattcatatttgacgg
>NC_017304.1:1032177
tattccgaaagaacatattgccaatgtaaaagaaattaacgaatcgaacgctcaaatattgatagacatccacaaagccgcaaacaaagtggccgaagatttgggaattgcagaaaagggttacaggctgataaccaactgtggagtggcggcagggcaaacggttttccaccttcactatcacttgctgggtggagtggatatgggtcctaaaattctgtaagacatcgattgattattgcaataatattacagctgtgataatataaacacataagacatatgattggttttttttggtatatttaattggaatatattgtataacgtatattatgtgttggattttggctcggatccaacattacaataaaaataaaaaaattcaggagtatttatagggggggcaaaaatgaaaaaattccataacaaacaacttcaaaatatcatctgtagtattattgccattgttatgatttttggtgttattgcgacggtgg
>NC_017304.1:1041948
acgaaggtaaagttccagttgaacaccttgtttatgcgagcagttcatctgtttatggttcaaacaagaaagtaccatattctactgaagacaaagtagactatcctgtttcactgtatgcagcaacaaaaaagtctaatgagttaatggcttatacatatagtaaattgtacaatataccatcgacaggattacgcttctttactgtttatggtcctgcgggacgaccggatatggcgtattttagctttacaaataagttagcacaaggtaaaaagattcagatttttaactatggtgacatgtaccgtgattttacatatattgatgatatagttaagggtattgtgcttgtgctccaaaaggttcctgaacctatggaagatggagtaagatacaagatttacaatatcggaaataacaaaccagaaaatttaatgcatttcgtggaagtattggagaaatgtctgatggaggaaggcattattacaaagcctggt
>NC_017304.1:1044560
ttttggagagttaacattctatcactttagtggatttatgccatttcagcctgccaaatgggatgaaatacttggtgagtggcttcagttaccaactctgcacccaaaagaggttaaaaaatgatggatagaaagaagattaaatatttatttttgataacggggatgcctatgggtggagcagaaagagtaatggcaacactggctaatgagtttgttaagcgtgggcatcaagttagattagtaacattaaaaaaagctgtctctgcatatgaattagacaagcgtgtagaatttataggcggaggagctgatataaattctggtaattttttgataaaaagaattcaaatgataagtgcggttattaaaggtacattgttttatagacgtcaattgagagaatataaaccagatataattttatcgtttctaacttatacaaatttattatcagtaataaataatagaatttcacgggttaaatatcctgttgttgt
>NC_017304.1:1051716
tgcggtaatagaagcaaacgagcggcagaagaaaatggtggctgagaaactcgaaaaatttgcaggagatttaaaaggtaaaacaataggcatacttggacttgcgttcaaacccgaaacggatgacgtgagggaagctcctgcgttaacaataatagccgatttgattgaaaggggagcaagtatccgcgcgtatgaccctcaggccatggaggaggctaaaaaagctctcagaaaatacgcggataatattacttactgcaagcatgcctatgatactgccgagagtgtggatgcattggttatagttacggaatggcatgagtttcgcaacatggacttgacactgctgaaaaaaataatgaggggaaatattttctatgacgccagaaatatatactcgagaaaggatatagaagaaaaaggatttgtgtttataggtaccggagtataaaaatttgaagaaaggagttttaagtttttaaaaaacattataatat
>NC_017304.1:1088066
attaagacttgttgaaggggtgagtatcagggaattttacgaaaggtttggagagaatgttttggaggttttcaaagagcagataaaaaatttgtccaaaagaggacttgttgcggttgaaaatggttttataaaacttacccgattgggcttggatcttgcaaatcaagcctttatggagtttgtgtgatttggctttacgcatggaatatccttttatccaataacaaataatatccataaaaatatcttgacaaaagaaacatggggtggtattttaaaaatagcattagcactcaacgacgtagagtgctaacaaagaggtgagaaggatgttcttggacgagagaaaaaagagaattctgcaatccataattgacgactatataagcactgcagagcctgtaggttcaagaactgttgcaaggaagcatgagcttggcttgagttcggccactatcagaaatgaaatggctgacttggaagagatgggctatctt
>NC_017304.1:1093655
ccccaatgaaataagaagggagacacaaaaatccaattccattgactatgtcgatgatgagtttttgaattccctgggagaggacgtggttgtaaaagcgtatttcccgggtgagaccaatgtaccggagcttgtgtcgctcataaaagaaaagcttgcttttatcggcactttcttaaatgtcggtgaaggatactgcggttatgccgaaatggatgaagaggattggagtaattcatggaaaaaatattacaaacctcttcaccttacagacagattgattgttaagccttcctgggaaaattacgataataaagacggtgaaataattattgaaatgaatccgggcatggcttttggcacgggcacccatgaaaccaccaaaatgtgtgcggttttgcttgacaaatatgtaaaggacggatgcagagttatcgatgtcggctgcggtacgggaattttgtccataatagcaagcaaattgggagcggcggaagtca
>NC_017304.1:1098168
ttgatcttatttttttaagtttcttgcaagacagcgttttcaaagatattatttttattcagggaggtgggattttgctgaaaggaaaaaccgtggtagtgggtgtttgcggaggaatagccgcttacaaggctgtggagcttgtcagcagattaaaaaagcttgatgctgatgtgcatgtcattatgactgccaatgccgtaaagtttgttgcgcctctcaccttccgctccatatgtcacaatcctgtaataaccgacatgtttgaggagccaaagatatgggacatacagcatgtttccctggcgcagaaagccgaccttattgttgtggcaccggcgacagccaatatcataggaaaagttgccgggggtattgcggatgacatgctttcgacaactattatggcagcaaattctcccgttttgtttgtgcctgccatgaacgacaagatgtatgaaaatcccatagttcaggaaaacatcaaaaaacttgcgtcg
>NC_017304.1:1148629
atcgtttaagcagaagaagatctgtagagttaacatttccgtccccgttgacatctgcgttggcaagattatcgcctgtaagctgggttactctgagcaaatgtctcttgagtgctgtgacgtctgtcgagttgatttttccgtcgctgtttgtatcgcctcgtttaattatgccactactgccgccaaaagtaaaccagtcaatatttacggcaccggaaaatacaagatacaagtcatgttttcctgtaactttgctgatgttgcagctttgttcttcgtatgcgttaaaaccgccggtcgctgctactttcaatgttcctataagtgttcccgtcgggctgtctaatcgaagttcaatatttggagaaagggtacttgcaaccaatgccttaaaggtggtcgcaccgtttccgaagtcaatatttttatacgccagccagtctccgttttcaatatatcctatgccgcttccgccgttgggagtgccgattttttgt
>NC_017304.1:1194527
tgaatggagtgaccagggagttgaaggctgctataggtttatcaacagagtatggagaatagtcaatgagtttgccgatgcggtaaaggaaggcggaaatattgacacttccacatttaccaaggctgataaagagctgtggtacatgctgaacaacacattgaagcgcgttacggatgatatcagccagaggttcaacttcaacactgcaatcagtgcggttatggagctggttaattccttgtattattacaaggataaagtggctgatgacagcaagaacaaggctcttgtcagggaagtaattgaaaagttgataataatgctggctccctttattcctcatgcaacagaagagctttggtccgccataggaaaggaaggcagcgtgcacgaacagaagtggccttcatttgacccggctgctcttgtgaaggatgaaattgaaatagtggttcagataaacggaaaggtgagagacaagattgttgtaccgtcgg
>NC_017304.1:1197185
cgatagaagggaatttttatctgagtggaggaactttaaacttaaatcaaaaaagtcttacggttggaggaaatttaatacaatcggcggggactttaagtataaacggtggaaagctcatagtaaaaggagactatagaattcaaaaggaaagtgtaaatgcgcaaggtcaaataacatatggtggtagcgatggaatccttcacatgacaaatgagaatgattatgtttgtgtggaagggaattttgtaacgcagtcgtattacagccacaatggccgtcttacggacggagtgttggaggtaaagggagattttatacagaaaaaacatcagtctagttacgcgtatagagataatttttatgcgacagggaagcacaaaacgatattgagcggtgaggggctgcagaaagtaagttttgagatagcggaatcccggtttaacatacttgagttaaggaactattcgggagatggagtggaatttaatcagccttta
>NC_017304.1:1249720
gatgttacaaaaagagatttgaaaaaggccgacaagaagaattatatttatattacagaggccggaagaatggttgtggtagacagggatatgtggggagacccgtgtacggttaccataaaggaaggaaacaaggtatttctcaggatggttaagtttttcaaagattatccttacttgttcccggtgttcaatgaaaagaatttgaacggtgatatcatatacatgaatgacggcgagatatggtatcgtgacaaagatgtagcaaccctggttctttttaaaaacgagaaaccggattttcttacgataaatttggataaagtcaaagctttcaaggaagatgagttgctcaaatatcttgaaaattgcaaaatcctttatcttgaaaagaaacttagcgatttgctgctggaagaaagaaaaattgccgttgaggacattgtcagagtgcgtccgggctatgcactatacaaaaacaatgaaaagacatacaccat
>NC_017304.1:1304720
ttcaagatttggagcccgtaaggtggagcttggttttgagaataatttaaaaatggtggagtcaattattgagtttgcgaaaaaagaaggctttgatgccggaggaatcagcgaaggtataggcagaaggtacgggatttccggggaactggaccatggagcgctggtgcctctttattatataagccgggtgtattcggattttaaacttgttcatgttgcaatgtccacacttactttggaggaacattacaagtttggtatgtgcataggcgaagccgtcagaaattcagatgaagacgtggtatttgtcgcaagtggagatttggcacaccgccttaccagtgacggaccctatggctacaacaagcatgccccggaatttgatgagcttctggttaaaagcatcgaaaaggacgatattgacaggattcttgatatagatgacaagcttcgggatgaagccgcagagtgcggattaagatcctttgtaataatgc
>NC_017304.1:1316023
ttttacaatgtatcttattgcagcgtttttcttgaaagtagtgttcagtaggtggattggtccggatttagcgacagactatcttgcaggtgcagtattattaggagccgcaccatgtaccgccatggtattcgtatggagttatctgacaaaaggcgaccctgcttatacattagtgcaggtagcagtgaatgacctgataatattgtttgcatttacaccaattgttgcattcctattaggggtaagtaatgtgaccgttccttatgacacgctgatattatcaacaatcctgtttgttgttattccattggcaggagggtaccttactagaaggaacatcattaaacataagagtatagagtatttcgagaacatttttctcaagaaatttgataatgtaacaatcgtaggtttgcttctcactttagtaattattttctcgttccagggtgaaataattttaagtaatcccttgcatattatattaattgccatac
>NC_017304.1:1322867
tttcagtacattgcacactaacgatgctgcaagttctgttacaagaatgattgacatgggaatagagccgttcctgttgtcttcggctctggttggattgattgcgcaaagacttgtaagaagactctgtcctcattgcaaggaagctttccagccggataagaatgagagagagattcttggcttgaaagatgatgaagaagttacaatatatcgtgcaaaagggtgcgacgaatgtaacaataccggttacaaaggaagaatagcggtttatgagattctgacggtcaatagggaaataaaggaactgatatccaagaacgtaagttccgatgtaataaaagatgcggctattaaaatgggcatgaaaacattgagaatgaactgtacgaggttggttaaagaaggtattactacgatagatgagatgcttcgtattgcatattccatagactagaaaaggggatgtaacatggatataaatgatttactgaggaaga
>NC_017304.1:1330739
gggaaatgcttattcaagggcgtttatcagaacggggccatacagggatgtttacaggggactttctgagcctgccgtcttttcagacgaaagcagaataaacatataccgtgatgcggtagctcaatgtatacaggttttcggaaatgataacataatatccgttttcagaaatgcatatacctttgatgatatagaaatgaacggtgaaaggtccataattgccataaacggaagtgccattggtttgtcccattattttgagagcaggaaccatgatgctttgagtgctattataagcagtgctccggtacataacctgttatctgatgattcattattgtctactatagccgtgaacggtgatgtgattattccgggtggaactttcagagtggatgatgacggtatttttacagggcttctggaagatgcgtctgtgttctggtacgaagatcccaacggtataaggatacctttttacaaaatgtatcagtgga
>NC_017304.1:1354108
aaaacaacggcaaggtaataagaacgaaaacgtctcctcaggatattatgaacaagatgcttggcaacgaaacaaaggaaaatgtgtatgaacagtttacgctgcattttgatgccattgccggactggtgaaaattcttgatttcatgaaatcggaaaactacagtctttccgaccttgtaaacatgataccggatttctatgtaagcgaaaaagaggttgaatgttcgtggaacgtaaaaggaaaagtaataagacagattatccaggaaaatgagggacaaagcattgaaacccttgaaggagtaaagatattcaaagacggcggatgggtattggttttgcctgatgccgaacagcccgtctgcagaattaaaagcgaaagttattccgctgaatttgcagaagaacttacgaatttctacgtcaataaagtaagagagataagtcagaaataacagacgatttacaagcgttttggttaaaaaagtggggctttg
>NC_017304.1:1381613
ttcgccttctttttggttggcaccggcggtaatgattactatgtcggatccggcacagtctttgtagtcaccacgataaatttcaacgggccttacaaaaggcatgccgtgatttaagtccatgacttctccgtcggctttttttgcatttatgtctatcagtacaatttcagatataagtccgctgagcatcaatgtataagctgtggtggaacctacaaagcctgcaccaactacggttacttttttaattactttgttattgttcatattccttcctcctttatcaataactgtttagcattagtaatattatatcctacttgataattgtaagtcatcaatttttgaaagttttatgtgtaaaaaggttgaatcggctgaaacttttacgggtgatacggctgctcttgaaacctttgattttaattctttttcccttttattttataacactaattgatataataagttacaaaaagtttaaatttaaggggtct
>NC_017304.1:1386411
tatttgttttgtgatttgttttatggaaattcatttttgcagcatatgtagattttataaattgctttatagtataattgaaatatggcagggatttttttgctattttcggaaagttgagtgctggtggtagatatgatgattacttcagtggaaaaggatacgaaaaaccgcggaatgctttctgtttttatagacgaaaaatatgctttttcaataccggaagaagattatttcagattatgtctttatgacaaaaaagagttgtcaagtgatgaaattgaagaaataaaaaaaggagtaagtcaaaggactgcaaaatacaaggcggtcaaatacctgtcttacaggtacatgactgaagccgagctttcgcagaagcttcgaaaagacgggtatgatgaggatgtaattttaaatgttgtgactgaattaaaatccatgggatatataaatgatttgatatatgctcagaagtatgtctatgacagaataaaatt
>NC_017304.1:1407297
cgacaatgccggcttgcttcaggcaaagtccaactatgcattggtgctttggaaaaagggacagttgaaagatggcataaaaatgctggaggatgtgttttcaaactataagaatacaaccatatacggaagtctcggatatcttcttattctggacggggatatgaacaaagctttaaatttcaataaggaggcgtatgagtataacagctctgatcctgtcatacttgacaatttaggctatacctattacaaaatcggtaacattaaaaaggccgaggaaatatatcgaaagcttataggtcttaatccaaattttcctgaggcatactataactatagctgtgttttgaaagatttgggaatgacggagagtgcgctagagatggccaaaaaggctaaaaattacagattgtcatatctcagcaatcttaaagaagaggagctggacaactatttggaggagctgcaaagtttaattgccacaaaatctgaataat
>NC_017304.1:1458954
ttatgctgggagatgaagtggtaagcagcactaaaataaggaattatattttagaaggtgacatggagagggtgtttgcatttttgggaagacactattccgttgccggaaaggttgaaaaaggcagaagagtagggaataccattggatttcccactgccaatatttatccggaggattatcttgtgcttccgtgtcatggagtgtacataacaaggacccttgttgacggcaaaatgtatcatagcattacaaatgtgggtaacaaccctacatttggaggagtggacagaatttccgttgaaacgtacatatttgattttgaaaaggatatttacggaaaagaaatagaagtattcttcatttctaaaataagggaggaaatgaggtttggcagtgtagaagaacttatagagcaaatacacaaggatatagaaattgccaaaaaagttttggcggaggatttggcctgattgaatttgtaagcggagtgaaaggga
>NC_017304.1:1468130
agatagacaagtcaccggaagtaagagagcaaattgcaaaaaaacttgcagagtttttggacctcgatgaggaagcagtattaaagaaaataaacaagaccaacagtcggtatgagataataaagaagagagtcgaaaagagcattggcgaccagataagacagtggaaaagtgaagaaaaaatcaagggtctgtatattgacgaggatacaaaaaggtattatccaaagggaaatcttgcggcccatgtaataggatttgtcggggaagacaatcagggtttggacggtattgagaaaaccatggaaaaataccttaagggagtgccgggcaaaatcttaagtgaggtcgatgcccagggaaggcagatgcccaactatgaaaacaaacgtattgaccctcaggatggtttgaatgtagtgctcacaattgacgaaaacatacagtattttgccgaggaagctttgcagaaagctatagaggacaacaaggtggcaaac
>NC_017304.1:1500415
cagttgaggatgcgctggattttgcaaaagaaatcgcttatccggttgttgtgcgtcctgcctatactttggggggaaccggcggcggaattgcttacaatgaagaagaactgaaagagattgcatccaatggtttgaggctcagcagagtacaccaggtacttatcgagaaatgtatcgccggttggaaagaaattgagtatgaggttatgcgcgacagcaagggtaatgtaattaccgtatgtaacatggaaaatatcgacccggtaggagttcataccggagacagcattgttgttgcgccttcccaaacgcttacggacagagaatatcagatgcttcgctcctcggcactgaagataatatcggcattgggcatcgagggaggctgtaacgttcagtttgctctaaatcccaacagttttgaatatgcggtaatagaggtcaacccaagggtgagccgttcctcggcattggcctcaaaggcaacgggttaccca
>NC_017304.1:1516697
taggttttacaaaatcaatcgcaaaggaatttgccgcaaaggggatttactgtaatgccgtggcgccgggtataataaaaaccgacatgaccgatgtgttacctgacaaagtaaaggaaatgtatttgaataacataccgcttaaaaggtttgggacgcctgaagaagtggcaaatgttgtcggtttccttgcatctgacgattcaaattatataacaggtcaggtaataaatattgacggcggattggtaatgtaataatatcttattgtaacactatttggttcaaatcaatagtttacactaagaatcaagcaacccccctgtggaaggaggtgaattataatgttcgaaaaagttagaaagattattgcagagcagttgggtattgaggaagatgagataacaatggaatcatcttttatagatgaccttggtgcagactctttggatattgttgaattgataatggccctggaagaagagttcgatctcgaaatt
>NC_017304.1:1532478
caattacaggaaatctgtacataaataacggaacaatagaccttaacggacatactctgacagtgtataaagatgttatacatgctggaggaacattgtacataaatggtggcaagcttaatattgagggagacttcagaatacaaaaaaaattagtaaatgaagaaggtaaagttatatataaagaaagctatggagttttaaagatgacaaatcctaacgaccatgttctggtaatgggtgactttgtaatgcagaattattaccagaccaaagactcaaaagttctatcggatggagtattggagataaagggtgactttacgcaaatagcatgcggagttacaccttccttttatgcttgtgaaaatcacaaagttatcttaagcggaacaaaattacagaggattactatggaagaaacctatagtagatttaacattttggaacttaagaacacatcagaagaaggtgtcgttttcttaactccaatatcagag
>NC_017304.1:1546428
caaggagtattatgccgaacacaaaataggatactattctgtaaccttgggtcaggaaagcaaggtcgataatgaacagctttgccaccgaaagcatggacatggcaagtccgaaacggcggatgaatacataccttttggcaaaaccgaatattatccatgtgagagctgcggcaaggtaaataatgcttattgccgcgttgctgaattcaagcctgtactgggtaattaaattttgagtcagtattattacaaagtaaagagatattgcaagtgggtaccattcaatacccagtttgtggtcaattacaaaatacaataccaaatcccttacggcaaggatggacaggaaagctattaaagcaagttccagggttccgacaatacttatagccaaaggcatttcgaccaaatatcctttcacgggggaggtgaaattcagggaaaagagggttagcagtgccaaagcataaatagacattgaaatgccttttataaca
>NC_017304.1:1557173
ttttcaacgccaactatttgtgctataatacaacgtgtaaattttactatagggggaaagcaaatgaagcatattaagattttaaacggatcaacattaaaagacagcttgaaaaaaggtggatgcggcgagtgccagacttcttgccagtcagcttgcaagacttcctgcaccgtagcgaaccaaagctgtgaaaaaaggtaatccttttacataaaaggggtagaaaacaataagcatctgtcttcattacaattgacaaagtgaaaagtgaaacaagtatttcgcttttcacttttttagcgttatttttttattttaaggaatggttaaagaacaaggtggtaagttaagatggcaatgattcacaagttttcaatgatgggaaccaacatagttgtggatgtcaacagcggcgccgtccatgtggtggatgacatatccttcgacatactggattattataaaaactttactgctggggagattaaaaacaaact
>NC_017304.1:1560650
cttggacaggttgcggctattatattagtatttgttttaagcggcatgtccctcactcttcccggtatagcaggtttgattcttactgtgggtatgagcgttgatgccaatgtaattatatttgaaagaatcaaggaagagctcaggagcggcaaaacagttcaagctgccattgaattgggctttaagagagcatttaccgctatacttgacggtaacttgaccacattgataactgctgcggttctttattactttggaacaggagcggttagatcctttgccattacccttggactaggtataattgtcaactttattactgccatagttgcaacaaaaattgtgttgaacgcattgtcacaaatacgtgttttaagaaaaccgtggctttttggggctaaaggaggtactgcaaatgtttaattttgattatgtcggcaagagaaaatattttttcatactatccactgtgttgttgctaattggtctggttgcgt
>NC_017304.1:1646556
tagacagctttttcatttttgtattccagagagagtaacggtttcggcccgattcttttgcatgataaagggcctggtcggctttttcaatgagttcattgcgtatgctgccgtgtttcggatagcaggatataccaagacttatggtaagactgtttccttgtcccatcaagcgggctttttccaccgtgcttctaagcctttcagccagggcttcggcctcggagggtcctgtatccggaagtattattacaaattcctcgcctccgtatctgcagcaaatatctgtcggtctgatattcttaagcagaatatttccgacttttgagagaatctcgtctcccttttgatgaccatagttgtcatttatgctcttaaacttgtcgatatcaatcataattattgacatctggcttttttccctgcttgcctttttaagttgtgtttcaatggcattttcgaagaattttcttgtatatgttccggtcaatttgtcggtg
>NC_017304.1:1694517
tgttaatacagatgaatttgaaagaacagttaatacaaagcttacaagaatacatgaacaagtatcccgaaataaacgatattattgtctataaaggagatactgaaatttaccgggccaatgaaaaaagtaatataaaaatcgacaataccgttatgcaaagaagcggctttgtacaaggtgatcatataaacgtttacagcattgaagatattgtagattccaattctgaaactattggaacaattgtaatgttacatgacataacggctggcaacaacttgataaaaaaaataagtacatctcttgaaacaaacgcttttctttatgaaggaaataaactggttgcaatgagtgattccaatggaaatgcgtatgataataatgaggatgttacaatagatttggaaagcatcgaaaaaggtaatgaatttttaagctccgcccagagaatatttgatggaaattattatttgtattgtaaagaaataaaagactat
>NC_017304.1:1733123
acggggaaaagcaaattgtgtctatttgtgagcctgcagagtttgaaaaggtaaaagatatacttgcaaaaaccaatgatgcaatggtgaacagtgttgaaagatatagtgttgaccagaaaaatagtatgaaatataacaatgactatttggattatgagattcagatgacagcgaaacttgaaattgattcgaaaaagcggttgtgcaatattgttggcgaaagaaaaatattggaaacgggtaatattacaaattttaattctgaagaaacatcaaatatatattgctggtgtgaaaatgagaagatttatttgaaagatgagaattatgatttgtggtatgagtcggaattaacagaagatgaatgggaaaattttaaacgcagggttttaagcaactatagctatataaacgctgatgatttaatctgttcaggttttactgtggacgaaaccgacgaacattatatattaaagggtgagcatatttttgatgag
>NC_017304.1:1750399
tatcctgaagctgctcttgttttgcggacttattcaactcgactttttacaaaactatacagttaagaacaaaataaatggatgggaatgatattatgaagttaagagttggtgaaatcgttactttaaagcattattccgctaaaagaagcaatcgagggataatcagtaattcgtttgacaacaatgttgttatcaaacctgaaagagattttcttatttacaacttttttgacagtgacccggttgtaataggatttgagaatgataatgttgtaaacatctgtgaaagcactgtaaaacatgtggattacaatcaaaatacttttactcttactattaaccatattcaatcaataacaaacaagaggcttacgcagaggtttcctgtttccttgtgtgcgtatattttaagtcgcaacaccagagttttctcttacataagaaatatcagcctagacggcttggcgttgtgttcaagacaggaatttaaaaaaggt
>NC_017304.1:1821028
tatgaaaaatcttgctaatatgaaaaatccccaggattggacctgaggatttatttttttatatttttgattattcagattattcagaacagagtcatttgttcgtgttttactttgcaagaggctgtacatcacatcaaactgcatgtagatatccacctgcatatgaccggtaaggcatatcaactgggtgtttgccgtcctggccagttcaaagatgtatgacaaaagatagcttgttactatttgtaatttttgcatgtaaatttacaaatccacttccataagcaagtatcttttcagcattgtaagatccgaagagtttattctgccgtctccgttcaaatcggcagcctgttttccgttttctgtcggaaaattgtcaatgattttaagtaaatatcttcttaacatggaaaaatccgttgaatttactttcaagtcgccgtttacatctcctttaaccacttggggagaaggtgatggtgaaggctcgggac
>NC_017304.1:1862026
taaacctcctcttcatcggggtcaaccggacgcgtgaggaattcaaacttactcttttttattcctgctttcatcattctgtcaacaagctcatccgatatacggcctactctcttgtgcttgcctactattgctctgatttgccctgtaacaggatcctcatcaacatcctcaggaataaatttgtatatctggttaataataggctttaagccttcagaacctctgacttcagaaattgatgtaactttacgggttccgtcggccagcttttcctggaatatgacaaatttaacggcggtacatatatttctcagggccagttccgcaggttcttttgattttataaggtaagcagtaaggaacctgtaaattgcttcctggtctccttccgcatgcagggttgtaaagaaatagtgaccggtttgcgcagcgcgcagggcagtctcaaactctcccggagaacgaagctcaccgggacctatccagtgaggagactg
>NC_017304.1:1863203
cctcaaatccttccacttcaggcttctgtgtttcaacatagtcaattatatacctttccgtcatttccctctttttggccgggtcttcaattcttctgtaataatttgtcgccacattgcttatatactgctgacactgctttagacattcttcaaaagtcatggatgtgagcttgcttcctgaagtattggttctatgtatatactttgctttcttttgaagttcacttacagtacttctcgataacattacaaaccctccaaaaaacagttactttttcgtcaatatattaaccaacgaattcatcgattccttgtactttttgttgattatcaggctgtcagcgatatacacccttccttcaagcgaaagatcaatggcgcctgacacaaacggaaattcggcaataagcttcaatttcatatcttctattattgttttgtcaaatttgacaccgtataaattatttaaaatcacattcataagcttcgatacacca
>NC_017304.1:1870814
tcaaaagaatgatatggagtttgctgtcatcttcaccgacaatggatgcataagcagagcttacttctatgtcggacgtttcacattttacggatgtatctccaaatttgccgcctttgccgtcgtagttggtataaaggtttataccggcctcagtatagttattgcttgcatctccccagaatgttgcaaggtaaacaccgtatttaccgaatataccaagaacatcggcttgagcaataccgcctgtaatatgatttcctccgccatagtcatattcagttatagcaagcttcgttcccggataatatttttcaatggaatccaaaagattaggtaatatcgggaggaaatccttcttccattgtcctatccagctgtcttcaatatatgtaggatcccacaatgttctgggcgcctgcaatcttgctttgtttgtctcaatatttcttggatcggctccaaagcatattctttcaccgccgcccctggcttccgga
>NC_017304.1:1930379
gtaatagtttcaattcctcataggtacgatacaaacttttttgaagcataatccgcttgaaaatcaaaatcaaggtttcaattcctcataggtacgatacaaactccaacagcaccagaacttctattagaagcccaacttagtttcaattcctcataggtacgatacaaactttggatgaacggacttgggatgagatgccggaaactgtttcaattcctcataggtacgatacaaaccatacagttgtaaagtgttcacccattcccgccttgtgtttcaattcctcataggtacgatacaaacgttattatagggagattcaatatctccctataaactaagtttcaattcctcataggtacgatacaaaccaccagaagatataccagccgatgtagtatctgcaagtttcaattcctcataggtacgatacaaactatttctccttgttcacttccgattgtgcctattctgtttcaattcctcataggtacgat
>NC_017304.1:1948901
ttcttccatcagtcgtttattactacaataaccgtaatgttgtcttcgccgcctttttcatttgccaatcgcacaagttcactgcatgacacttccgggtcgtcatttttcataattacgtccaatatttcatcttctttcagcatgtttgtcaacccgtcagtgcacaaaacaaaaatatctttttcctttacatcaacggtaattgtatcaataagaatattttcctcacagcccaaggctctcgtaatgatatttttatttggatgattttcagcttcttctcttgtcagcgaaccgtttttaatcaattcctcaatatatgaatgatcagtggtaaccttttctattttaccgtctctgatcaaatacaccctgctgtctccgacatggcctacatacattttatctttcagcataacggctgtaataaaggtggtgcccattccgaagtttagttgtgattctgcagctctgttaaatatcaccgtatttgcttc
>NC_017304.1:1953191
gtatcattatttcatcaggactgtattttttgtccatggtgtctaccagcaaattgttaaaatcaatgtaaaatttctttattgtgtctttatttccaccaaacaacccggtcaaaacaataaccaggggaaaaagcattctcaatcctgttctcgaaatacataaaacaattctgcttgcttttttgcgtctgtaaacatacataatagctatagaagatacaaaataaaacaatgtaactattactgtaatcagtatcaaaaccagcaatatgaaattataggtatttattgtcgagtaactgtacaacaagccgaaagcagccaatattgtcacaaacaaaacaagtacagtacccattaacgaagcaaaatttctatagctattgtccaagtacttcaccttcacccactttatgtccgcaaatatactcctctacggtcattctccttgaagagtcaaactgaacttcttttataacaacttttccaacaccgca
>NC_017304.1:1984366
ttcccgtcaacatccgcagctgcaatgaacttctggtgctcttcaggatctgtgaattccaaagactttattacatatctttttaagcgtgaataatccgtcgagtttattcttccgtcaaaattcacatctccgagcattattccaggtactgatgtcggtgtaaccgaaggagtggggccaacggtgattgtcggcgtcggatcgggctccgaacctccgtccggtactttaccccatactctcacattaccgtcatacaacggtatatattcagtctttttgcttgtaaagccctgctcaagtccctggaaggagaagtcgttggtattgtcccagttaccctctccatacggcgccgtaatagtgaaatatacatccctcttgtattcatttattcctccggggaatatgtttattcccgtaaagtcaatgtttacataataaatatgattgtccggatcccacggaagaagctgtgaaaccttggctccgccgtt
>NC_017304.1:2009541
ctattacaacaatttttaattgtgtaatagttttttattgttttcttatctactgttttcttatctacggccggaccgtataggatgtttcaatccgctgatttcccccggttattactatcggataagttcccggtattgtgtttgaccgcaccttccacacccatgtcgcaactccgtctctgtttgccttccttttctcaacgacagtgacatcttctccgccccatttgtatcttgacgttatggtatatgtttcctcgggtttaccgattatgctgatgcttgcatattcttcatagcccactgttgtattggcactcagtatcctgatttgatcagaacccacatcaagtgtattctcctggttaagccttgtaaattcaacattatttttgtcatcataatttatattggagctgcagcctgcaagtaaaaaaactgcaagaattattacgccaaattttaacttcatgaacaccactccaaatttaataata
>NC_017304.1:2021569
tcaagttcggtgtttcgtcgcctactctataatcaattccatgatttttttcatgttcttttttaccggtattctgagattcattggtattgtggatttgaagctcacttttttcctttacttcttcataaatactgtttataacctttcttagcaacacaccggcagcaaagaagagaatcataccggctgtcattctgacacaaattgcctttaggtcatagccattgttataactgattattcctattacaatcgcagcagaagcacccattataaacggcattttgcgcatgtagtccatttgtcaatcctctctcatatttgtttagttccatatcctatggttctaatcaggagcatgccgctctccgaatcaagctcaacagtacgcccgtaattacctccggtatcctcggagactacgggaatgtcgagactctccagtttgctttttgccgccgccacatttctttgaccgatacgcattaattcggctc
>NC_017304.1:2029642
gctttgacaaattgtttaaaattttatttataacacttggttccaaattaatataagaaccatgctccgttttttgaacagaatccataatcatttgctcaagttttggatccaaagtgataaccgtagattttttatccctgataaactttttggaaattgcccttccaagagcttgtcttacatattccgtcaacatgtcggtgtcatgggtaatcggcgcataatctgccaaagtttccagtattgttacaatatcccttaccgatacaccttcttttaacaagtttgcaattactttctgaatttctccgattgtcattactttcggaacaagctcttccactatggcaggataattttctttcaccttgtcaataattgtctgaacttcctgtcttcctgtcagttcatgggcatgggctttaattacttcagtcaaatgagttgcaattatggatggcggatcaaccacagtatatcccagcatttcagccttg
>NC_017304.1:2033583
acactctcagcatccacgggccaaaaattgctattgctccgagcacagacaatattttaggtataaaagtaagagtttgctcctgaatctgggtcgtggcctgaaaaatacttaccgcaagacctacaagcaagctaagcccgagcattggtgcagccacatataaaaccgtcataattgccttttgcgccaattccattaccaatccctgctccataacactctccctttctcatagttttatttttgtaaaataatgcacaaccactctatgtaacaaaactgtttactatcatctgcgtcataagattccatcctcccaccatgatgaacagcaatatcttgaaaggaagagatatcattacaggaggaagcatcatcatacccatggacataagagtacttgaaaccaccatgtcaattaccagaaacggtatatatattaaaaaacctattttaaaagctattgtcagctcacttattataaacgccggaataac
>NC_017304.1:2035899
atgataagcccgatgtttttcttgtcaattgagattttcgaaccgtcatcaaaagcttcaaactgtgcaggttgcacatttataggattgcggtatccatcattttgtctgggtggctgctcatacggctggtaatactgctgatattgttgctgatacggttgatggtatggttgttgatacggttgttgatacggctgctgaggcggctgttgatacggctgctgagacggttgagcatgataatactgctcattatgctgtccggcaacaggttcctgaacagctgatgcagcaacctcttctattacctgattgtcctcgggtttggaattcataatattactaaccatttttttggcaaaatcgataggcaaaagctgcataatttgactgtcaatcaattctccgataaccattttaaatgcaacttttactatcttgtcgccccttggaaattccgcttcaggaacggcagcgtccaatgtcatgggaaacgc
>NC_017304.1:2060873
tatttttcaatttccactttaccttctttaagcactgcaagaataggtttcaaatcaaaatcacagaaattgctttctccaaaagtaattaaactatattttttagttgctccgctgtctttgaaaatgtcaggttttattcttacagtcaattttgcaaaaacaccgtcagtctttatcagcccttcacccttttgcttgtcatcatcaaagagaaagactatttcagaatccttgtaaacgatgttgtaatcaaaattgttcgccggatccgtaattatgcttcccggttccacttttaaaacttctatggctttgctgtcataatacaaactcaggttaaaggactgtattccatgggacggtacgttttcaaattttaaaggtatctccactgtatcaccggcttttgcctttaccccttcaaccagcacatccagtatatagtccgcagtttcagcttcatgaattgccacaaccggcgcaacatccggcttatc
>NC_017304.1:2076514
ttctccttccagtctacggtttttaaattcttctacaaattcatccagttgcttactgattcttgatacttcgcttttatcaatccctttcattccaagagcttctacaagttcatccaccttcctggtacttactccatgaacataggcttcctgaactacattcaataatgctttctctgacattttcctcggttctaaaagacttggaaaataacttccgtgacgtaacttgggaatgcttaactgtaatgttcctactcgagtatcccattctcttagacgatatccattgcgatagttgtttctattattatttctttcatacttttcagcacctattattgatgtaacttccgcatccattagggcattaatgagtaatgttaatgcttcttttaaaaaatctttatctttttcaacaacatacttgctaagttgttctaaaagtgccattctattattagtagccacggtatgacctcctctactttatttgt
>NC_017304.1:2111638
ctgtaacccatgcaaacggagcattccagttaatagttatctcgttggttgaccatgagtctgtatggtcaatgtagcacttctgcggcggtgtatccttcttaactgctgcagttattgtcgggtcttcgaaacgggagttcggaccaccggcaattatacccggaggtggagcagggaatttcttacttgtctgtggcgtccagaatctgtcatgaggattctgaagtggacgctcaccataccctgttacataggactgatccagtccgtttcttcccaacaggtagctcataccatcctgcattccgtcaagatacttgctgttgcctgtaaagtcatatgcgtatcccataactatcatctggttcaaaatgaaggagtttgaaccccatggataaccgcctctctcatcctccgcctgtttgatcggcagtctgtaaccttgctcttcaatattctcaagccatttgtctgcagctttagctatattgtttctt
>NC_017304.1:2117507
ctggatcatctttattgtttccattatttcaaaaggcattaacacctgaattttcccccttatatacgatgcatggaattaaaaatatcttcgtgctgaatccttactgaaagtcccatttcaacaccctttttctcaagccggtcagccaactccgcaaactgaacacatagtttggatatatctacaagcatcaccatggtaaaaacgtcctgcatgatggtctgagaaatgtccaaaatgttcacattacaatcggcaagaatgttgctgatacccgcaatgatacctattttgtcctttccaataacagtgataaccgctctcatccttattacctccctcttataaagagtattatactatcgggaggttataatatcaataccgtaaaatcagttgtcaacttcctcgccgatgacaaaacattttttatctcttaacattttttcaatttcctctgccggcagcggtttgctgaaaagatatccttgagcctt
>NC_017304.1:2169872
ttcttggaaggtcaacaaccctcacccatgcaaagacactgaattcaaacgatgatattcttattcagttaagcaactgtaaagaagcgggaacttacaggttaaagtttgattatgaaaataaaaatttcgaaattataagtgtcatccttcaaaaggatgctgtaaaatcttcagaaccaaaacttaaagaaatgtatggcagcaaattgattcaccgtattacccctgattatgacaacatgacagtaacaatccggtattccgacggaattgatatgcctgttttggaaaaaagctattttatcgacgtactgccgtccgaagacggatttgacatcttccttgcaagaaactacacttattcagagcttaaaagcaagtgtacttcctatctcgaaaactacctactgaccaatgtggaagtacaatttccaaaagaatataatcaaccggtaaaatattcaagcaaaggcagatatgaagctcattttatcaac
>NC_017304.1:2177103
gcataatccagcctcacaagattgtccactgcaaacggtccggtgtagaaccagggagcggttcccaggatattggtcagtacaagtccgcttgtgtactctattccccaaataattaccacccagataagacctctgatttgccacctccattgttttataatatcgtgtataggttccagaaaagatagtgtcttgtcaagtggtgtaaaatgatttctactttatcattttttcacctcatttatgtaataaagctactggtgtcaatgtaaattcatttatcgatgtaatctttgacattgattccagactgaaatagcgccgccctactttccattcatcattttgttccatgagcattgctcctaccaatcggattaccgcctcacgatttggaaatatgcaaacaacatccgttcgacggcgaatttcccggttaagtctctcaagaggattggtggagtgtatctgtgcccaatgctcacggggaaaagcca
>NC_017304.1:2182851
actgcttgactccaatgctttaactataggatttgcaagaagatttgcaacttataaaagggcaaaccttatattcagagatcttgcccgaattcaaaaattgctcaacaacccggaaaaaccggtacagataatatttgccggaaaagcccatcctgcagacggacctgctcatgaaatcatcaaacatatcaatgacattgcaaagcaggaaggattcaacggtaaagttattttagtggaaaactacaatatgacacttgcccgcaatttggttcagggagtggatatttggctcaacaacccgagaagacctcttgaagccagcggaaccagcggacaaaaagtggctataaacggaataatcaacttcagcgtactggacggttggtggtgcgaaggttacaacggcaaaaacggttgggcaatcggagacgataccttctacgacaacgaatatcatcaggataatgccgacagtgaatcaatttacaacatac
>NC_017304.1:2195692
aaccgcaaatgaacttgttctcatcgatgttttcaaggaaaaagccataggcgaggctatggatattaaccacggtcttccatttatgggacagatgtcattgtatgccggtgattattccgacgttaaagactgtgatgttatcgtagtcacggccggagccaacagaaaacctggtgaaacacgtcttgaccttgcaaagaaaaacgttatgattgcaaaagaagtaactcaaaacatcatgaagtattacaaccatggtgtaatacttgtagtatccaatcctgttgacattataacttatatgatccaaaaatggtcaggcctccctgtgggaaaagttataggttcaggtaccgtacttgacagtatcagattcagatacttgttaagcgaaaaattgggcgttgacgtaaagaatgtacacggctacataataggcgaacacggtgattcacagcttccgttgtggagctgcacacatatcgccggtaaaaata
>NC_017304.1:2223531
taaatctatctgtaaataatcagtaacaatatcaatccgggaaatgctatcagcatccctgccatttttacattgagcacggctttgtcaaatttatatttcacaagttcttcttcagttatctcatcttcaaaatcacaggttgttctctcatccagcttaaacttttgaacaatggcttttgccgcaaacacagtaccaaaaccggatatcagaaacaacaacatcaatactttcagaaaaatcatattaccgctctctccccggcaaaattttaagccctatatcaaaaaagtctttcatccagcaattggacgaaagactgtcttccgcgttaccaccaaaattcccataaatttatgggcagctcagcctttataaagacgcaactgtccttataaagcttcgaaataacggctctgtaccgctgaaatctactgagagaagctttaaatttagaagcttcctcctttcaactccagaactcccaggctaccttc
>NC_017304.1:2240728
aacctcacagggaacataaatgtccggtaaaaagtgcatttcaattttgtttataccgtcaccggcacaggcttcgcatctgccgccctttacattaaaactgaaacgtcccgccttgtacccccgggtttttgcttcagtggtgtttgcaaatatttcccttataaaatcaaacacacctgtgtatgttgcagggttggaccttggcgtgcggccaatgggcgactggtcgatatctataactttgtcaagatactcaattccttttatcaagtcatgctcgcccggttttacacttgctctgttaagctcggcggccaatcgcttgtacaaaatttcatttatcagagaactcttcccggatcctgaaacccctgtaatgcacgtaaacactcctaaaggtattcttacatttatatttttaagattattttctcttgctcctataatttccagccatttcccattgggttttcttctttctttaggaacttcaattt
>NC_017304.1:2262324
tctgtaaataactgccgtcaaaaaaactgccaaagctatgcaaagcaaataagaaagtattttacgtaaaacctgttgtcgatttgttcatgggactgggttgctatgcaaaggtttccacttttttcgaaactcttccgatttctttaaacatcatctcaatatcaggaatatgatgaatggcatccgtcatgtacacaaaatcaaagtagttatcctcaaaaggtatgttttcaaggtcaccttttgtaactgtaatattcggattttttgcaattgctttctccctcatacctcggaaggttcgacgccgtaagctttggcctgtgtaagtctttgcagcatattggtgtaatttcccgtgccgcatccaaaattgttgttgtgtttgtaattttgacctcttcaatgaataaatccaaaatacttttgttttccgaccttactttatcatatatttttgatatcgcattgtaatctaccgccatccgatttcactt
>NC_017304.1:2280585
gttttcctgatttctttaagaaaatcctcagtatttactattttcttctccggaacttctgaaagcgaagcaagatcctttgtcattacaccattttctattgtctgaacagatgcttgttcaagcttggttgcaaaatcaacaagctcttttatgccatccagctcgccgcgtttctttaatgcacccgtccatgcaaatatggttgccattgagttggtggatgtctcttctcctttaaggtgcttgtaataatgtcttgtaacagttccatgtgctgcttcaaactcatactttccgtcgggtgaaaccagaactgacgtcatcattgcaagacttccaaaggcagaagccaccatatcggacatgacatcaccgtcataattcttgcatgcccaaaccatgccgccttcagatcttataatacgtgccacagcatcgtctatcagagtgtagaaatattgcaaattcttggcttcgaatttttccttgtactcgtt
>NC_017304.1:2294111
tgccgagaatgctttttacatctcccactcctactgggacgatctttcctttgcagccacctggctctatgtagtggaaaaagacccgacttacctgaaggaaattgacagctatctttcaaataaaaccctttggggagagagtcctttcaacaacaaatggacaatgtgctgggatgacatgtacatggctgtcttctgcaaacttgcagagataacaggtgaacaaaagtacattgacgcaatgaattacaatctcgattactggatgaattcccttaatacaactcccggaggccttaagtatcttgacagctggggagtattaagatatgcggccgccgaggcctttatcgccatgagatactacgagcttaccaaaaatgaagcattaaaatcctttgcaaaatctcaaatagactacatacttggcagcaatcccatcaacatgtcctatgttataggttatggatcaaactacccaaaatgtcctcaccaca
>NC_017304.1:2295662
acaaatggagcgttcttaccatttgctatgtgcttcttctggaaaatatactgtttcctctcattgccgggctgtatcctgcacttagaatattcatgcttatgcccgaagccaaagcagggttgtatcccattggcaaagtaattggaacagccaacggccaaatttgctttacaattacacttgtcctcatataccagttattcggaaaggttattattgaacgcaacaaatacaaaaagatgagtattacagattcacttacaggtgtggcaacctttgcccacacaattgaaactgccaaaaaaatgatccaaaacggtaatatttcaattctgattaccgatatggaccgctttaagcaaattaacgacactttcggtcacgtggcgggaaataaagtgctcataaaagtttcggagtttctcaaagaagaaaccgaaggtcttgaaagaataatcggaaggcttggtggcgacgagtttattattgtggtaaaa
>NC_017304.1:2300775
tccttccattttcaattttggcaaaggcataatttatatgcgttaccatatcccatggaatatctgaaacttcataataattgttttcaagatatatattccattcagcaaagtagcctactatcctttttgtcggaagagagtcgtcctgtgcatacgacagtgtgggatgtaaagataaaaatattattgctgacagcagcataagtaacggtatttttttcataagagacctccaaaatacaaatattacaagctaccctttacaaaacaatttcttattaacaggcttgaaaacaaaaagagttactgcccacctattcaggtagtttgcagtaactctttccgtaaatctgtcaaaaacccattacactaataaggtaggtggggtatgctctttatcagatatctctttaatatagtcatgtcagaggagttaatcgcaccgtcacgattaacgtctgcagcctctctgtttatattggtaacactcttcagca
>NC_017304.1:2301911
acactttgtaccatgcaggcgcaaaatatgacgggtttgttactgatgaacctccccatctgtcaccgggctttaatacataggatccatgctctacacaatggttgtaaagattgtttatcaatgtccttgcttcctgcccgtagtttattgcaccggaagaaccccataacttgtccgcaaatatgagcgcaagtgcaatatcctcatcagcatcggttgccgcaccgtcgccgccgtcatgacttgtaacattgttgttggcatcaatgtgccagtgcataagtccgtttccattgaaatgagattttacgtaacggtataaatcgtcaaacaaagcctgttcgttaaagcaaaccgccaaaagaagtccgtatcccataccttcggataccgtatcataattggtggaagcatcacgctgtactctcttgtatcctcctgcaccgttcgaggtaattctcttgctcttccagtcttcccattctgctttgagcatt
>NC_017304.1:2303680
ataaagattgccaaagtaattgccgacaacaaagaacttttcagcaaacttgagagaacccgaaacataccgaaaacagaactgttgaaattactcaagataaataaaaagacaattgagagaaaccgtacattcatcatagccgctgctttgatctttggaaacgacttcaacttactcaaggactttctagacatctcagaaccaggaggtgacaacattgaacggagcacaaaataatatgtcacattacacgggaatcattttgaaactggaaagtgacagggcaatcgtattgactgacgggcttgattttatggaactgaagctcaaacccggcatgcaacgcggccagcatgttattttcgatgaatccgacttgtattcagccggtctcattacgaggtataaaagtatcattatgcctttttctgcgtttgccgctgccgctgcagtttttcttgtaatacttttcagtctgagattcgtttcaatttccc
>NC_017304.1:2310326
tatgtttgaaactttttgtccttttggcataatcctccacaatatgtccattgccgataagcttgtacttgtaaatcaacaatccgtcaagtcccaccggtcctcttgcatgaattttgcttgtgctgattccgacttcagcgccaaaaccatacctaaacccatcactaaagcgtgtggagcaattccagaagacattgcccgaatctacaagggacataaatgctgccgccttttctttgctgtttgtaattatactgtcagtatgccccgaaccataggtgttgatatgttctatggcctcctccagatcaccgactactttaacagacagcttgtagtcaagatactctgtcctccagtcctcttccgttgccggggcaacaggtataatcttctgtgtttcactgcagcccaccagttccacatttttgctgtccaaagctcttttcagctcaggcagaactttcggagcaatatttttatgaaccagcaatgtc
>NC_017304.1:2332314
tcaataaggaatatcatcggctttttcattcttgagtggtctattatcatctttattcttaaaagctccgcataaaaagtggatattccctcgttcaaatcatctacaaccctcattgaagtgcatatatccattacggagcatgtcatttttttggcacaaacggcggttcccgcataagcaagcagaagatttacccccacagtcctcaaaagcgtggttttcccggacatattcgaccctgtaacaatacagattttattgtccatattgatactgttgcacacacgtttaccctcatttatcaaaggatgtcccatgtcaacggcattaaagcaaaccttccggtccgatatttcagggaaagcccattcggggttcatctgcgcaacaagagccaaacttgccaaagcttcaaaatcacctatagtctcaagccagattcgtattgccttaccggcctttgctttccatctttccaatgcaaacacacagtgaat
>NC_017304.1:2335713
tgttggaaggatccgtaccaaacattctccagcttaaaaatactccgttgtttacttttaccgccacaagccctctgtccagtctctccatctgacgcgcaccagtaggtgtaggtccaactgtaggcgtcggtgaaggggtgggtgctggtggttcatttgtcggaattacttcaagataatccacattcggtccgccgtccgaggcaattcccgttgccctgataacgttgttgcccgcatttaaagttacaactatgctttggtcattccatacagtccaggctgaagtcggataaaagtccagactacctgcaaccagattggaatttactcttatttccataggtctgttattgtttgatccgtttgcatatctgaaaataagcttatatgtacctgaactggatacatttacattccactcaatatatcctccgggttcgttgtcgtaatttacataacttctcccgtcataacctgcatggattgtttcctcg
>NC_017304.1:2354789
ccttgtcaagctccctgttcttttttaccttggtacatccggcataacaaaaacggcattttatattgcaggcataggtaagagcaacttccgacaagacaggaagctcaatatatcccttactgaattcaaccctgtgtaccgcagcagttgtgtaattctcacagacttccttgttccacacccgcaaaaaatccacgaaaaaaagttcaagctgcatctcggtttcccgggcgtcagggcgtatctttacaaaatcatacaccgaaccacctttaagaatgtggtcaataacccttgctccggtggtattcagcttaaacgcttcattgggcatacgaatcagcacattgtctttaagcctgacatatacatacggttttatccgggcaataaacccatcaacccaggccagttttttctcagtcttcgtcatcttgcacccccgcttacacaagcagagtgacaagccgaatggcaggctgagtgacacgcagaat
>NC_017304.1:2358345
tcaacgaatcaaccgggatgccatttaactggactattataagtggcactgccaataatagaaaccatattatcattatgaacttcaatctatttctaattttaatatagttcttaagattcataataaaaatagtaatacttattatgtagaatatcttcgcaatgaatgaaaaactctgcatcattataacagagcgttgcgaaacttcccagttgtttcctgtctgacattctgaaaaaagtaaaattacaaaaaccgaacttaaaaacaaacatattgacgaatgcttaagcatatgtaatttctccttttttggattaattctcattaacattttgataatacgttattttatagttcttttgccttttccttttatacccaaagcttacaaaaagaaactaacaaactcaagaatcttattcaaatttatacccgcaattcgaacattctttatcatttacatcccgtttactaaaacaaaccgggcattcatc
>NC_017304.1:2389550
ggatttttatatccccggttgtaaaaaatccttgccacaagctcgtcaccgccgcaagcatccagcacttcctgcggaatggaaactcccttgtttaatatattcaccctgactttcaactatctcaactcctcaatgctgtcccaatccagctgatccagaaaatcttcatcatcttccatggcctcaaaatcaacccgttcattgttgcaaaaccagttaaattcacaataggggcagttctttttgtaaagttccttgtcaaagtcttcgtaatcataatgcaaaataccgtctattttgcttcttagagcttgtccaaactgttcgtgcatttcgtcactgtagtttatctcagccaaaacccggacagggtccggctgccagtaaaacatccttatgtttgagcagtcaacttccctttgaaccactctttccgcctgttctttgagcacaaaaagatataccattgtctgaaggcttcctttaagcctttcact
>NC_017304.1:2392777
atattccgccagaataccgttattttcataaccgttggcattaagcatggattcaaaggttataagcttgtcttcacatcttttgagcaacgaccttataagaaccgccaggtaatgtttctgatttttctcttccatttcctcggtataaatatcattctcattccacgtttttgtcaaaacatggatattggttatctccttgatgcttcttggagtccagctgttgctgctaatactcaaaagtatcattactttactttttagcgggcttgacaggtatgccaccggggtggacatcagcacaaaattgccgttaagtttttcttccagctcaaatatgctctccgccgactttatccctttcttggcaacatcaagaaaatctttgctggcattcctgttaaaccttgaaaccacgttaacaaaagattctgcactgtcaataagctttttggcttcaataacatccttttcggaaacttcattagacaagagta
>NC_017304.1:2417960
gatggcgacggcgaaacttcggcagctttggaaagaaccagttcaagtctgccttctttttcaattacttcgtattgaattttgcttttaagcccaatctccacctgtgcatacgacttgtcaaagccgacatatttgacgctgctgaccatatcactgtcaacgctgattgtttttgcctcagaaggacctatggcgttgggtatgtcgataataattttatttttttcaacattctttacaatattgtaattctcgtaactgtcaaggcttaaaacaaccttgtccttttgaccgtcaggttcataggcaacataaagaatattgtcccttgacccttcatctttgccggtgcctccgcggctgggcaaagaaactgcaggattttccgaaataggtgctctggatatgtatacaataagatattctcccgattttatgattttatggttcaatttttgctgaagatcaaccaccactcttgccacattaccgctctg
>NC_017304.1:2435042
cttttctgaaatccaaaggtttaaaataaagacatataatcagactgatcaatactccgaacagtgaaagataaaaaaagacgtaacccataattatcaccctgcgtttattattctcacagggcaaaaacaataaacatacattattttcttatgtcatttttaagatattccacatttttcaatacagccttaagcctgtattggtcaacaggtgttcttattaccgcgtcaattccgctgttcttgtaatcatctatacttattgagtcacaagatgacaaaatacattttatctccggaaaacgggcttttatttttgaagctaattcgtcaccatatatttctttcatcacgcggtttataataatataatcaggacgcatgtcctgtaccttttcaattgcatcatattcatccgcaataccggcaatatatcctatacttaccaacatatctttcaaaatcatgctttcgaacttactgtcgttaacaagaag
>NC_017304.1:2445073
ggggctttccgtttctgaatctcagatagagctttttgtcggcatcatattcataataggatttgtactcgccagaatatgagaggtttatcttctcagcctttttgcctccttcaagctcctggtccctgttatgatatttaaacaccatttctttgtccgtagtagttctgtaattaaccttttttgcgtattcctccagtttttccattgacgtgtaagtatcctgccagtttgatttgtcgtttgtaatgtcccagaaaactccgtaagcaccgtttatattgtttaccccaagcttgggtatatccgccattgccataggactccatccgatatgtacataaattgcgtcatgttccaatgcatagtcaaggaaatagtggcgcgcacttctcacaggccctatgagttccgttttctgaccccagaacacaggcatgaaccttgttatgccaccctcaacaattacctcataaataacttgggcctggctcaat
>NC_017304.1:2449374
cctcaaattcccgggttttcattatgtccccgacgtaatttcgccggccgccggaagtctccaattccttaagatactccaaaatcctgcttcggtccttggtccccacgaccaagtttactccttcgattttgcttacttcctcaggagcggtttgggcataacagcctatcacaataactatggaattttcgttgtttctttttgctctccttatcatttgccgtgactttcggtcactcaaatttgtaacggtgcatgtatttattacataaacatcggcttcatcttcaaagtctactatcttgtagcccgctttttcaaacatttcggaaattgcctcagtctcatactgatttactttgcagcctaacgtatagaatgcagcccttttcattgtttgcgtaaaactcctctactttattttgatatgaaaaaatagttacaaaatactaagtaaattttagcaatataacaattgacttgcaacttcaaacaag
>NC_017304.1:2450795
ctttttaccctgcacatgaagaagcacggcttcatcaggtgtttttctcctgcgctttcttttaggtttgccattctcctttccatctgactctaaagccttctcatcattttcaccattgtttttgtcaacaatggtaaattcaatcctgcgggcggccacatcagctttaatcaacatgacatttaccacatcgcctatccgataaacctttctgcttctttcacctatcaggctgtaacttttgtcattatacacataatagtcatcctccaggctgcttatccttaccaggccctcaatagtgttttccaattccacaaacatgccgaaggacgtcacatttgatattataccttcaaacacttgtccttcatgctttttcataaactcaactttcttcagctcttcggtctccctttcggcctcttccgcagcccgttccctttcagaacaaagctttgcaatttcaggaagtctgctgtttaataaatcttctc
>NC_017304.1:2468919
gtcccgccgtattaaaagcgtgggtgcctaaaatgcggcaaataccgttcatgcccctttcagccacatccgactctttttcaatgacaagcccgacggcacctgctcccaaaatcatgccgcttcttcttctgtcaaaaggcaccgcagcttcaaagaggtcggaagaagtagtgagaacacccgtactcaaaaagcttgcagcagaccagggaagaattgatttggatgtaacattatccgctcctattacaatcattcttctcgcatgtcccgcccgaatcaggccttctgcgacagttaccgcggtaattgttgaagagcatgcggcatttaagaacaaattaggtcccattgctccgataaattgggcaagtctgttgttcgcctgcaagctgaaactatacaggaactcatgattgaatttgtatatttcctcttctccactattgtacataagtcttgaatagtggaggttaaaccaatcggtcagatatttt
>NC_017304.1:2504861
agaacagaaatgatttctgcatagccgccgcagcttacgtggaaggtcatgttaacagcaaacgtcttaaagatgatcttttgtatcttaagcaaaaagtcgacaccggggttgatttccttgtaacacagttgttcttcgacaaccggctgttctacgattttctggacaaaacagcctcaataggtatcacgtgtcccattactcccggaataatgccgatatttaaagccgaccagattaaacgcattacatatctttgtggtgcatccattcccgcaaaactggtaataatgatggacaaatacggcgataacgacgaggacatgcgcaaggcgggcatcgagtacgccagcaatcaaatacgcgatttgattgacaacggtgtggacggcatacatcttcttacaatgaacagacccaaatccaccagggaaattcttacaaatataggattgttaaaatagttttaaaggggtatatacatataaactatcttg
>NC_017304.1:2510779
actcatcattcctgagttcctttttggtttgtctgttcgctctgattcctttattctcccagggcagctcaataccagtatactcacccagtccaaatcttttcgcccacaaatctatattgtcaattccgacctttactccaagctcatgaaagtaaatattgcaggaagtagccaaagcctttacgacgtcgattgtcccatgaccgtaagtcggatactccatacacttgaatgtccagccccctattacatgagttcctctgtcagtaatataactgttctgcggagtaattgcgcctgtttcgagtcctgcaatgctgatcagcggcttgaatgtggatccgggagtgtatgctccctgtatagcccggttgaacagaggcttattcttttcatcagtcaaaagagcatttatcgttttctgtgcctccttgtcctgcggtcctgccaggaatacagacgggtcataactgggatagcttgccatggcgagcacc
>NC_017304.1:2547692
ttgatgtcggcgttgctgtcggagtcactgtcggtgtcgccgaaggtgtaggtgagccaccgatggaagcaaccggaactcctccgccgcctccgccaggtccgcccggaattacaacgggttcattgacaatttccgcaggtgtcggtgatggtgttgcttcaactatttttattgtgcacgaatccttgcaggacggtttcgacttgctgcttaccgtaattgttacagtaccgacctttttcgccgttacaactccggaagaacttaccgttgctatggatgtatcgctggaactccattccagtgttttatccgaagcatttgtcggatttatagtaactgtcagtttgtgggtgcttcccacagccagcgttgaaggtttgttgttaattcttacctgacttacttctattcctgtcactgttacgctgcatgtagctttaatgcttgaggattctttactggtagcagttattgtagctcttcccatggaaaca
>NC_017304.1:2569839
tggatagactttcttcttcattattattttcgctgccattttcattattaccgttctcatttggtaaaaagtgctttatctgaatattttgattgtcattaattttccgattatttttatttaaaccatcgttgtaatatacaaatgcataagtcgttgtaaaaacaatcaaaaaaacacttaaagccattaacaactgtttgttctttagcattccttttgtcccatcccattcaaataatatttttgtaatattatttgcttggcatgggcacgtttaaacatgaaaactttgaaaacgaattgcgaaaaaagaagtcaacaagaatcactcctgtcaacttctttttaattttctccttctgcttttaattattatcctataactattaaattacattttagttgtcgaataagtaatagtcacttttgactccatgggcaattccagcgtctggctttcaataccctccattgccggtattacaagactcatatta
>NC_017304.1:2572187
tattgttgatattatggttgtatatattttcctattttaatttgcttttgcatcttaaaatggcacaactccttttttgtatatatacagagtaattgtagaacctcttaacggccatgatttaggcatatacatgtattggccagtcttcttatcataaaaatatctttcttcaataacatccgtatcctttacctttgtcctcacaacactcataatttcttttactgtatcttcactaaacttttgtaacaatattttttccatgtcatctttctgtttctctacatcgttttttaaaaagtttattgtaaacgttgcttcatagctagaatctttcgtaccaggtccaactaccaaatctatatccttcggcactataaatccggctacttccctggtatcaccttcattttccaccttacccgtcttattcatatttatatacaccgtcttaatcgcagcattccaactaaccgttgcaccaaatgcttccgcca
>NC_017304.1:2573016
aatattatcaatatcattattgctatttttttcatccctctttttcctccaatcttaaaaaggtttatatccctttttatatacatagagagaaattgtggaccctctcattggccatgacttggcaaggtaaatatattggtcagtctttttgtcgtaaaaatatcttttctcaataacatccgtgtcctttacttttgttcttataacactcatgatttcttttactgtatcttcactaaacttttgtaacaatattttttctaaatcatctttctgtttctcgacattatctctcaaaaaagatattgtaaacgttgcttcatagttagaatcttctttcgaacccccaactgctaaatctatatccttcggcactataaatccggctacttccctggtatcaccttcaacttccactttacccgtcttatccatatctatatacacggtcttaattgcagcattccaactaactgtcgcaccaaatgcttccgcca
>NC_017304.1:2574507
agtatatctcatccgttacctttttgtagtcacgatttacagatattagttttttaccaccaatgcccgtattttttgctgcagttaatactcccagagttttgtaggatccatttgcaatatttacaggattaccgttgtcatcaacatatattaagttcgattcatatctaaaagagtttactaatgcatttacaagctttttgtgctcttctgtatcattttggttatttttgtaagtaacagttgtaatttcaaatgtatatgtacccgtcggattaaagtaatatcctgattttatcgggtaatcataacgttgcaggtttttatctgtcgcaaataccgccttgttataaaatgacttgtcttgtttaccttctcttgccgctttccgggcctgctcgtaatcttgttgcattgatcttgctatattccagtcaatatctgcactacactgctgcacaaactccctttcatatttgccgggcacagctctccaa
>NC_017304.1:2576821
tcttttcattgaattcccccctttttagaataaattataaattcgctttttatcctaaaaaggtttatctcctttcctatatataaataaagtaattgtggatgttctagtcggccatgacttaggcatatacatatattggtcagtttttttgtcgtaaaaatacctctcttcaataacatctgtataatttacctttgatctcacaacactcataatttcttttaccgtatcttcactaaacttttgtaataatatcttctccatatcatctttctgcttttcaacattcttccttaaaaaggagatcgtaaaaaccgcttcataaccagaatcttcatctgcacctgcaaccattaaatctatccccttcggcactataaatccggctacttccctagtatcaccttcattttccaccttacccgtcttatccatatttatatacaccgtcttaattgcagcattccaactaaccgttgcgccaaatgcttccgcca
>NC_017304.1:2580020
ggttcttcaccccacaaaagcacaccgttgtcatatacaggtatataaggagtcagtcctgcaaaggatgtagcatcataatccggatcctttctcaagttctgatatgaccagtcgttttcattagaacctgttatgccgtctctgtatttgattgttacatgggcatctttttcacacatctcccactcggcaggcataatcatggttcccgtaaagtcaaccgtaaagtagtaaatgttgtccctgtaatgcttcaaacctataagttttgctccctcgttctgtccaagacttatctgaacgtcatccacagttcctccggactcaaacacttcagttaaatccatgaagtaacggacagacaacttatccttcattgtcggaggccatccggaacggttgttaacctgaagcagcaagtttaaggttccatagccttcgtaaattatccagccacggcagaagtattcaacaatgtcgtcttccggtgctctgaa
>NC_017304.1:2586033
ccaggaaagctcatcataaaatccgctccatgaattataaaaaccattggctgcagtgtacccatcatcgctttttgtggtgtccgcaaattcaaacagttcttttgcatgctttaaacattctttcgagtattcaccatccactttcttaaatattatcgatgctatagctaaagctgccgacgtctctgccacaaccgtggaacccggcgatgacctgtcaactttgtacgacggcctttccataggcattacttcggcaggaccccaccacgcatggtcagcatgaccgtcgcccacctggtaatagtacacatccttttccggatgacattttataaaataatcacaagcccattttatgttattcaatatgtggttatactgtccactctgtttaaacgcatcttcatattcatacaccgcccaccccagcatagccgccgaataagacatgggcaaattaaattttacgtgatctcccgcatcataccatccgc
>NC_017304.1:2587049
ttcaaaaatttttcggacatgccttttttggtattttaaaaaagcagagtaaatgtcaaaattcactctgctttacgtatttttattttacgttttcctagtatttaccgaactcactgtcagacaacaatatcttctgttttaaacctccaacatccttctcagctgtttcctttccatcactatattctccattttcttccttactgtaacttttcggttgcttgttttccgtatagtcttcaagcatcctcattatttcaggactaacttccttatatctgttggatgtcatttttcccatattttttaacttgaattttgcaatggaccgtttcaaaagctcagcctgacttgacagctcttcacttgcagcagcactttcttccgatgttgccgagttggtctgtaccacctgggatacctgggcaattccctgatttatttgagtaattgccgcagcttgttcgttggaggcaacagctatatcattaaccagc
>NC_017304.1:2599863
agtgatgcccctggccctttcgagttcataggtgtccaggtaagcatctttgttatcaactcttcccaattttcttatttttccgctcacatacagcagggcctctgataatgttgtctttcctgcgtcaacatgcgccaatattccaactaccaacttcttcatattcttttctcttttcccggtcgttttttattcatttagtatcaatagaaacaagcttattatactacagtaaaatgatttttgtaaatgtaacgcgcctgccggcataaacccggtcatgatttgaataattgatattatgcgatgaatgtgctaaaatttaattagtataaggagttgcacgtctttacataacaacaaacaatacacttttaagcagtatactttccaaaagtatttcgcgccaacttcccaataattgtagttttttcatgtacacaaaaaataaatacttttactaattattattaatgagatagttatttttattttta
>NC_017304.1:2613725
ctcctcccgagtcaaaagcaagaccgacaaacagctttggcgcaaatatcatcatgataagagcgacggcgtacaggggtattaagaaccacaatatgttaatctccgtcaatattttcaacattccaagcaaagcagcaaagccaatacctatggcaagagtcatgcgaattgtcatctttgcaatatgtccgttggtcatctcttccaactgttctcccagcaccgtaacagcaggctccgacaaggtaatggcggcacctaaaataaacgcaacaatcaaaagcaaccacttaaaccactcgggacgtgaaggatccaggaaaacctccccgatgtatttgcctgcaaatgcaaatccataatctatgcctgccagaaaaatcagcaagcctataaaaactacaacagtacctaacaaaattttcacaaattctttcttcggctgtttgattaacaaaaactgaaacggtaaaaacactatgataaccggcaaaagt
>NC_017304.1:2633389
ttcggatcatcaccaaaatcaaagggcatggccagctcttcctccgtcatactgtcgataagtgcccacatcttgtcaaattgctcgtttgcggcagtaattaaatcttctttcgttgcaggtcttggcatattatttcacactcctcccatttctgtcgtttgcccgcgctatacagtcctgccattgtgttctcaatagctttcttcttatataataacatcggaaagatgacaacagtgtgtcatattataatgtttttatatcttcttgtttaaatttttcttttaagtgctccggacttataatacaaacatcttttcccaatgaccttaaaaagctgtataaccagttatcctccgccacttttgccgttacacgaaaccatccgttatcgcatttttcaatgcagctttcatcaaattcatcataagcccgacaggtaacctggggaggtaaaacaatgacaagttccataagtgaatccggttttacttgtt
>NC_017304.1:2638479
accatacaatgaggacatacccgtataccattgacaaagcctttttggacagggttgagcaagtggttgactggtcactttcaagaggttttgttacaattataaattctcaccatgatgactggatcaaggaagactataacggaaacatagaacggtttgaaaagatatgggaacagattgcggaaaggtttaaaaacaaatccgaaaatcttctgtttgaaatcatgaatgagcctttcggtaacattacagacgaacaaatagacgacatgaacagcagaatattaaaaataatcagaaagaccaatccaacccgtattgttataataggcggaggttattggaacagttataatacgcttgtaaacattaaaattcctgatgacccatacttaatcggaactttccattactatgacccatatgaatttactcacaagtggagaggtacatggggtactcaggaagacatggatactgtagtaagagtatttgat
>NC_017304.1:2642147
caccgaatggtacattataactgattttctcatatatcatgttaagtatctccgaatcaatgcggaagacacgtccttctattgcaatatacgggcatccatcccctgtcagaaatccacaatattctctgctatctttatttttaaatacaatctttatattatagccacaattacctgcatcttttcttgttgaattccggattatggagtttgttatatattcagcatccgctccggagataattgtaacattatcgcttttttcaattcctgatacaacttgcacacatatctcatcagtgccggaaaggttttggatatcaaactccttccatcctatgattgatttaataaaagcaaccagttccgcagattctatatatccggtgctgttttcaataaaactctcttcttctgtactactaatttcaaaataaagagtcttatcatcattaaagccaataagttctatatcacaagacagaccgtcttcagat
>NC_017304.1:2647588
tgacaaaacaacatcagtacaaacagcacttgccacatcaattccgtcagtaattgtgtccggtatggaattgtttgcagcaactttcggcgttgccatttattccgatattgacataatcagctccatgtgtatgcttatggcccgtggtgccatcatcagtatgctgatggttattttcgtgctgccggcactcttgctcctctgtgacaaaataatttgcaaaacaactcttggtatgacaaagattaataataacttgaattggaggttgtcagtaaatgaaaagtaaaatgataaaaatcatttctctttgcctgtgtatagccatccttgccagcggagcggcttacgccctcgcatcaggtaaagacaaagctgaaaatgttaaaacagcggaaaacattacggaaaacactgcagaaaaacaacatgaagaagctgcggcaaaaagcgatactttcaaagatgaaacagtatatgttcttgcaaaccctgac
>NC_017304.1:2650035
atcgatacggtcgatgatgccgaaaatcttatcgaacggctgaaagctaccgtaaccgtatcaaagaattacaagtcttttgccggaataagcgaaaacgctgacggtaatgtcaagtttatttaccgcacagacgagattaaatagtatctgaaatgtgtacggcatctgaaatctatatggtatcttgaaacatatgtaagaatgggtattcttttcagtacctgaaaagaatacccattcttcacattacaaccttcccatatttgcacgaagccattttgccacaccatcgtcattattacttcctataatcccggtggcaactttcttcaaactctcgactgcattatccaccgcatatgcttcatcggaaatcctaaacatatcaatgtcattttcaccgtctccgaaggatacgattctgtcacaccccaatctttcctttaactgcaaaatggcatttgccttggatgctgccttgggcattatctcaagcc
>NC_017304.1:2651452
tgccatatccgtcttttatagcttgaaatctgctgtctaaaatatatgaaataatatcgttgactttgctttgcaaatcaacagttaactctggcatcagacatgcaaatccataaatgtcatactcaagaggaatcttaaaccacccgttttcatacaagtccggacgaacaatgggacgatttctaaagcatttgggtatgcttttatattttaaaatgtcatcataaatatcgtattgatttaatgttacaaaatcatgaattaaacagattctctttatggtaaattccttcacccattcatcacgaaatcccgctcttaaaagaaaaggaacaactacaatatgggacaaatggcgtaatacatgatttttatcaaccggcaattcccttgcctcatcagccagctcatttataacttcatcaaactccgaaaatccctttccatattgaaatcccatatcaaccagcatgttgagggaattctccactgcataa
>NC_017304.1:2671276
cggttgagccgataataccgaccgtctcacccggatttatcacgaggttgatattttccaaaacccatttttcattgtttttatagtatttaaagtaaacttctctaaattcgattttgccgtattcaacagttttatccttgtacacggcattctcgtcagtcaggtcgatatctgtatcaagcacctcattgatacgccttacggatgcaagggttctggagctgtttagaataataaatgaaaccattacaagtgatatgagtatctggataacataatttacaaatgcggtaaggacaccggaggtcatactgcccgcaataatctgttttccgccaaaccaaaccactgccaaaattgtgatgttcattgcaaggctcatggccggtatggtaaagataacaatcttcattgccttcattgtgctttctttcaagtctatgttggcttttttgaatttttcctcttcataacgttctctgacaaacgactttacc
>NC_017304.1:2688488
atgcatagttttgtcaggttcgtcacaataacagtagatatacttttgcccgggttcatcacaatatttttttatcagttcgcatctttcctcaaatgttgccggataaggcgaaacaaacggtatagcataatatgcttttcctcccgctgaatcaatcctgttaatcacgcttgaataccagcagtacttccatgcaacactctcctctgccaccttctctccggtctcggtgtccgtattaagaaataccgttacattccggtctatctgaggaaagtaacagtcccatccaagccatccatgttcacagggagtaagaccgctatcgattgatgttgtagccgctactgtagttgatggaaatgtcgagctgtatgttcccgccaagtgggtattgaaaaagccgtctttttcgagattgcgctcaataatgcatctgcccattccatcaagaagaataaccaccacattcttataatctttcgcaagataccggt
>NC_017304.1:2689408
tcctaatttgaaattttctgcctggatacatcttataatcgaaaaagctcttgaaaccgaaaaaaacatcttttatactgatgattaaaaaataagtaaaataatcaatcccaatgacttatgaacaatatttgaaacgcatcaggcagaaatattacggtaaatcattatgcaaaagataatagacactcagaccggcaagtactattaattaaacggaggttatcatgaaaaaacaaggcattataatattacttttattattgtcttttcttttaaattcttgtgcatactccaacaggaccacagggtcttcgaataccaataacagctattcactcattgaagacaagcgccttgaagaagcaattcgtaatcaattggatttaagcgaagatatagaattgacacaaaatcatctggaaagcctaaccgcactggaagcatcctcatccaaaattaagagtattgaaggtcttcaatatgcaattaaccttgag
>NC_017304.1:2698487
aagtatttgcccggttcgctcaaagtagcagaagtaccatcagcaagcagccaatcttccgggggctcggtataagtctgtttattttcaaaatcataaacatattcttcaaaggagtagaatttaggttcataggttgccggaatatctcccttatagcaaaaatagaaggtactcaatgcagttttggcagtaacaactacaggtgcagtatctgcatagtatgtaggaacaccgccattattgttgtaatattccaaaatatctctaacagttatctcctcatcttcatcataatcataagccactaccatgttaagagtctcagtaggatcatcaaaatacacttctgcttccgtttcgcttaatattacatttttctttgaagagatgtttgtcagctcaactacaatgcttcctttagtagctacattactatagcctccataaaatgtttcagttgtggctgcaaaggatgttgtagcaagtacaaataaaac
>NC_017304.1:2701762
acggacccattattcccaggaattcccctttgtatacttttaagtcaataccgtccaaagccgtaaaagccattccctttgaaccatattccttcctcaggttctttgcttcaagtactgcttccatactatctcctccggattcataataaaattctctcctaaataaaagagagaatttattcttctacttatattctaattgctgcaaaagcttcattccatcacttatggtgacaatagagtttttaatgttacatttttgtcacctttaaataatccgacagcttgtaaaatattattttgaattcagtgtatttcgatacctcagaggatacttcaatattgaagttcaattggtccgccacttttttgcagatataaagtcccatgcccgtggactttgtagtctttctgccgttttctcctgtaaatcccctgtcaaaaatcctgtctatatccttttcaggtattcccattccattgtcccatatagtcag
>NC_017304.1:2709952
tttttcaaaaatgcaaaataacctttcaccgaaccacctccataaacaaactttccaaagtcggttccatcactgcgaatttcaacggaacaatacgcttttgcgatagcacacccaacaaaaaatgcccgtccataccgccatctttcataaacacctttaccgtgcttccatcccgtgacagactgattgacggctgcttcagctcttccgtattttcgaaacaggaagctgcttcttcattctcgaactcaaggataaaaccatggagcctatggcgctcctttatttccgaaagtgtaccgcaaagcgcaagctttccgtcatgcaataccgcaatacggtcgcatatcctttcaacatccgatagaatatgggtcgaaaatacgatggtcgtcttcccttttgccgcaagcaaaatatcgagtatttccttcctgccgattggatcaagtgctgatgtaggctcatcgcagattaggagctttggctcattcagc
>NC_017304.1:2720156
agaaatttcagggcgaacagcattattgtccgcggtaccacctgaattactatacccctttgtacagtcactcctcagtgtttgccgctttaacgttcggcctacgtcgcacctactcgtcatatcccatatgactttcagattgaagctgatgaagtgttattcacatgaattcactttacagggttctcactattccccgctcactgtaaacgataattcatgttacttctcttcgtcatcgctttgttacaacttattactatttttttactttatattttaatacatctcaacttaccctgtcaatagaaaatttttattgtgatatatgaagtatggtataaatcacacctttttctgttttcactttttctaaatcatcaataaaataaaacacatggtatttccatttgtccggattataaatgattatatactccgcatcaattttcggtatcgcatctttgatactttttttaaagttgttcaagctttct
>NC_017304.1:2733281
catatataaatagtaaatttgatattgacaaattgaagttgagagtttatgataaaacatataaaacatatatgaataataaatttctataaatagaggtaactggtagtccacaacttttaagaacctaaagaatatcaatggaaaaaacttttctggaagaaaaaaacaggcgaagcatccggaattaatatccccagattactaatcctgattactaacattgaaaggaatgattgatttggcacattacaaacatattgaatcggcagtcatccatggtggcatttatggagatttccataccggttcggtaaatacccctatttatcaaacctccacctttgaacaggacggtttgggcaagccccgctcaaattgggaatattcccgaacgggaaatcccactcgggcagctttggaggctttgattgcagagttggagggtgggtcccggggatttgcattttcttccggtatggcagccattgatgcagttc
>NC_017304.1:2751345
gggcaatcggtgtagacagcgaccagtccccgcttgctcctgaaaacattctgacctctgctatgaaacgcgttgacaatgcatgctttgatattgccaaagccgtaaaggaaggcaatgttaagcctggcatcatcacgtatgacttaaagtccgcaggtgtagacatcgctcctaccaccaccaacctgccaaaggaagttctcgattatgtaaaccaagctaagcaggacatcatcaacggtaaaattaccgttccgaagaccaaggctgagtttgaagcaaaatacggcaacatatacgaattagacgactaattttaacgatttgagcaaaataaccttgattatccaaggaagggtggcgaacaattgagagacatttccatggagcgcgtgaatgaaacgcgcaagaaaatactggatatcatcaaaagcccgatactaactcacgagcaaaaggttgcttcactggccaatactgccgattctctgctggaa
>NC_017304.1:2755378
cggcaccaaagaagcaggcaagctgtccggcggtaaccagcaaaaggtaatcattgcccgtgaggttaccaatgacaaggatttgcttatcgccgttaatccgactcgcggtttggacgtaggcgccatcgagtttgttcaccgttatattgtggagcagcgcaataaaaataaagctgtattgctggtgtcctttgaactggatgaaatcatgagcctttccgacaggattgaagtcatttacagcggtaatatcgtaggcagtgtgccaggccacgaggccgatgaaaaagtcctaggactgatgatggcaggaggaactaaaaatgaaacacaaaaacaaccagaataacaagccctctcagaatattttgaaaattaaagcacaaagactaattcatcaaaatgccctatataccattattgctattttcttcggatttctggtcggcggcattttcctgtgggcagccggcttcagtcccattgaagcatatgca
>NC_017304.1:2761482
gtaatcgttagcaagagcttttaacccttctttgtaacttactatttcctgttccaaaacctctgcaatctttgcattgttcctctgacttttgcttgtggtaagccatttgatattaattatcagaaataaaattaccaatatgcaaagaaacagtattattgaaaaggtataacggtaaaatgttctctgtacatagcttctataccgattagatgccatattccatcctctctgatttcataaatattacaaaatgtcccaataatgcaaataacaatatattatagctttccgctataatatattgttatttgacaatagccgtttaactatacacttatatcctcacttcccgataccttaaagaacaacagcaaggataaaacactggtaattgtcaataccgttgaataggcagccgcatttccaaagttactgcgaatgacttccgtataaattgccacagtcaaagtctgagttttacttgtatatagaat
>NC_017304.1:2771655
agtgccagttaacagaatttacatctagtaattaagttgccactcctctattatataaacatagagagaatagtcaaaatgaactatggagcaagtaaaaaattattcgtaagaaaactaactgctggagagaacaatgagttaaggaaagctattaaaacttcaacttccagtaaaaccatacgttatgcaaaagtcatcctggcttcaagtgagggaatgaattctaaaaggctttctgaaatttatcattactctcaaccgtaatattgctgtcattataaatgcatttaacgatgaaggtatacaatgtatctatcctaaaaagcacactggaagatctacaactaggactgataatcagaaaactcaattaattgaacttaccaaagtttctcatagggctttaggatatccgtttaactcctggactctgcatcggcttaagacagcagccattgaacagaaaatatttgaggagattagctacatgtcagtca
>NC_017304.1:2775198
gctatcaatattggcttaaagtcaggacaaatttttttgcccgcctgataattggcttctatctctgctttctcccggtttaaagtcatcagtttatgctttctgatattttcgattcctatccgctgtgcggcttcgatgcgtaggttcaaagcatatagatattttctgtatgtttcttcatttcttttttctaattccgctttcattgttaaaaaagtatcgtaagcaaattcctgtgacactttgtaaagtttatttttagtttctgtatcaatctcttctcctttccgaacagtaataattctgtctttgtcaagaattgcctcccatatctttttgcctgccatagggcgcaggataaagtcacaattgataaaaatcgggataaccttttgttctctgctgtcagaaataagtgatatcttccacagcataaaatagcctttttcatttggaaaatccttaattgaaacgcttaacagaggcattctccagtc
>NC_017304.1:2779399
cgatcgtttcgacgactttcgctgccttcacacatcctatccgtcggataccagtatggtatatccatattgtcgattttttcaatcaacgccaaatcatattcgtctggcgttttttcaaaccgtttttttccaacggaataattaattaaaaccggcacctgtttggccatggtaacaaattcattcaaccgtgcatcgaaatgtgtttcctgagctctttcacaactacgtttagtcaattgactgttacagtgaggacaataaaaagtatcattgactttgcctttctccttgtcaacagctgcgtcccaaaacactatttcattggaacaggtaggacatataaaaacatcagaccaaactgtgtaattgatacgccccattatcggctttccgtctattccatactgtatttcaccgttaatcgtatgctgcgtttcatacatccagccgtattctttctcacattcctcaagaatacgttttgcttctttttc
>NC_017304.1:2787723
ctgtatcagctaaattattttcatcgtattttaagactatataaaccggcttattatctttaagcagaacaacttttccgtttttatcaacaacagagaatacatggtctatattggttttcaatgaatcataaggaattaaactatctattttaatatccacgattaaccacctcataacatgctctgtatacctatgctttatttggataacctgatttttgcttgaatttttaatttttctttgtcagaagataagtttaaaatatgcattttcctatgacaatttggacatagtgcaacagtgttttcaatagtatcgcttcctccctctgaaagccactctatatgatggcactccaaataaggaatgccttctttattattgaagggagccttttgcccacatagttgacatacaccattggctcttcgtttagcatattctgctacaaatgcatctctaataaaaacattgcttgtaactttacgactactta
>NC_017304.1:2809179
gatccagatcgttatatcaccctctccggacaacagctcggatttgaactgtttgggagttacttcgtctcccagccagctttcttcagctattgggccgtcaatatataatgtccggctgccatcatcgttttgtatccagttccagaagcggcgaaccggttttggtttttgtgatttgttcaacttttgatccctccgttttagcattgtttttgcctgcaaaggcacctgcatcggcaagcctggtcatgttaccgttaacaagatacagatctccgcccaactccgccggaatccggttcatgtcctcaagctcgcggatatcgttagcagacatccagccgttctgtcgagctacagcataaccattcatgcggcttgcataatcaccgcgcagaaggccatctacattgaatttgacaaagtatgcccgcttctctgatggtaaaagcagcgctttttggagagcctgttcccaacgcaccacccacgggtca
>NC_017304.1:2820307
gcctttttcctatcttcctctaactcctgggtgcttttatagaaggaacatttatcttgcaagcacttgtgtacagtcaggatattgcagccattccttccgttactgccaaaacaattatcgtacatctttcttcactcccgttttatgtcataagaaaaagccccgaagggcttatgcgttttaatgtcattttttcacgatatcattatatattggatacctgtgttttacatctcataaaaatctcattactacttcccgtataaaagcagtgccagatgattaagtgccttgtccttcctacggtacacctgtgctctttcaagaaacagcttctctccgatgtttgctacagcttctgtcttgctcacatcattaacgaaaaattctgtcagtataaactgttcttcctccgacagggcttcccaagcaggcttgaaccactccatatattctaatgcccgtctgtaacgttctttcaacacatcaatctcgtc
>NC_017304.1:2821179
ccgctgccactcctccggcatttaggattttccttatagttgcttcctgcagttttgttgtctttcccgatggggtttttatttcaaaagctataaaccgtccatttacacaggcaataatgtctggtatccccgctgtcccgtacataccaccatgttccttccaacagaaacaccccggtactgtctttaagtaccgcagtactttagtcacaatacttctttcagacataaccgctcatcctccaaaaatgttacctttttcccttttataacctcgtaatatccaagaagggcatctcataaatccgcttcccaagcgcttttcaggattttgttaccttgttacctctttttggggtaggtgtatacacaaatatttttatttttatattttttagtcttaaaaaagcaatggtactttcgcgcgtatatataaagttgaggtaacaaaggtaacataggtaacaagtggctattcatcagcgtttcgggtgtta
>NC_017304.1:2823548
atagcaagagctgcatttccagttattactcattcctgcttttaaaattaattcattgttcataaagccacacttaatttctcctgcccatatttttaaacttaaattcttacaccaggtgaattatagctatacttcatatcaaagtatgaatgatttaggtataatcatcctttattgacttattctaccgcactaaacacgacaactatatgtcatgttttataaactcaaacttttctatttgtcactttcctgtcacataaatatcgtatccttattcttaaaacaacacttatgaaaggagtatttatatatgccaatcttaaaaacacgagacctgaccaaaatctatcctggtgctgaacaagtacttgccttaaatcatgtaaatttaactgtagaaaagggtgaacttattgctattatgggagacagtggctccggaaaatctactttactgcatatgttggcaggtgtggaccgaccgactgagggcc
>NC_017304.1:2830807
aacataagcagcatcattttttgctagtacaataggaataactggaaattgatttttcataaggtacaattgaatgtcgattgaatatagtgcattttcaatgaatggcggtcttattatttttaggaaaaatttgttgtcctcaccataaacaacatatgcaagatttccaccttcacggaataactcaatattctttatatgaagattataattttggtttagtatctctataatgtgatttattcccattactatacctcccaaaacaaccaaccttgcagataaaatgtatttgattcgtcgtccgcttaaaacttgttaacatctactaataagtttagaacatcgtagcttattagattctatggccctatataatgattataccaattttatgaatatattgaaagaactaactgtcgcaggaagctcctatcggctgaataaaaatcttgactaaaggtcaggttcccggtatatctgtagctacagttatt
>NC_017304.1:2842212
gccaatattaacggaaatatatctgccaacaatgtttacatgtcaggcagagttgacggaaatattgaagccaagggagtactgaggatactgtcaactgcccagctttacggagatatactggttcaaagcctcatatccgatgaaggcagtatatttgaaggaaactgcaaaatggtgtccgcttcaaatgcgcaaaattcagacggcagtgtttcaaaaaacaataaaaacgttaaagacaaagatggtgacaaatcccatacttctgcataatatgcctcgataaatgtacaggattaaatttcaaaaatgaatttgcaaaagaagaacataaaacttggaaattacacaggtcaggtgaagccatgttttcatctgactttattttgctttgcccggccgttgtcacttaccgccgtccctgtctatgtaaaactccggaacatcgccgataattactgtttcagccacaggtattcttgtcgttatttctgttt
>NC_017304.1:2851630
gtcggccattctccagtaatatctcatctgaaggggcagaagttcagcctgtttggtcagaagcacctgtatattcggaggataaacataatagtattttcccataggagtatctatgacagtcatctccgtctcaattccccgggtacgctgcaccacaccgttgtactgataaaaggctttcctttccgacagcttctgctttgccacggccctgctgtttttcagcatgacttcttttgccgtgtcataggacagcctgctgtcattagccgcataggcctgcatgaaagctaacataaaaataatgattattgcggacaggacttttttcaaactgcaccctcctttcgtaaactttaaaagttcttatccctccccataagaaatacgaatttctatatcaagagtctgatttttgggccaggaaaagtgaacccacttccttgcctgccaaaatgtcataaacaatattcggattatcaccgttggcaagaacc
>NC_017304.1:2860583
tgtaaatttatagtatatcttctttccacattataattgcatcctcaccattatccgcataatagccttttcttaagcccatttccttaaagccatatttacaatacaatgcctgggccgccagattgctttttctgacctccagagtcattttcacaattcctcgttctttggcaatatcaaccagtttctccaccagtctgctgccaattccattctgtctgtattccggatgcaccgctatgtttgtaatatgaccttcatcaaaaattttccacattccggcatagccaatggctttaccgttcacctttgccgttatatatatcgccattctgttgttcagaacttcctcaataagcgcatttttggaccatggaattgtaaaactcagcttttccacgaccatcacgtcatcaatatcttcaagagtcatatatgatatttcaacatcatccaaacccatcttttcccaccttaacagtccttgcaaagctttt
>NC_017304.1:2863588
acttttgataggtatttttttcggtgtgaggtttcttatgggctgtcagaagtaaatttgccaattatcattgtcagttacaattgtcaattatcactgccaattatccggcagcatcaaatctttcgaattatccgacaacaaacaaatcagttagccgcgaaagtaacagaacacttttcacccttttcatttgtatagtttacaataataccattatcagtagcctgtataactccgtcatatttgtaatttttctgattgttcagggtataagtaaagcatgccttatcctctttcagtccaattaccgttccgtttaaaacagcttcagtgccttctgatgattgaactgccaaatccacagaatactcaaaaccttgtttttcaatttttaaaaaataattctgaggttctttggattttatatacgcaggatcatcttctgttttttcagtatccgaagtgccggataccgcaattttttcaagcgcagtttc
>NC_017304.1:2865308
gcatcaactggttgcaccaaaccaggcgattcgtaacacaaaaaaaacagtattagcctattatttattctgttaaaataacctctctgcaaattaccgtcaaccaaggagttgaataatcagtggtaaaaatctcaacttgctttcccttgccttctgataaataatcagattcttttcctttaaacaatataattgtaaagtaactgtctgtattgactaagttactgtctaatgcaagttgatttgtaatatgaaaattagcttttatgcaatttttaaagataagcttcaatattcttgtggtatctcttccctcctgaacatcccagtaataatcaaccgaaactatcaaatctaacttattttctgaccacttaacagaagtaataatactatctgtaaaatcatacttttcaagtatttcatttaaattatttgccaacatcttattcacctactttcaaaataaaagtgtgttaatgaaagcacggtgtatc
>NC_017304.1:2870267
tctctgattcttttgtctatctggcttacagccctaacctccccggtcaggccgacttctcctattaaaacggtatccatatccaccggtatgtttctaaagctcgaagctatggcagtcaccacaccaaggtcgcatgcaggttcatcaatcttaagtcctcccactacgtttacatatgcgtcataattgtgaagctgcatgcccactctcttttccaaaaccgccataagcaaagtaatcctgttgtaatccagtccggttgccattctcctgggcatcccgaaacttgtgggacagaccagtgcctgaatttctatcagcatgggccttgtgccttccaaagttgctaccgccacagaacccggaacgctttccgttctttccgacaaaagcattgatgacggattttccacttccacaagccccacatcccgcatctcgaatatgcctatttcgtttgtggagccaaagcggttctttaccgctctcaaaatcct
>NC_017304.1:2872735
tttctgcaccatcttaccaactctttaacgccttttaaggtatgggaggcacagatgaagagattaaaagttttctttcctcctggttcaatcttcccaatattaaaggacatggccccatccttcatcattcctatggagtcatatccgtaaagctccgtgtaccttgcacagtcaaaagcgttattccccaattgaaactgtacaacttcactgtctgatgaaattgaaatatagtaattatgcctgtaatgaataagagcatccacattaaagtcaaacagagtgcttcttagttcaggagttgtagagactgttgaagaatattgaacaaaaccaagatccacttcatttggcccaatattttctattacatatcttcttaccattacatccctgtctttcagaacaaagtccgtctgctccactcgaagtcctctgccgccatcctcacatattgtttttagaatattggtgtcttccacataatactgagtgtg
>NC_017304.1:2878824
gcggaaccaatctgtcgccatatgttttgtaacagttggagcatcccagcttgcctacttttttaaactcctcatagctcatcccgcaggtttcacacaccacatcctggttttgctgaggagccgatgccatgtatggaaaacccataaaacctgagaaaaagtcatttatgctaaaaggagaaatcacattaaacttgccttcctccctggcacattgttcacagaggtaaatcacagtcttgttgttgtttattatttgtgtcatttgaacattggcaactcttttctgacatttctgacacaacatctactatcactcctttcaaaaaggccaaaaccataggttacacatattaaaccaaaagacacaccagcatgtttttcagaatactggctctgatttgccctctgctttccacaggaacggctgcaagagccttgtcgctggtagctgctttaagaagcatggcttctttttccgtcactacattgtggtc
>NC_017304.1:2883263
catattttatgaaaggtatttgaatttaaccgccggtatttcctgtaagttgccttttttaaagttatttgttgttgacatttgcacattaacattgtacattaatataaaagaatcaaaaagcaagcaacaagttgtttggcagaatggtagaatggtatttaaggtatcaaaaaagtaaaatgattaatttaccatgattaatcagtcaggacggttagaaaggaaggaatgtgaagatggttattgtaatgaaacccaactcaacggaaaacgacatcaacgaggtagcaaaggtattgacttctttgggacttggggtgcatatttcaaagggttccgaaaggactattatcggtgtaatcggcgacaaaaggaagctttccgacgtacctttagagcttatgaacggcgtcgaaaagctgattcccattgtggagtcatacaagctcgcaagcaaaacttttaagccggaacccagtgtaatcgacgtcggcggt
>NC_017304.1:2886734
tcagccgtatgatagctgaactttccaaacttggagccacattgcatgaaacggaggacggagtaattatcgaaggtaaagaacacctcaaaggcactgtggtggaaggtcacaatgacgccgcaattgccatgtccctttgtgtggcaggtcttgttgcggaaaatgaaaccaacatcagaaaaacacaggtacttgatatagcatatcctgattttataaccgttttgaacaaactgtaacagtaaattacaattttaaataacgtttttactttaaacaacttttataccgataataaaaaccggacgctgcaaatattgtccggttttttatatttacattctgttttacattctgtgtttttatatacttttacgacttatttctttgacttttgcgcatttcattcaatctgtatcccaaaaccataagactgtcgcttaagtgaacattttcgattataacatcgtaagggagcttcaaatccataggagaga
>NC_017304.1:2888381
ttcacgattgaccgatgaatatgcccgtttgggagggtttgaatatcaaagccgcgcaaagggtgttttgaaaggtttgggatttgaggaagaccaattctcattgaatgtcatgaatttgagcggggggcagaaaacaaggcttgccctggcaaggcttcttcttaccgaaccggatattcttcttctggacgagcctacaaaccaccttgacataaaggccgtggaatggctggaagagtttttgtcaaattacaaaaagtgtttgatggttatatcccatgacagatattttcttgacaaaatcaccaacaaaacactggaaattgaaaactgtgaatgcaagctctacaacggcaattattcaagatatttaaaccaaaaagctgtggaccgggaaattcagcaaaggcattatgaacagcagcagaaggaaattgcacgaatggaagcatttatagagcagcagcgcagatggaacagggaaagaaatatcattg
>NC_017304.1:2912542
cattgtacaaaaagctgtttaaaagatagctttcaaggtattttttcgaagtttcagcatcatggacaatccctttttgcacataggtttcaagcccataggattgggtaaaacctcctatcggaaacagcggatcgctaatctgtaaaaggtaaaaaaagggtattctattcatatcagtgggaatgagaatgggagtatccatgaagattacctcctaagggcgttgtaagtttacagctctttttgtaaggtgaaagcccgcattttatcaatgcctgcatcaacggctcatcatagggagtcatcagctcatctccatcaataaaaagaggtgcatgtctgtttcccatctcatagcaagtcttgcccatctcatacatattttgaggcttcagcacgatacagtcgcaatagggaatccttacaaccaaaactttatttccctcctgccacaatacgtctccttcttttaaagcctcaccgttgctgtttcttat
>NC_017304.1:2928936
atattcacttcctaatgtgtttagaactcccgcataatcaccggtttttgtaaaatctctcttgtctgtagcattaacgacatattctaaaaatttttccgcatttgtcttttcttctttatcctcctctataccatgtgtactttgtgacaaatctgtttttgcttcttcaatagaatggttcttttttacatcatcacctccacaagcaactaataaaaaaatagtacaaaaaataatcattacaaaaattacttttgctttattcattccacaacattcctttccttcaaaaactattttttgttaatatcctttttgcaggacaacatctaactctatcccttttccatcttcggttctgaattcttttggtataaaaaagttttgaggcaaacaaatattttatagaaactgaagattcaacactcatatacatactgcaccctgacagcttaaaagttttattcccagatacatttctcatattcgcttggatc
>NC_017304.1:2937191
ttgttcggctaacttgagcaaaaactcctttaatttctcaatttctattcttccatactggtcaacatcggtaacatcattaaatgctattccatcataatattttactgctcctcctgtcggttcaggagaaggtgctacatcaccattcatgtcaatatacaccgttcttatatttgcattccactttacagttgctcccaatgcttcactcacaaacctcacaggtacaaatgtcctcgattcttttaataatgccactgtatccatttgcttctgttgtccgtttacttcatagtttttattccctatttgaagcactactttttttccgtttaacgttattgtcactttttttgtatttccgtcccaacttacattcgcacccagagcttctccaacaaatctgataggcacctgtgttcttgaattctcatcaataaacggctctgcatctggaaaatttatctttgttccatttaccactactcgaattggaa
>NC_017304.1:2937886
atacacaccatccattaaccaaaacgcaaacaccatacctttactttcgggatttacacaataaagtacctcagatgtgtctaactcttcaagtagagtcatataatcatctattattacacagtctacactaaacaatcttgttctggacaaatgttgatctttcatcatacttctagttctattcattacagttaaagaagtacctccagtataaggatttacaatgtcttcctgatataaatcctgtaatgtaattccaattcctgcataatcgccggtttttgtaaaatttcttaaatcagcggcctttatagcatactctaaaaatttttctgcatttgtcttttcttttttgtcttctggcttttgtgtactctgtattgtgtttacccctgacgtaccagaaggttgattatttctttcaccatctccacaagctgataataatacacataacattatccctatcaatattgataatttttgtctattcattt
>NC_017304.1:2955639
atcacacgattggattttattcttccaatagtatgataccctctcttaagagcatgaagcatcaattttcctgatgtataccaagcatctacaagtaaatacgtagtttctgtaacaggcgtaaattcatcaattagctgcattgccagctcttgcttattcttaaaaagcttcttggctttttgtccaaagaactgctttctaagatagagcttaaagttaagtggtaaggagtactcggagattttgtaatgggaagtaactacacagtgagaccacatggtcttaccatcactgtgagaatgatgatagtcgaggccttcgattttcttagtagaattgtcttttttactcaaagtgtcatctactatgaaaaaacctacagttccctcgggtacattctcacgaacagttttaagagaatgatttatcctcttgtaatctacgtattcgttactccatttatattctccaaggaaccttgagccactactccggtt
>NC_017304.1:2960525
atttttttcatcgtattttgccccctcagagcctcagaaatctactctcatgttctaaaaaggtttgaatccttttttatatatatacaaagaaattgtagatcctctcattggccatgacttagctaaatgcaaatattggcctgtcttttcgtcataaaaataccttgcttcaataacatccgtatcctttacctttgacctcacaagactcataatctcttttaccgtctcttcactcaacctttgtaacaatattttctccatatcatctttctgtttttcaacattctttctcaaaaaagatatcgtaaacgttgcttcatagctataatcttcatctgcacccgcaaccattaaatcaatacctttcggtacaataaacccggctacttcccttgtatcgccttcaacttccacttttcctgtcttgtttgtatctatgtacacagttttaatttcatctttccacctaacagttgcaccaaatgcttccgcca
>NC_017304.1:2961764
tttatattcgcttcctaatgtgcttagaactcccgcataatcaccggtttttgtaaaatctctcttgtctgtagcatcaataacatattctaaaaatttttccgcatttgtctttacttctttatcccctataccatgtgtactttgtgacaaatctgtttttggttctccaatagaatggttcttttttacctcatcacctccacaagcagctaataaagaaatagtacaaaaaataatcattacaaaaattacttttgctttgttcattccacaacattcctttccttctaaaattatttttcgttaatatcctttatacaggacaacatctaactctattctttttccatcttcggttctgaactcttttggcataaaaggttttgtcgcaaacaaatattttatagaaactgaagattcaatacgcatatacgtactacattctgacattttaaaagttttattcccagatacatttctcatattcacttgaatca
>NC_017304.1:2962815
cttcaccattaaagtatacgcttgcttcaaaatcgctaaaaatattttcagccgaatacatattttcttttaaaggattttcaatacttgcaaaagctttatcaaccaacaggtcaactttagaatcaatgtaatcagaaatagttatacttgcactttttagaaaatcttctactttattttctgtatagtcaataacttgcttagctgcattccgtgctatattttttgtattttctacaatttcatttgtaattattttagaaaacccatcaatatccgttatccacgtatttctcgttttaaatatcggtacactatcccctttcaacagcaggtacacatcaaacaaagactcagccattgcccaagccatcataatcaatgtatgtacaattggtacacctacaccgccggtccacccagccacaacggtagcaacctctaatgcagtattaaacttatatggatccgtatatatagctataacattcaacgca
>NC_017304.1:2969962
tttctctgaatgatcctaaataaattataacttattttgatttgtttgtcttattttttttacattcatcgcaatattttaataatatatttttttaattatagtataatattttaatccaatccattacgatgattgataaattattaacaatatgatattatttaattaaagaacattatttgaacattattttcagtaaaattacggggatgctttatgacaaacatgacaaatatgataaatttaattgacaaactttcaacaacacatactttgtcgtatgatgaaatgtatcagcttattgagcatagaaacgaggaacttgccaattatctgtttgaaaaggcaaggcaggtgcgtatcctctactacggccacgatgtctatatgcgcggtctcattgaattcaccaattactgtcgaaatgactgctactattgcggaataaggaaaagcaactgcaatgccgaaagataccgtcttacaaaagagcaaat
>NC_017304.1:2982522
gcaaaattctctcttttatcatagcctgcatttttttcatcttcaacgccttttattttataatcaagcttttccacggtctcaattattttatccaggtttaatttgcttttgtcataggccacgtaaacggtcgagcttgtgtatgaagccttgacatcggttacgccgtccaattttcttaatacattctctattctcgtctcacaccctgtgcacgtcattccctgcacataaagcttatttgccgtaaaattatttttcatattatcctctccatattaccatcatgctgcatattatcagtcaaaacacccgattaccttgttttccagtttgcaggaaacaaatctttgttctgcaatagaaaatctctcgaaataatgatgtttgtgccatcgtccgttttttcatcctttgtaatcggcaccgggttgcagccgcccctttcctgctcaaccatatccatactgaagctgtttccgcagttctggcaaacc
>NC_017304.1:3000200
ttggcaagaccggcgaagtagttggagaaattgtttttaacacatgcatgacaggttatcaggaaatactgaccaacccgtcttacaacggtcaaatagttgcaatgacctatccgttgataggaaactacgggttcaatcggtatgacaacgaatccgacagaatccatgttcagggattcattgtcaaagagctttcggacacgcccaccaactggcgttgcgaaattactcccgaagaatatttcgttacaaacggaattgtgggaatcaaaggcattgacacaagaaacctcaccaaacacataaggagcaaaggcagcatgcacggcataatttccaccgagtcaggaaacatagatttgctccttgaaaaacttatgaaaaagaaaacggagaaaaagaatgcggtaatggaggtttccacaaagtctccaatacacaaacccggcagaggaaaacgcgtggtggtaatggacttcggagtaaaacacagcatt
>NC_017304.1:3012014
atagcattgttttgcgtatttgcccagaaaagaaaagtcaaataaatagcatattataaacacagacaaagcaatagcataagaaaccaagccaaacccggacaaaaagtgcctggaagaaccaataaaatagttcgcgagtattcctgtcaacattaacaaaccggtaaaggcaatcattgtccactgaggctttggcctgtgaattttatcgagctccataccgacggaaacggcattgcccatttgtaatattgctttttcagtagccgttttttcatcttctccctgagaaacataagcatccctttggtcgcaaatatgattttcaatttcttctgcaacaatactgcgggcctttttccaacgtatctgttcacacactgtcttaacatattgctttatttcatcagattggctcatagcttaaccctccgtttaaaattttgttgacggcagaagaaaaagtaatccattctctttgtttttcccggagaagc
>NC_017304.1:3014284
ctcacttttttgcaaaggcatagtccggttacttttgctgaagccacattcagaaggtggcttctgccaagcctcaattactgtttctttctgctcctgtgagaagtagcttttccgattgctatgccaagtatcaataagaccggcaataccatattcgttataccgatgtacccgcttgcgaaagcagggggctgtcatatgaatatctttagccacttcgagacttagcttgccatcccaaatttgtaacattgcaggcattcttgttttagcatcattgcaatcccgatatgaagctttaagttcttcatatgacaggtaatataatgtaattataaaaaggctaaagtatataaaaatatcttcatggttggatagtttagcacaattgcaaaagaaatcgtaagaatttaactttgtgcaacaactaaagttttttttcaaaaccagtcaaattaatactatttgcagaatttattgttgattcttcagatact
>NC_017304.1:3018024
gtcaaatttttcttttgtaagaatttcttatcagaaattcttttgaatctataaaatttgacaaagcagactttcgagtcttaaaatatatttaaatactaacatagaaggaaaattagtttacacaaaaatatttacactgcccctgacggcaacccttgactttccatctgcattcgctcaaaaaacagtcaaaatgggcttaatgataataatgttaattccacaacagtacaattacaggatattttacaacaaacctcttcctgaatttacaagaagaatacggtcattctcactaaaccgaatgcgtttaaagactccgaaaacaaccgaacttgaaagttcacagtcaataaacttcgacgaaattttatatgcctgctgaatctcttcttcattaagacgtataagcctatgccctttttttagaacactttgcagcttgttttcataaggtgtccatatacaacgcagtttatttgcacaacttccgctcc
>NC_017304.1:3020361
tggcttgtaattcaagccccactttagactgtataagaatctgccaatgagtatcgataaatgctatagatagaccaaatccgaaaagacctattgttgctaaaactaccgacggtcttattccaatcaaaatcaggcatataccggatagtataacatatccaatcattccgtctgcacgtctttttgttccgccccacaggctcataataattgatcctactataagcccaaagccattcgcagaagtaacaatacccatcgtttctactgaagcaaaggctaatactacaggagtaaccaaaacagttgacaaactcataaagaaatttgtaacaataaagaaacctatcattataatcaaacattttcgttttataatataattccatccaccttttatttcttctatgaaaggttcttcccgctttttaaacatatagttcgggaaagccaccaataataaaggcaccaccgaaaacaagaaagatataaaatca
>NC_017304.1:3028281
ataagttttaccatatctgccactgttaatcctgatgtcagaacttccatcaaagacagcttaattccgaaagtatcgttaatacgcaaagttaagcggttggccaaaagcgaatgtcccccaagttccataaaattatcatatattccaatatcatcaatcttcaataaatccgaccatatttttgcaacttccttttcaagtgaagtagaaggcgctacatatccatctctttgaacatccaatttgtaatcaaaattctgtaatgattttctgtctaccttcccgttgggtgtaagtggaaactcatcgatttgaacaaagaagcttggaatcatataatcaggcaaagtattttttaagaaggaacgcatatcctcactggacgggacctgctctgattttgttctgaaataagctactatgtgttgatctccctcgccattgtccttaacaacaacggcctgctgcacccatggatgcttttcaatggcagattc
>NC_017304.1:3031873
gagccctgtcaatattaacattcgtctgtgataaataagacattagcaggtaagccttacctatattagcataggcaacagcataattgtatgaatcactatccaatgtataaactttaagactttcttgcatacacgaaatacatttatagtaactttccacatccccatctttattagctaaatacatataataacttgcaagctgcatgtatgttgaagcatataatataggtttttcttctattgtaatgttatccaacacttcattaaatgcatcaaaagcgcgttgcaaatgctccacttcaccactgaagttgaaaaactgtgtaagaactaatccgtggcaacttctcgcaataatatattcatctttatagttttcagtattaaatgtagtcaatgcctcctcaagagaatccaatgattttataatgttatctctagtgttcgttgatgctgccatccaataataagttcttccttttaagtaatgcaaa
>NC_017304.1:3045233
ctttggatcttcaacttctccgcttgaagcatttatatactgcggaggttttatggcactggcaggaggcggcagaatgtcacaacctgtcgccgaaattatcattgtaaccgtaactaaaattgcaacgcctattaatattaattttatgtaattacgtatttcgcccatctttaacctctctataacaacgtgtaaaatttcgattgtgcatattataatcttacattataacgcaaaaaaaaaagattacaaaatggttaaatttaaactcaaaccggaagtatcacatctactctggtgccttttccgacagtgctttctatgtctattttcccattgtgaagtcttacaatctcatcacagatggcaagtcccaaaccacttcccgaaacaacattgcttcccttgaaaaacctttgcttaactctcggcaaatcttcctccggtataccacatccgctgtcctctattcttatcaaaacaccgttttcattttt
>NC_017304.1:3048942
aatttctattgaagtacttcgagtttattatatattaaagctaatataaaatggttacaaaaaggttaaaattttaaattttttttttgcttttttctatcttctaatgtatttgtagttaactttgaaaaaacttgaaattacaggacccaatgccgaaaatcctcctatcagaatccagtcatttaaagacaaaggtacggtcttgaatattccctggaataacggtatatacacaacccccagtatcattacaagcgaacacaaaactgcgagcacaagaggtatattgttgaaaagcggtatttcaaatatattttttctttccgatttacactcaaacacatgtataagctgggttataaccagagttacaaaggctgcggttctcgcaacatcaacattggacgtaaagttcagtatgcttgcaaataccgccagggtgctaagccctataagagctccccggaatattataagctgccacagtccattggaga
>NC_017304.1:3055294
tataaacttttattgtttagtataattctttacaaattcaaaacgaattatactatacattaaattattttcatcaaaatctatatataggacgggtgaacataattttgtaataaaagaatttaaatttggcatttttcaaaaagtactttacctgtcgtagtaattgtgataaaatattactacgacagacaaagtacgtctgacgtaataatattaaaggaggtgttacggtgattagcagtgatgtaatacggggttatgtcgataccattatcctaagcctccttatagaaggtgattcctatgggtacgaaatttcaaagaacatccgcataaaaacagacgaactgtacgttataaaagaaacaacgctttattccgccttcgcacgtctcgaaaaaaacggatatatcaaatcctactatggggaagaaactcagggcaaaagaagaacttactaccggataactcccgagggaatcaaatactacaaacaa
>NC_017304.1:3066945
ttttgttgtccttaagtataatgctgtttttaagaaggttaatatccatgtctttaccgtccacccacatatgcgattgcaaatcgtaaacttttgagttctggagtttaaatcccaccggttcttgctgtccttcctgagcctctgaaccatcggcattttctgatataagttcataaattttaccttttacgttaatgttaccgtaaggagcagtactaatcaacacagcatcggcaccgtgtgacaatacatataccgtcctgctcttatagcttgaatcaccatagtcggtaaagtccctctgtcctacaactccgtcatcacctagaatttgcgtgtcatatgtgattctaaaggttctgggggtgttgtagtagttccattcaactcctttaagctctgaataagattccaaagtaaagtctttgttctcatttatgtttgctatccttccgcgatatatggtaaagaagttcgaatccgtcttgtcatctatc
>NC_017304.1:3069953
attaataaattattacaggatattctgttttggataacttccaatcccgtttatgaagcgtatttcactttaaaatatattttactttccggtaattattcttactgataatccagggcaacaactttcggccagttttcaatttcatcttttttaagctctatctcctgctttccgatatgttttcctcctgttgcggaaagaaagttttccacaccgtcaacgtcaaagctaagagccggagtcttgtaatgcataggtatggttatttttggatttacaagtttcataacctcaacggctcctttgtaatcaattgtataaactcctcccaccggtaccagcagcacatccacatttccgatttccctgacctggctgtcacttaaaacatgtcccaaatctcccaaatggcaaacgtcaattccatctatcttgaatttgaaaataacattttttccccgtttcgctcctttgcagtcatcatggaaagaagtcac
>NC_017304.1:3073319
tacattcgtcatctaactgtcctacctctctaataaacatatgaaaatcattttctccacttttattatcatctatttcaagtttataatcaaccttaatttctccgcccgaatcgtcaacatttattaaaaccgaacgggcggtaactttcattgtaaacgtaccatactgtgtgtcataataggaaacatgtttttgtccttcttcgaaaatgaactgggcattgaccgtaccaaacctcatcaacgttacaacaccgtcggaaattttaagggtggtggttgtcccttccatgcccgtcacttcactttccttgtatgtcacataataggcatttccctttttataatatttgccttccgtaacaagttctagtacatttttgtcattgttttccgaagtctgaaccccttttacagaaataataacatttttattcacggtttcccgcctccgttcttgccggcaagacttttcgtcccaccggaaatttgcgaat
>NC_017304.1:3076833
aaagccatgtgattctgtgcttggccaataccaacgcgtttgtcttcaaatactctttttcggaaggctgaatggccgccattttctggaaatcttcagtattttcctgctcaataacatccacaatatcatctattgtcactataccgaccagtcttcgttcattatcaaccacaggcatggaaagaaaatcatattttttaaacaatgctgcaatttcttcctgcttgtcatgtgtgtttacatatattacatctgcatccatgatgtctttaattaccacggactcgtcacttaatatcagctttctgattgatattacaccttcaagttttctggagtcatccaaaatatagcaagtatcaatcgtctctttgtctatccctgtctccttgatatgctgcaaagcctgttttaccgtcatttcctttttcaagtcgacatactctatggtcattatgctcccggccgagttttcaggatagttcaaaaactggttt
>NC_017304.1:3087522
aatatttcattctcaaatcaacaatacttattaataaaaaaatattttttgacaaaggagaatggctttgcgaaaaagggtattatcaatcattgtaataataacaatactgtcaattttaagttcagccgtcgttttttgggaggaaatatacagtttatacggttacagcaaggctgcactgtcatattacggctcaaccgggcaggaagttaaaaacattcagtacaagcttgcaatttggaagtattacaatggcaaaatagacggaatttacggttacaagacttacatggcggtccgcaaattccaggccaaaaacggcctgaaggtggacggaatagcgggtccggaaacattggcggctttgggactccctaccggacaagctgccaaagcaacatccgcccagccgtcaagcaacaggaatctggatcttcttgcccacctcgtttacggcgaagcgcggggagagccttatatcggacaagtggcagttg
>NC_017304.1:3094857
ttaagcatatcttcaagtctttctccattgtttacacagttgtgatgatgcacatccagcaccattggaaccttcagctccttgcagatgtcaagcacatccctggcagtatatatcttgtcgtcattctcaaagatcagcctttttctgattctgtcagggaggatggcatagttttctttaaacctttcaacagacgtttgtttgtttttgtaaagcccgcctatgtgcattaccagcttgtatttgtaatcttcaagacccatggcttcaaacagttttacgtgataatcaaggtcccgcaccgaagcttcaaaaacctcttttgaaggtgagttgagcaatgtgtagtggtccggatgggcgcttaccctgaaattgttttcctttacaaagtcaccgagactcttaaactcatttctaaactccccgacatagtcccagtgtgataccatgggatgtgtggccaaaggcacaagttttgatgtaaaacggtacac
>NC_017304.1:3098849
catgtatggttacgtcatggacgactattggtgtgacatcggcgaccttcaggcttatcttcaggcccattatgatgtccttgaaggcaaaatccagcttgatataaacggaactgaaattcaaaaaggtgtttgggtcggctcgggtgcaatcatcgagcccggtgcgatactcaaccccccctgtgttatcggagacaactgccgcatagaaagcggtgcggtaatcgacagcttgagtgtcatcggaaataataatgtgattgaaagggacagttccgtaaaacgcagtgttatttgggacggcaactacattgagtatggctcggaaattcgtggtgccattttgtgcagcaagacaaacctcaagcgctatgtacatatatttgaaaatgccattgtgggagacaattgtttgattaacgaaagggtcgttatcaaacccaatataaaaatatggccgcaaaaaaccgttgaacccttcgccatagtggacagaa
>NC_017304.1:3102150
tcaatcggcacacctctttccttcatacttttaatcatgttaaataccgcattggactttggacccaagtcttcaatattataatcattgtagaaaagaagtgcatcgggatctgcttctcttgcatacctgaaagcatagtcaaggtagtcctgaccgattacatttctccatatgctgcttcttaagccgttgccggaatcatccatacattcgtttgccacatcccactcaacaattttacctttgtaatgggtcataacagtggtaatgtgatttttcattaccgcaagcagcgaatcccggttccagttaccgtttgtaagccatgacgggttttgattgtgccaaatcaacgtatgtcccctcatctgcataccgtttctttctgcaaaagcaagcaactggtctcctttcgaaaaatcaaaaacgttttgtctcggctgcaaagcatcaaacttcatttcattttcacatacaaccattgaaaattctctttg
>NC_017304.1:3116267
tcaacatcgataccgataagcttttccgctttgtttaaatttacaagagcatcatcgtaccttccaatatcaaagcaaaggattccaagcaagttgtaaagctgaacaagattttccggagtacatcctaactcttctgccttcgcaagatttttcagggcatcggaaaatctttcagcggaagctaacgcaaatccaaggtcataatacctgttgccgttgtcaggatcatatttgacagctgtcctgtaatactcaatggcctcatcataacggtccaatgacatgcaagcgtttccggcgcatctgtatgcgtcaggattgtccggcgccagggatattgcctgtctggccagccttaaagccgtttcgttttcctggtttagaaaagccagatgcgaatcagctattatatcttttacatttatattcataagttacctccataaggttcttcccttgcacgtttaaactcattaaatgaattgtgatggtttttt
>NC_017304.1:3125420
tggttttattgtttcataaatcttttctgatgtagtactccaaatatgctctggtgaaggatagttttcccagaagcatagtgcacttttgccatcaacctgtgcaaataatttcttataggatggataactataagacaactgactgtgtaattggtttttgttcataacattgttttttactatcatatcccgtctttttaccaactgccgaattgcccagtatacatcctcatgttttgcatcctgtaatgtatccaccatatcccttaatacccttgcaacacaataggcatcataggaatcatccttgtatacaataggatttgaaagccttactgcactggtataggctggattcacatgtttgacttcaaacttccttcctgtaaggtatgaagccagattacgcccaaaacctctggtatcctcaagtccaaatacaaagtctcttgtaccacatattttcctgatatcctcaacaaatgctggaaacttgg
>NC_017304.1:3139296
ttcagagaaatgggagaagaaatacccggcagctatgaagagctggaagagcaattgggatgttatttgtccattttttaagtattcggaggaactacgtaaaatcatgtatacgaccaatactattgagagcctgaatagcagttatagaaggataaacaaatcaaggacagtatttcctggcgaccagtcacttttaaagagcatatatttagctacagtaaagattacttcaaaatggacgatgcgttacaaaaactggaggttgatactgggacagctacagattatgttcgaagggcgtatatagtataatcaaggggttcagggaaactctggtttcctgaacccccctgtaatattttatacgcatcatctttgtcaaatttttcttttgtaagaatttcttatcagaaattcttttgaatctataaaatttgacaaagcagactttcgagtcttaaaatatatttaaacactaacatagaaggaaaattagt
>NC_017304.1:3153337
taacctttctaacaaggttctgatccatttccgaaactatccatccgttttcaagaacatcacctactttatagcctttgttggcaatcaaagtgctctttctctcaaaggattctttttccgaactcagtgaaaatcctatttcctttatacccgagtcataatccgagattgtgacagtaaagctcatgtcggtgacatacaatttgttcccctcggcatcactgtagtttgtagtcgtattgtttgtaatgctgatctccggagcaacatcatcacttacaaatcctcccggagtcacttcccgtgatttgttgccggcattgtcaaatgccgctacaaatatctgtcctttaaaaccttttggaacagatataaccgctgtaccgtccgcaataatttgagttccttttttctcttcagattttttcccgttatcgtacgatacaagacggtagtttatcttgtcaagccctgaagaaggtttgttatccgacaca
>NC_017304.1:3163893
cagtcgctgatatcaaaggttacttcatatcgctgccattgtccattcactgttaccgatttttttgggtttttttcgatgagagaatacccttcgtatcttacatagtgtggtcgtacctctaccgtagttttgtttccgttataacttcttgcttcaaagctgatagtatatacccccgcaccatatttttccaattcatctgttacaacagtgtataatccttgattgtaaatattactggtaacaatacaacgcaatacaacttcaccattatcaacatatggtttgagtgttgcacccggattgctataaggattatatcgacatgcaaaggaatagtctttcaatagatttttactgctatccactacaggagagagaatcacagccgatttttcgctgtcatatacagcttttgtataataacgatttatttcatcaagagaaatatatttgataccgttttgcgttgttccttttgtgtttgcatttatttt
>NC_017304.1:3166859
tcctctttccaagaggggaatttagaaaacgccggattctggctgcatccacactctgtgcctgttgaggtgtcaacaaattttttgccaccatttcttcaatctgggcttcaatatcctccctaccgtaatccaagtgctgcatgacaaagtgaagtatcgtgcccttctcggcataagtcaggcctttcttttcctccaaaaacattggctttttcaccaaaaccggcatgtaatccggaaattgcattacatcttccgaaaccatctcgttgtaacgccttttcagctccgtcactgaaacctttgcaggcactttggaagctttaacgtaaggataactccagcttagccttcttgctgtttcttctgcatattccgaaggctcttctttttccaaactgtccagccactttataaactcactttctccctgttcctccgaaactccgctgctttgcacatcggttttattccatatctttacactccacaccgac
>NC_017304.1:3173127
ggggagtaaacccggtaaaaccgtcaatccagatttcggcaccgtcgtaaaggggaatggagccaagcttttttgccgccaaagtcaggtcgtcatccggatccctgtatctttccgcaatggtcttttcaaacaggtcatatatcgcagtaagctccataagcttttccttcataggattatcctcttcaagttctttactcaccttttccaagtcttccggtgtaacattatatttcttgaattctgtaataagagtggacaacgtattgacaaaaccctgccggtcagcagttttggaaaacactctaaagctacctttcattttgtccaaaatcctgtaaagaatcatgcatttgcctgccgagtggatatggggataggtaataccacccgcttcattgaatgttctgtaagcaatacggctaaagctcaatacctcggtcttcaggataccccctgtcccaagtacgctgataaggtctctttcagcctgaaag
>NC_017304.1:3205527
tgatggcaaatttcaacgatgccagggcagagggtattggcttgatccacttcctcataagactggtagtgggagccgttgtacttgcagtcacggcagctttgaccccgggcttttcaataacaggcttctggccgcttattttgggtgcaattgtccttgcagcacttgactatattgcattaagattcctcggtatacatgccagtccgtacggaaggggaattaccggctttgttcttgcagccgtaataatatatatcactcaattcttcgttgcgggatatagcgttactctgcttggtgccgtaataggagcattggtttacggaataatcgacgccataattccgggaagaggtatgtaaaaccagatatcaaacatgataaagggcctcaagtttccttgaggccctttatcacatttgcactcaaaatgccgttcccctatattttgacacctagccctcgctaggtgggtgttctgttgaaagcctctg
>NC_017304.1:3209699
gttcggcccgttttcgcgtgtttaaggttcagatctggctcttgttttcacttcttaccatgtttaccatgcacaattcacattccgaacatatgacaaccttgccccagaagacattttttatcgtttcaagaagctctttgtttctaaaagatttggctccatgtatcacgagttttcttggggccatggtgataagagaacttacgagaagatcgtcataattgatttctccttcgggtatgtcgtttacaaactcctgaagacattcattggtaatttcatttttgttctcgtcaagcagtacatatttgttgtcataacccgcaattatatgaacggcattgaatttgggctcctgtatgtccacaaaatacctcaaaagccgtataaattccctgtattccctttccattaggaaatcgtccacggctttttcaactatttcttcaaggtctttcatataatccttcaggcgaaaatttacaaacccgtccagt
>NC_017304.1:3218270
acagacctcgcactattgccgacgatataatggacagtctcagatacaatgccatttcctatcacttcaacaaagatatggaagaaattttttggattaagagggtcatcggcaaagccggcgacaggcttgaattcaaaaacggaaaagtttacagggacggtgtgccgctggatgaaccttatgtaaaagaaccaatgctttacacttccgatgaagtaatagtcgttccggaaggtcatatttttgtaatgggagacaacagaaacaatagtttcgacagcaggatggtcggacctattcctgttgatcacgtaataggaaagtatatctttaaattttgattttttaacaataatttctgtagaatagtttctgtgcttatatggaataatttcgtgttttaataaaggggctattcagcccctttactttttacagccttgattcagagtgttttaatttaaagcatactctttatttaaatcatattctttact
>NC_017304.1:3231315
aaccaagtctgactttaatagtactacaaacatgaaataacggtgaacccggcctgccaaaaataaaaaagcctacggcgcagttaaaagccatagactaaaaatatcttgccaaagaatattaaaatattaaaacttcatttttcctcgttttgctcagcggggcattcgctcccgcagctttcttccttgttctctccggtagtttccttgctgcactcaacattattttccacattactttccgcattacattcgggattacatccggtactgttttccgccttgtcctgttctccgggttcagtattattctcccttctgttctcttcttttgattccgcggaagatacaaccacttcctgttttgtgccgcatttggggcaataagcaacctcttcaggaagttctcctttgcatgacggacagatttttacaccttttattttcaaaatctgctgcttcattttctcgatatttttcttcatgtccgaaacttt
>NC_017304.1:3239362
tgtcgttggttattttcaaaagcttccacagttccttgattccggccacaatttcatccacatactgtttcggggtaactcccttttccttcgccttgcgttcaatcttctgtccatgctcatccgttcccgtaagaaacattacatcgtaacctttcagccttttgtatcttgccacggcatccgccgcaacagtagtgtatgagtggcctatatgtaacttgtcgctcgggtaataaatgggcgttgtaatgtaaaaagtctttctatccatctattttcctccttgtataaataaaacattactggataatagtttctgattaattattgccgttcaaacttgccattaatactaatatacatatatactatttatttttcaaggaaattgagattattgaaccaattttttcacaattcctttcataatctttttaatgcacgcataaaatgggaagaataatattatattgaagcggaaaatatttttcggcttt
>NC_017304.1:3259415
ggggttcggaagttgaagaggccatggtaaggcaagttgtgaaagatgcagggggagacccggacaaagtgcaaatcgttaccatcggcacagcggatttccttcaggcatgtgaaaccggccaaattgattttgcctggattttcgaaggctgggatttcatcaatgccgccaacaagggagtcgaactaaactatattcccttaagggaactttccgaaacctttgactactacaccccggtaattgttacaaatgaggataacataaagaataatcccgaacttgtgaaaaaattcatgagagccgtggaaaagggctataaattcgccatggaaaatcccgatgaagcggcggaatgcctgcttcaactggcaccggagcttgaccggaagcttgtggtaaaaagccagcgctttttggcctcaaagtatcaggatgacgctccctattggggaatgcagaaaaaagaagtatgggaaaggtacatgaactggctt
>NC_017304.1:3266459
ttcatatccgtcatcggtaagatcggacaatatccctgtgtccgcatcatacactcctacaattttgtattttttgtccccaagaacaagcctgttgccgattatgtcctcggtcatgtaaagctttcgcgcaagctcgctgctgacaaccgctgcgttttccccgttttccaccatgtccgaatccagaaacattcccttttctattgtcatgcaaggaaaaaaattaatatagttttcatcggtcataattacttttgcatccaacgacctttgactcaattcagccatagccgtaaactcaagtacaattgccgctgaagtgtctccctcgtcatagtcttgtattatcttttcatagtccttaaaagagatacccggttcaccgttttctcctacatagacagcctccaccctttttcgcatttctcccataatcttctcatcaaaagtagctgtaaggcttcttaaaacactaaccagacaagttacaaataaaa
>NC_017304.1:3276625
aacaagaagaaatgtatttaaaacatgtagctttattgctgaaaaagtttctagagcgtgttgttacttttaacacaacagtcggttcgcctgaaaaactgaagaaaaactatacagagtatgatagtgccgctctgtttgactatgattttaaggaccgtcagtttcatcaaaatatagtaatttgtgatcagcttaatcgaaaaaaccgaagaaagaacggacaaaatgtttatcatgcatacagtaatgtaaatatagatttatggtttattctccataaggaggatttcaacagacccgttaccacaaatgatgcttatgttgccgatgtacgcagaatctacggattgagtcaggaagctgatattaaagaaaaagctaatctcgaaagaatactaagacaaattactcttgaagatgtaaaaaacgcaatcaggagggcagaacaaatacgagccagcaaattagaatccgattgctttaaggtaggcagtacc
>NC_017304.1:3280675
cattgtatgtaaaaattctaaatgtagaaaaacagataatggggagggattaattacgataaaggggattttaaaatttattgtgttggttttggttatgatactattagccacctcagtgtgttactcaagtaatccttcgataacgcaggcttcaacgggtgccgatggtgctatagcaaagcttcagtcatataattattcgcatatgtacataagaaatgcaaactttgatgtaagaatagatgataatgttacaccggaaacagatgcccaatgggtgcttgttcccggccttgccaacagcggcgagggatatgtgtctattcaatctgttgatcatctgggatattacttaagacactggaattatgatttcagattggaaaaaaacgacgggaccagaatttttgcggaggatgcaacatttaaaatggttccggggcttgcggatccttcatatacttctttccagtcctataattatcctaccagatata
>NC_017304.1:3283302
gttgaccgggacaactgtcagtgctgccgatgaagccagtattgacacggccctggaagggcttcagtcctacgacgcaaccactttgtcctatatgtcccagcttaatgtgcattcttatttcggctcgaaaagagcccagctcagagaccttgcaaaatccaaagggctcagaatctggcagtcggaatccggtccgttgagttttaacggcgatatggcagattcatgtataatgctgtcaaaacgtattgttaccgacttgaaagaattacagtgtgtggcgtggctggactggcaaataatagacgggggcaattggggcagtatatatgtggatgatgcgtcccagacctttacccttaccgaaaaattctatatgcatgcaaattacagcaggtttataaggcccggttatacaatcataggtgccaataatgaaaaaacaattgcggcaataagccccgataaaaagaagcttgttatcgtcgcaaccaacg
>NC_017304.1:3296788
tccactttctccagcatcacattgtcgaatgaagcttttccggtattcaaattaccatatccgcccaaacccaaagacacttttatcgtctctacattctcaccggttttaatatacaactcagtgtattgccattcatcaacagtacctcttatatcttttgaatatgtagtaactccttccaaagacaagtttgctcccaaaacatcgttgcccacattttcagttttaatccagcctgaaagtttgtaatatgagttcgggctgaccgtcacttcctgaagatatcttgcatctcttgcctctctattctcaatagtaacatagtactgtccgctttgagcaccttcctgctccactttaaactcgacaacaccgttctgataattccaaacccatgtactccagccaagaggcatattattatccacttcttcaaaagacggattttttaataaattttccgccgcaaatccccactgacaaagcagcatactaaa
>NC_017304.1:3299075
cctatgcaaattaaaaacagtatagttccccacgttttataggacaatatgaagaatatatttgaatcctttacaggttgtcctcccaaaagtgtccacaagttaaaggcattggcagtggcatacggataatcttcaacactcgtcagatacaagttgggcatccaccaaaagtagtcaatgctctcagctataaaatctttaacaacggaagtactcttcattcgttcataaagatcggtatgataatagaaaggataaataacgataaaataacatgacaatcctacacaaatagccaccaatgtttccttgatacttttaacaatcttttcttttgtgatgttggaaaagtcaaacagttctttgtaaaaaagtatgcccagcggtgtaagaagcgcactttgaggcttggtcagaacagcaatggcatacaataccaccgcagtcattttccggtttacactaaaagcatatatcatacctacaagcaacgttgc
>NC_017304.1:3306051
tatccttggtaaagaacggcagtgatttcagcataatcgcccaaacttattctttcacttccaaaaacaaaaccgtaaccatcgccgtatacattaatgtcaaaatatgcattttcagcgtcagcacctgaaagagaaatatccggagcaattacatttccctttttatcaaccagcaaatattcaactttagaaccatttaatgccgcgtccgaaaattcatctgaacggaacgccggcacggtaaccgtaaatacatcccctttttcgaaagcaatgtcattatagcacactattctcacattatttccgacagaataactatactcattaatcgaaacggacaaggtaccggaacctttagccatgagttttacactatagttaccatttgccggaagataaataatttttttaccctcttcaactagagaataatgctgctttccggaatgtcctgaggttcatcgtctattatagaaactacaagcgcatttttt
>NC_017304.1:3308012
ttccacctgttattttcaaatcattgcttgtaccgataccattgttaaaattggcgttaactgtcaaatttccattaccctttatagtaatatcatctctgctgtaaatacatgcatttggtttgttatcctgaggatcctcaaattcatagaattcagcatccgtcaaaacattatccttaccgtcagccaactcaatttttaccttttcagcactctttacgtatattggggcagattttgtatttgtaatgtttaccccatcgagtaccaaaacagcttcagattccttgccaatatcgaccaatatttggccgtcgttccatgttccactaaacgtatacatccctggcttcgtgatttttacttccctttcactaacacttaatccgtcaacattgtctgcattaactttatcattatcaaatactatttttgcattaacatctcccgtggaaactccacttggctgcactgcccctttgcccccacatcctgtt
>NC_017304.1:3315560
acggttataaaacccacatggtccattcttccaagacaggcatcaatggcaatgactagaggtctgtcatagcgtttggaaatttgttccataaccgtgtcaatgttctttgcatgaacaggttcatccaaattaccatggacataaacattcttataattgatatcatttattttgtaacccaccaacggcccaagactgtcacctgtcgacctgtccgttccgatacacacaaatactattgaattgtaatcattattcttgaatgaattgcttatcagcatgtacaatgcatcggcaaatttttgcaaagcccattcgctgtttgcatcaattcgtacttgtctacaaaccgtttttgccagcatatcaaatctcccggtttttatagctatttacaaccactatctatattatttcccaatacggttattttattactttcttcttgattttagtctgtacactgtatgcattattgagacgtgatattgatattg
>NC_017304.1:3322053
aatgtttaaaatcagaagcaaagccttcctggataacgacttgaaactgatagaaacactctacaacaaaaaaacaaagtttgggatatgggcacttgaacatgagaaaaaaaagatgaaatacctccatgactgggctgacaaacaaggcataaaatttaccgatataaaacccaaagttaaaatctaccaggtaaaggaaaggggcagcggctatttaattaacttcatagcctctacagagtatcattaccactacgaaaatcagcccgaaatcaccaattttttcagaatcggaacctaccattccatgaatctggataatgttgacggtcaatggcttatttcaaaagaatggtatactgatccctttgccgactcattaaacactgacaatataaaagtggacgaatttaaacagtatttattgaattcttctcccagagatttctccaagctaaacaaaaggcgcataagtgcggtggaatatgccgaccgct
>NC_017304.1:3334221
aacttaataatcaatggaggaaggcagaaagaaaaatagaaaaatggttcgaagcaaaccctggtgcgagtgtagaaccttttagtcacacatgcaggctgttgcatcctaccttccatatagcactgtacgacgccgggatagatgcattgacgtcagcaaaaagaatcaaacaaaaacccgctaatcctcgaaactagcgggttttgtgtggagctggtggacggattcgaacccccgacctgctgattacaagtcagctgctctaccagctgagctacaccagcgtaaaatatttaattactttcttcatgcagatgatgtacccaactgcgtaaatataataacacgcttttcaagttaaagtcaacccctttttttgcaaaaatatgtacgtttacgttgtataattcaggattaagctccaaaagtctaaaatatattcagcgataaaaatttggggaacttaaaaagagatgcctcatctctagacacctctt
>NC_017304.1:3334751
atattgcattgtcaagtctgtcaaacagttttcctccgttacccgaaccggtgcagttttgcaatacaattttcgccggattaccgttgccggtaaatccatgctttttattgtttttagccacacaatttataagtatatggggtactgaagcggtgtcatctccaagtttgtatccgttaccgtctccgcctgtatcttttccgttcacaccataaccgtttcctatagcctggcagttttccaaagttacaacgcctatagctcctgtttgtttcttggtatacaagtcccacccgtcatcacagttgttaatggctatacaatttctaaatacgttaccttctccgcaggtaagttttgccgcaaaaccgtcggcatcctcacggcgggaatccatgttcatggttgacaggcagtctattataagattattgctgggccatttgtcttttgtattataggaggtattgtatcttgacagctggagtcctgagtcg
>NC_017304.1:3340298
ctgtgcgaaagaattgatgtaagttataccgttgaagagacccttatcggtaaaattgtattcgaggaacgcaaagaaaaaaacccctgctccctttgtgcaaatctcagacgcggcgctctgcacaataccgccaaaagactgggatgcaacaaagttgctcttgctcatcacatggatgacgttatcgagacttttctcctaagtcttttttacgaaggcagaattcatactttttcgccggtaacgtatcttgacaggaaaggcctctacctgataaggccactgatatatactgaggaaaagctcgtaaaacagtttgtcaaagcaaataatataataacggtggctaatccctgtcctgccaacggatatacaaaaaggcagtatataaaagacctgttggcggagcttaggaaggaaaaccggcaaataaaaagcaatattttcggtgccatcaaacgttcaggaatagataactggtaatactatacatataa
>NC_017304.1:3347985
tgccacagacataccatgtgccaaccagcttccggagcataaatcaggaagctacatttgtctgccgataaccgaaggaaatataacattgggaattttacagctttattcaaaatcaaaaaattactttgatgaagctctaatatcgaaagtcaaatcttacatagaagtcgccaagccggttatcagcagtaaaaggacattgcaccagcttagaaagaatgccaccactgacaaacttaccaagctttacaacaggagatttctggaacagtatcttgacaatcagcttgaaattaccggcttctcaaatcaaaaattaagcgtcatcatgatggacattgacaacttcaaacggataaacgatacttacggacataatgccggcgatgccgtcctggttacatttgcacgagttattttgcgttgtttaaggcaaaccgaccttgttgcccgttatggaggagaggaatttatagcaatacttccgtcctcggaca
>NC_017304.1:3348529
gctgcggaacccatgcccaaaataaatgatgtccagctccccaatataagctgcagcttcggagtctcaacctaccccacccatgcaaaaaacaaaaatgacctgataaaagctgcggatatagccttgtacaaagcaaaacaggcaggcaaaaaccgagtcatcacctactctgagggtatggaaatgtagagtaaaccgtaattccctgtattattgtttcatggatattcagacttctgtccaatattacaatatctgcatcttttccttctgacaggcttcccttcctgtcaaaaatgtttataagtttggcaggatttgttgaagccatttttattgtatcctcaaggctgaatcccaattttttcaccatatttccgataccgtctgccatcgtaatggtacttccggccaacacaccgttttcaaaaacggccgcaccgtctttaactgtaatcatgctttctgcaaactcaagttttccctctccgagtccg
>NC_017304.1:3383410
cagtattaacaaacaatttgaccgaacctaattcttttgtcttaaaatgtccctttaactttgaacccagagccgaaccattggtgcgtatttgaatggtcggcagttcctccttcaaactgacattttcaatggattcccaagtatacacttccccgtacataccatggatttgtataccttcttcaagaaaacttactcttgtcggctgatatgaaaaatacatcacaacggcaacaaagattaacgttacaacacaaatagccccgggaatcacaagttgcttccacgcaccttttctaagctttccattttcgtcataaagatttccgtcgtacttttgagccctaatcaccacataaaatgtggaaagcataaaaaaggcaatgaccgaaatcaggatttttcccggctccaaagcataaaacacaccggctgcaatggatacagcgccgttgacatagaagtatattcctatcagccgtccaaggccttttaca
>NC_017304.1:3390636
tgttcccggaaggcagcgactgctttataattgattgtccggacaacagcctttccgaaagcggaataaagtacgaagacgttcttgtaataagcagaaattatgaattaaaagacggggatatcgttatgatattgtatgaaaatcacgtacttttaagatactacactcatcacgataatcccgatctggttattttaaaggctgacagcgatcttctgggaaaagaagtgtttaacaggaatgaagttacaataatcggtaaacttgttggtaaatatactaagtattgaaatccttgtataatgtaaagggtctaaataatattatttagaccctttacatttatatcatacaactattatgcattttctataatttccacgccttgattaatcttattttgaaatcttattttaattttgaaattattaaccttcccatttcctttgttccgactatattctcacgaggagtatccggggaagcaatgtccgccg
>NC_017304.1:3403902
ttatattccgctccgagggcatgggctccgtcctctatcaccaaaagattgtattcttctgcaattttcaatatttcatccatatcacagggctggccggtaaaatgcaccggtattattgccttggttttttcggtaatcctggccctgatttctttcggatcaatgttgtatgtatcaggatcaatatcggcaaaaacgggctttgcccccatatacagcaagcagttggcagaagcggcaaaagtaatgggagttgtgattacttcgtccccctcttttattccggcggcaaaacatgccgcatgaagtgccgcagtaccgttggacacggcaacagcatactttgcaccggtataccgtgccagattttcttcaaattcctttactttggggcccgtggtcagataatctcctcttaatacctcaaccacggcattaatatcatcttcctcaatccattggcacccgtaaggtatgaatttctgctccgcactttt
>NC_017304.1:3406575
cggtatctattccgccgtccacttttatggcagatatctttgttttcttgattcccctttcaataagattctgaagtgggcttcctccccttccgaaaggcaggtccgtcatatggaaaaccacacacgtaaagttttcaaatatctccttcggaataatccatgaccaatggggaaacagaatatactcagggttaataagctttactttttcaaaagtaagttcatccttattcgtaattatagttgtattgtactttgactcgttttcttttttaaacttttgcgcattttttatgttccatgactttgtggtggcaataattatgttcataatactcacctcgttataaacttcatttaccgtgcaccgcattgtgtactttcttccaccaattcaattatccctacatccctgttgtaaaggaaagcaactttgcaaaaatcaatggcaaccgcaccggaaggactttccatcaggatataaccctctgttttca
>NC_017304.1:3412848
cgagagggacatcataaacctcgtcatctccggttcggtcaccgtaatatatcccttttccaaaacctgctgcttgaaaagcggaatcactgaacctcttgtgcccattacatttccgaatctgacagaagcaaacaccgtacccgtgtttcctcttgaatagttggatgatgacatgagtctttctgccagaagctttgttgcacccatggtattggttggagaaacagccttgtcactgctcgtataaattacttttttcaccttgtttgccatggcacaggctataacattctggcttccgataacattggtcctgacagcctcaaacgggttgtactcacatgcaggtacgtgttttaaggccgcaagattaaacacaatatcgatatcattcattgccctgtcgagtctgtcctcatctcttacgtcgcctataagatatctgatattggcgttttccctgaacttttccgcaagcaaaaactgcttgtactcgt
>NC_017304.1:3414057
tcctcataagcagaggtcttaaggcagaaccggctgaaataatcaatgcccttcccttggcctctttaagcaaatctatgtttttatcaagggaagggcctgtagacacaatgattatcggaacatctttgaacttgtcaaaaaagatgcctacattcggactgtttaactttaagttttcttttgcattattgcgcaaagtattgtcataatcatcggtaatacttttcttaagattccagttctccattacaaatttgaaatattcgttttcctcaggaattgctttcaatgaagcgggatgtgttataaaactgaccttgtcaaggttgttatcaattaattccttaactttttccgatatatagccaacatcctttgaaacaatcagggaaacattccgattttccaaaatagggcataagtccatgttttccaatgccgacctgaaaaccatcaaattattttctataacatacagcatgctgtccggttttaaa
>NC_017304.1:3419493
gtcagcaccggcaaaatcggcccgaaaatttcctcctccattatatatgagtctctgcccacatccgtcaaaacagtaggtgatatatagcattcattctcaacaaacagaccgccctcacaaacttttgccccctcttttaccgtcacctcaaacacatttttcagcctgttaaagtgacgttcgttgataataccgcagtagttgctgcatcttccgctgccgtcagaataataatatttttttatgtaatgttttaagtggcttacaaaatcccctaaaagctctttttttacaaaaacgtaatccggagctatgcatgtctgccctgcatttaaatatttaccccatgttatttttttagcagcctcttcaatatcaaatttgccgtcaataattaccggactttttcctcctagttcaagggttaccgaagacaatgtctcagaggccttctttagcacagctttcgcaacctttgtacttccggtaaaaaatat
>NC_017304.1:3427962
tttacgttcacaagcctgtcttccttcttaagaaggctttggctgtaagtatttctaacccttttcaaaacttttgcctcattctttatccccagctcacggccaagttcccgggcaataaggtacgactgattgtatccgcggcttcgttccctttccgggtgaagaggaacgcttacaatcatgtcaaatttctgccactggatcaattcctttattttttgtgccaaaagccgtgcaaaggttctgtaataagaaggcttattgtaaaacttgtattttcttatggcttcctttacaatgccgctgtagtcgcatacacagacaacactgtcgtagtagttgtattgtccctggaagcttatacttgctccttccttgaaatcaatcttttcatagcactctttgcatatttctattttagtatttgtacccaaaattgttccgcagaatatgcactttgggggaaatatgagatttataatccagtttaccattgt
>NC_017304.1:3437502
cacaccgaatcaggaccgccggacactccgaccactattttatctttgttgtttatcatattgtattttttaattgtttccaataccttgtcaatcataaaaccattccagcactattgtctatatttctcaaggttcgcaaacttcgtatactgacccagccatgccagttccacagtacccgtcgaaccgtttctgtgctttgcaattatcacttcggcaatattcttcttttcagtatcgggattgtaatagtcatccctgtataagaacattactatatccgcatcctgctctattgcgccggattccctcaggtcgcttaaaataggcctgtgatccgaccttaactccggggcacggctaagctgggacaaagtcagcacaggtacgtttatctcctttgccagtatcttaagagacctagatatctccgatatttcctgctgcctgctctcactttttccccttccctgcataagctgaaggtaatctatgac
>NC_017304.1:3439226
actatgcctttaagcttttcagcaagttcctttgcctgggcaagctcccgctcctttctgttcttttcggcttcctttttagtctgcataatatttatattagccgcagtcgcttccacagccaggccttttggaatcagaaaatttcttgcatatccgtcacttacctcaacaagactttcctttttcccaagtcccttgacatcctcttttaaaataactttcataacatacctctccttaaaatcatattacttatataataacagaatactatgcgttttgtctgttgatttcaacaaaatattcatcaatcgctccaacaagttttgcttttgcctcttcaaccgtcactccctgaagctgggctccggcaaccgtcatatggcccccgcctccaagcttttcaaggattacctgaacattcacatcccccagggatcttccgctaatggcaactccgctgttaatatggctcagtacaaaagccgcattaagtc
>NC_017304.1:3465619
gatccttttctattatcaagcttatacatcttcgcataaaagatgagtcatccaccactaatactccatactgctgcatcaatgcctttctcctttccgataataaaatgccgaaggtgtatatattgtctcaaatccggtattcattcccgttatggtctctgcatggcctaaaaacaagtatcctcgtgctcttaacactttgtacaaagaattaataactttatttattgcttttgtatcaaaataaatcaatacatttctgcaaaaaactatatccacctctccaaccctttccaatatattttcatccagaagattcacacggcgaaaatccaccatagcccttattgaatccttaaccttataatcatctccaaatgaaataaaatatttgtcaagtatttcttttggcattgtgcgaaaggaaaatgattttttattatacaatccccgtcttgctttttccaaaacttttttatctatatcagaagcaataa
>NC_017304.1:3466768
tgaggtttataacacgatctatttcggatgtgtatttagccagctgttccacctcatttgcctgaactttggcagcgtcagccacttcatatgcctgaatgcttacaccttcaacgttattaataaccctgtccgcatttactgcctgttccttcatggctgccgtaatctgttttacctgttcacgggcatttgcaacacttctaattatattctcgacaccattggcctgttcttttgtcacatttgtaatctgagctgcctggctcgcaacattttcaacggcggtaactatattttgtccctgtttagcctgctcttttactgtggcggtaacctgacgcatctgctctcttgcattatcaatgccttttattatgtcttcaacaccttgagtctgctcttttactgcatttgacacaagtgccgcctggtcggtgacattttggacagatgcagtaatgtcttgtccctgcctggcttgttctttgacggcaaca
>NC_017304.1:3474788
aacaagcaatcttcttgcgataaattatgtgttttcacataattttctatttcttttttgagagaatcattgatttttatttttttctctttatcagttttcttttctttaaggatgaggtattcgcgaaaacgattgtcgggtgtataaatatctttaacttttaaaggcagaatatcactaatcctcaatcctgtgttcaagccaaacttaaataacagtccatactttgggtctttaccgtttagataataatacatttgcttgatttttgctttgtttcgaataggttctacggtcattaacatgtccctcccctgactaaaaagttgttagttattaaaatgtatagatgtttcagtaacgctactcaaacacttatgtatttctaaagtaataaatctatcataaatattataaaaaagatacattgttttttatacgaaaaaaatcaaaaaaaaatactatttaatatgaaacctgctaaatataataatttt
>NC_017304.1:3479021
ttataaatatatgtaccaaacagaatatgaaacaatactataaaataaatgctgtttgctgcaagaatcaaggtcttctcctcgtaaatgctttttacatcgtaaagattggaaacaagcatttgactaagagaagaagattcccccggccacagaagagtataattaaaaactaccgttaccgggataataattaacagcgaaagtaaatttttcttcttgtttacagtcataatcctttctccctttttacaaatcttccctgccacattcaagtttcagactgattaacgaataaactacaagagccaaacaaaggagaaaaaacatcccaacattgattccgttaatggcctgaatcattacaaaatacagaagctcaccgtaataagaaaaagagctgcccgccagctttgtcagcataaacaacgcgtaaaccggaacaaatataaaaactttatgtttttttatttttaaagagcaggcaaaagcaaaaagac
>NC_017304.1:3487788
caaaaaggtcgtcatcaatatattttgaaggttcgcacaaagtggacgcagctcccttcttttgctttgccaccgtggtttcagaaagctcccatcccattgacgccagctgttccctcaaagcccgccttacagcctgggatgagcaatagggatattcctttccgtcattcatctgtattttctttatgcttacaatgttgtccgcttccttgtcggctccgttgagtgaagaatatgaagcctttgtaagatatgtaacagtaatagccttggcatctttcataattattaatcctccttgtccttgttatttttcgcattgtaaacattcaaagcaccaagaacacaataagccctgaaatcttcgaaatcaacctcttccaaaattccgtcaagaatgttctttgagaccgcaatcccgtatctgaactgcagattgttaagctggtttatgaagtcagtttttgtccttgattttctcaattgatacaaatctc
>NC_017304.1:3490535
ttattattattctatataataacataaaaaataatatacttcaataatgataaaaaataagtaaagcaagaataaatagacataactctcttatatcaaagctacaatgcaattataatgcaatttggaatatattctgatataatattttcatcaaaaaactatacaaacacattaaaggaatttctaaaaacattcaaaggtgagtttcatgttaaagcaaaagatattaaacagggagtcgggtattattacttacggaataacccctcctaagaaaaacaatacggaggaaaaaataaaagaaatatcccagaaacacattgaacgcataagcggtctggatattgacggcttggtcatatatgaccttcaggatgaaaaagagcgtgtttccgaagaaaggccgtttccctttatagaaaccattgacccgcaaatttacagtgaaaattatcttaaagatttaaaaatacctaaaatcatttacagatgtgtcg
>NC_017304.1:3494807
acctcaaagaggagaactgaaattggtggaaaatttgtgcaacaataaagatgccaacattgagcttggagtagttggagatttgaaaggaaaaatccttttcagcttcccaaaagatatgactctggaaatggtcaaaattttgtccggtatggaaatggacaagattgacaactttgcatcttcagccttgggagaaatggcgaatatcatcggaggaaatgcattaacacttttgtcacagtacaattacacctgcgatattgtccccccgcaaatttacataggcgaatacaaaccaaattccattggcaacgacaaagctttacaattgcctttattaactcctatcggtgaatttgacattaccattcttttaaaggaaaataaataaaaagggaaatttacctgtttgcacccccttttggttcagggggtgcaattatttattcatctcattgctgttgtgacaggggttatttaaaataaagttttataaa
>NC_017304.1:3503041
ttggctcaaaatccaactgcacaactttcttagtcaattatactactaaacaccattgtttgcctactataaatttaaatatttgtttgcatcacgctttttattctatttctgttccgtcatatgccttaaaaaacttgttttgtttctttccctggtttttatactcaatacgccaaacaggaatgtcatccagctccctgctgccgtcttccatcttgtgttccttaaagcccagatcaatccttgtaatagtaatatttcttatagaatcatggtgatgtataagcacctggtacacaggcattattttcttgctgttaattataccgttaatctttctgtatcttacttcaagatatgctatgcctttgtcacttaagccaacagtaatatggttttcatggatccaaaaacccttgtatttttgcttgaaaacataagttttaaggttaccttcctcctcaaccgtatccaaatgataatccgtaaccggcact
>NC_017304.1:3504122
aaatcctttatacttatatccttgtacagattgaatatatcatcaaacaaactttcaaacttgacattcagcatcaggttttctctacccgtcttgaactctttcaatatccaataacaacttagaaccctttgactgttggcatccaccgttatggcatggtttagtttgtttttatctttgttgttcactgtatactcattaaacgaaacagctatgtcattaaatttataatcaaaagtaaagctgtaataaccgttctgctccacaattcccgacaaataaacatccacaccggacaccagcttctccctgtgattgataaattccagcactctttttaaagcttcaactttgctgcctttttcgtagctgttgactccatgaagatatttgtactccaaaagtccatcggtataaatcctgtacatattgctcaaattttggaatgcaatagttttattgtaaacatcaatacttcttatgtaatcatcctcatc
>NC_017304.1:3510256
agcctcctcccccggtaaccattaccacccggtccttcagatacgaaccaatctcttcaatatcaagatgtacaggttcccttcccaaaaggtcttctatattcacatcccttattttctgcatgacaacagattcatcaatcagctgtgaaaccgacggaagtatctttaccttgcagtttgtttgggcacagccggtgtatatatcatttatttttttgtggctggcagacggcatggcaataatgacttcgtctatctgcagcttctgtattatttctgaaacatcctttgtctcacccaccacaggcactccgctgatttttttgcctattttgtatttatcgtcatctacaaacgccaccggagtgcttttaagttcaggatgggacttcatttccttcacaattatcgcgccggcgtccccggcgcctgcaatcagcaccctctttgaatttgtaaaacgaatcatttcccctttgacaattcttctaaacacc
>NC_017304.1:3513614
tttattttatcagatatcattccaagcaatttcaataacccaattgctcttgctccgcgaggcatatttgcatgtataacatcgggtttttccttttcaatgactgctttcaaatcttttgcaagaagcaaagcttttattggatgaaaaacatcaagaggaaaatagtcagaaaaccgtgcaagttcaatcctctttattcttttatccaaaatctcagtatctttatttttaggcatgaccataataacctcattatcatcacccgcaaactgattggccaatattgaagtggaaatcggtgcaccaccgttaaccggaccggcatcaatcacatacataatcttcattttgtgttcctcccaaagcaactttcttattcgtcgacatattacttttattttgaaaatcccgtattacagtcggcaagacaacaaatactgcaaacaagattccatatccatacacaggattcagcaaacccagtataacaaaatata
>NC_017304.1:3516404
atgttttggtcacataagtagctcccctctccagccaagttgtaacaaaccctatgttcatatacactcacccatttccctttattcggaacacaacattcaaccaaataaacgattccattgcatctgacactgctagttatccaatacctcaattaatttcttaattgcattcccggaagtatatttacgtgcttcttcaatacaatttttcttcatttccattacttcgtccccgtgttccaaacaatacagaattatttctgccaactctttgatatcctttgtccgaaaaatccgtcctgtcttataatcctgtactatctcagagttgtaacgccaatcggaggcaataaccggaagccctgaagcaaaagcatctattatcgttccggcaaaaccttctccctcataatatgttggaaataacataagataataatcttttaaaacatcaacagctttttcataaggagcctctcctttatattttatatagg
>NC_017304.1:3517416
agaagccttataggtctttttttccagttgtacgtatcaacgcataaaacgttatgttcaccgatgttgtcttttatagcttccgtcagagacttaacctttatggtttgtccatccaggaagttatgattacctccaaagtgcccgcatattcccacttttaacacggctgtttcctcctcatagcctccagtagcaatagcctagtttctcgattttatttttatcaaatattccctttacatcaataattactttttcgctattatcaatatttttaaagaatttttctatctgctcccaagccatatttttaaattcatcatgggcaacggcaaatacaaggcagtccgcatctttcacatcatctatatccatcagttcaatgccatattcttgttttgtatcttccctgtttgcctgaggatcaaccactatgggttctattccatactcattcaatcctttaattatatctacaaccttggagtttcttgtat
>NC_017304.1:3521480
caccaaaatattcatgcttatatatccatataaatccaaccaatttttctccatcaactgcaccgattaaaacagcttgatttgttttgatatattcatccaaaagatttatcttcttattgctttcattaatactataatcatgggaaacatcaaaatttatgtcatatatctgtacaagcaaatcccttatcctttctctgtaaagcatgaaatcatcatattgtaaggtttttattgtcatatttgttactcctttcgacgtgtaaatcttttaaaggagtctgatcaacaatggcaacgccttcccttttaaatacctttattattgtccttgcaataattgaggcatccaggcaaaacgtaatattcttcacatattctacatccagtcccaatctaatatcccattttagattatttcgcccatttacttgagcaagaccggtcaaaccaggccgaacggtatgacgaagcctctcttcttccgtataatacgg
>NC_017304.1:3526001
ttacaaagaatactgccataagatacgcagccagtgcattgggatattggatcgtcgaatgaatacgtccttcaacgtaaagaccaaaaaattcaaccggtatatgcaggaaatcaaacacattattcagccaatcaacaagtttacctccagatgcactgtcaaggccaacaacacataaacccactgatgctgcaataacagtccataatactataagcttgtctttcattgttgaagccaaatcggtaatcatgaaaaacacagcaaaatacatacaatatttcagccattctgaaattgcaagccttgtgctgacagaaccaagtatcgatataaaataagcaatcatcaacccaaatgaacagtactctatcggagtcgatatgaattttttttctttctccatatacttaaatatccagaatacagcaaagcttactaatacaaatatttctgccggcagctgttctgcttcaaaatacagccctcttacaaaa
>NC_017304.1:3527308
ttttttccagttttgcatccagctccatcttaacctcttcaggtcctctggattgcaacagataacttttatattctcccaacaatttttccatgttctctttttcttttttcatctgattttcaataaactccagtgtactctcagtccgtttttggtttgtttcgcacacaagttttgcaaacctgtcgccaaccagatttgctatctttgctgctgtctcaggattctcatcagtcacctttattgtaatcaaatctgtatcttttatttcatttaaggttattttagatgctattgaacttaggggaacatctttcatatccatttcttcacgaatatactccagtatcacaggattttttacttgttccctatagttatcaacagacatctccgggtactgcaatatgtcatcgattaaggatgaaaaattgttaacgtcaccatctcctgactttacctgttcttttatttgactctttttaatggatgaaatc
>NC_017304.1:3529670
gaagctacaactttagttggcttccaggaagaatatgtgtgatagaagtaatctcttgtaagagctgcttcatcaccagagtaaccatctcttgtagcaggctcattgaattcaattactactttgttctgtgttgcttcttttactttagcagttggaggagttgtatcttttacatactccaagtcaaaggtctttgttctcattatgtttccagcatagtctctgtaacctttaacttttactttgtaagttccttcattcaatgaacttacgcccagttctacagttaatgttctgtagtcctgtgacagtttttcttcacttacataataagttccgtcattaacgagaacttctgcatctgagctgctctgaacaggttctgagaatttaatttcaaaggagttcggacctatcaaagcaatggattcagcttccggattttcgtagtcagcaggtactacagtcttagtaacttcttccttcaagccagttgc
>NC_017304.1:3531836
tcctctgacattatacctcttctgctcatcgtatttgcctcctttttgcattggcctgaaaagaccaatgtcaaaaaattttgcgtacataattattatcctcattttttaattattaatttgttgaaattttttcagcctgctcaattctacggagatttcctgctaatacatgattttgaaggattttttggaattttttgttcccaactttctgttatgttaatatactataatatgcgtcttcaatattacttatatttactgtcatgattgtcatactatatcaaatccataaagtcagggtgatcggtatgtctttttccgcaagggaactgttggcacggcttatcaaatgtgaagccggaggagaaggagtagacggtatgaaagccgtcgcaactgttgttatgaaccgcgtgcacgcctcctacggagaatacctgcgagtctgccagggagaccttcgaaaggtgattttccagccccgtcagtttaca
>NC_017304.1:3534025
tggtgccttttacaataaaaacaatctgaacatttaccttgaccttataaacagccaggttcacacaatttcatcagagccgtcaaacaaagtatatctaaaagctgtagttaaagatgcaaacggaaaactcattccccatattgaagttaactttgaagcttcaaaaggcatgggtacggtacagcctgcaaaagccgcaaccgacagccggggtgaatgttttgtcacttacgtccccgaatactattacaaccttagtcctgatgcgaatccacggcatgttgtcattactgcttcaattgccggcaccgacacaaactcaacggtaaaactgaaccttgttccggcacccgtcgtctttgtgcatggatacagggaaactgcggatgtttttgacaatttgaatgaatttatttcatcaaaagggtatacttgcatttccctgaattatgactcaactttgggaatagagcatggtgccaaagaactggagctgt
>NC_017304.1:3537643
gaaacggctattcctccctgggcaagaaccgagttgcttatttcaatggtttcctttgtgagtatgacaacatcgtatttttcaggtatttcaagcgcagtgtaaactcctgctattccgctgcctattataataacatcatgaaactccgtaggcagctcatctgtgtcaaaatccaccaaatatctgttctcatccaaaattcattattcctcctctacgtgattacacttgttataacatacattattacatttattttagtaattgtatttattttacatcaaaataaaggctccggacaaacacatccaaaaacctcggagccttaaattcaaccactgaaacaaacataaatcagccaatccggatcattctgtccagagcttttttggcctttaatcttatattttcatcaagttttatttcatatttcatttcttttaacgcattgtacacgctttccaaagtggttttcttcatatttggacatatcagtc
>NC_017304.1:3538551
cctttacctccgcggatgaattgacataacaaacaacaactgctccgggatactttttctttgcctcccttaaagcatcagccgttatcatgtcggccataggacagccggcatcaatctccgcaagcaatactgtttttgacggcgaaagtatttttgcgctttccgccataaaatgaacgccgcaaaaaacaataacatctttgtcattattggcgcagtacctgcttagtgccagtgaatcgccaattacatccgctatttcctgaacttcgtcattttgataattatgggccactattacggcatttttttcttctttcagttgttttattctttccttcaactcattcctatccaacataattacctacctgtaaagttagttgaaatacttttaatagaatacttttaataattttaatactttaggcctgttttgtaaaggagataacaggcaaaataaatcaaaatgcttatttgtatttatgcatttattt
>NC_017304.1:3538913
ataattacctacctgtaaagttagttgaaatacttttaatagaatacttttaataattttaatactttaggcctgttttgtaaaggagataacaggcaaaataaatcaaaatgcttatttgtatttatgcatttatttatgtattaatcttaatttatgtattaatccgaatggaaatcaagaaagagttgacaaaataagaaactcagtggtaatattcttttatgcatttttcagcaaaatacaacaatacaaaggggagttaaatcatgaaaaaaattaaatttatgtttttagttggaactattttgttggcaatgtttatgtttacaggctgcggttccacaacagttgacctcaacaaatatatgacaattgaagtaaccggatatgattccaggggaactgcaaaatatacttttgaccgtaaatctttcatcgaagactattccgacaaaataaaaatcaattcaaagaaaagcagtgatacagcttccctg
>NC_017304.1:3549280
catgaacagatgctatatcgtgggatattccgaaaacagtgcaaaacatcctcaccatcgtgcagcccatggttccaagacattcagcatgctggatcctgaagaacaccgtcatacactgtggggggcattggtgggaggtcccgaccttgacgatttccatgtggatgaaaccacagactatgtatacaacgaagttgccgtagactacaatgccgctttcgtcggcgcctgtgcaggattgtattattactatggtgaagcattgggacacaaacctgttccaaacttcccgccaaaagaagaagctgtagaggagtattatgtggaaggaaaaattgaacaggaaaacaaggaaagaacccaggtaaccatcaaaattttcaatgatacctgccatcctccccgttttgagaccggcttgatggcacgttacttcttcaatatttcagaacttctggatgcaggtcaaagcatcgatgacgtgaaaatagaggttt
>NC_017304.1:3558967
atggttcaagatgaatttttcttgaaccatttgcgtactccaaactgcctatgcatataatattttttcttttttattgctcattttatcattcttttgtttttccgtcttattttttagtactattttaacgctataataacttttctgttgggctcctcacctacactgtatgtttccacatatttatggttctgcaggcacgaatgtataacccttctttcatacggattcatcggttcaagagtaatgttctttttgtatttgattaccctgtcggccaatcggttggcaagccttatcagggtttcctctctctttttcctgtagttttcaacatcaataacaatcctcttgtaaccttccttgctcctgttaacaacgagactggtcaaatactgcagtgcgtccagcgtttcccctcttcttccgattattattccaatatcgtctccttctattttaagggaaatagtgtcttcactttcttcaaccaaaat
>NC_017304.1:1211717
cgtcagattacgttattgcagaatttgaaggccacttgcctgagactgtcgaaccgggagaatccgttgatttgaacatggttgtaaaggccggcgaagaagcggtaacgggtatttatacattgaaacttgttgttggctgcaatgaaggatatacatatacttccggcattgaggtacgggttgttgaagcaaaaccggagtattatatagaaataacaggattgaaaccttctgtgacaaaaagtaatgttagttccggggcaattgaaggcgcagtgagacctggagaaatgataactcaaattatttctgtatacaatgtgggtaccggttccattaaagaccttcatgtaacgccaccggaaaaactcccgtggataaccctgactacctcaggaacggatttgattctgccgatgggtaaaggattgtccataagagacgaaaacgctcgtgcgattattgcagtaaacattttacctaatgaatatgtaaga
>NC_017304.1:672147
ctgtgagggtgtatgcctataaatacgacaatatgggaagacttattgaaaaagttgacccatccggtgcggcaatagagaaaatcaattataatttaaacagtgcccagatacaatcctttgatggcgaagaccatctgaaggaattcgagtatgataaaaatggtaggctcgtaaccacaagggattaccatgacggtaatgttgtgcatgagtggaagcagacatatgatgctgcaggcaacatttttacaaaagatgacgggcgtggaaatgaaacagtatatatttacaattggcgcggtcagttaactgaagtcagactgttggaatttgactctgtagacagcagcggtcagaagagatataaagatgtaaagactttgacacgctatacctatgatgctaacggcaatatggaatcccaaagcttcgagggaaaaccggctgttgaatatgagtacaatgccagaaatctggtaaagagaaagatttatccg
>NC_017304.1:1213758
cagtaattactcattcaggtacaatatcaaaagccgggcaggccttggagatataagcggagattattatgcttatgttgtgtattactatgtacttgacggcaaagtgtatcagggatatataggaccgaaaaagtttacaattgaaccgcctccaaaattgtatatcagctataagcttaacaaaataggagaaagtcattatgaaatcgaagccattgtaacgaataccggtgacggtacagcccgtaatgttaccgttgggctgcctgtcatacccggtgcgggaaaaatcgaggttatcagaatagtatcaggtgatggattcttccaaagggatttaagtgttcttaatattggaaacgtttatgcgggagaaacgaagtcaggaacgtttgaaattgtagcgaacgggcttgaggattggatgaatcttccgagtcttgctgtacatagtacacaggtaaatgataacattgtagtttcgccaatggctattc
>NC_017304.1:673186
aaagcttgtaaatacaacgtccggatacacagaaacctatgtatatacttatgacgcgagccataacatcacatcaaaggttgatggtaagggcaaaacagtatatacttatgatgcgcagaacaggttgaagtcggtagacgagaaatatatcaacagggtaactgtgtattcatatgatgctgcgggtaacagagaaaaagaagaaatacagttaaatggttcaatagttcagacaaatacctattattacaacgacttgaactggcttgagcgtattgtcatggttggccagaccaataaaactgtttattatggttacgacaacaacggcaaccagacaagctgctcggatgccggaacagtaaatgaatatgatgagtttaatcaattgataaagacaaccatcaccggtggttctactgttgagaatatatataatgcagaaggctacaggataggaaagaaagttaacggaaccttgacaacttatgtatatg
>NC_017304.1:673630
agaaggctacaggataggaaagaaagttaacggaaccttgacaacttatgtatatgagtacgataaggtagtacttgaactggacggtggtggaaatgccaaccgaaacgtatatggattgaacctgctgatgcgtactgtaggcaaagatagctactactatatgtacaatggacatgctgacgtaacagcgctgattaatgctgctacaggaaaagtggatgctacctactattacgatgcattcggtaatatacttgagtcgacgggaaatgtgaataataacataacttatgccgggtaccagtacgataaagagacaggattgtactatcttaatgcgagaatgtatgatcctaaaatagcaagatttttgcaggaggatacatatacgggaacgccggatgacccgcttagcttgaatctgtatgtgtactgtgcaaataatcctttgatatattatgacccgacaggaaatttggaatcaagaatatctatgc
>NC_017304.1:4993
ttttaccgcttcaaatataggagggaaaaatgcaagcaattaataatgaaatgagcaagtatgacgaaagtaacatacaggttttggaaggtctcgaggctgtgaggaaaaggcccggaatgtatatagggagcacctcgtcaaggggtttgcaccatttggtgtatgagataatggataacagtatagatgaagctcttgccggattctgtaatgagataaaagttataatacacaaggataattccattacaaatattgacaacggcaggggaatacctgtcggaatacatcctaaacttggcatatcgactgttgaggttgtccataccatactgcatgcgggcggaaagttcgacgggcaaggttacaaggtatccggaggacttcacggcgtgggtgcttctgtcgtaaatgcgctgtctgaatttctggaagttgaagttttccgtgacggacatatatacaggcaaagatatgaaaggggaaaacctgtaact
>NC_017304.1:14348
tcataacagttccaagatatttcttgggcacataatccgtcagtacactgaagccaatagagctattgcacccaagccccagtccggtaaaaatctgaaagataatcagatgaaggtaactttggctcaaagaggtaaggaaaaggaataatgaccagattaaagtacccataattataagtctttttctgttacctttgtctgcaaggtaaccccaaacgatgcttgacaaagcagtaaagagtattgttacggctgaaacacttcccatggccgatatatgcacatttaagcttttggcaatggacgaaaacaaaggcggaaaaagaccgacgacggcgtagtcgagggaagcaagaaaaataaaaataaaaacagtataaacagtcctaaaatccattttacctttagccataatttataaccctcacatgtgtataaaatatgtaaaccaatccttagcagatttaataatatattatttataaaaattgcgttat
>NC_017304.1:16923
tttaaattatacatcataaagaatcaaataaacattaaataataattacaattatgtttaaaaaccaaaaaaatacatataagtgcggaataattcaaacttcaataaccaaaactaaatttagtacaacaaaaggaggaaaaatcatgtcaaaaacagttgcagcaatttttgataattacagcgatgcagaaagagcagcctaccagataaaagagcaaggactcagaaccgacgatatttcaatagttacaaagcagggtgaaaaagatgacaatacaaagggcatgtttatgggaacaacagggcagatgaatgcggacatgaccgcgggaagaaacaaaggcggtgtgaatgacaatatatccgacggagttatatccggagggatacttggaggactggcaggattgttaatcggcgccggcagtatggttataccgggtcttggaattgtggctgcggcaggtcccataaccggacttgtttccggagcggta
>NC_017304.1:17659
gggcttatttcccctcgcttttattattggaatttattcagatgttactgtttttattctacgagtgtttcatcaacaacttcattcgaagctgcaggatcgggtgttggatcagatgtaggcgataatactgtttcgggagccggagagttggtttgtaccactttctcaacttttttggtacctctcttaattatggtttcatagggtctgtagatgcttctgtgaatcttgttgttacttacaacattaccgttaatctttactattttatatgtgtctattgtatatcccgtatatccggattgaacaaccactgtcttgccttcttcaagatttgggtcgtctatatatttgacgggtgatggctgggaacctacctgaacatgtttaagttctacggtttttcccggctcttcctttgtgccgtaaattgtaaaagatacggtgttgttctttacgctggacacaattttaatcggccagtttgtattgttttt
>NC_017304.1:23402
caatgactgccacatccgcaaacggtttggcatatatgtgggaggctttgtatatagcggcaagtatgagacttccgattgtattggcggctgtaaacagagcactttcaggtcctatcaatatccacaacgaccacagcgatacaatgggagctagggattcgggatggatccagttatacagtgaaaacaaccaggaggcttatgacaacatgcttatggctcacaggataggtgagcatcctgatgtaatgcttcctgtcatggtctgccaggacggatttattacttctcacgcaatagaaaatattgaactggtggaagatgagaaagttaaggcttttgtaggagaatacaaaccgactcattatcttctcgacagggaaaatccgatttctgtgggtcctttggatttgcagatgcattatttcgagcacaagagacagcaggcacaggcaatggaaaacgccaaaaaggtaattcttgaagtggcggaagaa
>NC_017304.1:28409
gtgggagtgtcttttttttattttggcaaaaaaaggagaatagataaaaaatggtgcgaaaaaacaggcataatcttatcctgatattaattattattgcatccctgattgtaaaaatagttttgatagtaaagtataaaaacaacttaaccttgtccagtgatgacttaaactatgtaaaaagtgcggtggtgcttgtaaaaagaggcatttacatttttcacaatttaaatgagccaacggtttttgtaactccggtatatcctttttttcttgctctggtctttaagttgtttgggacgggatttgccggccttcaggctgcaagaattatacaagcggtaataagttctgtcacgatactccttgtttatttaattgccggaaagctttttaataaaaatgtggctttgcttgctgcatttttggtggcgttctatgttccaaacattgtaacagtaggatatatgctgacggaaacgctttttacgatgcttctt
>NC_017304.1:40162
tccggaggaggatgaaagggcggaaatatttaaagtaatgataaagaaatacggattcgaaacggacatagaggactttacaccttttgcggcaaaaacggagaattataccggtgcggaaattgagactgtggtgagaaaagcttatgagatagcaaatgaagatgacgttgaaggctgtgttcttacagcggaaatactcaatgaggcaatttcgagatgcagacccagtacccagcaggtggagtttatgacaatgctggcaatcaaggaatgcgatgataaggaccttttaccggaaagatacaggcattatcttgatgacaggacgaaatttgacggagatttataatattgattaaaattttattgatttacagtttacaacaaagcatatttattataaattaaaagatgaaccattttatttacaaggaggattaggtatgggtttttttagcagacttggaagtttaatccggggtttctttggaatgttt
>NC_017304.1:48251
agcctgatataaactcggaaagggttacccaggcgattttcaaccagcctgttgaagtgattgaggaaaagggcagctggacaaaagtgaaagttgtggacggatataccgggtggcttaagtcgaagtttattgacagggattgtacaagcattatggaggaaaagtatactgacagagccgtgattacgggaaagacaaaaaaagtttattcctccgcgggaggaggagtgacgctgaaagatgttgtaatgggaactgagctttttataaaggaaaaaaaggaccgttattacgaggttgctctgcccggaggaattacgggatggattgatacaaaagatacaataaaagttccgtcgggaagtccgataccgaagacatccgcacaggattttgtggctactgtgagtaaattcacaggtacgccgtacctgtggggaggagtcagcagctgggaaggtgttgactgttcggggcttgtgtatatttgcagcaga
>NC_017304.1:49520
attaaaagcacagtcagggtgttttccagcgacagttcttttcttgcctgttccttgggtatgctcttcaaaaactccggtgccacgggaagtccataagtaaatattcggtcttcggaaatcccgcattcaatcatgtctctttttatatagtcatgggcaacaatataggcctcaatattattttgaaaccagaaagggtgatttacaaaatcagttacaattgctattgacggcacatcgaggttgtaatgttttttcaggtgtgcaatcatttgcaggggaaaaggatgagtgcacactataattgagggtttgaagctttgtatcagtctatgaattttgggagtcaaaagattgctaaaacccctgctcattctgtctatgttttttatatgttcggacattctgtaaagcccaccgtaaatttcgggtacatatttgacaatattaagatatccgtctacgacgacggtgtgaatcaaaggatttatgtattt
>NC_017304.1:52337
taagctcaggccttgctataatacccacggactacaagacggaattgttcacttatgagtttaaggggaaacttaatgataaggattttcttgtctacatcaacgccgaaaccggtaaagaggagaatatccttatgataattgacacgccgaacggagtactgacaatgtaaatcgggcaagcaaaattgcccgattatttgttttacttctgtaaagtgaaaagaaagaggaaaaagttatgtattggtaatctttaataattgtttgaaatagtctataataaatacatggtaccttttaagctttgcatttattgatgaagggggaaaaaccgtggaagagttttcaatggaacaaagtgattttgacatacaaaaagaggaagaccggaataagaataccaaaatgccacgcataattcaggttggagctttgtattctcttgcggtaatacttatggtgtttgtatccacaagactgcaaacagcattggggtt
>NC_017304.1:57339
gatattgccaaaggtaaatgcgctttcttcaattgaaagtttttatcaccagcgtttccttatatacaagtatttaatatatcatcacagtaaagcccgtatggatgaaattgtaaaggaaattacttttttactgcttgagatttataacagcaaggaggtaaaatacgattcagtcaggagagtattgacagattataatttcgattttctttgggaaaaatgtgacgaagaggagtattattattgtaatgaaaattggtactttactattttgcaggcaatatatataattatacaaggcgtcagtaaccctgatgacaggactgagaaacttaagactttgattgagacttttattttcagaaaaactgaaaacatttactcattttttaaaagatatgatgcctattttgattttatgcaaaaaatgtacataaagataaaggaagccgaagatatagaatttggtgattttgaaaagaagatgaggggtgtca
>NC_017304.1:59767
cacataaaataacatgtacgaacatattataacatataactgcacaatattacatatcaattattttacatcttgatttttaattttaaaaaatgaaagctccgggatacacaccccggagcttttgctaagttttttgaattagttgatatccttcttgtactctacattgaatttaatattgtcgaacggcactacaacttcaaattcagcttcacctgcggaccttacgccgtcattatttttgtcatcaaacaatttatatgttattttaggtccggcaatgtcaacggtacctttaacggtcagaggattatctccatcgtcccaatcgtcactactgttgacaatcagggtcatgtataatccgttgctttccaagtcatatttcaagccgtcgctaatccttgtaagggttgccagctcatcgccgctgaaagtataggttatattgtatttgccaccagatgctgcaagtcctgacaagttaacaattgact
>NC_017304.1:62848
aaggttgacaaaaacgcagagaactatcagaagcgcaaacgttcgaagataaaactttcttttcatatacatacctccctaacatttttatatttttctttctatctttctaaaatacccggctatgaaaactgagtagctgtcatctcatataaaaacatgttgagttccaaattttttaaaaccatatcagagatcatacattccaattcttatatacctttcgtctatgtatggtattgttacgtacattactttcggcacaaaagattttgagacaaaaacagatcctacaactttatgtgtgtcagattgtgacggtatagcaaaagctctgactttgacagatctaccggaagcattataaagctcgagaataaaagtggaatcttcaatattggttttgccttttacagttattttaacgtcattagttttttctatttcttcgataatgatttcgtcaaaggaaacggccaagtctttatatttaaactcac
>NC_017304.1:64255
atccagttgcttaattattccgatatataaatagcaggttcaaaaaatataaggatagaaggcgatggggtatggatctagctactattatagggttaattttaggtgttatatgtgtaatatggtctattatgcttgacggtagcctattgtcgttctgggattttgcctcggtaattattactcttggcgggggactttgtgccactcttgtttcatgtaaaattaccgaatttgcaaagataatgaaggtaactgtgaaggtactaagaggaaaagaaccaaggccgcaggacaccatcaggatgcttgtcgagctttcgctgaaagcgagaagagaaggactgctttctcttgagtctgaacaggaaaatattgacaacgattttctgaagcaatctcttcaacttgttgttgatggtgttgaacctgaagttatagttgatacaatggatcttgaattagaaaacatgaaagcccgccatgacaaaggcgtatca
>NC_017304.1:65585
tagatgaatatgtaaaggtaattgaagatgataaaagtttgacggtcagaatgaattccgtcatactctttgatcttggtaaagcggatataaaagaacccggaaaagaaacattaagaaaaatcggaacattaataaaacaactgaataaaaatgccgttatacaaggacatacggacaatctgccgataaataccatgctgtttcctaccaactgggagctgtcaacaaagagggcaaccaacgttgtattgtttcttgtcgacgaatgcggtgtggatccggtgaaactaactgctacaggcaatggcgaatttaggcccatagcacctaacgatacggaagagaacaggcaaaaaaacagaagaattgatatcgtaatagacaaacaatgaacaatataaaattaaaataataaaaggctttatgacaactttgctcataaagtctttttttgtttccgaaattgtacaatgtgatggaaatatcaggcttttaat
>NC_017304.1:67221
tgaaagatgcactgttgatgggaacaaagcttcttaagtcagcggatattgataccccggcgttggaggccggggtacttttgtgccgtgttttgaatgtggacagaagttatttgtattctcatgatgattacaacatgaccgaagaggagtataaaaagtttaccttgtttcttgaggaaagaatcaaaggaaaacctcttcaatacataaccgggcaccaagaatttatgtcccttgattttattgtaacgccggacgtattgataccgagacaggacacagagacccttgttgaggctgtgttgacgcatgtaaaaagtaccggccttgagaatgcaagaatactcgatataggcaccggctcgggatgtatagccgtaagccttgcacattttctgaaagacagcagggttcttgcattggatatttctgagaaagcgcttgaaattgccgaaacaaacgcaaagagatgtggtgtgtgggatcggatgtttttt
>NC_017304.1:68877
agtaggggagattggagttaagctttaccagttcatagtatactttaaatatgcataaagaaattaagatgataattatgcttaccgtcataatgatggatataactgaggcaatttttctgttaagccttagctttgtttccatgtaactgataacaggttcgttgacggaagagattattacggcaattaaaaaaggcagaatgagagccaggaaatagttcatgattatataaatagcaaacagtaatgtaaatgcaaggatgaggctgattattgcctttttctgctttttccgtaataaaaaattcatgttatttttctccattgcattttttaaaaatacatagaatgcatgagcatttcttcaatgagaatcctatataaatatatatgatatatgatggtgaatttataaaaaaactgatacgaatgaatatcgtgattacagttgtttattgaaagacagcataaattagttgctaaaaattggttactaa
>NC_017304.1:82398
ttgtgcacagttatggctcttaaggcacggggagtaagtgaaatttatgttactgatgtggtggacaagaggcttgagaaggcacttgaagtcggagcaacccgggtatttaacagtcagagggaagacattgtggagtttgcaaaaactctgcccggcggcggtgcggatcaggtttacgaatgtgcgggaagccgtgtgacaactctgcagacatgcaaactgatcaaacgtgccggaaaagtcacattggttggtgtgtcaccggagcctgttttggaactggatatcgccactttgaacgcaatggaaggtaccgtatattccgtatatcgttacagaaatatgtatcctattgcaatagcagccgtgtcttcaggagtaattccgcttaagaaaattgtatcccatgtgttcgattttaaggattgcatagaggcgattgaatacagtacaaatcacaaggatgaagttataaaatctgttattaaattttaaat
>NC_017304.1:108931
ttgtaatatccattggatttattccggaagaaagcataaatattggctccggttcaggagttgtccattatttgatgatacttgtagccggtattgtaattgctttggctttggtgcttccgggtatcagtacttcccatatgctgctggtacttggcatgtatgaatctatgcttacggcaataaccgagtttgatgttttttatatcggaacattgggaattgcgacattaatcggggtttttctcattacaaaaccgattgaatggactttaaacacctttccgcatcagacctattgtgcgattatagggtttgtgcttggttccacggcagaaatttttcaggagaaaatactacccgccattcctgaaaacgccggtgtaccttggtggattggttgtggactgatgtccatagctacatttattttgggatttatggctattaaatccttgtcaagatttcaggaagattgattatgaaacatgaaacttata
>NC_017304.1:118673
taaaagagtctgtttttaataaagaggctgaagataccgatttcagggatttgctggaggaaggtctcattagcctttgcagggagctggatatccccgttcccctttggctgaacaaaaacacctccgagtttgccagataccgtaaaaccttttttgacagggatcagtttattgaagatgtgaagttcgacagatttgaacttagaatggagtagaataattacatttttgttaaatctaataattttacaaaaaattacttcattttggtcttaatatggtttatagtaacattagaaaatggtatcagccaaaattcgactgatgttatttaaatttgtgtcgaactttgctgatgcaactgggtgacatgactgcatcaaattttatttattgttggaggcaaccaaatgtattctgttactataaaccaaagagttgaggcaataaaaaacaacgaagaggaaataaatctttttgtagaagagtataaacca
>NC_017304.1:120504
gacataaagaaagttccaaatgagaacaaccgaaaggatgacgataaaaaggtaaacaatgagccgaataagccattacctgacagaaaagccgatgtggaaacaagtgccggggtaaaagaaaataccgccggtccggatgcaggcatcaaaccggtgaataaaaccgataatgctaaacccaatgttggtaccgacataaataacaaagagaataaaacagtcagcaatgcgaagattgacagcggcattgacaagggcaacaaagacagtaaacccaacagtaatactaaaattaataacgacgtcaaaaaggacaacaaagataataaaaccaacagtgatgccaaaaccttcaacgatgtcagcaaagacaacaaaaatgataaagctgacggcaatgctaaaatcaacaataacatcaacagagacaataaaattactccgattaatccggataataaatttagcagcggcggcagcaaagacgacaaagataa
>NC_017304.1:135330
tacaccactgtattttgaccgtggagacggaaagcgttacagatcccttggatgctatccatgtacttttcctgtggaatcgacggcaaagaatgtaagggaaattattgaagagttaaaaagcggcaagtttgcaaacatagcggaaagagccggacgggcacaggaccaggatgacgggggcggtcttgagaccttgagaagaggagggtacatgtgatatggaagcaagagaacaaatgaatattgtaatcgtcggtcatgtggatcatggaaaaagcaccgtcataggtagactgcttgcggataccggctctcttccggagggaaagcttgagtctgtcaaagagttttgcagaaagaatgccagaccttttgagtacgcgtttttgctggacgcattaaaggatgaacaggcgcagggcattaccatagatactgcaagatgttttttcaagacaaacaaaagggactacattattatcgacgcaccggggcat
>NC_017304.1:137161
tctggatgactatgaggccaaaaagcttaaacttttaaaccagcccaatgaaatcatagtggtaaacataggacagacgcctttcaacaattttgtgcccgatgcaaacatagaagatacggagggcgctgttgaggctgtgtgtgagttgttgaaacgtcaggaaattatacttgaatattatatatgaggatatggggggttgtaaatgacaattaaggtaaatggcaaggacgtaacacttgaaaaagaggttaccgtaaaggaacttctggagattcaaaaggtggaaatgccggattacgtcacagtacagataaatgacaagattttggacagaaaggattttgaaaccttgacggtaaaagagggcgacgtcgtggaattcctttattttatgggaggcggcgcgatatgaattttaccaatgagcagatggagaggtattccagacatataattttaaaagatgttggggtaaaagggcaaaaaaagcttct
>NC_017304.1:139554
tcaaaagaggatttgcataaggttattgaagcaactttggcattttttgaggagcatggaaagcccggtgaaagatttggcaataccttggacagagtaggctgggatttgcttaaaaacaggcttgaagaagtattgaaagcgggatgatgagaatacaggaaccgtttggaatggaggaatggatatgagcgatattaaagctgatgcttttgtcgatatcactgatgttgtttgtcccatgacttttgtgaaggcaaagattgccatagaggaacttgaagaggggcaaatccttgaaattaagatgaatgagggagaacctattttgaatgtgccaaggagtttcaaggaagaagggcatagagtgcttgatgttgtcaataatgaagatggtacttttactgtttttgtggaaaagggcaaggtatgaaaaattataccgttcctggcattatgccaacgaacggtataatttgaaaactaagatatgcaaagct
>NC_017304.1:140454
gagaacaacacacctttttcaggatgtaccatttgggccaacttttccatatctttttccttgatagccttaatcgcttcctgagacttagcttcaacttcggcttttatctcacttgggctcttttggataatactgttgtttcttttaaagggttcactaaatgcaacatgtatatatgcatcctgtttttggccttcaataagaaactgtactttctcgataccgggaagctcagtcattgtattgactattgaaaataaagtcattgtttcacctgctgttccgccgggatggttgtcaacgaactctttggaaagattaagtgtgcaaatgccgttttcggtggatactgataaaagtctggtcccttttggtattgtggcaactaatccctcgtttttcggacccttttgcaattcttcaaacaccaatctttctatttgtgtatctttgcttatttcaacttctcttttttctgcaaccactttatccgcatt
>NC_017304.1:146432
tctttgcagttaacagaaatattcatgaggatattgttcttgtatcggatgtcaggggtatgaaagattatcgtctgctggagcatattgtcttggagcatcaagatctaaaaatccgtaatagtgtaaatggtgaggaggtatatccgaaaaattcggataaatcctcatttgatgatggtattttaacgagtatgcttcgcagagcctcttggaatgtaattcggataggtaaataaatgtatagtgtaataatatggacattttgacataaatattatattgttaatatacatacgtcataataaaacgctttatataaatgttggagggagatattaggatgcctaaatcaaatgaaagattagagctgtttgtgttaatctgttttgtaatgtcttcttttttgactaatctgacagtttttcctgtaaaagccgcagaggaaagtttgatacccaaaaacgagtttgaagatttcaagtttccgattggtacta
>NC_017304.1:4999
cgcttcaaatataggagggaaaaatgcaagcaattaataatgaaatgagcaagtatgacgaaagtaacatacaggttttggaaggtctcgaggctgtgaggaaaaggcccggaatgtatatagggagcacctcgtcaaggggtttgcaccatttggtgtatgagataatggataacagtatagatgaagctcttgccggattctgtaatgagataaaagttataatacacaaggataattccattacaaatattgacaacggcaggggaatacctgtcggaatacatcctaaacttggcatatcgactgttgaggttgtccataccatactgcatgcgggcggaaagttcgacgggcaaggttacaaggtatccggaggacttcacggcgtgggtgcttctgtcgtaaatgcgctgtctgaatttctggaagttgaagttttccgtgacggacatatatacaggcaaagatatgaaaggggaaaacctgtaactccggtg
>NC_017304.1:108937
tatccattggatttattccggaagaaagcataaatattggctccggttcaggagttgtccattatttgatgatacttgtagccggtattgtaattgctttggctttggtgcttccgggtatcagtacttcccatatgctgctggtacttggcatgtatgaatctatgcttacggcaataaccgagtttgatgttttttatatcggaacattgggaattgcgacattaatcggggtttttctcattacaaaaccgattgaatggactttaaacacctttccgcatcagacctattgtgcgattatagggtttgtgcttggttccacggcagaaatttttcaggagaaaatactacccgccattcctgaaaacgccggtgtaccttggtggattggttgtggactgatgtccatagctacatttattttgggatttatggctattaaatccttgtcaagatttcaggaagattgattatgaaacatgaaacttatatattca
>NC_017304.1:198879
gctgacaattaaaattaacagaggattattaaattgtaaactgcaaaggagctgcgatatgaagaaagtgctttttgtgtgtaccggaaacacttgcaggagcagtatggcggaaggcctgtttaatcatgccgtggagaatgataaagacggtttgaaagatttcagggccttttcggcgggactttccgcttttgaagatgactgggccaatccaaaagcggtgaaggttttaaaagaacattacaatgttgatatttcctctcaccgcgcaagaaagattacaaaaagtgatgtggaaagttcctatatcatactgacgatgaccaaagagcacaagaatgctattttgaaaatgtttcccggagcggcggataaaacctatacggtaaaagaatacgcttacggggatgacgcaaacggagactataatatggatatcagcgacccttacggtttcccggaagatgtgtacaagacatgcgccggggaaatcaagg
>NC_017304.1:252647
ttactgtttcttttgcctgtttgatgaatgaatccgacaaagcctttttaattgcctgttttatttcttcctcgtttgggttgcaatttatgacactggtggcttgtattcttcctttctggcgttcgccgatatttattgtcggaatgccaaaactgggcgcttccagcagcccgcttgaggaattgcctattatcatggcactgtgtttcaggacacttaagtaattaaccgtgcccagtgaggtaaaagcagtaatgttgtcattttcctctgcatatttgtcaataagccggtttataatgcgcccgtcggtgtcggcattggttttggtaaatatgaaattcatattcttatatgccttgcatgcttcaagcaaagcagtaatgtgcttttcggaagtgttttcttccagggttaccggatgaaaacatgccattgcataaggcttacttaaatctatctttaattctttttccaattcatcttttgacaggagt
>NC_017304.1:308547
caaaagtcagggtaatgtataccaaccactttattatgagaaacaatcttcccatcaggattgccaacagaattatcacgcctttggaatccaatattattgctgtgtgcaaccggggacgggacatgatgatttccaacggtataaatccaaagaagattaaagtgatattcaacggagttgacgtaaaatactggagtgagccggtggaatcaacggtaagagaagagtttcagatagatgacgatgtgtttgtaatgctttgtgcctcaagatttgcccatgacaaaggacacaaatttttaatcaatgctctttatgagctgaaaaaaatgaccaatcggaagttcaagtgcatcctgtcaaacgacgggccgctgcttgaagagtgcaaaaaacaggttgaggacatgggcctttccgacgttgtgatatttgcgggatttcggaaggatataaaaaatcttatatacgggtgcgacctttatattaattcttcc
>NC_017304.1:324650
tctattctccgttggcatatgttttgtccggaatatttgtattggttttcggaatatactttttaactcagacaatgtccaaagtgggacagggtattgcccagtttgtgtttggtggacagctttattttgcaagtttttggcttgtcatgttgattcccatattgacaatgagagtgtttgctgaagagagaagaaacggaacggaagttttgttgatgacttcaccggtgagtgttcctcaaatagtaataggaaaatttcttgcagcatttaccgtatttttaaccatgacggcgctgacggcaattttccctattataatatccataaaaggtgagctggttctttcagccgcattatccagttatctcggctttatattgttgggagcttcgtttgtggcttttggactttttacttcttccataacggagagtcagataatagccgcagtgctgggaaccgtaacgctgttctttatactgcttatagaccag
>NC_017304.1:347536
caacggtattgaggttacagcctacatccccggtatcgggcacaaccttcaggaacacagtgttgtgttgataaggggcggaagggttaaggacctccctggagttagatatcatattattcgtggaactcttgatgctgccggtgttgcaaaaagaatgcaaggacgttcgaaatatggtgccaaaaggccgaagtccagtgcggcagctaagtaaattcgtgcaacgtgcatgtacgatgtatgaaaaaattgtaatgtaacaaaataataagtgccaggtacgttgtttatatataaatttaatatatcagcaactacgggcactgacgacgactgaaagcagtcggcgagtaccgatgatattgtctatatcatgaaaaggagggaagaaaagtgccaagaaaaggaaatgtgccaaagagagacgtattaccggatccaatatataatgacaaagtagttgcaaagcttatcaacaatattatgattgacggtaa
>NC_017304.1:362555
tcggacttatccccgaatttgtgggaaggctgcctgttatagtcactttgcattcccttgacagagaagctcttgtgaagatactgaccgagccgaaaaatgctcttgtaaagcagtaccagaagctttttgaaatggatgatgtgattttggaatttgaaaaagaagcgattgaggcaatagcagacaaggcaatcgagagaaacaccggtgcaagaggattgagagcaatacttgaagagattatgctggatgtaatgtatgacataccttcacaggagaatgtggaaaaatgcataattacaaaggacacggtggaaaaaatggtaccaccgactgtaataataaatgaaaacaagaaatcggtaaaaaagccgattaataagaaatcccgtgtaaagaaagagtcagcctcctgagaatgtgcagaaataaataatataaatattggcaaagccgaaagagctaaaagggtgagaaattatcctgaaaggctcttt
>NC_017304.1:389676
ggtactatagcgcatataaggtattaagaaatgagggaataggaacatcaaagatttatgatgcgttggaaattgctattaaaatatcaacaaaaaatattgacaggcttccgggtaaaacattaattgccgcggacgtttccggttctatgaattttcctgtcagtgcgaaaagcgatctgacttgtgctgaggttgccgtattgatgctgtcaattgcaaactatatatgtgaagaaagcattacaatgacttttgacgacaatctgtatgcatgtaatctgtcaacgcaaaacggtataattgccaatgccaacagtatcaaagtaaacggcggtggaacggatattactttgccgttgcgctatttgctggacaagaggatatttgttgaccgcattattctgttgtctgacaatgagataaacgcagtttatacctatgataccggtcgtgataaacccaaaacctgccaggctttggttgaaagatataagaag
>NC_017304.1:432660
ttaaaaaaatatgcaggagggtgaaaaatgtataaaagattattgtcgtcagtactgataattatgctgttattatcagcctggtcgccaatatccgtacaagcttctgatggaatcaatgacattagaggtcattgggctgaagaagacttgaacaaatggatggaaaaaggtattttggtgggctaccaggatgggacgataaggcccgataataatatcacaagagccgaatttgtcacattaattaacaaggttttcgggctttatgaattaagccgggagcaattcgcagatgttgaagactcaaaatggtattcccgtgaaatattaaaagccagggctgcgggatatattgcaggttatggaagcaatgttttcaaacctgacaattatattacaagacaagaagccgttgttataatcgcgaaagtttttgaactccaaagcggcagcaattatacaagcaagtttaaagatggaagtctggtaaaggaata
>NC_017304.1:439057
atgaagaacttaaatggcaaaagagtaaaaagcactttacatggtacttttaaagtaaagtgctttttatattacaataattttagatacaaaatgacaacatcaggtaaaattaattgtaatgtgaagaaaaatatagtaagataaatataaagggagaaaacgtcttgcttctatatttattctacacagttctgtatgttgcattgtctgtttttcttgccacggttatatcgtgtcacattacagtaatgttacaacactgcataaaggaataatgaaactgaattaaaattttcatttatataaatttatgcagggaggaatctctatggagaacaaaacttcgataaaagttttcctggcattgatgcttgcggttcttatgccggtggtttcatgcatcaatgtgtcaaatgcagtgctttctgacggggataagtatgagtttgaagacggtatccataaaggtgcccagatttataccgactatgtcggcc
>NC_017304.1:550168
aatactgtctgcccgagtgtgcatacaaggtatcctgatttccgataaaaatacaatttttgattatttgcctgtcgccgcggatataagcagctacggcttgcttgtcttttacgtcgatactttcatcaaaggaattttcaattgtgatgttttcaaggattgtgtcagttccatagagatagaatgatgcggaaccggatgtaccgtatgtggtgccgtcaggttttagtttacccgcataattgtcatatgtaatgattgtttttgtattgctttctccgatgaggtgtatgttgtttttcctgattgtaacaacttctttgtatgtaccgtttttgacaaatataacggttctttttgaactgtttgacggtactgaatcaattgcggcctgtatggttgtgaaattgcctgtaccgtctttggcaactattatatccgcattgaccgctgcggaagacacaagctgaattctattgattagtaaaaagaacagg
>NC_017304.1:582669
tcggatgtcatgtggacaatgcagcaaattctttttatgagagcggacaaaagggttgccatttttctgtgggatgaattggccaaaagcaatcatacaaccatatatctgacccatgatgaaattgcccgttatataggcagtgcacgggaggttgtaacaaaagtgctgaagtactttgccagggaaggcgtagtgtctttgggtagaggaaaaattgaggttattgacaggaataaactaaaaaaatatctgtaatgtgacttggttacatacaccaccttggctttctgataatcttttgtcagaagaccaaggtgtttttttaatggaggggtgaaaatgtcaccgaaaaaatatgcttcagttgaccggagccgatgcgcttcttgcggtgaatgcacccgagtctgtcctaaaggtgcaattaatgtgttctatgggtgttttgccgcggtaaatatcgaaaactgtatcggttgcggcaagtgtgcaagggc
>NC_017304.1:587973
ttctataattattcctatatcctaggaagctaatggcgttactttctttccgttcactataatctcacccgacgtcagtgtcataaagccgcatatgcacttgaacaatactgttttgcccgaaccattgcgaccgataattccgtgtatttttcctatctcaaaactgacatttacattatttaacgccaccgtttctttaaatgctttacaggcatctcttacttccactatattatcacattaccaactgtattgttcattttttaccatcctttctctccataaatcacattattccatgccttcagccgtgtttatgtcttttcttgcaaagaatataacggaaagtatactaagtgttattgacactccaataagaaatgcaacggcatatggaattgacggagagtcacccgtgttgtgccaatccagatactgcaggctgctccagctaagcggtgaaaaataataaactttcagttctcttgttatacacc
>NC_017304.1:671689
gggcaatgtaaggagcgtaacttatccttcggatgaatcgattggatcagacaaagttgaatataagtatgattcaatgggtaatgtcaagagtgaaaagaacagcattgatgtaattaaggagtatgagtatgatgaacagggaaggatgctcagcagcaaaatctatggaaccggtggaataaacaaagagacaataacacgctacggctatgatttacaaggtaatttggcatatgaaattgctccaaacggtaatgttaccagatatcagtatgacgaactgggaagacttataaagactgtagtgaacaataagaaattgatcgatcctgacacgaaggagataagtactttaagaacatcacagcatgaagaatatacatgctatgacaaaaacggaaatgttgtaaaagaagtggaaatagtaaagtctataggcaaagatacaaaatcgtctgtgagggtgtatgcctataaatacgacaatatgggaagac
>NC_017304.1:682145
atgtgcctttaaaagaccgcagcggtgaagttttaggaatgtggtttgtcggtatgccaaaaagcaatattggcagcaaggacagccagatacttatcatgaggatttcaattgttgttatttccgtattgtgcggtatattgggctgcgcattgttaatgctttatgtaaagaagtttttaaacgatatagatacccacaaggtttcattccttgaatccaattcaagcggtaataaaactcagcgcaaagttgtaatgttatcattattccttataggcacgtttttcctgatttggtttactgtacagggcttcacaatcggtaatgtggtcaacaaccttgaagacagtaatataaaagacaggctgaatgcgtgttcacaactgggagaaatgttaattaatgaaatgcataaaggggagtggacaattaagtttaacaaactttataagggttcccttcttttgaatgatgacacttcaatagcggaaaaaatt
>NC_017304.1:770077
tgaggaaaatgacactattaagtttttagaaacggaagtggatgaggaaacaaatacgataaaaacaacggttgatcattttagtatttatggtgttatagatatagtaaggtttgcacagagttggggtataaaagacattttggataaacttttaaaccctggtggagaaaccataccgcctgttgctgaaataggacaggcagatatagtttttgttattgatacgaccggttcgatgggctcagtaattaataatgtgaaaaacaatattacaaactttgccaacacattaatggaaaataatgtagatgtgagattggggttaatagattacaaggatttagaagaagatggcatggattctactaaaaaccttggatgatttgacaatgtaagtgattttattgcaagtgtaaacaatatgagggcaaccggaggaggagatgctcctgaatctaccgtggatgcattggaagaagcaagaagaatggatttca
>NC_017304.1:800701
tcatggcatttctgtcgttgatgttcggtgcgattgcaggctcaaccgctgccactgcgtcctgcgggtttgcaaagaatttaagaaaagatatgttctatagtattcagaactattcttttgaaaatatcgacaaattcatgacatcttcactgattacccgtatgaccaccgatgttaccaatgtgcagcatgcgtatatgatgctcattcgagtggcggttcgcgctcctttaatgttgatttttgcatttgtaatggcatttgtaatgggcgggcgcatggcatggattttcctggttgtcgatccgttccttgcaattggccttagtgttataatttacaaagcattgcctttgttcagaaaagtgtttaaaaaatatgacgctttaaaccgttccattcaggaaaacattaaaggtatgcgtgttgtaaaatcttttgtccgcgaggactatgagcaaaagaaatttgatgcggcggcggaagatgtgtgcgcg
>NC_017304.1:802073
catgcccgagacaaccaagataattatcgcccagagaacggcttctgttgaagatgcagacagaattatagtaatggatggcggaaccataaacggaatcggaacccatgagcagttgctggctgagaatacaatctacagggaaatatatttttctcaaaacaaggcaggtgtggaaagtggaaaataatgtcaagaaaaacaaaaaatcgattgtgcttcgattgttcaaagatatattggagttttacccggtaatgttaccggttgctattgtgtgtatattattcaatgcgactatcagctctattccggctgtatttatgcaaaacgtgattgccattgtggagaataactggcggaccggagactggaatgcggtagggggaaggatattatcccttgttgccgtattggtggcattttacacgctgtcgatccttagcggtattgcatacaaccagatgatggcgattattacccaggggactttgaagaaa
>NC_017304.1:926194
gaaaagagagaaggaggcaaagcattttgtcggaacaggtattacactgatgcctaccgtcggactgttaattttctgtattgtatttgttctgaaaaaacaaattcttcttctttgtggtgccacggagaatgtacttcccctggctatgacctatctcggcattacagccataggactgcctttccagctctttactactgcaagcagcagtttgattcgggctgacggtagccccacatattctatgatttgtaatgttaccggtgctatattgaatgtgttcctggattggttgttcatgtttgtatttggctggggaattcaaggtgctgcgacagcaacagtgattgggcagattgtatcctttctcctttgtgcaatctactattttaagttcagaacctttcaaataacccgaagaatgttgggtataaaatggtattatgcaaaacggattgcaaaacttggaacttctaatttcattaatcataccatta
>NC_017304.1:948812
gcttttttagaaaattgagtacattaaggaacaatgatgcaagcagcgaagaaaccagtgacacaacggtaatctgcgtattgatggaaggaccggcagtatctttgaacgggtcacctacggtatctcccacaacggcagctttgtgtgctgttgaaccttttccgccgcaatttcctgcctcaacatactttttggagttgtcccaaagaccgcctgcattggacatcagaagtgcaagcaggagtccggaagtaatgttaccggtcaaaaatcctccgattgccgatgcaccgccgataaagccgacaagtatggtcgagaatattgcaactaatccggcagggatcaattccttaagagagcctgttgtagcgatatctatacacttgtcgtaatccggtttggcattttcctttccttctttaagccccggaattgtatcccattgacgatgaatctcagcaaccattctctgagcgtttttgtcaacacccagc
>NC_017304.1:986915
atataagcacggacggtggattaacctttaccgatacaaaggcaccgcagcttcccaagtcggttaacaagataaaagccgtaccgggcaaggaaggacatgtatggcttgctgcaagagaaggcggattgtggaggtccactgacggtggatatacgtttgagaaactctccaatgttgacacagctcatgtggtaggcttcggaaaggcagcaccgggacaggattacatggcgatttacattaccggtaaaattgacaatgttttaggattcttccgttccgatgatgccggcaagacatgggtgcgtatcaacgacgacgagcacggatatggcgctgttgatactgcaataacaggtgacccgagagtatacggacgtgtatatattgccaccaacggaagaggtattgtttacggcgaacctgcttcagatgagcctgtacccactcctccgcaggttgacaaaggcctggtgggcgacttgaacggtgacaat
>NC_017304.1:1211709
ggaggaatcgtcagattacgttattgcagaatttgaaggccacttgcctgagactgtcgaaccgggagaatccgttgatttgaacatggttgtaaaggccggcgaagaagcggtaacgggtatttatacattgaaacttgttgttggctgcaatgaaggatatacatatacttccggcattgaggtacgggttgttgaagcaaaaccggagtattatatagaaataacaggattgaaaccttctgtgacaaaaagtaatgttagttccggggcaattgaaggcgcagtgagacctggagaaatgataactcaaattatttctgtatacaatgtgggtaccggttccattaaagaccttcatgtaacgccaccggaaaaactcccgtggataaccctgactacctcaggaacggatttgattctgccgatgggtaaaggattgtccataagagacgaaaacgctcgtgcgattattgcagtaaacattttacctaatgaat
>NC_017304.1:1316017
caagccttttacaatgtatcttattgcagcgtttttcttgaaagtagtgttcagtaggtggattggtccggatttagcgacagactatcttgcaggtgcagtattattaggagccgcaccatgtaccgccatggtattcgtatggagttatctgacaaaaggcgaccctgcttatacattagtgcaggtagcagtgaatgacctgataatattgtttgcatttacaccaattgttgcattcctattaggggtaagtaatgtgaccgttccttatgacacgctgatattatcaacaatcctgtttgttgttattccattggcaggagggtaccttactagaaggaacatcattaaacataagagtatagagtatttcgagaacatttttctcaagaaatttgataatgtaacaatcgtaggtttgcttctcactttagtaattattttctcgttccagggtgaaataattttaagtaatcccttgcatattatattaattg
>NC_017304.1:1458960
tgggagatgaagtggtaagcagcactaaaataaggaattatattttagaaggtgacatggagagggtgtttgcatttttgggaagacactattccgttgccggaaaggttgaaaaaggcagaagagtagggaataccattggatttcccactgccaatatttatccggaggattatcttgtgcttccgtgtcatggagtgtacataacaaggacccttgttgacggcaaaatgtatcatagcattacaaatgtgggtaacaaccctacatttggaggagtggacagaatttccgttgaaacgtacatatttgattttgaaaaggatatttacggaaaagaaatagaagtattcttcatttctaaaataagggaggaaatgaggtttggcagtgtagaagaacttatagagcaaatacacaaggatatagaaattgccaaaaaagttttggcggaggatttggcctgattgaatttgtaagcggagtgaaagggaggttaa
>NC_017304.1:1500386
gccttgtattgccagcaaggtggtaaacacagttgaggatgcgctggattttgcaaaagaaatcgcttatccggttgttgtgcgtcctgcctatactttggggggaaccggcggcggaattgcttacaatgaagaagaactgaaagagattgcatccaatggtttgaggctcagcagagtacaccaggtacttatcgagaaatgtatcgccggttggaaagaaattgagtatgaggttatgcgcgacagcaagggtaatgtaattaccgtatgtaacatggaaaatatcgacccggtaggagttcataccggagacagcattgttgttgcgccttcccaaacgcttacggacagagaatatcagatgcttcgctcctcggcactgaagataatatcggcattgggcatcgagggaggctgtaacgttcagtttgctctaaatcccaacagttttgaatatgcggtaatagaggtcaacccaagggtgagccgttcctcgg
>NC_017304.1:1694511
ttagaatgttaatacagatgaatttgaaagaacagttaatacaaagcttacaagaatacatgaacaagtatcccgaaataaacgatattattgtctataaaggagatactgaaatttaccgggccaatgaaaaaagtaatataaaaatcgacaataccgttatgcaaagaagcggctttgtacaaggtgatcatataaacgtttacagcattgaagatattgtagattccaattctgaaactattggaacaattgtaatgttacatgacataacggctggcaacaacttgataaaaaaaataagtacatctcttgaaacaaacgcttttctttatgaaggaaataaactggttgcaatgagtgattccaatggaaatgcgtatgataataatgaggatgttacaatagatttggaaagcatcgaaaaaggtaatgaatttttaagctccgcccagagaatatttgatggaaattattatttgtattgtaaagaaataaaa
>NC_017304.1:1863209
atccttccacttcaggcttctgtgtttcaacatagtcaattatatacctttccgtcatttccctctttttggccgggtcttcaattcttctgtaataatttgtcgccacattgcttatatactgctgacactgctttagacattcttcaaaagtcatggatgtgagcttgcttcctgaagtattggttctatgtatatactttgctttcttttgaagttcacttacagtacttctcgataacattacaaaccctccaaaaaacagttactttttcgtcaatatattaaccaacgaattcatcgattccttgtactttttgttgattatcaggctgtcagcgatatacacccttccttcaagcgaaagatcaatggcgcctgacacaaacggaaattcggcaataagcttcaatttcatatcttctattattgttttgtcaaatttgacaccgtataaattatttaaaatcacattcataagcttcgatacaccaattccc
>NC_017304.1:1871713
tctgtgtccggtgtaagtgagaaaggtgctcccttttcaaacttaacttccttccatcttgaagacggtgcagtttcttcctgggaaaccggtccgtttccgtctgcggaaacataacctgctgcctgaagagtgataagtgtgtaaggaacatttttgctaagtgccttgtcatggaacgtggtaactacagaagcaggtgtactccactctcccttaggtactccgccgtcctccaaaaggtatgtatcactgtaatgcagccagtcacttcctgcatttgagaagttgttttcccagttgtatcctgtagttctgtttccgccgaacctctttgcagtaactgttgcatcaagttcctgattgcttccgtatatatacgggctgattggctttctttcagcagaagtatctatcctgatgtcaaccacttttgcaggttctgtaggattcggagttactcccggttccggcgcaggtcccggattaacctctgaacc
>NC_017304.1:1984372
tcaacatccgcagctgcaatgaacttctggtgctcttcaggatctgtgaattccaaagactttattacatatctttttaagcgtgaataatccgtcgagtttattcttccgtcaaaattcacatctccgagcattattccaggtactgatgtcggtgtaaccgaaggagtggggccaacggtgattgtcggcgtcggatcgggctccgaacctccgtccggtactttaccccatactctcacattaccgtcatacaacggtatatattcagtctttttgcttgtaaagccctgctcaagtccctggaaggagaagtcgttggtattgtcccagttaccctctccatacggcgccgtaatagtgaaatatacatccctcttgtattcatttattcctccggggaatatgtttattcccgtaaagtcaatgtttacataataaatatgattgtccggatcccacggaagaagctgtgaaaccttggctccgccgttagtagt
>NC_017304.1:2117513
catctttattgtttccattatttcaaaaggcattaacacctgaattttcccccttatatacgatgcatggaattaaaaatatcttcgtgctgaatccttactgaaagtcccatttcaacaccctttttctcaagccggtcagccaactccgcaaactgaacacatagtttggatatatctacaagcatcaccatggtaaaaacgtcctgcatgatggtctgagaaatgtccaaaatgttcacattacaatcggcaagaatgttgctgatacccgcaatgatacctattttgtcctttccaataacagtgataaccgctctcatccttattacctccctcttataaagagtattatactatcgggaggttataatatcaataccgtaaaatcagttgtcaacttcctcgccgatgacaaaacattttttatctcttaacattttttcaatttcctctgccggcagcggtttgctgaaaagatatccttgagccttgtcaca
>NC_017304.1:2219235
tgtcaagtattctgtacaatacatcctttgctttgctttccaacatattgtccgcaacccatcttacaagaaaactcaccaatgtcttgggaatgctggcgtttactgcatacatcgacatatgatccccgttataggtacaccagcccaatgccagctccgaaaggtcaccggtcccgattacaagaccgccttccttgtttgcgatatccattaatatctgcgtacgttccctcgcctgaacattttcataagtaatgtcatgtatgctgggatcgtgaccgatatccttaaaatgctgaagacatgcatccttaatatttatttcccgtatttccacgtccattgacttcataaactccatggcgttggtataagtcacatcggaagttccaaaacccggcatggtaattgccaaaatattttttctagggatatttagcaaatcaaaagctttagcggttaccaaaagtgccagtgtggaatcaaggcctcccgat
>NC_017304.1:2303686
attgccaaagtaattgccgacaacaaagaacttttcagcaaacttgagagaacccgaaacataccgaaaacagaactgttgaaattactcaagataaataaaaagacaattgagagaaaccgtacattcatcatagccgctgctttgatctttggaaacgacttcaacttactcaaggactttctagacatctcagaaccaggaggtgacaacattgaacggagcacaaaataatatgtcacattacacgggaatcattttgaaactggaaagtgacagggcaatcgtattgactgacgggcttgattttatggaactgaagctcaaacccggcatgcaacgcggccagcatgttattttcgatgaatccgacttgtattcagccggtctcattacgaggtataaaagtatcattatgcctttttctgcgtttgccgctgccgctgcagtttttcttgtaatacttttcagtctgagattcgtttcaatttcccaggaat
>NC_017304.1:2332324
atatcatcggctttttcattcttgagtggtctattatcatctttattcttaaaagctccgcataaaaagtggatattccctcgttcaaatcatctacaaccctcattgaagtgcatatatccattacggagcatgtcatttttttggcacaaacggcggttcccgcataagcaagcagaagatttacccccacagtcctcaaaagcgtggttttcccggacatattcgaccctgtaacaatacagattttattgtccatattgatactgttgcacacacgtttaccctcatttatcaaaggatgtcccatgtcaacggcattaaagcaaaccttccggtccgatatttcagggaaagcccattcggggttcatctgcgcaacaagagccaaacttgccaaagcttcaaaatcacctatagtctcaagccagattcgtattgccttaccggcctttgctttccatctttccaatgcaaacacacagtgaatattccagaac
>NC_017304.1:2445067
caatatggggctttccgtttctgaatctcagatagagctttttgtcggcatcatattcataataggatttgtactcgccagaatatgagaggtttatcttctcagcctttttgcctccttcaagctcctggtccctgttatgatatttaaacaccatttctttgtccgtagtagttctgtaattaaccttttttgcgtattcctccagtttttccattgacgtgtaagtatcctgccagtttgatttgtcgtttgtaatgtcccagaaaactccgtaagcaccgtttatattgtttaccccaagcttgggtatatccgccattgccataggactccatccgatatgtacataaattgcgtcatgttccaatgcatagtcaaggaaatagtggcgcgcacttctcacaggccctatgagttccgttttctgaccccagaacacaggcatgaaccttgttatgccaccctcaacaattacctcataaataacttgggcctgg
>NC_017304.1:2504867
gaaatgatttctgcatagccgccgcagcttacgtggaaggtcatgttaacagcaaacgtcttaaagatgatcttttgtatcttaagcaaaaagtcgacaccggggttgatttccttgtaacacagttgttcttcgacaaccggctgttctacgattttctggacaaaacagcctcaataggtatcacgtgtcccattactcccggaataatgccgatatttaaagccgaccagattaaacgcattacatatctttgtggtgcatccattcccgcaaaactggtaataatgatggacaaatacggcgataacgacgaggacatgcgcaaggcgggcatcgagtacgccagcaatcaaatacgcgatttgattgacaacggtgtggacggcatacatcttcttacaatgaacagacccaaatccaccagggaaattcttacaaatataggattgttaaaatagttttaaaggggtatatacatataaactatcttgtatatg
>NC_017304.1:2575683
cagctttaaccaccgtagaaacagtattattttccatattactttccacaggattttttccgtcttcatttattacaaactctatatacacatcacggtcaggcattttaaactgagcataaaaaagtccttccttatgttctgcagatatatttactgttccactttgattattattatttgacgaatcggcaaattgaagttcgtattttcccgcatctaatggaacatctttatcatcgctgtctttcgtagtaatgttccatttgaagctaacgttttccaaatctatatcgaagtgtgatttaacttttactgcaaccaatactttgctgccttctgtcacacttccaggtatcgtataaaaaccaacatccaaatcatcagcaaccatatcaaatggctttatgaggaacgatttatagttgaggttgttatatccgttccagtagtaaaatgctatacccagtccccatgcatgttccgtcggaggttgtatt
>NC_017304.1:2580014
gcaggcggttcttcaccccacaaaagcacaccgttgtcatatacaggtatataaggagtcagtcctgcaaaggatgtagcatcataatccggatcctttctcaagttctgatatgaccagtcgttttcattagaacctgttatgccgtctctgtatttgattgttacatgggcatctttttcacacatctcccactcggcaggcataatcatggttcccgtaaagtcaaccgtaaagtagtaaatgttgtccctgtaatgcttcaaacctataagttttgctccctcgttctgtccaagacttatctgaacgtcatccacagttcctccggactcaaacacttcagttaaatccatgaagtaacggacagacaacttatccttcattgtcggaggccatccggaacggttgttaacctgaagcagcaagtttaaggttccatagccttcgtaaattatccagccacggcagaagtattcaacaatgtcgtcttccggtgc
>NC_017304.1:2638485
caatgaggacatacccgtataccattgacaaagcctttttggacagggttgagcaagtggttgactggtcactttcaagaggttttgttacaattataaattctcaccatgatgactggatcaaggaagactataacggaaacatagaacggtttgaaaagatatgggaacagattgcggaaaggtttaaaaacaaatccgaaaatcttctgtttgaaatcatgaatgagcctttcggtaacattacagacgaacaaatagacgacatgaacagcagaatattaaaaataatcagaaagaccaatccaacccgtattgttataataggcggaggttattggaacagttataatacgcttgtaaacattaaaattcctgatgacccatacttaatcggaactttccattactatgacccatatgaatttactcacaagtggagaggtacatggggtactcaggaagacatggatactgtagtaagagtatttgattttgtt
>NC_017304.1:2650639
tagaagcactttcccgctgtcaattcctctattgtccctactttattagtcctcttgtcgccttttctcgtattaaggaagaccttcattccttctgtgcatttttcaggaatataagaaaacttctcaatcccgtcaatataagagtatacaatcggatagataccttccttgaataaatcgcaaaacacatcgtaaatcccatcgtcaaagtagtttgcaatcaatatttcctctgtcacattatccatgacaaacgtaccgttgtatacaatgaccgggatatgagaattcagtccttttgtaaccttctttgctgtcactaaagaacgggccgtggcataggaaaaaagcatacccttttccgtcaatccgttaattgtatcgatagtaaactgagacaaagtctcatcacttcttaaaagggtcccgtccaaatcagatacaaacagtgtcttcaactctacatctcctttaaaatattcttcattattaccaat
>NC_017304.1:2695249
agtttcagcggaaacaccgcttcatgatgggcctttttctgcgccgggtcaaaaatagtccaattgtatttgctataatcatccacctgcaaagtatttccgcagatcatgatttttgtcggcccgacaaaacgctccaacatctgtttatagccttctaacatggatgtataacctatcttgtcataaatactttcatcacaattacttgttgtgataagcagaaccggaatcatatgttcattacaattgggccgttccttattgtaagttaaggactgaaaaatcagccgctcataaagtgccctgaatcctgccgtcaaattccccagataattcggcgaaccaagaataagtccgtcagctttacgaattttatccaacacttccgacaaaccgtcttttgatacgcatctcccgaatgtcctgggaagtttacatccaaaacaggaaatacacccttgaaaaggctccagcttgtaaagatcaataatatccac
>NC_017304.1:2872729
ttcatttttctgcaccatcttaccaactctttaacgccttttaaggtatgggaggcacagatgaagagattaaaagttttctttcctcctggttcaatcttcccaatattaaaggacatggccccatccttcatcattcctatggagtcatatccgtaaagctccgtgtaccttgcacagtcaaaagcgttattccccaattgaaactgtacaacttcactgtctgatgaaattgaaatatagtaattatgcctgtaatgaataagagcatccacattaaagtcaaacagagtgcttcttagttcaggagttgtagagactgttgaagaatattgaacaaaaccaagatccacttcatttggcccaatattttctattacatatcttcttaccattacatccctgtctttcagaacaaagtccgtctgctccactcgaagtcctctgccgccatcctcacatattgtttttagaatattggtgtcttccacataatactg
>NC_017304.1:2883257
aagtatcatattttatgaaaggtatttgaatttaaccgccggtatttcctgtaagttgccttttttaaagttatttgttgttgacatttgcacattaacattgtacattaatataaaagaatcaaaaagcaagcaacaagttgtttggcagaatggtagaatggtatttaaggtatcaaaaaagtaaaatgattaatttaccatgattaatcagtcaggacggttagaaaggaaggaatgtgaagatggttattgtaatgaaacccaactcaacggaaaacgacatcaacgaggtagcaaaggtattgacttctttgggacttggggtgcatatttcaaagggttccgaaaggactattatcggtgtaatcggcgacaaaaggaagctttccgacgtacctttagagcttatgaacggcgtcgaaaagctgattcccattgtggagtcatacaagctcgcaagcaaaacttttaagccggaacccagtgtaatcgacgtc
>NC_017304.1:2955633
gggtaaatcacacgattggattttattcttccaatagtatgataccctctcttaagagcatgaagcatcaattttcctgatgtataccaagcatctacaagtaaatacgtagtttctgtaacaggcgtaaattcatcaattagctgcattgccagctcttgcttattcttaaaaagcttcttggctttttgtccaaagaactgctttctaagatagagcttaaagttaagtggtaaggagtactcggagattttgtaatgggaagtaactacacagtgagaccacatggtcttaccatcactgtgagaatgatgatagtcgaggccttcgattttcttagtagaattgtcttttttactcaaagtgtcatctactatgaaaaaacctacagttccctcgggtacattctcacgaacagttttaagagaatgatttatcctcttgtaatctacgtattcgttactccatttatattctccaaggaaccttgagccactact
>NC_017304.1:3031867
cacttagagccctgtcaatattaacattcgtctgtgataaataagacattagcaggtaagccttacctatattagcataggcaacagcataattgtatgaatcactatccaatgtataaactttaagactttcttgcatacacgaaatacatttatagtaactttccacatccccatctttattagctaaatacatataataacttgcaagctgcatgtatgttgaagcatataatataggtttttcttctattgtaatgttatccaacacttcattaaatgcatcaaaagcgcgttgcaaatgctccacttcaccactgaagttgaaaaactgtgtaagaactaatccgtggcaacttctcgcaataatatattcatctttatagttttcagtattaaatgtagtcaatgcctcctcaagagaatccaatgattttataatgttatctctagtgttcgttgatgctgccatccaataataagttcttccttttaagtaa
>NC_017304.1:3048950
ttgaagtacttcgagtttattatatattaaagctaatataaaatggttacaaaaaggttaaaattttaaattttttttttgcttttttctatcttctaatgtatttgtagttaactttgaaaaaacttgaaattacaggacccaatgccgaaaatcctcctatcagaatccagtcatttaaagacaaaggtacggtcttgaatattccctggaataacggtatatacacaacccccagtatcattacaagcgaacacaaaactgcgagcacaagaggtatattgttgaaaagcggtatttcaaatatattttttctttccgatttacactcaaacacatgtataagctgggttataaccagagttacaaaggctgcggttctcgcaacatcaacattggacgtaaagttcagtatgcttgcaaataccgccagggtgctaagccctataagagctccccggaatattataagctgccacagtccattggagaatatgttt
>NC_017304.1:3064616
taattatctgccttcttgtaacttccagctctattaccccgtctgttccgtttcttaacacaccgattacaactttcgtacccgacggtccctttatgagcccggccacttcttccaaagaaaggttctcaacgcttttaccgtcaacctgggctataacatcgcctttttttatccctgcttcctccgccggtgaggacggatacaccttgtctatcactattttaccgtcaacttccgacattaccacacctattcccgtgtaagagccgtttatatcggtaaaaaagtcttgcgactcttccacagtgtaatagacggtgtaagaatccattgtgctgaatatgcctttcagcgcgccttccagcatttgcttttcggttatttcacctttgtatttgtcttgcgccatgtccatcatgcttttgaaatagtcggaaaacaaaatttccttttcttgcgtcgtggcttcctcggcacaggcaattcccgggcccgtt
>NC_017304.1:3102163
ctctttccttcatacttttaatcatgttaaataccgcattggactttggacccaagtcttcaatattataatcattgtagaaaagaagtgcatcgggatctgcttctcttgcatacctgaaagcatagtcaaggtagtcctgaccgattacatttctccatatgctgcttcttaagccgttgccggaatcatccatacattcgtttgccacatcccactcaacaattttacctttgtaatgggtcataacagtggtaatgtgatttttcattaccgcaagcagcgaatcccggttccagttaccgtttgtaagccatgacgggttttgattgtgccaaatcaacgtatgtcccctcatctgcataccgtttctttctgcaaaagcaagcaactggtctcctttcgaaaaatcaaaaacgttttgtctcggctgcaaagcatcaaacttcatttcattttcacatacaaccattgaaaattctctttgcaaaatgctgttg
>NC_017304.1:3125414
atgtactggttttattgtttcataaatcttttctgatgtagtactccaaatatgctctggtgaaggatagttttcccagaagcatagtgcacttttgccatcaacctgtgcaaataatttcttataggatggataactataagacaactgactgtgtaattggtttttgttcataacattgttttttactatcatatcccgtctttttaccaactgccgaattgcccagtatacatcctcatgttttgcatcctgtaatgtatccaccatatcccttaatacccttgcaacacaataggcatcataggaatcatccttgtatacaataggatttgaaagccttactgcactggtataggctggattcacatgtttgacttcaaacttccttcctgtaaggtatgaagccagattacgcccaaaacctctggtatcctcaagtccaaatacaaagtctcttgtaccacatattttcctgatatcctcaacaaatgctggaa
>NC_017304.1:3164854
catcaacacagtccaggttgttgaatgtaacgttctttacaacagattgtatctttgctccgttataccagttatttataattccctcatcagcacggaatacatagatatctgtaaattctacatcatagggaagcgtatgctgtggaaaaaatgcggcacatgttgttcccatgatacagttgctgatgcgatgatacccataaccgccgctatatgtaaatccattgtcgctgacataccaaaagcaatttgtaatggttacatttccagcaccgactgcaacaccgtcagtacggattcttgctgtcagacacttaacatttttgatgagatggttagtacctagaagatacatatggtatccttgagaatctataatttttacatctttaattgtaaaattgttaccgttcacgtccatatagatgttcgttctatcctctgtcacggatgcgtcatgcaagtcactaaatgggtcaagcaagattccatgtccg
>NC_017304.1:3218264
gaattgacagacctcgcactattgccgacgatataatggacagtctcagatacaatgccatttcctatcacttcaacaaagatatggaagaaattttttggattaagagggtcatcggcaaagccggcgacaggcttgaattcaaaaacggaaaagtttacagggacggtgtgccgctggatgaaccttatgtaaaagaaccaatgctttacacttccgatgaagtaatagtcgttccggaaggtcatatttttgtaatgggagacaacagaaacaatagtttcgacagcaggatggtcggacctattcctgttgatcacgtaataggaaagtatatctttaaattttgattttttaacaataatttctgtagaatagtttctgtgcttatatggaataatttcgtgttttaataaaggggctattcagcccctttactttttacagccttgattcagagtgttttaatttaaagcatactctttatttaaatcatattc
>NC_017304.1:3231309
atatttaaccaagtctgactttaatagtactacaaacatgaaataacggtgaacccggcctgccaaaaataaaaaagcctacggcgcagttaaaagccatagactaaaaatatcttgccaaagaatattaaaatattaaaacttcatttttcctcgttttgctcagcggggcattcgctcccgcagctttcttccttgttctctccggtagtttccttgctgcactcaacattattttccacattactttccgcattacattcgggattacatccggtactgttttccgccttgtcctgttctccgggttcagtattattctcccttctgttctcttcttttgattccgcggaagatacaaccacttcctgttttgtgccgcatttggggcaataagcaacctcttcaggaagttctcctttgcatgacggacagatttttacaccttttattttcaaaatctgctgcttcattttctcgatatttttcttcatgtccga
>NC_017304.1:3239260
agccttcatattcactcttgtaaatatctccctggtcgtagagctttttaaatatcttctgcacagtcttctcatggtggggatccgtcgttctgataaacctgtcgttggttattttcaaaagcttccacagttccttgattccggccacaatttcatccacatactgtttcggggtaactcccttttccttcgccttgcgttcaatcttctgtccatgctcatccgttcccgtaagaaacattacatcgtaacctttcagccttttgtatcttgccacggcatccgccgcaacagtagtgtatgagtggcctatatgtaacttgtcgctcgggtaataaatgggcgttgtaatgtaaaaagtctttctatccatctattttcctccttgtataaataaaacattactggataatagtttctgattaattattgccgttcaaacttgccattaatactaatatacatatatactatttatttttcaaggaaattgagat
>NC_017304.1:3306111
ccaaaaacaaaaccgtaaccatcgccgtatacattaatgtcaaaatatgcattttcagcgtcagcacctgaaagagaaatatccggagcaattacatttccctttttatcaaccagcaaatattcaactttagaaccatttaatgccgcgtccgaaaattcatctgaacggaacgccggcacggtaaccgtaaatacatcccctttttcgaaagcaatgtcattatagcacactattctcacattatttccgacagaataactatactcattaatcgaaacggacaaggtaccggaacctttagccatgagttttacactatagttaccatttgccggaagataaataatttttttaccctcttcaactagagaataatgctgctttccggaatgtcctgaggttcatcgtctattatagaaactacaagcgcattttttgaattatatacttcaacatctatcggacagttaatttttacaactcttgttgaagcaggg
>NC_017304.1:3308558
ttgacacttactccaactccccttcagtattttattatagattttttatatagtatctttatatttttttgaatactgcctcaatgctgcaatcccggtcgtcaaagagtttgatggatattgtttgagaattcttgtcccccacaatttccgccccctctatcttccaaccggcaaatgcatagccttctttaggaatcgcagttgcagtcatttcataatccgtataatacttgccggtccatttactgttcgtaatgttgtcaggcaaggtgtttaacttaatagtgccttgttcaggattactaatgtttagcgtgacgttggtcagcttgccttttaatttgaagaattcagccatgtatttggtgatataatcaaatctgttttcaaagaatataatcattgattcatcaggattatctgttactttatatagtttttctattaccaagtctttattaaaattataattggccaagtccataaatgtatttaca
>NC_017304.1:3479449
acgcgtaaaccggaacaaatataaaaactttatgtttttttatttttaaagagcaggcaaaagcaaaaagacccagaatccctgagaaaatcgatatcataaaagtataaattatgttatataatatttgacattttatgtacaatggatataaaaacatttttgaattgttaaccggtgcgtcattaataaaacttgagcaatatatatgggaaaatcgtataccacgatatgtattttcgttttcaaggtaagtaatgtgatttaacaacatattaagtaaaaatggtatgaaaataatcaaaaaagaaccgcaaaagcttacaatcgcttttgaaagtatataattcttttttcccatccgtgatacataaaaattataggtttgtgtttctttgtcttcaaaataagaaaatgaaaatggtaaaatcaccacaaacggaaacataaattagaaaatacttttcaaaaagcgccgtatcggcgtttccaataaaaag
>NC_017304.1:3514795
ttgccaatttcctggatgcattcatatttattcttaaattgtatatagtcgtcaatgccgtcactataaaacatgcaattgttgttctgattaatattttgtcaactttttcattattcatataattataaaaccagcccattgatgcacaaagtaaaataaaaaacggcgttataaaaatattcgctcgcacatcgccatatccaaaaatataatatatggttacaaacaataaaaaaaacattactgtcaggaatgcaggcaaaatactgtcaatccaattactttttaccattatgcttgtaatgaaccatattcctgagaccgcaaaaaatacaaaacgaaatatgcctgaatcagttgcatttctaaaagcaggaagcattatccacgcacatatatacataaagcatagtatattcacccataatgtcctgctaaatttcttttcgttgtacattttttcttcttccttccatgtattgcctgataaaatgctt
>NC_017304.1:3558959
ctgcaaaaatggttcaagatgaatttttcttgaaccatttgcgtactccaaactgcctatgcatataatattttttcttttttattgctcattttatcattcttttgtttttccgtcttattttttagtactattttaacgctataataacttttctgttgggctcctcacctacactgtatgtttccacatatttatggttctgcaggcacgaatgtataacccttctttcatacggattcatcggttcaagagtaatgttctttttgtatttgattaccctgtcggccaatcggttggcaagccttatcagggtttcctctctctttttcctgtagttttcaacatcaataacaatcctcttgtaaccttccttgctcctgttaacaacgagactggtcaaatactgcagtgcgtccagcgtttcccctcttcttccgattattattccaatatcgtctccttctattttaagggaaatagtgtcttcactttcttca
>NC_017304.1:4994
tttaccgcttcaaatataggagggaaaaatgcaagcaattaataatgaaatgagcaagtatgacgaaagtaacatacaggttttggaaggtctcgaggctgtgaggaaaaggcccggaatgtatatagggagcacctcgtcaaggggtttgcaccatttggtgtatgagataatggataacagtatagatgaagctcttgccggattctgtaatgagataaaagttataatacacaaggataattccattacaaatattgacaacggcaggggaatacctgtcggaatacatcctaaacttggcatatcgactgttgaggttgtccataccatactgcatgcgggcggaaagttcgacgggcaaggttacaaggtatccggaggacttcacggcgtgggtgcttctgtcgtaaatgcgctgtctgaatttctggaagttgaagttttccgtgacggacatatatacaggcaaagatatgaaaggggaaaacctgtaactc
>NC_017304.1:14342
acaaactcataacagttccaagatatttcttgggcacataatccgtcagtacactgaagccaatagagctattgcacccaagccccagtccggtaaaaatctgaaagataatcagatgaaggtaactttggctcaaagaggtaaggaaaaggaataatgaccagattaaagtacccataattataagtctttttctgttacctttgtctgcaaggtaaccccaaacgatgcttgacaaagcagtaaagagtattgttacggctgaaacacttcccatggccgatatatgcacatttaagcttttggcaatggacgaaaacaaaggcggaaaaagaccgacgacggcgtagtcgagggaagcaagaaaaataaaaataaaaacagtataaacagtcctaaaatccattttacctttagccataatttataaccctcacatgtgtataaaatatgtaaaccaatccttagcagatttaataatatattatttataaaaattg
>NC_017304.1:48250
gagcctgatataaactcggaaagggttacccaggcgattttcaaccagcctgttgaagtgattgaggaaaagggcagctggacaaaagtgaaagttgtggacggatataccgggtggcttaagtcgaagtttattgacagggattgtacaagcattatggaggaaaagtatactgacagagccgtgattacgggaaagacaaaaaaagtttattcctccgcgggaggaggagtgacgctgaaagatgttgtaatgggaactgagctttttataaaggaaaaaaaggaccgttattacgaggttgctctgcccggaggaattacgggatggattgatacaaaagatacaataaaagttccgtcgggaagtccgataccgaagacatccgcacaggattttgtggctactgtgagtaaattcacaggtacgccgtacctgtggggaggagtcagcagctgggaaggtgttgactgttcggggcttgtgtatatttgcagcag
>NC_017304.1:57338
agatattgccaaaggtaaatgcgctttcttcaattgaaagtttttatcaccagcgtttccttatatacaagtatttaatatatcatcacagtaaagcccgtatggatgaaattgtaaaggaaattacttttttactgcttgagatttataacagcaaggaggtaaaatacgattcagtcaggagagtattgacagattataatttcgattttctttgggaaaaatgtgacgaagaggagtattattattgtaatgaaaattggtactttactattttgcaggcaatatatataattatacaaggcgtcagtaaccctgatgacaggactgagaaacttaagactttgattgagacttttattttcagaaaaactgaaaacatttactcattttttaaaagatatgatgcctattttgattttatgcaaaaaatgtacataaagataaaggaagccgaagatatagaatttggtgattttgaaaagaagatgaggggtgtc
>NC_017304.1:62835
ctgctattaatgaaaggttgacaaaaacgcagagaactatcagaagcgcaaacgttcgaagataaaactttcttttcatatacatacctccctaacatttttatatttttctttctatctttctaaaatacccggctatgaaaactgagtagctgtcatctcatataaaaacatgttgagttccaaattttttaaaaccatatcagagatcatacattccaattcttatatacctttcgtctatgtatggtattgttacgtacattactttcggcacaaaagattttgagacaaaaacagatcctacaactttatgtgtgtcagattgtgacggtatagcaaaagctctgactttgacagatctaccggaagcattataaagctcgagaataaaagtggaatcttcaatattggttttgccttttacagttattttaacgtcattagttttttctatttcttcgataatgatttcgtcaaaggaaacggccaagtcttta
>NC_017304.1:108932
tgtaatatccattggatttattccggaagaaagcataaatattggctccggttcaggagttgtccattatttgatgatacttgtagccggtattgtaattgctttggctttggtgcttccgggtatcagtacttcccatatgctgctggtacttggcatgtatgaatctatgcttacggcaataaccgagtttgatgttttttatatcggaacattgggaattgcgacattaatcggggtttttctcattacaaaaccgattgaatggactttaaacacctttccgcatcagacctattgtgcgattatagggtttgtgcttggttccacggcagaaatttttcaggagaaaatactacccgccattcctgaaaacgccggtgtaccttggtggattggttgtggactgatgtccatagctacatttattttgggatttatggctattaaatccttgtcaagatttcaggaagattgattatgaaacatgaaacttatat
>NC_017304.1:118721
atttgctggaggaaggtctcattagcctttgcagggagctggatatccccgttcccctttggctgaacaaaaacacctccgagtttgccagataccgtaaaaccttttttgacagggatcagtttattgaagatgtgaagttcgacagatttgaacttagaatggagtagaataattacatttttgttaaatctaataattttacaaaaaattacttcattttggtcttaatatggtttatagtaacattagaaaatggtatcagccaaaattcgactgatgttatttaaatttgtgtcgaactttgctgatgcaactgggtgacatgactgcatcaaattttatttattgttggaggcaaccaaatgtattctgttactataaaccaaagagttgaggcaataaaaaacaacgaagaggaaataaatctttttgtagaagagtataaaccattcatagcagcctgcacgcagaaggtggttggacgctatgttgcctac
>NC_017304.1:232770
ctactttctttccgttgaagaagtatactccgctgtccggtttgtccaaaaaacccaaaatatttaacagagtagttttccctgatccgcttcttccggttattgccacataatctccctgcctgatttctatggaagcaccgttgaaaacttgtgtagtgtggtatttggttttacaagtctttacaattttttcacatttgattatcattttactaacttttccttaaagagtattgacagtaacatttttattgtaactgtagcccactgcattttctatcaggattaatgacacaactattgtaattggcacgacttccaagattacaaatctaaatacgatcacggaaataattaaagacaataccaataaaattccggcaatggttataaacctttgcaatattattttttattttatataaatcgaaacttccggctccgcacaatagatgtatggccaaaaaacgcaggttcttttccacgaaagcctttac
>NC_017304.1:247369
gaactcgaaatcgtagatgacaataatcttaaagatgaaattgtccaacatcccagccggcagtttttaaaaccttggagagatcaattggatgcccggacattctataagcaatttgttgtattcagacttaaaaacggaattgccgtaaaatggaccatggaagataattttgccccgaaaactgagatacagctataaaaaatagttgtcagcaaagctctgaggagctgtaactaaaacttttttgtaatgtcttgtcaagtggtatggattattttccgctatgtttttctaatttccgctaatgtggttgtcaagggctaaaatcaggcctttccttgcaaaccacattctgccatgctttcttttttaaagccatatcttccggcaattttaagctactaattttacaccgcagcttaagactataacattaaaaatgctaaagcagggaagaaaaaatgattgaaaaaatacttataacggcgcatgaaaat
>NC_017304.1:252652
gtttcttttgcctgtttgatgaatgaatccgacaaagcctttttaattgcctgttttatttcttcctcgtttgggttgcaatttatgacactggtggcttgtattcttcctttctggcgttcgccgatatttattgtcggaatgccaaaactgggcgcttccagcagcccgcttgaggaattgcctattatcatggcactgtgtttcaggacacttaagtaattaaccgtgcccagtgaggtaaaagcagtaatgttgtcattttcctctgcatatttgtcaataagccggtttataatgcgcccgtcggtgtcggcattggttttggtaaatatgaaattcatattcttatatgccttgcatgcttcaagcaaagcagtaatgtgcttttcggaagtgttttcttccagggttaccggatgaaaacatgccattgcataaggcttacttaaatctatctttaattctttttccaattcatcttttgacaggagtttttc
>NC_017304.1:306029
aagcttgaagttttccaccggaaacagacttgacttgggggtggcgctggcaaaattaatggtattttcattgattttaatatgcccgttgttgattaagttgaggtcgtcgctttgataaagctcatccagtataatgttgcggtctgagtaattttcgctttgcttgggcagaacaacggcaacatacgtaccgcttcccggcctggaatatacatagccttttgtttccaggtgtttgtaacaggacactattgtcactgaattgacattgagcaaggccgacatttgacgtattgaaggaagtttcagatcagccggaagtatcccgttttcaatcatttcggcgattttgtcgctgagttgcatatataaaggagtgcctgaatttttatcaagttttacagacttaaacagttccagcatttcaatcaccacgcgcagcttttgtacacgcagctattgtaacagaatagaagatgcgtgtaaagagccgggaa
>NC_017304.1:308552
gtcagggtaatgtataccaaccactttattatgagaaacaatcttcccatcaggattgccaacagaattatcacgcctttggaatccaatattattgctgtgtgcaaccggggacgggacatgatgatttccaacggtataaatccaaagaagattaaagtgatattcaacggagttgacgtaaaatactggagtgagccggtggaatcaacggtaagagaagagtttcagatagatgacgatgtgtttgtaatgctttgtgcctcaagatttgcccatgacaaaggacacaaatttttaatcaatgctctttatgagctgaaaaaaatgaccaatcggaagttcaagtgcatcctgtcaaacgacgggccgctgcttgaagagtgcaaaaaacaggttgaggacatgggcctttccgacgttgtgatatttgcgggatttcggaaggatataaaaaatcttatatacgggtgcgacctttatattaattcttccgagca
>NC_017304.1:347541
gtattgaggttacagcctacatccccggtatcgggcacaaccttcaggaacacagtgttgtgttgataaggggcggaagggttaaggacctccctggagttagatatcatattattcgtggaactcttgatgctgccggtgttgcaaaaagaatgcaaggacgttcgaaatatggtgccaaaaggccgaagtccagtgcggcagctaagtaaattcgtgcaacgtgcatgtacgatgtatgaaaaaattgtaatgtaacaaaataataagtgccaggtacgttgtttatatataaatttaatatatcagcaactacgggcactgacgacgactgaaagcagtcggcgagtaccgatgatattgtctatatcatgaaaaggagggaagaaaagtgccaagaaaaggaaatgtgccaaagagagacgtattaccggatccaatatataatgacaaagtagttgcaaagcttatcaacaatattatgattgacggtaaaaaga
>NC_017304.1:366613
aaatattattacaattttttttattttgaaggtttagaaggtttgttacccaattgagagtttatttccgaacagttgtttaccataaatttatgtaaactcaaattaatatttttgttcaaagggagtaaattatgtgagtaaatttgagtaatttaatgaattaagtgggcaaattattgctggaggatgtaaaaaaattcgggcggatatgttttatccacccgaatacaaagtgtagtattccattacttttttaacgtaattttgggtttcggcaaaaggaggaataccaccatacttgataacattgtacgggccggcattgtatgctgcaagggcaagaacaacatcgccgttaaatcttgcgagctgatccctgatataccttgttccgccgtcgatattctgtgcaatatcccaagggtcactgacatttaaggcatctgccgttccaggcatcagctgcattaaaccttgggcacccgagtgagaaagag
>NC_017304.1:436520
atacacgtttacatttagcctggacgagtcgataagtgatggtgtcttgactataaatttaggtaccatagaaggtaagacatccgcagcaactactgtctatcttgatgatatattgttggcagttgagcctccgcccgcgcagatattgaacggaacctttgacgatggaatggatcattggctgctatactggggagacggtgaaggcaattgcgatgtaactgacggagagcttgaaattaacattaccaaggtaggtaccgcggattacatgccgcagattaaacaggaaaacatagcgttgcaagagggtgtgacgtatactttgtctcttaaagcgagagcgcttgaggcaagaagtattaaagtggacatattggattcttcttataactggtatggcggaactattttcgatttaacaacggaagatgccgtatacacgtttacatttacccaaagcaagtcgataaataacggtgtcttaactataaatt
>NC_017304.1:464237
ttccaacaaccgtttgcgaagtctgaatttcttaaactgtgatgcggtaaagctaattccaatgataaaaaataccaatccgattccaaccaaaaagagatcatcgaagacgaaacccatggttttaacgtgcctcggcttatttgggtcataatagacggtgatttccctgcctacatacatcaaaggggagtgtgcaataatttcgtagtattcttctccttccacggaatattttattaccacttcgtaatgtttatcaccgtcaaagtcgcggtaggactttatatcggtaacaacagcggtggttctggcggcattgcttataaaattgtaatgagaaaggaaaaaagttacgccgattaaaatgggaatcagacctgctgcggtaaaaacaattcccagaatcaacacaacattttttttcattattaattttatcctcccatataaattgtttacatttacaaagttattctatcacaaaaaaagatgtgtaa
>NC_017304.1:587976
tataattattcctatatcctaggaagctaatggcgttactttctttccgttcactataatctcacccgacgtcagtgtcataaagccgcatatgcacttgaacaatactgttttgcccgaaccattgcgaccgataattccgtgtatttttcctatctcaaaactgacatttacattatttaacgccaccgtttctttaaatgctttacaggcatctcttacttccactatattatcacattaccaactgtattgttcattttttaccatcctttctctccataaatcacattattccatgccttcagccgtgtttatgtcttttcttgcaaagaatataacggaaagtatactaagtgttattgacactccaataagaaatgcaacggcatatggaattgacggagagtcacccgtgttgtgccaatccagatactgcaggctgctccagctaagcggtgaaaaataataaactttcagttctcttgttatacacccta
>NC_017304.1:646346
atacgaaaaaatcctttagttcgacggtggaagaagtaaagtctttaaataactatgtttttgaaataaacaaaataaccgaggttataaacagcatagcaggacagaccaatttacttgcactgaatgcttcaattgaatcggcaagagccggggaggcgggcaaggggtttgctgttgtggcggacgagataaagaaacttgccgctcaggtaatgggttattcaaacaatattaatcagcttattaataatgttaccaaaaatacagaaaaagtgtttaataacatacaggttatttccgataaactggatgctcaggtgcaaacaatcaagtatactgtcaaatcctatgataatatacgtgctgaagcagacaatgtcattactcagattgaaagtgtaaacaagtcggtgaatagtttatctcaggagaagaatactataatagaaaggattggaaacatttccgatacattcaaccaggttgtggcttcagca
>NC_017304.1:671694
atgtaaggagcgtaacttatccttcggatgaatcgattggatcagacaaagttgaatataagtatgattcaatgggtaatgtcaagagtgaaaagaacagcattgatgtaattaaggagtatgagtatgatgaacagggaaggatgctcagcagcaaaatctatggaaccggtggaataaacaaagagacaataacacgctacggctatgatttacaaggtaatttggcatatgaaattgctccaaacggtaatgttaccagatatcagtatgacgaactgggaagacttataaagactgtagtgaacaataagaaattgatcgatcctgacacgaaggagataagtactttaagaacatcacagcatgaagaatatacatgctatgacaaaaacggaaatgttgtaaaagaagtggaaatagtaaagtctataggcaaagatacaaaatcgtctgtgagggtgtatgcctataaatacgacaatatgggaagacttatt
>NC_017304.1:682150
cctttaaaagaccgcagcggtgaagttttaggaatgtggtttgtcggtatgccaaaaagcaatattggcagcaaggacagccagatacttatcatgaggatttcaattgttgttatttccgtattgtgcggtatattgggctgcgcattgttaatgctttatgtaaagaagtttttaaacgatatagatacccacaaggtttcattccttgaatccaattcaagcggtaataaaactcagcgcaaagttgtaatgttatcattattccttataggcacgtttttcctgatttggtttactgtacagggcttcacaatcggtaatgtggtcaacaaccttgaagacagtaatataaaagacaggctgaatgcgtgttcacaactgggagaaatgttaattaatgaaatgcataaaggggagtggacaattaagtttaacaaactttataagggttcccttcttttgaatgatgacacttcaatagcggaaaaaattagttc
>NC_017304.1:735484
acaatgttattttttcttttgtttttttgaagcatacctgatgcctttctgacatcctgaaagataaaagttttaatttttgtcatcttttttgtcatctttaattaatcagaagattctttattatcagaatcagaattatcagaagaatcttctttgctgtgggaagattcattgttgtcagaaaattccttattgcccgcggattctttattggcggcagattctgtcatgttggtatttgtaccggtattgttgctggcattgccttggttgcccgaaacttttttgtttgatctgaaggtattgtaaacagcaactcccacggcaatagctcccacaatcaacattaccaaaacaaccttgcctaattcatttttgttttcgttgttttgagatgaagagctcttggtgttgttggtattgttggaattattactgctttttttagtgttttgggcttttactacagcacggggcgcaccttcgggtattgtttc
>NC_017304.1:792960
tacggcttatagcaagtcaagaggctatggttttaatactccctggaatatgagggatgttgcggcatcaggcagcggtcttacaagtgatgctgttcaatttctgacatatggtacaaagagtgaaaatacttttaatgtcgaccttgacaacggtctgtatgaggtaaaagtcactttgggaaacacttcgagggcaagtgtggcggcagaaggtgtttatcaaataataaatatgaccggtaactgtgcaacggacaagtttcaaattcctattacggacggacagttaaatatactggtgactgcgggaaaagaaggtacaccttttacccttagtgcccttggaataagaaaaatatcggatgttcccgtaacaaacagaactatatatatcggaggagattcgacagtctgcaactattatccgctggatacaagtgctcaggccggttggggacagatgctgcataaattcgtagacaccaatgtttttcaaa
>NC_017304.1:800706
gcatttctgtcgttgatgttcggtgcgattgcaggctcaaccgctgccactgcgtcctgcgggtttgcaaagaatttaagaaaagatatgttctatagtattcagaactattcttttgaaaatatcgacaaattcatgacatcttcactgattacccgtatgaccaccgatgttaccaatgtgcagcatgcgtatatgatgctcattcgagtggcggttcgcgctcctttaatgttgatttttgcatttgtaatggcatttgtaatgggcgggcgcatggcatggattttcctggttgtcgatccgttccttgcaattggccttagtgttataatttacaaagcattgcctttgttcagaaaagtgtttaaaaaatatgacgctttaaaccgttccattcaggaaaacattaaaggtatgcgtgttgtaaaatcttttgtccgcgaggactatgagcaaaagaaatttgatgcggcggcggaagatgtgtgcgcggactt
>NC_017304.1:802078
ccgagacaaccaagataattatcgcccagagaacggcttctgttgaagatgcagacagaattatagtaatggatggcggaaccataaacggaatcggaacccatgagcagttgctggctgagaatacaatctacagggaaatatatttttctcaaaacaaggcaggtgtggaaagtggaaaataatgtcaagaaaaacaaaaaatcgattgtgcttcgattgttcaaagatatattggagttttacccggtaatgttaccggttgctattgtgtgtatattattcaatgcgactatcagctctattccggctgtatttatgcaaaacgtgattgccattgtggagaataactggcggaccggagactggaatgcggtagggggaaggatattatcccttgttgccgtattggtggcattttacacgctgtcgatccttagcggtattgcatacaaccagatgatggcgattattacccaggggactttgaagaaattccg
>NC_017304.1:849928
tgaaccaaactatagcaaggaattggcaacagagatttcagtaaataagcctgttatcggtaatcacagagtgaaaggtgatacagacttttataagtttacaatatcagaaccgggaaaagtagacttaagctttaaccatgccaacttggaaagaacatatgtatactggaaagttaccatgtttgacagtgtggaaaacatagtattgtattttgaatcaacaggaaccaatacaaccggtaaatccatgaatgcctacctcagtgagggtacatattatattcgagttacaactgatgattactggcatagtactgccgattacactctttgtgtaaactacacggaaaatcagggtgaatatgaaattgagccaaacaacagccaagacaatgcgacgttgatagaggtggacgaaccggttacaggaaatctgagaaccagttcagatgttgactattatagatttgtaatgcctgattccggaaaagtatatt
>NC_017304.1:895050
caacgggagaagctacgctggattacaacgtccttagtaaaaaaataaatgtttctttaccggatgaaaacggaatgactgcagaattggatgtgggtgatggttggttggttagcgatgtaagtggtggtgtaaatgtgacaaatgtgacaccgcaattgtataagtcatttgaagtcacgggaaataaaataccgggcggaacacgtcagactactgttacattgtatccggaattcagtacaacaatacacagaaaagatgttacatatgattcggcgacaggactttatgataatccggaagagaaaaaatatcttgacggaccgtcaacaagggcaaagactggagctgtggaagctgaaggtaatgcaaccacgacacgcaggtatagatgtggaggatgcgtatggattccggatgactcggaggatagctcgagtggtacttgggtgtgtcccggacatactgaaaacatttcggctacattcggatatgtt
>NC_017304.1:926199
gagagaaggaggcaaagcattttgtcggaacaggtattacactgatgcctaccgtcggactgttaattttctgtattgtatttgttctgaaaaaacaaattcttcttctttgtggtgccacggagaatgtacttcccctggctatgacctatctcggcattacagccataggactgcctttccagctctttactactgcaagcagcagtttgattcgggctgacggtagccccacatattctatgatttgtaatgttaccggtgctatattgaatgtgttcctggattggttgttcatgtttgtatttggctggggaattcaaggtgctgcgacagcaacagtgattgggcagattgtatcctttctcctttgtgcaatctactattttaagttcagaacctttcaaataacccgaagaatgttgggtataaaatggtattatgcaaaacggattgcaaaacttggaacttctaatttcattaatcataccattatgatg
>NC_017304.1:948817
tttagaaaattgagtacattaaggaacaatgatgcaagcagcgaagaaaccagtgacacaacggtaatctgcgtattgatggaaggaccggcagtatctttgaacgggtcacctacggtatctcccacaacggcagctttgtgtgctgttgaaccttttccgccgcaatttcctgcctcaacatactttttggagttgtcccaaagaccgcctgcattggacatcagaagtgcaagcaggagtccggaagtaatgttaccggtcaaaaatcctccgattgccgatgcaccgccgataaagccgacaagtatggtcgagaatattgcaactaatccggcagggatcaattccttaagagagcctgttgtagcgatatctatacacttgtcgtaatccggtttggcattttcctttccttctttaagccccggaattgtatcccattgacgatgaatctcagcaaccattctctgagcgtttttgtcaacacccagcatcaa
>NC_017304.1:1072214
cgatcctggtatgccggcaagtagcggtaaaaaggatggagcagggacggatgggaaaatgtgtttagtgaatatttttatgctaaaatattaagcgaaagcaacaatattgatattgtaaaaaaggagcctgatatatgttttaaagggatgataaatgaacaataaaattatacaaagacgaaattaatggaaattcaatgtacaaaaatcttgacaagaaaggattgtgacacatgagaaaaacaatacttatgataattgttgcagctttgctggtgctggttggttgcgataatgtaatgacacagagcccagccgtcacttcgtccggtatccaatccggtgcttcacccgttaacacgtccggcgggcaatccaataattcttccggaagtgaatcaagttatgttgaaacatatacggatgaaagtcacaagcaaatacagtacggcaaactgtcgtttgatattggtgagtttcatgtagtatcacgtaaa
>NC_017304.1:1213757
acagtaattactcattcaggtacaatatcaaaagccgggcaggccttggagatataagcggagattattatgcttatgttgtgtattactatgtacttgacggcaaagtgtatcagggatatataggaccgaaaaagtttacaattgaaccgcctccaaaattgtatatcagctataagcttaacaaaataggagaaagtcattatgaaatcgaagccattgtaacgaataccggtgacggtacagcccgtaatgttaccgttgggctgcctgtcatacccggtgcgggaaaaatcgaggttatcagaatagtatcaggtgatggattcttccaaagggatttaagtgttcttaatattggaaacgtttatgcgggagaaacgaagtcaggaacgtttgaaattgtagcgaacgggcttgaggattggatgaatcttccgagtcttgctgtacatagtacacaggtaaatgataacattgtagtttcgccaatggctatt
>NC_017304.1:1316022
cttttacaatgtatcttattgcagcgtttttcttgaaagtagtgttcagtaggtggattggtccggatttagcgacagactatcttgcaggtgcagtattattaggagccgcaccatgtaccgccatggtattcgtatggagttatctgacaaaaggcgaccctgcttatacattagtgcaggtagcagtgaatgacctgataatattgtttgcatttacaccaattgttgcattcctattaggggtaagtaatgtgaccgttccttatgacacgctgatattatcaacaatcctgtttgttgttattccattggcaggagggtaccttactagaaggaacatcattaaacataagagtatagagtatttcgagaacatttttctcaagaaatttgataatgtaacaatcgtaggtttgcttctcactttagtaattattttctcgttccagggtgaaataattttaagtaatcccttgcatattatattaattgccata
>NC_017304.1:1458955
tatgctgggagatgaagtggtaagcagcactaaaataaggaattatattttagaaggtgacatggagagggtgtttgcatttttgggaagacactattccgttgccggaaaggttgaaaaaggcagaagagtagggaataccattggatttcccactgccaatatttatccggaggattatcttgtgcttccgtgtcatggagtgtacataacaaggacccttgttgacggcaaaatgtatcatagcattacaaatgtgggtaacaaccctacatttggaggagtggacagaatttccgttgaaacgtacatatttgattttgaaaaggatatttacggaaaagaaatagaagtattcttcatttctaaaataagggaggaaatgaggtttggcagtgtagaagaacttatagagcaaatacacaaggatatagaaattgccaaaaaagttttggcggaggatttggcctgattgaatttgtaagcggagtgaaagggag
>NC_017304.1:1694516
atgttaatacagatgaatttgaaagaacagttaatacaaagcttacaagaatacatgaacaagtatcccgaaataaacgatattattgtctataaaggagatactgaaatttaccgggccaatgaaaaaagtaatataaaaatcgacaataccgttatgcaaagaagcggctttgtacaaggtgatcatataaacgtttacagcattgaagatattgtagattccaattctgaaactattggaacaattgtaatgttacatgacataacggctggcaacaacttgataaaaaaaataagtacatctcttgaaacaaacgcttttctttatgaaggaaataaactggttgcaatgagtgattccaatggaaatgcgtatgataataatgaggatgttacaatagatttggaaagcatcgaaaaaggtaatgaatttttaagctccgcccagagaatatttgatggaaattattatttgtattgtaaagaaataaaagacta
>NC_017304.1:1732728
aatgaggttggacggttctagtcaccagaagtttaaaattaccgaggatcatgttcccgatgaagtggaaaatgtaaaaatcagaattgacggcaagttcggtgaatacagcaatgtaccgttaaatctctatggaaggattttgcttcctttcagggagattctgaaaaatcttggagttcccgacgatgataaacatattatctgggacggaaaaaacaggactgttaccgtaaaaaaggacaacattacgattcttctgacaatagggaaaaacacggcattggtaaacggaaaagaatatgtactggatgttgcacccattatatacaatgaccgtacgtatattccgacaaggtttatcgcagaaagcttgaacaagaaggttttatgggacggggaaaagcaaattgtgtctatttgtgagcctgcagagtttgaaaaggtaaaagatatacttgcaaaaaccaatgatgcaatggtgaacagtgttgaaagat
>NC_017304.1:1863204
ctcaaatccttccacttcaggcttctgtgtttcaacatagtcaattatatacctttccgtcatttccctctttttggccgggtcttcaattcttctgtaataatttgtcgccacattgcttatatactgctgacactgctttagacattcttcaaaagtcatggatgtgagcttgcttcctgaagtattggttctatgtatatactttgctttcttttgaagttcacttacagtacttctcgataacattacaaaccctccaaaaaacagttactttttcgtcaatatattaaccaacgaattcatcgattccttgtactttttgttgattatcaggctgtcagcgatatacacccttccttcaagcgaaagatcaatggcgcctgacacaaacggaaattcggcaataagcttcaatttcatatcttctattattgttttgtcaaatttgacaccgtataaattatttaaaatcacattcataagcttcgatacaccaa
>NC_017304.1:1931512
atagctttatttacagtttcaattcctcataggtacgatacaaacgtttccatcaatactaatagaaagagtctcagtgtcttgtttcaattcctcataggtacgatacaaaccatggtaccggtatcaaaaggcattacctgacttgcaagtttcaattcctcataggtacgatacaaactctttcctcctgtcgacgtctacgtcgaacagtcgggtttcaattcctcataggtacgatacaaacattacatccggtatgtagcatagggaggctgaacgagtttcaattcctcataggtacgatacaaacatgtcaagcccgatggcactgactaccatcccggaagtggtttcaattcctcataggtacgatacaaactatcacggtgcaagatctgtattgatatggtatagctgtttcaattcctcataggtacgatacaaactgttccggcttctagtgttaccggaggatcatttaagtttcaattcctcat
>NC_017304.1:1948685
gaaattcctcatcatttataaattcgggttttaaaatcttaattgccacaaacctgtttaacaatttacaccttgctttatatacatcggccattcctcccccgccgattttctcaatcaattcatacctatttcctaaaatttgaccaaccatattaagcacctctgcttttcatagcattatcaaattacacctgactccctgctgttttgccattcttccatcagtcgtttattactacaataaccgtaatgttgtcttcgccgcctttttcatttgccaatcgcacaagttcactgcatgacacttccgggtcgtcatttttcataattacgtccaatatttcatcttctttcagcatgtttgtcaacccgtcagtgcacaaaacaaaaatatctttttcctttacatcaacggtaattgtatcaataagaatattttcctcacagcccaaggctctcgtaatgatatttttatttggatgattttcagcttcttc
>NC_017304.1:2029636
gaacttgctttgacaaattgtttaaaattttatttataacacttggttccaaattaatataagaaccatgctccgttttttgaacagaatccataatcatttgctcaagttttggatccaaagtgataaccgtagattttttatccctgataaactttttggaaattgcccttccaagagcttgtcttacatattccgtcaacatgtcggtgtcatgggtaatcggcgcataatctgccaaagtttccagtattgttacaatatcccttaccgatacaccttcttttaacaagtttgcaattactttctgaatttctccgattgtcattactttcggaacaagctcttccactatggcaggataattttctttcaccttgtcaataattgtctgaacttcctgtcttcctgtcagttcatgggcatgggctttaattacttcagtcaaatgagttgcaattatggatggcggatcaaccacagtatatcccagcatttca
>NC_017304.1:2076513
attctccttccagtctacggtttttaaattcttctacaaattcatccagttgcttactgattcttgatacttcgcttttatcaatccctttcattccaagagcttctacaagttcatccaccttcctggtacttactccatgaacataggcttcctgaactacattcaataatgctttctctgacattttcctcggttctaaaagacttggaaaataacttccgtgacgtaacttgggaatgcttaactgtaatgttcctactcgagtatcccattctcttagacgatatccattgcgatagttgtttctattattatttctttcatacttttcagcacctattattgatgtaacttccgcatccattagggcattaatgagtaatgttaatgcttcttttaaaaaatctttatctttttcaacaacatacttgctaagttgttctaaaagtgccattctattattagtagccacggtatgacctcctctactttatttg
>NC_017304.1:2077623
tagtaattttaccggggattttatatgcatcgttatatatcaatcagtggaatatttttgaaatttgaccccaatatttttttattggacaggtactttgcagctttacaataacattttgtatctgttcacaaaataaaaaatccctgacagaattgaactatcagggatatgtcatttagtatccggatgcggtaaaaaacatgaaatttcaatggtgatttaagctacttccaaacctcgtaccttgtaatgttatcaattgttccagaacacctgtcaaaatggcctttttccttgccgttaaaaataccttcaaccaaaacatactttccgttcgtttttttaagattttcatatgttgttccaagcaatttctcatccaatgtcaagcaaacagcatttttcgttatcgcatttttataatcatctcttgaaagatataggccactgttttcaaattcaactgttgccactcctgtaacccttactaatttccc
>NC_017304.1:2117508
tggatcatctttattgtttccattatttcaaaaggcattaacacctgaattttcccccttatatacgatgcatggaattaaaaatatcttcgtgctgaatccttactgaaagtcccatttcaacaccctttttctcaagccggtcagccaactccgcaaactgaacacatagtttggatatatctacaagcatcaccatggtaaaaacgtcctgcatgatggtctgagaaatgtccaaaatgttcacattacaatcggcaagaatgttgctgatacccgcaatgatacctattttgtcctttccaataacagtgataaccgctctcatccttattacctccctcttataaagagtattatactatcgggaggttataatatcaataccgtaaaatcagttgtcaacttcctcgccgatgacaaaacattttttatctcttaacattttttcaatttcctctgccggcagcggtttgctgaaaagatatccttgagccttg
>NC_017304.1:2303693
aagtaattgccgacaacaaagaacttttcagcaaacttgagagaacccgaaacataccgaaaacagaactgttgaaattactcaagataaataaaaagacaattgagagaaaccgtacattcatcatagccgctgctttgatctttggaaacgacttcaacttactcaaggactttctagacatctcagaaccaggaggtgacaacattgaacggagcacaaaataatatgtcacattacacgggaatcattttgaaactggaaagtgacagggcaatcgtattgactgacgggcttgattttatggaactgaagctcaaacccggcatgcaacgcggccagcatgttattttcgatgaatccgacttgtattcagccggtctcattacgaggtataaaagtatcattatgcctttttctgcgtttgccgctgccgctgcagtttttcttgtaatacttttcagtctgagattcgtttcaatttcccaggaatatgctta
>NC_017304.1:2332315
caataaggaatatcatcggctttttcattcttgagtggtctattatcatctttattcttaaaagctccgcataaaaagtggatattccctcgttcaaatcatctacaaccctcattgaagtgcatatatccattacggagcatgtcatttttttggcacaaacggcggttcccgcataagcaagcagaagatttacccccacagtcctcaaaagcgtggttttcccggacatattcgaccctgtaacaatacagattttattgtccatattgatactgttgcacacacgtttaccctcatttatcaaaggatgtcccatgtcaacggcattaaagcaaaccttccggtccgatatttcagggaaagcccattcggggttcatctgcgcaacaagagccaaacttgccaaagcttcaaaatcacctatagtctcaagccagattcgtattgccttaccggcctttgctttccatctttccaatgcaaacacacagtgaata
>NC_017304.1:2392780
ttccgccagaataccgttattttcataaccgttggcattaagcatggattcaaaggttataagcttgtcttcacatcttttgagcaacgaccttataagaaccgccaggtaatgtttctgatttttctcttccatttcctcggtataaatatcattctcattccacgtttttgtcaaaacatggatattggttatctccttgatgcttcttggagtccagctgttgctgctaatactcaaaagtatcattactttactttttagcgggcttgacaggtatgccaccggggtggacatcagcacaaaattgccgttaagtttttcttccagctcaaatatgctctccgccgactttatccctttcttggcaacatcaagaaaatctttgctggcattcctgttaaaccttgaaaccacgttaacaaaagattctgcactgtcaataagctttttggcttcaataacatccttttcggaaacttcattagacaagagtatct
>NC_017304.1:2445072
tggggctttccgtttctgaatctcagatagagctttttgtcggcatcatattcataataggatttgtactcgccagaatatgagaggtttatcttctcagcctttttgcctccttcaagctcctggtccctgttatgatatttaaacaccatttctttgtccgtagtagttctgtaattaaccttttttgcgtattcctccagtttttccattgacgtgtaagtatcctgccagtttgatttgtcgtttgtaatgtcccagaaaactccgtaagcaccgtttatattgtttaccccaagcttgggtatatccgccattgccataggactccatccgatatgtacataaattgcgtcatgttccaatgcatagtcaaggaaatagtggcgcgcacttctcacaggccctatgagttccgttttctgaccccagaacacaggcatgaaccttgttatgccaccctcaacaattacctcataaataacttgggcctggctcaa
>NC_017304.1:2575688
ttaaccaccgtagaaacagtattattttccatattactttccacaggattttttccgtcttcatttattacaaactctatatacacatcacggtcaggcattttaaactgagcataaaaaagtccttccttatgttctgcagatatatttactgttccactttgattattattatttgacgaatcggcaaattgaagttcgtattttcccgcatctaatggaacatctttatcatcgctgtctttcgtagtaatgttccatttgaagctaacgttttccaaatctatatcgaagtgtgatttaacttttactgcaaccaatactttgctgccttctgtcacacttccaggtatcgtataaaaaccaacatccaaatcatcagcaaccatatcaaatggctttatgaggaacgatttatagttgaggttgttatatccgttccagtagtaaaatgctatacccagtccccatgcatgttccgtcggaggttgtattatgta
>NC_017304.1:2638480
ccatacaatgaggacatacccgtataccattgacaaagcctttttggacagggttgagcaagtggttgactggtcactttcaagaggttttgttacaattataaattctcaccatgatgactggatcaaggaagactataacggaaacatagaacggtttgaaaagatatgggaacagattgcggaaaggtttaaaaacaaatccgaaaatcttctgtttgaaatcatgaatgagcctttcggtaacattacagacgaacaaatagacgacatgaacagcagaatattaaaaataatcagaaagaccaatccaacccgtattgttataataggcggaggttattggaacagttataatacgcttgtaaacattaaaattcctgatgacccatacttaatcggaactttccattactatgacccatatgaatttactcacaagtggagaggtacatggggtactcaggaagacatggatactgtagtaagagtatttgatt
>NC_017304.1:2642153
atggtacattataactgattttctcatatatcatgttaagtatctccgaatcaatgcggaagacacgtccttctattgcaatatacgggcatccatcccctgtcagaaatccacaatattctctgctatctttatttttaaatacaatctttatattatagccacaattacctgcatcttttcttgttgaattccggattatggagtttgttatatattcagcatccgctccggagataattgtaacattatcgcttttttcaattcctgatacaacttgcacacatatctcatcagtgccggaaaggttttggatatcaaactccttccatcctatgattgatttaataaaagcaaccagttccgcagattctatatatccggtgctgttttcaataaaactctcttcttctgtactactaatttcaaaataaagagtcttatcatcattaaagccaataagttctatatcacaagacagaccgtcttcagattcatat
>NC_017304.1:2651446
ccaatatgccatatccgtcttttatagcttgaaatctgctgtctaaaatatatgaaataatatcgttgactttgctttgcaaatcaacagttaactctggcatcagacatgcaaatccataaatgtcatactcaagaggaatcttaaaccacccgttttcatacaagtccggacgaacaatgggacgatttctaaagcatttgggtatgcttttatattttaaaatgtcatcataaatatcgtattgatttaatgttacaaaatcatgaattaaacagattctctttatggtaaattccttcacccattcatcacgaaatcccgctcttaaaagaaaaggaacaactacaatatgggacaaatggcgtaatacatgatttttatcaaccggcaattcccttgcctcatcagccagctcatttataacttcatcaaactccgaaaatccctttccatattgaaatcccatatcaaccagcatgttgagggaattctccact
>NC_017304.1:2695244
ctttcagtttcagcggaaacaccgcttcatgatgggcctttttctgcgccgggtcaaaaatagtccaattgtatttgctataatcatccacctgcaaagtatttccgcagatcatgatttttgtcggcccgacaaaacgctccaacatctgtttatagccttctaacatggatgtataacctatcttgtcataaatactttcatcacaattacttgttgtgataagcagaaccggaatcatatgttcattacaattgggccgttccttattgtaagttaaggactgaaaaatcagccgctcataaagtgccctgaatcctgccgtcaaattccccagataattcggcgaaccaagaataagtccgtcagctttacgaattttatccaacacttccgacaaaccgtcttttgatacgcatctcccgaatgtcctgggaagtttacatccaaaacaggaaatacacccttgaaaaggctccagcttgtaaagatcaataata
>NC_017304.1:2701761
gacggacccattattcccaggaattcccctttgtatacttttaagtcaataccgtccaaagccgtaaaagccattccctttgaaccatattccttcctcaggttctttgcttcaagtactgcttccatactatctcctccggattcataataaaattctctcctaaataaaagagagaatttattcttctacttatattctaattgctgcaaaagcttcattccatcacttatggtgacaatagagtttttaatgttacatttttgtcacctttaaataatccgacagcttgtaaaatattattttgaattcagtgtatttcgatacctcagaggatacttcaatattgaagttcaattggtccgccacttttttgcagatataaagtcccatgcccgtggactttgtagtctttctgccgttttctcctgtaaatcccctgtcaaaaatcctgtctatatccttttcaggtattcccattccattgtcccatatagtca
>NC_017304.1:2771669
gaatttacatctagtaattaagttgccactcctctattatataaacatagagagaatagtcaaaatgaactatggagcaagtaaaaaattattcgtaagaaaactaactgctggagagaacaatgagttaaggaaagctattaaaacttcaacttccagtaaaaccatacgttatgcaaaagtcatcctggcttcaagtgagggaatgaattctaaaaggctttctgaaatttatcattactctcaaccgtaatattgctgtcattataaatgcatttaacgatgaaggtatacaatgtatctatcctaaaaagcacactggaagatctacaactaggactgataatcagaaaactcaattaattgaacttaccaaagtttctcatagggctttaggatatccgtttaactcctggactctgcatcggcttaagacagcagccattgaacagaaaatatttgaggagattagctacatgtcagtcaagagaatccttgat
>NC_017304.1:2809178
tgatccagatcgttatatcaccctctccggacaacagctcggatttgaactgtttgggagttacttcgtctcccagccagctttcttcagctattgggccgtcaatatataatgtccggctgccatcatcgttttgtatccagttccagaagcggcgaaccggttttggtttttgtgatttgttcaacttttgatccctccgttttagcattgtttttgcctgcaaaggcacctgcatcggcaagcctggtcatgttaccgttaacaagatacagatctccgcccaactccgccggaatccggttcatgtcctcaagctcgcggatatcgttagcagacatccagccgttctgtcgagctacagcataaccattcatgcggcttgcataatcaccgcgcagaaggccatctacattgaatttgacaaagtatgcccgcttctctgatggtaaaagcagcgctttttggagagcctgttcccaacgcaccacccacgggtc
>NC_017304.1:2821178
accgctgccactcctccggcatttaggattttccttatagttgcttcctgcagttttgttgtctttcccgatggggtttttatttcaaaagctataaaccgtccatttacacaggcaataatgtctggtatccccgctgtcccgtacataccaccatgttccttccaacagaaacaccccggtactgtctttaagtaccgcagtactttagtcacaatacttctttcagacataaccgctcatcctccaaaaatgttacctttttcccttttataacctcgtaatatccaagaagggcatctcataaatccgcttcccaagcgcttttcaggattttgttaccttgttacctctttttggggtaggtgtatacacaaatatttttatttttatattttttagtcttaaaaaagcaatggtactttcgcgcgtatatataaagttgaggtaacaaaggtaacataggtaacaagtggctattcatcagcgtttcgggtgtt
>NC_017304.1:2851610
tcggtaacaatcctgccgttgtcggccattctccagtaatatctcatctgaaggggcagaagttcagcctgtttggtcagaagcacctgtatattcggaggataaacataatagtattttcccataggagtatctatgacagtcatctccgtctcaattccccgggtacgctgcaccacaccgttgtactgataaaaggctttcctttccgacagcttctgctttgccacggccctgctgtttttcagcatgacttcttttgccgtgtcataggacagcctgctgtcattagccgcataggcctgcatgaaagctaacataaaaataatgattattgcggacaggacttttttcaaactgcaccctcctttcgtaaactttaaaagttcttatccctccccataagaaatacgaatttctatatcaagagtctgatttttgggccaggaaaagtgaacccacttccttgcctgccaaaatgtcataaacaatattcggat
>NC_017304.1:2883262
tcatattttatgaaaggtatttgaatttaaccgccggtatttcctgtaagttgccttttttaaagttatttgttgttgacatttgcacattaacattgtacattaatataaaagaatcaaaaagcaagcaacaagttgtttggcagaatggtagaatggtatttaaggtatcaaaaaagtaaaatgattaatttaccatgattaatcagtcaggacggttagaaaggaaggaatgtgaagatggttattgtaatgaaacccaactcaacggaaaacgacatcaacgaggtagcaaaggtattgacttctttgggacttggggtgcatatttcaaagggttccgaaaggactattatcggtgtaatcggcgacaaaaggaagctttccgacgtacctttagagcttatgaacggcgtcgaaaagctgattcccattgtggagtcatacaagctcgcaagcaaaacttttaagccggaacccagtgtaatcgacgtcggcgg
>NC_017304.1:2950104
atgccccttctgatggtattagccattttggattacgccctacttgagaatatgtgatataagtaccgtccttattagaaactcttatacctaatccccactcataaccttcaggtttctctggatatgtgcattcaatataatattttccgttttcctttacaaatctcagctgatctgctaacttgagcaaaaattccttcaatttttcaacctttattcttccatactggtcaacatcggtaacatcattaaatgctattccgtcataatattttactgttcctcctgccggttcaggagaaggtgttacctcaccattcatgtcaatatatactgttcttatatttgcattccactttacagttgctcccaatgcttcactcacaaaccttactggaacaaaagttctggattcttttaataatgccactgtatccatttgcttctgttgtccgtttacttcatagtttttattccctatctgaagcactactttt
>NC_017304.1:2955638
aatcacacgattggattttattcttccaatagtatgataccctctcttaagagcatgaagcatcaattttcctgatgtataccaagcatctacaagtaaatacgtagtttctgtaacaggcgtaaattcatcaattagctgcattgccagctcttgcttattcttaaaaagcttcttggctttttgtccaaagaactgctttctaagatagagcttaaagttaagtggtaaggagtactcggagattttgtaatgggaagtaactacacagtgagaccacatggtcttaccatcactgtgagaatgatgatagtcgaggccttcgattttcttagtagaattgtcttttttactcaaagtgtcatctactatgaaaaaacctacagttccctcgggtacattctcacgaacagttttaagagaatgatttatcctcttgtaatctacgtattcgttactccatttatattctccaaggaaccttgagccactactccggt
>NC_017304.1:3014290
tttttgcaaaggcatagtccggttacttttgctgaagccacattcagaaggtggcttctgccaagcctcaattactgtttctttctgctcctgtgagaagtagcttttccgattgctatgccaagtatcaataagaccggcaataccatattcgttataccgatgtacccgcttgcgaaagcagggggctgtcatatgaatatctttagccacttcgagacttagcttgccatcccaaatttgtaacattgcaggcattcttgttttagcatcattgcaatcccgatatgaagctttaagttcttcatatgacaggtaatataatgtaattataaaaaggctaaagtatataaaaatatcttcatggttggatagtttagcacaattgcaaaagaaatcgtaagaatttaactttgtgcaacaactaaagttttttttcaaaaccagtcaaattaatactatttgcagaatttattgttgattcttcagatactcaatat
>NC_017304.1:3020367
gtaattcaagccccactttagactgtataagaatctgccaatgagtatcgataaatgctatagatagaccaaatccgaaaagacctattgttgctaaaactaccgacggtcttattccaatcaaaatcaggcatataccggatagtataacatatccaatcattccgtctgcacgtctttttgttccgccccacaggctcataataattgatcctactataagcccaaagccattcgcagaagtaacaatacccatcgtttctactgaagcaaaggctaatactacaggagtaaccaaaacagttgacaaactcataaagaaatttgtaacaataaagaaacctatcattataatcaaacattttcgttttataatataattccatccaccttttatttcttctatgaaaggttcttcccgctttttaaacatatagttcgggaaagccaccaataataaaggcaccaccgaaaacaagaaagatataaaatcaattaac
>NC_017304.1:3031872
agagccctgtcaatattaacattcgtctgtgataaataagacattagcaggtaagccttacctatattagcataggcaacagcataattgtatgaatcactatccaatgtataaactttaagactttcttgcatacacgaaatacatttatagtaactttccacatccccatctttattagctaaatacatataataacttgcaagctgcatgtatgttgaagcatataatataggtttttcttctattgtaatgttatccaacacttcattaaatgcatcaaaagcgcgttgcaaatgctccacttcaccactgaagttgaaaaactgtgtaagaactaatccgtggcaacttctcgcaataatatattcatctttatagttttcagtattaaatgtagtcaatgcctcctcaagagaatccaatgattttataatgttatctctagtgttcgttgatgctgccatccaataataagttcttccttttaagtaatgcaa
>NC_017304.1:3048945
ttctattgaagtacttcgagtttattatatattaaagctaatataaaatggttacaaaaaggttaaaattttaaattttttttttgcttttttctatcttctaatgtatttgtagttaactttgaaaaaacttgaaattacaggacccaatgccgaaaatcctcctatcagaatccagtcatttaaagacaaaggtacggtcttgaatattccctggaataacggtatatacacaacccccagtatcattacaagcgaacacaaaactgcgagcacaagaggtatattgttgaaaagcggtatttcaaatatattttttctttccgatttacactcaaacacatgtataagctgggttataaccagagttacaaaggctgcggttctcgcaacatcaacattggacgtaaagttcagtatgcttgcaaataccgccagggtgctaagccctataagagctccccggaatattataagctgccacagtccattggagaata
>NC_017304.1:3066890
tcttttttgataagccttacactgtcgcctttctttaattcggacggttttataattttgttgtccttaagtataatgctgtttttaagaaggttaatatccatgtctttaccgtccacccacatatgcgattgcaaatcgtaaacttttgagttctggagtttaaatcccaccggttcttgctgtccttcctgagcctctgaaccatcggcattttctgatataagttcataaattttaccttttacgttaatgttaccgtaaggagcagtactaatcaacacagcatcggcaccgtgtgacaatacatataccgtcctgctcttatagcttgaatcaccatagtcggtaaagtccctctgtcctacaactccgtcatcacctagaatttgcgtgtcatatgtgattctaaaggttctgggggtgttgtagtagttccattcaactcctttaagctctgaataagattccaaagtaaagtctttgttctcatttatgtt
>NC_017304.1:3087380
aaataaagcataaactatacagcgaggttacaacaagtttcctcgcttttactctgttttccttcaaaaagacattttccttttgttatattttttcacatataataatttaaatcagaaatagacaaaataagaatatataaatatttcattctcaaatcaacaatacttattaataaaaaaatattttttgacaaaggagaatggctttgcgaaaaagggtattatcaatcattgtaataataacaatactgtcaattttaagttcagccgtcgttttttgggaggaaatatacagtttatacggttacagcaaggctgcactgtcatattacggctcaaccgggcaggaagttaaaaacattcagtacaagcttgcaatttggaagtattacaatggcaaaatagacggaatttacggttacaagacttacatggcggtccgcaaattccaggccaaaaacggcctgaaggtggacggaatagcgggtccggaaaca
>NC_017304.1:3102149
gtcaatcggcacacctctttccttcatacttttaatcatgttaaataccgcattggactttggacccaagtcttcaatattataatcattgtagaaaagaagtgcatcgggatctgcttctcttgcatacctgaaagcatagtcaaggtagtcctgaccgattacatttctccatatgctgcttcttaagccgttgccggaatcatccatacattcgtttgccacatcccactcaacaattttacctttgtaatgggtcataacagtggtaatgtgatttttcattaccgcaagcagcgaatcccggttccagttaccgtttgtaagccatgacgggttttgattgtgccaaatcaacgtatgtcccctcatctgcataccgtttctttctgcaaaagcaagcaactggtctcctttcgaaaaatcaaaaacgttttgtctcggctgcaaagcatcaaacttcatttcattttcacatacaaccattgaaaattctcttt
>NC_017304.1:3127316
tcacctgtaacaaacaacctttaaattataccagtcctgcatatctctcttaaaatttacgtattcactttcattttctgcaatctgcttaccactgtatatgataagatagcttatatccttttgctctgtgagctgttttactctttttgtaatatcttttatacccccaaaagttataatgatactgtctacttggatattctcctgacaacatactgttgttaattgcgctacctgtgctgccattacttcaaggtctgcttttgctgtacttgctggtcttactgctattatagctttaggtaacaactgcacaggtggtcttactgttcttatatctttactcattattactccccctctcttttaactgcatctgctacattagtaaatgcgctcacatccaatagaatcatatcctctgatacaaatttaaactccactaccaaatagtaatatttattaagtatcctaagaatatctatatctgccttata
>NC_017304.1:3150928
atcattaacgagctttttcctttcaaatatcccataaaacttgatacacttatttttggtggtatactaactaacatatgtatatgatcgggacaaaggcttgcttctattatttctactcctttcatttcgcatagctttcttaatatttgccctatgtctttctttattttaccgtatattacttgtctcctatattttggtacaaatactatatggtatttacaattccattgcgtatgtgctaaactagcattatcacgcatcgtgatacctcctttgtttttaatgtagttggcgaacctacattattgtaacaaaggaggttacttttttctactcatagacactgtctctttagaaccactggcatagccagtggttttctttaaacaataatgccaggaaacttttctgccttttcctggcattattatattatttctattctgaaaaagcaagtagaacgtacctattttacaaatcaagccgccagctcg
>NC_017304.1:3153327
aatacttttgtaacctttctaacaaggttctgatccatttccgaaactatccatccgttttcaagaacatcacctactttatagcctttgttggcaatcaaagtgctctttctctcaaaggattctttttccgaactcagtgaaaatcctatttcctttatacccgagtcataatccgagattgtgacagtaaagctcatgtcggtgacatacaatttgttcccctcggcatcactgtagtttgtagtcgtattgtttgtaatgctgatctccggagcaacatcatcacttacaaatcctcccggagtcacttcccgtgatttgttgccggcattgtcaaatgccgctacaaatatctgtcctttaaaaccttttggaacagatataaccgctgtaccgtccgcaataatttgagttccttttttctcttcagattttttcccgttatcgtacgatacaagacggtagtttatcttgtcaagccctgaagaaggtttgtt
>NC_017304.1:3163894
agtcgctgatatcaaaggttacttcatatcgctgccattgtccattcactgttaccgatttttttgggtttttttcgatgagagaatacccttcgtatcttacatagtgtggtcgtacctctaccgtagttttgtttccgttataacttcttgcttcaaagctgatagtatatacccccgcaccatatttttccaattcatctgttacaacagtgtataatccttgattgtaaatattactggtaacaatacaacgcaatacaacttcaccattatcaacatatggtttgagtgttgcacccggattgctataaggattatatcgacatgcaaaggaatagtctttcaatagatttttactgctatccactacaggagagagaatcacagccgatttttcgctgtcatatacagcttttgtataataacgatttatttcatcaagagaaatatatttgataccgttttgcgttgttccttttgtgtttgcatttattttg
>NC_017304.1:3173109
ctattatttgatattcctggggagtaaacccggtaaaaccgtcaatccagatttcggcaccgtcgtaaaggggaatggagccaagcttttttgccgccaaagtcaggtcgtcatccggatccctgtatctttccgcaatggtcttttcaaacaggtcatatatcgcagtaagctccataagcttttccttcataggattatcctcttcaagttctttactcaccttttccaagtcttccggtgtaacattatatttcttgaattctgtaataagagtggacaacgtattgacaaaaccctgccggtcagcagttttggaaaacactctaaagctacctttcattttgtccaaaatcctgtaaagaatcatgcatttgcctgccgagtggatatggggataggtaataccacccgcttcattgaatgttctgtaagcaatacggctaaagctcaatacctcggtcttcaggataccccctgtcccaagtacgctgataagg
>NC_017304.1:3218269
gacagacctcgcactattgccgacgatataatggacagtctcagatacaatgccatttcctatcacttcaacaaagatatggaagaaattttttggattaagagggtcatcggcaaagccggcgacaggcttgaattcaaaaacggaaaagtttacagggacggtgtgccgctggatgaaccttatgtaaaagaaccaatgctttacacttccgatgaagtaatagtcgttccggaaggtcatatttttgtaatgggagacaacagaaacaatagtttcgacagcaggatggtcggacctattcctgttgatcacgtaataggaaagtatatctttaaattttgattttttaacaataatttctgtagaatagtttctgtgcttatatggaataatttcgtgttttaataaaggggctattcagcccctttactttttacagccttgattcagagtgttttaatttaaagcatactctttatttaaatcatattctttac
>NC_017304.1:3231304
aatttatatttaaccaagtctgactttaatagtactacaaacatgaaataacggtgaacccggcctgccaaaaataaaaaagcctacggcgcagttaaaagccatagactaaaaatatcttgccaaagaatattaaaatattaaaacttcatttttcctcgttttgctcagcggggcattcgctcccgcagctttcttccttgttctctccggtagtttccttgctgcactcaacattattttccacattactttccgcattacattcgggattacatccggtactgttttccgccttgtcctgttctccgggttcagtattattctcccttctgttctcttcttttgattccgcggaagatacaaccacttcctgttttgtgccgcatttggggcaataagcaacctcttcaggaagttctcctttgcatgacggacagatttttacaccttttattttcaaaatctgctgcttcattttctcgatatttttcttcatg
>NC_017304.1:3280674
tcattgtatgtaaaaattctaaatgtagaaaaacagataatggggagggattaattacgataaaggggattttaaaatttattgtgttggttttggttatgatactattagccacctcagtgtgttactcaagtaatccttcgataacgcaggcttcaacgggtgccgatggtgctatagcaaagcttcagtcatataattattcgcatatgtacataagaaatgcaaactttgatgtaagaatagatgataatgttacaccggaaacagatgcccaatgggtgcttgttcccggccttgccaacagcggcgagggatatgtgtctattcaatctgttgatcatctgggatattacttaagacactggaattatgatttcagattggaaaaaaacgacgggaccagaatttttgcggaggatgcaacatttaaaatggttccggggcttgcggatccttcatatacttctttccagtcctataattatcctaccagatat
>NC_017304.1:3308011
tttccacctgttattttcaaatcattgcttgtaccgataccattgttaaaattggcgttaactgtcaaatttccattaccctttatagtaatatcatctctgctgtaaatacatgcatttggtttgttatcctgaggatcctcaaattcatagaattcagcatccgtcaaaacattatccttaccgtcagccaactcaatttttaccttttcagcactctttacgtatattggggcagattttgtatttgtaatgtttaccccatcgagtaccaaaacagcttcagattccttgccaatatcgaccaatatttggccgtcgttccatgttccactaaacgtatacatccctggcttcgtgatttttacttccctttcactaacacttaatccgtcaacattgtctgcattaactttatcattatcaaatactatttttgcattaacatctcccgtggaaactccacttggctgcactgcccctttgcccccacatcctgt
>NC_017304.1:3336933
taccagtcaacatctccgccttcggtgtctccgtcattcgggtcaactattccgtcaccgttacagtcgccaatctcgttatacaattcacagtggtcaatccaaatattctgggaattctcaataccgattgcatccatagggcctcttgtatggtgaattttcaaatttcgaacaatgatattttttgacttgactatattgattccggcaccttccaattcacctttgccgtcaacaccgagaaatgtaatgttgcttacttttttacaggcaataacttctgaaccggtcaattttctgtcaaacttgattacaagaggtgatgtgtctttattctttttcctttggcttaacagctcgttaatctgcgatatactggtggcagtcacttctttaccgcccgtaccgcccgtggtgccgccgttcaacgttgcaaatccaaccagttcaaagcttggcgccgcttgaacagaagaatttctggatattacaaaaaa
>NC_017304.1:3339752
cccggccccatggtcccaaaccacgtgcgctaccagctgcgctacaccccgatattttaaccacttttttaacgacaaatgttattttactacacagcatgtttcaattcaatctcatatttgttcttcttctgcaaattattgtgcctattcttcatttttcttttaaaatcggatattttcgtatgctgattacaaaatacccagcccagtatttgtaacacaatgttaacttgataccggtaattacatgacttataattaacctgaggaatcttgtttgtttatgtaaactaatcttccgaagaacagaaagaggtgttacatataaaaagattattaggccaaatacgcagagccatacaggactataacatgattcaggacggtgacagaatagcggttggggtgtccggcggcaaggacagtcttacccttctcgttgccttaagacagcttaagaattttttgccggtaaagtttgagcttaaagccataac
>NC_017304.1:3347187
atagctgaatgtgtaaaaactgttcccaaaacactagttatatggtattatattattatatataagtataaaattattaattgaatattattcaagctaaaaaataagttatcctactgctttgtacgaacagatgtttgtgataataagattggtcaacaactttttattcgacatttcaccaacactgtaaacacgactccaaactcgttggactcgtttgaaaccttaaaacctgtgaagtgatttgtattgttatacatccttcggaaagggtgagataaacgtgtcaaagaagacttcaaataaaaataaaagtaaaaagaagcccggtttttttactttattgcttttttccctaattgccggtgcagctttggtctggcctactcacatattgttttcctattacgctgaaaatcctcttcccaatgttcctttaatcttgtttgcttcaatacacagcggaattttgtatgttataatatttcaggtctcag
>NC_017304.1:3479454
taaaccggaacaaatataaaaactttatgtttttttatttttaaagagcaggcaaaagcaaaaagacccagaatccctgagaaaatcgatatcataaaagtataaattatgttatataatatttgacattttatgtacaatggatataaaaacatttttgaattgttaaccggtgcgtcattaataaaacttgagcaatatatatgggaaaatcgtataccacgatatgtattttcgttttcaaggtaagtaatgtgatttaacaacatattaagtaaaaatggtatgaaaataatcaaaaaagaaccgcaaaagcttacaatcgcttttgaaagtatataattcttttttcccatccgtgatacataaaaattataggtttgtgtttctttgtcttcaaaataagaaaatgaaaatggtaaaatcaccacaaacggaaacataaattagaaaatacttttcaaaaagcgccgtatcggcgtttccaataaaaagcgacg
>NC_017304.1:3514848
aatgccgtcactataaaacatgcaattgttgttctgattaatattttgtcaactttttcattattcatataattataaaaccagcccattgatgcacaaagtaaaataaaaaacggcgttataaaaatattcgctcgcacatcgccatatccaaaaatataatatatggttacaaacaataaaaaaaacattactgtcaggaatgcaggcaaaatactgtcaatccaattactttttaccattatgcttgtaatgaaccatattcctgagaccgcaaaaaatacaaaacgaaatatgcctgaatcagttgcatttctaaaagcaggaagcattatccacgcacatatatacataaagcatagtatattcacccataatgtcctgctaaatttcttttcgttgtacattttttcttcttccttccatgtattgcctgataaaatgcttaataatgttaggaaaatactcttcgacaaagtatctattcaccaattccctcc
>NC_017304.1:3558964
aaaatggttcaagatgaatttttcttgaaccatttgcgtactccaaactgcctatgcatataatattttttcttttttattgctcattttatcattcttttgtttttccgtcttattttttagtactattttaacgctataataacttttctgttgggctcctcacctacactgtatgtttccacatatttatggttctgcaggcacgaatgtataacccttctttcatacggattcatcggttcaagagtaatgttctttttgtatttgattaccctgtcggccaatcggttggcaagccttatcagggtttcctctctctttttcctgtagttttcaacatcaataacaatcctcttgtaaccttccttgctcctgttaacaacgagactggtcaaatactgcagtgcgtccagcgtttcccctcttcttccgattattattccaatatcgtctccttctattttaagggaaatagtgtcttcactttcttcaaccaa
