# Supplementary material for: Genome-Wide Transcription Factor DNA Binding Sites and Gene Regulatory Networks in Clostridium thermocellum
Source: Front Microbiol. 2021 Sep 7;12:695517. doi: 10.3389/fmicb.2021.695517 (PMC8457756; doi:10.3389/fmicb.2021.695517)
Supplement: Supplementary file 5 [file Data_Sheet_2.ZIP › Supplemental folder/GlyR2.all.500.fasta.e1600]

>NC_017304.1:1005960:1006459
GGATTTAAGA GGGGGCAGAA CAGACCGGAC AAATCCAAAT GGATACAAAG 
TCAGAATGAC GGCTGTTGAT GCAAATCGCG GAAGAATAGT GGTTCTTCCG 
GACGATATTT CCTATTACGG CATTGATCCG GATCGGCTTG AGGTTGCAAA 
AGCAGTGAGG ATGAGTACCA GTGTTCCTTT TGCTTTTAAG CCAGTGGAAG 
TCTTGAAAAA GGACGGAGGC AGTGTAAAGA AGCATTACCT GGTTGACGGC 
GGTGTATTGG ATAATTTGCC CGTATGGCTT ATTCAACCTT CAATGGCAAT 
TCCGCTTATT GTCTGCGAGC TAAAGGGAAG GGATAAACTG TTTAGTATTA 
TGACGCCTCT TAACATCCTG AAAGGCCTTG TATCCGCCGT GCATGATTTC 
GGCATCCCGA ACATAAAGCA TTACAAGAAT AGTTATCTTG TAAGAATATA 
TACCGGGGAT ATTTCTTTTC TGGATTTTGA ACTGAGCGAG AAGGACAAAA 


>NC_017304.1:1007861:1008360
TGATCCTTTG CCGGTGAACA ATTGGATGAG CAGTTTGAAA GAAACCGGAA 
AATATACTGT TGACAATACA ATGAAGAAAA AGATATCGGA AATATTCTGG 
GGCGGATATT CAAACGAGGC TGAAACTTTA AAGACGATAG AGGCTATATA 
CAAGGAATAC GGATATGTCA TTGATACCCA TACTGCTGTA GGTGTTGATG 
TGTATGACAA ATATGTAATT TCCACCGGTG ACGTGACAAA GACGGTCATT 
GCGTCAACGG CAAGTCCTTT CAAATTTAAT GAAAGTGTGG TAAAAGCAGT 
TTTGGGAAAT GAAGCGTTAA AAGGAAGGAC GGAATTTGAA CTTCTTGAGG 
TTTTGGCAAA AGAGTGCAGG CTTAAAATAC CGGAAGGTTT GAAAGATCTT 
GACAAAAAGC CTGTGCTTCA CAAACAGGTT TGCAGTAAAT TTGATATGAA 
ACAGCAGGTT GAAAGTATTC TTGGTCTGTA AAACTGATTA AATTTCGGGT 


>NC_017304.1:1015916:1016415
GGCCCGCTAT GTGGCGGAGG CATTTGGTGC AACTGTCAGG TGGAAGGATG 
AGATTAAAAC TGTGTACATA GATGCAAACA AGACAGATAA AGTTGAAGAT 
GAGGACGATA CAAGGGAAGT AGCCGGGTTT ATTGTACCAA AGGATACGGA 
TTTAATGGTT GCCGCTTCAA AAGATGATAC TAGCTATGAG GTGGTGTTCA 
CAATAGGTTT TTTAAAAAAG GATGTTGAAA AGCAGAAAGA TGATATGGAG 
AAAATATTGT TACAAAAATT TAGTGAAGAG ACAGTAAAAG AAATAATGAG 
TGTTGTAAGG TCAAAAGTAA AAGATACGGA TGTTATTGAG GCAAGATACT 
TTTATGACAA AAAAGCAGAT CAGTATATGT ACATGCCTAA GTCATGGCCG 
ATCAGAGGTT CAACAATTAC CCTATATATA TACAGAAAAG GAGACAAACC 
TTTTTAAGAC ATCAGAGCAA ATTCTGAGGA GAAAGTTGGA TGACAGAAAG 


>NC_017304.1:1029270:1029769
TAATTGGAAT TTTGAATGTT GATCCTTTTG GCCGGGAACT CTTTAACGGA 
AAGTATTTCT ATGATACCAA CGGTAGCCAA ATAAAGAAGG AAGAAAACGG 
CAGGGTAACG TTATACGGCT ATGACAGCGT AAACAGACTT GAGAAAGTTT 
CTTATCCTGA AGGAATCGAT GAGAAATTTG CTTATGATAA TGCAGGAAAC 
AGGATTGCCC GGGAATTTGG CAAGTTACTC GAGAATTATA AATATGACAA 
AAGCAACAGG TTGATACAGA AAGTGTCCAA TGGCATAGTG ACAGATTATG 
AATATGATGC CGGGGGCAAC CTTGTAAAGG AAATTGAAGG AGAAAGTGTA 
AGAAGATTTG AGTATGATGA CTTTAAAAGG CTTGTAAAAG TAATAAATCC 
TGACGGTACA TATATGGAAA ACATATATGA TGCCGAGGGA ATGAGAGTGC 
AGACGGTAGA AAACGGTGAA TACCGAAGAT TCATATTTGA CGGAAATAAT 


>NC_017304.1:1031928:1032427
TATTCCGAAA GAACATATTG CCAATGTAAA AGAAATTAAC GAATCGAACG 
CTCAAATATT GATAGACATC CACAAAGCCG CAAACAAAGT GGCCGAAGAT 
TTGGGAATTG CAGAAAAGGG TTACAGGCTG ATAACCAACT GTGGAGTGGC 
GGCAGGGCAA ACGGTTTTCC ACCTTCACTA TCACTTGCTG GGTGGAGTGG 
ATATGGGTCC TAAAATTCTG TAAGACATCG ATTGATTATT GCAATAATAT 
TACAGCTGTG ATAATATAAA CACATAAGAC ATATGATTGG TTTTTTTTGG 
TATATTTAAT TGGAATATAT TGTATAACGT ATATTATGTG TTGGATTTTG 
GCTCGGATCC AACATTACAA TAAAAATAAA AAAATTCAGG AGTATTTATA 
GGGGGGGCAA AAATGAAAAA ATTCCATAAC AAACAACTTC AAAATATCAT 
CTGTAGTATT ATTGCCATTG TTATGATTTT TGGTGTTATT GCGACGGTGG 


>NC_017304.1:1041699:1042198
ACGAAGGTAA AGTTCCAGTT GAACACCTTG TTTATGCGAG CAGTTCATCT 
GTTTATGGTT CAAACAAGAA AGTACCATAT TCTACTGAAG ACAAAGTAGA 
CTATCCTGTT TCACTGTATG CAGCAACAAA AAAGTCTAAT GAGTTAATGG 
CTTATACATA TAGTAAATTG TACAATATAC CATCGACAGG ATTACGCTTC 
TTTACTGTTT ATGGTCCTGC GGGACGACCG GATATGGCGT ATTTTAGCTT 
TACAAATAAG TTAGCACAAG GTAAAAAGAT TCAGATTTTT AACTATGGTG 
ACATGTACCG TGATTTTACA TATATTGATG ATATAGTTAA GGGTATTGTG 
CTTGTGCTCC AAAAGGTTCC TGAACCTATG GAAGATGGAG TAAGATACAA 
GATTTACAAT ATCGGAAATA ACAAACCAGA AAATTTAATG CATTTCGTGG 
AAGTATTGGA GAAATGTCTG ATGGAGGAAG GCATTATTAC AAAGCCTGGT 


>NC_017304.1:1044311:1044810
TTTTGGAGAG TTAACATTCT ATCACTTTAG TGGATTTATG CCATTTCAGC 
CTGCCAAATG GGATGAAATA CTTGGTGAGT GGCTTCAGTT ACCAACTCTG 
CACCCAAAAG AGGTTAAAAA ATGATGGATA GAAAGAAGAT TAAATATTTA 
TTTTTGATAA CGGGGATGCC TATGGGTGGA GCAGAAAGAG TAATGGCAAC 
ACTGGCTAAT GAGTTTGTTA AGCGTGGGCA TCAAGTTAGA TTAGTAACAT 
TAAAAAAAGC TGTCTCTGCA TATGAATTAG ACAAGCGTGT AGAATTTATA 
GGCGGAGGAG CTGATATAAA TTCTGGTAAT TTTTTGATAA AAAGAATTCA 
AATGATAAGT GCGGTTATTA AAGGTACATT GTTTTATAGA CGTCAATTGA 
GAGAATATAA ACCAGATATA ATTTTATCGT TTCTAACTTA TACAAATTTA 
TTATCAGTAA TAAATAATAG AATTTCACGG GTTAAATATC CTGTTGTTGT 


>NC_017304.1:1051467:1051966
TGCGGTAATA GAAGCAAACG AGCGGCAGAA GAAAATGGTG GCTGAGAAAC 
TCGAAAAATT TGCAGGAGAT TTAAAAGGTA AAACAATAGG CATACTTGGA 
CTTGCGTTCA AACCCGAAAC GGATGACGTG AGGGAAGCTC CTGCGTTAAC 
AATAATAGCC GATTTGATTG AAAGGGGAGC AAGTATCCGC GCGTATGACC 
CTCAGGCCAT GGAGGAGGCT AAAAAAGCTC TCAGAAAATA CGCGGATAAT 
ATTACTTACT GCAAGCATGC CTATGATACT GCCGAGAGTG TGGATGCATT 
GGTTATAGTT ACGGAATGGC ATGAGTTTCG CAACATGGAC TTGACACTGC 
TGAAAAAAAT AATGAGGGGA AATATTTTCT ATGACGCCAG AAATATATAC 
TCGAGAAAGG ATATAGAAGA AAAAGGATTT GTGTTTATAG GTACCGGAGT 
ATAAAAATTT GAAGAAAGGA GTTTTAAGTT TTTAAAAAAC ATTATAATAT 


>NC_017304.1:1068788:1069287
AGAGCTGGAG AAACTGCAAA GGGCTTGTCA GGGACAGAAA AGGGAGTTTT 
ACGGTAGAGG CGGCCATAAT TATCCCTGCT GTAATTCTTA CCATGTTCGC 
ACTGATTTTG GTCAGTGAGT TTTTGTACCA AAAATCATGT ATACAGGCTA 
TTGCGGACAG GACGGCGCAG CGTGGTGCTG AAATTTGGAA CTCTCCGTCC 
AAAGACATGA TTTATGGTCA AATTACTTTG GATAATATGG ATGACATAGA 
CCTGTATTGG CGAATATGGG AGATGAGCAA ACGTAAAAAG CAAAAGGAAG 
AGAAAATTGA AAAATATGCG GGATATTTAT TGAGTGATTC TCCCATCCTT 
GGCGAGCCCA TCGAACTGGA AATAGAGGCA GGTATAGTGG AAGATTATAT 
AGTATACAAA AAACTGAGGG TAAGTGTAAA AGCCAAATAT AAAAATCCTT 
TTTCGTCGCT GCTGAGAGTT TTCGGTATAG GAAAAACTAT AACAATTAAA 


>NC_017304.1:1071965:1072464
CGATCCTGGT ATGCCGGCAA GTAGCGGTAA AAAGGATGGA GCAGGGACGG 
ATGGGAAAAT GTGTTTAGTG AATATTTTTA TGCTAAAATA TTAAGCGAAA 
GCAACAATAT TGATATTGTA AAAAAGGAGC CTGATATATG TTTTAAAGGG 
ATGATAAATG AACAATAAAA TTATACAAAG ACGAAATTAA TGGAAATTCA 
ATGTACAAAA ATCTTGACAA GAAAGGATTG TGACACATGA GAAAAACAAT 
ACTTATGATA ATTGTTGCAG CTTTGCTGGT GCTGGTTGGT TGCGATAATG 
TAATGACACA GAGCCCAGCC GTCACTTCGT CCGGTATCCA ATCCGGTGCT 
TCACCCGTTA ACACGTCCGG CGGGCAATCC AATAATTCTT CCGGAAGTGA 
ATCAAGTTAT GTTGAAACAT ATACGGATGA AAGTCACAAG CAAATACAGT 
ACGGCAAACT GTCGTTTGAT ATTGGTGAGT TTCATGTAGT ATCACGTAAA 


>NC_017304.1:108682:109181
TTGTAATATC CATTGGATTT ATTCCGGAAG AAAGCATAAA TATTGGCTCC 
GGTTCAGGAG TTGTCCATTA TTTGATGATA CTTGTAGCCG GTATTGTAAT 
TGCTTTGGCT TTGGTGCTTC CGGGTATCAG TACTTCCCAT ATGCTGCTGG 
TACTTGGCAT GTATGAATCT ATGCTTACGG CAATAACCGA GTTTGATGTT 
TTTTATATCG GAACATTGGG AATTGCGACA TTAATCGGGG TTTTTCTCAT 
TACAAAACCG ATTGAATGGA CTTTAAACAC CTTTCCGCAT CAGACCTATT 
GTGCGATTAT AGGGTTTGTG CTTGGTTCCA CGGCAGAAAT TTTTCAGGAG 
AAAATACTAC CCGCCATTCC TGAAAACGCC GGTGTACCTT GGTGGATTGG 
TTGTGGACTG ATGTCCATAG CTACATTTAT TTTGGGATTT ATGGCTATTA 
AATCCTTGTC AAGATTTCAG GAAGATTGAT TATGAAACAT GAAACTTATA 


>NC_017304.1:1087817:1088316
ATTAAGACTT GTTGAAGGGG TGAGTATCAG GGAATTTTAC GAAAGGTTTG 
GAGAGAATGT TTTGGAGGTT TTCAAAGAGC AGATAAAAAA TTTGTCCAAA 
AGAGGACTTG TTGCGGTTGA AAATGGTTTT ATAAAACTTA CCCGATTGGG 
CTTGGATCTT GCAAATCAAG CCTTTATGGA GTTTGTGTGA TTTGGCTTTA 
CGCATGGAAT ATCCTTTTAT CCAATAACAA ATAATATCCA TAAAAATATC 
TTGACAAAAG AAACATGGGG TGGTATTTTA AAAATAGCAT TAGCACTCAA 
CGACGTAGAG TGCTAACAAA GAGGTGAGAA GGATGTTCTT GGACGAGAGA 
AAAAAGAGAA TTCTGCAATC CATAATTGAC GACTATATAA GCACTGCAGA 
GCCTGTAGGT TCAAGAACTG TTGCAAGGAA GCATGAGCTT GGCTTGAGTT 
CGGCCACTAT CAGAAATGAA ATGGCTGACT TGGAAGAGAT GGGCTATCTT 


>NC_017304.1:1093406:1093905
CCCCAATGAA ATAAGAAGGG AGACACAAAA ATCCAATTCC ATTGACTATG 
TCGATGATGA GTTTTTGAAT TCCCTGGGAG AGGACGTGGT TGTAAAAGCG 
TATTTCCCGG GTGAGACCAA TGTACCGGAG CTTGTGTCGC TCATAAAAGA 
AAAGCTTGCT TTTATCGGCA CTTTCTTAAA TGTCGGTGAA GGATACTGCG 
GTTATGCCGA AATGGATGAA GAGGATTGGA GTAATTCATG GAAAAAATAT 
TACAAACCTC TTCACCTTAC AGACAGATTG ATTGTTAAGC CTTCCTGGGA 
AAATTACGAT AATAAAGACG GTGAAATAAT TATTGAAATG AATCCGGGCA 
TGGCTTTTGG CACGGGCACC CATGAAACCA CCAAAATGTG TGCGGTTTTG 
CTTGACAAAT ATGTAAAGGA CGGATGCAGA GTTATCGATG TCGGCTGCGG 
TACGGGAATT TTGTCCATAA TAGCAAGCAA ATTGGGAGCG GCGGAAGTCA 


>NC_017304.1:1097919:1098418
TTGATCTTAT TTTTTTAAGT TTCTTGCAAG ACAGCGTTTT CAAAGATATT 
ATTTTTATTC AGGGAGGTGG GATTTTGCTG AAAGGAAAAA CCGTGGTAGT 
GGGTGTTTGC GGAGGAATAG CCGCTTACAA GGCTGTGGAG CTTGTCAGCA 
GATTAAAAAA GCTTGATGCT GATGTGCATG TCATTATGAC TGCCAATGCC 
GTAAAGTTTG TTGCGCCTCT CACCTTCCGC TCCATATGTC ACAATCCTGT 
AATAACCGAC ATGTTTGAGG AGCCAAAGAT ATGGGACATA CAGCATGTTT 
CCCTGGCGCA GAAAGCCGAC CTTATTGTTG TGGCACCGGC GACAGCCAAT 
ATCATAGGAA AAGTTGCCGG GGGTATTGCG GATGACATGC TTTCGACAAC 
TATTATGGCA GCAAATTCTC CCGTTTTGTT TGTGCCTGCC ATGAACGACA 
AGATGTATGA AAATCCCATA GTTCAGGAAA ACATCAAAAA ACTTGCGTCG 


>NC_017304.1:1148380:1148879
ATCGTTTAAG CAGAAGAAGA TCTGTAGAGT TAACATTTCC GTCCCCGTTG 
ACATCTGCGT TGGCAAGATT ATCGCCTGTA AGCTGGGTTA CTCTGAGCAA 
ATGTCTCTTG AGTGCTGTGA CGTCTGTCGA GTTGATTTTT CCGTCGCTGT 
TTGTATCGCC TCGTTTAATT ATGCCACTAC TGCCGCCAAA AGTAAACCAG 
TCAATATTTA CGGCACCGGA AAATACAAGA TACAAGTCAT GTTTTCCTGT 
AACTTTGCTG ATGTTGCAGC TTTGTTCTTC GTATGCGTTA AAACCGCCGG 
TCGCTGCTAC TTTCAATGTT CCTATAAGTG TTCCCGTCGG GCTGTCTAAT 
CGAAGTTCAA TATTTGGAGA AAGGGTACTT GCAACCAATG CCTTAAAGGT 
GGTCGCACCG TTTCCGAAGT CAATATTTTT ATACGCCAGC CAGTCTCCGT 
TTTCAATATA TCCTATGCCG CTTCCGCCGT TGGGAGTGCC GATTTTTTGT 


>NC_017304.1:118472:118971
ATTTGCTGGA GGAAGGTCTC ATTAGCCTTT GCAGGGAGCT GGATATCCCC 
GTTCCCCTTT GGCTGAACAA AAACACCTCC GAGTTTGCCA GATACCGTAA 
AACCTTTTTT GACAGGGATC AGTTTATTGA AGATGTGAAG TTCGACAGAT 
TTGAACTTAG AATGGAGTAG AATAATTACA TTTTTGTTAA ATCTAATAAT 
TTTACAAAAA ATTACTTCAT TTTGGTCTTA ATATGGTTTA TAGTAACATT 
AGAAAATGGT ATCAGCCAAA ATTCGACTGA TGTTATTTAA ATTTGTGTCG 
AACTTTGCTG ATGCAACTGG GTGACATGAC TGCATCAAAT TTTATTTATT 
GTTGGAGGCA ACCAAATGTA TTCTGTTACT ATAAACCAAA GAGTTGAGGC 
AATAAAAAAC AACGAAGAGG AAATAAATCT TTTTGTAGAA GAGTATAAAC 
CATTCATAGC AGCCTGCACG CAGAAGGTGG TTGGACGCTA TGTTGCCTAC 


>NC_017304.1:1194278:1194777
TGAATGGAGT GACCAGGGAG TTGAAGGCTG CTATAGGTTT ATCAACAGAG 
TATGGAGAAT AGTCAATGAG TTTGCCGATG CGGTAAAGGA AGGCGGAAAT 
ATTGACACTT CCACATTTAC CAAGGCTGAT AAAGAGCTGT GGTACATGCT 
GAACAACACA TTGAAGCGCG TTACGGATGA TATCAGCCAG AGGTTCAACT 
TCAACACTGC AATCAGTGCG GTTATGGAGC TGGTTAATTC CTTGTATTAT 
TACAAGGATA AAGTGGCTGA TGACAGCAAG AACAAGGCTC TTGTCAGGGA 
AGTAATTGAA AAGTTGATAA TAATGCTGGC TCCCTTTATT CCTCATGCAA 
CAGAAGAGCT TTGGTCCGCC ATAGGAAAGG AAGGCAGCGT GCACGAACAG 
AAGTGGCCTT CATTTGACCC GGCTGCTCTT GTGAAGGATG AAATTGAAAT 
AGTGGTTCAG ATAAACGGAA AGGTGAGAGA CAAGATTGTT GTACCGTCGG 


>NC_017304.1:1196936:1197435
CGATAGAAGG GAATTTTTAT CTGAGTGGAG GAACTTTAAA CTTAAATCAA 
AAAAGTCTTA CGGTTGGAGG AAATTTAATA CAATCGGCGG GGACTTTAAG 
TATAAACGGT GGAAAGCTCA TAGTAAAAGG AGACTATAGA ATTCAAAAGG 
AAAGTGTAAA TGCGCAAGGT CAAATAACAT ATGGTGGTAG CGATGGAATC 
CTTCACATGA CAAATGAGAA TGATTATGTT TGTGTGGAAG GGAATTTTGT 
AACGCAGTCG TATTACAGCC ACAATGGCCG TCTTACGGAC GGAGTGTTGG 
AGGTAAAGGG AGATTTTATA CAGAAAAAAC ATCAGTCTAG TTACGCGTAT 
AGAGATAATT TTTATGCGAC AGGGAAGCAC AAAACGATAT TGAGCGGTGA 
GGGGCTGCAG AAAGTAAGTT TTGAGATAGC GGAATCCCGG TTTAACATAC 
TTGAGTTAAG GAACTATTCG GGAGATGGAG TGGAATTTAA TCAGCCTTTA 


>NC_017304.1:1197457:1197956
AACGGATGCA AGGTAAAATT TGCCGGGAGC GGAGCTATAG GATGGACACT 
TGTAGATGAC GAGACGTATG AAGGAGACTT GTATCTTGGA GGAGGAGTTT 
TAGACTTAAA CGGGCATGAA TTGAAAGTAA CTGGGAACCT GATACAATCA 
GGAGGAACCA TAGATATAAA GGGAGGAAAG CTTTACATAG AGGGAGACTA 
CAGGCTGCAG ACGGAGAATA CGGATGCGAA TGGGAACAAG ACATATACGT 
ACAGTAATGG ATATTTAAAG ATGACGGACA GTGGATCATA TGTAAAAGTT 
GGAGGAGATT TTATAACCCA GAGTCAGAAC AGTCATGAGG GATACTTGAC 
GGAAGGAGTA TTGGAGGTAA AGGGAGACTT TATACAGAAG AGACAAAATG 
CGTATAACAA CTTTAAAGCA TCAGGGAACC ACAAAGTGAT ACTGAGCGGA 
GATAAGCTAC AGAGAGTAAG TTTTGATACT TCATCATCAT CAAGTTCATA 


>NC_017304.1:120255:120754
GACATAAAGA AAGTTCCAAA TGAGAACAAC CGAAAGGATG ACGATAAAAA 
GGTAAACAAT GAGCCGAATA AGCCATTACC TGACAGAAAA GCCGATGTGG 
AAACAAGTGC CGGGGTAAAA GAAAATACCG CCGGTCCGGA TGCAGGCATC 
AAACCGGTGA ATAAAACCGA TAATGCTAAA CCCAATGTTG GTACCGACAT 
AAATAACAAA GAGAATAAAA CAGTCAGCAA TGCGAAGATT GACAGCGGCA 
TTGACAAGGG CAACAAAGAC AGTAAACCCA ACAGTAATAC TAAAATTAAT 
AACGACGTCA AAAAGGACAA CAAAGATAAT AAAACCAACA GTGATGCCAA 
AACCTTCAAC GATGTCAGCA AAGACAACAA AAATGATAAA GCTGACGGCA 
ATGCTAAAAT CAACAATAAC ATCAACAGAG ACAATAAAAT TACTCCGATT 
AATCCGGATA ATAAATTTAG CAGCGGCGGC AGCAAAGACG ACAAAGATAA 


>NC_017304.1:1211468:1211967
CGTCAGATTA CGTTATTGCA GAATTTGAAG GCCACTTGCC TGAGACTGTC 
GAACCGGGAG AATCCGTTGA TTTGAACATG GTTGTAAAGG CCGGCGAAGA 
AGCGGTAACG GGTATTTATA CATTGAAACT TGTTGTTGGC TGCAATGAAG 
GATATACATA TACTTCCGGC ATTGAGGTAC GGGTTGTTGA AGCAAAACCG 
GAGTATTATA TAGAAATAAC AGGATTGAAA CCTTCTGTGA CAAAAAGTAA 
TGTTAGTTCC GGGGCAATTG AAGGCGCAGT GAGACCTGGA GAAATGATAA 
CTCAAATTAT TTCTGTATAC AATGTGGGTA CCGGTTCCAT TAAAGACCTT 
CATGTAACGC CACCGGAAAA ACTCCCGTGG ATAACCCTGA CTACCTCAGG 
AACGGATTTG ATTCTGCCGA TGGGTAAAGG ATTGTCCATA AGAGACGAAA 
ACGCTCGTGC GATTATTGCA GTAAACATTT TACCTAATGA ATATGTAAGA 


>NC_017304.1:1213509:1214008
CAGTAATTAC TCATTCAGGT ACAATATCAA AAGCCGGGCA GGCCTTGGAG 
ATATAAGCGG AGATTATTAT GCTTATGTTG TGTATTACTA TGTACTTGAC 
GGCAAAGTGT ATCAGGGATA TATAGGACCG AAAAAGTTTA CAATTGAACC 
GCCTCCAAAA TTGTATATCA GCTATAAGCT TAACAAAATA GGAGAAAGTC 
ATTATGAAAT CGAAGCCATT GTAACGAATA CCGGTGACGG TACAGCCCGT 
AATGTTACCG TTGGGCTGCC TGTCATACCC GGTGCGGGAA AAATCGAGGT 
TATCAGAATA GTATCAGGTG ATGGATTCTT CCAAAGGGAT TTAAGTGTTC 
TTAATATTGG AAACGTTTAT GCGGGAGAAA CGAAGTCAGG AACGTTTGAA 
ATTGTAGCGA ACGGGCTTGA GGATTGGATG AATCTTCCGA GTCTTGCTGT 
ACATAGTACA CAGGTAAATG ATAACATTGT AGTTTCGCCA ATGGCTATTC 


>NC_017304.1:1249471:1249970
GATGTTACAA AAAGAGATTT GAAAAAGGCC GACAAGAAGA ATTATATTTA 
TATTACAGAG GCCGGAAGAA TGGTTGTGGT AGACAGGGAT ATGTGGGGAG 
ACCCGTGTAC GGTTACCATA AAGGAAGGAA ACAAGGTATT TCTCAGGATG 
GTTAAGTTTT TCAAAGATTA TCCTTACTTG TTCCCGGTGT TCAATGAAAA 
GAATTTGAAC GGTGATATCA TATACATGAA TGACGGCGAG ATATGGTATC 
GTGACAAAGA TGTAGCAACC CTGGTTCTTT TTAAAAACGA GAAACCGGAT 
TTTCTTACGA TAAATTTGGA TAAAGTCAAA GCTTTCAAGG AAGATGAGTT 
GCTCAAATAT CTTGAAAATT GCAAAATCCT TTATCTTGAA AAGAAACTTA 
GCGATTTGCT GCTGGAAGAA AGAAAAATTG CCGTTGAGGA CATTGTCAGA 
GTGCGTCCGG GCTATGCACT ATACAAAAAC AATGAAAAGA CATACACCAT 


>NC_017304.1:1304476:1304975
GATTTGGAGC CCGTAAGGTG GAGCTTGGTT TTGAGAATAA TTTAAAAATG 
GTGGAGTCAA TTATTGAGTT TGCGAAAAAA GAAGGCTTTG ATGCCGGAGG 
AATCAGCGAA GGTATAGGCA GAAGGTACGG GATTTCCGGG GAACTGGACC 
ATGGAGCGCT GGTGCCTCTT TATTATATAA GCCGGGTGTA TTCGGATTTT 
AAACTTGTTC ATGTTGCAAT GTCCACACTT ACTTTGGAGG AACATTACAA 
GTTTGGTATG TGCATAGGCG AAGCCGTCAG AAATTCAGAT GAAGACGTGG 
TATTTGTCGC AAGTGGAGAT TTGGCACACC GCCTTACCAG TGACGGACCC 
TATGGCTACA ACAAGCATGC CCCGGAATTT GATGAGCTTC TGGTTAAAAG 
CATCGAAAAG GACGATATTG ACAGGATTCT TGATATAGAT GACAAGCTTC 
GGGATGAAGC CGCAGAGTGC GGATTAAGAT CCTTTGTAAT AATGCTGGGA 


>NC_017304.1:1315774:1316273
TTTTACAATG TATCTTATTG CAGCGTTTTT CTTGAAAGTA GTGTTCAGTA 
GGTGGATTGG TCCGGATTTA GCGACAGACT ATCTTGCAGG TGCAGTATTA 
TTAGGAGCCG CACCATGTAC CGCCATGGTA TTCGTATGGA GTTATCTGAC 
AAAAGGCGAC CCTGCTTATA CATTAGTGCA GGTAGCAGTG AATGACCTGA 
TAATATTGTT TGCATTTACA CCAATTGTTG CATTCCTATT AGGGGTAAGT 
AATGTGACCG TTCCTTATGA CACGCTGATA TTATCAACAA TCCTGTTTGT 
TGTTATTCCA TTGGCAGGAG GGTACCTTAC TAGAAGGAAC ATCATTAAAC 
ATAAGAGTAT AGAGTATTTC GAGAACATTT TTCTCAAGAA ATTTGATAAT 
GTAACAATCG TAGGTTTGCT TCTCACTTTA GTAATTATTT TCTCGTTCCA 
GGGTGAAATA ATTTTAAGTA ATCCCTTGCA TATTATATTA ATTGCCATAC 


>NC_017304.1:1322618:1323117
TTTCAGTACA TTGCACACTA ACGATGCTGC AAGTTCTGTT ACAAGAATGA 
TTGACATGGG AATAGAGCCG TTCCTGTTGT CTTCGGCTCT GGTTGGATTG 
ATTGCGCAAA GACTTGTAAG AAGACTCTGT CCTCATTGCA AGGAAGCTTT 
CCAGCCGGAT AAGAATGAGA GAGAGATTCT TGGCTTGAAA GATGATGAAG 
AAGTTACAAT ATATCGTGCA AAAGGGTGCG ACGAATGTAA CAATACCGGT 
TACAAAGGAA GAATAGCGGT TTATGAGATT CTGACGGTCA ATAGGGAAAT 
AAAGGAACTG ATATCCAAGA ACGTAAGTTC CGATGTAATA AAAGATGCGG 
CTATTAAAAT GGGCATGAAA ACATTGAGAA TGAACTGTAC GAGGTTGGTT 
AAAGAAGGTA TTACTACGAT AGATGAGATG CTTCGTATTG CATATTCCAT 
AGACTAGAAA AGGGGATGTA ACATGGATAT AAATGATTTA CTGAGGAAGA 


>NC_017304.1:1330500:1330999
TATTCAAGGG CGTTTATCAG AACGGGGCCA TACAGGGATG TTTACAGGGG 
ACTTTCTGAG CCTGCCGTCT TTTCAGACGA AAGCAGAATA AACATATACC 
GTGATGCGGT AGCTCAATGT ATACAGGTTT TCGGAAATGA TAACATAATA 
TCCGTTTTCA GAAATGCATA TACCTTTGAT GATATAGAAA TGAACGGTGA 
AAGGTCCATA ATTGCCATAA ACGGAAGTGC CATTGGTTTG TCCCATTATT 
TTGAGAGCAG GAACCATGAT GCTTTGAGTG CTATTATAAG CAGTGCTCCG 
GTACATAACC TGTTATCTGA TGATTCATTA TTGTCTACTA TAGCCGTGAA 
CGGTGATGTG ATTATTCCGG GTGGAACTTT CAGAGTGGAT GATGACGGTA 
TTTTTACAGG GCTTCTGGAA GATGCGTCTG TGTTCTGGTA CGAAGATCCC 
AACGGTATAA GGATACCTTT TTACAAAATG TATCAGTGGA CTGAGGATGA 


>NC_017304.1:135081:135580
TACACCACTG TATTTTGACC GTGGAGACGG AAAGCGTTAC AGATCCCTTG 
GATGCTATCC ATGTACTTTT CCTGTGGAAT CGACGGCAAA GAATGTAAGG 
GAAATTATTG AAGAGTTAAA AAGCGGCAAG TTTGCAAACA TAGCGGAAAG 
AGCCGGACGG GCACAGGACC AGGATGACGG GGGCGGTCTT GAGACCTTGA 
GAAGAGGAGG GTACATGTGA TATGGAAGCA AGAGAACAAA TGAATATTGT 
AATCGTCGGT CATGTGGATC ATGGAAAAAG CACCGTCATA GGTAGACTGC 
TTGCGGATAC CGGCTCTCTT CCGGAGGGAA AGCTTGAGTC TGTCAAAGAG 
TTTTGCAGAA AGAATGCCAG ACCTTTTGAG TACGCGTTTT TGCTGGACGC 
ATTAAAGGAT GAACAGGCGC AGGGCATTAC CATAGATACT GCAAGATGTT 
TTTTCAAGAC AAACAAAAGG GACTACATTA TTATCGACGC ACCGGGGCAT 


>NC_017304.1:1353859:1354358
AAAACAACGG CAAGGTAATA AGAACGAAAA CGTCTCCTCA GGATATTATG 
AACAAGATGC TTGGCAACGA AACAAAGGAA AATGTGTATG AACAGTTTAC 
GCTGCATTTT GATGCCATTG CCGGACTGGT GAAAATTCTT GATTTCATGA 
AATCGGAAAA CTACAGTCTT TCCGACCTTG TAAACATGAT ACCGGATTTC 
TATGTAAGCG AAAAAGAGGT TGAATGTTCG TGGAACGTAA AAGGAAAAGT 
AATAAGACAG ATTATCCAGG AAAATGAGGG ACAAAGCATT GAAACCCTTG 
AAGGAGTAAA GATATTCAAA GACGGCGGAT GGGTATTGGT TTTGCCTGAT 
GCCGAACAGC CCGTCTGCAG AATTAAAAGC GAAAGTTATT CCGCTGAATT 
TGCAGAAGAA CTTACGAATT TCTACGTCAA TAAAGTAAGA GAGATAAGTC 
AGAAATAACA GACGATTTAC AAGCGTTTTG GTTAAAAAAG TGGGGCTTTG 


>NC_017304.1:136978:137477
CATAGGACAG ACGCCTTTCA ACAATTTTGT GCCCGATGCA AACATAGAAG 
ATACGGAGGG CGCTGTTGAG GCTGTGTGTG AGTTGTTGAA ACGTCAGGAA 
ATTATACTTG AATATTATAT ATGAGGATAT GGGGGGTTGT AAATGACAAT 
TAAGGTAAAT GGCAAGGACG TAACACTTGA AAAAGAGGTT ACCGTAAAGG 
AACTTCTGGA GATTCAAAAG GTGGAAATGC CGGATTACGT CACAGTACAG 
ATAAATGACA AGATTTTGGA CAGAAAGGAT TTTGAAACCT TGACGGTAAA 
AGAGGGCGAC GTCGTGGAAT TCCTTTATTT TATGGGAGGC GGCGCGATAT 
GAATTTTACC AATGAGCAGA TGGAGAGGTA TTCCAGACAT ATAATTTTAA 
AAGATGTTGG GGTAAAAGGG CAAAAAAAGC TTCTGGAGTC GAAGGTTCTG 
ATTATAGGAA CGGGCGGCCT TGGAGCGCCC GCCGCCATGT TTCTGGCCGC 


>NC_017304.1:1381370:1381869
TTCTTTTTGG TTGGCACCGG CGGTAATGAT TACTATGTCG GATCCGGCAC 
AGTCTTTGTA GTCACCACGA TAAATTTCAA CGGGCCTTAC AAAAGGCATG 
CCGTGATTTA AGTCCATGAC TTCTCCGTCG GCTTTTTTTG CATTTATGTC 
TATCAGTACA ATTTCAGATA TAAGTCCGCT GAGCATCAAT GTATAAGCTG 
TGGTGGAACC TACAAAGCCT GCACCAACTA CGGTTACTTT TTTAATTACT 
TTGTTATTGT TCATATTCCT TCCTCCTTTA TCAATAACTG TTTAGCATTA 
GTAATATTAT ATCCTACTTG ATAATTGTAA GTCATCAATT TTTGAAAGTT 
TTATGTGTAA AAAGGTTGAA TCGGCTGAAA CTTTTACGGG TGATACGGCT 
GCTCTTGAAA CCTTTGATTT TAATTCTTTT TCCCTTTTAT TTTATAACAC 
TAATTGATAT AATAAGTTAC AAAAAGTTTA AATTTAAGGG GTCTTTCAAT 


>NC_017304.1:1382434:1382933
TCACAGCTTG AAGAGATGAT TATGGATTTA GTTGACAAAC AGGACAGGGT 
CACCATAGCA ACTTATGCAA AAGACGGGCA GGTGACCGTA AGACTTACCA 
CAAAAGCCAG GACAGAGGAA GAAGGCTTTC GTGAAATACT TCCTTTGCAA 
AATGAGATAG CTTCAAGACT CAAAGAGGCA TTATACAGTA CGGAAGATGA 
AGAGCTGGAA TATGTGGCGG CAAAGATACT TATTGACAAC AACATTACAA 
TAGCAACTGC CGAATCTTGT ACCGGTGGGC TGATTTCAGC AAGGCTTACC 
GATGTGCCCG GAATATCAAA GGTTTTTAAC AGAGGTATTG TATCTTACAG 
CAATGAAGCC AAGATGGAAA ACCTCGGGGT TAAGCCTGAG ACTTTGGAAA 
AGTACGGTGC CGTAAGCAGC CGGACTGCAA TGGAGATGGC TGAAGGTGTA 
AGGAAAATCG CCTCAACTGA TATAGGGCTG GCGGTTACAG GTATTGCAGG 


>NC_017304.1:1386162:1386661
TATTTGTTTT GTGATTTGTT TTATGGAAAT TCATTTTTGC AGCATATGTA 
GATTTTATAA ATTGCTTTAT AGTATAATTG AAATATGGCA GGGATTTTTT 
TGCTATTTTC GGAAAGTTGA GTGCTGGTGG TAGATATGAT GATTACTTCA 
GTGGAAAAGG ATACGAAAAA CCGCGGAATG CTTTCTGTTT TTATAGACGA 
AAAATATGCT TTTTCAATAC CGGAAGAAGA TTATTTCAGA TTATGTCTTT 
ATGACAAAAA AGAGTTGTCA AGTGATGAAA TTGAAGAAAT AAAAAAAGGA 
GTAAGTCAAA GGACTGCAAA ATACAAGGCG GTCAAATACC TGTCTTACAG 
GTACATGACT GAAGCCGAGC TTTCGCAGAA GCTTCGAAAA GACGGGTATG 
ATGAGGATGT AATTTTAAAT GTTGTGACTG AATTAAAATC CATGGGATAT 
ATAAATGATT TGATATATGC TCAGAAGTAT GTCTATGACA GAATAAAATT 


>NC_017304.1:139305:139804
TCAAAAGAGG ATTTGCATAA GGTTATTGAA GCAACTTTGG CATTTTTTGA 
GGAGCATGGA AAGCCCGGTG AAAGATTTGG CAATACCTTG GACAGAGTAG 
GCTGGGATTT GCTTAAAAAC AGGCTTGAAG AAGTATTGAA AGCGGGATGA 
TGAGAATACA GGAACCGTTT GGAATGGAGG AATGGATATG AGCGATATTA 
AAGCTGATGC TTTTGTCGAT ATCACTGATG TTGTTTGTCC CATGACTTTT 
GTGAAGGCAA AGATTGCCAT AGAGGAACTT GAAGAGGGGC AAATCCTTGA 
AATTAAGATG AATGAGGGAG AACCTATTTT GAATGTGCCA AGGAGTTTCA 
AGGAAGAAGG GCATAGAGTG CTTGATGTTG TCAATAATGA AGATGGTACT 
TTTACTGTTT TTGTGGAAAA GGGCAAGGTA TGAAAAATTA TACCGTTCCT 
GGCATTATGC CAACGAACGG TATAATTTGA AAACTAAGAT ATGCAAAGCT 


>NC_017304.1:140205:140704
GAGAACAACA CACCTTTTTC AGGATGTACC ATTTGGGCCA ACTTTTCCAT 
ATCTTTTTCC TTGATAGCCT TAATCGCTTC CTGAGACTTA GCTTCAACTT 
CGGCTTTTAT CTCACTTGGG CTCTTTTGGA TAATACTGTT GTTTCTTTTA 
AAGGGTTCAC TAAATGCAAC ATGTATATAT GCATCCTGTT TTTGGCCTTC 
AATAAGAAAC TGTACTTTCT CGATACCGGG AAGCTCAGTC ATTGTATTGA 
CTATTGAAAA TAAAGTCATT GTTTCACCTG CTGTTCCGCC GGGATGGTTG 
TCAACGAACT CTTTGGAAAG ATTAAGTGTG CAAATGCCGT TTTCGGTGGA 
TACTGATAAA AGTCTGGTCC CTTTTGGTAT TGTGGCAACT AATCCCTCGT 
TTTTCGGACC CTTTTGCAAT TCTTCAAACA CCAATCTTTC TATTTGTGTA 
TCTTTGCTTA TTTCAACTTC TCTTTTTTCT GCAACCACTT TATCCGCATT 


>NC_017304.1:1407048:1407547
CGACAATGCC GGCTTGCTTC AGGCAAAGTC CAACTATGCA TTGGTGCTTT 
GGAAAAAGGG ACAGTTGAAA GATGGCATAA AAATGCTGGA GGATGTGTTT 
TCAAACTATA AGAATACAAC CATATACGGA AGTCTCGGAT ATCTTCTTAT 
TCTGGACGGG GATATGAACA AAGCTTTAAA TTTCAATAAG GAGGCGTATG 
AGTATAACAG CTCTGATCCT GTCATACTTG ACAATTTAGG CTATACCTAT 
TACAAAATCG GTAACATTAA AAAGGCCGAG GAAATATATC GAAAGCTTAT 
AGGTCTTAAT CCAAATTTTC CTGAGGCATA CTATAACTAT AGCTGTGTTT 
TGAAAGATTT GGGAATGACG GAGAGTGCGC TAGAGATGGC CAAAAAGGCT 
AAAAATTACA GATTGTCATA TCTCAGCAAT CTTAAAGAAG AGGAGCTGGA 
CAACTATTTG GAGGAGCTGC AAAGTTTAAT TGCCACAAAA TCTGAATAAT 


>NC_017304.1:14093:14592
ACAAACTCAT AACAGTTCCA AGATATTTCT TGGGCACATA ATCCGTCAGT 
ACACTGAAGC CAATAGAGCT ATTGCACCCA AGCCCCAGTC CGGTAAAAAT 
CTGAAAGATA ATCAGATGAA GGTAACTTTG GCTCAAAGAG GTAAGGAAAA 
GGAATAATGA CCAGATTAAA GTACCCATAA TTATAAGTCT TTTTCTGTTA 
CCTTTGTCTG CAAGGTAACC CCAAACGATG CTTGACAAAG CAGTAAAGAG 
TATTGTTACG GCTGAAACAC TTCCCATGGC CGATATATGC ACATTTAAGC 
TTTTGGCAAT GGACGAAAAC AAAGGCGGAA AAAGACCGAC GACGGCGTAG 
TCGAGGGAAG CAAGAAAAAT AAAAATAAAA ACAGTATAAA CAGTCCTAAA 
ATCCATTTTA CCTTTAGCCA TAATTTATAA CCCTCACATG TGTATAAAAT 
ATGTAAACCA ATCCTTAGCA GATTTAATAA TATATTATTT ATAAAAATTG 


>NC_017304.1:1458711:1459210
TGGGAGATGA AGTGGTAAGC AGCACTAAAA TAAGGAATTA TATTTTAGAA 
GGTGACATGG AGAGGGTGTT TGCATTTTTG GGAAGACACT ATTCCGTTGC 
CGGAAAGGTT GAAAAAGGCA GAAGAGTAGG GAATACCATT GGATTTCCCA 
CTGCCAATAT TTATCCGGAG GATTATCTTG TGCTTCCGTG TCATGGAGTG 
TACATAACAA GGACCCTTGT TGACGGCAAA ATGTATCATA GCATTACAAA 
TGTGGGTAAC AACCCTACAT TTGGAGGAGT GGACAGAATT TCCGTTGAAA 
CGTACATATT TGATTTTGAA AAGGATATTT ACGGAAAAGA AATAGAAGTA 
TTCTTCATTT CTAAAATAAG GGAGGAAATG AGGTTTGGCA GTGTAGAAGA 
ACTTATAGAG CAAATACACA AGGATATAGA AATTGCCAAA AAAGTTTTGG 
CGGAGGATTT GGCCTGATTG AATTTGTAAG CGGAGTGAAA GGGAGGTTAA 


>NC_017304.1:146183:146682
TCTTTGCAGT TAACAGAAAT ATTCATGAGG ATATTGTTCT TGTATCGGAT 
GTCAGGGGTA TGAAAGATTA TCGTCTGCTG GAGCATATTG TCTTGGAGCA 
TCAAGATCTA AAAATCCGTA ATAGTGTAAA TGGTGAGGAG GTATATCCGA 
AAAATTCGGA TAAATCCTCA TTTGATGATG GTATTTTAAC GAGTATGCTT 
CGCAGAGCCT CTTGGAATGT AATTCGGATA GGTAAATAAA TGTATAGTGT 
AATAATATGG ACATTTTGAC ATAAATATTA TATTGTTAAT ATACATACGT 
CATAATAAAA CGCTTTATAT AAATGTTGGA GGGAGATATT AGGATGCCTA 
AATCAAATGA AAGATTAGAG CTGTTTGTGT TAATCTGTTT TGTAATGTCT 
TCTTTTTTGA CTAATCTGAC AGTTTTTCCT GTAAAAGCCG CAGAGGAAAG 
TTTGATACCC AAAAACGAGT TTGAAGATTT CAAGTTTCCG ATTGGTACTA 


>NC_017304.1:1467881:1468380
AGATAGACAA GTCACCGGAA GTAAGAGAGC AAATTGCAAA AAAACTTGCA 
GAGTTTTTGG ACCTCGATGA GGAAGCAGTA TTAAAGAAAA TAAACAAGAC 
CAACAGTCGG TATGAGATAA TAAAGAAGAG AGTCGAAAAG AGCATTGGCG 
ACCAGATAAG ACAGTGGAAA AGTGAAGAAA AAATCAAGGG TCTGTATATT 
GACGAGGATA CAAAAAGGTA TTATCCAAAG GGAAATCTTG CGGCCCATGT 
AATAGGATTT GTCGGGGAAG ACAATCAGGG TTTGGACGGT ATTGAGAAAA 
CCATGGAAAA ATACCTTAAG GGAGTGCCGG GCAAAATCTT AAGTGAGGTC 
GATGCCCAGG GAAGGCAGAT GCCCAACTAT GAAAACAAAC GTATTGACCC 
TCAGGATGGT TTGAATGTAG TGCTCACAAT TGACGAAAAC ATACAGTATT 
TTGCCGAGGA AGCTTTGCAG AAAGCTATAG AGGACAACAA GGTGGCAAAC 


>NC_017304.1:148735:149234
GGTCTAATGA ATTTGTTATT TCCAAATCTG TATCTAAATA GATACCTCCA 
TAATGATATA AAATATGTAA TCTGGCATAG TCGGATACAA AAGCCCACTT 
TTTCATCTGA TAAGCCTGTA AAGTAAAATT ATTGATATGC ACATTAAAAT 
TATCCTCATT CCATTCTTTA ATTTCGTAAT CTGGCAAGTG AACTTTCCAA 
CTGTCCATAC ATCGTTCGAT TACGTCATTT TTTTTGCCTC TTCCAAACCA 
AAAGTAATGA ATGACTTTAG GTATCATTGC AGCTTTATCC TCCTTAATTG 
TTTAGAAGTA TAAATTTACC GAGAAACATA TAAATCCAAC AATTTCAGTC 
TGGCATCGTC CAAAAAATCC TCTTCAAACA TTGAGTACTT ATAAGATTCA 
CAGCTTTTGC ACACGGGATA TATTTGTTTG TTTAGTGACA GCAGGTTTCT 
TCTGAATTTG TTGAATTCTT CACCCACCCA AAGGCTGTAT AAATCATTGT 


>NC_017304.1:1493636:1494135
TAACTTTTGA ACAAACATAA TAAATTGTAG TATAAAAATA TCTGTTGGGG 
GGGTTTTTAT GATTAACAAA ACCGGGCAGG CGGCCAAAAA TATATTAAAT 
GGGCATTCAA ATATTATTAT GGTTATAAAG GGCATACTGG TATCCTATTT 
GTTTACAATT CCGATGTTTG CTATTTTTGC GTATTTTCTT AAATTTACGG 
ATTTTCCGCT CAAATACATG TCAACTGCCG TCATAATTAC AACATTGCTT 
AGTATAGTGA TAGCGGGATG GATTTCCACC AAAAACGTAA AAAGTAAGGG 
ATGGCTCAAT GGTGCAATAG TGGGATTTAT ATATATGCTG ATTTTGTATC 
TCGTAAGCAG CATAGTTTAC AGGGAATTTG CCATAAACAG TTATGTGTTG 
ATATTGCTTG GTATTGGGAT ATTGTCGGGA AGCATAGGAG GCATATTGGG 
TATCAATTTG AAAAGATAAT AAAGATATAG TAAAGTGAAA AATTTAATGA 


>NC_017304.1:1500166:1500665
CAGTTGAGGA TGCGCTGGAT TTTGCAAAAG AAATCGCTTA TCCGGTTGTT 
GTGCGTCCTG CCTATACTTT GGGGGGAACC GGCGGCGGAA TTGCTTACAA 
TGAAGAAGAA CTGAAAGAGA TTGCATCCAA TGGTTTGAGG CTCAGCAGAG 
TACACCAGGT ACTTATCGAG AAATGTATCG CCGGTTGGAA AGAAATTGAG 
TATGAGGTTA TGCGCGACAG CAAGGGTAAT GTAATTACCG TATGTAACAT 
GGAAAATATC GACCCGGTAG GAGTTCATAC CGGAGACAGC ATTGTTGTTG 
CGCCTTCCCA AACGCTTACG GACAGAGAAT ATCAGATGCT TCGCTCCTCG 
GCACTGAAGA TAATATCGGC ATTGGGCATC GAGGGAGGCT GTAACGTTCA 
GTTTGCTCTA AATCCCAACA GTTTTGAATA TGCGGTAATA GAGGTCAACC 
CAAGGGTGAG CCGTTCCTCG GCATTGGCCT CAAAGGCAAC GGGTTACCCA 


>NC_017304.1:151539:152038
TATATTTCCA AAAATATTGA AAAACTTTTC TTCTTCTTCC TTGGATTTTA 
GTGTAGCATC TATTGCTTTT ATATATATTT GTGTATTACC TTTAATACTG 
TATAGATAAC TAAGGTTCTT AACGTACTCA TCAAAGTCAA TTTCTACTCC 
GCAAGTTTCT TTGTATCTCT CCTTGCTTAC ACCCTGGACG GATATGTTAA 
TGTTTGTGAT TCCTGCATCA ATCAGTTTTC TTGATGTTTC CGGTGTTAAT 
AATAATCCAT TTGTAATTAT TTCCACTCTA TCGGCTATTT TTGCTTCCAC 
AGCGAGCTTG ACCATTTCAG GCAGCCTGGG ATTCATTAGA GGTTCGCCCA 
GACCTGAAAA TACTATTCTC TTTATTGGTT CTGTAAATTT TTTAAGCTGA 
CTGACGATTG TTTTGTACAT TTCAAAATCC ATATGCTTTA CCGAAAATCC 
CAGCTTGCGA AATTCTCCGT CCTCTTTATC TCTTGTGGCA TGTATACAAT 


>NC_017304.1:1516448:1516947
TAGGTTTTAC AAAATCAATC GCAAAGGAAT TTGCCGCAAA GGGGATTTAC 
TGTAATGCCG TGGCGCCGGG TATAATAAAA ACCGACATGA CCGATGTGTT 
ACCTGACAAA GTAAAGGAAA TGTATTTGAA TAACATACCG CTTAAAAGGT 
TTGGGACGCC TGAAGAAGTG GCAAATGTTG TCGGTTTCCT TGCATCTGAC 
GATTCAAATT ATATAACAGG TCAGGTAATA AATATTGACG GCGGATTGGT 
AATGTAATAA TATCTTATTG TAACACTATT TGGTTCAAAT CAATAGTTTA 
CACTAAGAAT CAAGCAACCC CCCTGTGGAA GGAGGTGAAT TATAATGTTC 
GAAAAAGTTA GAAAGATTAT TGCAGAGCAG TTGGGTATTG AGGAAGATGA 
GATAACAATG GAATCATCTT TTATAGATGA CCTTGGTGCA GACTCTTTGG 
ATATTGTTGA ATTGATAATG GCCCTGGAAG AAGAGTTCGA TCTCGAAATT 


>NC_017304.1:1532229:1532728
CAATTACAGG AAATCTGTAC ATAAATAACG GAACAATAGA CCTTAACGGA 
CATACTCTGA CAGTGTATAA AGATGTTATA CATGCTGGAG GAACATTGTA 
CATAAATGGT GGCAAGCTTA ATATTGAGGG AGACTTCAGA ATACAAAAAA 
AATTAGTAAA TGAAGAAGGT AAAGTTATAT ATAAAGAAAG CTATGGAGTT 
TTAAAGATGA CAAATCCTAA CGACCATGTT CTGGTAATGG GTGACTTTGT 
AATGCAGAAT TATTACCAGA CCAAAGACTC AAAAGTTCTA TCGGATGGAG 
TATTGGAGAT AAAGGGTGAC TTTACGCAAA TAGCATGCGG AGTTACACCT 
TCCTTTTATG CTTGTGAAAA TCACAAAGTT ATCTTAAGCG GAACAAAATT 
ACAGAGGATT ACTATGGAAG AAACCTATAG TAGATTTAAC ATTTTGGAAC 
TTAAGAACAC ATCAGAAGAA GGTGTCGTTT TCTTAACTCC AATATCAGAG 


>NC_017304.1:153334:153833
TATACTCGAA AGTATTCTTC CAATTCCTCC GCCTAAATGT GCAGTTATGT 
GCACAACCTT TATCATTATC TTACCTCTTT CTCCTAAAAG GCATATAATA 
CTGTTTCTAA CCCCATAAAG TTATAGCTTC TTAAATAAAA TTTATATCCA 
CTGTAGTAAC TGTGGATTAG CAAAGGTATA TTCCAAATGT CTGATAAGGA 
ATGATATACA CAAATTGCAA GTTGAGGACG GTACTTGACA ATTGTATTTT 
TACAACCTTT TAATGCATTT AATTCTGCAC CCTCAATATC CATTTTTATA 
AAAGTAGGTC TGATGTTTTT CAGAACATCA TCAATTGCTA CACACTGTAT 
CATATCATTT CCGCCGGAAT CTATTTTACA TGCAGAGGGA GCATCCGAAG 
AAGTACTAAA TCGTAATTTT GCAAATTCTG AATGAACTCC GCAAGGAAAT 
ATAACAGAGG ATTCTATTAT TTTGATATTA TCAATATAAT TCTTTATTTT 


>NC_017304.1:1546179:1546678
CAAGGAGTAT TATGCCGAAC ACAAAATAGG ATACTATTCT GTAACCTTGG 
GTCAGGAAAG CAAGGTCGAT AATGAACAGC TTTGCCACCG AAAGCATGGA 
CATGGCAAGT CCGAAACGGC GGATGAATAC ATACCTTTTG GCAAAACCGA 
ATATTATCCA TGTGAGAGCT GCGGCAAGGT AAATAATGCT TATTGCCGCG 
TTGCTGAATT CAAGCCTGTA CTGGGTAATT AAATTTTGAG TCAGTATTAT 
TACAAAGTAA AGAGATATTG CAAGTGGGTA CCATTCAATA CCCAGTTTGT 
GGTCAATTAC AAAATACAAT ACCAAATCCC TTACGGCAAG GATGGACAGG 
AAAGCTATTA AAGCAAGTTC CAGGGTTCCG ACAATACTTA TAGCCAAAGG 
CATTTCGACC AAATATCCTT TCACGGGGGA GGTGAAATTC AGGGAAAAGA 
GGGTTAGCAG TGCCAAAGCA TAAATAGACA TTGAAATGCC TTTTATAACA 


>NC_017304.1:1556924:1557423
TTTTCAACGC CAACTATTTG TGCTATAATA CAACGTGTAA ATTTTACTAT 
AGGGGGAAAG CAAATGAAGC ATATTAAGAT TTTAAACGGA TCAACATTAA 
AAGACAGCTT GAAAAAAGGT GGATGCGGCG AGTGCCAGAC TTCTTGCCAG 
TCAGCTTGCA AGACTTCCTG CACCGTAGCG AACCAAAGCT GTGAAAAAAG 
GTAATCCTTT TACATAAAAG GGGTAGAAAA CAATAAGCAT CTGTCTTCAT 
TACAATTGAC AAAGTGAAAA GTGAAACAAG TATTTCGCTT TTCACTTTTT 
TAGCGTTATT TTTTTATTTT AAGGAATGGT TAAAGAACAA GGTGGTAAGT 
TAAGATGGCA ATGATTCACA AGTTTTCAAT GATGGGAACC AACATAGTTG 
TGGATGTCAA CAGCGGCGCC GTCCATGTGG TGGATGACAT ATCCTTCGAC 
ATACTGGATT ATTATAAAAA CTTTACTGCT GGGGAGATTA AAAACAAACT 


>NC_017304.1:1560401:1560900
CTTGGACAGG TTGCGGCTAT TATATTAGTA TTTGTTTTAA GCGGCATGTC 
CCTCACTCTT CCCGGTATAG CAGGTTTGAT TCTTACTGTG GGTATGAGCG 
TTGATGCCAA TGTAATTATA TTTGAAAGAA TCAAGGAAGA GCTCAGGAGC 
GGCAAAACAG TTCAAGCTGC CATTGAATTG GGCTTTAAGA GAGCATTTAC 
CGCTATACTT GACGGTAACT TGACCACATT GATAACTGCT GCGGTTCTTT 
ATTACTTTGG AACAGGAGCG GTTAGATCCT TTGCCATTAC CCTTGGACTA 
GGTATAATTG TCAACTTTAT TACTGCCATA GTTGCAACAA AAATTGTGTT 
GAACGCATTG TCACAAATAC GTGTTTTAAG AAAACCGTGG CTTTTTGGGG 
CTAAAGGAGG TACTGCAAAT GTTTAATTTT GATTATGTCG GCAAGAGAAA 
ATATTTTTTC ATACTATCCA CTGTGTTGTT GCTAATTGGT CTGGTTGCGT 


>NC_017304.1:156629:157128
AAAATTCGTG AAAAAATCCC GGGTCATATT TACCGATTTG GTCCAATGCA 
TCTTTTCTGT AACATGCAAG TACACCTACA ATCCTTTTTC TTTCCATCCA 
CTTTCTAGGA TCAGACTTGT TGAATTGCGA TGCTACAATT TCCATTTCTT 
CCAGACTGCT AAACTTAAGA CCTGGGTCCT GATTGTTGCT CATGTTTGAT 
GACATGGGTG AAACATAAGC TATTCTGTCA TCCGATTCAA TACACTTTAG 
CAAATTATCA AGCCAATTTT CTGTAACATA AGCATCGTTT GTCATGGCAA 
CATAGTATTT GCACTTCGCC ATATCTATTA TTAGATTTGC AGCAAAAAAG 
GCACCTAAAT TTTTTGTAAT TCTAACTATT TTTTTCTTGG GGTAGTCAAT 
AGATTTAAAA AATTCAAAAG TTCCGTCGGT TGAACCATTA TCGCATAGGA 
TTAATTCGAA ATCTATGTGA CTGGTATATT TGAATAAATA CTCAATACAT 


>NC_017304.1:16012:16511
TTCGTTTATC TTTTACATTT CACAGGGTTA ACGATTAAAC TTTACGGTAA 
GAGCATTATA CACTATTACC GACATTTCTC CCCGGGTGAG CTTGTGATTT 
GGGTCAAGGT TGAGGTTGGC TGACAGCTTG AGCTCGGCGG CTTTATTTAT 
TACATTGCCC GGCCATTCAC CTTTCAGAGT CTTTTCATAT CCAAGGGCAC 
GAATTACAAC AGCCAAAGCC TCAGCGTAAG TTACGTCATT GTCAGGTGCT 
ATGGTATTGT CAGGGTACCC GGAAACAAGG TCGTACTTGA TGGCGCGCCT 
TATATTGTCA TAAGCCCAGT GACTTTTCTT AATGTCAGTA AAAGTGACTT 
TTACGCTGTC GAGGTTGGTA TCGGCATCAT ATCCCATCAG GTTTACAACC 
AAAGTTATAA ACTCGCTTCT TTTGATTTTG TTTTCAAGTC TTAAAGATCC 
GTCTTCATAA CCTTTCATTA TTCCCAGGGT TACAAGAGCA TCGGCATTCT 


>NC_017304.1:163799:164298
TTATCATATT GATAGGTTGA TATAACGTTC CATCGCCAGG CCGAACCGCC 
ATATTGGCTT ATTGAAATAG TACCGTTATC AATATTTGTT GACACAATTG 
GTTTGCCTAA AAGACCTCCA TGGGATGTTA TCAAGCCTTC GACTTCTCCA 
TATTTTAGGT ATCCATCTTT GCTTCCAAAA AGAATAAGTG TTACTCTGCT 
ATTGCCATAA GATTCAATGC CGTCCTGAGG AGTATCTATT TCAAAAGTAA 
TAATTACATC TTCATAACTG TCATGATTTA TGTTCCCGCG AGTGAGAAAA 
AGTGGGTAAC AATTGTCATA ATCACTAAAA TCAGCTATCA AATTAACAAT 
ATCATTATAA ACTGCATCTA TTAAATTTGT ACCATCCTTT TTTATGTATA 
CATCCACAAT TTCTTCTTCA CTGTCAGACG CAGTTAATAT ATAAATGTAA 
TTGCCTATTT TTAACTCAAT AAAGCTTATA TTATTATCAC TGTGGCTTAT 


>NC_017304.1:1646324:1646823
TTTGTATTCC AGAGAGAGTA ACGGTTTCGG CCCGATTCTT TTGCATGATA 
AAGGGCCTGG TCGGCTTTTT CAATGAGTTC ATTGCGTATG CTGCCGTGTT 
TCGGATAGCA GGATATACCA AGACTTATGG TAAGACTGTT TCCTTGTCCC 
ATCAAGCGGG CTTTTTCCAC CGTGCTTCTA AGCCTTTCAG CCAGGGCTTC 
GGCCTCGGAG GGTCCTGTAT CCGGAAGTAT TATTACAAAT TCCTCGCCTC 
CGTATCTGCA GCAAATATCT GTCGGTCTGA TATTCTTAAG CAGAATATTT 
CCGACTTTTG AGAGAATCTC GTCTCCCTTT TGATGACCAT AGTTGTCATT 
TATGCTCTTA AACTTGTCGA TATCAATCAT AATTATTGAC ATCTGGCTTT 
TTTCCCTGCT TGCCTTTTTA AGTTGTGTTT CAATGGCATT TTCGAAGAAT 
TTTCTTGTAT ATGTTCCGGT CAATTTGTCG GTGGTTGAAA TTATTTTAAG 


>NC_017304.1:166640:167139
TTTCCTACTG CCTTTCTGTA TTCCCGCAGC TCTTCCATAT TGATTTTTTC 
ACTTAAGGAT ATTATTTCAT CATCGCTCAT TGCATTGCCG GTATCGCTTA 
CTTCGATATT TAACCTGGCA GGCCAATTTT GACGTTTAAA TTCTTGAATT 
TCGTCCGCAA TTAAAATGTT TACTGTCAAA TCTTCTATTC TTGTAATATG 
CCAAATATTC CAGGCAATAG TTACATCTTC TTTTGTCGGC ATTGTGACAA 
AAGCTTTTTT GTCCAAGCCT TCCCAAAGCT CATCTTCCAG TGTTGGTATA 
TTCCTGCAGT ACACATCGTG TGAATGCACC ATGGAATGCA GATCTTGTAT 
TAACTCAATC GTTTCGTTAA ACTTGTCTTC ATTTAGTATT ATATTTTTTA 
GTTGTTTTTG TTTTGGATTC CAGTCCCTAG CTACACTAAA CATTTAAAAT 
CCTACCTTTT TAAAATATGT AATTGCTTAT AACAAGACAA TAGATATATT 


>NC_017304.1:16706:17205
CATTAAATAA TAATTACAAT TATGTTTAAA AACCAAAAAA ATACATATAA 
GTGCGGAATA ATTCAAACTT CAATAACCAA AACTAAATTT AGTACAACAA 
AAGGAGGAAA AATCATGTCA AAAACAGTTG CAGCAATTTT TGATAATTAC 
AGCGATGCAG AAAGAGCAGC CTACCAGATA AAAGAGCAAG GACTCAGAAC 
CGACGATATT TCAATAGTTA CAAAGCAGGG TGAAAAAGAT GACAATACAA 
AGGGCATGTT TATGGGAACA ACAGGGCAGA TGAATGCGGA CATGACCGCG 
GGAAGAAACA AAGGCGGTGT GAATGACAAT ATATCCGACG GAGTTATATC 
CGGAGGGATA CTTGGAGGAC TGGCAGGATT GTTAATCGGC GCCGGCAGTA 
TGGTTATACC GGGTCTTGGA ATTGTGGCTG CGGCAGGTCC CATAACCGGA 
CTTGTTTCCG GAGCGGTAAC AGGAGGCATT GTCGGCGGAC TTATTGATTT 


>NC_017304.1:169151:169650
CCAAGTCGAA TTTTTCGAAA ATAATTGGTT CTGTATGCTC ATCCAACAGC 
CTTATGTCAT ATTCTTTCGG GACGAAGCCT GCAAGATATG GCATGGTCAG 
CTGCATAAAG TTGTTAAGCT GATAAGCTCT GAATCTTTTT ATTTCCAGGT 
TTTCAGGAGT AATCATTAAT AATGTCGGCA TTATATTATC AACCTTCCTG 
TTTATAAAAG CAACCATTTA AGGGGCTTTT GCATGCGGTT GCGTTTTTGT 
AAAGTTATTA TAGATTTATT CTTTATATGT ACCACCGGTA TTATCTTTGG 
ATAATGTACC ACACTTTTCA ATTAATAGGC ACTTTACTAA TGTTTTGCAT 
ACCGGTCTGT GTCTCGTTCC TTTAGGAATA ATGATGAAAT CCCCGGCATC 
CAAATCAATT AAACCGTCGT CTAATTCAAT TTGCATTTTT CCTTCTATTA 
CATAAAACAT TTCATCTGAT TCTTCGTGAA TATGAAAACG GCACCTCAGT 


>NC_017304.1:1694263:1694762
TAGAATGTTA ATACAGATGA ATTTGAAAGA ACAGTTAATA CAAAGCTTAC 
AAGAATACAT GAACAAGTAT CCCGAAATAA ACGATATTAT TGTCTATAAA 
GGAGATACTG AAATTTACCG GGCCAATGAA AAAAGTAATA TAAAAATCGA 
CAATACCGTT ATGCAAAGAA GCGGCTTTGT ACAAGGTGAT CATATAAACG 
TTTACAGCAT TGAAGATATT GTAGATTCCA ATTCTGAAAC TATTGGAACA 
ATTGTAATGT TACATGACAT AACGGCTGGC AACAACTTGA TAAAAAAAAT 
AAGTACATCT CTTGAAACAA ACGCTTTTCT TTATGAAGGA AATAAACTGG 
TTGCAATGAG TGATTCCAAT GGAAATGCGT ATGATAATAA TGAGGATGTT 
ACAATAGATT TGGAAAGCAT CGAAAAAGGT AATGAATTTT TAAGCTCCGC 
CCAGAGAATA TTTGATGGAA ATTATTATTT GTATTGTAAA GAAATAAAAG 


>NC_017304.1:170735:171234
TGTTTAAATC CTTTACCATT CCCTTTTCTT TTAAACTTTC AAATGATTCG 
TCCATTATTT CGACATCATA TTTTTTGAAA TATTCTAATA CAGTTTTTTT 
ATCTGCATTA GTAGCATTTT CTAACGTATG CGTATCTATA GCTATATATT 
TCATATCATC ATTAAGGCCT TCATCAATTG GCATGAGTGA ATCCAATGCC 
AATATGTAAA CATCTGCTAT TATTACTGCT GCTGTTATTA ACAGAGTTAT 
TGTCTATTGT TTTCGAACAA GCTGTGATTG CAAATAATGA CAGTATCGTT 
ATTAAAATCT ATACTTTTCT CATCCTGCAC GCCCCTGTTA TTTTATGATT 
AATTCTATTC ACTGCTTTTT TCTTTTGACT CCATCAGAAG TTGTCCGCCC 
ACCGGCTTAT TTTCAAACTC CCTTTTTCTC GATTCAGAAC TCTGTGAAGA 
AAATTTTGAC GAAAAGTAAG TTGAAATGCG ACTGTGATAA TCTCGGGTAT 


>NC_017304.1:172677:173176
AGAAAAACTT TTATATCAGA GAAATTTCAA GGATATTTAT GATGCGGTCA 
TTAGGTCATG TGAATTTATT GAAGAAGTGT ATCTGAAAAT AAATAAGCCG 
CTCAAGAATG ACTGTTTTGA TTATCTCAGG TCTTTTGTAA AGGAAACGGT 
ATTCGAAAAA TGGGGTATGA TCCAGGATGT CCGTAACATC AAAAATCATT 
ATGCGCAATC ACAGGACAAG GTTAAAGCCG ACATGTTCCG AAGACTGTAC 
AATGTAATGA GGGCGCTTTC CGAGCCGGAG GGAATTTACA TTGCTTTGAT 
TGCCCAAACC TACGGAAAAA ATTATATGGC TGATGAATTT ATAAAAAATG 
TGCATCATGA TGACAAAATT TCCATGGTTA TGTCATGGGA TGATGTGGAC 
AGGGCGAAAA ATCTTTTTTT GAGTCTGGGG GATATTGACA GGGGAGCAAC 
TTCTGTTAGA AACCGCTTAT TTTTCGAAAG AGTTGATATC GTTATCAGGG 


>NC_017304.1:1732479:1732978
AATGAGGTTG GACGGTTCTA GTCACCAGAA GTTTAAAATT ACCGAGGATC 
ATGTTCCCGA TGAAGTGGAA AATGTAAAAA TCAGAATTGA CGGCAAGTTC 
GGTGAATACA GCAATGTACC GTTAAATCTC TATGGAAGGA TTTTGCTTCC 
TTTCAGGGAG ATTCTGAAAA ATCTTGGAGT TCCCGACGAT GATAAACATA 
TTATCTGGGA CGGAAAAAAC AGGACTGTTA CCGTAAAAAA GGACAACATT 
ACGATTCTTC TGACAATAGG GAAAAACACG GCATTGGTAA ACGGAAAAGA 
ATATGTACTG GATGTTGCAC CCATTATATA CAATGACCGT ACGTATATTC 
CGACAAGGTT TATCGCAGAA AGCTTGAACA AGAAGGTTTT ATGGGACGGG 
GAAAAGCAAA TTGTGTCTAT TTGTGAGCCT GCAGAGTTTG AAAAGGTAAA 
AGATATACTT GCAAAAACCA ATGATGCAAT GGTGAACAGT GTTGAAAGAT 


>NC_017304.1:1732874:1733373
ACGGGGAAAA GCAAATTGTG TCTATTTGTG AGCCTGCAGA GTTTGAAAAG 
GTAAAAGATA TACTTGCAAA AACCAATGAT GCAATGGTGA ACAGTGTTGA 
AAGATATAGT GTTGACCAGA AAAATAGTAT GAAATATAAC AATGACTATT 
TGGATTATGA GATTCAGATG ACAGCGAAAC TTGAAATTGA TTCGAAAAAG 
CGGTTGTGCA ATATTGTTGG CGAAAGAAAA ATATTGGAAA CGGGTAATAT 
TACAAATTTT AATTCTGAAG AAACATCAAA TATATATTGC TGGTGTGAAA 
ATGAGAAGAT TTATTTGAAA GATGAGAATT ATGATTTGTG GTATGAGTCG 
GAATTAACAG AAGATGAATG GGAAAATTTT AAACGCAGGG TTTTAAGCAA 
CTATAGCTAT ATAAACGCTG ATGATTTAAT CTGTTCAGGT TTTACTGTGG 
ACGAAACCGA CGAACATTAT ATATTAAAGG GTGAGCATAT TTTTGATGAG 


>NC_017304.1:17415:17914
TATTTCCCCT CGCTTTTATT ATTGGAATTT ATTCAGATGT TACTGTTTTT 
ATTCTACGAG TGTTTCATCA ACAACTTCAT TCGAAGCTGC AGGATCGGGT 
GTTGGATCAG ATGTAGGCGA TAATACTGTT TCGGGAGCCG GAGAGTTGGT 
TTGTACCACT TTCTCAACTT TTTTGGTACC TCTCTTAATT ATGGTTTCAT 
AGGGTCTGTA GATGCTTCTG TGAATCTTGT TGTTACTTAC AACATTACCG 
TTAATCTTTA CTATTTTATA TGTGTCTATT GTATATCCCG TATATCCGGA 
TTGAACAACC ACTGTCTTGC CTTCTTCAAG ATTTGGGTCG TCTATATATT 
TGACGGGTGA TGGCTGGGAA CCTACCTGAA CATGTTTAAG TTCTACGGTT 
TTTCCCGGCT CTTCCTTTGT GCCGTAAATT GTAAAAGATA CGGTGTTGTT 
CTTTACGCTG GACACAATTT TAATCGGCCA GTTTGTATTG TTTTTAAACT 


>NC_017304.1:1750150:1750649
TATCCTGAAG CTGCTCTTGT TTTGCGGACT TATTCAACTC GACTTTTTAC 
AAAACTATAC AGTTAAGAAC AAAATAAATG GATGGGAATG ATATTATGAA 
GTTAAGAGTT GGTGAAATCG TTACTTTAAA GCATTATTCC GCTAAAAGAA 
GCAATCGAGG GATAATCAGT AATTCGTTTG ACAACAATGT TGTTATCAAA 
CCTGAAAGAG ATTTTCTTAT TTACAACTTT TTTGACAGTG ACCCGGTTGT 
AATAGGATTT GAGAATGATA ATGTTGTAAA CATCTGTGAA AGCACTGTAA 
AACATGTGGA TTACAATCAA AATACTTTTA CTCTTACTAT TAACCATATT 
CAATCAATAA CAAACAAGAG GCTTACGCAG AGGTTTCCTG TTTCCTTGTG 
TGCGTATATT TTAAGTCGCA ACACCAGAGT TTTCTCTTAC ATAAGAAATA 
TCAGCCTAGA CGGCTTGGCG TTGTGTTCAA GACAGGAATT TAAAAAAGGT 


>NC_017304.1:1754475:1754974
AGTGAGATTG AGGGTACCGC CGGTCATTTC AAAATCTTTT TCGCTTTCAA 
TGGCATCGGA TTTTGCCGTA ACGGTGATGT TTCCGCCCTT GATTTCTATG 
CCGCTGTTTG CGTGTAATCC GTCGGTAACT GCTGTTACGT AAATATCTCC 
GTTTTCAATA ATAAGGTCAT CGTCACTTGC AATACCGTGC TTGTAATTAC 
CTGTAACGTA GAGAGTGCCT TTTCCCTTCA GCTCCAAATC GTCATTACTG 
AAAAGAGCTG CTTTTGCATC CTGATCAGTA TATGTTGAGC CGTCGGAGAG 
ATAATTGACC GTACCTTTTT CTATTGTGAT AAAGCCTTTG TCAACGTTGT 
AGAAGTAGAT GGCAGGGCCG TTTGGATTTT TTATATTTAC GCCGCTAAGT 
CTCAGCTTAA CCCTTTCGGT TGTATTGACA AAAATCATGC CGTTGTTTAA 
AGTACCTGTA ACTAAGTGGT CTCCTCCGGC TGTAATGGTA ACGACCGAAC 


>NC_017304.1:176723:177222
TGCTGACAAA ACGGCCGGCG ACGATCAAGG CAATACACGA TATCAAGCTA 
AGCTGCGAGA ATCGGACACC GCTTGCTTCC AGAGAAGCAC CGGAATTCAG 
GGAGTATTTC AACAAGATAT GGAAGGAGCT TGATATTTAT GTCTGACAAA 
AACAAGCCGG ACATATCCCC GGAACACCGT GAGTTTTTGA GGAGAGTAAA 
GAGAAAAAAG CAAATCATTC TGATTACCCA AATAGCTGTA TTGATATTAT 
TTTTTGCTTT CTGGGAATTG GCTGCCGAAG TCGGACTGAT AGATCCGTTT 
ATTTCAAGCC AACCTTCCAG AATTGTAAAC ACTATTGTGA GCCTGTACAG 
AAACGGCGAG CTGTTTCACC ATGTTATCGT GACATGTGTG GAAACGGTGC 
TTGGATTTGT TTTAGGAACT CTCATTGGAA TATTGATAGC AATAATTCTC 
TGGTGGTCTG AGTTTCTGGA AAAGGTTTTG GAGCCTTACC TTGTTGTACT 


>NC_017304.1:1820779:1821278
TATGAAAAAT CTTGCTAATA TGAAAAATCC CCAGGATTGG ACCTGAGGAT 
TTATTTTTTT ATATTTTTGA TTATTCAGAT TATTCAGAAC AGAGTCATTT 
GTTCGTGTTT TACTTTGCAA GAGGCTGTAC ATCACATCAA ACTGCATGTA 
GATATCCACC TGCATATGAC CGGTAAGGCA TATCAACTGG GTGTTTGCCG 
TCCTGGCCAG TTCAAAGATG TATGACAAAA GATAGCTTGT TACTATTTGT 
AATTTTTGCA TGTAAATTTA CAAATCCACT TCCATAAGCA AGTATCTTTT 
CAGCATTGTA AGATCCGAAG AGTTTATTCT GCCGTCTCCG TTCAAATCGG 
CAGCCTGTTT TCCGTTTTCT GTCGGAAAAT TGTCAATGAT TTTAAGTAAA 
TATCTTCTTA ACATGGAAAA ATCCGTTGAA TTTACTTTCA AGTCGCCGTT 
TACATCTCCT TTAACCACTT GGGGAGAAGG TGATGGTGAA GGCTCGGGAC 


>NC_017304.1:1861777:1862276
TAAACCTCCT CTTCATCGGG GTCAACCGGA CGCGTGAGGA ATTCAAACTT 
ACTCTTTTTT ATTCCTGCTT TCATCATTCT GTCAACAAGC TCATCCGATA 
TACGGCCTAC TCTCTTGTGC TTGCCTACTA TTGCTCTGAT TTGCCCTGTA 
ACAGGATCCT CATCAACATC CTCAGGAATA AATTTGTATA TCTGGTTAAT 
AATAGGCTTT AAGCCTTCAG AACCTCTGAC TTCAGAAATT GATGTAACTT 
TACGGGTTCC GTCGGCCAGC TTTTCCTGGA ATATGACAAA TTTAACGGCG 
GTACATATAT TTCTCAGGGC CAGTTCCGCA GGTTCTTTTG ATTTTATAAG 
GTAAGCAGTA AGGAACCTGT AAATTGCTTC CTGGTCTCCT TCCGCATGCA 
GGGTTGTAAA GAAATAGTGA CCGGTTTGCG CAGCGCGCAG GGCAGTCTCA 
AACTCTCCCG GAGAACGAAG CTCACCGGGA CCTATCCAGT GAGGAGACTG 


>NC_017304.1:1862959:1863458
AATCCTTCCA CTTCAGGCTT CTGTGTTTCA ACATAGTCAA TTATATACCT 
TTCCGTCATT TCCCTCTTTT TGGCCGGGTC TTCAATTCTT CTGTAATAAT 
TTGTCGCCAC ATTGCTTATA TACTGCTGAC ACTGCTTTAG ACATTCTTCA 
AAAGTCATGG ATGTGAGCTT GCTTCCTGAA GTATTGGTTC TATGTATATA 
CTTTGCTTTC TTTTGAAGTT CACTTACAGT ACTTCTCGAT AACATTACAA 
ACCCTCCAAA AAACAGTTAC TTTTTCGTCA ATATATTAAC CAACGAATTC 
ATCGATTCCT TGTACTTTTT GTTGATTATC AGGCTGTCAG CGATATACAC 
CCTTCCTTCA AGCGAAAGAT CAATGGCGCC TGACACAAAC GGAAATTCGG 
CAATAAGCTT CAATTTCATA TCTTCTATTA TTGTTTTGTC AAATTTGACA 
CCGTATAAAT TATTTAAAAT CACATTCATA AGCTTCGATA CACCAATTCC 


>NC_017304.1:1870565:1871064
TCAAAAGAAT GATATGGAGT TTGCTGTCAT CTTCACCGAC AATGGATGCA 
TAAGCAGAGC TTACTTCTAT GTCGGACGTT TCACATTTTA CGGATGTATC 
TCCAAATTTG CCGCCTTTGC CGTCGTAGTT GGTATAAAGG TTTATACCGG 
CCTCAGTATA GTTATTGCTT GCATCTCCCC AGAATGTTGC AAGGTAAACA 
CCGTATTTAC CGAATATACC AAGAACATCG GCTTGAGCAA TACCGCCTGT 
AATATGATTT CCTCCGCCAT AGTCATATTC AGTTATAGCA AGCTTCGTTC 
CCGGATAATA TTTTTCAATG GAATCCAAAA GATTAGGTAA TATCGGGAGG 
AAATCCTTCT TCCATTGTCC TATCCAGCTG TCTTCAATAT ATGTAGGATC 
CCACAATGTT CTGGGCGCCT GCAATCTTGC TTTGTTTGTC TCAATATTTC 
TTGGATCGGC TCCAAAGCAT ATTCTTTCAC CGCCGCCCCT GGCTTCCGGA 


>NC_017304.1:1871465:1871964
CTGTGTCCGG TGTAAGTGAG AAAGGTGCTC CCTTTTCAAA CTTAACTTCC 
TTCCATCTTG AAGACGGTGC AGTTTCTTCC TGGGAAACCG GTCCGTTTCC 
GTCTGCGGAA ACATAACCTG CTGCCTGAAG AGTGATAAGT GTGTAAGGAA 
CATTTTTGCT AAGTGCCTTG TCATGGAACG TGGTAACTAC AGAAGCAGGT 
GTACTCCACT CTCCCTTAGG TACTCCGCCG TCCTCCAAAA GGTATGTATC 
ACTGTAATGC AGCCAGTCAC TTCCTGCATT TGAGAAGTTG TTTTCCCAGT 
TGTATCCTGT AGTTCTGTTT CCGCCGAACC TCTTTGCAGT AACTGTTGCA 
TCAAGTTCCT GATTGCTTCC GTATATATAC GGGCTGATTG GCTTTCTTTC 
AGCAGAAGTA TCTATCCTGA TGTCAACCAC TTTTGCAGGT TCTGTAGGAT 
TCGGAGTTAC TCCCGGTTCC GGCGCAGGTC CCGGATTAAC CTCTGAACCC 


>NC_017304.1:190375:190874
ACAATATAAA AGTCATTGCT ACCGGCGGTC TTGCGAGGCT TATTGCCAGT 
GAGTCCGAAA CAATAGATGA AATTAACGGA CTTCTCACGC TGGAGGGCCT 
GAGAATTATA TATGAAAGAA ACAAGTAGTT TTTTATAAAA TCATGCATTT 
AAAGACTATT GAACGCATAT TCAGAAACAC CGGTTTGCTT TCTGGATATG 
CGTTCAAAAT ATATCATGAT GATATATCAT GATGCAATCT TTTTTCTTGT 
AAAATCAAGT TGTAAAGTGC GAAAGTGCTT ATGATAAGAA GCGGAAATGT 
CGGCATTGCA AATCTGCCTT CGCCGCCTTC CACAAGAGCT ATCAGGAAAG 
ACACGCCGAC AATCAAAATA TATGCAAAAG CGAAAATAAG CAGTGTTTTA 
TGGCTGTCCG GCCTGTTTTC TCTTTTTCGC TGATTTATGA AGAATACAAA 
TGGTGCTGTT ATGAAGGGGA TTTGCAATAA AATCAAAATA CTTCTTTGGA 


>NC_017304.1:1930130:1930629
GTAATAGTTT CAATTCCTCA TAGGTACGAT ACAAACTTTT TTGAAGCATA 
ATCCGCTTGA AAATCAAAAT CAAGGTTTCA ATTCCTCATA GGTACGATAC 
AAACTCCAAC AGCACCAGAA CTTCTATTAG AAGCCCAACT TAGTTTCAAT 
TCCTCATAGG TACGATACAA ACTTTGGATG AACGGACTTG GGATGAGATG 
CCGGAAACTG TTTCAATTCC TCATAGGTAC GATACAAACC ATACAGTTGT 
AAAGTGTTCA CCCATTCCCG CCTTGTGTTT CAATTCCTCA TAGGTACGAT 
ACAAACGTTA TTATAGGGAG ATTCAATATC TCCCTATAAA CTAAGTTTCA 
ATTCCTCATA GGTACGATAC AAACCACCAG AAGATATACC AGCCGATGTA 
GTATCTGCAA GTTTCAATTC CTCATAGGTA CGATACAAAC TATTTCTCCT 
TGTTCACTTC CGATTGTGCC TATTCTGTTT CAATTCCTCA TAGGTACGAT 


>NC_017304.1:1931263:1931762
ATAGCTTTAT TTACAGTTTC AATTCCTCAT AGGTACGATA CAAACGTTTC 
CATCAATACT AATAGAAAGA GTCTCAGTGT CTTGTTTCAA TTCCTCATAG 
GTACGATACA AACCATGGTA CCGGTATCAA AAGGCATTAC CTGACTTGCA 
AGTTTCAATT CCTCATAGGT ACGATACAAA CTCTTTCCTC CTGTCGACGT 
CTACGTCGAA CAGTCGGGTT TCAATTCCTC ATAGGTACGA TACAAACATT 
ACATCCGGTA TGTAGCATAG GGAGGCTGAA CGAGTTTCAA TTCCTCATAG 
GTACGATACA AACATGTCAA GCCCGATGGC ACTGACTACC ATCCCGGAAG 
TGGTTTCAAT TCCTCATAGG TACGATACAA ACTATCACGG TGCAAGATCT 
GTATTGATAT GGTATAGCTG TTTCAATTCC TCATAGGTAC GATACAAACT 
GTTCCGGCTT CTAGTGTTAC CGGAGGATCA TTTAAGTTTC AATTCCTCAT 


>NC_017304.1:1931626:1932125
TCATAGGTAC GATACAAACT ATCACGGTGC AAGATCTGTA TTGATATGGT 
ATAGCTGTTT CAATTCCTCA TAGGTACGAT ACAAACTGTT CCGGCTTCTA 
GTGTTACCGG AGGATCATTT AAGTTTCAAT TCCTCATAGG TACGATACAA 
ACTTGGTCAA GGTGTTGACG AGGACAAAGA CAAAATTGGG TTTCAATTCC 
TCATAGGTAC GATACAAACT CGTTGTTCGA ATGACTTGAA CCTTCATTTT 
GGGGTATTGT TTCAATTCCT CATAGGTACG ATACAAACCA GGCGCAAACA 
TACAACGTCC AGGGTTTAAA CTTTGTTTCA ATTCCTCATA GGTACGATAC 
AAACTCTAGC CCTATACATA TCATACCGCC ACCTCCACAT GTTTCAATTC 
CTCATAGGTA CGATACAAAC ATGGCAATTC TAAAAGCTGC TTATCCCAAT 
TTCTAGTTTC AATTCCTCAT AGGTACGATA CAAACGAACA ATCCGACCAG 


>NC_017304.1:1948436:1948935
GAAATTCCTC ATCATTTATA AATTCGGGTT TTAAAATCTT AATTGCCACA 
AACCTGTTTA ACAATTTACA CCTTGCTTTA TATACATCGG CCATTCCTCC 
CCCGCCGATT TTCTCAATCA ATTCATACCT ATTTCCTAAA ATTTGACCAA 
CCATATTAAG CACCTCTGCT TTTCATAGCA TTATCAAATT ACACCTGACT 
CCCTGCTGTT TTGCCATTCT TCCATCAGTC GTTTATTACT ACAATAACCG 
TAATGTTGTC TTCGCCGCCT TTTTCATTTG CCAATCGCAC AAGTTCACTG 
CATGACACTT CCGGGTCGTC ATTTTTCATA ATTACGTCCA ATATTTCATC 
TTCTTTCAGC ATGTTTGTCA ACCCGTCAGT GCACAAAACA AAAATATCTT 
TTTCCTTTAC ATCAACGGTA ATTGTATCAA TAAGAATATT TTCCTCACAG 
CCCAAGGCTC TCGTAATGAT ATTTTTATTT GGATGATTTT CAGCTTCTTC 


>NC_017304.1:1948652:1949151
TTCTTCCATC AGTCGTTTAT TACTACAATA ACCGTAATGT TGTCTTCGCC 
GCCTTTTTCA TTTGCCAATC GCACAAGTTC ACTGCATGAC ACTTCCGGGT 
CGTCATTTTT CATAATTACG TCCAATATTT CATCTTCTTT CAGCATGTTT 
GTCAACCCGT CAGTGCACAA AACAAAAATA TCTTTTTCCT TTACATCAAC 
GGTAATTGTA TCAATAAGAA TATTTTCCTC ACAGCCCAAG GCTCTCGTAA 
TGATATTTTT ATTTGGATGA TTTTCAGCTT CTTCTCTTGT CAGCGAACCG 
TTTTTAATCA ATTCCTCAAT ATATGAATGA TCAGTGGTAA CCTTTTCTAT 
TTTACCGTCT CTGATCAAAT ACACCCTGCT GTCTCCGACA TGGCCTACAT 
ACATTTTATC TTTCAGCATA ACGGCTGTAA TAAAGGTGGT GCCCATTCCG 
AAGTTTAGTT GTGATTCTGC AGCTCTGTTA AATATCACCG TATTTGCTTC 


>NC_017304.1:1952942:1953441
GTATCATTAT TTCATCAGGA CTGTATTTTT TGTCCATGGT GTCTACCAGC 
AAATTGTTAA AATCAATGTA AAATTTCTTT ATTGTGTCTT TATTTCCACC 
AAACAACCCG GTCAAAACAA TAACCAGGGG AAAAAGCATT CTCAATCCTG 
TTCTCGAAAT ACATAAAACA ATTCTGCTTG CTTTTTTGCG TCTGTAAACA 
TACATAATAG CTATAGAAGA TACAAAATAA AACAATGTAA CTATTACTGT 
AATCAGTATC AAAACCAGCA ATATGAAATT ATAGGTATTT ATTGTCGAGT 
AACTGTACAA CAAGCCGAAA GCAGCCAATA TTGTCACAAA CAAAACAAGT 
ACAGTACCCA TTAACGAAGC AAAATTTCTA TAGCTATTGT CCAAGTACTT 
CACCTTCACC CACTTTATGT CCGCAAATAT ACTCCTCTAC GGTCATTCTC 
CTTGAAGAGT CAAACTGAAC TTCTTTTATA ACAACTTTTC CAACACCGCA 


>NC_017304.1:196265:196764
CATAAGAATA ACACACTTGC CTACAGGGCT GGTTGTTTGC TGCCAGGACC 
AGAGGTCCCA GCACAAGAAC AAGGAAAAAG CGATGAAAGT GCTAAGGTCC 
AAGCTCTATG AGATGGCACG GGAGCAGCAG CACAACGAGA TTGCCCAGGA 
GAGAAAGAGC CAGGTGGGTA CCGGTGACAG AAGTGAGAGG ATTAGAACGT 
ACAATTTTCC TCAAGGCCGT GTGACAGACC ACAGGATTGG ACTTACCCTT 
TACAAGATAG ATGACATACT TGACGGTGAT ATTGACGAAA TAATTGACGC 
GTTGATTACG ACGGACCAGG CAAGCAAGCT TGCAAACGGC GCTGAAGATG 
ATGAGGATTA AGATGATATA ATAATTTGTC CCCTGTTGGA ATAGAATGTT 
AGTAAGAAAA AAAACAGGGG GATAATTGTG AATTATTTGA TGAAAGTTAC 
TTTGATTGGC CTTGTCTCAG GTATTACCGG AACCGGTATT GGAGGCTTGG 


>NC_017304.1:1984117:1984616
TTCCCGTCAA CATCCGCAGC TGCAATGAAC TTCTGGTGCT CTTCAGGATC 
TGTGAATTCC AAAGACTTTA TTACATATCT TTTTAAGCGT GAATAATCCG 
TCGAGTTTAT TCTTCCGTCA AAATTCACAT CTCCGAGCAT TATTCCAGGT 
ACTGATGTCG GTGTAACCGA AGGAGTGGGG CCAACGGTGA TTGTCGGCGT 
CGGATCGGGC TCCGAACCTC CGTCCGGTAC TTTACCCCAT ACTCTCACAT 
TACCGTCATA CAACGGTATA TATTCAGTCT TTTTGCTTGT AAAGCCCTGC 
TCAAGTCCCT GGAAGGAGAA GTCGTTGGTA TTGTCCCAGT TACCCTCTCC 
ATACGGCGCC GTAATAGTGA AATATACATC CCTCTTGTAT TCATTTATTC 
CTCCGGGGAA TATGTTTATT CCCGTAAAGT CAATGTTTAC ATAATAAATA 
TGATTGTCCG GATCCCACGG AAGAAGCTGT GAAACCTTGG CTCCGCCGTT 


>NC_017304.1:198630:199129
GCTGACAATT AAAATTAACA GAGGATTATT AAATTGTAAA CTGCAAAGGA 
GCTGCGATAT GAAGAAAGTG CTTTTTGTGT GTACCGGAAA CACTTGCAGG 
AGCAGTATGG CGGAAGGCCT GTTTAATCAT GCCGTGGAGA ATGATAAAGA 
CGGTTTGAAA GATTTCAGGG CCTTTTCGGC GGGACTTTCC GCTTTTGAAG 
ATGACTGGGC CAATCCAAAA GCGGTGAAGG TTTTAAAAGA ACATTACAAT 
GTTGATATTT CCTCTCACCG CGCAAGAAAG ATTACAAAAA GTGATGTGGA 
AAGTTCCTAT ATCATACTGA CGATGACCAA AGAGCACAAG AATGCTATTT 
TGAAAATGTT TCCCGGAGCG GCGGATAAAA CCTATACGGT AAAAGAATAC 
GCTTACGGGG ATGACGCAAA CGGAGACTAT AATATGGATA TCAGCGACCC 
TTACGGTTTC CCGGAAGATG TGTACAAGAC ATGCGCCGGG GAAATCAAGG 


>NC_017304.1:198918:199417
AAGTGATGTG GAAAGTTCCT ATATCATACT GACGATGACC AAAGAGCACA 
AGAATGCTAT TTTGAAAATG TTTCCCGGAG CGGCGGATAA AACCTATACG 
GTAAAAGAAT ACGCTTACGG GGATGACGCA AACGGAGACT ATAATATGGA 
TATCAGCGAC CCTTACGGTT TCCCGGAAGA TGTGTACAAG ACATGCGCCG 
GGGAAATCAA GGATGCTTTG GACAGAATAA TAATGAAACT TAAAAAGTAA 
TTAATGCCGT ATCTTAAGGC AAAGAGGGCC TTTTTGTCGC AAAACAGTCT 
TTGACATGAG CATGTTAATA CTATAAAATA TATTCGTGGA GGAAAGTATG 
AAAATTGGAA TTGGAAGCGA CCACGGAGGT TACAATTTAA AAAGGGAGAT 
AGCCGATTTT CTAAAAAAAA GAGGTTATGA GGTCATAGAC TTTGGAACAC 
ACGGAAATGA GTCGGTGGAT TATCCGGATT TCGGACTTAA GGTTGCAGAG 


>NC_017304.1:2009350:2009849
TCTTATCTAC GGCCGGACCG TATAGGATGT TTCAATCCGC TGATTTCCCC 
CGGTTATTAC TATCGGATAA GTTCCCGGTA TTGTGTTTGA CCGCACCTTC 
CACACCCATG TCGCAACTCC GTCTCTGTTT GCCTTCCTTT TCTCAACGAC 
AGTGACATCT TCTCCGCCCC ATTTGTATCT TGACGTTATG GTATATGTTT 
CCTCGGGTTT ACCGATTATG CTGATGCTTG CATATTCTTC ATAGCCCACT 
GTTGTATTGG CACTCAGTAT CCTGATTTGA TCAGAACCCA CATCAAGTGT 
ATTCTCCTGG TTAAGCCTTG TAAATTCAAC ATTATTTTTG TCATCATAAT 
TTATATTGGA GCTGCAGCCT GCAAGTAAAA AAACTGCAAG AATTATTACG 
CCAAATTTTA ACTTCATGAA CACCACTCCA AATTTAATAA TAAAAAGTAT 
TACAAATATA TAATCTCCCT TTTTCAGTGA TAATATGTTA ACCCAGGTAT 


>NC_017304.1:2021320:2021819
TCAAGTTCGG TGTTTCGTCG CCTACTCTAT AATCAATTCC ATGATTTTTT 
TCATGTTCTT TTTTACCGGT ATTCTGAGAT TCATTGGTAT TGTGGATTTG 
AAGCTCACTT TTTTCCTTTA CTTCTTCATA AATACTGTTT ATAACCTTTC 
TTAGCAACAC ACCGGCAGCA AAGAAGAGAA TCATACCGGC TGTCATTCTG 
ACACAAATTG CCTTTAGGTC ATAGCCATTG TTATAACTGA TTATTCCTAT 
TACAATCGCA GCAGAAGCAC CCATTATAAA CGGCATTTTG CGCATGTAGT 
CCATTTGTCA ATCCTCTCTC ATATTTGTTT AGTTCCATAT CCTATGGTTC 
TAATCAGGAG CATGCCGCTC TCCGAATCAA GCTCAACAGT ACGCCCGTAA 
TTACCTCCGG TATCCTCGGA GACTACGGGA ATGTCGAGAC TCTCCAGTTT 
GCTTTTTGCC GCCGCCACAT TTCTTTGACC GATACGCATT AATTCGGCTC 


>NC_017304.1:2029393:2029892
GCTTTGACAA ATTGTTTAAA ATTTTATTTA TAACACTTGG TTCCAAATTA 
ATATAAGAAC CATGCTCCGT TTTTTGAACA GAATCCATAA TCATTTGCTC 
AAGTTTTGGA TCCAAAGTGA TAACCGTAGA TTTTTTATCC CTGATAAACT 
TTTTGGAAAT TGCCCTTCCA AGAGCTTGTC TTACATATTC CGTCAACATG 
TCGGTGTCAT GGGTAATCGG CGCATAATCT GCCAAAGTTT CCAGTATTGT 
TACAATATCC CTTACCGATA CACCTTCTTT TAACAAGTTT GCAATTACTT 
TCTGAATTTC TCCGATTGTC ATTACTTTCG GAACAAGCTC TTCCACTATG 
GCAGGATAAT TTTCTTTCAC CTTGTCAATA ATTGTCTGAA CTTCCTGTCT 
TCCTGTCAGT TCATGGGCAT GGGCTTTAAT TACTTCAGTC AAATGAGTTG 
CAATTATGGA TGGCGGATCA ACCACAGTAT ATCCCAGCAT TTCAGCCTTG 


>NC_017304.1:2033334:2033833
ACACTCTCAG CATCCACGGG CCAAAAATTG CTATTGCTCC GAGCACAGAC 
AATATTTTAG GTATAAAAGT AAGAGTTTGC TCCTGAATCT GGGTCGTGGC 
CTGAAAAATA CTTACCGCAA GACCTACAAG CAAGCTAAGC CCGAGCATTG 
GTGCAGCCAC ATATAAAACC GTCATAATTG CCTTTTGCGC CAATTCCATT 
ACCAATCCCT GCTCCATAAC ACTCTCCCTT TCTCATAGTT TTATTTTTGT 
AAAATAATGC ACAACCACTC TATGTAACAA AACTGTTTAC TATCATCTGC 
GTCATAAGAT TCCATCCTCC CACCATGATG AACAGCAATA TCTTGAAAGG 
AAGAGATATC ATTACAGGAG GAAGCATCAT CATACCCATG GACATAAGAG 
TACTTGAAAC CACCATGTCA ATTACCAGAA ACGGTATATA TATTAAAAAA 
CCTATTTTAA AAGCTATTGT CAGCTCACTT ATTATAAACG CCGGAATAAC 


>NC_017304.1:2035650:2036149
ATGATAAGCC CGATGTTTTT CTTGTCAATT GAGATTTTCG AACCGTCATC 
AAAAGCTTCA AACTGTGCAG GTTGCACATT TATAGGATTG CGGTATCCAT 
CATTTTGTCT GGGTGGCTGC TCATACGGCT GGTAATACTG CTGATATTGT 
TGCTGATACG GTTGATGGTA TGGTTGTTGA TACGGTTGTT GATACGGCTG 
CTGAGGCGGC TGTTGATACG GCTGCTGAGA CGGTTGAGCA TGATAATACT 
GCTCATTATG CTGTCCGGCA ACAGGTTCCT GAACAGCTGA TGCAGCAACC 
TCTTCTATTA CCTGATTGTC CTCGGGTTTG GAATTCATAA TATTACTAAC 
CATTTTTTTG GCAAAATCGA TAGGCAAAAG CTGCATAATT TGACTGTCAA 
TCAATTCTCC GATAACCATT TTAAATGCAA CTTTTACTAT CTTGTCGCCC 
CTTGGAAATT CCGCTTCAGG AACGGCAGCG TCCAATGTCA TGGGAAACGC 


>NC_017304.1:2060624:2061123
TATTTTTCAA TTTCCACTTT ACCTTCTTTA AGCACTGCAA GAATAGGTTT 
CAAATCAAAA TCACAGAAAT TGCTTTCTCC AAAAGTAATT AAACTATATT 
TTTTAGTTGC TCCGCTGTCT TTGAAAATGT CAGGTTTTAT TCTTACAGTC 
AATTTTGCAA AAACACCGTC AGTCTTTATC AGCCCTTCAC CCTTTTGCTT 
GTCATCATCA AAGAGAAAGA CTATTTCAGA ATCCTTGTAA ACGATGTTGT 
AATCAAAATT GTTCGCCGGA TCCGTAATTA TGCTTCCCGG TTCCACTTTT 
AAAACTTCTA TGGCTTTGCT GTCATAATAC AAACTCAGGT TAAAGGACTG 
TATTCCATGG GACGGTACGT TTTCAAATTT TAAAGGTATC TCCACTGTAT 
CACCGGCTTT TGCCTTTACC CCTTCAACCA GCACATCCAG TATATAGTCC 
GCAGTTTCAG CTTCATGAAT TGCCACAACC GGCGCAACAT CCGGCTTATC 


>NC_017304.1:2076265:2076764
TTCTCCTTCC AGTCTACGGT TTTTAAATTC TTCTACAAAT TCATCCAGTT 
GCTTACTGAT TCTTGATACT TCGCTTTTAT CAATCCCTTT CATTCCAAGA 
GCTTCTACAA GTTCATCCAC CTTCCTGGTA CTTACTCCAT GAACATAGGC 
TTCCTGAACT ACATTCAATA ATGCTTTCTC TGACATTTTC CTCGGTTCTA 
AAAGACTTGG AAAATAACTT CCGTGACGTA ACTTGGGAAT GCTTAACTGT 
AATGTTCCTA CTCGAGTATC CCATTCTCTT AGACGATATC CATTGCGATA 
GTTGTTTCTA TTATTATTTC TTTCATACTT TTCAGCACCT ATTATTGATG 
TAACTTCCGC ATCCATTAGG GCATTAATGA GTAATGTTAA TGCTTCTTTT 
AAAAAATCTT TATCTTTTTC AACAACATAC TTGCTAAGTT GTTCTAAAAG 
TGCCATTCTA TTATTAGTAG CCACGGTATG ACCTCCTCTA CTTTATTTGT 


>NC_017304.1:2077374:2077873
TAGTAATTTT ACCGGGGATT TTATATGCAT CGTTATATAT CAATCAGTGG 
AATATTTTTG AAATTTGACC CCAATATTTT TTTATTGGAC AGGTACTTTG 
CAGCTTTACA ATAACATTTT GTATCTGTTC ACAAAATAAA AAATCCCTGA 
CAGAATTGAA CTATCAGGGA TATGTCATTT AGTATCCGGA TGCGGTAAAA 
AACATGAAAT TTCAATGGTG ATTTAAGCTA CTTCCAAACC TCGTACCTTG 
TAATGTTATC AATTGTTCCA GAACACCTGT CAAAATGGCC TTTTTCCTTG 
CCGTTAAAAA TACCTTCAAC CAAAACATAC TTTCCGTTCG TTTTTTTAAG 
ATTTTCATAT GTTGTTCCAA GCAATTTCTC ATCCAATGTC AAGCAAACAG 
CATTTTTCGT TATCGCATTT TTATAATCAT CTCTTGAAAG ATATAGGCCA 
CTGTTTTCAA ATTCAACTGT TGCCACTCCT GTAACCCTTA CTAATTTCCC 


>NC_017304.1:209774:210273
GGGGTGCTGT TTTGTCGTCG ACATTTTATT TGGAAATACT GACACCTGAA 
AGAAAGTTTT TTTGGGGTGA TGTTGAGAGC ATTATTGTCA AAACCCCTAC 
AGGAGAGATG GGAATATTGA AAGGCCATAT TCCTACTGTT GCAGTGATTG 
ACATCGGTTC AATAAAGATC AAGAAAGACG GCAAATGGTT TGAAGCAGTC 
CTTAGTGAAG GATTTATGGA AGTAAAGCAG AATCATGTGA TTATCCTTGT 
GGATACGGCC GAATGGCCCG ACGAAATAGA TGAGAACAGG GCAAGAGCCG 
CAAAAGCAAG GGCGGAGGAG AGACTTCAAA GGCGAAGAAG CGAAGCGGAA 
TATATTCAGT CTAAAGCAGC TTTGGCAAGA GCGATGGCAC GCCTTAAAGT 
TAAGGGAAAA TATAATTAGT TTTAATTGGT CTAAAGTAAA ATCACAGTGT 
AAATTATAAT TTCCGGAAGC AACAAAAATA TAAAGAAATT ACAATGGTGA 


>NC_017304.1:2111389:2111888
CTGTAACCCA TGCAAACGGA GCATTCCAGT TAATAGTTAT CTCGTTGGTT 
GACCATGAGT CTGTATGGTC AATGTAGCAC TTCTGCGGCG GTGTATCCTT 
CTTAACTGCT GCAGTTATTG TCGGGTCTTC GAAACGGGAG TTCGGACCAC 
CGGCAATTAT ACCCGGAGGT GGAGCAGGGA ATTTCTTACT TGTCTGTGGC 
GTCCAGAATC TGTCATGAGG ATTCTGAAGT GGACGCTCAC CATACCCTGT 
TACATAGGAC TGATCCAGTC CGTTTCTTCC CAACAGGTAG CTCATACCAT 
CCTGCATTCC GTCAAGATAC TTGCTGTTGC CTGTAAAGTC ATATGCGTAT 
CCCATAACTA TCATCTGGTT CAAAATGAAG GAGTTTGAAC CCCATGGATA 
ACCGCCTCTC TCATCCTCCG CCTGTTTGAT CGGCAGTCTG TAACCTTGCT 
CTTCAATATT CTCAAGCCAT TTGTCTGCAG CTTTAGCTAT ATTGTTTCTT 


>NC_017304.1:211605:212104
TACAAGCCGG TAAAACACAA CGCCGACAGC TTTATGATGT CGGCAAAAGC 
CAAGGGGCAT ACTCTGGCCT TTGTGCTCAA AATTCTGGAT AACGGGGTTT 
TGCTTCGGGA TATTGAAACT GGCAGGGAAT TTTTTAAAGA AATGGATACA 
GACGGCATAA CTTTTAAGGA GCAGCAAATC CTGTGTCTTC ATGAAGGAAA 
CGTGGTACAT ACTCTGACGT CGTGCAAATT TTACACTTTG TCTTCGTACT 
ATGACAAGTT TGAATACGGC ACAGTGGAAA TAAAGGACGG ACTCGCTTTT 
CTTAAAAAAC TGTCCGGTGA GATTGTGATA ATAAATGACG CGCCGGACTA 
CTTAAAGCCC GGTCAGGTGG CCTATGTGGA TGAGAATAAC AATTTCTGCG 
GCATTGAAGA TGACGGGGAA GCTCAGGAGA CTGACACCGT AAAGAGAAAT 
GTTTCCAATA TCAGCACTTT TAAGAGAGTA AGCAAGAAGG AAAGAATCGA 


>NC_017304.1:2117259:2117758
TGGATCATCT TTATTGTTTC CATTATTTCA AAAGGCATTA ACACCTGAAT 
TTTCCCCCTT ATATACGATG CATGGAATTA AAAATATCTT CGTGCTGAAT 
CCTTACTGAA AGTCCCATTT CAACACCCTT TTTCTCAAGC CGGTCAGCCA 
ACTCCGCAAA CTGAACACAT AGTTTGGATA TATCTACAAG CATCACCATG 
GTAAAAACGT CCTGCATGAT GGTCTGAGAA ATGTCCAAAA TGTTCACATT 
ACAATCGGCA AGAATGTTGC TGATACCCGC AATGATACCT ATTTTGTCCT 
TTCCAATAAC AGTGATAACC GCTCTCATCC TTATTACCTC CCTCTTATAA 
AGAGTATTAT ACTATCGGGA GGTTATAATA TCAATACCGT AAAATCAGTT 
GTCAACTTCC TCGCCGATGA CAAAACATTT TTTATCTCTT AACATTTTTT 
CAATTTCCTC TGCCGGCAGC GGTTTGCTGA AAAGATATCC TTGAGCCTTG 


>NC_017304.1:212233:212732
TGCTTAGGGA CACGGATGTG GTAGTGGTGG TAACTTCGCA TATATCCCAT 
GACAACATGT GGAGAGTAAA AAAGGAAATA ACGGATATTC CTGTTATCTA 
TTCAGAATTT GACGGAGCAA ACAGAATATT GGAGAAGGTG ATTGCAGCGG 
AGAACAACTG GAAAGAAGTG CGTACGGCAA GGTAAAAGCG CGCTTGCAAT 
CAATGTTAAA GGTATACTTC GATATTAAAG GTATGCTGTA ATTAGCCGAT 
AAATAATATG ACATAAACCT GTTACGGGTC TAATTTGGCA GGAAATAACA 
GTGAATTCGT ACTTGCAATG GAAGTTGTTT GTTATTACAG GCTGTAGAGC 
GGGGGGTTCA TATGAAACAA TTTACAAGAG TTCTTGCCGT GGCGGTTACG 
GTATGCCTGC TTAATGTTAT TTTGCCATTT TCGCAGCTTA ATGTTTTTGC 
TGCTTCGATT CCGATAAATG TCTACGTTGA TGATTTTTCG GACGGAGATT 


>NC_017304.1:214587:215086
GGGAAAACTA TGTTGCAGAC CCGACGGTTT CAAAAGCCGT GTATTACGAT 
TTGTATATGA GTACAAGGAC CGACATAAAT TCTTTCACGC TTGTGGGAAG 
CACTGAAAAT CCAAAAGGCG ACGTGGTATT TGTCGGGGCA AATGACGACA 
GCAGCACGAT AAGAGCGGTT ATGGGAAATT TCTCACCCGG AACGGATGCC 
TATACACTTT TCGGAGAAAA ACTAAGACCA AATACCACAT ACTATTTTGT 
AATAAGGACA AGGCTGTCAA TAAGCACGGA ATCCGAGGAC AAAATGTCAA 
AACCTTCGGC AATCCTTGCG GTGACCACGG TTCGGGGTAT TATGGGAGAG 
CCGGATGAAT CGGCAAAAAA ACCTCTTGCA CCGACGGATT TTAATATTGC 
AAAGGATGAA AACGGAAATC CGTTGGTTGA CAGCTTAAGC GTGGTATTTT 
CGTGGAACAG GGCGGAAAAT GACGTTGTTT ATGAAATAAT ATGCACATCA 


>NC_017304.1:2169623:2170122
TTCTTGGAAG GTCAACAACC CTCACCCATG CAAAGACACT GAATTCAAAC 
GATGATATTC TTATTCAGTT AAGCAACTGT AAAGAAGCGG GAACTTACAG 
GTTAAAGTTT GATTATGAAA ATAAAAATTT CGAAATTATA AGTGTCATCC 
TTCAAAAGGA TGCTGTAAAA TCTTCAGAAC CAAAACTTAA AGAAATGTAT 
GGCAGCAAAT TGATTCACCG TATTACCCCT GATTATGACA ACATGACAGT 
AACAATCCGG TATTCCGACG GAATTGATAT GCCTGTTTTG GAAAAAAGCT 
ATTTTATCGA CGTACTGCCG TCCGAAGACG GATTTGACAT CTTCCTTGCA 
AGAAACTACA CTTATTCAGA GCTTAAAAGC AAGTGTACTT CCTATCTCGA 
AAACTACCTA CTGACCAATG TGGAAGTACA ATTTCCAAAA GAATATAATC 
AACCGGTAAA ATATTCAAGC AAAGGCAGAT ATGAAGCTCA TTTTATCAAC 


>NC_017304.1:2174763:2175262
GTTGCTTTCC AATATCTCTA AAATCTCTTC CACATATATC CACTCCTTTA 
ATCAAAAATT ATTATGTTAA AATATGTATA GTATAAATAT AGTATAAAAA 
CAGTATAAAA ATATATAAAA AACATATAAT AAAAACTCCT TCATCCTAAA 
AGCAAGGGAC GAAGGAGCAT TCCGCGTTAC CACCCTAATT AGTACCGTAC 
AGGTACTCAC TCTGCCAGTT CTTATAACAG TCTGTCAATC ATCCATACTG 
TTATAAATAC TGCTCCTCTG TAACGTGAGG ATACGTCTTC CTCTACTTTT 
GAGTTTCCCA AACAAATATT TAGGAAACTC AATTTCTCAA GGAGAAGCTC 
AAGGGCTGCC TTCCATATAG ACACTTTGCC GGGCTTCCAC CATTTTCCCG 
ACTCTCTGAT AAAGTATCTA AATGTACTCT TCCCCGTCAT CGCAGTAAAC 
AATTCATGAA ATTATTTTAA ATTATACTAT ATTTTTTTCC ACTGTCAAGT 


>NC_017304.1:2176854:2177353
GCATAATCCA GCCTCACAAG ATTGTCCACT GCAAACGGTC CGGTGTAGAA 
CCAGGGAGCG GTTCCCAGGA TATTGGTCAG TACAAGTCCG CTTGTGTACT 
CTATTCCCCA AATAATTACC ACCCAGATAA GACCTCTGAT TTGCCACCTC 
CATTGTTTTA TAATATCGTG TATAGGTTCC AGAAAAGATA GTGTCTTGTC 
AAGTGGTGTA AAATGATTTC TACTTTATCA TTTTTTCACC TCATTTATGT 
AATAAAGCTA CTGGTGTCAA TGTAAATTCA TTTATCGATG TAATCTTTGA 
CATTGATTCC AGACTGAAAT AGCGCCGCCC TACTTTCCAT TCATCATTTT 
GTTCCATGAG CATTGCTCCT ACCAATCGGA TTACCGCCTC ACGATTTGGA 
AATATGCAAA CAACATCCGT TCGACGGCGA ATTTCCCGGT TAAGTCTCTC 
AAGAGGATTG GTGGAGTGTA TCTGTGCCCA ATGCTCACGG GGAAAAGCCA 


>NC_017304.1:2182602:2183101
ACTGCTTGAC TCCAATGCTT TAACTATAGG ATTTGCAAGA AGATTTGCAA 
CTTATAAAAG GGCAAACCTT ATATTCAGAG ATCTTGCCCG AATTCAAAAA 
TTGCTCAACA ACCCGGAAAA ACCGGTACAG ATAATATTTG CCGGAAAAGC 
CCATCCTGCA GACGGACCTG CTCATGAAAT CATCAAACAT ATCAATGACA 
TTGCAAAGCA GGAAGGATTC AACGGTAAAG TTATTTTAGT GGAAAACTAC 
AATATGACAC TTGCCCGCAA TTTGGTTCAG GGAGTGGATA TTTGGCTCAA 
CAACCCGAGA AGACCTCTTG AAGCCAGCGG AACCAGCGGA CAAAAAGTGG 
CTATAAACGG AATAATCAAC TTCAGCGTAC TGGACGGTTG GTGGTGCGAA 
GGTTACAACG GCAAAAACGG TTGGGCAATC GGAGACGATA CCTTCTACGA 
CAACGAATAT CATCAGGATA ATGCCGACAG TGAATCAATT TACAACATAC 


>NC_017304.1:219195:219694
AACTTCATTA TGATGATGTG CCGCCCTTTG ACCCGTTGAC ATCCGTTGTT 
GATGATGTTT ATTACAGAAA AGTGACCTAT GATTCCGGTG TAAGAATAAA 
TGTCGGATGC GTTGAATATA GTGAAGGCAT GTCATATGAA GAGCTTTACT 
ATCTTCCCGC TGACAAAGTG GTAGATTTCC CTGTTGACCC GAATGATCCG 
TGGGAAAACC CGGATTTAAA TCCTGACGGG AAGAAACACA ATGTGGATAT 
TACAATTACC GATCTTAAGC CCAATACGGT GTATGTCATA TGGGTAAGGG 
CCGCAAGACC CAGTGCGGAC CTTGTATCCG AACCGTCGGA TCCGATAATA 
ATTACAACAA ACCCTGTTAT AGAACCTCCT TTGGAAAAGC CGGTAGTGCC 
TTCCTTCAAC TATCATTCGG CGGGAGACAC GTACATTGAT TTGGGCTGGG 
AATTTACCCC GGGACATTAT TACTATTTAA AATACGGTCT TGAAGACAAT 


>NC_017304.1:2195443:2195942
AACCGCAAAT GAACTTGTTC TCATCGATGT TTTCAAGGAA AAAGCCATAG 
GCGAGGCTAT GGATATTAAC CACGGTCTTC CATTTATGGG ACAGATGTCA 
TTGTATGCCG GTGATTATTC CGACGTTAAA GACTGTGATG TTATCGTAGT 
CACGGCCGGA GCCAACAGAA AACCTGGTGA AACACGTCTT GACCTTGCAA 
AGAAAAACGT TATGATTGCA AAAGAAGTAA CTCAAAACAT CATGAAGTAT 
TACAACCATG GTGTAATACT TGTAGTATCC AATCCTGTTG ACATTATAAC 
TTATATGATC CAAAAATGGT CAGGCCTCCC TGTGGGAAAA GTTATAGGTT 
CAGGTACCGT ACTTGACAGT ATCAGATTCA GATACTTGTT AAGCGAAAAA 
TTGGGCGTTG ACGTAAAGAA TGTACACGGC TACATAATAG GCGAACACGG 
TGATTCACAG CTTCCGTTGT GGAGCTGCAC ACATATCGCC GGTAAAAATA 


>NC_017304.1:2196600:2197099
GGACCTGAAG CCGGAATGCC TGTTATGGAA GGTAAATGCG TACTCTTCAA 
GAGGTTTGGT GATGTGGACG CATTTCCGCT CTGTATCAAA TCAAAAGACG 
TAGATGAAAT TGTAAAGACA ATCAAGCTCA TCTCCGGAAG CTTTGGCGGT 
ATAAACCTCG AAGATATATC CGCTCCGAGA TGCTTTGAAA TAGAAAGAAG 
ACTCAAAGAG GAATGTGACA TTCCAATATT CCATGATGAC CAGCACGGTA 
CAGCCGTTGT TACTGTTGCA GCAATGATCA ATGCATTAAA GCTTGTCAAC 
AAGAAAATCG AGGATATAGA AGTTGTTGTA AACGGTTCAG GTGCTGCCGG 
CATAGCTGTA ACAAGACTGC TCATGAGTAT GGGGCTTAAG AAAGTTATCC 
TTTGCGATAC CAAAGGTGCA ATTTATGATG GAAGAGACAA CTTAAACAGT 
GAAAAAGCCC TGATTGCTAA AATCTCGAAC CTCGAGAAAA AGAAAGGTAC 


>NC_017304.1:2215076:2215575
TGCCTGAACA TTGGTTTTGT TTTTGTATGT AATATTGAAA GTAATTACTT 
CACCTTCTTC ATATTTTGAT TTATCCGCAC TTATAAACAC GGACAAATCC 
ACAGGACTGC CTCCTGCGCC TGGAATATTG GGTTCGGGCT GCAGTATTTC 
ATCGTCTTTT TTCCCGTCGT TGCCATTTCC GTCATTATTT CCGCCACCAC 
TGTTACTTCC GCTTCCACCG CTACTACCGC TTCCGCCTGT GCCACCGCTG 
CCACCGTTGT TACCGCTGTT TCCGCCTGTG CCGCCACTTC CACCGTTGTT 
ACCGCCACTG TCCTCTTTCT TCTTTATTGT AACTTTCTTA ACTGTTTCAG 
CGGAGATGTT TCCGGCATTG TCAATTGTTC TTGCACAAAT TTCTGTTTCT 
CCCAACGCAG TTATTGTTAT TTCGGTTCCT TCATCGTATT TCTCCCAATC 
TTTTGTACTT GCTCCTCTTA AACAATATTC GGTTCGATCC ACACCTGACT 


>NC_017304.1:2218986:2219485
TGTCAAGTAT TCTGTACAAT ACATCCTTTG CTTTGCTTTC CAACATATTG 
TCCGCAACCC ATCTTACAAG AAAACTCACC AATGTCTTGG GAATGCTGGC 
GTTTACTGCA TACATCGACA TATGATCCCC GTTATAGGTA CACCAGCCCA 
ATGCCAGCTC CGAAAGGTCA CCGGTCCCGA TTACAAGACC GCCTTCCTTG 
TTTGCGATAT CCATTAATAT CTGCGTACGT TCCCTCGCCT GAACATTTTC 
ATAAGTAATG TCATGTATGC TGGGATCGTG ACCGATATCC TTAAAATGCT 
GAAGACATGC ATCCTTAATA TTTATTTCCC GTATTTCCAC GTCCATTGAC 
TTCATAAACT CCATGGCGTT GGTATAAGTC ACATCGGAAG TTCCAAAACC 
CGGCATGGTA ATTGCCAAAA TATTTTTTCT AGGGATATTT AGCAAATCAA 
AAGCTTTAGC GGTTACCAAA AGTGCCAGTG TGGAATCAAG GCCTCCCGAT 


>NC_017304.1:2223282:2223781
TAAATCTATC TGTAAATAAT CAGTAACAAT ATCAATCCGG GAAATGCTAT 
CAGCATCCCT GCCATTTTTA CATTGAGCAC GGCTTTGTCA AATTTATATT 
TCACAAGTTC TTCTTCAGTT ATCTCATCTT CAAAATCACA GGTTGTTCTC 
TCATCCAGCT TAAACTTTTG AACAATGGCT TTTGCCGCAA ACACAGTACC 
AAAACCGGAT ATCAGAAACA ACAACATCAA TACTTTCAGA AAAATCATAT 
TACCGCTCTC TCCCCGGCAA AATTTTAAGC CCTATATCAA AAAAGTCTTT 
CATCCAGCAA TTGGACGAAA GACTGTCTTC CGCGTTACCA CCAAAATTCC 
CATAAATTTA TGGGCAGCTC AGCCTTTATA AAGACGCAAC TGTCCTTATA 
AAGCTTCGAA ATAACGGCTC TGTACCGCTG AAATCTACTG AGAGAAGCTT 
TAAATTTAGA AGCTTCCTCC TTTCAACTCC AGAACTCCCA GGCTACCTTC 


>NC_017304.1:2230980:2231479
ATCCTTCTGA GGCAGCGGGC CGTCGGAAGG ATACAGTTGA CTTGAAGGTA 
TTATCTCCTT TTGCTGGCTC TTGCTTGACC ACATAAGTTT TGCCGAAGCA 
GCCCGGACAT GCTGGTAATA CTCCATTTTA ATATCATATT TCTTTCCGGC 
CTCGAGATAA ATTTGCTCGC TGTGTTCAGT AGCCGACTGG CTCTTCCACT 
TGTCAATGAG CAGCACTCCG TCTACCCACA ATCTCACACC GTCATCGGTA 
ACAGTATAAA ATGTGTATGT TTCCGAATAT CTAGGTTCAA CCTTCCCTGT 
CCATCTGACA GAATAGGTAT CCTTTCCGAT GGATTGATCC GGTGTGCCTT 
CACCCCAGTC AAAGTCTATA CAGGGATCAA TTCTCACAAA CTGGAAACGG 
GAAAAATCCA TATTATTGTA ATACTCTCCC CTAAGTCCGC TGCCGGTACC 
GTTTCTGACG GTTGGCGCCG GTGTCGGTGT CGGCGTTGTG CTTGTACGTT 


>NC_017304.1:223204:223703
AGCAAAAAAA TACTCAAAAG TGCAGATGCC AAAAAGGTAA ACGGTATTGC 
GGAGAACAAT TTGATAAGTG TTTCGGCTTT TGCACCGGGT ATTGACAATT 
CAATATTGGT AAACGGCAAA AAGGTGAATA TGAATCTTGC AATCAGGTAT 
AATTCTTATG AAGACAGGAC ATACATATGG CTTGCTACAC CTGTAATAAC 
CGTTGAATAT TGATGCAGGA AGCCGCGCAA GGTCAATACA AAAGATAAAT 
TACAAAAAAA ACGAAAGGAA GAATCAACGT GCCCAAATTA ATTGTAACTG 
AAACAAAGCC TTTACATGGA AAGGTGAGAA TCAGCGGCGC AAAGAATTCT 
GTACTGCCTA TTATTGCCGC CTCAATATTA GGGGACAGTG AAAGTGTTAT 
TGAGGAAGTT CCGGATCTTA CTGATGTAAA AATCATGTGT GAACTTTTGG 
AGTCTTTTGG GGTGGATGTT AATTTTTTAT CAGATAAATC CAAGTTGTTT 


>NC_017304.1:2240479:2240978
AACCTCACAG GGAACATAAA TGTCCGGTAA AAAGTGCATT TCAATTTTGT 
TTATACCGTC ACCGGCACAG GCTTCGCATC TGCCGCCCTT TACATTAAAA 
CTGAAACGTC CCGCCTTGTA CCCCCGGGTT TTTGCTTCAG TGGTGTTTGC 
AAATATTTCC CTTATAAAAT CAAACACACC TGTGTATGTT GCAGGGTTGG 
ACCTTGGCGT GCGGCCAATG GGCGACTGGT CGATATCTAT AACTTTGTCA 
AGATACTCAA TTCCTTTTAT CAAGTCATGC TCGCCCGGTT TTACACTTGC 
TCTGTTAAGC TCGGCGGCCA ATCGCTTGTA CAAAATTTCA TTTATCAGAG 
AACTCTTCCC GGATCCTGAA ACCCCTGTAA TGCACGTAAA CACTCCTAAA 
GGTATTCTTA CATTTATATT TTTAAGATTA TTTTCTCTTG CTCCTATAAT 
TTCCAGCCAT TTCCCATTGG GTTTTCTTCT TTCTTTAGGA ACTTCAATTT 


>NC_017304.1:2262075:2262574
TCTGTAAATA ACTGCCGTCA AAAAAACTGC CAAAGCTATG CAAAGCAAAT 
AAGAAAGTAT TTTACGTAAA ACCTGTTGTC GATTTGTTCA TGGGACTGGG 
TTGCTATGCA AAGGTTTCCA CTTTTTTCGA AACTCTTCCG ATTTCTTTAA 
ACATCATCTC AATATCAGGA ATATGATGAA TGGCATCCGT CATGTACACA 
AAATCAAAGT AGTTATCCTC AAAAGGTATG TTTTCAAGGT CACCTTTTGT 
AACTGTAATA TTCGGATTTT TTGCAATTGC TTTCTCCCTC ATACCTCGGA 
AGGTTCGACG CCGTAAGCTT TGGCCTGTGT AAGTCTTTGC AGCATATTGG 
TGTAATTTCC CGTGCCGCAT CCAAAATTGT TGTTGTGTTT GTAATTTTGA 
CCTCTTCAAT GAATAAATCC AAAATACTTT TGTTTTCCGA CCTTACTTTA 
TCATATATTT TTGATATCGC ATTGTAATCT ACCGCCATCC GATTTCACTT 


>NC_017304.1:2280336:2280835
GTTTTCCTGA TTTCTTTAAG AAAATCCTCA GTATTTACTA TTTTCTTCTC 
CGGAACTTCT GAAAGCGAAG CAAGATCCTT TGTCATTACA CCATTTTCTA 
TTGTCTGAAC AGATGCTTGT TCAAGCTTGG TTGCAAAATC AACAAGCTCT 
TTTATGCCAT CCAGCTCGCC GCGTTTCTTT AATGCACCCG TCCATGCAAA 
TATGGTTGCC ATTGAGTTGG TGGATGTCTC TTCTCCTTTA AGGTGCTTGT 
AATAATGTCT TGTAACAGTT CCATGTGCTG CTTCAAACTC ATACTTTCCG 
TCGGGTGAAA CCAGAACTGA CGTCATCATT GCAAGACTTC CAAAGGCAGA 
AGCCACCATA TCGGACATGA CATCACCGTC ATAATTCTTG CATGCCCAAA 
CCATGCCGCC TTCAGATCTT ATAATACGTG CCACAGCATC GTCTATCAGA 
GTGTAGAAAT ATTGCAAATT CTTGGCTTCG AATTTTTCCT TGTACTCGTT 


>NC_017304.1:2284407:2284906
CGATTTCGTT TTTAAGTTTT CCGTGGAATT AATCTCTTTT AGCAATTAAC 
CTTTCTGAAT ATTTAATTTC CAGCCAATTT TTCATACAGT TCGAGATATT 
CCTTTGCAGA CTTCTCCCAA CTGAAATCGG TGGTCATGCC CTTTTTCATC 
AGATACGTCC ATGTTGACCT GTGATAGTAA TAATGAACGG CCTCTTTGAT 
GGCATAAAGC ATGTCATGGG CATTGTATCT TGAAAAAGTA AAGCCATTTC 
CTTCATGGGT GATGTCATTG TAAGGAGTTA TGGTATCCTT AAGTCCTCCG 
GTCTCCCGGA CTATGGGGAT TGTACCGTAT CTTAGGCTGA ACATTTGGCT 
TAGTCCGCAA GGCTCAAAAA GGGACGGCAT CAAAAACATA TCCGCACCTG 
CATATATTCT TTGAGCCAAA ACAGCATCAT ATTTCAGGTT TACAGAAATT 
TTACCCGGAT ACTTTTCCTG ATAATACCTG AACATTTGTT CATACCTATA 


>NC_017304.1:2293862:2294361
TGCCGAGAAT GCTTTTTACA TCTCCCACTC CTACTGGGAC GATCTTTCCT 
TTGCAGCCAC CTGGCTCTAT GTAGTGGAAA AAGACCCGAC TTACCTGAAG 
GAAATTGACA GCTATCTTTC AAATAAAACC CTTTGGGGAG AGAGTCCTTT 
CAACAACAAA TGGACAATGT GCTGGGATGA CATGTACATG GCTGTCTTCT 
GCAAACTTGC AGAGATAACA GGTGAACAAA AGTACATTGA CGCAATGAAT 
TACAATCTCG ATTACTGGAT GAATTCCCTT AATACAACTC CCGGAGGCCT 
TAAGTATCTT GACAGCTGGG GAGTATTAAG ATATGCGGCC GCCGAGGCCT 
TTATCGCCAT GAGATACTAC GAGCTTACCA AAAATGAAGC ATTAAAATCC 
TTTGCAAAAT CTCAAATAGA CTACATACTT GGCAGCAATC CCATCAACAT 
GTCCTATGTT ATAGGTTATG GATCAAACTA CCCAAAATGT CCTCACCACA 


>NC_017304.1:2295413:2295912
ACAAATGGAG CGTTCTTACC ATTTGCTATG TGCTTCTTCT GGAAAATATA 
CTGTTTCCTC TCATTGCCGG GCTGTATCCT GCACTTAGAA TATTCATGCT 
TATGCCCGAA GCCAAAGCAG GGTTGTATCC CATTGGCAAA GTAATTGGAA 
CAGCCAACGG CCAAATTTGC TTTACAATTA CACTTGTCCT CATATACCAG 
TTATTCGGAA AGGTTATTAT TGAACGCAAC AAATACAAAA AGATGAGTAT 
TACAGATTCA CTTACAGGTG TGGCAACCTT TGCCCACACA ATTGAAACTG 
CCAAAAAAAT GATCCAAAAC GGTAATATTT CAATTCTGAT TACCGATATG 
GACCGCTTTA AGCAAATTAA CGACACTTTC GGTCACGTGG CGGGAAATAA 
AGTGCTCATA AAAGTTTCGG AGTTTCTCAA AGAAGAAACC GAAGGTCTTG 
AAAGAATAAT CGGAAGGCTT GGTGGCGACG AGTTTATTAT TGTGGTAAAA 


>NC_017304.1:2300526:2301025
TCCTTCCATT TTCAATTTTG GCAAAGGCAT AATTTATATG CGTTACCATA 
TCCCATGGAA TATCTGAAAC TTCATAATAA TTGTTTTCAA GATATATATT 
CCATTCAGCA AAGTAGCCTA CTATCCTTTT TGTCGGAAGA GAGTCGTCCT 
GTGCATACGA CAGTGTGGGA TGTAAAGATA AAAATATTAT TGCTGACAGC 
AGCATAAGTA ACGGTATTTT TTTCATAAGA GACCTCCAAA ATACAAATAT 
TACAAGCTAC CCTTTACAAA ACAATTTCTT ATTAACAGGC TTGAAAACAA 
AAAGAGTTAC TGCCCACCTA TTCAGGTAGT TTGCAGTAAC TCTTTCCGTA 
AATCTGTCAA AAACCCATTA CACTAATAAG GTAGGTGGGG TATGCTCTTT 
ATCAGATATC TCTTTAATAT AGTCATGTCA GAGGAGTTAA TCGCACCGTC 
ACGATTAACG TCTGCAGCCT CTCTGTTTAT ATTGGTAACA CTCTTCAGCA 


>NC_017304.1:2301662:2302161
ACACTTTGTA CCATGCAGGC GCAAAATATG ACGGGTTTGT TACTGATGAA 
CCTCCCCATC TGTCACCGGG CTTTAATACA TAGGATCCAT GCTCTACACA 
ATGGTTGTAA AGATTGTTTA TCAATGTCCT TGCTTCCTGC CCGTAGTTTA 
TTGCACCGGA AGAACCCCAT AACTTGTCCG CAAATATGAG CGCAAGTGCA 
ATATCCTCAT CAGCATCGGT TGCCGCACCG TCGCCGCCGT CATGACTTGT 
AACATTGTTG TTGGCATCAA TGTGCCAGTG CATAAGTCCG TTTCCATTGA 
AATGAGATTT TACGTAACGG TATAAATCGT CAAACAAAGC CTGTTCGTTA 
AAGCAAACCG CCAAAAGAAG TCCGTATCCC ATACCTTCGG ATACCGTATC 
ATAATTGGTG GAAGCATCAC GCTGTACTCT CTTGTATCCT CCTGCACCGT 
TCGAGGTAAT TCTCTTGCTC TTCCAGTCTT CCCATTCTGC TTTGAGCATT 


>NC_017304.1:2303436:2303935
GATTGCCAAA GTAATTGCCG ACAACAAAGA ACTTTTCAGC AAACTTGAGA 
GAACCCGAAA CATACCGAAA ACAGAACTGT TGAAATTACT CAAGATAAAT 
AAAAAGACAA TTGAGAGAAA CCGTACATTC ATCATAGCCG CTGCTTTGAT 
CTTTGGAAAC GACTTCAACT TACTCAAGGA CTTTCTAGAC ATCTCAGAAC 
CAGGAGGTGA CAACATTGAA CGGAGCACAA AATAATATGT CACATTACAC 
GGGAATCATT TTGAAACTGG AAAGTGACAG GGCAATCGTA TTGACTGACG 
GGCTTGATTT TATGGAACTG AAGCTCAAAC CCGGCATGCA ACGCGGCCAG 
CATGTTATTT TCGATGAATC CGACTTGTAT TCAGCCGGTC TCATTACGAG 
GTATAAAAGT ATCATTATGC CTTTTTCTGC GTTTGCCGCT GCCGCTGCAG 
TTTTTCTTGT AATACTTTTC AGTCTGAGAT TCGTTTCAAT TTCCCAGGAA 


>NC_017304.1:2310077:2310576
TATGTTTGAA ACTTTTTGTC CTTTTGGCAT AATCCTCCAC AATATGTCCA 
TTGCCGATAA GCTTGTACTT GTAAATCAAC AATCCGTCAA GTCCCACCGG 
TCCTCTTGCA TGAATTTTGC TTGTGCTGAT TCCGACTTCA GCGCCAAAAC 
CATACCTAAA CCCATCACTA AAGCGTGTGG AGCAATTCCA GAAGACATTG 
CCCGAATCTA CAAGGGACAT AAATGCTGCC GCCTTTTCTT TGCTGTTTGT 
AATTATACTG TCAGTATGCC CCGAACCATA GGTGTTGATA TGTTCTATGG 
CCTCCTCCAG ATCACCGACT ACTTTAACAG ACAGCTTGTA GTCAAGATAC 
TCTGTCCTCC AGTCCTCTTC CGTTGCCGGG GCAACAGGTA TAATCTTCTG 
TGTTTCACTG CAGCCCACCA GTTCCACATT TTTGCTGTCC AAAGCTCTTT 
TCAGCTCAGG CAGAACTTTC GGAGCAATAT TTTTATGAAC CAGCAATGTC 


>NC_017304.1:23153:23652
CAATGACTGC CACATCCGCA AACGGTTTGG CATATATGTG GGAGGCTTTG 
TATATAGCGG CAAGTATGAG ACTTCCGATT GTATTGGCGG CTGTAAACAG 
AGCACTTTCA GGTCCTATCA ATATCCACAA CGACCACAGC GATACAATGG 
GAGCTAGGGA TTCGGGATGG ATCCAGTTAT ACAGTGAAAA CAACCAGGAG 
GCTTATGACA ACATGCTTAT GGCTCACAGG ATAGGTGAGC ATCCTGATGT 
AATGCTTCCT GTCATGGTCT GCCAGGACGG ATTTATTACT TCTCACGCAA 
TAGAAAATAT TGAACTGGTG GAAGATGAGA AAGTTAAGGC TTTTGTAGGA 
GAATACAAAC CGACTCATTA TCTTCTCGAC AGGGAAAATC CGATTTCTGT 
GGGTCCTTTG GATTTGCAGA TGCATTATTT CGAGCACAAG AGACAGCAGG 
CACAGGCAAT GGAAAACGCC AAAAAGGTAA TTCTTGAAGT GGCGGAAGAA 


>NC_017304.1:232521:233020
CTACTTTCTT TCCGTTGAAG AAGTATACTC CGCTGTCCGG TTTGTCCAAA 
AAACCCAAAA TATTTAACAG AGTAGTTTTC CCTGATCCGC TTCTTCCGGT 
TATTGCCACA TAATCTCCCT GCCTGATTTC TATGGAAGCA CCGTTGAAAA 
CTTGTGTAGT GTGGTATTTG GTTTTACAAG TCTTTACAAT TTTTTCACAT 
TTGATTATCA TTTTACTAAC TTTTCCTTAA AGAGTATTGA CAGTAACATT 
TTTATTGTAA CTGTAGCCCA CTGCATTTTC TATCAGGATT AATGACACAA 
CTATTGTAAT TGGCACGACT TCCAAGATTA CAAATCTAAA TACGATCACG 
GAAATAATTA AAGACAATAC CAATAAAATT CCGGCAATGG TTATAAACCT 
TTGCAATATT ATTTTTTATT TTATATAAAT CGAAACTTCC GGCTCCGCAC 
AATAGATGTA TGGCCAAAAA ACGCAGGTTC TTTTCCACGA AAGCCTTTAC 


>NC_017304.1:2332075:2332574
ATATCATCGG CTTTTTCATT CTTGAGTGGT CTATTATCAT CTTTATTCTT 
AAAAGCTCCG CATAAAAAGT GGATATTCCC TCGTTCAAAT CATCTACAAC 
CCTCATTGAA GTGCATATAT CCATTACGGA GCATGTCATT TTTTTGGCAC 
AAACGGCGGT TCCCGCATAA GCAAGCAGAA GATTTACCCC CACAGTCCTC 
AAAAGCGTGG TTTTCCCGGA CATATTCGAC CCTGTAACAA TACAGATTTT 
ATTGTCCATA TTGATACTGT TGCACACACG TTTACCCTCA TTTATCAAAG 
GATGTCCCAT GTCAACGGCA TTAAAGCAAA CCTTCCGGTC CGATATTTCA 
GGGAAAGCCC ATTCGGGGTT CATCTGCGCA ACAAGAGCCA AACTTGCCAA 
AGCTTCAAAA TCACCTATAG TCTCAAGCCA GATTCGTATT GCCTTACCGG 
CCTTTGCTTT CCATCTTTCC AATGCAAACA CACAGTGAAT ATTCCAGAAC 


>NC_017304.1:2335464:2335963
TGTTGGAAGG ATCCGTACCA AACATTCTCC AGCTTAAAAA TACTCCGTTG 
TTTACTTTTA CCGCCACAAG CCCTCTGTCC AGTCTCTCCA TCTGACGCGC 
ACCAGTAGGT GTAGGTCCAA CTGTAGGCGT CGGTGAAGGG GTGGGTGCTG 
GTGGTTCATT TGTCGGAATT ACTTCAAGAT AATCCACATT CGGTCCGCCG 
TCCGAGGCAA TTCCCGTTGC CCTGATAACG TTGTTGCCCG CATTTAAAGT 
TACAACTATG CTTTGGTCAT TCCATACAGT CCAGGCTGAA GTCGGATAAA 
AGTCCAGACT ACCTGCAACC AGATTGGAAT TTACTCTTAT TTCCATAGGT 
CTGTTATTGT TTGATCCGTT TGCATATCTG AAAATAAGCT TATATGTACC 
TGAACTGGAT ACATTTACAT TCCACTCAAT ATATCCTCCG GGTTCGTTGT 
CGTAATTTAC ATAACTTCTC CCGTCATAAC CTGCATGGAT TGTTTCCTCG 


>NC_017304.1:2339719:2340218
CATTGTGCGT CCGTTTGATA TTTCAGGAGA GGTATCCATT GCTTGCTTCA 
CTGCGTTAAT ATAACATTCT TTGCTTCCGA CAAACAATTC AATATAATTG 
TAGTCATCTT TTATTGTAAC TTTCTTGTCT TCGCCATCCC ATTCCACTTT 
TGCTCCGAGA GCTTCAGCGA CAAAGCGTAC TGATACAAAT GTCCTGCCGT 
CTTTAATATA CGGCCACGTG TCCATTTTAA TATAGTTGCC GTTTACCTTT 
ACAGTAATGA AAATCTGCTT GTTAATTGCA CTTGCTTTAA AGCTGCCTGA 
AAGAGTTACA AAAATTACGA TAAGTACGGC CAATACGGCT TTAAAATTTC 
CTGTTTTACA CCTTCCTTCA TTACTCATGA TACACCACCT TTAATAAATT 
GTAATAAAAA TATGACGGCA ACATTTTATC ATAAAGCAGT CTTTATTGGA 
AGTAAAAAAT TTACATATGC ATACAGATTA ATCCATGGGA ATTTCACCCT 


>NC_017304.1:2344157:2344656
ATCTCCATAT GCTTACATTG TTTCCGGGCC AGTCCGTATT TCCGAAGAAT 
ATCTGAGCTA CATAATAATC GATATAGTTT TCTATGTCGA TCTTTGTTTT 
AATATAATCA TATGTGCTTT TTTCAGTTAT GGAATGGGTT TTTAAATAAT 
TTATTACATC ATTTGTATAT GCCAGGACAT CCGAGGAATC GCCTTCCTGG 
ACTTCGGGAG TCTGGTAAAC GTCAAGTATT GCAACTTTGT CATCATCAAG 
GCCATAATGT GATTTAAGAT ATTTATCGTC ATAACGTTCA CGAATATGAT 
ATATTCCCCA ATACTCTCCA TTCAGGAATA CAATACACGG TCTGAAAGCC 
TGGGTGTCTA TTTTCAGGTG GGAAACGAGA CTTTGCATCA TTTCATCCCT 
GAAAAGAGCA CCTGTCCAGT CATTTCCCGC ATTCCTCAAA ATCAGGCGTT 
CAAAACTCTT TATTTTTTTA CCTGTTCCCG TTCCTCTAAG TCCCGGGAAA 


>NC_017304.1:2354540:2355039
CCTTGTCAAG CTCCCTGTTC TTTTTTACCT TGGTACATCC GGCATAACAA 
AAACGGCATT TTATATTGCA GGCATAGGTA AGAGCAACTT CCGACAAGAC 
AGGAAGCTCA ATATATCCCT TACTGAATTC AACCCTGTGT ACCGCAGCAG 
TTGTGTAATT CTCACAGACT TCCTTGTTCC ACACCCGCAA AAAATCCACG 
AAAAAAAGTT CAAGCTGCAT CTCGGTTTCC CGGGCGTCAG GGCGTATCTT 
TACAAAATCA TACACCGAAC CACCTTTAAG AATGTGGTCA ATAACCCTTG 
CTCCGGTGGT ATTCAGCTTA AACGCTTCAT TGGGCATACG AATCAGCACA 
TTGTCTTTAA GCCTGACATA TACATACGGT TTTATCCGGG CAATAAACCC 
ATCAACCCAG GCCAGTTTTT TCTCAGTCTT CGTCATCTTG CACCCCCGCT 
TACACAAGCA GAGTGACAAG CCGAATGGCA GGCTGAGTGA CACGCAGAAT 


>NC_017304.1:2358096:2358595
TCAACGAATC AACCGGGATG CCATTTAACT GGACTATTAT AAGTGGCACT 
GCCAATAATA GAAACCATAT TATCATTATG AACTTCAATC TATTTCTAAT 
TTTAATATAG TTCTTAAGAT TCATAATAAA AATAGTAATA CTTATTATGT 
AGAATATCTT CGCAATGAAT GAAAAACTCT GCATCATTAT AACAGAGCGT 
TGCGAAACTT CCCAGTTGTT TCCTGTCTGA CATTCTGAAA AAAGTAAAAT 
TACAAAAACC GAACTTAAAA ACAAACATAT TGACGAATGC TTAAGCATAT 
GTAATTTCTC CTTTTTTGGA TTAATTCTCA TTAACATTTT GATAATACGT 
TATTTTATAG TTCTTTTGCC TTTTCCTTTT ATACCCAAAG CTTACAAAAA 
GAAACTAACA AACTCAAGAA TCTTATTCAA ATTTATACCC GCAATTCGAA 
CATTCTTTAT CATTTACATC CCGTTTACTA AAACAAACCG GGCATTCATC 


>NC_017304.1:238571:239070
TTGACACGGT GGTTTACCCT TCAACAATTA TTGAAGGAAA GACAAAAATA 
GGCGAGGATT GTATAATAGG TCCCGGAAGC AGGCTTGTAA ACGCCCAAAT 
TTCGGACAGG GTGGAAGTAA AAAATTCCGT TGTATTGGAA AGCTCCATAG 
ACAATGATAC GAAAGTCGGG CCTTTTGCAT ATGTAAGACC GGGAAGTGTT 
ATAGGTAAAA ATGTTAAGAT TGGTGATTTT GTTGAAATTA AAAAGTCTGT 
AATAGGAGAC AAGACAAAAA TATCTCATCT TACTTATGTG GGAGATGCCG 
AAGTCGGAAA AAATGTCAAC CTTGGATGCG GAGTTGTAGT GGTAAACTAT 
GACGGAAAGA AAAAGAACAA GACGATTATT GGAGATAATG CATTTGTAGG 
CTGCAATGTA AATCTGATTT CACCGGTTGA AGTTAAGGAC AACGCGTATG 
TGGCTGCTGG TTCCACGATT ACGGAAGAAG TGCCGGAATA CTCTCTTGCC 


>NC_017304.1:2389301:2389800
GGATTTTTAT ATCCCCGGTT GTAAAAAATC CTTGCCACAA GCTCGTCACC 
GCCGCAAGCA TCCAGCACTT CCTGCGGAAT GGAAACTCCC TTGTTTAATA 
TATTCACCCT GACTTTCAAC TATCTCAACT CCTCAATGCT GTCCCAATCC 
AGCTGATCCA GAAAATCTTC ATCATCTTCC ATGGCCTCAA AATCAACCCG 
TTCATTGTTG CAAAACCAGT TAAATTCACA ATAGGGGCAG TTCTTTTTGT 
AAAGTTCCTT GTCAAAGTCT TCGTAATCAT AATGCAAAAT ACCGTCTATT 
TTGCTTCTTA GAGCTTGTCC AAACTGTTCG TGCATTTCGT CACTGTAGTT 
TATCTCAGCC AAAACCCGGA CAGGGTCCGG CTGCCAGTAA AACATCCTTA 
TGTTTGAGCA GTCAACTTCC CTTTGAACCA CTCTTTCCGC CTGTTCTTTG 
AGCACAAAAA GATATACCAT TGTCTGAAGG CTTCCTTTAA GCCTTTCACT 


>NC_017304.1:2392535:2393034
GCCAGAATAC CGTTATTTTC ATAACCGTTG GCATTAAGCA TGGATTCAAA 
GGTTATAAGC TTGTCTTCAC ATCTTTTGAG CAACGACCTT ATAAGAACCG 
CCAGGTAATG TTTCTGATTT TTCTCTTCCA TTTCCTCGGT ATAAATATCA 
TTCTCATTCC ACGTTTTTGT CAAAACATGG ATATTGGTTA TCTCCTTGAT 
GCTTCTTGGA GTCCAGCTGT TGCTGCTAAT ACTCAAAAGT ATCATTACTT 
TACTTTTTAG CGGGCTTGAC AGGTATGCCA CCGGGGTGGA CATCAGCACA 
AAATTGCCGT TAAGTTTTTC TTCCAGCTCA AATATGCTCT CCGCCGACTT 
TATCCCTTTC TTGGCAACAT CAAGAAAATC TTTGCTGGCA TTCCTGTTAA 
ACCTTGAAAC CACGTTAACA AAAGATTCTG CACTGTCAAT AAGCTTTTTG 
GCTTCAATAA CATCCTTTTC GGAAACTTCA TTAGACAAGA GTATCTCTAA 


>NC_017304.1:2417711:2418210
GATGGCGACG GCGAAACTTC GGCAGCTTTG GAAAGAACCA GTTCAAGTCT 
GCCTTCTTTT TCAATTACTT CGTATTGAAT TTTGCTTTTA AGCCCAATCT 
CCACCTGTGC ATACGACTTG TCAAAGCCGA CATATTTGAC GCTGCTGACC 
ATATCACTGT CAACGCTGAT TGTTTTTGCC TCAGAAGGAC CTATGGCGTT 
GGGTATGTCG ATAATAATTT TATTTTTTTC AACATTCTTT ACAATATTGT 
AATTCTCGTA ACTGTCAAGG CTTAAAACAA CCTTGTCCTT TTGACCGTCA 
GGTTCATAGG CAACATAAAG AATATTGTCC CTTGACCCTT CATCTTTGCC 
GGTGCCTCCG CGGCTGGGCA AAGAAACTGC AGGATTTTCC GAAATAGGTG 
CTCTGGATAT GTATACAATA AGATATTCTC CCGATTTTAT GATTTTATGG 
TTCAATTTTT GCTGAAGATC AACCACCACT CTTGCCACAT TACCGCTCTG 


>NC_017304.1:2434793:2435292
CTTTTCTGAA ATCCAAAGGT TTAAAATAAA GACATATAAT CAGACTGATC 
AATACTCCGA ACAGTGAAAG ATAAAAAAAG ACGTAACCCA TAATTATCAC 
CCTGCGTTTA TTATTCTCAC AGGGCAAAAA CAATAAACAT ACATTATTTT 
CTTATGTCAT TTTTAAGATA TTCCACATTT TTCAATACAG CCTTAAGCCT 
GTATTGGTCA ACAGGTGTTC TTATTACCGC GTCAATTCCG CTGTTCTTGT 
AATCATCTAT ACTTATTGAG TCACAAGATG ACAAAATACA TTTTATCTCC 
GGAAAACGGG CTTTTATTTT TGAAGCTAAT TCGTCACCAT ATATTTCTTT 
CATCACGCGG TTTATAATAA TATAATCAGG ACGCATGTCC TGTACCTTTT 
CAATTGCATC ATATTCATCC GCAATACCGG CAATATATCC TATACTTACC 
AACATATCTT TCAAAATCAT GCTTTCGAAC TTACTGTCGT TAACAAGAAG 


>NC_017304.1:2444823:2445322
TGGGGCTTTC CGTTTCTGAA TCTCAGATAG AGCTTTTTGT CGGCATCATA 
TTCATAATAG GATTTGTACT CGCCAGAATA TGAGAGGTTT ATCTTCTCAG 
CCTTTTTGCC TCCTTCAAGC TCCTGGTCCC TGTTATGATA TTTAAACACC 
ATTTCTTTGT CCGTAGTAGT TCTGTAATTA ACCTTTTTTG CGTATTCCTC 
CAGTTTTTCC ATTGACGTGT AAGTATCCTG CCAGTTTGAT TTGTCGTTTG 
TAATGTCCCA GAAAACTCCG TAAGCACCGT TTATATTGTT TACCCCAAGC 
TTGGGTATAT CCGCCATTGC CATAGGACTC CATCCGATAT GTACATAAAT 
TGCGTCATGT TCCAATGCAT AGTCAAGGAA ATAGTGGCGC GCACTTCTCA 
CAGGCCCTAT GAGTTCCGTT TTCTGACCCC AGAACACAGG CATGAACCTT 
GTTATGCCAC CCTCAACAAT TACCTCATAA ATAACTTGGG CCTGGCTCAA 


>NC_017304.1:2449125:2449624
CCTCAAATTC CCGGGTTTTC ATTATGTCCC CGACGTAATT TCGCCGGCCG 
CCGGAAGTCT CCAATTCCTT AAGATACTCC AAAATCCTGC TTCGGTCCTT 
GGTCCCCACG ACCAAGTTTA CTCCTTCGAT TTTGCTTACT TCCTCAGGAG 
CGGTTTGGGC ATAACAGCCT ATCACAATAA CTATGGAATT TTCGTTGTTT 
CTTTTTGCTC TCCTTATCAT TTGCCGTGAC TTTCGGTCAC TCAAATTTGT 
AACGGTGCAT GTATTTATTA CATAAACATC GGCTTCATCT TCAAAGTCTA 
CTATCTTGTA GCCCGCTTTT TCAAACATTT CGGAAATTGC CTCAGTCTCA 
TACTGATTTA CTTTGCAGCC TAACGTATAG AATGCAGCCC TTTTCATTGT 
TTGCGTAAAA CTCCTCTACT TTATTTTGAT ATGAAAAAAT AGTTACAAAA 
TACTAAGTAA ATTTTAGCAA TATAACAATT GACTTGCAAC TTCAAACAAG 


>NC_017304.1:2450539:2451038
TCTTTTTCTT TTTACCCTGC ACATGAAGAA GCACGGCTTC ATCAGGTGTT 
TTTCTCCTGC GCTTTCTTTT AGGTTTGCCA TTCTCCTTTC CATCTGACTC 
TAAAGCCTTC TCATCATTTT CACCATTGTT TTTGTCAACA ATGGTAAATT 
CAATCCTGCG GGCGGCCACA TCAGCTTTAA TCAACATGAC ATTTACCACA 
TCGCCTATCC GATAAACCTT TCTGCTTCTT TCACCTATCA GGCTGTAACT 
TTTGTCATTA TACACATAAT AGTCATCCTC CAGGCTGCTT ATCCTTACCA 
GGCCCTCAAT AGTGTTTTCC AATTCCACAA ACATGCCGAA GGACGTCACA 
TTTGATATTA TACCTTCAAA CACTTGTCCT TCATGCTTTT TCATAAACTC 
AACTTTCTTC AGCTCTTCGG TCTCCCTTTC GGCCTCTTCC GCAGCCCGTT 
CCCTTTCAGA ACAAAGCTTT GCAATTTCAG GAAGTCTGCT GTTTAATAAA 


>NC_017304.1:2468670:2469169
GTCCCGCCGT ATTAAAAGCG TGGGTGCCTA AAATGCGGCA AATACCGTTC 
ATGCCCCTTT CAGCCACATC CGACTCTTTT TCAATGACAA GCCCGACGGC 
ACCTGCTCCC AAAATCATGC CGCTTCTTCT TCTGTCAAAA GGCACCGCAG 
CTTCAAAGAG GTCGGAAGAA GTAGTGAGAA CACCCGTACT CAAAAAGCTT 
GCAGCAGACC AGGGAAGAAT TGATTTGGAT GTAACATTAT CCGCTCCTAT 
TACAATCATT CTTCTCGCAT GTCCCGCCCG AATCAGGCCT TCTGCGACAG 
TTACCGCGGT AATTGTTGAA GAGCATGCGG CATTTAAGAA CAAATTAGGT 
CCCATTGCTC CGATAAATTG GGCAAGTCTG TTGTTCGCCT GCAAGCTGAA 
ACTATACAGG AACTCATGAT TGAATTTGTA TATTTCCTCT TCTCCACTAT 
TGTACATAAG TCTTGAATAG TGGAGGTTAA ACCAATCGGT CAGATATTTT 


>NC_017304.1:247121:247620
AACTCGAAAT CGTAGATGAC AATAATCTTA AAGATGAAAT TGTCCAACAT 
CCCAGCCGGC AGTTTTTAAA ACCTTGGAGA GATCAATTGG ATGCCCGGAC 
ATTCTATAAG CAATTTGTTG TATTCAGACT TAAAAACGGA ATTGCCGTAA 
AATGGACCAT GGAAGATAAT TTTGCCCCGA AAACTGAGAT ACAGCTATAA 
AAAATAGTTG TCAGCAAAGC TCTGAGGAGC TGTAACTAAA ACTTTTTTGT 
AATGTCTTGT CAAGTGGTAT GGATTATTTT CCGCTATGTT TTTCTAATTT 
CCGCTAATGT GGTTGTCAAG GGCTAAAATC AGGCCTTTCC TTGCAAACCA 
CATTCTGCCA TGCTTTCTTT TTTAAAGCCA TATCTTCCGG CAATTTTAAG 
CTACTAATTT TACACCGCAG CTTAAGACTA TAACATTAAA AATGCTAAAG 
CAGGGAAGAA AAAATGATTG AAAAAATACT TATAACGGCG CATGAAAATA 


>NC_017304.1:247758:248257
GATTGAAATA TTGGAACCTG CGAAATTTTC AAGATATCTG TAAGATATGT 
GGGCTATTAC TCCCATAAGC AATGAAGATA CCAAAATCTT GAAGAATTTA 
AAACTCATTG CTTTCATTCC CAAGGGGCCT ATTTTTTTTC TCAGCGTTAC 
AAACATCAAT ATTGTGATGA ATATGCCTAC TATGCTGGTT GCCAGTGCCA 
GACCCCCGAT TCCCATGTAT CGGGACAAAA TTATATTCAA AACAATATTG 
AGCGCCATGC CGATACCTGC GTTAATTGTT GGGGTTTTAG TGTCTTTGAC 
AGAGTAAAAC ACTCTTGAAA GAACATCCCT GATTCCAAAT GCCAGCATAC 
CTATGGAATA ATAGAACAGG GATACGGAAG TCATATCTAC CGCGGTTTTG 
TCAAATGCTC CCCTGCCAAA CAACAATGCA ACTATTTCTT TTGAAAAAAT 
CATGGCACCT ACAGACAGCG GCACTAATAG CAATGTTACT CCGATAATTG 


>NC_017304.1:247989:248488
TATATTCAAA ACAATATTGA GCGCCATGCC GATACCTGCG TTAATTGTTG 
GGGTTTTAGT GTCTTTGACA GAGTAAAACA CTCTTGAAAG AACATCCCTG 
ATTCCAAATG CCAGCATACC TATGGAATAA TAGAACAGGG ATACGGAAGT 
CATATCTACC GCGGTTTTGT CAAATGCTCC CCTGCCAAAC AACAATGCAA 
CTATTTCTTT TGAAAAAATC ATGGCACCTA CAGACAGCGG CACTAATAGC 
AATGTTACTC CGATAATTGA TTCCGACAAT ACTTTTTTAA GTTCTTTCAT 
ATTATTTTCA GCTGCCAGTT TGGATATTGC GGGATACATT ACCGCAATCA 
CTGAAACCAC AAAGACTCCC TGGACAAAAT TGTTCAGTCT TGACGCGTAA 
TTTAATGCAG AAATTCCTCC CACGGAAATC TGGGAGGCCA AAGTTCTGTC 
AACAAGTTTG TTGATTTGGT TTACAGATGT TCCCAGTATA ACCGGTATTG 


>NC_017304.1:2481890:2482389
GCTCCTGCGC CCCCGATGTC AACCAGTTTC TGGTAAACTC CCAGCGCCGT 
AAGCACCGCA CCTGCAGATA CAAACAGCAC AAGGATTCTG GCCGAGGTAA 
GTTTCGTTTT GTCAATCAGT ATTTGCCCCA CGGCACAAAT TACTCCACCG 
ACAATAAACG CACTTATATA TGTCATTATA GTATTATCCA TGTCAACCAC 
CTCAAAATAA GTAATAGCAC TTTTTATACC GTACCTATCG TTCAGGTGAC 
GTTGTAATGC TGATTGCATG AGCTATGGAA GGTATCGATT CTCCCTGCTG 
GGTACTTACA GGGCTTAACA AAGCTCCTGT GGCAACGAAT AAAACATTTT 
TCAAAGTTCC GTCCATAAGC TTTTTATAAA CAAAACCCGC AAACACAGTT 
GCCGCACAGC CGCATCCACT TCCTCCGGCA TGTGTGTCCT GTTTTTCACG 
GTCGTATATC ATAAGACCGC AGTCATTGTA TATATTTTCA ATATTGAAGC 


>NC_017304.1:2504612:2505111
AGAACAGAAA TGATTTCTGC ATAGCCGCCG CAGCTTACGT GGAAGGTCAT 
GTTAACAGCA AACGTCTTAA AGATGATCTT TTGTATCTTA AGCAAAAAGT 
CGACACCGGG GTTGATTTCC TTGTAACACA GTTGTTCTTC GACAACCGGC 
TGTTCTACGA TTTTCTGGAC AAAACAGCCT CAATAGGTAT CACGTGTCCC 
ATTACTCCCG GAATAATGCC GATATTTAAA GCCGACCAGA TTAAACGCAT 
TACATATCTT TGTGGTGCAT CCATTCCCGC AAAACTGGTA ATAATGATGG 
ACAAATACGG CGATAACGAC GAGGACATGC GCAAGGCGGG CATCGAGTAC 
GCCAGCAATC AAATACGCGA TTTGATTGAC AACGGTGTGG ACGGCATACA 
TCTTCTTACA ATGAACAGAC CCAAATCCAC CAGGGAAATT CTTACAAATA 
TAGGATTGTT AAAATAGTTT TAAAGGGGTA TATACATATA AACTATCTTG 


>NC_017304.1:2510530:2511029
ACTCATCATT CCTGAGTTCC TTTTTGGTTT GTCTGTTCGC TCTGATTCCT 
TTATTCTCCC AGGGCAGCTC AATACCAGTA TACTCACCCA GTCCAAATCT 
TTTCGCCCAC AAATCTATAT TGTCAATTCC GACCTTTACT CCAAGCTCAT 
GAAAGTAAAT ATTGCAGGAA GTAGCCAAAG CCTTTACGAC GTCGATTGTC 
CCATGACCGT AAGTCGGATA CTCCATACAC TTGAATGTCC AGCCCCCTAT 
TACATGAGTT CCTCTGTCAG TAATATAACT GTTCTGCGGA GTAATTGCGC 
CTGTTTCGAG TCCTGCAATG CTGATCAGCG GCTTGAATGT GGATCCGGGA 
GTGTATGCTC CCTGTATAGC CCGGTTGAAC AGAGGCTTAT TCTTTTCATC 
AGTCAAAAGA GCATTTATCG TTTTCTGTGC CTCCTTGTCC TGCGGTCCTG 
CCAGGAATAC AGACGGGTCA TAACTGGGAT AGCTTGCCAT GGCGAGCACC 


>NC_017304.1:252403:252902
GTTTCTTTTG CCTGTTTGAT GAATGAATCC GACAAAGCCT TTTTAATTGC 
CTGTTTTATT TCTTCCTCGT TTGGGTTGCA ATTTATGACA CTGGTGGCTT 
GTATTCTTCC TTTCTGGCGT TCGCCGATAT TTATTGTCGG AATGCCAAAA 
CTGGGCGCTT CCAGCAGCCC GCTTGAGGAA TTGCCTATTA TCATGGCACT 
GTGTTTCAGG ACACTTAAGT AATTAACCGT GCCCAGTGAG GTAAAAGCAG 
TAATGTTGTC ATTTTCCTCT GCATATTTGT CAATAAGCCG GTTTATAATG 
CGCCCGTCGG TGTCGGCATT GGTTTTGGTA AATATGAAAT TCATATTCTT 
ATATGCCTTG CATGCTTCAA GCAAAGCAGT AATGTGCTTT TCGGAAGTGT 
TTTCTTCCAG GGTTACCGGA TGAAAACATG CCATTGCATA AGGCTTACTT 
AAATCTATCT TTAATTCTTT TTCCAATTCA TCTTTTGACA GGAGTTTTTC 


>NC_017304.1:254681:255180
GAATTGATAA TTGCTCCCTG ACCGATTACA GCTCCGGCAT TTACTACGAC 
ATGTTTGCCG ATAAAAACTC CTTTGTCAAT TTGAGAATGT TTACTGACTT 
TAGCTGAAGC ATCAACTATA TTGGGAATTA TAAATCCCAT CTCACACAGG 
GTATTAAAAA GCCTTATGCG TACGGAGGGA TTGCCTATGC TTCCCACAGC 
AACAAACGCG TAATGATACC CGTCTTTGTA TAAAGAGGGA AGATCCCTGT 
CATAGCCTAA TATTGGTGTT CCCAATACTG CCTTTCCGAC ATTTTCTTTA 
GTGTCAATAA TTCCTATATC ATCATACTCA TCCAAATCAA GAAGGCTGTC 
TAAAACAGAT TTGCAGTGAC CCCCGCCGCC TATTAACAGA ATTTTTTTAT 
TCATCTTTTT CCAACCTTCT CTTCATTTTT TCCATTTCAT CAAACTGCCC 
CATGTCCATC CAGCTGTTTT CGCTTATTGG ATAGACACCG ATTTTTTCTC 


>NC_017304.1:2547443:2547942
TTGATGTCGG CGTTGCTGTC GGAGTCACTG TCGGTGTCGC CGAAGGTGTA 
GGTGAGCCAC CGATGGAAGC AACCGGAACT CCTCCGCCGC CTCCGCCAGG 
TCCGCCCGGA ATTACAACGG GTTCATTGAC AATTTCCGCA GGTGTCGGTG 
ATGGTGTTGC TTCAACTATT TTTATTGTGC ACGAATCCTT GCAGGACGGT 
TTCGACTTGC TGCTTACCGT AATTGTTACA GTACCGACCT TTTTCGCCGT 
TACAACTCCG GAAGAACTTA CCGTTGCTAT GGATGTATCG CTGGAACTCC 
ATTCCAGTGT TTTATCCGAA GCATTTGTCG GATTTATAGT AACTGTCAGT 
TTGTGGGTGC TTCCCACAGC CAGCGTTGAA GGTTTGTTGT TAATTCTTAC 
CTGACTTACT TCTATTCCTG TCACTGTTAC GCTGCATGTA GCTTTAATGC 
TTGAGGATTC TTTACTGGTA GCAGTTATTG TAGCTCTTCC CATGGAAACA 


>NC_017304.1:2549373:2549872
TACCATGGTA TCTGCAAGCA GTGTCATGTC ATTGCCCGTG CTGTTTTTTG 
AGCTTACATC GATAATTGAT GTCTTTGCCT TGTCAGCCGA AGTTCCGGCA 
AGGCTAAAGT ATCCTTTCTC CTTGTATGCA CCGCCTTCAT TGCCCGAAAC 
AACCGAATAC TCCAATTGAT AGCCACTGCC TCTCTTGTTG GCGGGAACAT 
GGATTGTGTA TCCCACCGAA GCCGTACCGT CAGGAAGCGA TACAGTACCC 
GATATAGCTC TGTCCAGAGG CAAAAGTGTG AGATTGATAC CACTCAGGTT 
CTTTGTCACG TTATACTTTG TCGCACTGTC TTTATTTGCT GTGGTTACAC 
TTGCATTGTT ATAACCCTTT TGCACATACT CTCCAAACAG AGGCAGAATT 
GAGTAACTCA CAATATATCC TGAACCTTCG GGTACATATA AAGAGTAATT 
TGCTGAAGAA CTTCCCTTAG CTATTGTGAC ATATACCGAA GATTCATAAT 


>NC_017304.1:2569590:2570089
TGGATAGACT TTCTTCTTCA TTATTATTTT CGCTGCCATT TTCATTATTA 
CCGTTCTCAT TTGGTAAAAA GTGCTTTATC TGAATATTTT GATTGTCATT 
AATTTTCCGA TTATTTTTAT TTAAACCATC GTTGTAATAT ACAAATGCAT 
AAGTCGTTGT AAAAACAATC AAAAAAACAC TTAAAGCCAT TAACAACTGT 
TTGTTCTTTA GCATTCCTTT TGTCCCATCC CATTCAAATA ATATTTTTGT 
AATATTATTT GCTTGGCATG GGCACGTTTA AACATGAAAA CTTTGAAAAC 
GAATTGCGAA AAAAGAAGTC AACAAGAATC ACTCCTGTCA ACTTCTTTTT 
AATTTTCTCC TTCTGCTTTT AATTATTATC CTATAACTAT TAAATTACAT 
TTTAGTTGTC GAATAAGTAA TAGTCACTTT TGACTCCATG GGCAATTCCA 
GCGTCTGGCT TTCAATACCC TCCATTGCCG GTATTACAAG ACTCATATTA 


>NC_017304.1:2572767:2573266
AATATTATCA ATATCATTAT TGCTATTTTT TTCATCCCTC TTTTTCCTCC 
AATCTTAAAA AGGTTTATAT CCCTTTTTAT ATACATAGAG AGAAATTGTG 
GACCCTCTCA TTGGCCATGA CTTGGCAAGG TAAATATATT GGTCAGTCTT 
TTTGTCGTAA AAATATCTTT TCTCAATAAC ATCCGTGTCC TTTACTTTTG 
TTCTTATAAC ACTCATGATT TCTTTTACTG TATCTTCACT AAACTTTTGT 
AACAATATTT TTTCTAAATC ATCTTTCTGT TTCTCGACAT TATCTCTCAA 
AAAAGATATT GTAAACGTTG CTTCATAGTT AGAATCTTCT TTCGAACCCC 
CAACTGCTAA ATCTATATCC TTCGGCACTA TAAATCCGGC TACTTCCCTG 
GTATCACCTT CAACTTCCAC TTTACCCGTC TTATCCATAT CTATATACAC 
GGTCTTAATT GCAGCATTCC AACTAACTGT CGCACCAAAT GCTTCCGCCA 


>NC_017304.1:2574258:2574757
AGTATATCTC ATCCGTTACC TTTTTGTAGT CACGATTTAC AGATATTAGT 
TTTTTACCAC CAATGCCCGT ATTTTTTGCT GCAGTTAATA CTCCCAGAGT 
TTTGTAGGAT CCATTTGCAA TATTTACAGG ATTACCGTTG TCATCAACAT 
ATATTAAGTT CGATTCATAT CTAAAAGAGT TTACTAATGC ATTTACAAGC 
TTTTTGTGCT CTTCTGTATC ATTTTGGTTA TTTTTGTAAG TAACAGTTGT 
AATTTCAAAT GTATATGTAC CCGTCGGATT AAAGTAATAT CCTGATTTTA 
TCGGGTAATC ATAACGTTGC AGGTTTTTAT CTGTCGCAAA TACCGCCTTG 
TTATAAAATG ACTTGTCTTG TTTACCTTCT CTTGCCGCTT TCCGGGCCTG 
CTCGTAATCT TGTTGCATTG ATCTTGCTAT ATTCCAGTCA ATATCTGCAC 
TACACTGCTG CACAAACTCC CTTTCATATT TGCCGGGCAC AGCTCTCCAA 


>NC_017304.1:2575435:2575934
AGCTTTAACC ACCGTAGAAA CAGTATTATT TTCCATATTA CTTTCCACAG 
GATTTTTTCC GTCTTCATTT ATTACAAACT CTATATACAC ATCACGGTCA 
GGCATTTTAA ACTGAGCATA AAAAAGTCCT TCCTTATGTT CTGCAGATAT 
ATTTACTGTT CCACTTTGAT TATTATTATT TGACGAATCG GCAAATTGAA 
GTTCGTATTT TCCCGCATCT AATGGAACAT CTTTATCATC GCTGTCTTTC 
GTAGTAATGT TCCATTTGAA GCTAACGTTT TCCAAATCTA TATCGAAGTG 
TGATTTAACT TTTACTGCAA CCAATACTTT GCTGCCTTCT GTCACACTTC 
CAGGTATCGT ATAAAAACCA ACATCCAAAT CATCAGCAAC CATATCAAAT 
GGCTTTATGA GGAACGATTT ATAGTTGAGG TTGTTATATC CGTTCCAGTA 
GTAAAATGCT ATACCCAGTC CCCATGCATG TTCCGTCGGA GGTTGTATTA 


>NC_017304.1:2576572:2577071
TCTTTTCATT GAATTCCCCC CTTTTTAGAA TAAATTATAA ATTCGCTTTT 
TATCCTAAAA AGGTTTATCT CCTTTCCTAT ATATAAATAA AGTAATTGTG 
GATGTTCTAG TCGGCCATGA CTTAGGCATA TACATATATT GGTCAGTTTT 
TTTGTCGTAA AAATACCTCT CTTCAATAAC ATCTGTATAA TTTACCTTTG 
ATCTCACAAC ACTCATAATT TCTTTTACCG TATCTTCACT AAACTTTTGT 
AATAATATCT TCTCCATATC ATCTTTCTGC TTTTCAACAT TCTTCCTTAA 
AAAGGAGATC GTAAAAACCG CTTCATAACC AGAATCTTCA TCTGCACCTG 
CAACCATTAA ATCTATCCCC TTCGGCACTA TAAATCCGGC TACTTCCCTA 
GTATCACCTT CATTTTCCAC CTTACCCGTC TTATCCATAT TTATATACAC 
CGTCTTAATT GCAGCATTCC AACTAACCGT TGCGCCAAAT GCTTCCGCCA 


>NC_017304.1:2579771:2580270
GGTTCTTCAC CCCACAAAAG CACACCGTTG TCATATACAG GTATATAAGG 
AGTCAGTCCT GCAAAGGATG TAGCATCATA ATCCGGATCC TTTCTCAAGT 
TCTGATATGA CCAGTCGTTT TCATTAGAAC CTGTTATGCC GTCTCTGTAT 
TTGATTGTTA CATGGGCATC TTTTTCACAC ATCTCCCACT CGGCAGGCAT 
AATCATGGTT CCCGTAAAGT CAACCGTAAA GTAGTAAATG TTGTCCCTGT 
AATGCTTCAA ACCTATAAGT TTTGCTCCCT CGTTCTGTCC AAGACTTATC 
TGAACGTCAT CCACAGTTCC TCCGGACTCA AACACTTCAG TTAAATCCAT 
GAAGTAACGG ACAGACAACT TATCCTTCAT TGTCGGAGGC CATCCGGAAC 
GGTTGTTAAC CTGAAGCAGC AAGTTTAAGG TTCCATAGCC TTCGTAAATT 
ATCCAGCCAC GGCAGAAGTA TTCAACAATG TCGTCTTCCG GTGCTCTGAA 


>NC_017304.1:2585791:2586290
AGCTCATCAT AAAATCCGCT CCATGAATTA TAAAAACCAT TGGCTGCAGT 
GTACCCATCA TCGCTTTTTG TGGTGTCCGC AAATTCAAAC AGTTCTTTTG 
CATGCTTTAA ACATTCTTTC GAGTATTCAC CATCCACTTT CTTAAATATT 
ATCGATGCTA TAGCTAAAGC TGCCGACGTC TCTGCCACAA CCGTGGAACC 
CGGCGATGAC CTGTCAACTT TGTACGACGG CCTTTCCATA GGCATTACTT 
CGGCAGGACC CCACCACGCA TGGTCAGCAT GACCGTCGCC CACCTGGTAA 
TAGTACACAT CCTTTTCCGG ATGACATTTT ATAAAATAAT CACAAGCCCA 
TTTTATGTTA TTCAATATGT GGTTATACTG TCCACTCTGT TTAAACGCAT 
CTTCATATTC ATACACCGCC CACCCCAGCA TAGCCGCCGA ATAAGACATG 
GGCAAATTAA ATTTTACGTG ATCTCCCGCA TCATACCATC CGCCGGTAAG 


>NC_017304.1:2586800:2587299
TTCAAAAATT TTTCGGACAT GCCTTTTTTG GTATTTTAAA AAAGCAGAGT 
AAATGTCAAA ATTCACTCTG CTTTACGTAT TTTTATTTTA CGTTTTCCTA 
GTATTTACCG AACTCACTGT CAGACAACAA TATCTTCTGT TTTAAACCTC 
CAACATCCTT CTCAGCTGTT TCCTTTCCAT CACTATATTC TCCATTTTCT 
TCCTTACTGT AACTTTTCGG TTGCTTGTTT TCCGTATAGT CTTCAAGCAT 
CCTCATTATT TCAGGACTAA CTTCCTTATA TCTGTTGGAT GTCATTTTTC 
CCATATTTTT TAACTTGAAT TTTGCAATGG ACCGTTTCAA AAGCTCAGCC 
TGACTTGACA GCTCTTCACT TGCAGCAGCA CTTTCTTCCG ATGTTGCCGA 
GTTGGTCTGT ACCACCTGGG ATACCTGGGC AATTCCCTGA TTTATTTGAG 
TAATTGCCGC AGCTTGTTCG TTGGAGGCAA CAGCTATATC ATTAACCAGC 


>NC_017304.1:2599614:2600113
AGTGATGCCC CTGGCCCTTT CGAGTTCATA GGTGTCCAGG TAAGCATCTT 
TGTTATCAAC TCTTCCCAAT TTTCTTATTT TTCCGCTCAC ATACAGCAGG 
GCCTCTGATA ATGTTGTCTT TCCTGCGTCA ACATGCGCCA ATATTCCAAC 
TACCAACTTC TTCATATTCT TTTCTCTTTT CCCGGTCGTT TTTTATTCAT 
TTAGTATCAA TAGAAACAAG CTTATTATAC TACAGTAAAA TGATTTTTGT 
AAATGTAACG CGCCTGCCGG CATAAACCCG GTCATGATTT GAATAATTGA 
TATTATGCGA TGAATGTGCT AAAATTTAAT TAGTATAAGG AGTTGCACGT 
CTTTACATAA CAACAAACAA TACACTTTTA AGCAGTATAC TTTCCAAAAG 
TATTTCGCGC CAACTTCCCA ATAATTGTAG TTTTTTCATG TACACAAAAA 
ATAAATACTT TTACTAATTA TTATTAATGA GATAGTTATT TTTATTTTTA 


>NC_017304.1:2613476:2613975
CTCCTCCCGA GTCAAAAGCA AGACCGACAA ACAGCTTTGG CGCAAATATC 
ATCATGATAA GAGCGACGGC GTACAGGGGT ATTAAGAACC ACAATATGTT 
AATCTCCGTC AATATTTTCA ACATTCCAAG CAAAGCAGCA AAGCCAATAC 
CTATGGCAAG AGTCATGCGA ATTGTCATCT TTGCAATATG TCCGTTGGTC 
ATCTCTTCCA ACTGTTCTCC CAGCACCGTA ACAGCAGGCT CCGACAAGGT 
AATGGCGGCA CCTAAAATAA ACGCAACAAT CAAAAGCAAC CACTTAAACC 
ACTCGGGACG TGAAGGATCC AGGAAAACCT CCCCGATGTA TTTGCCTGCA 
AATGCAAATC CATAATCTAT GCCTGCCAGA AAAATCAGCA AGCCTATAAA 
AACTACAACA GTACCTAACA AAATTTTCAC AAATTCTTTC TTCGGCTGTT 
TGATTAACAA AAACTGAAAC GGTAAAAACA CTATGATAAC CGGCAAAAGT 


>NC_017304.1:2633140:2633639
TTCGGATCAT CACCAAAATC AAAGGGCATG GCCAGCTCTT CCTCCGTCAT 
ACTGTCGATA AGTGCCCACA TCTTGTCAAA TTGCTCGTTT GCGGCAGTAA 
TTAAATCTTC TTTCGTTGCA GGTCTTGGCA TATTATTTCA CACTCCTCCC 
ATTTCTGTCG TTTGCCCGCG CTATACAGTC CTGCCATTGT GTTCTCAATA 
GCTTTCTTCT TATATAATAA CATCGGAAAG ATGACAACAG TGTGTCATAT 
TATAATGTTT TTATATCTTC TTGTTTAAAT TTTTCTTTTA AGTGCTCCGG 
ACTTATAATA CAAACATCTT TTCCCAATGA CCTTAAAAAG CTGTATAACC 
AGTTATCCTC CGCCACTTTT GCCGTTACAC GAAACCATCC GTTATCGCAT 
TTTTCAATGC AGCTTTCATC AAATTCATCA TAAGCCCGAC AGGTAACCTG 
GGGAGGTAAA ACAATGACAA GTTCCATAAG TGAATCCGGT TTTACTTGTT 


>NC_017304.1:2638236:2638735
CAATGAGGAC ATACCCGTAT ACCATTGACA AAGCCTTTTT GGACAGGGTT 
GAGCAAGTGG TTGACTGGTC ACTTTCAAGA GGTTTTGTTA CAATTATAAA 
TTCTCACCAT GATGACTGGA TCAAGGAAGA CTATAACGGA AACATAGAAC 
GGTTTGAAAA GATATGGGAA CAGATTGCGG AAAGGTTTAA AAACAAATCC 
GAAAATCTTC TGTTTGAAAT CATGAATGAG CCTTTCGGTA ACATTACAGA 
CGAACAAATA GACGACATGA ACAGCAGAAT ATTAAAAATA ATCAGAAAGA 
CCAATCCAAC CCGTATTGTT ATAATAGGCG GAGGTTATTG GAACAGTTAT 
AATACGCTTG TAAACATTAA AATTCCTGAT GACCCATACT TAATCGGAAC 
TTTCCATTAC TATGACCCAT ATGAATTTAC TCACAAGTGG AGAGGTACAT 
GGGGTACTCA GGAAGACATG GATACTGTAG TAAGAGTATT TGATTTTGTT 


>NC_017304.1:2641904:2642403
ATGGTACATT ATAACTGATT TTCTCATATA TCATGTTAAG TATCTCCGAA 
TCAATGCGGA AGACACGTCC TTCTATTGCA ATATACGGGC ATCCATCCCC 
TGTCAGAAAT CCACAATATT CTCTGCTATC TTTATTTTTA AATACAATCT 
TTATATTATA GCCACAATTA CCTGCATCTT TTCTTGTTGA ATTCCGGATT 
ATGGAGTTTG TTATATATTC AGCATCCGCT CCGGAGATAA TTGTAACATT 
ATCGCTTTTT TCAATTCCTG ATACAACTTG CACACATATC TCATCAGTGC 
CGGAAAGGTT TTGGATATCA AACTCCTTCC ATCCTATGAT TGATTTAATA 
AAAGCAACCA GTTCCGCAGA TTCTATATAT CCGGTGCTGT TTTCAATAAA 
ACTCTCTTCT TCTGTACTAC TAATTTCAAA ATAAAGAGTC TTATCATCAT 
TAAAGCCAAT AAGTTCTATA TCACAAGACA GACCGTCTTC AGATTCATAT 


>NC_017304.1:2647339:2647838
TGACAAAACA ACATCAGTAC AAACAGCACT TGCCACATCA ATTCCGTCAG 
TAATTGTGTC CGGTATGGAA TTGTTTGCAG CAACTTTCGG CGTTGCCATT 
TATTCCGATA TTGACATAAT CAGCTCCATG TGTATGCTTA TGGCCCGTGG 
TGCCATCATC AGTATGCTGA TGGTTATTTT CGTGCTGCCG GCACTCTTGC 
TCCTCTGTGA CAAAATAATT TGCAAAACAA CTCTTGGTAT GACAAAGATT 
AATAATAACT TGAATTGGAG GTTGTCAGTA AATGAAAAGT AAAATGATAA 
AAATCATTTC TCTTTGCCTG TGTATAGCCA TCCTTGCCAG CGGAGCGGCT 
TACGCCCTCG CATCAGGTAA AGACAAAGCT GAAAATGTTA AAACAGCGGA 
AAACATTACG GAAAACACTG CAGAAAAACA ACATGAAGAA GCTGCGGCAA 
AAAGCGATAC TTTCAAAGAT GAAACAGTAT ATGTTCTTGC AAACCCTGAC 


>NC_017304.1:2649791:2650290
TACGGTCGAT GATGCCGAAA ATCTTATCGA ACGGCTGAAA GCTACCGTAA 
CCGTATCAAA GAATTACAAG TCTTTTGCCG GAATAAGCGA AAACGCTGAC 
GGTAATGTCA AGTTTATTTA CCGCACAGAC GAGATTAAAT AGTATCTGAA 
ATGTGTACGG CATCTGAAAT CTATATGGTA TCTTGAAACA TATGTAAGAA 
TGGGTATTCT TTTCAGTACC TGAAAAGAAT ACCCATTCTT CACATTACAA 
CCTTCCCATA TTTGCACGAA GCCATTTTGC CACACCATCG TCATTATTAC 
TTCCTATAAT CCCGGTGGCA ACTTTCTTCA AACTCTCGAC TGCATTATCC 
ACCGCATATG CTTCATCGGA AATCCTAAAC ATATCAATGT CATTTTCACC 
GTCTCCGAAG GATACGATTC TGTCACACCC CAATCTTTCC TTTAACTGCA 
AAATGGCATT TGCCTTGGAT GCTGCCTTGG GCATTATCTC AAGCCACTGA 


>NC_017304.1:2650390:2650889
TAGAAGCACT TTCCCGCTGT CAATTCCTCT ATTGTCCCTA CTTTATTAGT 
CCTCTTGTCG CCTTTTCTCG TATTAAGGAA GACCTTCATT CCTTCTGTGC 
ATTTTTCAGG AATATAAGAA AACTTCTCAA TCCCGTCAAT ATAAGAGTAT 
ACAATCGGAT AGATACCTTC CTTGAATAAA TCGCAAAACA CATCGTAAAT 
CCCATCGTCA AAGTAGTTTG CAATCAATAT TTCCTCTGTC ACATTATCCA 
TGACAAACGT ACCGTTGTAT ACAATGACCG GGATATGAGA ATTCAGTCCT 
TTTGTAACCT TCTTTGCTGT CACTAAAGAA CGGGCCGTGG CATAGGAAAA 
AAGCATACCC TTTTCCGTCA ATCCGTTAAT TGTATCGATA GTAAACTGAG 
ACAAAGTCTC ATCACTTCTT AAAAGGGTCC CGTCCAAATC AGATACAAAC 
AGTGTCTTCA ACTCTACATC TCCTTTAAAA TATTCTTCAT TATTACCAAT 


>NC_017304.1:2651203:2651702
TGCCATATCC GTCTTTTATA GCTTGAAATC TGCTGTCTAA AATATATGAA 
ATAATATCGT TGACTTTGCT TTGCAAATCA ACAGTTAACT CTGGCATCAG 
ACATGCAAAT CCATAAATGT CATACTCAAG AGGAATCTTA AACCACCCGT 
TTTCATACAA GTCCGGACGA ACAATGGGAC GATTTCTAAA GCATTTGGGT 
ATGCTTTTAT ATTTTAAAAT GTCATCATAA ATATCGTATT GATTTAATGT 
TACAAAATCA TGAATTAAAC AGATTCTCTT TATGGTAAAT TCCTTCACCC 
ATTCATCACG AAATCCCGCT CTTAAAAGAA AAGGAACAAC TACAATATGG 
GACAAATGGC GTAATACATG ATTTTTATCA ACCGGCAATT CCCTTGCCTC 
ATCAGCCAGC TCATTTATAA CTTCATCAAA CTCCGAAAAT CCCTTTCCAT 
ATTGAAATCC CATATCAACC AGCATGTTGA GGGAATTCTC CACTGCATAA 


>NC_017304.1:2659499:2659998
ATTCAGAATT TGCAACAGCA CGATCATGTT CAAACGCATC AAAAACCACG 
ACCAAATCGC TGTTAAAATA TATAAAATTC CCCAGCCTAC GGCCAATACA 
TAATTTGTTT TCATGAAAAT AGGGTTGTTT AACGCATCTT CACCGTTATA 
ATCGTACTTG ACATACGCGG CGCAAAGAGG CTCTCGTGTA AAGCAGGACA 
GAAGCCACAT AAGCCCGAAT GCATGGTATC CTGCCACAAT GGATATTATT 
TTCATGTCAT TCTGTAAAGT CAGAACCGAT AAAAGTGATA CAACCGCCAT 
TGAAATTTTG TCATAAACGG TCAGCTCTTT TCGTGCCATA ACCATGGGAG 
TGCATGCACA AACTGCAAGG GTAATAATTG CACCTATATT GGCGTTAATG 
GATACGGCAA TCCAAAACGT AATCCACGGA ATCAGCATTG TCATCATTGA 
CGGCTTTTTA TTCTTTGATG TCAGGCTTTT GTCAATCTCA TTTTCCTGTT 


>NC_017304.1:2671032:2671531
GAGCCGATAA TACCGACCGT CTCACCCGGA TTTATCACGA GGTTGATATT 
TTCCAAAACC CATTTTTCAT TGTTTTTATA GTATTTAAAG TAAACTTCTC 
TAAATTCGAT TTTGCCGTAT TCAACAGTTT TATCCTTGTA CACGGCATTC 
TCGTCAGTCA GGTCGATATC TGTATCAAGC ACCTCATTGA TACGCCTTAC 
GGATGCAAGG GTTCTGGAGC TGTTTAGAAT AATAAATGAA ACCATTACAA 
GTGATATGAG TATCTGGATA ACATAATTTA CAAATGCGGT AAGGACACCG 
GAGGTCATAC TGCCCGCAAT AATCTGTTTT CCGCCAAACC AAACCACTGC 
CAAAATTGTG ATGTTCATTG CAAGGCTCAT GGCCGGTATG GTAAAGATAA 
CAATCTTCAT TGCCTTCATT GTGCTTTCTT TCAAGTCTAT GTTGGCTTTT 
TTGAATTTTT CCTCTTCATA ACGTTCTCTG ACAAACGACT TTACCACCCT 


>NC_017304.1:2676045:2676544
GTGTTCTGCA AAAACTGCTA TATGATTTTG AAATCCCCCG TCTACCAAAA 
CAACATATCT TCGAAAATCC GTCATTAATG ATATTATCAA TGTGGTATCT 
ATTAACACAA TTGAAACAAG AACATAAGCA AGAATATCCA GCAAAGCTTC 
AGATAACGTG TTAAGTCCTT TGTTCACCAA CGGTACCAAA GCTTTAACCA 
TAAGTATTGA TACAGCACCA AATACAACAG ACGTAGGCAC ACTTATTCTT 
CCGTTAATGT TCAGTGGAAC ATTAGTGCAA TCACACAACC GTTCCTTGAA 
CAGTTTTTCA AAAGCCCACG AAGCAGGGTA TCCTAAAACC ATGCTTGTAA 
CAAAAGCAAA TATAAATATC ATCCACCATT TAATATTCGG CAGACGACCG 
GATTCCATCA AATCATAGGT AAAAAAAGCC AATAACGCTC CGCATCCATA 
TATCATACAA ATCAAAGCAA AAATAGATTT GCGGCTTGCC CGTTTATGTT 


>NC_017304.1:2688239:2688738
ATGCATAGTT TTGTCAGGTT CGTCACAATA ACAGTAGATA TACTTTTGCC 
CGGGTTCATC ACAATATTTT TTTATCAGTT CGCATCTTTC CTCAAATGTT 
GCCGGATAAG GCGAAACAAA CGGTATAGCA TAATATGCTT TTCCTCCCGC 
TGAATCAATC CTGTTAATCA CGCTTGAATA CCAGCAGTAC TTCCATGCAA 
CACTCTCCTC TGCCACCTTC TCTCCGGTCT CGGTGTCCGT ATTAAGAAAT 
ACCGTTACAT TCCGGTCTAT CTGAGGAAAG TAACAGTCCC ATCCAAGCCA 
TCCATGTTCA CAGGGAGTAA GACCGCTATC GATTGATGTT GTAGCCGCTA 
CTGTAGTTGA TGGAAATGTC GAGCTGTATG TTCCCGCCAA GTGGGTATTG 
AAAAAGCCGT CTTTTTCGAG ATTGCGCTCA ATAATGCATC TGCCCATTCC 
ATCAAGAAGA ATAACCACCA CATTCTTATA ATCTTTCGCA AGATACCGGT 


>NC_017304.1:2689159:2689658
TCCTAATTTG AAATTTTCTG CCTGGATACA TCTTATAATC GAAAAAGCTC 
TTGAAACCGA AAAAAACATC TTTTATACTG ATGATTAAAA AATAAGTAAA 
ATAATCAATC CCAATGACTT ATGAACAATA TTTGAAACGC ATCAGGCAGA 
AATATTACGG TAAATCATTA TGCAAAAGAT AATAGACACT CAGACCGGCA 
AGTACTATTA ATTAAACGGA GGTTATCATG AAAAAACAAG GCATTATAAT 
ATTACTTTTA TTATTGTCTT TTCTTTTAAA TTCTTGTGCA TACTCCAACA 
GGACCACAGG GTCTTCGAAT ACCAATAACA GCTATTCACT CATTGAAGAC 
AAGCGCCTTG AAGAAGCAAT TCGTAATCAA TTGGATTTAA GCGAAGATAT 
AGAATTGACA CAAAATCATC TGGAAAGCCT AACCGCACTG GAAGCATCCT 
CATCCAAAAT TAAGAGTATT GAAGGTCTTC AATATGCAAT TAACCTTGAG 


>NC_017304.1:2695000:2695499
AGTTTCAGCG GAAACACCGC TTCATGATGG GCCTTTTTCT GCGCCGGGTC 
AAAAATAGTC CAATTGTATT TGCTATAATC ATCCACCTGC AAAGTATTTC 
CGCAGATCAT GATTTTTGTC GGCCCGACAA AACGCTCCAA CATCTGTTTA 
TAGCCTTCTA ACATGGATGT ATAACCTATC TTGTCATAAA TACTTTCATC 
ACAATTACTT GTTGTGATAA GCAGAACCGG AATCATATGT TCATTACAAT 
TGGGCCGTTC CTTATTGTAA GTTAAGGACT GAAAAATCAG CCGCTCATAA 
AGTGCCCTGA ATCCTGCCGT CAAATTCCCC AGATAATTCG GCGAACCAAG 
AATAAGTCCG TCAGCTTTAC GAATTTTATC CAACACTTCC GACAAACCGT 
CTTTTGATAC GCATCTCCCG AATGTCCTGG GAAGTTTACA TCCAAAACAG 
GAAATACACC CTTGAAAAGG CTCCAGCTTG TAAAGATCAA TAATATCCAC 


>NC_017304.1:2698238:2698737
AAGTATTTGC CCGGTTCGCT CAAAGTAGCA GAAGTACCAT CAGCAAGCAG 
CCAATCTTCC GGGGGCTCGG TATAAGTCTG TTTATTTTCA AAATCATAAA 
CATATTCTTC AAAGGAGTAG AATTTAGGTT CATAGGTTGC CGGAATATCT 
CCCTTATAGC AAAAATAGAA GGTACTCAAT GCAGTTTTGG CAGTAACAAC 
TACAGGTGCA GTATCTGCAT AGTATGTAGG AACACCGCCA TTATTGTTGT 
AATATTCCAA AATATCTCTA ACAGTTATCT CCTCATCTTC ATCATAATCA 
TAAGCCACTA CCATGTTAAG AGTCTCAGTA GGATCATCAA AATACACTTC 
TGCTTCCGTT TCGCTTAATA TTACATTTTT CTTTGAAGAG ATGTTTGTCA 
GCTCAACTAC AATGCTTCCT TTAGTAGCTA CATTACTATA GCCTCCATAA 
AATGTTTCAG TTGTGGCTGC AAAGGATGTT GTAGCAAGTA CAAATAAAAC 


>NC_017304.1:2701513:2702012
ACGGACCCAT TATTCCCAGG AATTCCCCTT TGTATACTTT TAAGTCAATA 
CCGTCCAAAG CCGTAAAAGC CATTCCCTTT GAACCATATT CCTTCCTCAG 
GTTCTTTGCT TCAAGTACTG CTTCCATACT ATCTCCTCCG GATTCATAAT 
AAAATTCTCT CCTAAATAAA AGAGAGAATT TATTCTTCTA CTTATATTCT 
AATTGCTGCA AAAGCTTCAT TCCATCACTT ATGGTGACAA TAGAGTTTTT 
AATGTTACAT TTTTGTCACC TTTAAATAAT CCGACAGCTT GTAAAATATT 
ATTTTGAATT CAGTGTATTT CGATACCTCA GAGGATACTT CAATATTGAA 
GTTCAATTGG TCCGCCACTT TTTTGCAGAT ATAAAGTCCC ATGCCCGTGG 
ACTTTGTAGT CTTTCTGCCG TTTTCTCCTG TAAATCCCCT GTCAAAAATC 
CTGTCTATAT CCTTTTCAGG TATTCCCATT CCATTGTCCC ATATAGTCAG 


>NC_017304.1:2709703:2710202
TTTTTCAAAA ATGCAAAATA ACCTTTCACC GAACCACCTC CATAAACAAA 
CTTTCCAAAG TCGGTTCCAT CACTGCGAAT TTCAACGGAA CAATACGCTT 
TTGCGATAGC ACACCCAACA AAAAATGCCC GTCCATACCG CCATCTTTCA 
TAAACACCTT TACCGTGCTT CCATCCCGTG ACAGACTGAT TGACGGCTGC 
TTCAGCTCTT CCGTATTTTC GAAACAGGAA GCTGCTTCTT CATTCTCGAA 
CTCAAGGATA AAACCATGGA GCCTATGGCG CTCCTTTATT TCCGAAAGTG 
TACCGCAAAG CGCAAGCTTT CCGTCATGCA ATACCGCAAT ACGGTCGCAT 
ATCCTTTCAA CATCCGATAG AATATGGGTC GAAAATACGA TGGTCGTCTT 
CCCTTTTGCC GCAAGCAAAA TATCGAGTAT TTCCTTCCTG CCGATTGGAT 
CAAGTGCTGA TGTAGGCTCA TCGCAGATTA GGAGCTTTGG CTCATTCAGC 


>NC_017304.1:2719907:2720406
AGAAATTTCA GGGCGAACAG CATTATTGTC CGCGGTACCA CCTGAATTAC 
TATACCCCTT TGTACAGTCA CTCCTCAGTG TTTGCCGCTT TAACGTTCGG 
CCTACGTCGC ACCTACTCGT CATATCCCAT ATGACTTTCA GATTGAAGCT 
GATGAAGTGT TATTCACATG AATTCACTTT ACAGGGTTCT CACTATTCCC 
CGCTCACTGT AAACGATAAT TCATGTTACT TCTCTTCGTC ATCGCTTTGT 
TACAACTTAT TACTATTTTT TTACTTTATA TTTTAATACA TCTCAACTTA 
CCCTGTCAAT AGAAAATTTT TATTGTGATA TATGAAGTAT GGTATAAATC 
ACACCTTTTT CTGTTTTCAC TTTTTCTAAA TCATCAATAA AATAAAACAC 
ATGGTATTTC CATTTGTCCG GATTATAAAT GATTATATAC TCCGCATCAA 
TTTTCGGTAT CGCATCTTTG ATACTTTTTT TAAAGTTGTT CAAGCTTTCT 


>NC_017304.1:2728426:2728925
AATTTTTTCA ATAGATTTTT AAAGTATCGC TTTAATTATT TAATAAGTTA 
AATACACAAA AAAGAAAGGA TATATTGTTA TATACACATA ATACATCCTT 
TCCTTCGCTT TTACTTCCAT CACTTAATAA ACTTAACTTT TTCATCCATT 
GAATTTCTTG CGGAGGCATT TGTTGTGGCA TCAACGGAAT CATCATTATG 
TCCAATTTTC GCTCCATATC CCAATGCAAG TGCAGCAATA GACATTGCCT 
CAGTTGCAAG ACCACAGTCA AAGGAATCAC TTTTTAGGGA CAGTAAATTT 
GCTCATATCG TTATTTTCAT GTCTCAGTAA AGCAACCTTA TTGCTTATTC 
CCCCGCCATA GCCTGTAAGT GAACTGTTAG CCCCTACAAC CCTATGGCAA 
GGTATAATAA TGCAAATAGG ATTCCACCCT ACAGCTCTGC CAACAGCACG 
GGATGACATT TTTGCCGTAC CGCGCTTTTT TGCTATTACT TTGGCAATTT 


>NC_017304.1:2733032:2733531
CATATATAAA TAGTAAATTT GATATTGACA AATTGAAGTT GAGAGTTTAT 
GATAAAACAT ATAAAACATA TATGAATAAT AAATTTCTAT AAATAGAGGT 
AACTGGTAGT CCACAACTTT TAAGAACCTA AAGAATATCA ATGGAAAAAA 
CTTTTCTGGA AGAAAAAAAC AGGCGAAGCA TCCGGAATTA ATATCCCCAG 
ATTACTAATC CTGATTACTA ACATTGAAAG GAATGATTGA TTTGGCACAT 
TACAAACATA TTGAATCGGC AGTCATCCAT GGTGGCATTT ATGGAGATTT 
CCATACCGGT TCGGTAAATA CCCCTATTTA TCAAACCTCC ACCTTTGAAC 
AGGACGGTTT GGGCAAGCCC CGCTCAAATT GGGAATATTC CCGAACGGGA 
AATCCCACTC GGGCAGCTTT GGAGGCTTTG ATTGCAGAGT TGGAGGGTGG 
GTCCCGGGGA TTTGCATTTT CTTCCGGTAT GGCAGCCATT GATGCAGTTC 


>NC_017304.1:2751096:2751595
GGGCAATCGG TGTAGACAGC GACCAGTCCC CGCTTGCTCC TGAAAACATT 
CTGACCTCTG CTATGAAACG CGTTGACAAT GCATGCTTTG ATATTGCCAA 
AGCCGTAAAG GAAGGCAATG TTAAGCCTGG CATCATCACG TATGACTTAA 
AGTCCGCAGG TGTAGACATC GCTCCTACCA CCACCAACCT GCCAAAGGAA 
GTTCTCGATT ATGTAAACCA AGCTAAGCAG GACATCATCA ACGGTAAAAT 
TACCGTTCCG AAGACCAAGG CTGAGTTTGA AGCAAAATAC GGCAACATAT 
ACGAATTAGA CGACTAATTT TAACGATTTG AGCAAAATAA CCTTGATTAT 
CCAAGGAAGG GTGGCGAACA ATTGAGAGAC ATTTCCATGG AGCGCGTGAA 
TGAAACGCGC AAGAAAATAC TGGATATCAT CAAAAGCCCG ATACTAACTC 
ACGAGCAAAA GGTTGCTTCA CTGGCCAATA CTGCCGATTC TCTGCTGGAA 


>NC_017304.1:2755129:2755628
CGGCACCAAA GAAGCAGGCA AGCTGTCCGG CGGTAACCAG CAAAAGGTAA 
TCATTGCCCG TGAGGTTACC AATGACAAGG ATTTGCTTAT CGCCGTTAAT 
CCGACTCGCG GTTTGGACGT AGGCGCCATC GAGTTTGTTC ACCGTTATAT 
TGTGGAGCAG CGCAATAAAA ATAAAGCTGT ATTGCTGGTG TCCTTTGAAC 
TGGATGAAAT CATGAGCCTT TCCGACAGGA TTGAAGTCAT TTACAGCGGT 
AATATCGTAG GCAGTGTGCC AGGCCACGAG GCCGATGAAA AAGTCCTAGG 
ACTGATGATG GCAGGAGGAA CTAAAAATGA AACACAAAAA CAACCAGAAT 
AACAAGCCCT CTCAGAATAT TTTGAAAATT AAAGCACAAA GACTAATTCA 
TCAAAATGCC CTATATACCA TTATTGCTAT TTTCTTCGGA TTTCTGGTCG 
GCGGCATTTT CCTGTGGGCA GCCGGCTTCA GTCCCATTGA AGCATATGCA 


>NC_017304.1:2759905:2760404
ATTAATTCGT TCAGTATTTC AGGTTCAATC CCTGAACCAT TATCCTCAAC 
ACTCAGCCTC AAATTTTCAT TTTCAACGGA GGCAGTAATG TTTACATTAA 
TAGTTTCAAC ATTTTTCATC CCATGTTTTA ATGCATTCTC TACAATTGGT 
TGGATTACTA ATTTGGGAAC TTTACATTCC ATAAGTTCCT CAGGTATATC 
AATACTATAT GTCAAACGAC GATTATAACG CATCTTTTGC AACATTAAAT 
AATCTTTTAC ATGTTCTATG TCCGTCTTAA GAGGTACAAT GGTATCTCGA 
TAATATATGT TATAACGCAT TATATTTGCG AAAGCCATTA TCATCTCTGA 
AGCTTTAGCC GGATCAATCA TAACCTCATA ACGTAAAGTT TCCAGAACAT 
TAAATAAAAA ATGAGGATTA ATTTTTTCTT CCAGTTGTCT GATTTCCATT 
ATTCTTTTTC TCTCCATCAG CTCATTGTTT CTTTTTTGAA GCTCTTCGCG 


>NC_017304.1:2761233:2761732
GTAATCGTTA GCAAGAGCTT TTAACCCTTC TTTGTAACTT ACTATTTCCT 
GTTCCAAAAC CTCTGCAATC TTTGCATTGT TCCTCTGACT TTTGCTTGTG 
GTAAGCCATT TGATATTAAT TATCAGAAAT AAAATTACCA ATATGCAAAG 
AAACAGTATT ATTGAAAAGG TATAACGGTA AAATGTTCTC TGTACATAGC 
TTCTATACCG ATTAGATGCC ATATTCCATC CTCTCTGATT TCATAAATAT 
TACAAAATGT CCCAATAATG CAAATAACAA TATATTATAG CTTTCCGCTA 
TAATATATTG TTATTTGACA ATAGCCGTTT AACTATACAC TTATATCCTC 
ACTTCCCGAT ACCTTAAAGA ACAACAGCAA GGATAAAACA CTGGTAATTG 
TCAATACCGT TGAATAGGCA GCCGCATTTC CAAAGTTACT GCGAATGACT 
TCCGTATAAA TTGCCACAGT CAAAGTCTGA GTTTTACTTG TATATAGAAT 


>NC_017304.1:2771420:2771919
GAATTTACAT CTAGTAATTA AGTTGCCACT CCTCTATTAT ATAAACATAG 
AGAGAATAGT CAAAATGAAC TATGGAGCAA GTAAAAAATT ATTCGTAAGA 
AAACTAACTG CTGGAGAGAA CAATGAGTTA AGGAAAGCTA TTAAAACTTC 
AACTTCCAGT AAAACCATAC GTTATGCAAA AGTCATCCTG GCTTCAAGTG 
AGGGAATGAA TTCTAAAAGG CTTTCTGAAA TTTATCATTA CTCTCAACCG 
TAATATTGCT GTCATTATAA ATGCATTTAA CGATGAAGGT ATACAATGTA 
TCTATCCTAA AAAGCACACT GGAAGATCTA CAACTAGGAC TGATAATCAG 
AAAACTCAAT TAATTGAACT TACCAAAGTT TCTCATAGGG CTTTAGGATA 
TCCGTTTAAC TCCTGGACTC TGCATCGGCT TAAGACAGCA GCCATTGAAC 
AGAAAATATT TGAGGAGATT AGCTACATGT CAGTCAAGAG AATCCTTGAT 


>NC_017304.1:2774949:2775448
GCTATCAATA TTGGCTTAAA GTCAGGACAA ATTTTTTTGC CCGCCTGATA 
ATTGGCTTCT ATCTCTGCTT TCTCCCGGTT TAAAGTCATC AGTTTATGCT 
TTCTGATATT TTCGATTCCT ATCCGCTGTG CGGCTTCGAT GCGTAGGTTC 
AAAGCATATA GATATTTTCT GTATGTTTCT TCATTTCTTT TTTCTAATTC 
CGCTTTCATT GTTAAAAAAG TATCGTAAGC AAATTCCTGT GACACTTTGT 
AAAGTTTATT TTTAGTTTCT GTATCAATCT CTTCTCCTTT CCGAACAGTA 
ATAATTCTGT CTTTGTCAAG AATTGCCTCC CATATCTTTT TGCCTGCCAT 
AGGGCGCAGG ATAAAGTCAC AATTGATAAA AATCGGGATA ACCTTTTGTT 
CTCTGCTGTC AGAAATAAGT GATATCTTCC ACAGCATAAA ATAGCCTTTT 
TCATTTGGAA AATCCTTAAT TGAAACGCTT AACAGAGGCA TTCTCCAGTC 


>NC_017304.1:2775608:2776107
AGTAAGATCT TTTTCTTCTT TTATAAGCTC TCTTATTTGC ATCGTGTTTT 
TAACCTGCGT TTTTAAATCC TCCTCAATCC GTCGAATATT AAATTCAATA 
TCGTTAGGAT TACGAATGGA TTGCATATAA GCATCCGTAA AGTTAAGCTC 
AGCAGTTTCG CTGTCCAATA TGTCTGAATA CTTGTCAATT CCGATCTCTC 
TCAGTATTAC GGATAGCTTT TCTTCTAAAA CGGTTTTTAC ACGGTTTTCA 
ACAGTATCTG CCAATATAAA ATTATAAACC ACTACATCTC TTTGCTGTCC 
GATACGGTCA ACGCGTCCAA TACGCTGCTC TATTTTCATC GGATTCCAAG 
GCAAGTCATA ATTAATAATG CAGTTGGAAA ATTGCAAGTT CAAACCTTCA 
CCACCAGCGT CGGTGGAGAT AAGAATATCT GTTTGTGTTT TAAACTCATG 
CAACACTGCA TTTCGTTCCT CTATACTCAT ACTGCCATTT AGTATGGACG 


>NC_017304.1:2779150:2779649
CGATCGTTTC GACGACTTTC GCTGCCTTCA CACATCCTAT CCGTCGGATA 
CCAGTATGGT ATATCCATAT TGTCGATTTT TTCAATCAAC GCCAAATCAT 
ATTCGTCTGG CGTTTTTTCA AACCGTTTTT TTCCAACGGA ATAATTAATT 
AAAACCGGCA CCTGTTTGGC CATGGTAACA AATTCATTCA ACCGTGCATC 
GAAATGTGTT TCCTGAGCTC TTTCACAACT ACGTTTAGTC AATTGACTGT 
TACAGTGAGG ACAATAAAAA GTATCATTGA CTTTGCCTTT CTCCTTGTCA 
ACAGCTGCGT CCCAAAACAC TATTTCATTG GAACAGGTAG GACATATAAA 
AACATCAGAC CAAACTGTGT AATTGATACG CCCCATTATC GGCTTTCCGT 
CTATTCCATA CTGTATTTCA CCGTTAATCG TATGCTGCGT TTCATACATC 
CAGCCGTATT CTTTCTCACA TTCCTCAAGA ATACGTTTTG CTTCTTTTTC 


>NC_017304.1:2787474:2787973
CTGTATCAGC TAAATTATTT TCATCGTATT TTAAGACTAT ATAAACCGGC 
TTATTATCTT TAAGCAGAAC AACTTTTCCG TTTTTATCAA CAACAGAGAA 
TACATGGTCT ATATTGGTTT TCAATGAATC ATAAGGAATT AAACTATCTA 
TTTTAATATC CACGATTAAC CACCTCATAA CATGCTCTGT ATACCTATGC 
TTTATTTGGA TAACCTGATT TTTGCTTGAA TTTTTAATTT TTCTTTGTCA 
GAAGATAAGT TTAAAATATG CATTTTCCTA TGACAATTTG GACATAGTGC 
AACAGTGTTT TCAATAGTAT CGCTTCCTCC CTCTGAAAGC CACTCTATAT 
GATGGCACTC CAAATAAGGA ATGCCTTCTT TATTATTGAA GGGAGCCTTT 
TGCCCACATA GTTGACATAC ACCATTGGCT CTTCGTTTAG CATATTCTGC 
TACAAATGCA TCTCTAATAA AAACATTGCT TGTAACTTTA CGACTACTTA 


>NC_017304.1:2787705:2788204
TTTTAATTTT TCTTTGTCAG AAGATAAGTT TAAAATATGC ATTTTCCTAT 
GACAATTTGG ACATAGTGCA ACAGTGTTTT CAATAGTATC GCTTCCTCCC 
TCTGAAAGCC ACTCTATATG ATGGCACTCC AAATAAGGAA TGCCTTCTTT 
ATTATTGAAG GGAGCCTTTT GCCCACATAG TTGACATACA CCATTGGCTC 
TTCGTTTAGC ATATTCTGCT ACAAATGCAT CTCTAATAAA AACATTGCTT 
GTAACTTTAC GACTACTTAC TTTATCACTT TCATTTTGCT CTGCACGTTC 
TTTTAACTCA TTCAGTGTTA ATTTTTCAGC TACCTTTTCT TTTTCCTTAA 
TGTATTTAAT AAAGGATTCT TCGGGAATAG CCTGTGAACC GGTTTGTAAC 
TTCAAAGGGA ACATCCATAC TTTTCTTGGA ACCCCATCTT CACCTTTTTG 
TATTTCCTGA TAAGGCTTAC CTGCCAAAGA TACAAGGCCA CGATATATGT 


>NC_017304.1:2806971:2807470
CGACAGCATA ATGACAGCCT GCTCAGTAGT AGGCAGCATT GGGTTTTCGG 
CATAATATCC TTCCGGCTTT TTCTGGTAAC TTTCTGCATA GGCAACTGCG 
GCTTTGATAT ACTCTTGTAA AAGTGCATCA TCTTCGTTGT GTTGCAATAT 
GAGGTTTGCT TTGACCTTCT CCAAAAGCTC CATGCCGCTG CCCTCCGTTT 
TCATTAAGCT GATTTCTGCT GCAGTATCTT GACTGCTTCA GACAGTACCA 
GCTTGCCATC TACACGCTGG GTTGCCATGA ATCCAACTTG TCCGGTCGCA 
GCATACAGCT CATTAAGCCG CTTAAAAACC CTGCCTTGAC GGTCTGCCAC 
CCAGTAATAA GAAAAATCGC CGAATACAAT CGTTTTTGCT CCGGCGGCAA 
TGGCTGGCAT AAATGCAGAA GTTTTAACTG GACGATTGAG GATAGTATCC 
GGTGTTCCAG CAGTTACAGA AGGCTGCCAG AGATACTGAC CGTTGTTGTC 


>NC_017304.1:2808930:2809429
GATCCAGATC GTTATATCAC CCTCTCCGGA CAACAGCTCG GATTTGAACT 
GTTTGGGAGT TACTTCGTCT CCCAGCCAGC TTTCTTCAGC TATTGGGCCG 
TCAATATATA ATGTCCGGCT GCCATCATCG TTTTGTATCC AGTTCCAGAA 
GCGGCGAACC GGTTTTGGTT TTTGTGATTT GTTCAACTTT TGATCCCTCC 
GTTTTAGCAT TGTTTTTGCC TGCAAAGGCA CCTGCATCGG CAAGCCTGGT 
CATGTTACCG TTAACAAGAT ACAGATCTCC GCCCAACTCC GCCGGAATCC 
GGTTCATGTC CTCAAGCTCG CGGATATCGT TAGCAGACAT CCAGCCGTTC 
TGTCGAGCTA CAGCATAACC ATTCATGCGG CTTGCATAAT CACCGCGCAG 
AAGGCCATCT ACATTGAATT TGACAAAGTA TGCCCGCTTC TCTGATGGTA 
AAAGCAGCGC TTTTTGGAGA GCCTGTTCCC AACGCACCAC CCACGGGTCA 


>NC_017304.1:281182:281681
CTTAAGTTAA CAGTTTTAGA AATGCAGGCT AAGGGTATAC CTGCAGATGT 
GATTCATAAC TTTATAAAGA CATACGGAAT GGGAAGAATA AATCAAGCAA 
AAGCTACAAT GGGATTCTTC AAAGATTATG GGTTGTCCAA TGACGCACTT 
AGAATTATAG GAAGAAACTT TACTCCAGAG ATAATAGCAC AAATAGAAAA 
TACATACGTG AAATCCCTAG TATTTTATAC AGGTAATGAT ACTGAAGTAA 
TACTGATTCT TTTTAAGCAG GCATCAAATT TGGAAATGGC GAATACGCTT 
TCAAACAATC ACATATGACA ATATTTCTAA AAAAGAAATT GAATATGCGG 
AAGAAAGTTT TACTCCTAAA CCTGACGGGA AAGGTGCAGA CAAACTTGTA 
TTAGATTGTT CATATAATAA TTTGGATTTA ACATTAGAAG AAGCTAAGAT 
AATTATTGAT AAGATTAAAT CAATGTATCC GGACAAATTG GTTGAAATAT 


>NC_017304.1:28160:28659
GTGGGAGTGT CTTTTTTTTA TTTTGGCAAA AAAAGGAGAA TAGATAAAAA 
ATGGTGCGAA AAAACAGGCA TAATCTTATC CTGATATTAA TTATTATTGC 
ATCCCTGATT GTAAAAATAG TTTTGATAGT AAAGTATAAA AACAACTTAA 
CCTTGTCCAG TGATGACTTA AACTATGTAA AAAGTGCGGT GGTGCTTGTA 
AAAAGAGGCA TTTACATTTT TCACAATTTA AATGAGCCAA CGGTTTTTGT 
AACTCCGGTA TATCCTTTTT TTCTTGCTCT GGTCTTTAAG TTGTTTGGGA 
CGGGATTTGC CGGCCTTCAG GCTGCAAGAA TTATACAAGC GGTAATAAGT 
TCTGTCACGA TACTCCTTGT TTATTTAATT GCCGGAAAGC TTTTTAATAA 
AAATGTGGCT TTGCTTGCTG CATTTTTGGT GGCGTTCTAT GTTCCAAACA 
TTGTAACAGT AGGATATATG CTGACGGAAA CGCTTTTTAC GATGCTTCTT 


>NC_017304.1:2820065:2820564
TCCTATCTTC CTCTAACTCC TGGGTGCTTT TATAGAAGGA ACATTTATCT 
TGCAAGCACT TGTGTACAGT CAGGATATTG CAGCCATTCC TTCCGTTACT 
GCCAAAACAA TTATCGTACA TCTTTCTTCA CTCCCGTTTT ATGTCATAAG 
AAAAAGCCCC GAAGGGCTTA TGCGTTTTAA TGTCATTTTT TCACGATATC 
ATTATATATT GGATACCTGT GTTTTACATC TCATAAAAAT CTCATTACTA 
CTTCCCGTAT AAAAGCAGTG CCAGATGATT AAGTGCCTTG TCCTTCCTAC 
GGTACACCTG TGCTCTTTCA AGAAACAGCT TCTCTCCGAT GTTTGCTACA 
GCTTCTGTCT TGCTCACATC ATTAACGAAA AATTCTGTCA GTATAAACTG 
TTCTTCCTCC GACAGGGCTT CCCAAGCAGG CTTGAACCAC TCCATATATT 
CTAATGCCCG TCTGTAACGT TCTTTCAACA CATCAATCTC GTCAAGGCAA 


>NC_017304.1:2820857:2821356
CGTTATGTCT TCGTTCTTTA TAGAAGGCCA TGCTTTTCCA GAATAACCTT 
CACCTCATCT ACCGAATGGA CAACCGCTGC CACTCCTCCG GCATTTAGGA 
TTTTCCTTAT AGTTGCTTCC TGCAGTTTTG TTGTCTTTCC CGATGGGGTT 
TTTATTTCAA AAGCTATAAA CCGTCCATTT ACACAGGCAA TAATGTCTGG 
TATCCCCGCT GTCCCGTACA TACCACCATG TTCCTTCCAA CAGAAACACC 
CCGGTACTGT CTTTAAGTAC CGCAGTACTT TAGTCACAAT ACTTCTTTCA 
GACATAACCG CTCATCCTCC AAAAATGTTA CCTTTTTCCC TTTTATAACC 
TCGTAATATC CAAGAAGGGC ATCTCATAAA TCCGCTTCCC AAGCGCTTTT 
CAGGATTTTG TTACCTTGTT ACCTCTTTTT GGGGTAGGTG TATACACAAA 
TATTTTTATT TTTATATTTT TTAGTCTTAA AAAAGCAATG GTACTTTCGC 


>NC_017304.1:2823299:2823798
ATAGCAAGAG CTGCATTTCC AGTTATTACT CATTCCTGCT TTTAAAATTA 
ATTCATTGTT CATAAAGCCA CACTTAATTT CTCCTGCCCA TATTTTTAAA 
CTTAAATTCT TACACCAGGT GAATTATAGC TATACTTCAT ATCAAAGTAT 
GAATGATTTA GGTATAATCA TCCTTTATTG ACTTATTCTA CCGCACTAAA 
CACGACAACT ATATGTCATG TTTTATAAAC TCAAACTTTT CTATTTGTCA 
CTTTCCTGTC ACATAAATAT CGTATCCTTA TTCTTAAAAC AACACTTATG 
AAAGGAGTAT TTATATATGC CAATCTTAAA AACACGAGAC CTGACCAAAA 
TCTATCCTGG TGCTGAACAA GTACTTGCCT TAAATCATGT AAATTTAACT 
GTAGAAAAGG GTGAACTTAT TGCTATTATG GGAGACAGTG GCTCCGGAAA 
ATCTACTTTA CTGCATATGT TGGCAGGTGT GGACCGACCG ACTGAGGGCC 


>NC_017304.1:2829953:2830452
AAAATAGTCT ACACCTACAC AATCATAACC ATATACTTCC ATTATAGTTG 
CCTGCAACTG AAAATGATAA ACAGCAATCA TATCATAAAA TGCTGCTATT 
TCCTCTCTGC TTAATGAGTA ATACTTCAAA TAGCCTTTTA AAAACTGCTC 
AAGCCTAACT TTTGATTTTT CATAACCGTC ATACTCAAAA TTATACCAAT 
TTGTATCATT GCAAAACAAA GCAACATCAT ACATCGGGAA AGCAATACAG 
GATGTGTCAA AGTCCATGAC GCGTAATATT CCAGAGCTAT CTTGATGGAT 
ATTTCCGCGA TAAAGGTCAC AGTGACAATA TCCTCTAGGC AGATTTTTAA 
TTTTTTCCCA TAACTCATCC CCATACTCTT TAAAGGCATC AACTTTATCA 
TATTTCTTTA TTCTCATAAT TTCTAAATAT CTCTCAATAA AAAAATACTT 
ATCCCTAACA GGTAGTTCAC CTGTAAAATT TTTCATAATC CTGTGCAGTT 


>NC_017304.1:2830558:2831057
AACATAAGCA GCATCATTTT TTGCTAGTAC AATAGGAATA ACTGGAAATT 
GATTTTTCAT AAGGTACAAT TGAATGTCGA TTGAATATAG TGCATTTTCA 
ATGAATGGCG GTCTTATTAT TTTTAGGAAA AATTTGTTGT CCTCACCATA 
AACAACATAT GCAAGATTTC CACCTTCACG GAATAACTCA ATATTCTTTA 
TATGAAGATT ATAATTTTGG TTTAGTATCT CTATAATGTG ATTTATTCCC 
ATTACTATAC CTCCCAAAAC AACCAACCTT GCAGATAAAA TGTATTTGAT 
TCGTCGTCCG CTTAAAACTT GTTAACATCT ACTAATAAGT TTAGAACATC 
GTAGCTTATT AGATTCTATG GCCCTATATA ATGATTATAC CAATTTTATG 
AATATATTGA AAGAACTAAC TGTCGCAGGA AGCTCCTATC GGCTGAATAA 
AAATCTTGAC TAAAGGTCAG GTTCCCGGTA TATCTGTAGC TACAGTTATT 


>NC_017304.1:283168:283667
GTATTTAACT TTAGTAATAA TGGGCTGAAA AAGCTTGATG GGATTGGACG 
TGGTATAGCG ATGATGCAAT GAAAGTCATT TCTAAAGGTA TCAAACCCGA 
TTTGATAAAA AGAGTTAACG ATTTAAATAT TAAATCATCT GACTATGATA 
ATTTTAAAAT TGTCGGGCAT GAATCTATTG AAGGATTTGT TTCAGAAAAT 
GTATGGGTAT TCAGGTATAG TAATGCCAAT TTGCCATAAG TAGACCGGAT 
AATGTGACTG TAACTTTATT TAGACCTGTT GATGGCGGAG CTTATTGGCT 
TGAACAAATT AGACTTTATG GAGGTGGTTC GATTGTCTTC TGAGGTAACT 
AAAAAATATC CATGTCCTTG TTGTGGATAT AAAACATTTA TTTCTCCTCC 
TCCGAATACA TTTGATATTT GTCCGGTATG TTATTGGGAA GATGACGGTG 
TGCAGTATGC GAAACCTGAT TATGCAAATG GTGCGAACAA AATTAGTTTG 


>NC_017304.1:28365:28864
AGGCATTTAC ATTTTTCACA ATTTAAATGA GCCAACGGTT TTTGTAACTC 
CGGTATATCC TTTTTTTCTT GCTCTGGTCT TTAAGTTGTT TGGGACGGGA 
TTTGCCGGCC TTCAGGCTGC AAGAATTATA CAAGCGGTAA TAAGTTCTGT 
CACGATACTC CTTGTTTATT TAATTGCCGG AAAGCTTTTT AATAAAAATG 
TGGCTTTGCT TGCTGCATTT TTGGTGGCGT TCTATGTTCC AAACATTGTA 
ACAGTAGGAT ATATGCTGAC GGAAACGCTT TTTACGATGC TTCTTTGCCT 
CCTTTTGTAT TTTAGCCTGT TGTTCGCAAA AAAGCCAAAA AAAACCGGGT 
TTGTGTTTTT AGGAGTGCTT TGGGCTGTTG CCACATTGTG CAGACCAACC 
ATAGCCCTGT ATCCGATTTT TTTATTTGTC TACCTGTTTT GGTCGGAGCG 
TATAAAAATT GTTGAGATGA TAAAGCTGGG AACTGTTATG TTTTTGGCAT 


>NC_017304.1:2841963:2842462
GCCAATATTA ACGGAAATAT ATCTGCCAAC AATGTTTACA TGTCAGGCAG 
AGTTGACGGA AATATTGAAG CCAAGGGAGT ACTGAGGATA CTGTCAACTG 
CCCAGCTTTA CGGAGATATA CTGGTTCAAA GCCTCATATC CGATGAAGGC 
AGTATATTTG AAGGAAACTG CAAAATGGTG TCCGCTTCAA ATGCGCAAAA 
TTCAGACGGC AGTGTTTCAA AAAACAATAA AAACGTTAAA GACAAAGATG 
GTGACAAATC CCATACTTCT GCATAATATG CCTCGATAAA TGTACAGGAT 
TAAATTTCAA AAATGAATTT GCAAAAGAAG AACATAAAAC TTGGAAATTA 
CACAGGTCAG GTGAAGCCAT GTTTTCATCT GACTTTATTT TGCTTTGCCC 
GGCCGTTGTC ACTTACCGCC GTCCCTGTCT ATGTAAAACT CCGGAACATC 
GCCGATAATT ACTGTTTCAG CCACAGGTAT TCTTGTCGTT ATTTCTGTTT 


>NC_017304.1:2851433:2851932
TTGGTCAGAA GCACCTGTAT ATTCGGAGGA TAAACATAAT AGTATTTTCC 
CATAGGAGTA TCTATGACAG TCATCTCCGT CTCAATTCCC CGGGTACGCT 
GCACCACACC GTTGTACTGA TAAAAGGCTT TCCTTTCCGA CAGCTTCTGC 
TTTGCCACGG CCCTGCTGTT TTTCAGCATG ACTTCTTTTG CCGTGTCATA 
GGACAGCCTG CTGTCATTAG CCGCATAGGC CTGCATGAAA GCTAACATAA 
AAATAATGAT TATTGCGGAC AGGACTTTTT TCAAACTGCA CCCTCCTTTC 
GTAAACTTTA AAAGTTCTTA TCCCTCCCCA TAAGAAATAC GAATTTCTAT 
ATCAAGAGTC TGATTTTTGG GCCAGGAAAA GTGAACCCAC TTCCTTGCCT 
GCCAAAATGT CATAAACAAT ATTCGGATTA TCACCGTTGG CAAGAACCAT 
GTTTATACCT GCCAAAGTGG CAATCTTTGC AGCGGAAAGC TTGGTAACCA 


>NC_017304.1:2860387:2860886
TCCGCATAAT AGCCTTTTCT TAAGCCCATT TCCTTAAAGC CATATTTACA 
ATACAATGCC TGGGCCGCCA GATTGCTTTT TCTGACCTCC AGAGTCATTT 
TCACAATTCC TCGTTCTTTG GCAATATCAA CCAGTTTCTC CACCAGTCTG 
CTGCCAATTC CATTCTGTCT GTATTCCGGA TGCACCGCTA TGTTTGTAAT 
ATGACCTTCA TCAAAAATTT TCCACATTCC GGCATAGCCA ATGGCTTTAC 
CGTTCACCTT TGCCGTTATA TATATCGCCA TTCTGTTGTT CAGAACTTCC 
TCAATAAGCG CATTTTTGGA CCATGGAATT GTAAAACTCA GCTTTTCCAC 
GACCATCACG TCATCAATAT CTTCAAGAGT CATATATGAT ATTTCAACAT 
CATCCAAACC CATCTTTTCC CACCTTAACA GTCCTTGCAA AGCTTTTTCT 
CATATTCTCT TTCAGCCTGG GACTTTCTAA GATAGAAAGG CACCATGTCA 


>NC_017304.1:2863339:2863838
ACTTTTGATA GGTATTTTTT TCGGTGTGAG GTTTCTTATG GGCTGTCAGA 
AGTAAATTTG CCAATTATCA TTGTCAGTTA CAATTGTCAA TTATCACTGC 
CAATTATCCG GCAGCATCAA ATCTTTCGAA TTATCCGACA ACAAACAAAT 
CAGTTAGCCG CGAAAGTAAC AGAACACTTT TCACCCTTTT CATTTGTATA 
GTTTACAATA ATACCATTAT CAGTAGCCTG TATAACTCCG TCATATTTGT 
AATTTTTCTG ATTGTTCAGG GTATAAGTAA AGCATGCCTT ATCCTCTTTC 
AGTCCAATTA CCGTTCCGTT TAAAACAGCT TCAGTGCCTT CTGATGATTG 
AACTGCCAAA TCCACAGAAT ACTCAAAACC TTGTTTTTCA ATTTTTAAAA 
AATAATTCTG AGGTTCTTTG GATTTTATAT ACGCAGGATC ATCTTCTGTT 
TTTTCAGTAT CCGAAGTGCC GGATACCGCA ATTTTTTCAA GCGCAGTTTC 


>NC_017304.1:2865059:2865558
GCATCAACTG GTTGCACCAA ACCAGGCGAT TCGTAACACA AAAAAAACAG 
TATTAGCCTA TTATTTATTC TGTTAAAATA ACCTCTCTGC AAATTACCGT 
CAACCAAGGA GTTGAATAAT CAGTGGTAAA AATCTCAACT TGCTTTCCCT 
TGCCTTCTGA TAAATAATCA GATTCTTTTC CTTTAAACAA TATAATTGTA 
AAGTAACTGT CTGTATTGAC TAAGTTACTG TCTAATGCAA GTTGATTTGT 
AATATGAAAA TTAGCTTTTA TGCAATTTTT AAAGATAAGC TTCAATATTC 
TTGTGGTATC TCTTCCCTCC TGAACATCCC AGTAATAATC AACCGAAACT 
ATCAAATCTA ACTTATTTTC TGACCACTTA ACAGAAGTAA TAATACTATC 
TGTAAAATCA TACTTTTCAA GTATTTCATT TAAATTATTT GCCAACATCT 
TATTCACCTA CTTTCAAAAT AAAAGTGTGT TAATGAAAGC ACGGTGTATC 


>NC_017304.1:2870018:2870517
TCTCTGATTC TTTTGTCTAT CTGGCTTACA GCCCTAACCT CCCCGGTCAG 
GCCGACTTCT CCTATTAAAA CGGTATCCAT ATCCACCGGT ATGTTTCTAA 
AGCTCGAAGC TATGGCAGTC ACCACACCAA GGTCGCATGC AGGTTCATCA 
ATCTTAAGTC CTCCCACTAC GTTTACATAT GCGTCATAAT TGTGAAGCTG 
CATGCCCACT CTCTTTTCCA AAACCGCCAT AAGCAAAGTA ATCCTGTTGT 
AATCCAGTCC GGTTGCCATT CTCCTGGGCA TCCCGAAACT TGTGGGACAG 
ACCAGTGCCT GAATTTCTAT CAGCATGGGC CTTGTGCCTT CCAAAGTTGC 
TACCGCCACA GAACCCGGAA CGCTTTCCGT TCTTTCCGAC AAAAGCATTG 
ATGACGGATT TTCCACTTCC ACAAGCCCCA CATCCCGCAT CTCGAATATG 
CCTATTTCGT TTGTGGAGCC AAAGCGGTTC TTTACCGCTC TCAAAATCCT 


>NC_017304.1:2872486:2872985
TTTCTGCACC ATCTTACCAA CTCTTTAACG CCTTTTAAGG TATGGGAGGC 
ACAGATGAAG AGATTAAAAG TTTTCTTTCC TCCTGGTTCA ATCTTCCCAA 
TATTAAAGGA CATGGCCCCA TCCTTCATCA TTCCTATGGA GTCATATCCG 
TAAAGCTCCG TGTACCTTGC ACAGTCAAAA GCGTTATTCC CCAATTGAAA 
CTGTACAACT TCACTGTCTG ATGAAATTGA AATATAGTAA TTATGCCTGT 
AATGAATAAG AGCATCCACA TTAAAGTCAA ACAGAGTGCT TCTTAGTTCA 
GGAGTTGTAG AGACTGTTGA AGAATATTGA ACAAAACCAA GATCCACTTC 
ATTTGGCCCA ATATTTTCTA TTACATATCT TCTTACCATT ACATCCCTGT 
CTTTCAGAAC AAAGTCCGTC TGCTCCACTC GAAGTCCTCT GCCGCCATCC 
TCACATATTG TTTTTAGAAT ATTGGTGTCT TCCACATAAT ACTGAGTGTG 


>NC_017304.1:2878575:2879074
GCGGAACCAA TCTGTCGCCA TATGTTTTGT AACAGTTGGA GCATCCCAGC 
TTGCCTACTT TTTTAAACTC CTCATAGCTC ATCCCGCAGG TTTCACACAC 
CACATCCTGG TTTTGCTGAG GAGCCGATGC CATGTATGGA AAACCCATAA 
AACCTGAGAA AAAGTCATTT ATGCTAAAAG GAGAAATCAC ATTAAACTTG 
CCTTCCTCCC TGGCACATTG TTCACAGAGG TAAATCACAG TCTTGTTGTT 
GTTTATTATT TGTGTCATTT GAACATTGGC AACTCTTTTC TGACATTTCT 
GACACAACAT CTACTATCAC TCCTTTCAAA AAGGCCAAAA CCATAGGTTA 
CACATATTAA ACCAAAAGAC ACACCAGCAT GTTTTTCAGA ATACTGGCTC 
TGATTTGCCC TCTGCTTTCC ACAGGAACGG CTGCAAGAGC CTTGTCGCTG 
GTAGCTGCTT TAAGAAGCAT GGCTTCTTTT TCCGTCACTA CATTGTGGTC 


>NC_017304.1:2883009:2883508
AGTATCATAT TTTATGAAAG GTATTTGAAT TTAACCGCCG GTATTTCCTG 
TAAGTTGCCT TTTTTAAAGT TATTTGTTGT TGACATTTGC ACATTAACAT 
TGTACATTAA TATAAAAGAA TCAAAAAGCA AGCAACAAGT TGTTTGGCAG 
AATGGTAGAA TGGTATTTAA GGTATCAAAA AAGTAAAATG ATTAATTTAC 
CATGATTAAT CAGTCAGGAC GGTTAGAAAG GAAGGAATGT GAAGATGGTT 
ATTGTAATGA AACCCAACTC AACGGAAAAC GACATCAACG AGGTAGCAAA 
GGTATTGACT TCTTTGGGAC TTGGGGTGCA TATTTCAAAG GGTTCCGAAA 
GGACTATTAT CGGTGTAATC GGCGACAAAA GGAAGCTTTC CGACGTACCT 
TTAGAGCTTA TGAACGGCGT CGAAAAGCTG ATTCCCATTG TGGAGTCATA 
CAAGCTCGCA AGCAAAACTT TTAAGCCGGA ACCCAGTGTA ATCGACGTCG 


>NC_017304.1:2886485:2886984
TCAGCCGTAT GATAGCTGAA CTTTCCAAAC TTGGAGCCAC ATTGCATGAA 
ACGGAGGACG GAGTAATTAT CGAAGGTAAA GAACACCTCA AAGGCACTGT 
GGTGGAAGGT CACAATGACG CCGCAATTGC CATGTCCCTT TGTGTGGCAG 
GTCTTGTTGC GGAAAATGAA ACCAACATCA GAAAAACACA GGTACTTGAT 
ATAGCATATC CTGATTTTAT AACCGTTTTG AACAAACTGT AACAGTAAAT 
TACAATTTTA AATAACGTTT TTACTTTAAA CAACTTTTAT ACCGATAATA 
AAAACCGGAC GCTGCAAATA TTGTCCGGTT TTTTATATTT ACATTCTGTT 
TTACATTCTG TGTTTTTATA TACTTTTACG ACTTATTTCT TTGACTTTTG 
CGCATTTCAT TCAATCTGTA TCCCAAAACC ATAAGACTGT CGCTTAAGTG 
AACATTTTCG ATTATAACAT CGTAAGGGAG CTTCAAATCC ATAGGAGAGA 


>NC_017304.1:2888132:2888631
TTCACGATTG ACCGATGAAT ATGCCCGTTT GGGAGGGTTT GAATATCAAA 
GCCGCGCAAA GGGTGTTTTG AAAGGTTTGG GATTTGAGGA AGACCAATTC 
TCATTGAATG TCATGAATTT GAGCGGGGGG CAGAAAACAA GGCTTGCCCT 
GGCAAGGCTT CTTCTTACCG AACCGGATAT TCTTCTTCTG GACGAGCCTA 
CAAACCACCT TGACATAAAG GCCGTGGAAT GGCTGGAAGA GTTTTTGTCA 
AATTACAAAA AGTGTTTGAT GGTTATATCC CATGACAGAT ATTTTCTTGA 
CAAAATCACC AACAAAACAC TGGAAATTGA AAACTGTGAA TGCAAGCTCT 
ACAACGGCAA TTATTCAAGA TATTTAAACC AAAAAGCTGT GGACCGGGAA 
ATTCAGCAAA GGCATTATGA ACAGCAGCAG AAGGAAATTG CACGAATGGA 
AGCATTTATA GAGCAGCAGC GCAGATGGAA CAGGGAAAGA AATATCATTG 


>NC_017304.1:290536:291035
TCTGCAAGGT AATAGGTTGC GCAAACATCA TCGGGATAAA TGCTTAAATA 
TTCGGAAACT GCCTCTACCA GTGTTTTGGT GTCGTCGTAA TATTCCAACA 
GCAAAGTGTA GAAACTGTTG CTTTGAGGAT AGTAACAAGT CTTGATTTTA 
GTAAATATTT CATTTACTTT CTCTACCAGT TCTGTATCTT CTTCTTCCCT 
TCCCGATATA ATCGTAAAGG TGTCATAGGC CTCGTCAATC TGCAAATTGT 
AATACTGGGC AAGAAACAGT TTTGCCAGAA TCTGCGTAGA ATTAGAATAT 
TTTTCTGCCA CTTTTTTATA TTCATTGGCC GCAGTAATGT AATTTTTTTC 
TTTTGCAGCT TTTTCACCTC TGCTGAAAGC TACGGCTGTG CTTACAACAG 
AAGGAAGTCT TACAAGAGAG AAGACGGTTG CCGCAAGTAT GATTAAAGAA 
AAAATTATTA CCCATAAAGG AAAAGAACGT TTTGAAAGTT TTTTTCTGCA 


>NC_017304.1:2912293:2912792
CATTGTACAA AAAGCTGTTT AAAAGATAGC TTTCAAGGTA TTTTTTCGAA 
GTTTCAGCAT CATGGACAAT CCCTTTTTGC ACATAGGTTT CAAGCCCATA 
GGATTGGGTA AAACCTCCTA TCGGAAACAG CGGATCGCTA ATCTGTAAAA 
GGTAAAAAAA GGGTATTCTA TTCATATCAG TGGGAATGAG AATGGGAGTA 
TCCATGAAGA TTACCTCCTA AGGGCGTTGT AAGTTTACAG CTCTTTTTGT 
AAGGTGAAAG CCCGCATTTT ATCAATGCCT GCATCAACGG CTCATCATAG 
GGAGTCATCA GCTCATCTCC ATCAATAAAA AGAGGTGCAT GTCTGTTTCC 
CATCTCATAG CAAGTCTTGC CCATCTCATA CATATTTTGA GGCTTCAGCA 
CGATACAGTC GCAATAGGGA ATCCTTACAA CCAAAACTTT ATTTCCCTCC 
TGCCACAATA CGTCTCCTTC TTTTAAAGCC TCACCGTTGC TGTTTCTTAT 


>NC_017304.1:291851:292350
GCTTGCAGTG AAAGATTTAA TTTTTATATA GTGTATGTTT GGTTCAAGTT 
GCTGTGAAGT TACCTGGGAA ATACTTTCCT CGTACTTTAA CAAATCATAG 
TCGTCACCGT GAATTACGAA AGTAAACATA TCATCTTTTT GCCTTATGCT 
TTCTATAAAG TTGCATATGT CTTTTACACC AACTTCGCCT TTGGCTTTGA 
ATTCATTTGC AAGGGCTTCA AAGTTTGCTA TTTTGTCATA GTACAAGTAA 
TTGTTTTTAA CAAACTCAAC TATTTGCTCT GCTTCGGGAA GTTTTTGATT 
TTCCAGTTTT TCCCTGATGT ACTTTACACT TTCGTCATCG GCAGATATTT 
CGGCAGCCTT TTCGGCATAT TCGGATGCTT TTGCGTAATC CTCAAGGCTA 
TAGTATTCCC ACGCAATGGA GGTTAAAATG CCGACATCTT TCGGGTTTAG 
TTCGTGGGCC TTCTTGAGGT ATTCAATAGC CTTTTCCGGT TCCATCATTA 


>NC_017304.1:2928687:2929186
ATATTCACTT CCTAATGTGT TTAGAACTCC CGCATAATCA CCGGTTTTTG 
TAAAATCTCT CTTGTCTGTA GCATTAACGA CATATTCTAA AAATTTTTCC 
GCATTTGTCT TTTCTTCTTT ATCCTCCTCT ATACCATGTG TACTTTGTGA 
CAAATCTGTT TTTGCTTCTT CAATAGAATG GTTCTTTTTT ACATCATCAC 
CTCCACAAGC AACTAATAAA AAAATAGTAC AAAAAATAAT CATTACAAAA 
ATTACTTTTG CTTTATTCAT TCCACAACAT TCCTTTCCTT CAAAAACTAT 
TTTTTGTTAA TATCCTTTTT GCAGGACAAC ATCTAACTCT ATCCCTTTTC 
CATCTTCGGT TCTGAATTCT TTTGGTATAA AAAAGTTTTG AGGCAAACAA 
ATATTTTATA GAAACTGAAG ATTCAACACT CATATACATA CTGCACCCTG 
ACAGCTTAAA AGTTTTATTC CCAGATACAT TTCTCATATT CGCTTGGATC 


>NC_017304.1:293208:293707
GGTTTCAATT CCGCTGCTTT TTTAAAATTT TCAAGAGATT CCTCATACCT 
CTCAAGACTG GCTAAAGTGG TGCCTTTGGC ATTATAGGCT TTTGCCAAAT 
CTTTGTTGAT TTCAATGGCT TTGTCGAAAA ACTCCAGGGC TTCTTCGTAT 
TTTCCCAAAG CATCCAGGGC AAGACCTTTA CCGAGATAAG CCATGGCATT 
GCCGGAATCT GCTTCTATAA CTTTGTCATA GTACTTTATT GCATCTTCGT 
ATTTGCCTGA ATCAAATGCC GATTCGGCTG CTGAAAAGTA AATATTGGTT 
TTTACAAAAT TGCCGCATGA AGTAAAAAGA CAGACACCAA GCACTAAAAT 
AAACAGTAAA AGGCGTTTTT TCACTATAAT CCCCCATTCT CAACAAGTCA 
AATAGCCGGT GTTTAAGATA CAGCCCGTGC TTAAAGTGCA AACCGCTCAA 
GCCAAACCTT CGAAACTTTC AAATTTGATG TTCCAAAGGC AAATAAAAAC 


>NC_017304.1:2936942:2937441
TTGTTCGGCT AACTTGAGCA AAAACTCCTT TAATTTCTCA ATTTCTATTC 
TTCCATACTG GTCAACATCG GTAACATCAT TAAATGCTAT TCCATCATAA 
TATTTTACTG CTCCTCCTGT CGGTTCAGGA GAAGGTGCTA CATCACCATT 
CATGTCAATA TACACCGTTC TTATATTTGC ATTCCACTTT ACAGTTGCTC 
CCAATGCTTC ACTCACAAAC CTCACAGGTA CAAATGTCCT CGATTCTTTT 
AATAATGCCA CTGTATCCAT TTGCTTCTGT TGTCCGTTTA CTTCATAGTT 
TTTATTCCCT ATTTGAAGCA CTACTTTTTT TCCGTTTAAC GTTATTGTCA 
CTTTTTTTGT ATTTCCGTCC CAACTTACAT TCGCACCCAG AGCTTCTCCA 
ACAAATCTGA TAGGCACCTG TGTTCTTGAA TTCTCATCAA TAAACGGCTC 
TGCATCTGGA AAATTTATCT TTGTTCCATT TACCACTACT CGAATTGGAA 


>NC_017304.1:2937637:2938136
ATACACACCA TCCATTAACC AAAACGCAAA CACCATACCT TTACTTTCGG 
GATTTACACA ATAAAGTACC TCAGATGTGT CTAACTCTTC AAGTAGAGTC 
ATATAATCAT CTATTATTAC ACAGTCTACA CTAAACAATC TTGTTCTGGA 
CAAATGTTGA TCTTTCATCA TACTTCTAGT TCTATTCATT ACAGTTAAAG 
AAGTACCTCC AGTATAAGGA TTTACAATGT CTTCCTGATA TAAATCCTGT 
AATGTAATTC CAATTCCTGC ATAATCGCCG GTTTTTGTAA AATTTCTTAA 
ATCAGCGGCC TTTATAGCAT ACTCTAAAAA TTTTTCTGCA TTTGTCTTTT 
CTTTTTTGTC TTCTGGCTTT TGTGTACTCT GTATTGTGTT TACCCCTGAC 
GTACCAGAAG GTTGATTATT TCTTTCACCA TCTCCACAAG CTGATAATAA 
TACACATAAC ATTATCCCTA TCAATATTGA TAATTTTTGT CTATTCATTT 


>NC_017304.1:2949855:2950354
ATGCCCCTTC TGATGGTATT AGCCATTTTG GATTACGCCC TACTTGAGAA 
TATGTGATAT AAGTACCGTC CTTATTAGAA ACTCTTATAC CTAATCCCCA 
CTCATAACCT TCAGGTTTCT CTGGATATGT GCATTCAATA TAATATTTTC 
CGTTTTCCTT TACAAATCTC AGCTGATCTG CTAACTTGAG CAAAAATTCC 
TTCAATTTTT CAACCTTTAT TCTTCCATAC TGGTCAACAT CGGTAACATC 
ATTAAATGCT ATTCCGTCAT AATATTTTAC TGTTCCTCCT GCCGGTTCAG 
GAGAAGGTGT TACCTCACCA TTCATGTCAA TATATACTGT TCTTATATTT 
GCATTCCACT TTACAGTTGC TCCCAATGCT TCACTCACAA ACCTTACTGG 
AACAAAAGTT CTGGATTCTT TTAATAATGC CACTGTATCC ATTTGCTTCT 
GTTGTCCGTT TACTTCATAG TTTTTATTCC CTATCTGAAG CACTACTTTT 


>NC_017304.1:2955390:2955889
ATCACACGAT TGGATTTTAT TCTTCCAATA GTATGATACC CTCTCTTAAG 
AGCATGAAGC ATCAATTTTC CTGATGTATA CCAAGCATCT ACAAGTAAAT 
ACGTAGTTTC TGTAACAGGC GTAAATTCAT CAATTAGCTG CATTGCCAGC 
TCTTGCTTAT TCTTAAAAAG CTTCTTGGCT TTTTGTCCAA AGAACTGCTT 
TCTAAGATAG AGCTTAAAGT TAAGTGGTAA GGAGTACTCG GAGATTTTGT 
AATGGGAAGT AACTACACAG TGAGACCACA TGGTCTTACC ATCACTGTGA 
GAATGATGAT AGTCGAGGCC TTCGATTTTC TTAGTAGAAT TGTCTTTTTT 
ACTCAAAGTG TCATCTACTA TGAAAAAACC TACAGTTCCC TCGGGTACAT 
TCTCACGAAC AGTTTTAAGA GAATGATTTA TCCTCTTGTA ATCTACGTAT 
TCGTTACTCC ATTTATATTC TCCAAGGAAC CTTGAGCCAC TACTCCGGTT 


>NC_017304.1:2960276:2960775
ATTTTTTTCA TCGTATTTTG CCCCCTCAGA GCCTCAGAAA TCTACTCTCA 
TGTTCTAAAA AGGTTTGAAT CCTTTTTTAT ATATATACAA AGAAATTGTA 
GATCCTCTCA TTGGCCATGA CTTAGCTAAA TGCAAATATT GGCCTGTCTT 
TTCGTCATAA AAATACCTTG CTTCAATAAC ATCCGTATCC TTTACCTTTG 
ACCTCACAAG ACTCATAATC TCTTTTACCG TCTCTTCACT CAACCTTTGT 
AACAATATTT TCTCCATATC ATCTTTCTGT TTTTCAACAT TCTTTCTCAA 
AAAAGATATC GTAAACGTTG CTTCATAGCT ATAATCTTCA TCTGCACCCG 
CAACCATTAA ATCAATACCT TTCGGTACAA TAAACCCGGC TACTTCCCTT 
GTATCGCCTT CAACTTCCAC TTTTCCTGTC TTGTTTGTAT CTATGTACAC 
AGTTTTAATT TCATCTTTCC ACCTAACAGT TGCACCAAAT GCTTCCGCCA 


>NC_017304.1:2961515:2962014
TTTATATTCG CTTCCTAATG TGCTTAGAAC TCCCGCATAA TCACCGGTTT 
TTGTAAAATC TCTCTTGTCT GTAGCATCAA TAACATATTC TAAAAATTTT 
TCCGCATTTG TCTTTACTTC TTTATCCCCT ATACCATGTG TACTTTGTGA 
CAAATCTGTT TTTGGTTCTC CAATAGAATG GTTCTTTTTT ACCTCATCAC 
CTCCACAAGC AGCTAATAAA GAAATAGTAC AAAAAATAAT CATTACAAAA 
ATTACTTTTG CTTTGTTCAT TCCACAACAT TCCTTTCCTT CTAAAATTAT 
TTTTCGTTAA TATCCTTTAT ACAGGACAAC ATCTAACTCT ATTCTTTTTC 
CATCTTCGGT TCTGAACTCT TTTGGCATAA AAGGTTTTGT CGCAAACAAA 
TATTTTATAG AAACTGAAGA TTCAATACGC ATATACGTAC TACATTCTGA 
CATTTTAAAA GTTTTATTCC CAGATACATT TCTCATATTC ACTTGAATCA 


>NC_017304.1:2962576:2963075
AAAGTATACG CTTGCTTCAA AATCGCTAAA AATATTTTCA GCCGAATACA 
TATTTTCTTT TAAAGGATTT TCAATACTTG CAAAAGCTTT ATCAACCAAC 
AGGTCAACTT TAGAATCAAT GTAATCAGAA ATAGTTATAC TTGCACTTTT 
TAGAAAATCT TCTACTTTAT TTTCTGTATA GTCAATAACT TGCTTAGCTG 
CATTCCGTGC TATATTTTTT GTATTTTCTA CAATTTCATT TGTAATTATT 
TTAGAAAACC CATCAATATC CGTTATCCAC GTATTTCTCG TTTTAAATAT 
CGGTACACTA TCCCCTTTCA ACAGCAGGTA CACATCAAAC AAAGACTCAG 
CCATTGCCCA AGCCATCATA ATCAATGTAT GTACAATTGG TACACCTACA 
CCGCCGGTCC ACCCAGCCAC AACGGTAGCA ACCTCTAATG CAGTATTAAA 
CTTATATGGA TCCGTATATA TAGCTATAAC ATTCAACGCA AACCTAACAA 


>NC_017304.1:2969713:2970212
TTTCTCTGAA TGATCCTAAA TAAATTATAA CTTATTTTGA TTTGTTTGTC 
TTATTTTTTT TACATTCATC GCAATATTTT AATAATATAT TTTTTTAATT 
ATAGTATAAT ATTTTAATCC AATCCATTAC GATGATTGAT AAATTATTAA 
CAATATGATA TTATTTAATT AAAGAACATT ATTTGAACAT TATTTTCAGT 
AAAATTACGG GGATGCTTTA TGACAAACAT GACAAATATG ATAAATTTAA 
TTGACAAACT TTCAACAACA CATACTTTGT CGTATGATGA AATGTATCAG 
CTTATTGAGC ATAGAAACGA GGAACTTGCC AATTATCTGT TTGAAAAGGC 
AAGGCAGGTG CGTATCCTCT ACTACGGCCA CGATGTCTAT ATGCGCGGTC 
TCATTGAATT CACCAATTAC TGTCGAAATG ACTGCTACTA TTGCGGAATA 
AGGAAAAGCA ACTGCAATGC CGAAAGATAC CGTCTTACAA AAGAGCAAAT 


>NC_017304.1:2982273:2982772
GCAAAATTCT CTCTTTTATC ATAGCCTGCA TTTTTTTCAT CTTCAACGCC 
TTTTATTTTA TAATCAAGCT TTTCCACGGT CTCAATTATT TTATCCAGGT 
TTAATTTGCT TTTGTCATAG GCCACGTAAA CGGTCGAGCT TGTGTATGAA 
GCCTTGACAT CGGTTACGCC GTCCAATTTT CTTAATACAT TCTCTATTCT 
CGTCTCACAC CCTGTGCACG TCATTCCCTG CACATAAAGC TTATTTGCCG 
TAAAATTATT TTTCATATTA TCCTCTCCAT ATTACCATCA TGCTGCATAT 
TATCAGTCAA AACACCCGAT TACCTTGTTT TCCAGTTTGC AGGAAACAAA 
TCTTTGTTCT GCAATAGAAA ATCTCTCGAA ATAATGATGT TTGTGCCATC 
GTCCGTTTTT TCATCCTTTG TAATCGGCAC CGGGTTGCAG CCGCCCCTTT 
CCTGCTCAAC CATATCCATA CTGAAGCTGT TTCCGCAGTT CTGGCAAACC 


>NC_017304.1:299727:300226
TAATGCGCCA GCCGGAGCTG GTAGGGAAAA TAGTTCGGGA GGTTTCAAAG 
GCTTCAGTCA AGCCTGTCAC GGTGAAAATC CGCAAGGGAT GGGATGAAAA 
CAGGATCAAT GCGGTGGAAA TAGCCAGGAT AGCCGAGGAG AACGGCGCAG 
CGGCAATTAC GGTTCACGGA AGGACAAGGG AACAGTTTTA CAGTGGCAAG 
GCGGATTGGA GCATCATAAG AGAGGTTAAG CAATCTGTCA GCATACCTGT 
AATAGGAAAC GGGGATGTTT TTACGCCGGA AGATGCCAGG AGAATGTTTG 
AAGAGACAAA TTGCGATGCA ATAATGATTG GCAGAGGTGC TCAGGGAAAT 
CCGTGGATTT TCCGAAAAAT AATAAAGTAT CTTGAAGGCT CCGAGGATTT 
TGACCTGGAT ATATCCCTTG AAACTAAGAT AAACATAATC AAGAGACATA 
TGCAAATGCT TGTTGAACTT AAAGGTGAGC AATGCGGAGT ACGGGAAATG 


>NC_017304.1:2999951:3000450
TTGGCAAGAC CGGCGAAGTA GTTGGAGAAA TTGTTTTTAA CACATGCATG 
ACAGGTTATC AGGAAATACT GACCAACCCG TCTTACAACG GTCAAATAGT 
TGCAATGACC TATCCGTTGA TAGGAAACTA CGGGTTCAAT CGGTATGACA 
ACGAATCCGA CAGAATCCAT GTTCAGGGAT TCATTGTCAA AGAGCTTTCG 
GACACGCCCA CCAACTGGCG TTGCGAAATT ACTCCCGAAG AATATTTCGT 
TACAAACGGA ATTGTGGGAA TCAAAGGCAT TGACACAAGA AACCTCACCA 
AACACATAAG GAGCAAAGGC AGCATGCACG GCATAATTTC CACCGAGTCA 
GGAAACATAG ATTTGCTCCT TGAAAAACTT ATGAAAAAGA AAACGGAGAA 
AAAGAATGCG GTAATGGAGG TTTCCACAAA GTCTCCAATA CACAAACCCG 
GCAGAGGAAA ACGCGTGGTG GTAATGGACT TCGGAGTAAA ACACAGCATT 


>NC_017304.1:3011765:3012264
ATAGCATTGT TTTGCGTATT TGCCCAGAAA AGAAAAGTCA AATAAATAGC 
ATATTATAAA CACAGACAAA GCAATAGCAT AAGAAACCAA GCCAAACCCG 
GACAAAAAGT GCCTGGAAGA ACCAATAAAA TAGTTCGCGA GTATTCCTGT 
CAACATTAAC AAACCGGTAA AGGCAATCAT TGTCCACTGA GGCTTTGGCC 
TGTGAATTTT ATCGAGCTCC ATACCGACGG AAACGGCATT GCCCATTTGT 
AATATTGCTT TTTCAGTAGC CGTTTTTTCA TCTTCTCCCT GAGAAACATA 
AGCATCCCTT TGGTCGCAAA TATGATTTTC AATTTCTTCT GCAACAATAC 
TGCGGGCCTT TTTCCAACGT ATCTGTTCAC ACACTGTCTT AACATATTGC 
TTTATTTCAT CAGATTGGCT CATAGCTTAA CCCTCCGTTT AAAATTTTGT 
TGACGGCAGA AGAAAAAGTA ATCCATTCTC TTTGTTTTTC CCGGAGAAGC 


>NC_017304.1:3014041:3014540
TTTTTGCAAA GGCATAGTCC GGTTACTTTT GCTGAAGCCA CATTCAGAAG 
GTGGCTTCTG CCAAGCCTCA ATTACTGTTT CTTTCTGCTC CTGTGAGAAG 
TAGCTTTTCC GATTGCTATG CCAAGTATCA ATAAGACCGG CAATACCATA 
TTCGTTATAC CGATGTACCC GCTTGCGAAA GCAGGGGGCT GTCATATGAA 
TATCTTTAGC CACTTCGAGA CTTAGCTTGC CATCCCAAAT TTGTAACATT 
GCAGGCATTC TTGTTTTAGC ATCATTGCAA TCCCGATATG AAGCTTTAAG 
TTCTTCATAT GACAGGTAAT ATAATGTAAT TATAAAAAGG CTAAAGTATA 
TAAAAATATC TTCATGGTTG GATAGTTTAG CACAATTGCA AAAGAAATCG 
TAAGAATTTA ACTTTGTGCA ACAACTAAAG TTTTTTTTCA AAACCAGTCA 
AATTAATACT ATTTGCAGAA TTTATTGTTG ATTCTTCAGA TACTCAATAT 


>NC_017304.1:3017775:3018274
GTCAAATTTT TCTTTTGTAA GAATTTCTTA TCAGAAATTC TTTTGAATCT 
ATAAAATTTG ACAAAGCAGA CTTTCGAGTC TTAAAATATA TTTAAATACT 
AACATAGAAG GAAAATTAGT TTACACAAAA ATATTTACAC TGCCCCTGAC 
GGCAACCCTT GACTTTCCAT CTGCATTCGC TCAAAAAACA GTCAAAATGG 
GCTTAATGAT AATAATGTTA ATTCCACAAC AGTACAATTA CAGGATATTT 
TACAACAAAC CTCTTCCTGA ATTTACAAGA AGAATACGGT CATTCTCACT 
AAACCGAATG CGTTTAAAGA CTCCGAAAAC AACCGAACTT GAAAGTTCAC 
AGTCAATAAA CTTCGACGAA ATTTTATATG CCTGCTGAAT CTCTTCTTCA 
TTAAGACGTA TAAGCCTATG CCCTTTTTTT AGAACACTTT GCAGCTTGTT 
TTCATAAGGT GTCCATATAC AACGCAGTTT ATTTGCACAA CTTCCGCTCC 


>NC_017304.1:3020112:3020611
TGGCTTGTAA TTCAAGCCCC ACTTTAGACT GTATAAGAAT CTGCCAATGA 
GTATCGATAA ATGCTATAGA TAGACCAAAT CCGAAAAGAC CTATTGTTGC 
TAAAACTACC GACGGTCTTA TTCCAATCAA AATCAGGCAT ATACCGGATA 
GTATAACATA TCCAATCATT CCGTCTGCAC GTCTTTTTGT TCCGCCCCAC 
AGGCTCATAA TAATTGATCC TACTATAAGC CCAAAGCCAT TCGCAGAAGT 
AACAATACCC ATCGTTTCTA CTGAAGCAAA GGCTAATACT ACAGGAGTAA 
CCAAAACAGT TGACAAACTC ATAAAGAAAT TTGTAACAAT AAAGAAACCT 
ATCATTATAA TCAAACATTT TCGTTTTATA ATATAATTCC ATCCACCTTT 
TATTTCTTCT ATGAAAGGTT CTTCCCGCTT TTTAAACATA TAGTTCGGGA 
AAGCCACCAA TAATAAAGGC ACCACCGAAA ACAAGAAAGA TATAAAATCA 


>NC_017304.1:3028032:3028531
ATAAGTTTTA CCATATCTGC CACTGTTAAT CCTGATGTCA GAACTTCCAT 
CAAAGACAGC TTAATTCCGA AAGTATCGTT AATACGCAAA GTTAAGCGGT 
TGGCCAAAAG CGAATGTCCC CCAAGTTCCA TAAAATTATC ATATATTCCA 
ATATCATCAA TCTTCAATAA ATCCGACCAT ATTTTTGCAA CTTCCTTTTC 
AAGTGAAGTA GAAGGCGCTA CATATCCATC TCTTTGAACA TCCAATTTGT 
AATCAAAATT CTGTAATGAT TTTCTGTCTA CCTTCCCGTT GGGTGTAAGT 
GGAAACTCAT CGATTTGAAC AAAGAAGCTT GGAATCATAT AATCAGGCAA 
AGTATTTTTT AAGAAGGAAC GCATATCCTC ACTGGACGGG ACCTGCTCTG 
ATTTTGTTCT GAAATAAGCT ACTATGTGTT GATCTCCCTC GCCATTGTCC 
TTAACAACAA CGGCCTGCTG CACCCATGGA TGCTTTTCAA TGGCAGATTC 


>NC_017304.1:303052:303551
AATATCAATT CCTGTGTCTT TCAACAGGTT TATCACTTCC ATCATGTCCA 
CTGTAGAGTT TATTTTAATC CCGAGAATGC TTGTTTTGGG GGGCATGACC 
TATCAAAACA GCATACAGGA ATATGGCAAA CTTACGGGAA TGGCCATGCC 
GCTGGTTTTC TTTCCGTCCC TTGTGACATC AGCTCTGGCG ACGACTCTTG 
TTCCGGCGAT TTCGGAAGCA ATGTCCGTAA AAAGATACAA AACGGTCAAT 
TACAGAATGT CAAAATCAAT ACAACTTACA TTTATAATGG GTTTTATATT 
TTCAGCCATT TTTATGCTCT TTCCCGATAC AATAGGGGAT TTAATTTACA 
GGAAGGAAAA TATCGGGCAT ATATTGTATC TTCTCTCCTT TACCGGAATA 
TTCATTTATC TTCAGCAGAC CCTCCTGGGC ATAATGAACG GCCTTGGGAA 
ACAGGGAATT CTTCTTAGAA ACTCTATTGT GGGTTATGTA ATAAGAATAC 


>NC_017304.1:3031619:3032118
ACTTAGAGCC CTGTCAATAT TAACATTCGT CTGTGATAAA TAAGACATTA 
GCAGGTAAGC CTTACCTATA TTAGCATAGG CAACAGCATA ATTGTATGAA 
TCACTATCCA ATGTATAAAC TTTAAGACTT TCTTGCATAC ACGAAATACA 
TTTATAGTAA CTTTCCACAT CCCCATCTTT ATTAGCTAAA TACATATAAT 
AACTTGCAAG CTGCATGTAT GTTGAAGCAT ATAATATAGG TTTTTCTTCT 
ATTGTAATGT TATCCAACAC TTCATTAAAT GCATCAAAAG CGCGTTGCAA 
ATGCTCCACT TCACCACTGA AGTTGAAAAA CTGTGTAAGA ACTAATCCGT 
GGCAACTTCT CGCAATAATA TATTCATCTT TATAGTTTTC AGTATTAAAT 
GTAGTCAATG CCTCCTCAAG AGAATCCAAT GATTTTATAA TGTTATCTCT 
AGTGTTCGTT GATGCTGCCA TCCAATAATA AGTTCTTCCT TTTAAGTAAT 


>NC_017304.1:3038078:3038577
TTCCTGGCTG TTATCCTCGG TACAGGAATT TTCTCTCCCC TTTTCGGCTT 
TACAAAATTG TTTTCGTCAA GATTTAAGGC ATTGTATATA AATGCCGCCG 
CCTCTCCTCT CGTTACAGGA TTTTGAGGAT TTAAGTAACC AAACTGGTCA 
CCTTTCATCA GACCCTTTTC CAAAGCCAAT TCTACAAAAT ACCTGAAGGA 
ATCCGTAATC TTGTCGGCAT CTTTGTCCTT ATACTTGTTC AACATTGCTG 
AAGGTTCAAG ATACGGATCC AGTACAAACA CCTTGCCGTC TTCATTATAG 
TCAAGACGCC TTGCCCCTAT AATCGCCATA GCAAACTCTT CGCGTCTTAC 
TTTCTTTTTC TCCTCGTACT CCTTTGCACT GTAAGGAACA CGGGTATTAA 
CATCATATCT TAGCATTTTT TCTTTAAAGA AATAGTTGTA ATAAGCGCTC 
ATATAGGGAT AAGCCCAAAA ACTCGGAGGC ACATCCGACA GGTTTCTGTA 


>NC_017304.1:3044984:3045483
CTTTGGATCT TCAACTTCTC CGCTTGAAGC ATTTATATAC TGCGGAGGTT 
TTATGGCACT GGCAGGAGGC GGCAGAATGT CACAACCTGT CGCCGAAATT 
ATCATTGTAA CCGTAACTAA AATTGCAACG CCTATTAATA TTAATTTTAT 
GTAATTACGT ATTTCGCCCA TCTTTAACCT CTCTATAACA ACGTGTAAAA 
TTTCGATTGT GCATATTATA ATCTTACATT ATAACGCAAA AAAAAAAGAT 
TACAAAATGG TTAAATTTAA ACTCAAACCG GAAGTATCAC ATCTACTCTG 
GTGCCTTTTC CGACAGTGCT TTCTATGTCT ATTTTCCCAT TGTGAAGTCT 
TACAATCTCA TCACAGATGG CAAGTCCCAA ACCACTTCCC GAAACAACAT 
TGCTTCCCTT GAAAAACCTT TGCTTAACTC TCGGCAAATC TTCCTCCGGT 
ATACCACATC CGCTGTCCTC TATTCTTATC AAAACACCGT TTTCATTTTT 


>NC_017304.1:3048696:3049195
TTCTATTGAA GTACTTCGAG TTTATTATAT ATTAAAGCTA ATATAAAATG 
GTTACAAAAA GGTTAAAATT TTAAATTTTT TTTTTGCTTT TTTCTATCTT 
CTAATGTATT TGTAGTTAAC TTTGAAAAAA CTTGAAATTA CAGGACCCAA 
TGCCGAAAAT CCTCCTATCA GAATCCAGTC ATTTAAAGAC AAAGGTACGG 
TCTTGAATAT TCCCTGGAAT AACGGTATAT ACACAACCCC CAGTATCATT 
ACAAGCGAAC ACAAAACTGC GAGCACAAGA GGTATATTGT TGAAAAGCGG 
TATTTCAAAT ATATTTTTTC TTTCCGATTT ACACTCAAAC ACATGTATAA 
GCTGGGTTAT AACCAGAGTT ACAAAGGCTG CGGTTCTCGC AACATCAACA 
TTGGACGTAA AGTTCAGTAT GCTTGCAAAT ACCGCCAGGG TGCTAAGCCC 
TATAAGAGCT CCCCGGAATA TTATAAGCTG CCACAGTCCA TTGGAGAATA 


>NC_017304.1:3055045:3055544
TATAAACTTT TATTGTTTAG TATAATTCTT TACAAATTCA AAACGAATTA 
TACTATACAT TAAATTATTT TCATCAAAAT CTATATATAG GACGGGTGAA 
CATAATTTTG TAATAAAAGA ATTTAAATTT GGCATTTTTC AAAAAGTACT 
TTACCTGTCG TAGTAATTGT GATAAAATAT TACTACGACA GACAAAGTAC 
GTCTGACGTA ATAATATTAA AGGAGGTGTT ACGGTGATTA GCAGTGATGT 
AATACGGGGT TATGTCGATA CCATTATCCT AAGCCTCCTT ATAGAAGGTG 
ATTCCTATGG GTACGAAATT TCAAAGAACA TCCGCATAAA AACAGACGAA 
CTGTACGTTA TAAAAGAAAC AACGCTTTAT TCCGCCTTCG CACGTCTCGA 
AAAAAACGGA TATATCAAAT CCTACTATGG GGAAGAAACT CAGGGCAAAA 
GAAGAACTTA CTACCGGATA ACTCCCGAGG GAATCAAATA CTACAAACAA 


>NC_017304.1:305772:306271
TTTAAAACAA GCTTGAAGTT TTCCACCGGA AACAGACTTG ACTTGGGGGT 
GGCGCTGGCA AAATTAATGG TATTTTCATT GATTTTAATA TGCCCGTTGT 
TGATTAAGTT GAGGTCGTCG CTTTGATAAA GCTCATCCAG TATAATGTTG 
CGGTCTGAGT AATTTTCGCT TTGCTTGGGC AGAACAACGG CAACATACGT 
ACCGCTTCCC GGCCTGGAAT ATACATAGCC TTTTGTTTCC AGGTGTTTGT 
AACAGGACAC TATTGTCACT GAATTGACAT TGAGCAAGGC CGACATTTGA 
CGTATTGAAG GAAGTTTCAG ATCAGCCGGA AGTATCCCGT TTTCAATCAT 
TTCGGCGATT TTGTCGCTGA GTTGCATATA TAAAGGAGTG CCTGAATTTT 
TATCAAGTTT TACAGACTTA AACAGTTCCA GCATTTCAAT CACCACGCGC 
AGCTTTTGTA CACGCAGCTA TTGTAACAGA ATAGAAGATG CGTGTAAAGA 


>NC_017304.1:3064367:3064866
TAATTATCTG CCTTCTTGTA ACTTCCAGCT CTATTACCCC GTCTGTTCCG 
TTTCTTAACA CACCGATTAC AACTTTCGTA CCCGACGGTC CCTTTATGAG 
CCCGGCCACT TCTTCCAAAG AAAGGTTCTC AACGCTTTTA CCGTCAACCT 
GGGCTATAAC ATCGCCTTTT TTTATCCCTG CTTCCTCCGC CGGTGAGGAC 
GGATACACCT TGTCTATCAC TATTTTACCG TCAACTTCCG ACATTACCAC 
ACCTATTCCC GTGTAAGAGC CGTTTATATC GGTAAAAAAG TCTTGCGACT 
CTTCCACAGT GTAATAGACG GTGTAAGAAT CCATTGTGCT GAATATGCCT 
TTCAGCGCGC CTTCCAGCAT TTGCTTTTCG GTTATTTCAC CTTTGTATTT 
GTCTTGCGCC ATGTCCATCA TGCTTTTGAA ATAGTCGGAA AACAAAATTT 
CCTTTTCTTG CGTCGTGGCT TCCTCGGCAC AGGCAATTCC CGGGCCCGTT 


>NC_017304.1:3066641:3067140
TCTTTTTTGA TAAGCCTTAC ACTGTCGCCT TTCTTTAATT CGGACGGTTT 
TATAATTTTG TTGTCCTTAA GTATAATGCT GTTTTTAAGA AGGTTAATAT 
CCATGTCTTT ACCGTCCACC CACATATGCG ATTGCAAATC GTAAACTTTT 
GAGTTCTGGA GTTTAAATCC CACCGGTTCT TGCTGTCCTT CCTGAGCCTC 
TGAACCATCG GCATTTTCTG ATATAAGTTC ATAAATTTTA CCTTTTACGT 
TAATGTTACC GTAAGGAGCA GTACTAATCA ACACAGCATC GGCACCGTGT 
GACAATACAT ATACCGTCCT GCTCTTATAG CTTGAATCAC CATAGTCGGT 
AAAGTCCCTC TGTCCTACAA CTCCGTCATC ACCTAGAATT TGCGTGTCAT 
ATGTGATTCT AAAGGTTCTG GGGGTGTTGT AGTAGTTCCA TTCAACTCCT 
TTAAGCTCTG AATAAGATTC CAAAGTAAAG TCTTTGTTCT CATTTATGTT 


>NC_017304.1:3069704:3070203
ATTAATAAAT TATTACAGGA TATTCTGTTT TGGATAACTT CCAATCCCGT 
TTATGAAGCG TATTTCACTT TAAAATATAT TTTACTTTCC GGTAATTATT 
CTTACTGATA ATCCAGGGCA ACAACTTTCG GCCAGTTTTC AATTTCATCT 
TTTTTAAGCT CTATCTCCTG CTTTCCGATA TGTTTTCCTC CTGTTGCGGA 
AAGAAAGTTT TCCACACCGT CAACGTCAAA GCTAAGAGCC GGAGTCTTGT 
AATGCATAGG TATGGTTATT TTTGGATTTA CAAGTTTCAT AACCTCAACG 
GCTCCTTTGT AATCAATTGT ATAAACTCCT CCCACCGGTA CCAGCAGCAC 
ATCCACATTT CCGATTTCCC TGACCTGGCT GTCACTTAAA ACATGTCCCA 
AATCTCCCAA ATGGCAAACG TCAATTCCAT CTATCTTGAA TTTGAAAATA 
ACATTTTTTC CCCGTTTCGC TCCTTTGCAG TCATCATGGA AAGAAGTCAC 


>NC_017304.1:306995:307494
ATATTTCTCC GTGGATTTTG TTGTGTACTT TGCTTTTGTC GCTGTTTTTG 
GGCTTCAGCA AGAGAAGAAA CGAGCTTGTG GTGCTGGAAA ACGGTGCAAA 
TTCCCACAGA AAGATACTCA AGGAGTATTC ACTGGAATTT ATAGACAATA 
TGCTTTCCAT TGTCACGGCC TGTACCGTGA TGGCATATTC CCTCTATACT 
TTTATGAGCA GCAATGAGAA CTATTACATG ATGTTGACGA TACCATATGT 
ATTGTACGGT ATTTTCAGGT ATCAGTATAT CATATACCAG AAAAAAGAGG 
GTGGGAGTCC TGAAGAGACT GTTCTTTCGG ACTTGCCCCT TATGATAAAC 
ATAATTCTCT GGGCACTTAC AAGTATAATA ATTTTATACG TTGAATAGGG 
GAAGGGGATA TATGAAAAAG TTAAGCTATT ATGTATGCAT TAGCCTGTAC 
TATTTGATAG CCAGGCATTT GCCCGGTTCG GACACTCCAT ACAGCCTTGG 


>NC_017304.1:3073070:3073569
TACATTCGTC ATCTAACTGT CCTACCTCTC TAATAAACAT ATGAAAATCA 
TTTTCTCCAC TTTTATTATC ATCTATTTCA AGTTTATAAT CAACCTTAAT 
TTCTCCGCCC GAATCGTCAA CATTTATTAA AACCGAACGG GCGGTAACTT 
TCATTGTAAA CGTACCATAC TGTGTGTCAT AATAGGAAAC ATGTTTTTGT 
CCTTCTTCGA AAATGAACTG GGCATTGACC GTACCAAACC TCATCAACGT 
TACAACACCG TCGGAAATTT TAAGGGTGGT GGTTGTCCCT TCCATGCCCG 
TCACTTCACT TTCCTTGTAT GTCACATAAT AGGCATTTCC CTTTTTATAA 
TATTTGCCTT CCGTAACAAG TTCTAGTACA TTTTTGTCAT TGTTTTCCGA 
AGTCTGAACC CCTTTTACAG AAATAATAAC ATTTTTATTC ACGGTTTCCC 
GCCTCCGTTC TTGCCGGCAA GACTTTTCGT CCCACCGGAA ATTTGCGAAT 


>NC_017304.1:3076584:3077083
AAAGCCATGT GATTCTGTGC TTGGCCAATA CCAACGCGTT TGTCTTCAAA 
TACTCTTTTT CGGAAGGCTG AATGGCCGCC ATTTTCTGGA AATCTTCAGT 
ATTTTCCTGC TCAATAACAT CCACAATATC ATCTATTGTC ACTATACCGA 
CCAGTCTTCG TTCATTATCA ACCACAGGCA TGGAAAGAAA ATCATATTTT 
TTAAACAATG CTGCAATTTC TTCCTGCTTG TCATGTGTGT TTACATATAT 
TACATCTGCA TCCATGATGT CTTTAATTAC CACGGACTCG TCACTTAATA 
TCAGCTTTCT GATTGATATT ACACCTTCAA GTTTTCTGGA GTCATCCAAA 
ATATAGCAAG TATCAATCGT CTCTTTGTCT ATCCCTGTCT CCTTGATATG 
CTGCAAAGCC TGTTTTACCG TCATTTCCTT TTTCAAGTCG ACATACTCTA 
TGGTCATTAT GCTCCCGGCC GAGTTTTCAG GATAGTTCAA AAACTGGTTT 


>NC_017304.1:308303:308802
GTCAGGGTAA TGTATACCAA CCACTTTATT ATGAGAAACA ATCTTCCCAT 
CAGGATTGCC AACAGAATTA TCACGCCTTT GGAATCCAAT ATTATTGCTG 
TGTGCAACCG GGGACGGGAC ATGATGATTT CCAACGGTAT AAATCCAAAG 
AAGATTAAAG TGATATTCAA CGGAGTTGAC GTAAAATACT GGAGTGAGCC 
GGTGGAATCA ACGGTAAGAG AAGAGTTTCA GATAGATGAC GATGTGTTTG 
TAATGCTTTG TGCCTCAAGA TTTGCCCATG ACAAAGGACA CAAATTTTTA 
ATCAATGCTC TTTATGAGCT GAAAAAAATG ACCAATCGGA AGTTCAAGTG 
CATCCTGTCA AACGACGGGC CGCTGCTTGA AGAGTGCAAA AAACAGGTTG 
AGGACATGGG CCTTTCCGAC GTTGTGATAT TTGCGGGATT TCGGAAGGAT 
ATAAAAAATC TTATATACGG GTGCGACCTT TATATTAATT CTTCCGAGCA 


>NC_017304.1:3087273:3087772
AATATTTCAT TCTCAAATCA ACAATACTTA TTAATAAAAA AATATTTTTT 
GACAAAGGAG AATGGCTTTG CGAAAAAGGG TATTATCAAT CATTGTAATA 
ATAACAATAC TGTCAATTTT AAGTTCAGCC GTCGTTTTTT GGGAGGAAAT 
ATACAGTTTA TACGGTTACA GCAAGGCTGC ACTGTCATAT TACGGCTCAA 
CCGGGCAGGA AGTTAAAAAC ATTCAGTACA AGCTTGCAAT TTGGAAGTAT 
TACAATGGCA AAATAGACGG AATTTACGGT TACAAGACTT ACATGGCGGT 
CCGCAAATTC CAGGCCAAAA ACGGCCTGAA GGTGGACGGA ATAGCGGGTC 
CGGAAACATT GGCGGCTTTG GGACTCCCTA CCGGACAAGC TGCCAAAGCA 
ACATCCGCCC AGCCGTCAAG CAACAGGAAT CTGGATCTTC TTGCCCACCT 
CGTTTACGGC GAAGCGCGGG GAGAGCCTTA TATCGGACAA GTGGCAGTTG 


>NC_017304.1:3093033:3093532
TCCAGCCTTT TAATTTCCCT TGCCATATCC AGCGCTTGCA CAAACAAGTC 
TGAGTTTCTT ACAAATCTCA GGTTTTCATC AAATATTCCC GAATACAGAC 
CGGCAAGATT TATGATATCC ACAGGCATCT GAAAAATGTA CTGACCCTTG 
GATTTCAGCT TTTTCGCTAT AGCCATAAGA TTTTCGCTTT TTTCAATAAA 
TTTGGCAAGT TCTTCAGGTT CCGACGGAAA ACCGTTTTCC TCCATTACAT 
CCGCCCGGTA AAAAGTCACA ACGGGTGATG TCAGGAAAGT CATTGCCAAA 
AGACGCTTTC CGTCAAGTGA TTTATTGCTT TCCCATATAT CCTTCGGAAA 
ATCTTTTTCG TACCTTCCTG CATAATAAGG CTCTTTGAGC AAATCTTCAA 
GATATTCTCC CGTGGTAAAC TGACTGTAAT AAGCGCTGTC AAAAAACAAT 
ATGTCAGGCC CTTCTCCCGC TGCCAACGCT TTTTTATATA CATTGCCCAT 


>NC_017304.1:3094608:3095107
TTAAGCATAT CTTCAAGTCT TTCTCCATTG TTTACACAGT TGTGATGATG 
CACATCCAGC ACCATTGGAA CCTTCAGCTC CTTGCAGATG TCAAGCACAT 
CCCTGGCAGT ATATATCTTG TCGTCATTCT CAAAGATCAG CCTTTTTCTG 
ATTCTGTCAG GGAGGATGGC ATAGTTTTCT TTAAACCTTT CAACAGACGT 
TTGTTTGTTT TTGTAAAGCC CGCCTATGTG CATTACCAGC TTGTATTTGT 
AATCTTCAAG ACCCATGGCT TCAAACAGTT TTACGTGATA ATCAAGGTCC 
CGCACCGAAG CTTCAAAAAC CTCTTTTGAA GGTGAGTTGA GCAATGTGTA 
GTGGTCCGGA TGGGCGCTTA CCCTGAAATT GTTTTCCTTT ACAAAGTCAC 
CGAGACTCTT AAACTCATTT CTAAACTCCC CGACATAGTC CCAGTGTGAT 
ACCATGGGAT GTGTGGCCAA AGGCACAAGT TTTGATGTAA AACGGTACAC 


>NC_017304.1:3098600:3099099
CATGTATGGT TACGTCATGG ACGACTATTG GTGTGACATC GGCGACCTTC 
AGGCTTATCT TCAGGCCCAT TATGATGTCC TTGAAGGCAA AATCCAGCTT 
GATATAAACG GAACTGAAAT TCAAAAAGGT GTTTGGGTCG GCTCGGGTGC 
AATCATCGAG CCCGGTGCGA TACTCAACCC CCCCTGTGTT ATCGGAGACA 
ACTGCCGCAT AGAAAGCGGT GCGGTAATCG ACAGCTTGAG TGTCATCGGA 
AATAATAATG TGATTGAAAG GGACAGTTCC GTAAAACGCA GTGTTATTTG 
GGACGGCAAC TACATTGAGT ATGGCTCGGA AATTCGTGGT GCCATTTTGT 
GCAGCAAGAC AAACCTCAAG CGCTATGTAC ATATATTTGA AAATGCCATT 
GTGGGAGACA ATTGTTTGAT TAACGAAAGG GTCGTTATCA AACCCAATAT 
AAAAATATGG CCGCAAAAAA CCGTTGAACC CTTCGCCATA GTGGACAGAA 


>NC_017304.1:3101915:3102414
TCTTTCCTTC ATACTTTTAA TCATGTTAAA TACCGCATTG GACTTTGGAC 
CCAAGTCTTC AATATTATAA TCATTGTAGA AAAGAAGTGC ATCGGGATCT 
GCTTCTCTTG CATACCTGAA AGCATAGTCA AGGTAGTCCT GACCGATTAC 
ATTTCTCCAT ATGCTGCTTC TTAAGCCGTT GCCGGAATCA TCCATACATT 
CGTTTGCCAC ATCCCACTCA ACAATTTTAC CTTTGTAATG GGTCATAACA 
GTGGTAATGT GATTTTTCAT TACCGCAAGC AGCGAATCCC GGTTCCAGTT 
ACCGTTTGTA AGCCATGACG GGTTTTGATT GTGCCAAATC AACGTATGTC 
CCCTCATCTG CATACCGTTT CTTTCTGCAA AAGCAAGCAA CTGGTCTCCT 
TTCGAAAAAT CAAAAACGTT TTGTCTCGGC TGCAAAGCAT CAAACTTCAT 
TTCATTTTCA CATACAACCA TTGAAAATTC TCTTTGCAAA ATGCTGTTGT 


>NC_017304.1:3116018:3116517
TCAACATCGA TACCGATAAG CTTTTCCGCT TTGTTTAAAT TTACAAGAGC 
ATCATCGTAC CTTCCAATAT CAAAGCAAAG GATTCCAAGC AAGTTGTAAA 
GCTGAACAAG ATTTTCCGGA GTACATCCTA ACTCTTCTGC CTTCGCAAGA 
TTTTTCAGGG CATCGGAAAA TCTTTCAGCG GAAGCTAACG CAAATCCAAG 
GTCATAATAC CTGTTGCCGT TGTCAGGATC ATATTTGACA GCTGTCCTGT 
AATACTCAAT GGCCTCATCA TAACGGTCCA ATGACATGCA AGCGTTTCCG 
GCGCATCTGT ATGCGTCAGG ATTGTCCGGC GCCAGGGATA TTGCCTGTCT 
GGCCAGCCTT AAAGCCGTTT CGTTTTCCTG GTTTAGAAAA GCCAGATGCG 
AATCAGCTAT TATATCTTTT ACATTTATAT TCATAAGTTA CCTCCATAAG 
GTTCTTCCCT TGCACGTTTA AACTCATTAA ATGAATTGTG ATGGTTTTTT 


>NC_017304.1:3125166:3125665
TGTACTGGTT TTATTGTTTC ATAAATCTTT TCTGATGTAG TACTCCAAAT 
ATGCTCTGGT GAAGGATAGT TTTCCCAGAA GCATAGTGCA CTTTTGCCAT 
CAACCTGTGC AAATAATTTC TTATAGGATG GATAACTATA AGACAACTGA 
CTGTGTAATT GGTTTTTGTT CATAACATTG TTTTTTACTA TCATATCCCG 
TCTTTTTACC AACTGCCGAA TTGCCCAGTA TACATCCTCA TGTTTTGCAT 
CCTGTAATGT ATCCACCATA TCCCTTAATA CCCTTGCAAC ACAATAGGCA 
TCATAGGAAT CATCCTTGTA TACAATAGGA TTTGAAAGCC TTACTGCACT 
GGTATAGGCT GGATTCACAT GTTTGACTTC AAACTTCCTT CCTGTAAGGT 
ATGAAGCCAG ATTACGCCCA AAACCTCTGG TATCCTCAAG TCCAAATACA 
AAGTCTCTTG TACCACATAT TTTCCTGATA TCCTCAACAA ATGCTGGAAA 


>NC_017304.1:3127134:3127633
CTTTCATTTT CTGCAATCTG CTTACCACTG TATATGATAA GATAGCTTAT 
ATCCTTTTGC TCTGTGAGCT GTTTTACTCT TTTTGTAATA TCTTTTATAC 
CCCCAAAAGT TATAATGATA CTGTCTACTT GGATATTCTC CTGACAACAT 
ACTGTTGTTA ATTGCGCTAC CTGTGCTGCC ATTACTTCAA GGTCTGCTTT 
TGCTGTACTT GCTGGTCTTA CTGCTATTAT AGCTTTAGGT AACAACTGCA 
CAGGTGGTCT TACTGTTCTT ATATCTTTAC TCATTATTAC TCCCCCTCTC 
TTTTAACTGC ATCTGCTACA TTAGTAAATG CGCTCACATC CAATAGAATC 
ATATCCTCTG ATACAAATTT AAACTCCACT ACCAAATAGT AATATTTATT 
AAGTATCCTA AGAATATCTA TATCTGCCTT ATAATGATAC CAAAAATTAA 
GACAGACAAA ACAGCCCAAA TAAGTTAGAA TGGAACTATG GAAAAGAGAA 


>NC_017304.1:3139047:3139546
TTCAGAGAAA TGGGAGAAGA AATACCCGGC AGCTATGAAG AGCTGGAAGA 
GCAATTGGGA TGTTATTTGT CCATTTTTTA AGTATTCGGA GGAACTACGT 
AAAATCATGT ATACGACCAA TACTATTGAG AGCCTGAATA GCAGTTATAG 
AAGGATAAAC AAATCAAGGA CAGTATTTCC TGGCGACCAG TCACTTTTAA 
AGAGCATATA TTTAGCTACA GTAAAGATTA CTTCAAAATG GACGATGCGT 
TACAAAAACT GGAGGTTGAT ACTGGGACAG CTACAGATTA TGTTCGAAGG 
GCGTATATAG TATAATCAAG GGGTTCAGGG AAACTCTGGT TTCCTGAACC 
CCCCTGTAAT ATTTTATACG CATCATCTTT GTCAAATTTT TCTTTTGTAA 
GAATTTCTTA TCAGAAATTC TTTTGAATCT ATAAAATTTG ACAAAGCAGA 
CTTTCGAGTC TTAAAATATA TTTAAACACT AACATAGAAG GAAAATTAGT 


>NC_017304.1:3141243:3141742
TCTCCAACTC AGGATTACCC GGTATACCAT ATACCACCGT TTCTTCTTCC 
TTATCTTCCT CTTCCTTTGG TACACTATAC CAACTCAAAT CAAAGGTCAT 
TCCATTTTTA TAGTGTGCCA AATCATAAGG ATAATGGTTG TTGTCTTTTA 
ACGCACTGTC GTCCAGCCCC AGTATCTTGG CCAGTGCCGC TGTATCAAAA 
CTCCAAAAAC CATAATAGCC AGGTTCCTTA TGGGCATTCC TCCACCCAAA 
GTCGTAATGT CCCTTGAACC ATTCTTTTCC CATGTATTTT TCAAGCCTTT 
TTGATGCCGC TTCCTTGTCT TTGTCGTGTA ATGCTATTTT TATAATCTCT 
GCTGTCTTTT CATACGGGTT CTTTTTTTCA TATTTCGTTG TACTGTGGTT 
CCAACCTATA TCACAAGCTT TCAATAGAAA ATCCATAAGT GCGTCTTCTA 
TTCTTTGCCT TTCTATAACT CTTGCCAGTC TTTTTAACAC TTCTTTATCC 


>NC_017304.1:314627:315126
GGAGACGTAA AAGTCGGAGA TGAAGCCGTG CTTATCGGAA AGCAGAAAGA 
TAACGAAATA AAAGTCGAGG ACCTGGCAAA AAGTGTTGGG ACAATAAATT 
ACGAACTGGT AAGCATAATA GGAAAGAGAA TTCCCAGAGT TTACCTGAAA 
GAAGGGAAGA TATACAATGT ATTAAATTAT TTGATATAAG GAGTTATATA 
ATTCGAAAAT ATAGAAAAAA TATAAATAAA ATGTATTTGA AATATTGTCA 
TAATAATGTT ATTGATAATA TAATAAAATA TACAGGTTCG GTTAACAAAC 
ACATGATTTG TCTGTCAATC CATAACAAAT ATCAAAGTTT TATGTATAAT 
ATGGGGTAAA TGACAAAAAA ATAATTTTAG AGACAGAATT ACTGCAGTGC 
TGCAGGTAAG CTCATGGGGG TTCAACCTTT GTTAAGTCTG AAATGATTTT 
GCCAACAATT ACATAGGCGC GCGAAGGCAA GTAATTAAAT TTTAATTTGA 


>NC_017304.1:3150679:3151178
ATCATTAACG AGCTTTTTCC TTTCAAATAT CCCATAAAAC TTGATACACT 
TATTTTTGGT GGTATACTAA CTAACATATG TATATGATCG GGACAAAGGC 
TTGCTTCTAT TATTTCTACT CCTTTCATTT CGCATAGCTT TCTTAATATT 
TGCCCTATGT CTTTCTTTAT TTTACCGTAT ATTACTTGTC TCCTATATTT 
TGGTACAAAT ACTATATGGT ATTTACAATT CCATTGCGTA TGTGCTAAAC 
TAGCATTATC ACGCATCGTG ATACCTCCTT TGTTTTTAAT GTAGTTGGCG 
AACCTACATT ATTGTAACAA AGGAGGTTAC TTTTTTCTAC TCATAGACAC 
TGTCTCTTTA GAACCACTGG CATAGCCAGT GGTTTTCTTT AAACAATAAT 
GCCAGGAAAC TTTTCTGCCT TTTCCTGGCA TTATTATATT ATTTCTATTC 
TGAAAAAGCA AGTAGAACGT ACCTATTTTA CAAATCAAGC CGCCAGCTCG 


>NC_017304.1:3153078:3153577
AATACTTTTG TAACCTTTCT AACAAGGTTC TGATCCATTT CCGAAACTAT 
CCATCCGTTT TCAAGAACAT CACCTACTTT ATAGCCTTTG TTGGCAATCA 
AAGTGCTCTT TCTCTCAAAG GATTCTTTTT CCGAACTCAG TGAAAATCCT 
ATTTCCTTTA TACCCGAGTC ATAATCCGAG ATTGTGACAG TAAAGCTCAT 
GTCGGTGACA TACAATTTGT TCCCCTCGGC ATCACTGTAG TTTGTAGTCG 
TATTGTTTGT AATGCTGATC TCCGGAGCAA CATCATCACT TACAAATCCT 
CCCGGAGTCA CTTCCCGTGA TTTGTTGCCG GCATTGTCAA ATGCCGCTAC 
AAATATCTGT CCTTTAAAAC CTTTTGGAAC AGATATAACC GCTGTACCGT 
CCGCAATAAT TTGAGTTCCT TTTTTCTCTT CAGATTTTTT CCCGTTATCG 
TACGATACAA GACGGTAGTT TATCTTGTCA AGCCCTGAAG AAGGTTTGTT 


>NC_017304.1:3157414:3157913
GGACTAAAAT CAGAGGCGAA TTATACTGCA AGTCAAGGGC ACTTTCAATT 
CCCGCATACC AACCTGTAAA CTTAAGAACT GCAAAAACCG CTGCAAGAAC 
CGCCAATGAT ATTAACAAGG TCTTTGCATA AGAAGTCAAT ATGTACTTTA 
CTATCAAATA CTTCTCAAGT AACTTTTTCA CTCCTCCGCC CCCTTTTCGG 
CTATCTCTTC GAACTGTTCC CGTATTTCAT GTCTGTTTAA TCCTGTTTCT 
TTTGTAATTA TATTAATATT TTTATCATTA TCAAGTGTAT TTTTAAGCTT 
AATCACTGCA TTGCGTAATT CAACATTGTT TTTGTATTTC ATCAAAGTTT 
CATATGCCTT TGTAATGTCG GTTTTCCCCA CTTCAACATT AAAGATTGCT 
TTTGCCAATT CATAACCTGC GCTCTCTTCC CCTCCTTCAA GTTTTATAAT 
CTCCACGGAA ATTTCTTTGA ATTTTCTTGT GTCAGCGTTG ATCATAATCT 


>NC_017304.1:3163649:3164148
GCTGATATCA AAGGTTACTT CATATCGCTG CCATTGTCCA TTCACTGTTA 
CCGATTTTTT TGGGTTTTTT TCGATGAGAG AATACCCTTC GTATCTTACA 
TAGTGTGGTC GTACCTCTAC CGTAGTTTTG TTTCCGTTAT AACTTCTTGC 
TTCAAAGCTG ATAGTATATA CCCCCGCACC ATATTTTTCC AATTCATCTG 
TTACAACAGT GTATAATCCT TGATTGTAAA TATTACTGGT AACAATACAA 
CGCAATACAA CTTCACCATT ATCAACATAT GGTTTGAGTG TTGCACCCGG 
ATTGCTATAA GGATTATATC GACATGCAAA GGAATAGTCT TTCAATAGAT 
TTTTACTGCT ATCCACTACA GGAGAGAGAA TCACAGCCGA TTTTTCGCTG 
TCATATACAG CTTTTGTATA ATAACGATTT ATTTCATCAA GAGAAATATA 
TTTGATACCG TTTTGCGTTG TTCCTTTTGT GTTTGCATTT ATTTTGATAT 


>NC_017304.1:3164605:3165104
CATCAACACA GTCCAGGTTG TTGAATGTAA CGTTCTTTAC AACAGATTGT 
ATCTTTGCTC CGTTATACCA GTTATTTATA ATTCCCTCAT CAGCACGGAA 
TACATAGATA TCTGTAAATT CTACATCATA GGGAAGCGTA TGCTGTGGAA 
AAAATGCGGC ACATGTTGTT CCCATGATAC AGTTGCTGAT GCGATGATAC 
CCATAACCGC CGCTATATGT AAATCCATTG TCGCTGACAT ACCAAAAGCA 
ATTTGTAATG GTTACATTTC CAGCACCGAC TGCAACACCG TCAGTACGGA 
TTCTTGCTGT CAGACACTTA ACATTTTTGA TGAGATGGTT AGTACCTAGA 
AGATACATAT GGTATCCTTG AGAATCTATA ATTTTTACAT CTTTAATTGT 
AAAATTGTTA CCGTTCACGT CCATATAGAT GTTCGTTCTA TCCTCTGTCA 
CGGATGCGTC ATGCAAGTCA CTAAATGGGT CAAGCAAGAT TCCATGTCCG 


>NC_017304.1:3166615:3167114
TTTCCAAGAG GGGAATTTAG AAAACGCCGG ATTCTGGCTG CATCCACACT 
CTGTGCCTGT TGAGGTGTCA ACAAATTTTT TGCCACCATT TCTTCAATCT 
GGGCTTCAAT ATCCTCCCTA CCGTAATCCA AGTGCTGCAT GACAAAGTGA 
AGTATCGTGC CCTTCTCGGC ATAAGTCAGG CCTTTCTTTT CCTCCAAAAA 
CATTGGCTTT TTCACCAAAA CCGGCATGTA ATCCGGAAAT TGCATTACAT 
CTTCCGAAAC CATCTCGTTG TAACGCCTTT TCAGCTCCGT CACTGAAACC 
TTTGCAGGCA CTTTGGAAGC TTTAACGTAA GGATAACTCC AGCTTAGCCT 
TCTTGCTGTT TCTTCTGCAT ATTCCGAAGG CTCTTCTTTT TCCAAACTGT 
CCAGCCACTT TATAAACTCA CTTTCTCCCT GTTCCTCCGA AACTCCGCTG 
CTTTGCACAT CGGTTTTATT CCATATCTTT ACACTCCACA CCGACGGGTC 


>NC_017304.1:3172864:3173363
TATTTGATAT TCCTGGGGAG TAAACCCGGT AAAACCGTCA ATCCAGATTT 
CGGCACCGTC GTAAAGGGGA ATGGAGCCAA GCTTTTTTGC CGCCAAAGTC 
AGGTCGTCAT CCGGATCCCT GTATCTTTCC GCAATGGTCT TTTCAAACAG 
GTCATATATC GCAGTAAGCT CCATAAGCTT TTCCTTCATA GGATTATCCT 
CTTCAAGTTC TTTACTCACC TTTTCCAAGT CTTCCGGTGT AACATTATAT 
TTCTTGAATT CTGTAATAAG AGTGGACAAC GTATTGACAA AACCCTGCCG 
GTCAGCAGTT TTGGAAAACA CTCTAAAGCT ACCTTTCATT TTGTCCAAAA 
TCCTGTAAAG AATCATGCAT TTGCCTGCCG AGTGGATATG GGGATAGGTA 
ATACCACCCG CTTCATTGAA TGTTCTGTAA GCAATACGGC TAAAGCTCAA 
TACCTCGGTC TTCAGGATAC CCCCTGTCCC AAGTACGCTG ATAAGGTCTC 


>NC_017304.1:3205278:3205777
TGATGGCAAA TTTCAACGAT GCCAGGGCAG AGGGTATTGG CTTGATCCAC 
TTCCTCATAA GACTGGTAGT GGGAGCCGTT GTACTTGCAG TCACGGCAGC 
TTTGACCCCG GGCTTTTCAA TAACAGGCTT CTGGCCGCTT ATTTTGGGTG 
CAATTGTCCT TGCAGCACTT GACTATATTG CATTAAGATT CCTCGGTATA 
CATGCCAGTC CGTACGGAAG GGGAATTACC GGCTTTGTTC TTGCAGCCGT 
AATAATATAT ATCACTCAAT TCTTCGTTGC GGGATATAGC GTTACTCTGC 
TTGGTGCCGT AATAGGAGCA TTGGTTTACG GAATAATCGA CGCCATAATT 
CCGGGAAGAG GTATGTAAAA CCAGATATCA AACATGATAA AGGGCCTCAA 
GTTTCCTTGA GGCCCTTTAT CACATTTGCA CTCAAAATGC CGTTCCCCTA 
TATTTTGACA CCTAGCCCTC GCTAGGTGGG TGTTCTGTTG AAAGCCTCTG 


>NC_017304.1:3209450:3209949
GTTCGGCCCG TTTTCGCGTG TTTAAGGTTC AGATCTGGCT CTTGTTTTCA 
CTTCTTACCA TGTTTACCAT GCACAATTCA CATTCCGAAC ATATGACAAC 
CTTGCCCCAG AAGACATTTT TTATCGTTTC AAGAAGCTCT TTGTTTCTAA 
AAGATTTGGC TCCATGTATC ACGAGTTTTC TTGGGGCCAT GGTGATAAGA 
GAACTTACGA GAAGATCGTC ATAATTGATT TCTCCTTCGG GTATGTCGTT 
TACAAACTCC TGAAGACATT CATTGGTAAT TTCATTTTTG TTCTCGTCAA 
GCAGTACATA TTTGTTGTCA TAACCCGCAA TTATATGAAC GGCATTGAAT 
TTGGGCTCCT GTATGTCCAC AAAATACCTC AAAAGCCGTA TAAATTCCCT 
GTATTCCCTT TCCATTAGGA AATCGTCCAC GGCTTTTTCA ACTATTTCTT 
CAAGGTCTTT CATATAATCC TTCAGGCGAA AATTTACAAA CCCGTCCAGT 


>NC_017304.1:3218020:3218519
GACAGACCTC GCACTATTGC CGACGATATA ATGGACAGTC TCAGATACAA 
TGCCATTTCC TATCACTTCA ACAAAGATAT GGAAGAAATT TTTTGGATTA 
AGAGGGTCAT CGGCAAAGCC GGCGACAGGC TTGAATTCAA AAACGGAAAA 
GTTTACAGGG ACGGTGTGCC GCTGGATGAA CCTTATGTAA AAGAACCAAT 
GCTTTACACT TCCGATGAAG TAATAGTCGT TCCGGAAGGT CATATTTTTG 
TAATGGGAGA CAACAGAAAC AATAGTTTCG ACAGCAGGAT GGTCGGACCT 
ATTCCTGTTG ATCACGTAAT AGGAAAGTAT ATCTTTAAAT TTTGATTTTT 
TAACAATAAT TTCTGTAGAA TAGTTTCTGT GCTTATATGG AATAATTTCG 
TGTTTTAATA AAGGGGCTAT TCAGCCCCTT TACTTTTTAC AGCCTTGATT 
CAGAGTGTTT TAATTTAAAG CATACTCTTT ATTTAAATCA TATTCTTTAC 


>NC_017304.1:3229775:3230274
ATGTTAGGAC CGTATGCGGA TACAAGGTCG TTGTGTACAG GGTCGGATCC 
AACTCTTACG GTATCAAACT TCAACTCTGA AGGATAGTAT GAAGGATCCT 
CATATTCGTC AGCATATGTG GCAGGGCTGT TTGGATTGTA AGAAGACATA 
CCCGGCTGCT CTGTGCTGTC AGGAATTATC CAATCCTCCA TAACTTTCCA 
TGCTGTTTCT ACTCCGGACC AGTTGCCTGT GAGATTTCCA TACATTGCTT 
CAAGCCATAC ATAATAGCTG AAAGCCTCAC TGGTAGTAAC GTGACCGTAG 
TCCGGCGCTT CAACGATCAA TGTTTCAATT GAGTGATAAG GAATTCCCTC 
GTCTGGGCTG AAATATCCGT TCTTAGGATC TTTAATTTTT CCGTAGAGTT 
CAAGGAAAAG ATCCTTATAA GATGTCCCAT CTTTTGTAGG TGCCTTTGTA 
GGACCTGCGA ATGCAGTTGT GGGTATCATT ATGGATACCA GCATTGCAAC 


>NC_017304.1:3231066:3231565
AACCAAGTCT GACTTTAATA GTACTACAAA CATGAAATAA CGGTGAACCC 
GGCCTGCCAA AAATAAAAAA GCCTACGGCG CAGTTAAAAG CCATAGACTA 
AAAATATCTT GCCAAAGAAT ATTAAAATAT TAAAACTTCA TTTTTCCTCG 
TTTTGCTCAG CGGGGCATTC GCTCCCGCAG CTTTCTTCCT TGTTCTCTCC 
GGTAGTTTCC TTGCTGCACT CAACATTATT TTCCACATTA CTTTCCGCAT 
TACATTCGGG ATTACATCCG GTACTGTTTT CCGCCTTGTC CTGTTCTCCG 
GGTTCAGTAT TATTCTCCCT TCTGTTCTCT TCTTTTGATT CCGCGGAAGA 
TACAACCACT TCCTGTTTTG TGCCGCATTT GGGGCAATAA GCAACCTCTT 
CAGGAAGTTC TCCTTTGCAT GACGGACAGA TTTTTACACC TTTTATTTTC 
AAAATCTGCT GCTTCATTTT CTCGATATTT TTCTTCATGT CCGAAACTTT 


>NC_017304.1:3239113:3239612
TGTCGTTGGT TATTTTCAAA AGCTTCCACA GTTCCTTGAT TCCGGCCACA 
ATTTCATCCA CATACTGTTT CGGGGTAACT CCCTTTTCCT TCGCCTTGCG 
TTCAATCTTC TGTCCATGCT CATCCGTTCC CGTAAGAAAC ATTACATCGT 
AACCTTTCAG CCTTTTGTAT CTTGCCACGG CATCCGCCGC AACAGTAGTG 
TATGAGTGGC CTATATGTAA CTTGTCGCTC GGGTAATAAA TGGGCGTTGT 
AATGTAAAAA GTCTTTCTAT CCATCTATTT TCCTCCTTGT ATAAATAAAA 
CATTACTGGA TAATAGTTTC TGATTAATTA TTGCCGTTCA AACTTGCCAT 
TAATACTAAT ATACATATAT ACTATTTATT TTTCAAGGAA ATTGAGATTA 
TTGAACCAAT TTTTTCACAA TTCCTTTCAT AATCTTTTTA ATGCACGCAT 
AAAATGGGAA GAATAATATT ATATTGAAGC GGAAAATATT TTTCGGCTTT 


>NC_017304.1:3241569:3242068
CCCGACGCAG GATGTCCCTT CGGTATCCCC GGAAACAAAA ACTCCATAAC 
AGGCCTTACG GTCTTTGCGA TGCTTCTTAC AATTCCGCTC TTTTCCGCAA 
CCTCCATAAG TCCCGTCCAC AGACACATAA TTCCTAAAAG ACCTATGCTT 
ATCTCCACGG CATTTTTGGA TGAGTCCACC ACCGCCTGTG TAATCTCATC 
AACTCTTCCG TTCATTATGC CGACCACAAA ACCCGTCACA AGCATTACAA 
ACCAGATATA ATTTAACACA GCGCAAGCCC CGTTTAAACG TATTAATACT 
AAATAATGTA TATGAGACGA TTTAGGACAA TATACCACTC CCAAATTTCA 
AATTAACCCA TCAATTTCAA TTTTTGCGGC ATGATTAAAT TGTCGAATTT 
CAGAATATGA TTTTTAAATG AATTTGCCAG TTATATATTG GTTTAATATA 
CTTTTATTTA CATAGCTTAA TTTAAGCAAA AGTATTCCTA TTTGTTTTAT 


>NC_017304.1:324401:324900
TCTATTCTCC GTTGGCATAT GTTTTGTCCG GAATATTTGT ATTGGTTTTC 
GGAATATACT TTTTAACTCA GACAATGTCC AAAGTGGGAC AGGGTATTGC 
CCAGTTTGTG TTTGGTGGAC AGCTTTATTT TGCAAGTTTT TGGCTTGTCA 
TGTTGATTCC CATATTGACA ATGAGAGTGT TTGCTGAAGA GAGAAGAAAC 
GGAACGGAAG TTTTGTTGAT GACTTCACCG GTGAGTGTTC CTCAAATAGT 
AATAGGAAAA TTTCTTGCAG CATTTACCGT ATTTTTAACC ATGACGGCGC 
TGACGGCAAT TTTCCCTATT ATAATATCCA TAAAAGGTGA GCTGGTTCTT 
TCAGCCGCAT TATCCAGTTA TCTCGGCTTT ATATTGTTGG GAGCTTCGTT 
TGTGGCTTTT GGACTTTTTA CTTCTTCCAT AACGGAGAGT CAGATAATAG 
CCGCAGTGCT GGGAACCGTA ACGCTGTTCT TTATACTGCT TATAGACCAG 


>NC_017304.1:325347:325846
TATTCTTGTG GAATTTTTGG ACAAGTACGA CAAGTTTGAC AAAGTAAACG 
TAAAATTTGT TGACCCGGAC AAGAATCCTG ATATAGTAAA AGAACTGAAC 
AAATCCGGTA CATTAAATCC CCAGCAGAAT GAGATTATTG TAAGAAGCGG 
AGACAAGGTA AAGAAAGTTA CCATATATGA TATTTTCCAG CAGGACTATT 
ACGGACCGAT GATGTTTATG GGCGAGCAGG CGATAACCGG GGCAATCAAG 
TATGTTACCA GCGAGACCAT ACCCACGGTG TATTTTATTG ACGCCCACAG 
CAAAAGAAAG CTGGAGTCGG ATTACACATA TCTTCAAAAA GCTCTTGAGA 
ACAACGGCTA TGAAGTCAAG AAACTCGACC TTACAAGGCA GGAAAAAGTG 
CCCGAAGACA CCACTGTATT GTTTTTTGCA CCTCCCACCC AGGATTTGTC 
GGTGGCAGAA AGGGATAAAG TCCTTGATTA TCTGAAAGGC GGCGGAAACG 


>NC_017304.1:3259166:3259665
GGGGTTCGGA AGTTGAAGAG GCCATGGTAA GGCAAGTTGT GAAAGATGCA 
GGGGGAGACC CGGACAAAGT GCAAATCGTT ACCATCGGCA CAGCGGATTT 
CCTTCAGGCA TGTGAAACCG GCCAAATTGA TTTTGCCTGG ATTTTCGAAG 
GCTGGGATTT CATCAATGCC GCCAACAAGG GAGTCGAACT AAACTATATT 
CCCTTAAGGG AACTTTCCGA AACCTTTGAC TACTACACCC CGGTAATTGT 
TACAAATGAG GATAACATAA AGAATAATCC CGAACTTGTG AAAAAATTCA 
TGAGAGCCGT GGAAAAGGGC TATAAATTCG CCATGGAAAA TCCCGATGAA 
GCGGCGGAAT GCCTGCTTCA ACTGGCACCG GAGCTTGACC GGAAGCTTGT 
GGTAAAAAGC CAGCGCTTTT TGGCCTCAAA GTATCAGGAT GACGCTCCCT 
ATTGGGGAAT GCAGAAAAAA GAAGTATGGG AAAGGTACAT GAACTGGCTT 


>NC_017304.1:3266210:3266709
TTCATATCCG TCATCGGTAA GATCGGACAA TATCCCTGTG TCCGCATCAT 
ACACTCCTAC AATTTTGTAT TTTTTGTCCC CAAGAACAAG CCTGTTGCCG 
ATTATGTCCT CGGTCATGTA AAGCTTTCGC GCAAGCTCGC TGCTGACAAC 
CGCTGCGTTT TCCCCGTTTT CCACCATGTC CGAATCCAGA AACATTCCCT 
TTTCTATTGT CATGCAAGGA AAAAAATTAA TATAGTTTTC ATCGGTCATA 
ATTACTTTTG CATCCAACGA CCTTTGACTC AATTCAGCCA TAGCCGTAAA 
CTCAAGTACA ATTGCCGCTG AAGTGTCTCC CTCGTCATAG TCTTGTATTA 
TCTTTTCATA GTCCTTAAAA GAGATACCCG GTTCACCGTT TTCTCCTACA 
TAGACAGCCT CCACCCTTTT TCGCATTTCT CCCATAATCT TCTCATCAAA 
AGTAGCTGTA AGGCTTCTTA AAACACTAAC CAGACAAGTT ACAAATAAAA 


>NC_017304.1:326846:327345
ACAGTATGGT CTTGACAATC CTGTAACGGT AACGCTGAAA TTTTCGGACG 
GTACGGTTGC GGAAATAGAA GTGGGTGATC AAACACCTAC AGGAAGCGGA 
TACTATATAA GAGAAAAAGG GAAAAACAAA GTATATACAA TTGCCTATTA 
CGCAGGAAAC ATACTCAAGG CAAACGAAAA CAGCATCCGG AACAGGTTTG 
TTCTTGATGT CACATCACAG GATGTAACGG AGCTGGCTGT AACAAAGAAG 
GGAAAACGGT CCTTTAAACT TGTAAAGTCG GATGACAAGG GATGGCATAT 
GACAGAGCCC ATAGAGGCAA ACGCCAACAT GGTCAGGCTG AATACGGCCC 
TGGAGGCGCT TGTGAGGGCG GAAGTTATAG ATTATATTGA GAAGGATGTT 
AAAGACCTTT CAAAATACGG GCTTGACAAT CCGTCCTATG TTGTTGAAGC 
GGCTGCCGGA AGTAAAAGAG TGACTTTGCT TATCGGCGAT GTTAAAGAAA 


>NC_017304.1:3270890:3271389
CTCCATAAAT TTTCTGACAA TAATATAATT CTATTATCTA TAACCTAATT 
TTATCATTTA ATTCGCAATA AATGGTTACA AAATAGTTAA AATTAGTATG 
TATATATAAT CATTTTATAG TTACCATTTG CTTAGCCATT ACTCATTTAA 
AAACAAATTT ACTTTTTGCT GTACCATCCG AGCTGCGTCT TTAGCAGACA 
TTTTGCCGTT TTTGTATTCA TTGAATCCTT CAATCATAAA ATCAATTATT 
TGCTCGTCAA CCAGTACACA TTCAGTTACT CCGTTTATTA TTGAATTGTA 
TTCCGCCACT ACAGATTCCG GTAACGGTAC GGTATCCATA GTTTCGTTAA 
TGGTCATTCC CACAGGAAGG GTGGTCTTTC CTTCTTCTCC TGAATATTTC 
TCTATGAGTT CTCTTATCGC CTCATCATTA ACCGGTATTC CCATTCTATC 
GCGAAATTGT TGGGAACTTT GAATTTCTTT TGACAAAAAA ACTTTCAGCA 


>NC_017304.1:3272693:3273192
CGTTGAATCA CTACCAGCAA ATTACTCGTA ACGTAGTTAT TTTATCACCT 
TATTTTATCG CCGTTTACTT ATACGCATTT TAATTTTCGT CCCGCTGCAA 
TAGGAACATG GATAATGCCT GGCAGGTTTA AAATGCAAAA ACACAAAAAA 
AGGCTACCCT TTTCGGATAG CCTGCAATAT GACAATGTCA GTTTTAATGG 
TTTACTTTAC AATTTCAATA TTGCCGTTGG TGGTTTCCGC AACAATATTT 
ACCTTGTTTA TATAATCATC ATATCCGTCG CTGTCTGCCT CCACGAAATT 
GGAGCTCATC TGCTTGCTTA TGTTGCGGTA AGTCATTTCA GGAATAAGGA 
GGTTGATTTC CGCATGGGTG GTCTGAGCTT TGATTTTGTA TCCTCTCTTT 
TCCATATCGT TCATATTAAC CTTGATATCC GCAGACGATG TCTTCAAATT 
CATATTTATA TTCGGGTCGT CATTATGGTT GTGTACATTT TCAATAAATA 


>NC_017304.1:3276376:3276875
AACAAGAAGA AATGTATTTA AAACATGTAG CTTTATTGCT GAAAAAGTTT 
CTAGAGCGTG TTGTTACTTT TAACACAACA GTCGGTTCGC CTGAAAAACT 
GAAGAAAAAC TATACAGAGT ATGATAGTGC CGCTCTGTTT GACTATGATT 
TTAAGGACCG TCAGTTTCAT CAAAATATAG TAATTTGTGA TCAGCTTAAT 
CGAAAAAACC GAAGAAAGAA CGGACAAAAT GTTTATCATG CATACAGTAA 
TGTAAATATA GATTTATGGT TTATTCTCCA TAAGGAGGAT TTCAACAGAC 
CCGTTACCAC AAATGATGCT TATGTTGCCG ATGTACGCAG AATCTACGGA 
TTGAGTCAGG AAGCTGATAT TAAAGAAAAA GCTAATCTCG AAAGAATACT 
AAGACAAATT ACTCTTGAAG ATGTAAAAAA CGCAATCAGG AGGGCAGAAC 
AAATACGAGC CAGCAAATTA GAATCCGATT GCTTTAAGGT AGGCAGTACC 


>NC_017304.1:3280425:3280924
TCATTGTATG TAAAAATTCT AAATGTAGAA AAACAGATAA TGGGGAGGGA 
TTAATTACGA TAAAGGGGAT TTTAAAATTT ATTGTGTTGG TTTTGGTTAT 
GATACTATTA GCCACCTCAG TGTGTTACTC AAGTAATCCT TCGATAACGC 
AGGCTTCAAC GGGTGCCGAT GGTGCTATAG CAAAGCTTCA GTCATATAAT 
TATTCGCATA TGTACATAAG AAATGCAAAC TTTGATGTAA GAATAGATGA 
TAATGTTACA CCGGAAACAG ATGCCCAATG GGTGCTTGTT CCCGGCCTTG 
CCAACAGCGG CGAGGGATAT GTGTCTATTC AATCTGTTGA TCATCTGGGA 
TATTACTTAA GACACTGGAA TTATGATTTC AGATTGGAAA AAAACGACGG 
GACCAGAATT TTTGCGGAGG ATGCAACATT TAAAATGGTT CCGGGGCTTG 
CGGATCCTTC ATATACTTCT TTCCAGTCCT ATAATTATCC TACCAGATAT 


>NC_017304.1:3283053:3283552
GTTGACCGGG ACAACTGTCA GTGCTGCCGA TGAAGCCAGT ATTGACACGG 
CCCTGGAAGG GCTTCAGTCC TACGACGCAA CCACTTTGTC CTATATGTCC 
CAGCTTAATG TGCATTCTTA TTTCGGCTCG AAAAGAGCCC AGCTCAGAGA 
CCTTGCAAAA TCCAAAGGGC TCAGAATCTG GCAGTCGGAA TCCGGTCCGT 
TGAGTTTTAA CGGCGATATG GCAGATTCAT GTATAATGCT GTCAAAACGT 
ATTGTTACCG ACTTGAAAGA ATTACAGTGT GTGGCGTGGC TGGACTGGCA 
AATAATAGAC GGGGGCAATT GGGGCAGTAT ATATGTGGAT GATGCGTCCC 
AGACCTTTAC CCTTACCGAA AAATTCTATA TGCATGCAAA TTACAGCAGG 
TTTATAAGGC CCGGTTATAC AATCATAGGT GCCAATAATG AAAAAACAAT 
TGCGGCAATA AGCCCCGATA AAAAGAAGCT TGTTATCGTC GCAACCAACG 


>NC_017304.1:328975:329474
GGTAATATGC GGCTTTGTTG TGCCAATTTC CAATGTGGGA TTTTCCGGAC 
TTATATCATC CGTATATCCG GCATTTGGGT ATGTAGGAAT GTTTATGCTC 
TTTATGATAC TGATCCAGGG ACTAAACATG CTTGTTTCAA AGCTTGCGGC 
AAGTTTTGCT TTTGTTTCCA GCAAGAGGGA GTACAAAAAC AGGGACCGAT 
AGATTGAAGT AGAAACAATA TATATGATAC AATATTTTTA TACTTGTCTT 
ATTACTTAAG AAAAATATGG AGTGAGGCCA AGGTGAACAG CCCTGAAAAC 
ATACCAAAGA TGCGGCAACC TTCGAGCAGA ATGAGCATAC TTCTATTTTT 
CGTACTTGTG ATCATAGTTG TGTGTACGGC TGCTGTTGCC TATCTCAACA 
GCAAGGGTAT AGACATTAAA AGTGTAAGCA TAAGGGATAT AATAGCCAAT 
GGGTTTTTCG TCGGAGATAA AGATGTGTAT GAAGTAACCG GCACCTTGTT 


>NC_017304.1:3296539:3297038
TCCACTTTCT CCAGCATCAC ATTGTCGAAT GAAGCTTTTC CGGTATTCAA 
ATTACCATAT CCGCCCAAAC CCAAAGACAC TTTTATCGTC TCTACATTCT 
CACCGGTTTT AATATACAAC TCAGTGTATT GCCATTCATC AACAGTACCT 
CTTATATCTT TTGAATATGT AGTAACTCCT TCCAAAGACA AGTTTGCTCC 
CAAAACATCG TTGCCCACAT TTTCAGTTTT AATCCAGCCT GAAAGTTTGT 
AATATGAGTT CGGGCTGACC GTCACTTCCT GAAGATATCT TGCATCTCTT 
GCCTCTCTAT TCTCAATAGT AACATAGTAC TGTCCGCTTT GAGCACCTTC 
CTGCTCCACT TTAAACTCGA CAACACCGTT CTGATAATTC CAAACCCATG 
TACTCCAGCC AAGAGGCATA TTATTATCCA CTTCTTCAAA AGACGGATTT 
TTTAATAAAT TTTCCGCCGC AAATCCCCAC TGACAAAGCA GCATACTAAA 


>NC_017304.1:3298826:3299325
CCTATGCAAA TTAAAAACAG TATAGTTCCC CACGTTTTAT AGGACAATAT 
GAAGAATATA TTTGAATCCT TTACAGGTTG TCCTCCCAAA AGTGTCCACA 
AGTTAAAGGC ATTGGCAGTG GCATACGGAT AATCTTCAAC ACTCGTCAGA 
TACAAGTTGG GCATCCACCA AAAGTAGTCA ATGCTCTCAG CTATAAAATC 
TTTAACAACG GAAGTACTCT TCATTCGTTC ATAAAGATCG GTATGATAAT 
AGAAAGGATA AATAACGATA AAATAACATG ACAATCCTAC ACAAATAGCC 
ACCAATGTTT CCTTGATACT TTTAACAATC TTTTCTTTTG TGATGTTGGA 
AAAGTCAAAC AGTTCTTTGT AAAAAAGTAT GCCCAGCGGT GTAAGAAGCG 
CACTTTGAGG CTTGGTCAGA ACAGCAATGG CATACAATAC CACCGCAGTC 
ATTTTCCGGT TTACACTAAA AGCATATATC ATACCTACAA GCAACGTTGC 


>NC_017304.1:3305862:3306361
CCAAAAACAA AACCGTAACC ATCGCCGTAT ACATTAATGT CAAAATATGC 
ATTTTCAGCG TCAGCACCTG AAAGAGAAAT ATCCGGAGCA ATTACATTTC 
CCTTTTTATC AACCAGCAAA TATTCAACTT TAGAACCATT TAATGCCGCG 
TCCGAAAATT CATCTGAACG GAACGCCGGC ACGGTAACCG TAAATACATC 
CCCTTTTTCG AAAGCAATGT CATTATAGCA CACTATTCTC ACATTATTTC 
CGACAGAATA ACTATACTCA TTAATCGAAA CGGACAAGGT ACCGGAACCT 
TTAGCCATGA GTTTTACACT ATAGTTACCA TTTGCCGGAA GATAAATAAT 
TTTTTTACCC TCTTCAACTA GAGAATAATG CTGCTTTCCG GAATGTCCTG 
AGGTTCATCG TCTATTATAG AAACTACAAG CGCATTTTTT GAATTATATA 
CTTCAACATC TATCGGACAG TTAATTTTTA CAACTCTTGT TGAAGCAGGG 


>NC_017304.1:3307763:3308262
TTCCACCTGT TATTTTCAAA TCATTGCTTG TACCGATACC ATTGTTAAAA 
TTGGCGTTAA CTGTCAAATT TCCATTACCC TTTATAGTAA TATCATCTCT 
GCTGTAAATA CATGCATTTG GTTTGTTATC CTGAGGATCC TCAAATTCAT 
AGAATTCAGC ATCCGTCAAA ACATTATCCT TACCGTCAGC CAACTCAATT 
TTTACCTTTT CAGCACTCTT TACGTATATT GGGGCAGATT TTGTATTTGT 
AATGTTTACC CCATCGAGTA CCAAAACAGC TTCAGATTCC TTGCCAATAT 
CGACCAATAT TTGGCCGTCG TTCCATGTTC CACTAAACGT ATACATCCCT 
GGCTTCGTGA TTTTTACTTC CCTTTCACTA ACACTTAATC CGTCAACATT 
GTCTGCATTA ACTTTATCAT TATCAAATAC TATTTTTGCA TTAACATCTC 
CCGTGGAAAC TCCACTTGGC TGCACTGCCC CTTTGCCCCC ACATCCTGTT 


>NC_017304.1:3308310:3308809
TGACACTTAC TCCAACTCCC CTTCAGTATT TTATTATAGA TTTTTTATAT 
AGTATCTTTA TATTTTTTTG AATACTGCCT CAATGCTGCA ATCCCGGTCG 
TCAAAGAGTT TGATGGATAT TGTTTGAGAA TTCTTGTCCC CCACAATTTC 
CGCCCCCTCT ATCTTCCAAC CGGCAAATGC ATAGCCTTCT TTAGGAATCG 
CAGTTGCAGT CATTTCATAA TCCGTATAAT ACTTGCCGGT CCATTTACTG 
TTCGTAATGT TGTCAGGCAA GGTGTTTAAC TTAATAGTGC CTTGTTCAGG 
ATTACTAATG TTTAGCGTGA CGTTGGTCAG CTTGCCTTTT AATTTGAAGA 
ATTCAGCCAT GTATTTGGTG ATATAATCAA ATCTGTTTTC AAAGAATATA 
ATCATTGATT CATCAGGATT ATCTGTTACT TTATATAGTT TTTCTATTAC 
CAAGTCTTTA TTAAAATTAT AATTGGCCAA GTCCATAAAT GTATTTACAA 


>NC_017304.1:3315311:3315810
ACGGTTATAA AACCCACATG GTCCATTCTT CCAAGACAGG CATCAATGGC 
AATGACTAGA GGTCTGTCAT AGCGTTTGGA AATTTGTTCC ATAACCGTGT 
CAATGTTCTT TGCATGAACA GGTTCATCCA AATTACCATG GACATAAACA 
TTCTTATAAT TGATATCATT TATTTTGTAA CCCACCAACG GCCCAAGACT 
GTCACCTGTC GACCTGTCCG TTCCGATACA CACAAATACT ATTGAATTGT 
AATCATTATT CTTGAATGAA TTGCTTATCA GCATGTACAA TGCATCGGCA 
AATTTTTGCA AAGCCCATTC GCTGTTTGCA TCAATTCGTA CTTGTCTACA 
AACCGTTTTT GCCAGCATAT CAAATCTCCC GGTTTTTATA GCTATTTACA 
ACCACTATCT ATATTATTTC CCAATACGGT TATTTTATTA CTTTCTTCTT 
GATTTTAGTC TGTACACTGT ATGCATTATT GAGACGTGAT ATTGATATTG 


>NC_017304.1:3321804:3322303
AATGTTTAAA ATCAGAAGCA AAGCCTTCCT GGATAACGAC TTGAAACTGA 
TAGAAACACT CTACAACAAA AAAACAAAGT TTGGGATATG GGCACTTGAA 
CATGAGAAAA AAAAGATGAA ATACCTCCAT GACTGGGCTG ACAAACAAGG 
CATAAAATTT ACCGATATAA AACCCAAAGT TAAAATCTAC CAGGTAAAGG 
AAAGGGGCAG CGGCTATTTA ATTAACTTCA TAGCCTCTAC AGAGTATCAT 
TACCACTACG AAAATCAGCC CGAAATCACC AATTTTTTCA GAATCGGAAC 
CTACCATTCC ATGAATCTGG ATAATGTTGA CGGTCAATGG CTTATTTCAA 
AAGAATGGTA TACTGATCCC TTTGCCGACT CATTAAACAC TGACAATATA 
AAAGTGGACG AATTTAAACA GTATTTATTG AATTCTTCTC CCAGAGATTT 
CTCCAAGCTA AACAAAAGGC GCATAAGTGC GGTGGAATAT GCCGACCGCT 


>NC_017304.1:3333972:3334471
AACTTAATAA TCAATGGAGG AAGGCAGAAA GAAAAATAGA AAAATGGTTC 
GAAGCAAACC CTGGTGCGAG TGTAGAACCT TTTAGTCACA CATGCAGGCT 
GTTGCATCCT ACCTTCCATA TAGCACTGTA CGACGCCGGG ATAGATGCAT 
TGACGTCAGC AAAAAGAATC AAACAAAAAC CCGCTAATCC TCGAAACTAG 
CGGGTTTTGT GTGGAGCTGG TGGACGGATT CGAACCCCCG ACCTGCTGAT 
TACAAGTCAG CTGCTCTACC AGCTGAGCTA CACCAGCGTA AAATATTTAA 
TTACTTTCTT CATGCAGATG ATGTACCCAA CTGCGTAAAT ATAATAACAC 
GCTTTTCAAG TTAAAGTCAA CCCCTTTTTT TGCAAAAATA TGTACGTTTA 
CGTTGTATAA TTCAGGATTA AGCTCCAAAA GTCTAAAATA TATTCAGCGA 
TAAAAATTTG GGGAACTTAA AAAGAGATGC CTCATCTCTA GACACCTCTT 


>NC_017304.1:3334502:3335001
ATATTGCATT GTCAAGTCTG TCAAACAGTT TTCCTCCGTT ACCCGAACCG 
GTGCAGTTTT GCAATACAAT TTTCGCCGGA TTACCGTTGC CGGTAAATCC 
ATGCTTTTTA TTGTTTTTAG CCACACAATT TATAAGTATA TGGGGTACTG 
AAGCGGTGTC ATCTCCAAGT TTGTATCCGT TACCGTCTCC GCCTGTATCT 
TTTCCGTTCA CACCATAACC GTTTCCTATA GCCTGGCAGT TTTCCAAAGT 
TACAACGCCT ATAGCTCCTG TTTGTTTCTT GGTATACAAG TCCCACCCGT 
CATCACAGTT GTTAATGGCT ATACAATTTC TAAATACGTT ACCTTCTCCG 
CAGGTAAGTT TTGCCGCAAA ACCGTCGGCA TCCTCACGGC GGGAATCCAT 
GTTCATGGTT GACAGGCAGT CTATTATAAG ATTATTGCTG GGCCATTTGT 
CTTTTGTATT ATAGGAGGTA TTGTATCTTG ACAGCTGGAG TCCTGAGTCG 


>NC_017304.1:3334704:3335203
TCCGTTCACA CCATAACCGT TTCCTATAGC CTGGCAGTTT TCCAAAGTTA 
CAACGCCTAT AGCTCCTGTT TGTTTCTTGG TATACAAGTC CCACCCGTCA 
TCACAGTTGT TAATGGCTAT ACAATTTCTA AATACGTTAC CTTCTCCGCA 
GGTAAGTTTT GCCGCAAAAC CGTCGGCATC CTCACGGCGG GAATCCATGT 
TCATGGTTGA CAGGCAGTCT ATTATAAGAT TATTGCTGGG CCATTTGTCT 
TTTGTATTAT AGGAGGTATT GTATCTTGAC AGCTGGAGTC CTGAGTCGCG 
GTTCTCTCTG AACGTACATT TTTCAATAAT ATTGTAGTGT CCTGAGAGCA 
GCATTCCGTT GTCTCCCGCT CCTTTTACGG TTATTCCTTT GACATGCCAG 
TATTTGGCAT CAAGAACAAT ACCTCTGTTG GAGGAATTTT CCGTCATCGC 
TGAGAAGTCA ATAATTACTT CTCTGTCCCC ATAGGCCGCC AACGTCTTTC 


>NC_017304.1:3336684:3337183
TACCAGTCAA CATCTCCGCC TTCGGTGTCT CCGTCATTCG GGTCAACTAT 
TCCGTCACCG TTACAGTCGC CAATCTCGTT ATACAATTCA CAGTGGTCAA 
TCCAAATATT CTGGGAATTC TCAATACCGA TTGCATCCAT AGGGCCTCTT 
GTATGGTGAA TTTTCAAATT TCGAACAATG ATATTTTTTG ACTTGACTAT 
ATTGATTCCG GCACCTTCCA ATTCACCTTT GCCGTCAACA CCGAGAAATG 
TAATGTTGCT TACTTTTTTA CAGGCAATAA CTTCTGAACC GGTCAATTTT 
CTGTCAAACT TGATTACAAG AGGTGATGTG TCTTTATTCT TTTTCCTTTG 
GCTTAACAGC TCGTTAATCT GCGATATACT GGTGGCAGTC ACTTCTTTAC 
CGCCCGTACC GCCCGTGGTG CCGCCGTTCA ACGTTGCAAA TCCAACCAGT 
TCAAAGCTTG GCGCCGCTTG AACAGAAGAA TTTCTGGATA TTACAAAAAA 


>NC_017304.1:3339503:3340002
CCCGGCCCCA TGGTCCCAAA CCACGTGCGC TACCAGCTGC GCTACACCCC 
GATATTTTAA CCACTTTTTT AACGACAAAT GTTATTTTAC TACACAGCAT 
GTTTCAATTC AATCTCATAT TTGTTCTTCT TCTGCAAATT ATTGTGCCTA 
TTCTTCATTT TTCTTTTAAA ATCGGATATT TTCGTATGCT GATTACAAAA 
TACCCAGCCC AGTATTTGTA ACACAATGTT AACTTGATAC CGGTAATTAC 
ATGACTTATA ATTAACCTGA GGAATCTTGT TTGTTTATGT AAACTAATCT 
TCCGAAGAAC AGAAAGAGGT GTTACATATA AAAAGATTAT TAGGCCAAAT 
ACGCAGAGCC ATACAGGACT ATAACATGAT TCAGGACGGT GACAGAATAG 
CGGTTGGGGT GTCCGGCGGC AAGGACAGTC TTACCCTTCT CGTTGCCTTA 
AGACAGCTTA AGAATTTTTT GCCGGTAAAG TTTGAGCTTA AAGCCATAAC 


>NC_017304.1:3340049:3340548
CTGTGCGAAA GAATTGATGT AAGTTATACC GTTGAAGAGA CCCTTATCGG 
TAAAATTGTA TTCGAGGAAC GCAAAGAAAA AAACCCCTGC TCCCTTTGTG 
CAAATCTCAG ACGCGGCGCT CTGCACAATA CCGCCAAAAG ACTGGGATGC 
AACAAAGTTG CTCTTGCTCA TCACATGGAT GACGTTATCG AGACTTTTCT 
CCTAAGTCTT TTTTACGAAG GCAGAATTCA TACTTTTTCG CCGGTAACGT 
ATCTTGACAG GAAAGGCCTC TACCTGATAA GGCCACTGAT ATATACTGAG 
GAAAAGCTCG TAAAACAGTT TGTCAAAGCA AATAATATAA TAACGGTGGC 
TAATCCCTGT CCTGCCAACG GATATACAAA AAGGCAGTAT ATAAAAGACC 
TGTTGGCGGA GCTTAGGAAG GAAAACCGGC AAATAAAAAG CAATATTTTC 
GGTGCCATCA AACGTTCAGG AATAGATAAC TGGTAATACT ATACATATAA 


>NC_017304.1:3345563:3346062
TTAATCCGCC GTGTAAGGCA GCAAAGCAAT ATGTCTTGCC CTCTTTATGG 
CAACTGTCAA CTGGCGCTGA TGTTTTGCAC AGTTTCCGGA TATTCTTCTT 
GGCAATATCT TGCCTCTTTC GGAAATGTAC TTCTTCAGCT TGGCCACATC 
TTTGTAATCT ATTCTCTCCA CTTTATCAAC ACAGAAGGCA CAAATTTTCT 
TTTTTGCCCT TCTGACCTTT ACAGGAGTTT TAACATCAGT TTTATCTACC 
TCTTTATTGT TCTTATCCTT CTTAGGAGTT GACATAACGC GACCAATGCC 
TCCTTTCTCA ACCTTTTAAT TACTCCGCTT TACAATTTCC CATATGATCT 
TCAGAATGGA AGTTCGTCAT CATCGTCCAA AGGATAAAAT CCATCCGTCG 
GCTCCGCAAT TTCCGCTGCA GGCTTTATAT CTTCCATTCC CTGGCTCTTT 
TTGCCCTCGG CAAAATATAA TTCTTCCGCA ATCACTTCGG TTACATAATG 


>NC_017304.1:3346938:3347437
ATAGCTGAAT GTGTAAAAAC TGTTCCCAAA ACACTAGTTA TATGGTATTA 
TATTATTATA TATAAGTATA AAATTATTAA TTGAATATTA TTCAAGCTAA 
AAAATAAGTT ATCCTACTGC TTTGTACGAA CAGATGTTTG TGATAATAAG 
ATTGGTCAAC AACTTTTTAT TCGACATTTC ACCAACACTG TAAACACGAC 
TCCAAACTCG TTGGACTCGT TTGAAACCTT AAAACCTGTG AAGTGATTTG 
TATTGTTATA CATCCTTCGG AAAGGGTGAG ATAAACGTGT CAAAGAAGAC 
TTCAAATAAA AATAAAAGTA AAAAGAAGCC CGGTTTTTTT ACTTTATTGC 
TTTTTTCCCT AATTGCCGGT GCAGCTTTGG TCTGGCCTAC TCACATATTG 
TTTTCCTATT ACGCTGAAAA TCCTCTTCCC AATGTTCCTT TAATCTTGTT 
TGCTTCAATA CACAGCGGAA TTTTGTATGT TATAATATTT CAGGTCTCAG 


>NC_017304.1:3347756:3348255
CCAACCAGCT TCCGGAGCAT AAATCAGGAA GCTACATTTG TCTGCCGATA 
ACCGAAGGAA ATATAACATT GGGAATTTTA CAGCTTTATT CAAAATCAAA 
AAATTACTTT GATGAAGCTC TAATATCGAA AGTCAAATCT TACATAGAAG 
TCGCCAAGCC GGTTATCAGC AGTAAAAGGA CATTGCACCA GCTTAGAAAG 
AATGCCACCA CTGACAAACT TACCAAGCTT TACAACAGGA GATTTCTGGA 
ACAGTATCTT GACAATCAGC TTGAAATTAC CGGCTTCTCA AATCAAAAAT 
TAAGCGTCAT CATGATGGAC ATTGACAACT TCAAACGGAT AAACGATACT 
TACGGACATA ATGCCGGCGA TGCCGTCCTG GTTACATTTG CACGAGTTAT 
TTTGCGTTGT TTAAGGCAAA CCGACCTTGT TGCCCGTTAT GGAGGAGAGG 
AATTTATAGC AATACTTCCG TCCTCGGACA CCAAAAACGC CTATGACATA 


>NC_017304.1:3348280:3348779
GCTGCGGAAC CCATGCCCAA AATAAATGAT GTCCAGCTCC CCAATATAAG 
CTGCAGCTTC GGAGTCTCAA CCTACCCCAC CCATGCAAAA AACAAAAATG 
ACCTGATAAA AGCTGCGGAT ATAGCCTTGT ACAAAGCAAA ACAGGCAGGC 
AAAAACCGAG TCATCACCTA CTCTGAGGGT ATGGAAATGT AGAGTAAACC 
GTAATTCCCT GTATTATTGT TTCATGGATA TTCAGACTTC TGTCCAATAT 
TACAATATCT GCATCTTTTC CTTCTGACAG GCTTCCCTTC CTGTCAAAAA 
TGTTTATAAG TTTGGCAGGA TTTGTTGAAG CCATTTTTAT TGTATCCTCA 
AGGCTGAATC CCAATTTTTT CACCATATTT CCGATACCGT CTGCCATCGT 
AATGGTACTT CCGGCCAACA CACCGTTTTC AAAAACGGCC GCACCGTCTT 
TAACTGTAAT CATGCTTTCT GCAAACTCAA GTTTTCCCTC TCCGAGTCCG 


>NC_017304.1:337315:337814
ATTGCCGACA TCAAAGCCGG TAAAATTGAG TACAGGCTGG ATAAGACCAA 
CATTATACAC TGCCCTATAG GAAAAGTGTC CTTTGGTACC GAAAAGCTTG 
TTGACAATTT CCGCACATTG ATGTCAGCAA TAATCAAGGC TAAACCTGCA 
GCAGCAAAAG GCCAGTATCT TAAGAGTGTG GTTGTTACTT CCACAATGGG 
ACCTGGCATA AAAGTAAATC CTTTAAGAGT AAGTGAATAA AAAATGTCTT 
TACAAATTTA GAATAATGTT ATAATATATC CATTGACAAA TGTTAATAGA 
GGAAATGCCA TAGACAGCAG GTTGCTTTCC CACAAAAGCG GAAAGTGTAA 
AAGTGTTTGC AAACTTCCCT GCCGAGGTAA TGTGATTTAG CAGTCGGATA 
ATGACAATTA CCCCTTTATG TCTATGTGCA TTGAGGGGTT TTATTATTTC 
AGTTCGCTAG TAAGAGAAAG ACATAAGATA GACACTCGGT TTTTAAAAGG 


>NC_017304.1:3381282:3381781
ATATTATCCA GCAATAATTT AACTTGTTGT GCTAGCTTTC TTTACAGGTA 
AAAATTGCGA ATGAAAAACT CCAACATAAT ATTGTAACCT ATCATTAAAC 
ACCAAACTAA TGATAGGAGG TCACAATATA TGATGGAGCT TGATAAAAAT 
TATTATATCA AAGAAATTGA AAACTTAAAA GACTTTGTAA CTGTCGCCTA 
CATCATAATA GACGACATTT ACCAGAAGGT AACTCCACCA CACATTGCAA 
ATCGCTGTAA CATCAATAAT TCGGTTATGA GCGATAGTGA AATAATTACC 
ATATGCATTG TTGGAGAGTT ACTCACTATC GACTCTGATA AAGCTTGGTT 
GGGTTTCTGT AAGAAGAATA TGAGAGACCT GTTTCCCAAA TTCTGTGACA 
GGACCAGGTT CAATAGAACC CGCAGAAACC TGCACGCAGT AATTGAGGAA 
ATCAGAAAAG AACTCTCAAA CCTTACAGGG TATGCCCGGC AACCTTACCG 


>NC_017304.1:3383166:3383665
TTAACAAACA ATTTGACCGA ACCTAATTCT TTTGTCTTAA AATGTCCCTT 
TAACTTTGAA CCCAGAGCCG AACCATTGGT GCGTATTTGA ATGGTCGGCA 
GTTCCTCCTT CAAACTGACA TTTTCAATGG ATTCCCAAGT ATACACTTCC 
CCGTACATAC CATGGATTTG TATACCTTCT TCAAGAAAAC TTACTCTTGT 
CGGCTGATAT GAAAAATACA TCACAACGGC AACAAAGATT AACGTTACAA 
CACAAATAGC CCCGGGAATC ACAAGTTGCT TCCACGCACC TTTTCTAAGC 
TTTCCATTTT CGTCATAAAG ATTTCCGTCG TACTTTTGAG CCCTAATCAC 
CACATAAAAT GTGGAAAGCA TAAAAAAGGC AATGACCGAA ATCAGGATTT 
TTCCCGGCTC CAAAGCATAA AACACACCGG CTGCAATGGA TACAGCGCCG 
TTGACATAGA AGTATATTCC TATCAGCCGT CCAAGGCCTT TTACATCCAC 


>NC_017304.1:3390387:3390886
TGTTCCCGGA AGGCAGCGAC TGCTTTATAA TTGATTGTCC GGACAACAGC 
CTTTCCGAAA GCGGAATAAA GTACGAAGAC GTTCTTGTAA TAAGCAGAAA 
TTATGAATTA AAAGACGGGG ATATCGTTAT GATATTGTAT GAAAATCACG 
TACTTTTAAG ATACTACACT CATCACGATA ATCCCGATCT GGTTATTTTA 
AAGGCTGACA GCGATCTTCT GGGAAAAGAA GTGTTTAACA GGAATGAAGT 
TACAATAATC GGTAAACTTG TTGGTAAATA TACTAAGTAT TGAAATCCTT 
GTATAATGTA AAGGGTCTAA ATAATATTAT TTAGACCCTT TACATTTATA 
TCATACAACT ATTATGCATT TTCTATAATT TCCACGCCTT GATTAATCTT 
ATTTTGAAAT CTTATTTTAA TTTTGAAATT ATTAACCTTC CCATTTCCTT 
TGTTCCGACT ATATTCTCAC GAGGAGTATC CGGGGAAGCA ATGTCCGCCG 


>NC_017304.1:3403653:3404152
TTATATTCCG CTCCGAGGGC ATGGGCTCCG TCCTCTATCA CCAAAAGATT 
GTATTCTTCT GCAATTTTCA ATATTTCATC CATATCACAG GGCTGGCCGG 
TAAAATGCAC CGGTATTATT GCCTTGGTTT TTTCGGTAAT CCTGGCCCTG 
ATTTCTTTCG GATCAATGTT GTATGTATCA GGATCAATAT CGGCAAAAAC 
GGGCTTTGCC CCCATATACA GCAAGCAGTT GGCAGAAGCG GCAAAAGTAA 
TGGGAGTTGT GATTACTTCG TCCCCCTCTT TTATTCCGGC GGCAAAACAT 
GCCGCATGAA GTGCCGCAGT ACCGTTGGAC ACGGCAACAG CATACTTTGC 
ACCGGTATAC CGTGCCAGAT TTTCTTCAAA TTCCTTTACT TTGGGGCCCG 
TGGTCAGATA ATCTCCTCTT AATACCTCAA CCACGGCATT AATATCATCT 
TCCTCAATCC ATTGGCACCC GTAAGGTATG AATTTCTGCT CCGCACTTTT 


>NC_017304.1:3406326:3406825
CGGTATCTAT TCCGCCGTCC ACTTTTATGG CAGATATCTT TGTTTTCTTG 
ATTCCCCTTT CAATAAGATT CTGAAGTGGG CTTCCTCCCC TTCCGAAAGG 
CAGGTCCGTC ATATGGAAAA CCACACACGT AAAGTTTTCA AATATCTCCT 
TCGGAATAAT CCATGACCAA TGGGGAAACA GAATATACTC AGGGTTAATA 
AGCTTTACTT TTTCAAAAGT AAGTTCATCC TTATTCGTAA TTATAGTTGT 
ATTGTACTTT GACTCGTTTT CTTTTTTAAA CTTTTGCGCA TTTTTTATGT 
TCCATGACTT TGTGGTGGCA ATAATTATGT TCATAATACT CACCTCGTTA 
TAAACTTCAT TTACCGTGCA CCGCATTGTG TACTTTCTTC CACCAATTCA 
ATTATCCCTA CATCCCTGTT GTAAAGGAAA GCAACTTTGC AAAAATCAAT 
GGCAACCGCA CCGGAAGGAC TTTCCATCAG GATATAACCC TCTGTTTTCA 


>NC_017304.1:340825:341324
ATCCTTTGGC GGAGCTTACG CATAAAAGAA GGCTCAGTGC GCTGGGCCCC 
GGAGGTTTGA GCAGGGAAAG AGCGGGATTT GAAGTTCGTG ACGTTCACCA 
TTCCCACTAT GGGCGTATGT GCCCTATAGA GACACCGGAA GGACCGAACA 
TTGGTCTTAT CGGTTCGCTC AGTACCTATG CAAGAGTAAA TGAATACGGT 
TTTATTGAAA CGCCGTACAG AAAAGTAAGC AAGGAAGAAC CGGGTAAAGT 
TACCAACGAG ATAGTTTACC TGACTGCGGA TGAGGAAGAC GAATATATTA 
TTGCGCAGGC AAATGAGCCG CTGGATGAAG AAGGAAGGTT TATTTCCAAT 
AAAGTTGTAT GTAGATACAA GGAAGAGTTT ATTGAGGTTG ATCCGTCCAA 
AATTGACTTT ATGGATGTAT CACCAAAGCA GATAGTTTCT GTTGCGACAT 
CAATGATACC GTTCCTTGAA AATGATGACG CGAACCGTGC ACTGATGGGA 


>NC_017304.1:3412599:3413098
CGAGAGGGAC ATCATAAACC TCGTCATCTC CGGTTCGGTC ACCGTAATAT 
ATCCCTTTTC CAAAACCTGC TGCTTGAAAA GCGGAATCAC TGAACCTCTT 
GTGCCCATTA CATTTCCGAA TCTGACAGAA GCAAACACCG TACCCGTGTT 
TCCTCTTGAA TAGTTGGATG ATGACATGAG TCTTTCTGCC AGAAGCTTTG 
TTGCACCCAT GGTATTGGTT GGAGAAACAG CCTTGTCACT GCTCGTATAA 
ATTACTTTTT TCACCTTGTT TGCCATGGCA CAGGCTATAA CATTCTGGCT 
TCCGATAACA TTGGTCCTGA CAGCCTCAAA CGGGTTGTAC TCACATGCAG 
GTACGTGTTT TAAGGCCGCA AGATTAAACA CAATATCGAT ATCATTCATT 
GCCCTGTCGA GTCTGTCCTC ATCTCTTACG TCGCCTATAA GATATCTGAT 
ATTGGCGTTT TCCCTGAACT TTTCCGCAAG CAAAAACTGC TTGTACTCGT 


>NC_017304.1:3413808:3414307
TCCTCATAAG CAGAGGTCTT AAGGCAGAAC CGGCTGAAAT AATCAATGCC 
CTTCCCTTGG CCTCTTTAAG CAAATCTATG TTTTTATCAA GGGAAGGGCC 
TGTAGACACA ATGATTATCG GAACATCTTT GAACTTGTCA AAAAAGATGC 
CTACATTCGG ACTGTTTAAC TTTAAGTTTT CTTTTGCATT ATTGCGCAAA 
GTATTGTCAT AATCATCGGT AATACTTTTC TTAAGATTCC AGTTCTCCAT 
TACAAATTTG AAATATTCGT TTTCCTCAGG AATTGCTTTC AATGAAGCGG 
GATGTGTTAT AAAACTGACC TTGTCAAGGT TGTTATCAAT TAATTCCTTA 
ACTTTTTCCG ATATATAGCC AACATCCTTT GAAACAATCA GGGAAACATT 
CCGATTTTCC AAAATAGGGC ATAAGTCCAT GTTTTCCAAT GCCGACCTGA 
AAACCATCAA ATTATTTTCT ATAACATACA GCATGCTGTC CGGTTTTAAA 


>NC_017304.1:3419244:3419743
GTCAGCACCG GCAAAATCGG CCCGAAAATT TCCTCCTCCA TTATATATGA 
GTCTCTGCCC ACATCCGTCA AAACAGTAGG TGATATATAG CATTCATTCT 
CAACAAACAG ACCGCCCTCA CAAACTTTTG CCCCCTCTTT TACCGTCACC 
TCAAACACAT TTTTCAGCCT GTTAAAGTGA CGTTCGTTGA TAATACCGCA 
GTAGTTGCTG CATCTTCCGC TGCCGTCAGA ATAATAATAT TTTTTTATGT 
AATGTTTTAA GTGGCTTACA AAATCCCCTA AAAGCTCTTT TTTTACAAAA 
ACGTAATCCG GAGCTATGCA TGTCTGCCCT GCATTTAAAT ATTTACCCCA 
TGTTATTTTT TTAGCAGCCT CTTCAATATC AAATTTGCCG TCAATAATTA 
CCGGACTTTT TCCTCCTAGT TCAAGGGTTA CCGAAGACAA TGTCTCAGAG 
GCCTTCTTTA GCACAGCTTT CGCAACCTTT GTACTTCCGG TAAAAAATAT 


>NC_017304.1:3427713:3428212
TTTACGTTCA CAAGCCTGTC TTCCTTCTTA AGAAGGCTTT GGCTGTAAGT 
ATTTCTAACC CTTTTCAAAA CTTTTGCCTC ATTCTTTATC CCCAGCTCAC 
GGCCAAGTTC CCGGGCAATA AGGTACGACT GATTGTATCC GCGGCTTCGT 
TCCCTTTCCG GGTGAAGAGG AACGCTTACA ATCATGTCAA ATTTCTGCCA 
CTGGATCAAT TCCTTTATTT TTTGTGCCAA AAGCCGTGCA AAGGTTCTGT 
AATAAGAAGG CTTATTGTAA AACTTGTATT TTCTTATGGC TTCCTTTACA 
ATGCCGCTGT AGTCGCATAC ACAGACAACA CTGTCGTAGT AGTTGTATTG 
TCCCTGGAAG CTTATACTTG CTCCTTCCTT GAAATCAATC TTTTCATAGC 
ACTCTTTGCA TATTTCTATT TTAGTATTTG TACCCAAAAT TGTTCCGCAG 
AATATGCACT TTGGGGGAAA TATGAGATTT ATAATCCAGT TTACCATTGT 


>NC_017304.1:3437283:3437782
ACCACTATTT TATCTTTGTT GTTTATCATA TTGTATTTTT TAATTGTTTC 
CAATACCTTG TCAATCATAA AACCATTCCA GCACTATTGT CTATATTTCT 
CAAGGTTCGC AAACTTCGTA TACTGACCCA GCCATGCCAG TTCCACAGTA 
CCCGTCGAAC CGTTTCTGTG CTTTGCAATT ATCACTTCGG CAATATTCTT 
CTTTTCAGTA TCGGGATTGT AATAGTCATC CCTGTATAAG AACATTACTA 
TATCCGCATC CTGCTCTATT GCGCCGGATT CCCTCAGGTC GCTTAAAATA 
GGCCTGTGAT CCGACCTTAA CTCCGGGGCA CGGCTAAGCT GGGACAAAGT 
CAGCACAGGT ACGTTTATCT CCTTTGCCAG TATCTTAAGA GACCTAGATA 
TCTCCGATAT TTCCTGCTGC CTGCTCTCAC TTTTTCCCCT TCCCTGCATA 
AGCTGAAGGT AATCTATGAC AACCAGGCCC AAATTTTTTT CCAGCTTGAG 


>NC_017304.1:3438977:3439476
ACTATGCCTT TAAGCTTTTC AGCAAGTTCC TTTGCCTGGG CAAGCTCCCG 
CTCCTTTCTG TTCTTTTCGG CTTCCTTTTT AGTCTGCATA ATATTTATAT 
TAGCCGCAGT CGCTTCCACA GCCAGGCCTT TTGGAATCAG AAAATTTCTT 
GCATATCCGT CACTTACCTC AACAAGACTT TCCTTTTTCC CAAGTCCCTT 
GACATCCTCT TTTAAAATAA CTTTCATAAC ATACCTCTCC TTAAAATCAT 
ATTACTTATA TAATAACAGA ATACTATGCG TTTTGTCTGT TGATTTCAAC 
AAAATATTCA TCAATCGCTC CAACAAGTTT TGCTTTTGCC TCTTCAACCG 
TCACTCCCTG AAGCTGGGCT CCGGCAACCG TCATATGGCC CCCGCCTCCA 
AGCTTTTCAA GGATTACCTG AACATTCACA TCCCCCAGGG ATCTTCCGCT 
AATGGCAACT CCGCTGTTAA TATGGCTCAG TACAAAAGCC GCATTAAGTC 


>NC_017304.1:346352:346851
ATAGCCGAAG GAAAGAAACC TGCAGTAGCA AAAAGAGCTC TTCTTGGTAT 
CACAAAGGCG GCATTGGCTA CCGACTCATT CCTGTCGGCT GCATCCTTCC 
AGGAAACTAC AAGAGTGCTT ACTGAAGCGG CAATAAAAGG AAAAGTCGAC 
CCGTTGGTAG GACTTAAAGA AAATGTAATT ATCGGAAAAT TGATACCTGC 
GGGAACAGGA ATGAGCAGAT ACAAGGATAT TACCATAAGT ACGGTAACAG 
AATAGGAAAA TTGGCATAAA AACACACTGA ATCAAAAAAC TTGACAAATG 
CATTTTGTTA GTGTTAAAAT GATTCAGTGT GTAAATTTGT GCTATCTGTT 
GGTATTGGAA CCTAAGGAGA GCCTGTACTG ACAGGGAGGG AAAATAATGC 
TTGAAGCTTT GAAAACCGCC AATAAAACCG TGGGAATGAA ACAATCCCTG 
AAAGCTGTCG AATCATTGAA GGCAAAACAG GTATTTATCG CAAAAGATGC 


>NC_017304.1:3465370:3465869
GATCCTTTTC TATTATCAAG CTTATACATC TTCGCATAAA AGATGAGTCA 
TCCACCACTA ATACTCCATA CTGCTGCATC AATGCCTTTC TCCTTTCCGA 
TAATAAAATG CCGAAGGTGT ATATATTGTC TCAAATCCGG TATTCATTCC 
CGTTATGGTC TCTGCATGGC CTAAAAACAA GTATCCTCGT GCTCTTAACA 
CTTTGTACAA AGAATTAATA ACTTTATTTA TTGCTTTTGT ATCAAAATAA 
ATCAATACAT TTCTGCAAAA AACTATATCC ACCTCTCCAA CCCTTTCCAA 
TATATTTTCA TCCAGAAGAT TCACACGGCG AAAATCCACC ATAGCCCTTA 
TTGAATCCTT AACCTTATAA TCATCTCCAA ATGAAATAAA ATATTTGTCA 
AGTATTTCTT TTGGCATTGT GCGAAAGGAA AATGATTTTT TATTATACAA 
TCCCCGTCTT GCTTTTTCCA AAACTTTTTT ATCTATATCA GAAGCAATAA 


>NC_017304.1:3466519:3467018
TGAGGTTTAT AACACGATCT ATTTCGGATG TGTATTTAGC CAGCTGTTCC 
ACCTCATTTG CCTGAACTTT GGCAGCGTCA GCCACTTCAT ATGCCTGAAT 
GCTTACACCT TCAACGTTAT TAATAACCCT GTCCGCATTT ACTGCCTGTT 
CCTTCATGGC TGCCGTAATC TGTTTTACCT GTTCACGGGC ATTTGCAACA 
CTTCTAATTA TATTCTCGAC ACCATTGGCC TGTTCTTTTG TCACATTTGT 
AATCTGAGCT GCCTGGCTCG CAACATTTTC AACGGCGGTA ACTATATTTT 
GTCCCTGTTT AGCCTGCTCT TTTACTGTGG CGGTAACCTG ACGCATCTGC 
TCTCTTGCAT TATCAATGCC TTTTATTATG TCTTCAACAC CTTGAGTCTG 
CTCTTTTACT GCATTTGACA CAAGTGCCGC CTGGTCGGTG ACATTTTGGA 
CAGATGCAGT AATGTCTTGT CCCTGCCTGG CTTGTTCTTT GACGGCAACA 


>NC_017304.1:347288:347787
AACGGTATTG AGGTTACAGC CTACATCCCC GGTATCGGGC ACAACCTTCA 
GGAACACAGT GTTGTGTTGA TAAGGGGCGG AAGGGTTAAG GACCTCCCTG 
GAGTTAGATA TCATATTATT CGTGGAACTC TTGATGCTGC CGGTGTTGCA 
AAAAGAATGC AAGGACGTTC GAAATATGGT GCCAAAAGGC CGAAGTCCAG 
TGCGGCAGCT AAGTAAATTC GTGCAACGTG CATGTACGAT GTATGAAAAA 
ATTGTAATGT AACAAAATAA TAAGTGCCAG GTACGTTGTT TATATATAAA 
TTTAATATAT CAGCAACTAC GGGCACTGAC GACGACTGAA AGCAGTCGGC 
GAGTACCGAT GATATTGTCT ATATCATGAA AAGGAGGGAA GAAAAGTGCC 
AAGAAAAGGA AATGTGCCAA AGAGAGACGT ATTACCGGAT CCAATATATA 
ATGACAAAGT AGTTGCAAAG CTTATCAACA ATATTATGAT TGACGGTAAA 


>NC_017304.1:3474539:3475038
AACAAGCAAT CTTCTTGCGA TAAATTATGT GTTTTCACAT AATTTTCTAT 
TTCTTTTTTG AGAGAATCAT TGATTTTTAT TTTTTTCTCT TTATCAGTTT 
TCTTTTCTTT AAGGATGAGG TATTCGCGAA AACGATTGTC GGGTGTATAA 
ATATCTTTAA CTTTTAAAGG CAGAATATCA CTAATCCTCA ATCCTGTGTT 
CAAGCCAAAC TTAAATAACA GTCCATACTT TGGGTCTTTA CCGTTTAGAT 
AATAATACAT TTGCTTGATT TTTGCTTTGT TTCGAATAGG TTCTACGGTC 
ATTAACATGT CCCTCCCCTG ACTAAAAAGT TGTTAGTTAT TAAAATGTAT 
AGATGTTTCA GTAACGCTAC TCAAACACTT ATGTATTTCT AAAGTAATAA 
ATCTATCATA AATATTATAA AAAAGATACA TTGTTTTTTA TACGAAAAAA 
ATCAAAAAAA AATACTATTT AATATGAAAC CTGCTAAATA TAATAATTTT 


>NC_017304.1:3478772:3479271
TTATAAATAT ATGTACCAAA CAGAATATGA AACAATACTA TAAAATAAAT 
GCTGTTTGCT GCAAGAATCA AGGTCTTCTC CTCGTAAATG CTTTTTACAT 
CGTAAAGATT GGAAACAAGC ATTTGACTAA GAGAAGAAGA TTCCCCCGGC 
CACAGAAGAG TATAATTAAA AACTACCGTT ACCGGGATAA TAATTAACAG 
CGAAAGTAAA TTTTTCTTCT TGTTTACAGT CATAATCCTT TCTCCCTTTT 
TACAAATCTT CCCTGCCACA TTCAAGTTTC AGACTGATTA ACGAATAAAC 
TACAAGAGCC AAACAAAGGA GAAAAAACAT CCCAACATTG ATTCCGTTAA 
TGGCCTGAAT CATTACAAAA TACAGAAGCT CACCGTAATA AGAAAAAGAG 
CTGCCCGCCA GCTTTGTCAG CATAAACAAC GCGTAAACCG GAACAAATAT 
AAAAACTTTA TGTTTTTTTA TTTTTAAAGA GCAGGCAAAA GCAAAAAGAC 


>NC_017304.1:3479205:3479704
TAAACCGGAA CAAATATAAA AACTTTATGT TTTTTTATTT TTAAAGAGCA 
GGCAAAAGCA AAAAGACCCA GAATCCCTGA GAAAATCGAT ATCATAAAAG 
TATAAATTAT GTTATATAAT ATTTGACATT TTATGTACAA TGGATATAAA 
AACATTTTTG AATTGTTAAC CGGTGCGTCA TTAATAAAAC TTGAGCAATA 
TATATGGGAA AATCGTATAC CACGATATGT ATTTTCGTTT TCAAGGTAAG 
TAATGTGATT TAACAACATA TTAAGTAAAA ATGGTATGAA AATAATCAAA 
AAAGAACCGC AAAAGCTTAC AATCGCTTTT GAAAGTATAT AATTCTTTTT 
TCCCATCCGT GATACATAAA AATTATAGGT TTGTGTTTCT TTGTCTTCAA 
AATAAGAAAA TGAAAATGGT AAAATCACCA CAAACGGAAA CATAAATTAG 
AAAATACTTT TCAAAAAGCG CCGTATCGGC GTTTCCAATA AAAAGCGACG 


>NC_017304.1:3487549:3488048
GTCATCAATA TATTTTGAAG GTTCGCACAA AGTGGACGCA GCTCCCTTCT 
TTTGCTTTGC CACCGTGGTT TCAGAAAGCT CCCATCCCAT TGACGCCAGC 
TGTTCCCTCA AAGCCCGCCT TACAGCCTGG GATGAGCAAT AGGGATATTC 
CTTTCCGTCA TTCATCTGTA TTTTCTTTAT GCTTACAATG TTGTCCGCTT 
CCTTGTCGGC TCCGTTGAGT GAAGAATATG AAGCCTTTGT AAGATATGTA 
ACAGTAATAG CCTTGGCATC TTTCATAATT ATTAATCCTC CTTGTCCTTG 
TTATTTTTCG CATTGTAAAC ATTCAAAGCA CCAAGAACAC AATAAGCCCT 
GAAATCTTCG AAATCAACCT CTTCCAAAAT TCCGTCAAGA ATGTTCTTTG 
AGACCGCAAT CCCGTATCTG AACTGCAGAT TGTTAAGCTG GTTTATGAAG 
TCAGTTTTTG TCCTTGATTT TCTCAATTGA TACAAATCTC CTTTAATTTT 


>NC_017304.1:3490286:3490785
TTATTATTAT TCTATATAAT AACATAAAAA ATAATATACT TCAATAATGA 
TAAAAAATAA GTAAAGCAAG AATAAATAGA CATAACTCTC TTATATCAAA 
GCTACAATGC AATTATAATG CAATTTGGAA TATATTCTGA TATAATATTT 
TCATCAAAAA ACTATACAAA CACATTAAAG GAATTTCTAA AAACATTCAA 
AGGTGAGTTT CATGTTAAAG CAAAAGATAT TAAACAGGGA GTCGGGTATT 
ATTACTTACG GAATAACCCC TCCTAAGAAA AACAATACGG AGGAAAAAAT 
AAAAGAAATA TCCCAGAAAC ACATTGAACG CATAAGCGGT CTGGATATTG 
ACGGCTTGGT CATATATGAC CTTCAGGATG AAAAAGAGCG TGTTTCCGAA 
GAAAGGCCGT TTCCCTTTAT AGAAACCATT GACCCGCAAA TTTACAGTGA 
AAATTATCTT AAAGATTTAA AAATACCTAA AATCATTTAC AGATGTGTCG 


>NC_017304.1:3494558:3495057
ACCTCAAAGA GGAGAACTGA AATTGGTGGA AAATTTGTGC AACAATAAAG 
ATGCCAACAT TGAGCTTGGA GTAGTTGGAG ATTTGAAAGG AAAAATCCTT 
TTCAGCTTCC CAAAAGATAT GACTCTGGAA ATGGTCAAAA TTTTGTCCGG 
TATGGAAATG GACAAGATTG ACAACTTTGC ATCTTCAGCC TTGGGAGAAA 
TGGCGAATAT CATCGGAGGA AATGCATTAA CACTTTTGTC ACAGTACAAT 
TACACCTGCG ATATTGTCCC CCCGCAAATT TACATAGGCG AATACAAACC 
AAATTCCATT GGCAACGACA AAGCTTTACA ATTGCCTTTA TTAACTCCTA 
TCGGTGAATT TGACATTACC ATTCTTTTAA AGGAAAATAA ATAAAAAGGG 
AAATTTACCT GTTTGCACCC CCTTTTGGTT CAGGGGGTGC AATTATTTAT 
TCATCTCATT GCTGTTGTGA CAGGGGTTAT TTAAAATAAA GTTTTATAAA 


>NC_017304.1:3502792:3503291
TTGGCTCAAA ATCCAACTGC ACAACTTTCT TAGTCAATTA TACTACTAAA 
CACCATTGTT TGCCTACTAT AAATTTAAAT ATTTGTTTGC ATCACGCTTT 
TTATTCTATT TCTGTTCCGT CATATGCCTT AAAAAACTTG TTTTGTTTCT 
TTCCCTGGTT TTTATACTCA ATACGCCAAA CAGGAATGTC ATCCAGCTCC 
CTGCTGCCGT CTTCCATCTT GTGTTCCTTA AAGCCCAGAT CAATCCTTGT 
AATAGTAATA TTTCTTATAG AATCATGGTG ATGTATAAGC ACCTGGTACA 
CAGGCATTAT TTTCTTGCTG TTAATTATAC CGTTAATCTT TCTGTATCTT 
ACTTCAAGAT ATGCTATGCC TTTGTCACTT AAGCCAACAG TAATATGGTT 
TTCATGGATC CAAAAACCCT TGTATTTTTG CTTGAAAACA TAAGTTTTAA 
GGTTACCTTC CTCCTCAACC GTATCCAAAT GATAATCCGT AACCGGCACT 


>NC_017304.1:3503873:3504372
AAATCCTTTA TACTTATATC CTTGTACAGA TTGAATATAT CATCAAACAA 
ACTTTCAAAC TTGACATTCA GCATCAGGTT TTCTCTACCC GTCTTGAACT 
CTTTCAATAT CCAATAACAA CTTAGAACCC TTTGACTGTT GGCATCCACC 
GTTATGGCAT GGTTTAGTTT GTTTTTATCT TTGTTGTTCA CTGTATACTC 
ATTAAACGAA ACAGCTATGT CATTAAATTT ATAATCAAAA GTAAAGCTGT 
AATAACCGTT CTGCTCCACA ATTCCCGACA AATAAACATC CACACCGGAC 
ACCAGCTTCT CCCTGTGATT GATAAATTCC AGCACTCTTT TTAAAGCTTC 
AACTTTGCTG CCTTTTTCGT AGCTGTTGAC TCCATGAAGA TATTTGTACT 
CCAAAAGTCC ATCGGTATAA ATCCTGTACA TATTGCTCAA ATTTTGGAAT 
GCAATAGTTT TATTGTAAAC ATCAATACTT CTTATGTAAT CATCCTCATC 


>NC_017304.1:3508562:3509061
ATTATAAAAT ATACACAAAT TATATTGATA TTATTCCAAT ATGTGTTATA 
ATAGAATAAC ATAGTTGTCC TTTTTTCTTC GAACATTAGT AGCTTTTATT 
CAGAAAATGT CAAAATATAT GCCAAAGGGG GCTGCACGTC ATGTCCAAGG 
AGTTAATGTA TATTCTCATT ACCAAGATGC ACCTCAGGTT AAACGCCTTA 
ATCGAAAAAA ACAACTATGA CCTCTTGAAC GAAGAAGTTT TGCAATACAG 
CCAGCGGTTG GACAAAATTC TGTCCCTTTA CAACAGGATT GTCCAAAAGG 
ACAAGTCCTA TGCTTTCAGC GTAAGTCATC TTAATAAAGC CGCAAAATGC 
AATTAATTTA AAATAGATAT CAATCCAAAT GTAAATATAA ATCCTCATTG 
TATTTGATAA ATAGACGTTT AATATTGTAA ACGTCTATTT TTAATTCTCA 
CAAAACGGCT TGCTTTTTCA AACTTTAACT TTAATTTCCG TTTCCCGCTT 


>NC_017304.1:3510007:3510506
AGCCTCCTCC CCCGGTAACC ATTACCACCC GGTCCTTCAG ATACGAACCA 
ATCTCTTCAA TATCAAGATG TACAGGTTCC CTTCCCAAAA GGTCTTCTAT 
ATTCACATCC CTTATTTTCT GCATGACAAC AGATTCATCA ATCAGCTGTG 
AAACCGACGG AAGTATCTTT ACCTTGCAGT TTGTTTGGGC ACAGCCGGTG 
TATATATCAT TTATTTTTTT GTGGCTGGCA GACGGCATGG CAATAATGAC 
TTCGTCTATC TGCAGCTTCT GTATTATTTC TGAAACATCC TTTGTCTCAC 
CCACCACAGG CACTCCGCTG ATTTTTTTGC CTATTTTGTA TTTATCGTCA 
TCTACAAACG CCACCGGAGT GCTTTTAAGT TCAGGATGGG ACTTCATTTC 
CTTCACAATT ATCGCGCCGG CGTCCCCGGC GCCTGCAATC AGCACCCTCT 
TTGAATTTGT AAAACGAATC ATTTCCCCTT TGACAATTCT TCTAAACACC 


>NC_017304.1:3513365:3513864
TTTATTTTAT CAGATATCAT TCCAAGCAAT TTCAATAACC CAATTGCTCT 
TGCTCCGCGA GGCATATTTG CATGTATAAC ATCGGGTTTT TCCTTTTCAA 
TGACTGCTTT CAAATCTTTT GCAAGAAGCA AAGCTTTTAT TGGATGAAAA 
ACATCAAGAG GAAAATAGTC AGAAAACCGT GCAAGTTCAA TCCTCTTTAT 
TCTTTTATCC AAAATCTCAG TATCTTTATT TTTAGGCATG ACCATAATAA 
CCTCATTATC ATCACCCGCA AACTGATTGG CCAATATTGA AGTGGAAATC 
GGTGCACCAC CGTTAACCGG ACCGGCATCA ATCACATACA TAATCTTCAT 
TTTGTGTTCC TCCCAAAGCA ACTTTCTTAT TCGTCGACAT ATTACTTTTA 
TTTTGAAAAT CCCGTATTAC AGTCGGCAAG ACAACAAATA CTGCAAACAA 
GATTCCATAT CCATACACAG GATTCAGCAA ACCCAGTATA ACAAAATATA 


>NC_017304.1:3514546:3515045
TTGCCAATTT CCTGGATGCA TTCATATTTA TTCTTAAATT GTATATAGTC 
GTCAATGCCG TCACTATAAA ACATGCAATT GTTGTTCTGA TTAATATTTT 
GTCAACTTTT TCATTATTCA TATAATTATA AAACCAGCCC ATTGATGCAC 
AAAGTAAAAT AAAAAACGGC GTTATAAAAA TATTCGCTCG CACATCGCCA 
TATCCAAAAA TATAATATAT GGTTACAAAC AATAAAAAAA ACATTACTGT 
CAGGAATGCA GGCAAAATAC TGTCAATCCA ATTACTTTTT ACCATTATGC 
TTGTAATGAA CCATATTCCT GAGACCGCAA AAAATACAAA ACGAAATATG 
CCTGAATCAG TTGCATTTCT AAAAGCAGGA AGCATTATCC ACGCACATAT 
ATACATAAAG CATAGTATAT TCACCCATAA TGTCCTGCTA AATTTCTTTT 
CGTTGTACAT TTTTTCTTCT TCCTTCCATG TATTGCCTGA TAAAATGCTT 


>NC_017304.1:3516155:3516654
ATGTTTTGGT CACATAAGTA GCTCCCCTCT CCAGCCAAGT TGTAACAAAC 
CCTATGTTCA TATACACTCA CCCATTTCCC TTTATTCGGA ACACAACATT 
CAACCAAATA AACGATTCCA TTGCATCTGA CACTGCTAGT TATCCAATAC 
CTCAATTAAT TTCTTAATTG CATTCCCGGA AGTATATTTA CGTGCTTCTT 
CAATACAATT TTTCTTCATT TCCATTACTT CGTCCCCGTG TTCCAAACAA 
TACAGAATTA TTTCTGCCAA CTCTTTGATA TCCTTTGTCC GAAAAATCCG 
TCCTGTCTTA TAATCCTGTA CTATCTCAGA GTTGTAACGC CAATCGGAGG 
CAATAACCGG AAGCCCTGAA GCAAAAGCAT CTATTATCGT TCCGGCAAAA 
CCTTCTCCCT CATAATATGT TGGAAATAAC ATAAGATAAT AATCTTTTAA 
AACATCAACA GCTTTTTCAT AAGGAGCCTC TCCTTTATAT TTTATATAGG 


>NC_017304.1:3517167:3517666
AGAAGCCTTA TAGGTCTTTT TTTCCAGTTG TACGTATCAA CGCATAAAAC 
GTTATGTTCA CCGATGTTGT CTTTTATAGC TTCCGTCAGA GACTTAACCT 
TTATGGTTTG TCCATCCAGG AAGTTATGAT TACCTCCAAA GTGCCCGCAT 
ATTCCCACTT TTAACACGGC TGTTTCCTCC TCATAGCCTC CAGTAGCAAT 
AGCCTAGTTT CTCGATTTTA TTTTTATCAA ATATTCCCTT TACATCAATA 
ATTACTTTTT CGCTATTATC AATATTTTTA AAGAATTTTT CTATCTGCTC 
CCAAGCCATA TTTTTAAATT CATCATGGGC AACGGCAAAT ACAAGGCAGT 
CCGCATCTTT CACATCATCT ATATCCATCA GTTCAATGCC ATATTCTTGT 
TTTGTATCTT CCCTGTTTGC CTGAGGATCA ACCACTATGG GTTCTATTCC 
ATACTCATTC AATCCTTTAA TTATATCTAC AACCTTGGAG TTTCTTGTAT 


>NC_017304.1:3521231:3521730
CACCAAAATA TTCATGCTTA TATATCCATA TAAATCCAAC CAATTTTTCT 
CCATCAACTG CACCGATTAA AACAGCTTGA TTTGTTTTGA TATATTCATC 
CAAAAGATTT ATCTTCTTAT TGCTTTCATT AATACTATAA TCATGGGAAA 
CATCAAAATT TATGTCATAT ATCTGTACAA GCAAATCCCT TATCCTTTCT 
CTGTAAAGCA TGAAATCATC ATATTGTAAG GTTTTTATTG TCATATTTGT 
TACTCCTTTC GACGTGTAAA TCTTTTAAAG GAGTCTGATC AACAATGGCA 
ACGCCTTCCC TTTTAAATAC CTTTATTATT GTCCTTGCAA TAATTGAGGC 
ATCCAGGCAA AACGTAATAT TCTTCACATA TTCTACATCC AGTCCCAATC 
TAATATCCCA TTTTAGATTA TTTCGCCCAT TTACTTGAGC AAGACCGGTC 
AAACCAGGCC GAACGGTATG ACGAAGCCTC TCTTCTTCCG TATAATACGG 


>NC_017304.1:3525752:3526251
TTACAAAGAA TACTGCCATA AGATACGCAG CCAGTGCATT GGGATATTGG 
ATCGTCGAAT GAATACGTCC TTCAACGTAA AGACCAAAAA ATTCAACCGG 
TATATGCAGG AAATCAAACA CATTATTCAG CCAATCAACA AGTTTACCTC 
CAGATGCACT GTCAAGGCCA ACAACACATA AACCCACTGA TGCTGCAATA 
ACAGTCCATA ATACTATAAG CTTGTCTTTC ATTGTTGAAG CCAAATCGGT 
AATCATGAAA AACACAGCAA AATACATACA ATATTTCAGC CATTCTGAAA 
TTGCAAGCCT TGTGCTGACA GAACCAAGTA TCGATATAAA ATAAGCAATC 
ATCAACCCAA ATGAACAGTA CTCTATCGGA GTCGATATGA ATTTTTTTTC 
TTTCTCCATA TACTTAAATA TCCAGAATAC AGCAAAGCTT ACTAATACAA 
ATATTTCTGC CGGCAGCTGT TCTGCTTCAA AATACAGCCC TCTTACAAAA 


>NC_017304.1:3527059:3527558
TTTTTTCCAG TTTTGCATCC AGCTCCATCT TAACCTCTTC AGGTCCTCTG 
GATTGCAACA GATAACTTTT ATATTCTCCC AACAATTTTT CCATGTTCTC 
TTTTTCTTTT TTCATCTGAT TTTCAATAAA CTCCAGTGTA CTCTCAGTCC 
GTTTTTGGTT TGTTTCGCAC ACAAGTTTTG CAAACCTGTC GCCAACCAGA 
TTTGCTATCT TTGCTGCTGT CTCAGGATTC TCATCAGTCA CCTTTATTGT 
AATCAAATCT GTATCTTTTA TTTCATTTAA GGTTATTTTA GATGCTATTG 
AACTTAGGGG AACATCTTTC ATATCCATTT CTTCACGAAT ATACTCCAGT 
ATCACAGGAT TTTTTACTTG TTCCCTATAG TTATCAACAG ACATCTCCGG 
GTACTGCAAT ATGTCATCGA TTAAGGATGA AAAATTGTTA ACGTCACCAT 
CTCCTGACTT TACCTGTTCT TTTATTTGAC TCTTTTTAAT GGATGAAATC 


>NC_017304.1:3529421:3529920
GAAGCTACAA CTTTAGTTGG CTTCCAGGAA GAATATGTGT GATAGAAGTA 
ATCTCTTGTA AGAGCTGCTT CATCACCAGA GTAACCATCT CTTGTAGCAG 
GCTCATTGAA TTCAATTACT ACTTTGTTCT GTGTTGCTTC TTTTACTTTA 
GCAGTTGGAG GAGTTGTATC TTTTACATAC TCCAAGTCAA AGGTCTTTGT 
TCTCATTATG TTTCCAGCAT AGTCTCTGTA ACCTTTAACT TTTACTTTGT 
AAGTTCCTTC ATTCAATGAA CTTACGCCCA GTTCTACAGT TAATGTTCTG 
TAGTCCTGTG ACAGTTTTTC TTCACTTACA TAATAAGTTC CGTCATTAAC 
GAGAACTTCT GCATCTGAGC TGCTCTGAAC AGGTTCTGAG AATTTAATTT 
CAAAGGAGTT CGGACCTATC AAAGCAATGG ATTCAGCTTC CGGATTTTCG 
TAGTCAGCAG GTACTACAGT CTTAGTAACT TCTTCCTTCA AGCCAGTTGC 


>NC_017304.1:3531587:3532086
TCCTCTGACA TTATACCTCT TCTGCTCATC GTATTTGCCT CCTTTTTGCA 
TTGGCCTGAA AAGACCAATG TCAAAAAATT TTGCGTACAT AATTATTATC 
CTCATTTTTT AATTATTAAT TTGTTGAAAT TTTTTCAGCC TGCTCAATTC 
TACGGAGATT TCCTGCTAAT ACATGATTTT GAAGGATTTT TTGGAATTTT 
TTGTTCCCAA CTTTCTGTTA TGTTAATATA CTATAATATG CGTCTTCAAT 
ATTACTTATA TTTACTGTCA TGATTGTCAT ACTATATCAA ATCCATAAAG 
TCAGGGTGAT CGGTATGTCT TTTTCCGCAA GGGAACTGTT GGCACGGCTT 
ATCAAATGTG AAGCCGGAGG AGAAGGAGTA GACGGTATGA AAGCCGTCGC 
AACTGTTGTT ATGAACCGCG TGCACGCCTC CTACGGAGAA TACCTGCGAG 
TCTGCCAGGG AGACCTTCGA AAGGTGATTT TCCAGCCCCG TCAGTTTACA 


>NC_017304.1:3533822:3534321
ATAAACAGCC AGGTTCACAC AATTTCATCA GAGCCGTCAA ACAAAGTATA 
TCTAAAAGCT GTAGTTAAAG ATGCAAACGG AAAACTCATT CCCCATATTG 
AAGTTAACTT TGAAGCTTCA AAAGGCATGG GTACGGTACA GCCTGCAAAA 
GCCGCAACCG ACAGCCGGGG TGAATGTTTT GTCACTTACG TCCCCGAATA 
CTATTACAAC CTTAGTCCTG ATGCGAATCC ACGGCATGTT GTCATTACTG 
CTTCAATTGC CGGCACCGAC ACAAACTCAA CGGTAAAACT GAACCTTGTT 
CCGGCACCCG TCGTCTTTGT GCATGGATAC AGGGAAACTG CGGATGTTTT 
TGACAATTTG AATGAATTTA TTTCATCAAA AGGGTATACT TGCATTTCCC 
TGAATTATGA CTCAACTTTG GGAATAGAGC ATGGTGCCAA AGAACTGGAG 
CTGTTTTTGC AAAAGCAAAA AAAGGATTTT TTAAGTCAGG GAATCCTTGT 


>NC_017304.1:3537394:3537893
GAAACGGCTA TTCCTCCCTG GGCAAGAACC GAGTTGCTTA TTTCAATGGT 
TTCCTTTGTG AGTATGACAA CATCGTATTT TTCAGGTATT TCAAGCGCAG 
TGTAAACTCC TGCTATTCCG CTGCCTATTA TAATAACATC ATGAAACTCC 
GTAGGCAGCT CATCTGTGTC AAAATCCACC AAATATCTGT TCTCATCCAA 
AATTCATTAT TCCTCCTCTA CGTGATTACA CTTGTTATAA CATACATTAT 
TACATTTATT TTAGTAATTG TATTTATTTT ACATCAAAAT AAAGGCTCCG 
GACAAACACA TCCAAAAACC TCGGAGCCTT AAATTCAACC ACTGAAACAA 
ACATAAATCA GCCAATCCGG ATCATTCTGT CCAGAGCTTT TTTGGCCTTT 
AATCTTATAT TTTCATCAAG TTTTATTTCA TATTTCATTT CTTTTAACGC 
ATTGTACACG CTTTCCAAAG TGGTTTTCTT CATATTTGGA CATATCAGTC 


>NC_017304.1:3538302:3538801
CCTTTACCTC CGCGGATGAA TTGACATAAC AAACAACAAC TGCTCCGGGA 
TACTTTTTCT TTGCCTCCCT TAAAGCATCA GCCGTTATCA TGTCGGCCAT 
AGGACAGCCG GCATCAATCT CCGCAAGCAA TACTGTTTTT GACGGCGAAA 
GTATTTTTGC GCTTTCCGCC ATAAAATGAA CGCCGCAAAA AACAATAACA 
TCTTTGTCAT TATTGGCGCA GTACCTGCTT AGTGCCAGTG AATCGCCAAT 
TACATCCGCT ATTTCCTGAA CTTCGTCATT TTGATAATTA TGGGCCACTA 
TTACGGCATT TTTTTCTTCT TTCAGTTGTT TTATTCTTTC CTTCAACTCA 
TTCCTATCCA ACATAATTAC CTACCTGTAA AGTTAGTTGA AATACTTTTA 
ATAGAATACT TTTAATAATT TTAATACTTT AGGCCTGTTT TGTAAAGGAG 
ATAACAGGCA AAATAAATCA AAATGCTTAT TTGTATTTAT GCATTTATTT 


>NC_017304.1:3538664:3539163
ATAATTACCT ACCTGTAAAG TTAGTTGAAA TACTTTTAAT AGAATACTTT 
TAATAATTTT AATACTTTAG GCCTGTTTTG TAAAGGAGAT AACAGGCAAA 
ATAAATCAAA ATGCTTATTT GTATTTATGC ATTTATTTAT GTATTAATCT 
TAATTTATGT ATTAATCCGA ATGGAAATCA AGAAAGAGTT GACAAAATAA 
GAAACTCAGT GGTAATATTC TTTTATGCAT TTTTCAGCAA AATACAACAA 
TACAAAGGGG AGTTAAATCA TGAAAAAAAT TAAATTTATG TTTTTAGTTG 
GAACTATTTT GTTGGCAATG TTTATGTTTA CAGGCTGCGG TTCCACAACA 
GTTGACCTCA ACAAATATAT GACAATTGAA GTAACCGGAT ATGATTCCAG 
GGGAACTGCA AAATATACTT TTGACCGTAA ATCTTTCATC GAAGACTATT 
CCGACAAAAT AAAAATCAAT TCAAAGAAAA GCAGTGATAC AGCTTCCCTG 


>NC_017304.1:3539680:3540179
TCGCACGGTG AGTCCGTATT CAGATCTTAT GTGGAAAGAA AATGGGCCAA 
ACCCGAAAAT CTTATTGACG TTGAATATAT CGGCAATTAC TTTTTGGTTG 
ACAAAAACCC TTGGTGGATT TCTTCCTATA CTGAATTGTA CATGGTCTAC 
AAAATTTCAG CAGTAAATCC GGAACCTGAA CAGCCTATCG AGTTTTACTA 
CTATGTATGT TATTCTGACA TAACCGCATC CGCCGACGGT ACTTGTACTG 
TTAATTTTGA TGACTGTAAA GTACCTCAAG ATGGCCTTTT CACATCCGAA 
TCATTTAAAG TCGGCAAATA TAAATATATG GGATATGAAA CTTTGGACGC 
ACTTTTCAAC AATTGCATAG TGCCTAAGAT AAACAAGTAT GAATATACTT 
CAACAATTAA AAACGCTGAA CAATAGATAA ACAATAGATG GACAAAACAT 
ATAATTTAAC AGGCACTCTT CATTTTGAGG AGTGCCTGTT TATATCATTT 


>NC_017304.1:354235:354734
TTCCACCACA CTGTACAATG CAGCGGAAAA AGCCGGCCTG GAAATAACGG 
AAAGGCATTC CCATTCCAAG AAAGTGCCTT ATGTACCCCA GGGCAAAGAT 
GCGATGGTAT CCTACGGTTC TTCCGACCTT AAGTTCAGAA ATAACCGTCA 
AAATCCGATA GTTATCAAAT CGGAGATATC CGACGGAAAA GTAACGGTGC 
GGCTGTATGA AATCAGGAAA TAGTGTAAAG GGGGTAAAAT TACATTGCCA 
TGCCGTATAA TTATGATAAA ATAATTTGTG ACAGGAAAGC TTTGAAATTC 
GTCAAAAACT ATAGCGCTGT CGTGAAAATA ATGATATAAA TATAATTAAA 
TGCAAGGAAC GCAAGATTTT TTAAGATTTT TGGGAGGCTG TAAAAGAAAT 
GGTAAAAAAA GAGATTACAA TTAACAATAT TTCAGGATGG GAAGCAAAAC 
TGGCGGCTAT GTTTATTCAA AAAGCATCAA ATTACAAATC AACTGTGTGG 


>NC_017304.1:3549031:3549530
CATGAACAGA TGCTATATCG TGGGATATTC CGAAAACAGT GCAAAACATC 
CTCACCATCG TGCAGCCCAT GGTTCCAAGA CATTCAGCAT GCTGGATCCT 
GAAGAACACC GTCATACACT GTGGGGGGCA TTGGTGGGAG GTCCCGACCT 
TGACGATTTC CATGTGGATG AAACCACAGA CTATGTATAC AACGAAGTTG 
CCGTAGACTA CAATGCCGCT TTCGTCGGCG CCTGTGCAGG ATTGTATTAT 
TACTATGGTG AAGCATTGGG ACACAAACCT GTTCCAAACT TCCCGCCAAA 
AGAAGAAGCT GTAGAGGAGT ATTATGTGGA AGGAAAAATT GAACAGGAAA 
ACAAGGAAAG AACCCAGGTA ACCATCAAAA TTTTCAATGA TACCTGCCAT 
CCTCCCCGTT TTGAGACCGG CTTGATGGCA CGTTACTTCT TCAATATTTC 
AGAACTTCTG GATGCAGGTC AAAGCATCGA TGACGTGAAA ATAGAGGTTT 


>NC_017304.1:3558718:3559217
ATGGTTCAAG ATGAATTTTT CTTGAACCAT TTGCGTACTC CAAACTGCCT 
ATGCATATAA TATTTTTTCT TTTTTATTGC TCATTTTATC ATTCTTTTGT 
TTTTCCGTCT TATTTTTTAG TACTATTTTA ACGCTATAAT AACTTTTCTG 
TTGGGCTCCT CACCTACACT GTATGTTTCC ACATATTTAT GGTTCTGCAG 
GCACGAATGT ATAACCCTTC TTTCATACGG ATTCATCGGT TCAAGAGTAA 
TGTTCTTTTT GTATTTGATT ACCCTGTCGG CCAATCGGTT GGCAAGCCTT 
ATCAGGGTTT CCTCTCTCTT TTTCCTGTAG TTTTCAACAT CAATAACAAT 
CCTCTTGTAA CCTTCCTTGC TCCTGTTAAC AACGAGACTG GTCAAATACT 
GCAGTGCGTC CAGCGTTTCC CCTCTTCTTC CGATTATTAT TCCAATATCG 
TCTCCTTCTA TTTTAAGGGA AATAGTGTCT TCACTTTCTT CAACCAAAAT 


>NC_017304.1:359870:360369
TGTCACAGAT GAGGATGTCG AAAAGGAGCT TAAGGCAGTT GCGGAAAAGA 
ACGCCAGAAT CATGTCTGTG GAAGACAGGG GCATACAAAA AGGCGATATA 
GTTGATATTG ACTTTGAAGG TTTTATAGAC GGAGAACCTT TTGAAGGCGG 
AAAAGCCAGC GGTTATGTTT TAGAGGTGGG TTCAGGAACA TTTATTGACG 
GATTTGAGGA CCAGCTCATA GGAGGAAGAC CCGGAGACGA TATAGAAGTT 
AATGTTACTT TCCCTGAAGA CTACGGCAAA AAAGAACTGG CGGGCAAACC 
TGCATTGTTT AAAGTAATCG TTAATGATGT GAAAGTTAAG GAACTGCCAG 
CAATTGACGA TGAATTTGCA AAAGATGTCA GTGAATTTGA TACTTTGGAG 
GAATATAAGG AAAGCATCAG GAAAAAGCTT ACGGAAGCTG CCGAACACAG 
GGCAAAGCAT GAACTCGAGG ATAAAGTAGT GGCAAAAGTG GTCGAAAACG 


>NC_017304.1:360942:361441
GATGTAACAG CAAGCCTTGT TGTTGCCCAG ATGTTGTTTT TGGAAGCGGA 
AGATCCAGAC AAGGATATAC AGTTGTATAT AAATAGTCCT GGTGGTTCTG 
TAACCGCAGG ATTTGCCATA TATGATACCA TGCAGTATGT TAAACCGGAT 
GTCTCTACCA TCTGTATAGG CATGGCTGCC AGTATGGGAG CATTTCTTCT 
TGCAGCCGGA GCAAAAGGAA AAAGATTTGC ACTGCCGAAC AGTGAAATAA 
TGATACATCA GCCTTTAGGC GGTGCAAGAG GTCAGGCAAC CGATATAAAG 
ATTCACGCGG AACAAATAAT CAAGATAAAA AACAAATTGA ACAGAATTTT 
GAGTGAAAGA ACAGGACAGC CGTTTGAAAA GATAGAAAGG GATACGGAGA 
GAGATTTCTT TATGTCTGCG GAAGAAGCAA AAGCCTACGG AATAGTAGAC 
GAAGTTATGG AAAGAAGAAA ATAAATGAGG TGGTAGGATG TCCAGGTATG 


>NC_017304.1:361455:361954
ACTGAAATGC TCCTTCTGTG GCAAAACTCA AGAGCAAGTA AAGAGACTTG 
TGGCAGGACC TGGAGTATAT ATATGTGATG AGTGCATTGA GCTTTGCTCG 
GAGATAATTG AGGAAGAGTT CGAAGAGACA AGAGCTGATG CGGAGCTTAA 
CGATATACCA AAGCCCAGTG AAATTAAGGA AATACTGGAT CAATATGTTG 
TCGGACAGGA TACAGCTAAA AAGGCACTGG CGGTAGCGGT TTACAACCAT 
TACAAAAGGA TTAATTCGGA CGTCAAAGGG TCGGATGTGG AACTTCAAAA 
AAGCAATATA GTCATGCTTG GACCTACAGG TTCGGGAAAG ACGCTTCTGG 
CCCAGACTCT TGCGAGAATA TTGAACGTGC CTTTTGCCAT AGCGGACGCC 
ACCTCTCTTA CCGAAGCGGG ATATGTGGGA GAAGACGTTG AGAATATTCT 
TTTAAAGCTT ATCCAGGCAG CTGACTACGA TATTGAGAGA GCGGAAAAAG 


>NC_017304.1:362307:362806
CGGACTTATC CCCGAATTTG TGGGAAGGCT GCCTGTTATA GTCACTTTGC 
ATTCCCTTGA CAGAGAAGCT CTTGTGAAGA TACTGACCGA GCCGAAAAAT 
GCTCTTGTAA AGCAGTACCA GAAGCTTTTT GAAATGGATG ATGTGATTTT 
GGAATTTGAA AAAGAAGCGA TTGAGGCAAT AGCAGACAAG GCAATCGAGA 
GAAACACCGG TGCAAGAGGA TTGAGAGCAA TACTTGAAGA GATTATGCTG 
GATGTAATGT ATGACATACC TTCACAGGAG AATGTGGAAA AATGCATAAT 
TACAAAGGAC ACGGTGGAAA AAATGGTACC ACCGACTGTA ATAATAAATG 
AAAACAAGAA ATCGGTAAAA AAGCCGATTA ATAAGAAATC CCGTGTAAAG 
AAAGAGTCAG CCTCCTGAGA ATGTGCAGAA ATAAATAATA TAAATATTGG 
CAAAGCCGAA AGAGCTAAAA GGGTGAGAAA TTATCCTGAA AGGCTCTTTT 


>NC_017304.1:366368:366867
ATTATTACAA TTTTTTTTAT TTTGAAGGTT TAGAAGGTTT GTTACCCAAT 
TGAGAGTTTA TTTCCGAACA GTTGTTTACC ATAAATTTAT GTAAACTCAA 
ATTAATATTT TTGTTCAAAG GGAGTAAATT ATGTGAGTAA ATTTGAGTAA 
TTTAATGAAT TAAGTGGGCA AATTATTGCT GGAGGATGTA AAAAAATTCG 
GGCGGATATG TTTTATCCAC CCGAATACAA AGTGTAGTAT TCCATTACTT 
TTTTAACGTA ATTTTGGGTT TCGGCAAAAG GAGGAATACC ACCATACTTG 
ATAACATTGT ACGGGCCGGC ATTGTATGCT GCAAGGGCAA GAACAACATC 
GCCGTTAAAT CTTGCGAGCT GATCCCTGAT ATACCTTGTT CCGCCGTCGA 
TATTCTGTGC AATATCCCAA GGGTCACTGA CATTTAAGGC ATCTGCCGTT 
CCAGGCATCA GCTGCATTAA ACCTTGGGCA CCCGAGTGAG AAAGAGCATA 


>NC_017304.1:368382:368881
TTTATATGAT GAGGATGAGG ATAAATATAC ATTGGTGGAT TTGCTGCTCG 
ATGTGAAAAT AATGCCCGAC GGACGGGTGG AAGTTCTTGA TGCCGATGAA 
CTTGCTGAGG CGTTGAAGAA TAATATAATA AGCAAGGAAG AAGCCTGCAT 
GTGCCTCAGC ATATTGGATA AAATACTTAA GATGGCCTAT AGCGGCAAAT 
TTCCGCCGGA AATTTGCTTG AAAGATTATT AAATTGCAGG ATTATCAAGT 
TACAACAATG ATTAAATTAT GTATGTAAGG AGCAGTTTAT AATGGATAGA 
TTTATTGACA TGCATATTCA TTCCACTGCA TCCGATGGAA GCATGCGTCC 
GTCAGAGCTT GTAAGGCATG CAAAGGAAAA CGGTTTGGCG GCGGTGGCTC 
TTACCGATCA CGATACTGTC GACGGTATAA AGGAAGCCCT TGAGGAAGGG 
GAAAGAATAG GACTTGAAGT TGTTCCCGGT GTGGAAATAA GTTTGGACTT 


>NC_017304.1:371807:372306
TATAATGTGG AAATATTGGG TTATAAAATT AATGATACCA TATTTGATAT 
ATCCAAACAA GCAACTGGTA AAAAGTGAAT TGGAAAGATT ATCTTCTCTT 
GAAATTATTA ATGAAGATAT TAGAGAAATA GTTAACTTGT CAAAAGATTA 
CCTTGCATTT TACTATACCT GATAAACATA ATTAGAAATT ATTTTCTTCG 
AAATGTAATA AGATACATTA AAGCAGTATT GCGAAATATA GTGTCAATAT 
TACAGAATAT AACTTTCAAT GACTTTTACT TGGTATTGAA ATTATCATAA 
GTTAACTGAA TCTGTAAATT AAATTCTACA AAAATTTTAG CTTTAAAATA 
AACTTGAGGG GGAGATAAAA AAATGGAATC TGAAAAGTCC GATACACAGA 
GAAAAATTAA TTCTTCCAGT TCAGAATTTT TGACAGAATC AGAAACAGAC 
TATCTAAGGA AAAAAATAGA AGAATGTAGA GAATATGTTT TAAAATGGCT 


>NC_017304.1:382293:382792
CAATATCCAA GAATGTGCCC GTATATCTGA ATGGTGTAAA AGTTTACGGT 
GAAGAACCGC CAAAGCTTTC TCCGACTCCG ACTCCAACAA TTGATCCCAG 
CCAAACTCCG GATGCTAATG CTTCAATCAG TGTATCATAC AAGTGCGGAG 
TTAAGGATGG TACGAAAAAT ACTATAAGAG CTACAATAAA TATTAAGAAT 
ACCGGAACCA CTCCTGTGAA TTTATCGGAT ATCAAGGTTC GATACTGGTT 
TACAAGTGAC GGAAACGAAC AGAATAACTT TGTGTGCGAT TATGCGGCTT 
TTGGAACGGA CAAAGTAAAA GGTATTGTGA AAAAGATAGA AAACTCTGTC 
CCTGGTGCTG ATACGTATTG TGAAATCTCA TTTACTGAGG ATGCGGGTAG 
GCTTGCACCC GGAGGAAGCA CAGGAACAAT ACCTTTCAGA ATTGAGGGTG 
CGGCAGAGTA TGACCAGACA GATGATTATT CCTATAATTC TGAAATGTCA 


>NC_017304.1:384500:384999
TTGGTGGAGC GGATATAAAT GATGAATATT ATGATGATAT AGATAAGTAC 
GTTTATTCCG AAACGGGATT GGATTATAAT GCAGGGCTTG TCGGCGCATT 
GGCAGGTATG TCAAAATATT TTGGACAAGG CCAAATGCCC GAAGATACTC 
CTGGTATTGA AGGTGAGCCG CCTGTATACT ATGCAGACGC AAAAATATAC 
GAAGAAAATG AAAGCGGTAT TACAGTTGAT CTTAATATGT ATAATATTGT 
TACATCGCCT CCGCAATACG AGTCCGATTT ATCCTGCAGA TATTTTGTTG 
ATTTGTCGGA GTATGCAGGG GAAAATATTG ATATGTCAAA ATTTGTAACA 
AAAGTGTATT ACTCGCCTGC AGGTGCTACA ATATCCGAGC TTAAGCCTTA 
TGATAAAGAG AAGAATATTT ACTATGTGGA AATAAGTTTC CCCAATCCGG 
TATATGCAAG AACTTATGTG CAGTTCTGTA TTTACTATTA TGAAAATAAA 


>NC_017304.1:389427:389926
GGTACTATAG CGCATATAAG GTATTAAGAA ATGAGGGAAT AGGAACATCA 
AAGATTTATG ATGCGTTGGA AATTGCTATT AAAATATCAA CAAAAAATAT 
TGACAGGCTT CCGGGTAAAA CATTAATTGC CGCGGACGTT TCCGGTTCTA 
TGAATTTTCC TGTCAGTGCG AAAAGCGATC TGACTTGTGC TGAGGTTGCC 
GTATTGATGC TGTCAATTGC AAACTATATA TGTGAAGAAA GCATTACAAT 
GACTTTTGAC GACAATCTGT ATGCATGTAA TCTGTCAACG CAAAACGGTA 
TAATTGCCAA TGCCAACAGT ATCAAAGTAA ACGGCGGTGG AACGGATATT 
ACTTTGCCGT TGCGCTATTT GCTGGACAAG AGGATATTTG TTGACCGCAT 
TATTCTGTTG TCTGACAATG AGATAAACGC AGTTTATACC TATGATACCG 
GTCGTGATAA ACCCAAAACC TGCCAGGCTT TGGTTGAAAG ATATAAGAAG 


>NC_017304.1:397729:398228
AGGTGTTTCG AAAAAGCTTA ATGTCTTGCC GCCTATATCC AATGTATCCC 
CGTCTTTGAT TATGGCAAAT TCTCTATTAT GAAGCTTAAA CATGTCCTTA 
AGCAGTTCTG AGGCTAATTT GGTAGTCACT ATTTTTGCAT TTTTTGCTTT 
AGCCGCCAAA GCAGGCAGTG CCCCAGCATG GTCGGGCTCT ACGTGGTTGA 
TTACGATATA TTCGATATTT TCCGGATCAA TAATTTTACT TAAGTTGTCA 
ACATATTCTT TTCCGAATTC GATATCCACA GTATCAATTA CGGTCGGCTT 
TTCTGTCATT AAAAGATAAC TGTTGTACGT TGTTCCCCGT TCCAAAATCA 
AGCGGTGGAA CGGTACTTTT CTGTCATCCA CTTTTCCAAC CCAAAATATA 
TTATCTGCCA ATCTTATCGC ATTCATAATC AAAACCTCCT TCGATTATTT 
TTTAAAATTT ACGTTTCCTT CGCTATGATT AAATGATACA ACGTTTTGTA 


>NC_017304.1:39913:40412
TCCGGAGGAG GATGAAAGGG CGGAAATATT TAAAGTAATG ATAAAGAAAT 
ACGGATTCGA AACGGACATA GAGGACTTTA CACCTTTTGC GGCAAAAACG 
GAGAATTATA CCGGTGCGGA AATTGAGACT GTGGTGAGAA AAGCTTATGA 
GATAGCAAAT GAAGATGACG TTGAAGGCTG TGTTCTTACA GCGGAAATAC 
TCAATGAGGC AATTTCGAGA TGCAGACCCA GTACCCAGCA GGTGGAGTTT 
ATGACAATGC TGGCAATCAA GGAATGCGAT GATAAGGACC TTTTACCGGA 
AAGATACAGG CATTATCTTG ATGACAGGAC GAAATTTGAC GGAGATTTAT 
AATATTGATT AAAATTTTAT TGATTTACAG TTTACAACAA AGCATATTTA 
TTATAAATTA AAAGATGAAC CATTTTATTT ACAAGGAGGA TTAGGTATGG 
GTTTTTTTAG CAGACTTGGA AGTTTAATCC GGGGTTTCTT TGGAATGTTT 


>NC_017304.1:401303:401802
ACGTAGTTTC GGTGTACATG TGGGCTATGG CTTTTGTTAA TGGAGGAGAA 
AGCGTTGCAA CGTTAATTAT GTGGGGCATT TACATGTTAA ATGCCATCTT 
TATGTTTGTT AAATGGTACA GGGAAAGCAG GAGGAGTGAG ATAAATGTAT 
AATGTTGGGA TATATGGAGG GTCTTTCAAT CCTCTGCATT TGGGGCATAT 
CAGATGTATA ATTGAAGCTG CGAATCAATG CAAGGAACTG CACATTATTA 
TAAGCTGCGG CGTAAATCGT AACGAGATAC CGCCAAGGGT ACGATACCGT 
TGGATTTACC AAGTGACAAA GCATATTGGC AATGTAAAAA TACACTTTCT 
TGAGGATGAC GCAGTTGATA AAAACGCCTA TTCCAAAGAA TATTGGCAAG 
AAGATGCGCA AAAGGTAAAA GATATGGTAG GAAAGCCGAT TGATGTGGTT 
TTCTGCGGAA GTGACTATGA TGAAAACAGC TTTTGGAAGC AATGTTATCC 


>NC_017304.1:408358:408857
CTATAGTAGA TCCTGTGACG TTTCTTAAGG AGCTTAGAAA AGACAAGGAA 
AATGCCCATA GGGTAATAAA TTATGTCACG GACTTTTTAA TCGAATATGC 
AAAGCTTATG ATTGAGAACG GTGTGGACTT GATATCCATA GGAGACCCCA 
CTGCAACGGG AGAAATTTTA GGGCCGAAAA TGTTTGAAGA ATATGCCGTA 
AGATACCTGA ACAAGCTGGT TGACGGGATA CATTCCTTAA ATGCCCCGGT 
AATTGTACAT ATTTGCGGAA ATATAAACAC GGTAAAGCGC TTTATTCCCC 
AAATCAGGTC TGACGCAATC AGCACCGATG CGATGATAAA TCTTCGGGCG 
CTGAAAGATG AGTTTCCTTC TTTAACGACA ATGGGCAATT TAAGCACTTT 
TCTTCTTCAA TTCGGAACTC CTGAAAAAGT GGCAGACCAG ACGGAGCGCC 
TGCTGAGGGA CGGAATAGAT ATAATATCTC CGGCGTGCGG CCTAAGTACA 


>NC_017304.1:424778:425277
TGAAATATCT GTTTGAAGAT ACGGAAAAAA CCCTGGGAGC TGTCATGATA 
GTGGAAGTGG ATCCGCTGAA GCTCGCAGAC AGAATAATTT CAGACATCGA 
TGAAAAGAGA AAGGCTTTGA TGTGGAAATG AAGCTATCTA AGGAAAAGAA 
GCTATCTAAT GAAAGACGTT TTAAAAGGAG GAAATTGATA TGAAAAGAAA 
AGCGGCAATT TTCATATTAC TGGTTTTGAT TATATTAAGC TTGGCAGGCT 
GCAGTAATGG AGACAGGGCG GCCGGAACGG CAAATAACGG GACAAATGCC 
AATACGGAAG TCAAAACGGT AAAAATTGCT TATCTGCCTA TTACCCATGC 
TCTTCCGCTT TATGTGGAAA ATGAACTTGC AAATGAAAAC TTTAAAAATT 
TTAAACTGGA GCTTGTAAAG TTTGGTTCGT GGACGGAACT GGTGGATGCT 
TTGAATTCAG GAAAAGTGGA CGGTGCGTCC ATGCTTATAG AACTTGCAAT 


>NC_017304.1:429247:429746
TACACATTTT GAACCGTAAA TACCGGTGCC GTTTTCAATT ACCACAGTTG 
AACCGGGGTC GGAACTTACA ACGGTCCAAC CGTTGGCTCC GTTTTCGAAA 
TCTTCCGTAA ATATTGCCTG AGGAACCTCG TCAATAAATC CGTGATTTAC 
TGTAAATATT CTTTCATCAC TAAAAGTTGA ACCATACTTG TTTATCAATT 
CGCATTTGTA TTTATACTGT CCTGCAGGTC TTGTAAACGG CTCCAATATT 
ATTACTTGTG GTTCGGGAGT ATTATCTTCC GCCGAACCGC ATTGAATAAG 
TTTGCCATTC TCATATAATC TCCAACGGGT TCCGTTATTA TTGTCGGCTA 
AAAGTATAAT TTTACAGCTG ATTACACCAT TGTCTTCCAC TATTCCCAGT 
ATAGGCTTTC CCGGTGCCCC GGTTGCTTCG CCAAATGCCG GCGTTGCTGT 
GTTTGCAAAA ACAGAGATTA GAAGCAGACA GCTTGCCACA ACAGCTAAAA 


>NC_017304.1:432410:432909
ATTAAAAAAA TATGCAGGAG GGTGAAAAAT GTATAAAAGA TTATTGTCGT 
CAGTACTGAT AATTATGCTG TTATTATCAG CCTGGTCGCC AATATCCGTA 
CAAGCTTCTG ATGGAATCAA TGACATTAGA GGTCATTGGG CTGAAGAAGA 
CTTGAACAAA TGGATGGAAA AAGGTATTTT GGTGGGCTAC CAGGATGGGA 
CGATAAGGCC CGATAATAAT ATCACAAGAG CCGAATTTGT CACATTAATT 
AACAAGGTTT TCGGGCTTTA TGAATTAAGC CGGGAGCAAT TCGCAGATGT 
TGAAGACTCA AAATGGTATT CCCGTGAAAT ATTAAAAGCC AGGGCTGCGG 
GATATATTGC AGGTTATGGA AGCAATGTTT TCAAACCTGA CAATTATATT 
ACAAGACAAG AAGCCGTTGT TATAATCGCG AAAGTTTTTG AACTCCAAAG 
CGGCAGCAAT TATACAAGCA AGTTTAAAGA TGGAAGTCTG GTAAAGGAAT 


>NC_017304.1:436271:436770
ATACACGTTT ACATTTAGCC TGGACGAGTC GATAAGTGAT GGTGTCTTGA 
CTATAAATTT AGGTACCATA GAAGGTAAGA CATCCGCAGC AACTACTGTC 
TATCTTGATG ATATATTGTT GGCAGTTGAG CCTCCGCCCG CGCAGATATT 
GAACGGAACC TTTGACGATG GAATGGATCA TTGGCTGCTA TACTGGGGAG 
ACGGTGAAGG CAATTGCGAT GTAACTGACG GAGAGCTTGA AATTAACATT 
ACCAAGGTAG GTACCGCGGA TTACATGCCG CAGATTAAAC AGGAAAACAT 
AGCGTTGCAA GAGGGTGTGA CGTATACTTT GTCTCTTAAA GCGAGAGCGC 
TTGAGGCAAG AAGTATTAAA GTGGACATAT TGGATTCTTC TTATAACTGG 
TATGGCGGAA CTATTTTCGA TTTAACAACG GAAGATGCCG TATACACGTT 
TACATTTACC CAAAGCAAGT CGATAAATAA CGGTGTCTTA ACTATAAATT 


>NC_017304.1:438807:439306
TATGAAGAAC TTAAATGGCA AAAGAGTAAA AAGCACTTTA CATGGTACTT 
TTAAAGTAAA GTGCTTTTTA TATTACAATA ATTTTAGATA CAAAATGACA 
ACATCAGGTA AAATTAATTG TAATGTGAAG AAAAATATAG TAAGATAAAT 
ATAAAGGGAG AAAACGTCTT GCTTCTATAT TTATTCTACA CAGTTCTGTA 
TGTTGCATTG TCTGTTTTTC TTGCCACGGT TATATCGTGT CACATTACAG 
TAATGTTACA ACACTGCATA AAGGAATAAT GAAACTGAAT TAAAATTTTC 
ATTTATATAA ATTTATGCAG GGAGGAATCT CTATGGAGAA CAAAACTTCG 
ATAAAAGTTT TCCTGGCATT GATGCTTGCG GTTCTTATGC CGGTGGTTTC 
ATGCATCAAT GTGTCAAATG CAGTGCTTTC TGACGGGGAT AAGTATGAGT 
TTGAAGACGG TATCCATAAA GGTGCCCAGA TTTATACCGA CTATGTCGGC 


>NC_017304.1:443869:444368
ATTGGTGAAA CTGACGGCGA CGGAATACGG TATTGTGCTG TTCCTTATGA 
AAAATGCGGG CAAGGTGTTT TCAATTGACC AGATATATGA AAACGTATGG 
AAAGAACCGG CATATTCGTC GGAAAACACA GTTGCGGTGC ATATTCGGCG 
CATAAGGGAG AAAATAGAAA TCAATCCCAA AGAACCAAAA TACTTAAAGG 
TGGTGTGGGG CATTGGATAC AAAATGGAAA AATATTAAGT ATTCGAACAT 
TACAAAAGTG ATTGTGATTT TTCTGGCATG GCTGAGTTTT GTGTGTGCTT 
CTGAAAGCGT TTTTTTCGTG GTGACAAACG GAAACACTGT TGAATATGCC 
AGCTATTACG ATTATCCTGA ATTTATATCC GGTTTTTATA CTTGTCTTGA 
GAGCGTTGCA GATTATTATA TTTGGGTAAA AGATGTTGAC GGCCCGGATG 
ATATTATGGT TTTGGAAGAC GAAAGCATTG CCGACAAGAT GTTTGCTTAT 


>NC_017304.1:454909:455408
CTCCAGGGAA CAGGTAAGAC AAATTACGGA AGCAGTGAAA GAACAGGCAA 
AACAAGGTCA GAATATCGTG GTCGCAGTAG AGAATGTAAA CAGACAGGCA 
GCCCAGGTGG CCCAGGCAGC AAAAGAGCAG ACTCAGGGCG TTGAAGAAAT 
CATCAAGGGT GTGTTGAATG CAAGAGAACA AGTAAGGCAG ATTACTGCTG 
CGGTGAAGGA ACAGGCACAA CAGGGACAAA ATATTGTGAC AGCCGTGGAA 
AATGTTACCA ATCAGGTATC GCAGGTAACC CAGGCTGCCA AAGAGCAGGC 
TCAAGGTGTT GAACAAATTA TCAAAGGTGT AATAAATGCC CGGGAGCAGG 
TAAAACAGAT TACCACTGCG GTAAAAGAAG AGGCTTTGCA GGGTCAGATT 
GTTATTAGGG CTGTAGAAAA TGTTACCAAC CAGGCTGCCC AGGTTACACA 
GGCTGTAAAA GAACAGGCAG CGGGAGTTGA GGAAATTATC AAGAGCGTTG 


>NC_017304.1:459857:460356
TAAATGACAA CAAGCTCAGG TTGATGGGCA ATGAAAAGAG CAAAAAGAAG 
ATTGAAATAT TGAAAAAACT ATTATCTGAA CCGGGCAGGT TCCTGGCCAC 
CATCCAAATT GGTATAACTC TTGGCGGAAC ATTGTCGAGT GCTTTCGCGT 
CCGAGAGTTT TTCCGACCGG TTGGCAGGAC TTATAAAACA GACGGGTGTA 
CCTGTTCCGG ATGCAGTGCT TAAGACTCTG TCCATGATTT TCGTATCTGT 
AATTTTGTCA TATTTTTCAC TGGTAATTGG CGAACTGGTT CCTAAAAGAC 
TTGCGATGAA GAAAGAAGAA GCCATATCCA TGTTTGCTGC CAGGCCGCTT 
TATATCCTTT CAGTTGTCAC TTATCCTGCT GTAAAGCTTC TCAATGCTTC 
AACCAATTTG ATAGTCAGAC TTTTCGGAAT TGACCCCAAT GCGGACGAGG 
AAGAGGTCAC CGAGGAAGAG ATTCGAATGA TGGTTGACGT TGGAGAAGAA 


>NC_017304.1:464073:464572
CCAACCAAAA AGAGATCATC GAAGACGAAA CCCATGGTTT TAACGTGCCT 
CGGCTTATTT GGGTCATAAT AGACGGTGAT TTCCCTGCCT ACATACATCA 
AAGGGGAGTG TGCAATAATT TCGTAGTATT CTTCTCCTTC CACGGAATAT 
TTTATTACCA CTTCGTAATG TTTATCACCG TCAAAGTCGC GGTAGGACTT 
TATATCGGTA ACAACAGCGG TGGTTCTGGC GGCATTGCTT ATAAAATTGT 
AATGAGAAAG GAAAAAAGTT ACGCCGATTA AAATGGGAAT CAGACCTGCT 
GCGGTAAAAA CAATTCCCAG AATCAACACA ACATTTTTTT TCATTATTAA 
TTTTATCCTC CCATATAAAT TGTTTACATT TACAAAGTTA TTCTATCACA 
AAAAAAGATG TGTAAAAACT ATATATTAGG CAAAGTACGG TGTATAAAAA 
CAATAATAAA GCACAATAAT TTCCATATGT AATGTTGTAT GCATATAAAT 


>NC_017304.1:4745:5244
TTTACCGCTT CAAATATAGG AGGGAAAAAT GCAAGCAATT AATAATGAAA 
TGAGCAAGTA TGACGAAAGT AACATACAGG TTTTGGAAGG TCTCGAGGCT 
GTGAGGAAAA GGCCCGGAAT GTATATAGGG AGCACCTCGT CAAGGGGTTT 
GCACCATTTG GTGTATGAGA TAATGGATAA CAGTATAGAT GAAGCTCTTG 
CCGGATTCTG TAATGAGATA AAAGTTATAA TACACAAGGA TAATTCCATT 
ACAAATATTG ACAACGGCAG GGGAATACCT GTCGGAATAC ATCCTAAACT 
TGGCATATCG ACTGTTGAGG TTGTCCATAC CATACTGCAT GCGGGCGGAA 
AGTTCGACGG GCAAGGTTAC AAGGTATCCG GAGGACTTCA CGGCGTGGGT 
GCTTCTGTCG TAAATGCGCT GTCTGAATTT CTGGAAGTTG AAGTTTTCCG 
TGACGGACAT ATATACAGGC AAAGATATGA AAGGGGAAAA CCTGTAACTC 


>NC_017304.1:48002:48501
AGCCTGATAT AAACTCGGAA AGGGTTACCC AGGCGATTTT CAACCAGCCT 
GTTGAAGTGA TTGAGGAAAA GGGCAGCTGG ACAAAAGTGA AAGTTGTGGA 
CGGATATACC GGGTGGCTTA AGTCGAAGTT TATTGACAGG GATTGTACAA 
GCATTATGGA GGAAAAGTAT ACTGACAGAG CCGTGATTAC GGGAAAGACA 
AAAAAAGTTT ATTCCTCCGC GGGAGGAGGA GTGACGCTGA AAGATGTTGT 
AATGGGAACT GAGCTTTTTA TAAAGGAAAA AAAGGACCGT TATTACGAGG 
TTGCTCTGCC CGGAGGAATT ACGGGATGGA TTGATACAAA AGATACAATA 
AAAGTTCCGT CGGGAAGTCC GATACCGAAG ACATCCGCAC AGGATTTTGT 
GGCTACTGTG AGTAAATTCA CAGGTACGCC GTACCTGTGG GGAGGAGTCA 
GCAGCTGGGA AGGTGTTGAC TGTTCGGGGC TTGTGTATAT TTGCAGCAGA 


>NC_017304.1:486887:487386
AGACAAAACG ATATTTTGGC GGTAGTAGAG TAATTATATT ACCAACTTCA 
ATACAAAAAG TATCCTAAGG AGGTTAATCA TATGGCAAAG CAAATAAAAT 
TTGGTGAAGA AGCAAGAAGA GCTCTGGAAA GAGGCGTTAA TCAATTAGCA 
GATACAGTTA AAGTTACTCT CGGACCTAAG GGAAGAAACG TTGTACTTGA 
CAAGAAATTC GGTTCACCGA TGATTACAAA TGACGGTGTA ACCATTGCTA 
AAGAAATTGA GCTTGAAGAT CCGTTTGAAA ACATGGGTGC GCAGCTTGTA 
AAAGAAGTTG CCACAAAAAC CAACGATGTT GCCGGTGACG GTACAACTAC 
AGCAACACTT CTTGCACAGG CTATAATCAG AGAAGGACTT AAGAACGTTG 
CAGCCGGTGC AAACCCGATG CTTCTTAAAA AGGGTATAGC AAAAGCTGTT 
GATGCGGCAG TTGAAGGTAT CAAGGAAATC AGCCAGAAGG TTAAAGGAAA 


>NC_017304.1:488897:489396
CAATCTTGTG CGTGTAAGAT TTGAAAACGA TGATGTATGG ACGGTACTTC 
CCATATTATA TGCCGGTGAA GACCAGGTGG ATATTTTGGT TGACGCTTCA 
AAGATTACTT TGCCTGGTGA TGTGTGCGGC AAAGCTGTCA TAAAATTCCA 
GAGCAAAGGG TATGAGTACA TAATAAACGG GCATATTGAC AATAAAAGCG 
AAGATGCTCC GGCAACCGTG ACCATAAAAT ACATTGATGC AAAAAAATAT 
TACAATTTAA GAAAGCATAT AAGATTTGAC GTTAATATTA ATTCCCGAAT 
AAAAGAAAAG GATGCGGGCC AAAAGTGTGA AAGTTCGTGG AAAGAAGCCA 
CTGTCAGGAA CATAAGCAAA GGCGGAGCCA TGTTTGTTTC CAATGTGAAG 
CTCGATTTTA ACAGCATGAT AGATATGAAG CTTTATTTTG ATTCATCAAA 
AGAATTTGTT ACGTCTGCAA AAATATTAAG AGTATCAGAG CTGGGAAACG 


>NC_017304.1:49266:49765
CACCCATTAA AAGCACAGTC AGGGTGTTTT CCAGCGACAG TTCTTTTCTT 
GCCTGTTCCT TGGGTATGCT CTTCAAAAAC TCCGGTGCCA CGGGAAGTCC 
ATAAGTAAAT ATTCGGTCTT CGGAAATCCC GCATTCAATC ATGTCTCTTT 
TTATATAGTC ATGGGCAACA ATATAGGCCT CAATATTATT TTGAAACCAG 
AAAGGGTGAT TTACAAAATC AGTTACAATT GCTATTGACG GCACATCGAG 
GTTGTAATGT TTTTTCAGGT GTGCAATCAT TTGCAGGGGA AAAGGATGAG 
TGCACACTAT AATTGAGGGT TTGAAGCTTT GTATCAGTCT ATGAATTTTG 
GGAGTCAAAA GATTGCTAAA ACCCCTGCTC ATTCTGTCTA TGTTTTTTAT 
ATGTTCGGAC ATTCTGTAAA GCCCACCGTA AATTTCGGGT ACATATTTGA 
CAATATTAAG ATATCCGTCT ACGACGACGG TGTGAATCAA AGGATTTATG 


>NC_017304.1:494780:495279
CAATATTAAA AAGCTGTTTA TTATAACCGG CCTGGATAAG GTTTTTGTTA 
TTGAATAGTG AGGTGGAAAA ATGAATTCTG TTTGTGACAA GATTGAGCTC 
ACTCTGCCGT TTAAAGCTGA ATATGTCAGT GTTGCAAGAC TGGTTGCTTC 
AGGTGTGTGT AATCGAATAG GATTTGACAT TGAAACCATT GGGGACATAA 
AAGTTGCTAT ATCTGAAGTT TGCAGTAAAA TAGTAAGTAT GGGCAGTAAA 
ATTACGGACA ACTACACTAT TATATATGGT GTTTCGGAAA ATACTTTAAA 
TGTGGAGTTT GTTTGTGACG ATCCTTCTAT AAAATGTATA TTTGACGAGG 
AGAAAGACGG TCTGGCAATA AGCATAATAA CTGCATTGAT GGACAATGTG 
GTATTGTGTG ACAAATCAAA CAGGATAATA TCCATGTCAA AAGTGCTTGA 
GGGGAATAGA TAGTCATGAT GGACGATGCA GTAAACAATA ACAATGTTGT 


>NC_017304.1:495030:495529
ATTACGGACA ACTACACTAT TATATATGGT GTTTCGGAAA ATACTTTAAA 
TGTGGAGTTT GTTTGTGACG ATCCTTCTAT AAAATGTATA TTTGACGAGG 
AGAAAGACGG TCTGGCAATA AGCATAATAA CTGCATTGAT GGACAATGTG 
GTATTGTGTG ACAAATCAAA CAGGATAATA TCCATGTCAA AAGTGCTTGA 
GGGGAATAGA TAGTCATGAT GGACGATGCA GTAAACAATA ACAATGTTGT 
AAATGACAGC GATGAGTTGT TTAGAGAATA TAAAGAGACA AAAAGTGTTG 
AGGTAAGAAA CAAAATTGTA AGCAAATATC TTTATCTTTC GGACATACTT 
GCCAAAAAAT TTTTAAACAG AGGCATTGAT TATGAAGACA TTTATCAGGT 
GGCTTCCATT GCCTTGATTA AAGCGGTGGA GAGATTTGAT CCCGACAAGG 
GTGTTAAATT TATAAGTTTT GCAACACCCA CTATTATCGG CGAAATAAAA 


>NC_017304.1:507533:508032
AAGAAATCAC AGGAAGAATT GCAAAAGGAG CTCGTGGAGT TGAAGGCGGA 
GCTTTTTAAG CTTAGGTTTC AGCATGCTAC CAATCAGCTT GAAAATCCAA 
TGAAATTAAG AGATGTCAAG AAATCCATTG CTCGTATAAA AACTGTGTTA 
AGAGAAAGAG AACTTAAGGG TATAGAGGTT TGATATCCTT TGAAAGGAGG 
TAGTTTTAGT TGGCTGAGAG AGGATTGAGA AAAGTCAGGG TTGGTAAAGT 
TACCAGCGAC AAAATGGATA AAACTGTGGT TGTATCTATT GAAACCTCAG 
AAAAGCACCC ATTGTATAAA AAATTCGTTA AGAGAACTTA TAAACTCAAG 
GCTCATGATG AAAATAATGA ATGCAAAATT GGTGATATAG TCAAGGTCAT 
GGAAACACGT CCACTTAGCA AGGAAAAAAG GTGGAGAGTT GTTGAGATTA 
TTGAAAGAGC CCGTTAATAA CAGCTGAAAG GAGGTTCTAT TATGATTCAG 


>NC_017304.1:512329:512828
GTGGAGCGTT TGAAAATGCA ACGATCTTTG CCATGAGTAT AACCCCTTAT 
ATCAACGCTT CGATCATAAT ACAGCTTTTA ACAGTGGCAA TCCCCAAACT 
TGAAGCTCTT GCAAAAGAAG GAGAAGAAGG TAGAAAAGCT ATTGCAGAAT 
ATACGAGATA TGGAGCAGTT GTTCTTGGAT TCCTCCAGGC AACAGCATTT 
TACTTCGGAT TGGCCCAGGC GGTTAATGAA AGAAATGTAT TGTCATTTAT 
TACAATAACT CTTACATTTA CAGCGGGTAC CGCCTTCCTC ATGTGGCTGG 
GCGAACAAAT TACGGAATAT GGAATAGGAA ACGGAATATC CTTGCTTATC 
TTTGCAGGTA TTGTATCAAG AGGACCCAGG GGAATACTTT ATCTGTGGGA 
TCTGTACAGG TTGGAAAGAC TGGGTAAAGG TATCCTTGGA ATTTTTGGAG 
TACTGGGCGT ATTGCTTCTC TTCGTAGTAA TTATTGCTTC AGTTGTATGG 


>NC_017304.1:516170:516669
GATGTTACAG AGGCAGAAGA CACAGAGCGG GTCTGCCGGT TCGCGGTCAA 
AGAACCAAGA CTAATGCAAG GACAAGAAAG GGTCCGAAGA AAACTGTCGG 
AGTGCAGAGG AAGAAATAGT AAAAGGAGGT ATGGGATTAA ATGGCTACTA 
AAATGGCTGG TGTCAAAAGG GCTGGTAGAA AAAGAAAAGA GCGCAAAAAT 
ATTGAACGTG GAGCGGCACA CATACGTTCA ACATTTAATA ATACAATAGT 
TACAATAACT GACGTAGAAG GGAACACCAT TTCCTGGTCA AGTGCCGGAA 
CTTTGGGATT CAGAGGTTCG AGAAAGAGTA CACCTTTTGC GGCTCAGATG 
GCAGCCGAAG CTGCAGCTAA AGCGGCAATG GAACATGGAC TTAAGACTGT 
TGAAGTTTAT GTTAAAGGTC CGGGTTCAGG AAGAGAAGCA GCAATAAGAG 
CACTGCAGGC TGCAGGACTT GAAGTGAGCC TTATTAAAGA TGTGACTCCA 


>NC_017304.1:518552:519051
AAAGGAGGTA TAAGAATGCC AGCGCAAAGG AAACTCGGAC GTCCAACCGA 
CCAGAGAAAA GCGGTTTTAA AGAGTCTTGT TACGGCTTTG TTTCAAAACG 
GCAAGATAGA AACTACTGAA GCGAAAGCGA AGGAAGTTAA AAATATAGCT 
GAAAAGCTTA TTGCAATAGC AGTAAAGGAA TGTGACAACT TCACATCCAA 
GCAGGTAAAA GTAAGTGCTG CAAAGCTGGA TTCAAAGGGT AACAAGATTA 
CTAACACGAA AAAGTCCAAG AATGGAAATG AGTATCTGGT TGTAGAAAGA 
GAAATCAAGA CAGACATGCA AAGAGTTGAC AACCCTTCAA GACTCCATGC 
AAGAAGGAAA GTAATGAGCT GGTTGTATAG AGTCAAAGAC AGTGAAGGGA 
ATACAATCAA CCTTGCAAAC AAGCTGTTTG ACGAAATTGC GCCTAAGTAC 
AAGGATGTGC AGGGCGGATA TACAAGAATG TACAGAATCG GCCCAAGAAA 


>NC_017304.1:52088:52587
TAAGCTCAGG CCTTGCTATA ATACCCACGG ACTACAAGAC GGAATTGTTC 
ACTTATGAGT TTAAGGGGAA ACTTAATGAT AAGGATTTTC TTGTCTACAT 
CAACGCCGAA ACCGGTAAAG AGGAGAATAT CCTTATGATA ATTGACACGC 
CGAACGGAGT ACTGACAATG TAAATCGGGC AAGCAAAATT GCCCGATTAT 
TTGTTTTACT TCTGTAAAGT GAAAAGAAAG AGGAAAAAGT TATGTATTGG 
TAATCTTTAA TAATTGTTTG AAATAGTCTA TAATAAATAC ATGGTACCTT 
TTAAGCTTTG CATTTATTGA TGAAGGGGGA AAAACCGTGG AAGAGTTTTC 
AATGGAACAA AGTGATTTTG ACATACAAAA AGAGGAAGAC CGGAATAAGA 
ATACCAAAAT GCCACGCATA ATTCAGGTTG GAGCTTTGTA TTCTCTTGCG 
GTAATACTTA TGGTGTTTGT ATCCACAAGA CTGCAAACAG CATTGGGGTT 


>NC_017304.1:530926:531425
AACATCACTA CTGAGCAATG ATGCTGCAAT GGCTACGGCT GTTGGCAACA 
TAATTAAGGA AGCTGTGCTG TATCAGGGAA TAAACTTGGA CTTTGAAGGT 
TTAGGCTACA ACGAAGAGGA CGAAAAGTTG CTGGCAACGC AGGGTGCATT 
TAATAAGTTC GTCCAGCTTT TGGCAGAACG CACAAATGAG GCAAGACTTA 
ACCTGACGCT TACGCTGCAC GCGCCTAACA GTGCCTATAA AGGCTATGAT 
TACAAAACTC TGTCAGAATA TGCTGACAGA ATCATAGTTA TGGCTTATGA 
CTACGGCACA AAGCCGGAAC CAAACGCGCT CGTTATCCAA GCAGTTGAAC 
AGTCGTTAAA ATGTGTACCA AAGGAAAAAC TCGTGCTCGG CATTTCAATA 
CCGAACGAGA ATTCGGAGAG CCTCATTTCA AAGGTCGGGA TTGCTAAGAG 
GTACCAGCTT AAGGGAATTG CTCTTTGGAG GCTTGGCCTT CTGACAGACG 


>NC_017304.1:538242:538741
TATGAATATG GATATAAACA AGCAGTATAT AGATATAGAC GGGATACCAT 
TGCTTGCAAG GACTCTCAAA GTGTTTGAAG ACTGCTCTTT GATTGACGAA 
GTGGTTTTGG TGGTTAACAA CAATGACATG TTTTATTGTA AAGAAAATGT 
TGTAGAGGCA TATGACCTAA AGAAGGTAAA GTTTTTGGTG GCAGGAGGGG 
CGCAAAGGCA GGATTCCGTG TACAACGGCC TCTGCCAGGT AAATAATGAG 
GCTGAAATTG TTGTTATCCA TGACGGTGCA AGGCCCTTTA TAACAGAGGA 
AATCATAGAA GAGTGCATTG AAGCGGCACA GGAATATGGA GCATCCACGG 
CGGCGGTGCC TGTCAAGGAC ACCATAAAGT CGGCGGATGA AGACGGGTTT 
GTAAAGAAAA CGCTGGAAAG AAGCACTCTT TGGGCCGTTC AGACACCCCA 
AGCGTTTTTA AAGGATATCA TAATGAAAGC TCATAAAAAA GCTGCCGAGG 


>NC_017304.1:549919:550418
AATACTGTCT GCCCGAGTGT GCATACAAGG TATCCTGATT TCCGATAAAA 
ATACAATTTT TGATTATTTG CCTGTCGCCG CGGATATAAG CAGCTACGGC 
TTGCTTGTCT TTTACGTCGA TACTTTCATC AAAGGAATTT TCAATTGTGA 
TGTTTTCAAG GATTGTGTCA GTTCCATAGA GATAGAATGA TGCGGAACCG 
GATGTACCGT ATGTGGTGCC GTCAGGTTTT AGTTTACCCG CATAATTGTC 
ATATGTAATG ATTGTTTTTG TATTGCTTTC TCCGATGAGG TGTATGTTGT 
TTTTCCTGAT TGTAACAACT TCTTTGTATG TACCGTTTTT GACAAATATA 
ACGGTTCTTT TTGAACTGTT TGACGGTACT GAATCAATTG CGGCCTGTAT 
GGTTGTGAAA TTGCCTGTAC CGTCTTTGGC AACTATTATA TCCGCATTGA 
CCGCTGCGGA AGACACAAGC TGAATTCTAT TGATTAGTAA AAAGAACAGG 


>NC_017304.1:552971:553470
AGCATTGAAA CTGTATCAAT TGAAGAACAA ACGTATACAA TTTGCGGATA 
TTTGGATTCA GATTTTACAT ATGGACAAAA TAAAGCTGCA TTTTTCAAAT 
CGGGATTTAA TGTTGCTATA AGAGGTACTA ATCTTTATGA CATAACAGAT 
GAAAATGGGT ATTTTGAAAT AAATGGAGTT CCATCAGGTA CGCATACTTT 
GGTGATAACA AGGCCTTATT ACCTTGATGA AACAATTACT AATATTGTAA 
CAGGATTTGA GGATAGAGTT GAAATAAGCA CTGTTGCAAA GCCTATAAAA 
ATGACGGCAG GTGATATAGT AGTTGATGGC GCTATTAATC AAAGTGTTTT 
TGGCAAGATA AAATTCCTCA CTTTTGCAAA ATTTTTTCCC CAAGGCACCG 
GTGGGGAATT TTTATGTAAA CCTTGTTATT TCACACATCT AATTTCATGT 
ATTCAACCTC GATTCCCGCA TTCTGTTGCT TTGTCCGAAA AACAACAGTA 


>NC_017304.1:553975:554474
TCAGTAACTT AGCATTCCTT GTTTTCTCAC GGTGTATAAT CTCAGACTTA 
AGAAGCTTAA GCAAATATTC CTGGTGATTG TCAGCTTGTA TCTTACCCGA 
CATTTCCACA ATATTTCGGC TTAACCGAAG TTCCTTGCAA CAGGCCGCAA 
TTTCAGATGT CAGCATCTTT CTTCACCTGC CTTTCTGAGG ATTCTATCAT 
AGGCCAAAAG ATTTGGCTCA TATCTTTCTA ATTTCGGTAT ATAATCCTGT 
AACTGTACCG GTTCAAGCTG CAATACTTTT TCATGCAGCC AACTGTGTAA 
ATTTATCAGG CTGTCCAAAT CTGTAGCCCC ATATGCCAAT GCGGTACTTA 
CGGTTTCAAC TGCACTTTCA AAACTGCTTT TCTGTGTTAA ATCAGCAATG 
GCTTTCAATA CTTTTCCCTT CTCTTGCTTA CTTACGCTTT CCATATATTA 
TCTTAATATT ATCTTAATGG CTGTGGAAGC ATCTGATATA TCCCTGTATA 


>NC_017304.1:554415:554914
CCATATATTA TCTTAATATT ATCTTAATGG CTGTGGAAGC ATCTGATATA 
TCCCTGTATA TTTCAATGCT CCCGGGCGCC GAGCCAGTTG ATTAAGATAG 
GGCAACCACT TCATACTTTG CTGTTTATAG TTACCGTACA GCCTGGCGTG 
ACGTACTATC TCCCGATAGC TTTCATCAAG TATTATTACA TTATTAGCAG 
TCAGTTTAAT TAATACATAG CCTTTTTCGT GTCCGGCGTT TACATTGCAA 
AATACCGCTT CAAATCCATA ATGCTCCATA AATCTTATGA AGTCGTCTGT 
CAGGTTACGA CCCCCGCCTT TAATTACCTT GGTAACTATG GTACTTGCAT 
TATCAAACCA TATCTTTGGG GGTACACCTC CTATGTGTTC AAATATTGTC 
TTTAAACCTT CGAATAAACA TTCCTGGTTC TCTCCTTTAA ATAGCTGAGT 
GTATCCTTTA CTACTGTAAG GAAAAGACAG ATTAAAGTAT TTACCGTTAT 


>NC_017304.1:57089:57588
AGATATTGCC AAAGGTAAAT GCGCTTTCTT CAATTGAAAG TTTTTATCAC 
CAGCGTTTCC TTATATACAA GTATTTAATA TATCATCACA GTAAAGCCCG 
TATGGATGAA ATTGTAAAGG AAATTACTTT TTTACTGCTT GAGATTTATA 
ACAGCAAGGA GGTAAAATAC GATTCAGTCA GGAGAGTATT GACAGATTAT 
AATTTCGATT TTCTTTGGGA AAAATGTGAC GAAGAGGAGT ATTATTATTG 
TAATGAAAAT TGGTACTTTA CTATTTTGCA GGCAATATAT ATAATTATAC 
AAGGCGTCAG TAACCCTGAT GACAGGACTG AGAAACTTAA GACTTTGATT 
GAGACTTTTA TTTTCAGAAA AACTGAAAAC ATTTACTCAT TTTTTAAAAG 
ATATGATGCC TATTTTGATT TTATGCAAAA AATGTACATA AAGATAAAGG 
AAGCCGAAGA TATAGAATTT GGTGATTTTG AAAAGAAGAT GAGGGGTGTC 


>NC_017304.1:572866:573365
AGACTTCTAC ACACTGATAA AGCAGATAAA AATTTTTATC ATAATGATAA 
TTATATTTGC AGCTATTCCC GGATATTCTA TAGCCGGATT TGCCATGGTA 
TATGCGGCTA TGCTGCCGAT TACGGCTCTG GCTTATGATG AACGCTCAAA 
GTGGAACAGT CTTGCGTTGA TGATGCCATA TTCGGATGAG AGCATGGTGG 
GAAGTAAATA TGTCCTTGGA TATATAGCTG CTGCTACTGT AGCTTTATTT 
TCGATAGCAG TACAAATTGT CATGAGTCTG ATAAAAAATA CACCTTTCGA 
GATGGAACAA GTCCTTTCCG TAATACTTAT TGCCTGTATT GCAACTATCA 
TTCAGGCGAT AAATCTTCCC CTTATGTTCA AGTTTGGAGT AGAAAAAGGA 
CGCCTTGCCT TTTTTGCCCT GATTGTAGCT GTAACATGTG GGGTAATGGT 
GCTTGGTGAC AGATTTTTAG TATCCCTTTC GGCATCATAT GTAAACGTTG 


>NC_017304.1:575297:575796
ACCGTTATGT ATCCAAGTTG ATCATGTCTC TTTGTTTCAT CGTATTTGAA 
ACCTTTACGG AAAAGAATAT TGTTGATATT GCTCCATTCG CAGCTGAACG 
CACCACCGTC TTTGAGGACC ATGGTTCCGT TTCCGGTGTC TTTCCAGTAC 
TCAAAGTTGT ACCCGCCATG AGTACCCGTC TGGTTTGACG TAATTACCAC 
ATCAGCGCGT ACATTTACCG GAAACAAAGT CAGTGAAACG GTAAAAGTAA 
TTAAAATCAG GAAAGTTACC AGTAATTTTT GTCTCATTTT GCTCTCCTTT 
CTTCAGCCGA TTATCATCCA AGTTTGGAGA TTATACGAAG AAGGTATCTG 
TGCAACATCA TAAGATCAGT GGAATCAACT TTGCCGTCGC GGTTTACATC 
GGCATTGGCA AGAGCGGTTC CTGAAAGTCT GGTTATATTG AGCAAATGTC 
TCTTCAGTGC TGTATAGTCT GTTGAATTTA CTTGTTTGTC TCCGTTCAAG 


>NC_017304.1:582426:582925
GTCATGTGGA CAATGCAGCA AATTCTTTTT ATGAGAGCGG ACAAAAGGGT 
TGCCATTTTT CTGTGGGATG AATTGGCCAA AAGCAATCAT ACAACCATAT 
ATCTGACCCA TGATGAAATT GCCCGTTATA TAGGCAGTGC ACGGGAGGTT 
GTAACAAAAG TGCTGAAGTA CTTTGCCAGG GAAGGCGTAG TGTCTTTGGG 
TAGAGGAAAA ATTGAGGTTA TTGACAGGAA TAAACTAAAA AAATATCTGT 
AATGTGACTT GGTTACATAC ACCACCTTGG CTTTCTGATA ATCTTTTGTC 
AGAAGACCAA GGTGTTTTTT TAATGGAGGG GTGAAAATGT CACCGAAAAA 
ATATGCTTCA GTTGACCGGA GCCGATGCGC TTCTTGCGGT GAATGCACCC 
GAGTCTGTCC TAAAGGTGCA ATTAATGTGT TCTATGGGTG TTTTGCCGCG 
GTAAATATCG AAAACTGTAT CGGTTGCGGC AAGTGTGCAA GGGCCTGCCC 


>NC_017304.1:587149:587648
TTCGCAGGAA ATAAGTTAAA CTTTCTTGCG GAGGGATTTG CACATAGGTT 
GCAGGAAGCT AAAATAACAA CTGAAAATGC TTTAATGTGC ACACTCTGTG 
TTTCTAGTTT AGCTGTATCA TACATGAATT TTGCCGCCTT TGGTTCAAGA 
ACGTGTAAAA ATACCAAAGC GGCTAAGTTA CTCAACGTAT CCGGATCAGT 
TTGCCTGCAT CCATTTCACA AACGGTGTCA CACAAAGCAT CGATATCTTC 
GCTGTAATGG GAGAACAAAA TAATTGTAAC TCCCTGACGG TTTAAATTTT 
TAAACAGTGT TCTCATTTCA GTGACACCTT GTTTGTCAAG CCCGGTCATG 
GGCTCATCAA GTATCAGTAA TTCCGGCTTT TCCATTATGG CCTGTGCTAT 
TGCCAGCCTG TGGCGCATTC CCAGAGAATA TTTTCGAACA GTTTTTTTTC 
ATATGGGGAT CAAGTCCTAC TTTCAAAAGA GTTTCCTTAA TTTCCTCAAC 


>NC_017304.1:587774:588273
CGTTCACTAT AATCTCACCC GACGTCAGTG TCATAAAGCC GCATATGCAC 
TTGAACAATA CTGTTTTGCC CGAACCATTG CGACCGATAA TTCCGTGTAT 
TTTTCCTATC TCAAAACTGA CATTTACATT ATTTAACGCC ACCGTTTCTT 
TAAATGCTTT ACAGGCATCT CTTACTTCCA CTATATTATC ACATTACCAA 
CTGTATTGTT CATTTTTTAC CATCCTTTCT CTCCATAAAT CACATTATTC 
CATGCCTTCA GCCGTGTTTA TGTCTTTTCT TGCAAAGAAT ATAACGGAAA 
GTATACTAAG TGTTATTGAC ACTCCAATAA GAAATGCAAC GGCATATGGA 
ATTGACGGAG AGTCACCCGT GTTGTGCCAA TCCAGATACT GCAGGCTGCT 
CCAGCTAAGC GGTGAAAAAT AATAAACTTT CAGTTCTCTT GTTATACACC 
CTACAAATAT GGAAAAGTAT GAGATAAAAA CCAGTATACC TGCCGTTATT 


>NC_017304.1:591883:592382
AGACAGTTCT ATTTGTATGA AGACGGCAAA CAGATTTTTT ATTCCGCATT 
AATTGATGAC AACATTGTTG AGGCTACATG CAAACATTCA TGCAATCGTA 
CGGTAATAAA ATATAAGACG GCATGTAATC TGGAAATTAC AAGAACCATC 
TTCCTGGTGC CTCACAAGAA GGGATTCCCT CTTGCAACTG AATTACAGAG 
AATTGAAATA AAGAATGCGT CGGACAAGGC AAGGAATTTG TCCATTACAT 
ATACAGGAAT GTTTGGAACG GGTGCCGTTC ATGCGATATT TGAGGACGTA 
ACATATACAA ATGTTATCAT GCAAAGTGCC GCCCTTTACA ATGACAAGGG 
TGAGTTTATC GGAATAACTC CGGATTATTA TCCTGAAGAA TTTAAACAGG 
ATACAAGATT TGTCACGATG ATTGTCCGCA ACGGGGACGA GAAATCATTC 
CCGCAGAGTT TCTGCACGGA CTACAACGAC TTTGTAGGCA CAGGAACATT 


>NC_017304.1:59518:60017
CACATAAAAT AACATGTACG AACATATTAT AACATATAAC TGCACAATAT 
TACATATCAA TTATTTTACA TCTTGATTTT TAATTTTAAA AAATGAAAGC 
TCCGGGATAC ACACCCCGGA GCTTTTGCTA AGTTTTTTGA ATTAGTTGAT 
ATCCTTCTTG TACTCTACAT TGAATTTAAT ATTGTCGAAC GGCACTACAA 
CTTCAAATTC AGCTTCACCT GCGGACCTTA CGCCGTCATT ATTTTTGTCA 
TCAAACAATT TATATGTTAT TTTAGGTCCG GCAATGTCAA CGGTACCTTT 
AACGGTCAGA GGATTATCTC CATCGTCCCA ATCGTCACTA CTGTTGACAA 
TCAGGGTCAT GTATAATCCG TTGCTTTCCA AGTCATATTT CAAGCCGTCG 
CTAATCCTTG TAAGGGTTGC CAGCTCATCG CCGCTGAAAG TATAGGTTAT 
ATTGTATTTG CCACCAGATG CTGCAAGTCC TGACAAGTTA ACAATTGACT 


>NC_017304.1:603456:603955
GAAAGTACTT GGGGCGGAAA TTAAGATATA AAAGACGTTA AAAATATGGA 
AGAAGCTTGA ACTGGCAATG TTTCTTCCAT ATTTTTTTAT TTGTTTGATT 
CTGTTGCCGG TGGATGACCA TTTGGGATTG CCGTTTTCAA TTATATTTAT 
CTTATTTTTT GTATATGCTT TGACAGTCTA TTTATTAAAT GAAACGGGAA 
GACAGGGTGA ATATTAGAAA AGTGGGTGTT TTGACGCTTT TGTATTTGAC 
TTGACAATAT TGTGTATGGT AATTTTATAT ACGTAAGATA ATCATAAGTC 
GTAATTTAAA TGCAATAAGC ATTTAAAGGG GAGCGGCAAT GAAAAAAATT 
AAAAATATAA TTACAATGGT TGTATTGGCG GCTGTGGTAA TAAGTATGAT 
TTGGTTCTAT CAAGTTTGTA TTAATATTCC GGTTGGAAAC GGAAAAGTGA 
TTAAGATTGG GCTTGGCGGC GGTGATTGGA CAAAGAAATA TAAACTTGAA 


>NC_017304.1:606340:606839
ACACTCCTAT ATTGATATTG GACGAAGCAA CCGCGTCAGT TGATGTCGAA 
ACGGAAGCGG AAATCCAGAA AGCGATTGGT GAATTGGCAG GAACCCGCAC 
TATTATTGTG ATAGCCCACA GGCTGTCCAC CGTAAAGCAG GCAGACAACA 
TCCTTGTCTT AAAAGACGGG GAAATTGTAG AGTCGGGCAC TCATGACGAG 
CTTATAAAGC AAGACGGCTT GTACAAATAT CTTTGCGAAG TACAATTCGG 
AATATGACAA ACCGGATGAG GAAATCCGGC AAACCGATAA AGCGGCCTTG 
TTTAATGAAC TGTACGTATT TACAATGTTT CGTGCAGTTC ATTTTTATCT 
AAAGCTTTTA CATGTAAGAA AGGAACACTT TCTTTCCGCG AAATTCTTTG 
GGGAATATGG TATCGTAAAT TTTGTCAAGC TCGCTGTAAA CAAAAGAGTC 
ATCCCATTCT TTTTTTATCG GCAGATAAAA TATGTCAAAT TCAACATCAA 


>NC_017304.1:608660:609159
CTTGTCAGGC GGCAAACTTG CTGAATCAGA TTATGAACAA CTTCAAAGCT 
GAAGAATTAC CCGAAAAAAT GAAGGAAATG CACGATATAG AGCACAGCGG 
GGACCAGGCA AGGCATGTAA TGATTAGAAA GCTGGCAAAA GAGTTTATAA 
CACCTATTGA GAGAGAAGAT ATTATGGCAT TGGCGGATGC AATAGACAAC 
GTAACCGATG CAATTGAAGA TGTGGTAATG CGTATGTATA TGTATAATAT 
TACAAGTATC CGTCCACAGG CCGTAAAAAT GACCGAAATT ATTGTCAAGT 
GCTGCAATTC GTTAAAGACG GCATTGGGTG AGTTTATCAA TTTCAGAAAG 
TCGCAGAATT TGCATCAGTT TATTATTGAA GTCAACCAGC TGGAAGAAGA 
GGGAGACCGA CTCTTTACGG AAGCGACAAG AGATTTGTAT TGCAATTGCA 
ATGACTTCAG AGAGGTCGCG GCATGGGATA CTACTTTCCA CTATCTTGAA 


>NC_017304.1:61224:61723
TGTCTTGTTT TATAAGATAT TGCGGTAAGG AGTTATCGTA TTTGCGACTA 
AATCCTCCGG CTTCTTTTGA ACGGTATTCA ATAGATACGG ATTTGTCATT 
GTCATCATAG TAAAACTGTA CTGCATTTTT CCGCCAATTA GGATTTGCAC 
GGACTTCGGG AGAAATGTAA TTTTCGACTG TGTTTTCTGT AATTAAAAAC 
TTAGCGTCAT CTTTTTCAGG AAGATTTGTA ACCTTAGTCT GTATCATTGA 
AAATAATGCT GAATAGTCGT CATTTTCATC AGGTACAAGA TAACGATCAT 
ACCTGTGTGC ATCAGCCGGT TCCATCTTTA TTTCTTTACC ACCCAAAGGA 
CCATCATATG AGTTTAGATC TCTAAATAAG TATTCAACTT TTCCTGTTAT 
TTTAGTACGT GGAGTCGTAA CATTCATTGT ATTTCTTGTA AACACATCCC 
CTTCAATTGT TATATTGTCT CCCTGGTATA AAGAATCACC ACTGGAGAAC 


>NC_017304.1:617985:618484
CTTCGCTGAT ATCTTCTTCA CTGATGTTAG TTTCACTGGC ATGGGTTTCA 
TTGCCTGTTT GTTCCAAAGT AGATTGTGAT TCTTTCGCGC TTATCTTATC 
TTTATTTATA TTCCTATTGG TTTGAGATTT GGGAGAAAGT AAACAACCTG 
TGATAATTGC AGTTAAGGAA AGGCTAAAAA TAACAAATAG TACAGGTTTG 
ACAAGTTTAC GGTTCATTTT TGCTCCTCCC AAAATGTACA GGTTATTTGT 
AATATATCGT ATGTATTACA AAAGTAAAAT ATATTGTCAT ATAGATATCC 
TTTATTTGTT CAGCACAAAA TACGAAAGTA TTATATAATT GTATATTAAG 
TACAATTAAA GAAAATGTGA AAAATGCGAA AGTGTATAAA TTTATCAAGC 
CACAAGACCC TTTAAAAGAA GCTGTTGAGA TAGCGGAGAA GCTAGGAATT 
AAAGGAGAAG TGAAAAAGTT TGAAAATATG AATACATATT CAATAGAGAG 


>NC_017304.1:62599:63098
AAGGTTGACA AAAACGCAGA GAACTATCAG AAGCGCAAAC GTTCGAAGAT 
AAAACTTTCT TTTCATATAC ATACCTCCCT AACATTTTTA TATTTTTCTT 
TCTATCTTTC TAAAATACCC GGCTATGAAA ACTGAGTAGC TGTCATCTCA 
TATAAAAACA TGTTGAGTTC CAAATTTTTT AAAACCATAT CAGAGATCAT 
ACATTCCAAT TCTTATATAC CTTTCGTCTA TGTATGGTAT TGTTACGTAC 
ATTACTTTCG GCACAAAAGA TTTTGAGACA AAAACAGATC CTACAACTTT 
ATGTGTGTCA GATTGTGACG GTATAGCAAA AGCTCTGACT TTGACAGATC 
TACCGGAAGC ATTATAAAGC TCGAGAATAA AAGTGGAATC TTCAATATTG 
GTTTTGCCTT TTACAGTTAT TTTAACGTCA TTAGTTTTTT CTATTTCTTC 
GATAATGATT TCGTCAAAGG AAACGGCCAA GTCTTTATAT TTAAACTCAC 


>NC_017304.1:633768:634267
AATCACTTAA CATTGGCATC TTTTCGTCGG GAAGAGTAAT GTCCAGTATT 
GTATAGTGCA ACATGCCGGT GGGTATCTGT ACACTGACGT TGTCGTTTAC 
ATTTTTGAAA AGCAGGGCCC TGCCCAGCGG GGAAAGACAT GAAGCACAGT 
CAATGGAAGT ATCATATTCC TTTGAAAAAG GAAGAACAAT GCGATATTTG 
CATTTTTCCT CTTCTTCACA GTCAAACACT TCAACAATAC TGTTTATAAT 
TACAAAAGGG CAGGCTTCGG AGCCGTTTTT GTCAACACGT ACAGTATTTA 
AATAGCTGTT GATTCGATCC AGGTAATTTT TAAAAAATTC CTGAAAATTA 
ATACTTTCTT TGGTTTCTTC GGCATAGTGT TCATTTAAAA GCATGTCTCT 
TTCCTTTTCA ATTTCGCTTA CGTGCCATGA CAAATAGTTA TACATTTCCC 
TGGATAATAA ATTATTATAC ATTTTCATCT CCCTTTTACA AAGTAGTGTT 


>NC_017304.1:64018:64517
AATTATTCCG ATATATAAAT AGCAGGTTCA AAAAATATAA GGATAGAAGG 
CGATGGGGTA TGGATCTAGC TACTATTATA GGGTTAATTT TAGGTGTTAT 
ATGTGTAATA TGGTCTATTA TGCTTGACGG TAGCCTATTG TCGTTCTGGG 
ATTTTGCCTC GGTAATTATT ACTCTTGGCG GGGGACTTTG TGCCACTCTT 
GTTTCATGTA AAATTACCGA ATTTGCAAAG ATAATGAAGG TAACTGTGAA 
GGTACTAAGA GGAAAAGAAC CAAGGCCGCA GGACACCATC AGGATGCTTG 
TCGAGCTTTC GCTGAAAGCG AGAAGAGAAG GACTGCTTTC TCTTGAGTCT 
GAACAGGAAA ATATTGACAA CGATTTTCTG AAGCAATCTC TTCAACTTGT 
TGTTGATGGT GTTGAACCTG AAGTTATAGT TGATACAATG GATCTTGAAT 
TAGAAAACAT GAAAGCCCGC CATGACAAAG GCGTATCACT GTTTAAAACC 


>NC_017304.1:644850:645349
TTTATATGAG AATTATGCGC GAATTATACT TTTTACTTAC GCAGAAATTG 
ATAAAATTCT AGCACAATTT AGTCGATATA ATTATGTAAA GTAATTTTGA 
CGAATAAAAA CCTTATAATG GTTTTAATGA CATAAGTTTC AATATCGGAA 
AGGGGTAATA TATGTGTTTA ACTCTTTGAC AAAGAAAATG TTAGGTACGG 
TAATATTAAT ATCTGCGATA TGTACCGTGT CATTTTCCGT AACCATATTT 
TATGTATTGG AGGGTGCGGT TACAAGGCAA ATGGAAAGTG ACGGCAGAGC 
ATTGGTTACG TCGATAAAAA GACAGATTGT AAGCAATAAT ATTACTGATA 
CGAATGAAAT CAGAGAAATA TTTAAGGAAT TAAAGGAGCA AAGCAAAGGA 
AACATTATTT ACATGTCCAT CACGGATGAT AAACAGAACA TTCTGGTTTC 
TTCCGATGAT GAAAGAGTCA GCGGCAATTT GGAAAACGAT GCTTCAACAT 


>NC_017304.1:646097:646596
ATACGAAAAA ATCCTTTAGT TCGACGGTGG AAGAAGTAAA GTCTTTAAAT 
AACTATGTTT TTGAAATAAA CAAAATAACC GAGGTTATAA ACAGCATAGC 
AGGACAGACC AATTTACTTG CACTGAATGC TTCAATTGAA TCGGCAAGAG 
CCGGGGAGGC GGGCAAGGGG TTTGCTGTTG TGGCGGACGA GATAAAGAAA 
CTTGCCGCTC AGGTAATGGG TTATTCAAAC AATATTAATC AGCTTATTAA 
TAATGTTACC AAAAATACAG AAAAAGTGTT TAATAACATA CAGGTTATTT 
CCGATAAACT GGATGCTCAG GTGCAAACAA TCAAGTATAC TGTCAAATCC 
TATGATAATA TACGTGCTGA AGCAGACAAT GTCATTACTC AGATTGAAAG 
TGTAAACAAG TCGGTGAATA GTTTATCTCA GGAGAAGAAT ACTATAATAG 
AAAGGATTGG AAACATTTCC GATACATTCA ACCAGGTTGT GGCTTCAGCA 


>NC_017304.1:650741:651240
AAATCCAGGC AGCAGGCACA GTATGATGAT CAAATAATCA GCAAAATCGA 
CAGCCACGCT GACGAATCCC AGCCGGTTTT GGAAGGTGAT GATGAGCTTC 
TTCCCCAGGT GATAGATATG ATAGTTGAAT ACGAGCAGGC GTCAACGTCT 
CTGATACAAA GAAAGTTCAA GATAGGATAC TCGAGGGCGG CCAGAATAAT 
GGACCAGCTG GAGGCAAACG GAGTGATAGG GCCGTTTGAA GGCAGCAAGC 
CGAGAAAAGT ATTGATTACA AAACAGCAGT GGCAGGAAAT GAAATACATG 
TCCTGACGTT ATCCTTGTGA TTTTGAATAA AGCCTGTGAT TTTGAGAAAA 
CTAAGTTTAA AATTATTTTT GGAGGAGACA GGCGCTATGA ACAATAAGGA 
TAATGTGGTA ATTGAAGAGT TAAACTCCCT GCTTGAAGGG AATTATATGG 
CAATACACGG GTATGAAAGG TATATACAGC ATGTGAAAGA CCCCAACATA 


>NC_017304.1:651876:652375
GATATAATTA TGAACAGCAT AATGCAATAG TACGGGACAA GCTTACAGAG 
CCTATGGTAA TTACGGTTAT ACTTGTTCTT TTGGGTATAG CCGTATTATT 
TGGAGTATTA CTTTATTTAA ATACAAATAT TATTGTATTG TTGGTGGGGG 
CAATATCTTT TGCCGTGGGA ATTGTTTATT CCTTTGGCCC CCTTCCAATC 
TCCAGAATGC CCCTGGGGGA AGTGTTTTCG GGATTTTTCA TGGGATTTGT 
AATAATATTT GTTTCCGCAT TTGTACATAT TTATGACCGG AATATCATCT 
TGCTGACTCT TGAAGGGCAA TGGCTGTCCT TGCGGCTGAA TGCCATGGAG 
GTGTTGGCTC TTTTTGCCTT TGCCGTCCCT GCGGTATGCG GAATTGCAAA 
CATAATGCTT GCCAACAATA TATGTGATGT GGATGATGAC ATGGAGAACA 
AGCGGTACAC ACTCCCGATA TACATTGGAA AGGAAAAGGC GCTGTGGTTG 


>NC_017304.1:65336:65835
TAGATGAATA TGTAAAGGTA ATTGAAGATG ATAAAAGTTT GACGGTCAGA 
ATGAATTCCG TCATACTCTT TGATCTTGGT AAAGCGGATA TAAAAGAACC 
CGGAAAAGAA ACATTAAGAA AAATCGGAAC ATTAATAAAA CAACTGAATA 
AAAATGCCGT TATACAAGGA CATACGGACA ATCTGCCGAT AAATACCATG 
CTGTTTCCTA CCAACTGGGA GCTGTCAACA AAGAGGGCAA CCAACGTTGT 
ATTGTTTCTT GTCGACGAAT GCGGTGTGGA TCCGGTGAAA CTAACTGCTA 
CAGGCAATGG CGAATTTAGG CCCATAGCAC CTAACGATAC GGAAGAGAAC 
AGGCAAAAAA ACAGAAGAAT TGATATCGTA ATAGACAAAC AATGAACAAT 
ATAAAATTAA AATAATAAAA GGCTTTATGA CAACTTTGCT CATAAAGTCT 
TTTTTTGTTT CCGAAATTGT ACAATGTGAT GGAAATATCA GGCTTTTAAT 


>NC_017304.1:654442:654941
AATTTCGAGA GGTACGCCTG ATGAGCTTCT CAAAAGGTGT TCATATATAC 
TTTTGGATTC AAAAATTGTA AAAAAGACAA GAAAGATTTA CAGGGAAATA 
AACAGAGTGC TCAATGACAT GATAAACAGG TGCTGTACGG TATATGCCCT 
TGCAATCAAG GATGTGTCAA AAACCGATAT AATTACAAAT GTTGATGCCT 
ATATAGACGG TATGACTCTT GTGGCCCTTA TTGGCATGTG TCGTGCATAA 
ATACTATTGT TAATAAGGTC TATATCTGGT ATAATTTTAA TATTATATTA 
TATAACGAAA TATTCGCAGT CTATATTATT GTATTAATAT GTCTTATTGT 
TTGTAATTAT GAATTTTTGG AGGATGCTTA TGTGGACCAG AGAATATTTG 
AAAACCAGGG CAAAAAAAGT TTTAAAAGTG TCATACTGGA AAGCTTTTGT 
GGTGAGTCTC ATTTTAGGAA TAGCAATTGG GGACAGAGGC GGCGGCAGTG 


>NC_017304.1:655176:655675
TAAAAGCGAT GCTTTATAGA GGGGTTATGA ATTTTCTGTG GTATTTGCTT 
TTCATAATTC CCGGTATTGT GAAGAATTAC GCCTATATGA TGGTACCGTA 
TATTCTTGCC GACAATCCGA ATATCGGGTA TAAACGGGCT CTGGAATTGA 
GCGAAAAGAT GACTTACGGT CATAAATTTA ATATTTTTGT ATTGCGACTG 
TCATTTATCG GATGGTACCT GTTGGGTGTA TTGGCTTGTT GCATAGGTGT 
AATATTTGTA CCTCCTTATG AACATGCTAC AATGGCGGAG CTGTATTTGG 
TGCTTCGACA GCAGGCTATT GAAAAGAACC TGTGTACCTC CGAAGAGTTG 
ATGCTGGATT TGGTATTGCC TGATGACGGC TTTAGAGAGT TTTAGTATTA 
TCCGTACATA TATTTATTAA AAATCCTTAA ACAAAAAAGT TAAACGGGCT 
TAATAGCCGC GGCCCGTTTA ACTTTTTGTA ATATATGCTG TGCGCGAAAG 


>NC_017304.1:667839:668338
ATAATGGTAA ACTTGTGAAA GTCATTGACA GGTATGGAAA TACAATCAAA 
TATCATTATG AAGACGGAAA ATTGAGAAAA ATATACGATT GCGACCCAAG 
TAATGAAAAT AACTCAATAG GGAGAATACT TACCATTAAC TACGAAGGCG 
ATAAAGTCAA AAGCATACAG GATAGTACAG GAAGGATAGT AACTTATACA 
TACAATAATA GCGGAATGCT GGAAACAGTA AAGGACCTTA ACGGCAATAT 
TACAAAATAT TTGTACTACC CTGCTGATGA CGAGATTGAA GGACAGAGAT 
ACAGACTTAA AACGGTTTCG AAAATAAATG ATTCGAATCA AGAAGTTAAA 
ATACTTACAA ATGTATATGA CGGCTATGGA CGTATGTACA AACAATACGA 
TACTGAAGGC AGGCCCACAT ACTACCTTTA TACAGATTTG ATTTGCGATG 
AAAAGGGAGA ACAGCCTACG GATAAAAATG AGGTTGCACG CACTGTTATT 


>NC_017304.1:66972:67471
TGAAAGATGC ACTGTTGATG GGAACAAAGC TTCTTAAGTC AGCGGATATT 
GATACCCCGG CGTTGGAGGC CGGGGTACTT TTGTGCCGTG TTTTGAATGT 
GGACAGAAGT TATTTGTATT CTCATGATGA TTACAACATG ACCGAAGAGG 
AGTATAAAAA GTTTACCTTG TTTCTTGAGG AAAGAATCAA AGGAAAACCT 
CTTCAATACA TAACCGGGCA CCAAGAATTT ATGTCCCTTG ATTTTATTGT 
AACGCCGGAC GTATTGATAC CGAGACAGGA CACAGAGACC CTTGTTGAGG 
CTGTGTTGAC GCATGTAAAA AGTACCGGCC TTGAGAATGC AAGAATACTC 
GATATAGGCA CCGGCTCGGG ATGTATAGCC GTAAGCCTTG CACATTTTCT 
GAAAGACAGC AGGGTTCTTG CATTGGATAT TTCTGAGAAA GCGCTTGAAA 
TTGCCGAAAC AAACGCAAAG AGATGTGGTG TGTGGGATCG GATGTTTTTT 


>NC_017304.1:671440:671939
GGGCAATGTA AGGAGCGTAA CTTATCCTTC GGATGAATCG ATTGGATCAG 
ACAAAGTTGA ATATAAGTAT GATTCAATGG GTAATGTCAA GAGTGAAAAG 
AACAGCATTG ATGTAATTAA GGAGTATGAG TATGATGAAC AGGGAAGGAT 
GCTCAGCAGC AAAATCTATG GAACCGGTGG AATAAACAAA GAGACAATAA 
CACGCTACGG CTATGATTTA CAAGGTAATT TGGCATATGA AATTGCTCCA 
AACGGTAATG TTACCAGATA TCAGTATGAC GAACTGGGAA GACTTATAAA 
GACTGTAGTG AACAATAAGA AATTGATCGA TCCTGACACG AAGGAGATAA 
GTACTTTAAG AACATCACAG CATGAAGAAT ATACATGCTA TGACAAAAAC 
GGAAATGTTG TAAAAGAAGT GGAAATAGTA AAGTCTATAG GCAAAGATAC 
AAAATCGTCT GTGAGGGTGT ATGCCTATAA ATACGACAAT ATGGGAAGAC 


>NC_017304.1:671898:672397
CTGTGAGGGT GTATGCCTAT AAATACGACA ATATGGGAAG ACTTATTGAA 
AAAGTTGACC CATCCGGTGC GGCAATAGAG AAAATCAATT ATAATTTAAA 
CAGTGCCCAG ATACAATCCT TTGATGGCGA AGACCATCTG AAGGAATTCG 
AGTATGATAA AAATGGTAGG CTCGTAACCA CAAGGGATTA CCATGACGGT 
AATGTTGTGC ATGAGTGGAA GCAGACATAT GATGCTGCAG GCAACATTTT 
TACAAAAGAT GACGGGCGTG GAAATGAAAC AGTATATATT TACAATTGGC 
GCGGTCAGTT AACTGAAGTC AGACTGTTGG AATTTGACTC TGTAGACAGC 
AGCGGTCAGA AGAGATATAA AGATGTAAAG ACTTTGACAC GCTATACCTA 
TGATGCTAAC GGCAATATGG AATCCCAAAG CTTCGAGGGA AAACCGGCTG 
TTGAATATGA GTACAATGCC AGAAATCTGG TAAAGAGAAA GATTTATCCG 


>NC_017304.1:672937:673436
AAAGCTTGTA AATACAACGT CCGGATACAC AGAAACCTAT GTATATACTT 
ATGACGCGAG CCATAACATC ACATCAAAGG TTGATGGTAA GGGCAAAACA 
GTATATACTT ATGATGCGCA GAACAGGTTG AAGTCGGTAG ACGAGAAATA 
TATCAACAGG GTAACTGTGT ATTCATATGA TGCTGCGGGT AACAGAGAAA 
AAGAAGAAAT ACAGTTAAAT GGTTCAATAG TTCAGACAAA TACCTATTAT 
TACAACGACT TGAACTGGCT TGAGCGTATT GTCATGGTTG GCCAGACCAA 
TAAAACTGTT TATTATGGTT ACGACAACAA CGGCAACCAG ACAAGCTGCT 
CGGATGCCGG AACAGTAAAT GAATATGATG AGTTTAATCA ATTGATAAAG 
ACAACCATCA CCGGTGGTTC TACTGTTGAG AATATATATA ATGCAGAAGG 
CTACAGGATA GGAAAGAAAG TTAACGGAAC CTTGACAACT TATGTATATG 


>NC_017304.1:673381:673880
AGAAGGCTAC AGGATAGGAA AGAAAGTTAA CGGAACCTTG ACAACTTATG 
TATATGAGTA CGATAAGGTA GTACTTGAAC TGGACGGTGG TGGAAATGCC 
AACCGAAACG TATATGGATT GAACCTGCTG ATGCGTACTG TAGGCAAAGA 
TAGCTACTAC TATATGTACA ATGGACATGC TGACGTAACA GCGCTGATTA 
ATGCTGCTAC AGGAAAAGTG GATGCTACCT ACTATTACGA TGCATTCGGT 
AATATACTTG AGTCGACGGG AAATGTGAAT AATAACATAA CTTATGCCGG 
GTACCAGTAC GATAAAGAGA CAGGATTGTA CTATCTTAAT GCGAGAATGT 
ATGATCCTAA AATAGCAAGA TTTTTGCAGG AGGATACATA TACGGGAACG 
CCGGATGACC CGCTTAGCTT GAATCTGTAT GTGTACTGTG CAAATAATCC 
TTTGATATAT TATGACCCGA CAGGAAATTT GGAATCAAGA ATATCTATGC 


>NC_017304.1:681902:682401
CTTTAAAAGA CCGCAGCGGT GAAGTTTTAG GAATGTGGTT TGTCGGTATG 
CCAAAAAGCA ATATTGGCAG CAAGGACAGC CAGATACTTA TCATGAGGAT 
TTCAATTGTT GTTATTTCCG TATTGTGCGG TATATTGGGC TGCGCATTGT 
TAATGCTTTA TGTAAAGAAG TTTTTAAACG ATATAGATAC CCACAAGGTT 
TCATTCCTTG AATCCAATTC AAGCGGTAAT AAAACTCAGC GCAAAGTTGT 
AATGTTATCA TTATTCCTTA TAGGCACGTT TTTCCTGATT TGGTTTACTG 
TACAGGGCTT CACAATCGGT AATGTGGTCA ACAACCTTGA AGACAGTAAT 
ATAAAAGACA GGCTGAATGC GTGTTCACAA CTGGGAGAAA TGTTAATTAA 
TGAAATGCAT AAAGGGGAGT GGACAATTAA GTTTAACAAA CTTTATAAGG 
GTTCCCTTCT TTTGAATGAT GACACTTCAA TAGCGGAAAA AATTAGTTCC 


>NC_017304.1:68628:69127
AGTAGGGGAG ATTGGAGTTA AGCTTTACCA GTTCATAGTA TACTTTAAAT 
ATGCATAAAG AAATTAAGAT GATAATTATG CTTACCGTCA TAATGATGGA 
TATAACTGAG GCAATTTTTC TGTTAAGCCT TAGCTTTGTT TCCATGTAAC 
TGATAACAGG TTCGTTGACG GAAGAGATTA TTACGGCAAT TAAAAAAGGC 
AGAATGAGAG CCAGGAAATA GTTCATGATT ATATAAATAG CAAACAGTAA 
TGTAAATGCA AGGATGAGGC TGATTATTGC CTTTTTCTGC TTTTTCCGTA 
ATAAAAAATT CATGTTATTT TTCTCCATTG CATTTTTTAA AAATACATAG 
AATGCATGAG CATTTCTTCA ATGAGAATCC TATATAAATA TATATGATAT 
ATGATGGTGA ATTTATAAAA AAACTGATAC GAATGAATAT CGTGATTACA 
GTTGTTTATT GAAAGACAGC ATAAATTAGT TGCTAAAAAT TGGTTACTAA 


>NC_017304.1:690511:691010
CGGCGGAACA AGATATAAAG CAGGTTAAGG ATAAATCCAA CCATGCTTTC 
AGGCTTTGCA TGCTGATAGT AATTCCGTCG GCTGTGGGGT TGTCCATATT 
GAGTGAACCT ATTTACGCCG TATTGAAATA CGGAGCGGGT TCCCACCTTA 
TGCGCTACGG CTCAATAGTA CTCGTTCTCA TGTCCATTGT ACAAATACAG 
TCGTCAATTT TGCAGGGTGC AGGAAAACTG TACAAAGCAA CGATAAATGT 
AATTTTAGGT ATTATCGCAA AGATAATTTT CAATTATATA CTTATAGCAA 
ATCCCAATAT AAATATCATG GGAGCAGTGA TAGGAAGTAT AGTGGGATAC 
GGTTTGACCA TTATTCTCAA TGTTATGACA GTAAGAAAAG AGTTGAAAAT 
AAAAATAAAT ATACTGAAAC AGGCGGTAAA ACCGGCTGTT TCATCAGTGG 
TAATGGGTAT TTTTGTATGG ATTGTATACA AGGGTTTATA CTTTGTTTTA 


>NC_017304.1:692186:692685
AATTGAACTT GTGTTCAAGG TCTACAACAT AAATTCTACT GTAGTGGAAA 
AACCCGATTT AACCGGCAAG AAAGTAGAAA AAACTGTTGT ACAAAACGGA 
TATAACTCAA ATGCTTTACA GAAGTATATG GGTAAATGGA AGAATGACAT 
TGTGATAGAG GAAAGTGACA GATTCGTCAA GATAGGTGAG AGAATTATAG 
AAATTACGAG CTTTGACAGC GACTATGTTT ATGGAACATA TACCGAAATT 
TACAAGGACG AATATGCCGA TTACGGCAGC TCGAACAGTT ACAGCTTGAA 
GGCAAATATA AATGAAGAGA GAGGCCGCCT TGAAATTACC GATGCTTCAG 
GCAATGTAAC TGAGGGTTAT ATGTACCTGG AGATGGGAAG AATTGATTTC 
TACATTCCAA GTGAAAAACC TGAGAAAGAC GTGTACAATC CTATATTCAA 
TAAAGTTTTT GATGAGGAAT AAGGATAGAT TGGAACGGAT AATATTTTAA 


>NC_017304.1:700065:700564
ATGAAGAGAC CGAAAAACAC AGTAAAAAAG AAGGATTCAA ACCTGTGGTG 
ATTTCTGTGG ATGAAATGCC CAAAAACTTT TACAAGATTA TACTTACAGC 
TAACCCGGAC AGGCTTCCCG AAGTGGAGGA ATTTTTAAAG CCTATGGCTC 
AAGGATTCAG GACGGTGTAT TCAGAAAAAC AGTTTTTAGA AATTCTTGAC 
AATGAAACTT CAAAAGGTAG GGCTTTGGCC GAGCTTGCAA AAATAATGGG 
AATTGAAAAA GATAATGTGA TTTCTGTTGG TGACAATCAA AATGATTTAG 
AAATGATAAA GGTGTCGGGA ACAGGGTTTG CCGTTGAAAA CGCGCATCCG 
GAATTGATAG AAGCTTGTGA CTTTGTTTGC GTCCATCATG ACAGACATGC 
CGCTTCTTAT GTGATTGACT GGATTGAAAA AAATATTGTG AATAAAAACA 
AAACGTGGAA CCAATCTTTA GAAACTCCGT CTAATACAAA AAACATAAAA 


>NC_017304.1:701914:702413
GCGATGAAAT TGCCACTGTG AAGGTAAGAT ATAAAAAGCC TGACTCGGAT 
ACAAGTGAAC TGCTTTCAGA AACTGTGTTG GAAAAAGCAG AAGAAAATAC 
ATCAAAAAAC CTGGAATTTG CGGCAGCTGT GGCAGAATTC GGCATGTTGC 
TCAGAGAATC AAAGTATAAA GGCAATTCTT CTTATGATCA TGTTTTAGAG 
GTGGCAAAGC AATATGCTGA CGGTGACGAC GGATACAGGA GTGAATTTGT 
AAAGCTGGTG GAAAAAGCGG AAAGTATTAA TTGATATTGA TATAAAAAAT 
AATGTGAAAA CAATCAATAT GAAAAACTGC CTCGAGAGCC AATTAGAGGC 
AGTTTTTTCA TGGACAAGAA TTTTTAAAAA AGTATATTGA TTTGAAAAAG 
TAAAATGTTT TGATAGAATA TAATTGTAAA GTTGTTTTAA CTGCTTTAAC 
AATTCTATAT GAGGGATGAC TTTTTTTATG AATGTTAATA TAATTAATAT 


>NC_017304.1:703440:703939
CGATTACATA CCCTTTAATT TTGGCAATGT TTTTGAAACT CCGATAAAGG 
CTTTATGGAA AAAGATGTAT AAAAGTTTTG AAACGCCGGA AGTGCATTGC 
CGTTCGCTAA TTTGTCTTGG GAAAATGGAA CGGGATAAAT TTCAACAATA 
TCCGCAAAGG GTGAAAACTT TGCCGGAAAG TTGCAAAACG TGCTGCGGGC 
AAGTCACACC GGGATTTTAC AAAATACTTG GGGGAGAAAA GTAATTTTGT 
AATAATACTT TCAAATGAAA AAATATTATT TAAAAAAATG CCCCTCAAAT 
TCCGTTTATA TATCGAATAT ATATTACAAG AAAGAAGATG CCCAGATAAA 
AAGAGTAATA ATTTCATTGC AAATAGTAAT TTTGTTAGTA TGTTTGATTT 
AAGCTGTCGG GGGGATGGAG CTTGAGGTGC CGCAAATATG TTGGCAGACG 
GTTTTTTATC AGAAGTACGG TTTTAGACTG TACATAGAGT TTGAAAACAG 


>NC_017304.1:714690:715189
ACGTCGATGA AGGGATTTTA AATTTTGGCA AGGGATATGC AAATTTAACT 
GAATACAGGA AAAGCGGAAA ACCTGAAACA ACCGGAATTA TTGGCAAGAT 
AGGATTTAAA GCCTTAAAGC TTGGCAAGAC GGAGATCAAA TTTGAGAACA 
CACCCGTCAT GCCTGGGGCA AAAGAAGGAA CACTGCTGTT TGACTGGGAT 
GCAGAAACTA TAACGGAATA TAATGTAATT CAGCCTAAAG AACTTGCAAT 
AACGTTACCG GACGATGCAC ACATTGCTTT GGAACTTGAC AAGACAAAAG 
TGAAAGTGGG AGATGTAATT GTTGCGACAG TAAAAGCAAA GAATATGACT 
AGTATGGCGG GAATTCAGGT AAATATTAAA TATGACCCTG AAGTATTGCA 
GGCGATTGAT CCTGCGACGG GAAAACCGTT TACAAAAGAA ACATTACTTG 
TGGACCCGGA ACTGTTATCA AACAGAGAAT ATAATCCGTT GTTAACAGCA 


>NC_017304.1:722777:723276
CAACCTTGGG GCGGAGGCTT TTTCCACCAG AAACAACGGA AGAGCGCCTG 
TGGTGGTGAA GGGAAAGCTT AAAGGCGGAA GGACAGAGAT TGATTCGGTT 
ACATCCCAGT ATCTTTCGTC AATACTGATT AATTCACCTC TTATTCCATT 
GGATACCGAG GTGATTGTTA CAAGGCTCAA CGAAGTTCCT TATGTGGACA 
TGACGTTGTG GTGGCTTGAT AAACTGGGAA TAAAGTATGA AAATCACGAT 
TACAAAACTT TTTACATAAA GGGCGGCCAG CGTTACAGGC CTTTAAACGT 
TACGATACCA GGGGATTTTT CTTCGGCAAC CTTCTTTGCC GTCCAGGCTG 
CAATATCGGG AGAGGAGTTC GTGCTGGACA ACCTGGATAT GACGGATCCC 
CAAGGAGACA AGATGGTGTT TTCCATACTT GAAGATATGG GAGCCAAGGT 
AAAAGTGGAA GGAAAGAGTG TCAGAATAAA AGGTTGTGAA CTTGTGGGAA 


>NC_017304.1:729462:729961
AATTATATCC ATAAAAAAAT TAAAAAATTA CACAAAAAAT TTAAAAAAAT 
CAGTTGACAG AACCCTATAA CCTATTGTAA TATATATAAC TGTGTGATGC 
AGCAAATAAC AGAGATGCTG ATGTTCACGC AGATTTATGG GCCATTAGCT 
CAGTTGGCAG AGCACATGAC TTTTAATCAT GGTGTCCCGC GTTCGAGTCG 
CGGATGGCTC ACCAGGTAAT AAAAGGAAGC TTATGACGCA GAAGGTGTCA 
TAAGATTCCT TTTAAAACCT CTTAAAAGGC GGAATTCGGA ATAAAAACGA 
AATTTTCACT TGACATTTTG AGAGGTTCCG GCTAAAATAT ACTGTGTCAG 
CGAGGTTTTA AGTTGATTTC AGACATGGCC CATTGGTCAA GCGGTTAAGA 
CACCGCCCTT TCACGGCGGT AACAGGGGTT CGAGTCCCCT ATGGGTCACC 
ATTATCAGCC TGTATTTGGT GCTGGTCTGC CAGAAGCTGT TTATCGCTGG 


>NC_017304.1:733255:733754
TTCTTTTTGG ATTTGCCGGT TGATATCTTT CTATATTCCC AAAACTCGGT 
TCCCTTGTTT ACAAAGAACA GAAGGGCAAG TCCGGCGGCT CCGTAAATTG 
CAATCCACTT GCTGGCGGCG CCCAACCCAA AGAACAGTCC GCTTAGGAAC 
AAAGGCTTCA AAGATTCCTT AAGGGTTGTG TTGTAGGATT TGTTTATAAA 
GTAGTCATAC ATGTGGTAAT ACATGAGTAT GACAAATAAA GTTACATAGC 
TGTCTATTGT TGCTATTCGC GTCTGACTGA AATGCATAAA GTCAAACATC 
ATTAAAAATG CAGTGCAAAA CGCATAAAAT CTGTCATGGA AGACCTTTTT 
TCCGAACATA TACATTACCG GCACCATGGC AACACCAAAC AGAGTGCCGA 
CTATTCTCCA GCCGAAAGGC ACCATTCCAA ATACGAGGAT ACCCAATGCT 
ATGAAGATTT TCCCGAGAGG TGGGTGGGTT GTTTCATAAG GAGACATTCT 


>NC_017304.1:735235:735734
ACAATGTTAT TTTTTCTTTT GTTTTTTTGA AGCATACCTG ATGCCTTTCT 
GACATCCTGA AAGATAAAAG TTTTAATTTT TGTCATCTTT TTTGTCATCT 
TTAATTAATC AGAAGATTCT TTATTATCAG AATCAGAATT ATCAGAAGAA 
TCTTCTTTGC TGTGGGAAGA TTCATTGTTG TCAGAAAATT CCTTATTGCC 
CGCGGATTCT TTATTGGCGG CAGATTCTGT CATGTTGGTA TTTGTACCGG 
TATTGTTGCT GGCATTGCCT TGGTTGCCCG AAACTTTTTT GTTTGATCTG 
AAGGTATTGT AAACAGCAAC TCCCACGGCA ATAGCTCCCA CAATCAACAT 
TACCAAAACA ACCTTGCCTA ATTCATTTTT GTTTTCGTTG TTTTGAGATG 
AAGAGCTCTT GGTGTTGTTG GTATTGTTGG AATTATTACT GCTTTTTTTA 
GTGTTTTGGG CTTTTACTAC AGCACGGGGC GCACCTTCGG GTATTGTTTC 


>NC_017304.1:735725:736224
GTATTGTTTC AACCTCCTCC ATCGTCACGT TGTCGAAAGA TGCTTTTCCC 
GTACTCATTC CACTGTATCC GCCGAGTCCA ACGGTAACTT TTATTCTGTC 
AACACCGCTT TCGGTGATAA CATACAATTC GACGTATTCC CAATCGTCGG 
TTGTTCCCTT GATTCGCTTT GATGTTACTG TCTGTTCTGC CACGGAAAGA 
TTTGCGCCTT TACCTTCTTC ACTTACGTTT TCAGTTTTTA TGTAACAGGA 
CAGCTTGTAC TTCTTGTTTT CTTCAACCAG GACGATTTGT GAATATCTGC 
TGTCATTTAA TTTGTTGTTG ATAATGGTGA CGTATTTTTC CCCGAACTTG 
GCGCCTTCGG TTTCAACTCT AAAATTTGAT GCGCCGGGAG ATTTGTCGTA 
AGCTTCCCTC ATCCAGTTTG AGGGTTCGCC GTCTATAAGC AGTTCAAAAG 
AACCGTTAAA GATGTAATTG GTATTTTCAG CACAGGAAAC AACTGTAAGA 


>NC_017304.1:743126:743625
CTATTGAAAA AATAAAATAT ATTAGAAAAG GTGAATTATG AGGGTATTGG 
GAATAGATTT GGGGAGCAGA ACGGTTAAAC TGGTCGTTTT TGAAGACGGC 
AATTTTGTAA ACAGCATGAT TTACGACACT GCAACTTTTT ACCGTGACTT 
TTGCTCCAAT GTAAACCAAA AAATCAACGT TGATTTTGAA AAACTTGATA 
TAGGATACTT TGACAGCGTG GTAAGCACAG GCTACGGAAG AAATAATGTA 
AATGTGGAAA ATGCAACGGT GATACTGGAG TTAAAAGCTC ACACTTACGG 
CGCGGTGTGG CAGACCGGGC TTGATGACTT CACGCTTCTT GACATAGGCG 
GCCAGGACAG TAAAGTTATA TCGGTCAGGA ACGGCAAAAT GGCGGACATG 
GTTTTGAACG ACAAATGTGC CGCATCCTGC GGAAGATATC TTGAAAACAT 
GGCAAACATT CTCGGTATCG GTCTTGAAGA GCTTGCAGGA TACCATGAAA 


>NC_017304.1:754572:755071
AAATAAAAGC AAAAAATAAA ACCACTTTAG TGGTGGCTTG AGAAGAATAT 
GCGGTTGGCG AACCATTCAA CGCGTCTTAA GACGCTGCAA GGACCATGCC 
CTTATAGGGC TAGAGCAAAC CACCGGCTGA GCCGGTGGTT ATGATTTCTG 
ATGAATACAA ACTTCTTTGT TGACGGTGGA GCTGAAAAAT GATACAATCA 
GTTTATTGAT TTAGTAATTT AGTAATTTAG TAATTTAGTA ATTTAGTAAT 
TTAGTAATTT AGTAATTTAG TAATTTACTA AAAAATGAAG GTATGGAGGT 
AAATATAAAA TGAAAATACC AACCACTTTA AAGCATAAAC CGGTTATTGT 
ATGCGAAAAT TATGAAAATG TTGACGGAAG ATATGCCTAC AATTCAGATG 
CAAAAGGGCT TTCCCTGGGG CTTGCACAGT GGAACGACCG GGGCAAAGTG 
GATATTTCGG CAAAAGTCTG GAGATACACA GGTGAAAAAT GGTCAAGGCA 


>NC_017304.1:764665:765164
GAAGATATGG ACTCGGTTCG AAGGATACCA GACCGTCCCA AATCATATCA 
GTATTTGAGA ATTTGAAGCA GGATGAGCCG AAAAACAACT TTACAATTGG 
AATTGTCGAT GATGTGACCA ATTTGTCTCT TCCGGAAGGG GACATAATTG 
AGACCACACC TCAGGGGACA ATAAGCTGCA AATTCTGGGG CTTGGGTTCC 
GACGGTACGG TTGGAGCAAA CAAGTCTGCG ATAAAGATAA TAGGAGACAA 
TACAGACCTG TATGTACAAG GTTATTTCTC CTATGACAGT AAAAAGTCAG 
GTGGAACTAC CATTTCCCAC TTAAGATTCG GTCCGAAGCC TCTGCGTTCC 
CCATATCTTG TGTATAACGC TGATTATATC GCCTGCCACA ACAAGTCCTT 
CATATACAAT TATGATATTT TAAAAGGGCT TAAAAAGGGA GGTACTTTCG 
TACTTAACTG TCCGTGGAGC GAAGAGGAGC TGGACAAACA TCTTCCCGCG 


>NC_017304.1:767763:768262
TGCAATTATT TGCAAACTTT GCTTTTGCAG AGCCGACCGA AAAGAACACT 
ATATTTTTCA GAGACATATC AGGACACTGG GCGGAAGAAT CAATCAAGTA 
CCTGGCAGAA CGTGGCTTGG TAAAAGGCTA TTTGACTGAC AACGGATACA 
TAATTAAACC TGATACGTAC ATAACAAGAG CTGAATATCT TACCGTTCTT 
TTAAATACAA AACCGAATCT CAAGGTTGTA AGTGATAAAG TAAAATTATT 
TGTTGACGTA AAAGATAATG ATTGGTACAA AGAAGTGGTT GATAAAGCAT 
CAAGTAATGG AATTCTCGAA GGATATCCCG ATGGAAGTTT CAAGCCTAAT 
AATCCGATTA CCAGGGCAGA AATTTCTGCG TTAATGGTAA AAATCAACAA 
TTGGAACGAA AAGGATATTA CTGAGGATGC TGATGTGTTT TCTGATGTTC 
AAAAGAATTC ATGGTACTAT GCAGCTGTTT TAACGTGTAA GTTAAAGAAG 


>NC_017304.1:769828:770327
TGAGGAAAAT GACACTATTA AGTTTTTAGA AACGGAAGTG GATGAGGAAA 
CAAATACGAT AAAAACAACG GTTGATCATT TTAGTATTTA TGGTGTTATA 
GATATAGTAA GGTTTGCACA GAGTTGGGGT ATAAAAGACA TTTTGGATAA 
ACTTTTAAAC CCTGGTGGAG AAACCATACC GCCTGTTGCT GAAATAGGAC 
AGGCAGATAT AGTTTTTGTT ATTGATACGA CCGGTTCGAT GGGCTCAGTA 
ATTAATAATG TGAAAAACAA TATTACAAAC TTTGCCAACA CATTAATGGA 
AAATAATGTA GATGTGAGAT TGGGGTTAAT AGATTACAAG GATTTAGAAG 
AAGATGGCAT GGATTCTACT AAAAACCTTG GATGATTTGA CAATGTAAGT 
GATTTTATTG CAAGTGTAAA CAATATGAGG GCAACCGGAG GAGGAGATGC 
TCCTGAATCT ACCGTGGATG CATTGGAAGA AGCAAGAAGA ATGGATTTCA 


>NC_017304.1:773180:773679
TCAACACCGG AACAGATAAG AAATTTCATA CTTGGAAAAA CAACAGATCC 
GTCCAAATTC CAGAGTGTTG CAGATGACCC TGAAAACAGG CATAAAGTTG 
GAGTTGACTG TTCGGGACTG GTAGCTTATG TGCTTAATGA AGCAACAGAA 
GGAGCGATTC ACAAAACCCA CGGGCAAACC GGTTATGCAA ATGGAATTAG 
TGCGGCAGCC CTCACAAACA CTAAACTTGG ACAGAAAATA ACCAGGGCGA 
AAGATATTGT TCCGGGAGCT ATAATGAATA CTGATGACGG CGGTCATGTT 
ATCGTAATAT ATGAAGTTGT AAAAACAAAC GGAAAAGTTA CTCAAATAAA 
ATATGCACAT TCTAATGGCA AACACGGGCC TCATAAAGGA TACATTGACA 
TAGGAGATGA AAATCAGGAC TTGGACGGAA GTGCACAAAC GTGGCATGAT 
ATTTCATATA CGGACCAAAA AGCTAAAGAG CTTTATACCT ATACCATTTT 


>NC_017304.1:775215:775714
GAGAATGGAT GAAGATGGAT TCATTTATCT GGTGGACCGC AAGAAAGACG 
TAATTATCAG CGGAGGAGAA AATATATATC CTGTGCAGAT TGAGGATTTC 
CTAAGGTCGC ATGAGGCAAT CAAGGATGCG GCGGTAATTG GACTTCCGGA 
CAAGCGCCTT GGTGAAATAG CGGCCGCCAT TATAGAATTG AAACCGGGCT 
TTGAGTGCAC TGAAGAGGAA ATAAACAAAT TCTGTCTCGT ACTGCCGCGT 
TACAAACGAC CTCGTAAAAT TATTTTTGAC AAAGTACCGA GAAATCCAAC 
AGGAAAGATT GAAAAGCCGC GTTTGAGGGA AAAATATGGT GTGGTAGCTT 
TGGTGGAAGC AGAAACAATA AGCTGATAAT GCCCCTTACG TTTTATATAC 
AGTGTTAACA GTATTATTTT TATAATTCAT TATTCATTCG GAATGGCTTT 
GGCCGATTTG TGGGCAAAGC CATTCTTGTT TCTGAAAATG AAAGTCAAAA 


>NC_017304.1:788840:789339
ATAAAATCAA ATCTTTTAGT TGTTGTGTAG TTAAAGACGG ATTTGAAGAT 
AACAACAAAG CAGCTGCTCC TGCTACATGT GGCGCAGACA TGGATGTACC 
TGTTTTTATA TCGTAAGGTC CGCCTTCTCC TGCAAGATGT GTTGGAATAG 
TACTACGAAT ATCTGTCCCG GGGGCAGCAA GGTCAACCGA AATAACACCA 
TAATTTGAAG ATTCATAAAG TTTATCATCT TTATCAGTAT TTGCAACAGT 
AATAATATTT TCAGCGGTAC AGCTTGCGGG ATAAATAACA TCGTCCGGTA 
GGTCAATATT TTTATTGAAG TTTCCGGCAG CTGTTACGAA TAACAAGTCT 
GCATTACTTA TTGCATCATT TAGAGCCTGA GAATCAAATG GCCTATCTCC 
AATTTGAGAT TTATGTAATC CCAAACTAAC GTTTACAATT TTAATATCCA 
TTGCATCGGC ATAATTAATT GCCTTAATCA TAGTAGAAAC CCAATTGTCC 


>NC_017304.1:792711:793210
TACGGCTTAT AGCAAGTCAA GAGGCTATGG TTTTAATACT CCCTGGAATA 
TGAGGGATGT TGCGGCATCA GGCAGCGGTC TTACAAGTGA TGCTGTTCAA 
TTTCTGACAT ATGGTACAAA GAGTGAAAAT ACTTTTAATG TCGACCTTGA 
CAACGGTCTG TATGAGGTAA AAGTCACTTT GGGAAACACT TCGAGGGCAA 
GTGTGGCGGC AGAAGGTGTT TATCAAATAA TAAATATGAC CGGTAACTGT 
GCAACGGACA AGTTTCAAAT TCCTATTACG GACGGACAGT TAAATATACT 
GGTGACTGCG GGAAAAGAAG GTACACCTTT TACCCTTAGT GCCCTTGGAA 
TAAGAAAAAT ATCGGATGTT CCCGTAACAA ACAGAACTAT ATATATCGGA 
GGAGATTCGA CAGTCTGCAA CTATTATCCG CTGGATACAA GTGCTCAGGC 
CGGTTGGGGA CAGATGCTGC ATAAATTCGT AGACACCAAT GTTTTTCAAA 


>NC_017304.1:800457:800956
GCATTTCTGT CGTTGATGTT CGGTGCGATT GCAGGCTCAA CCGCTGCCAC 
TGCGTCCTGC GGGTTTGCAA AGAATTTAAG AAAAGATATG TTCTATAGTA 
TTCAGAACTA TTCTTTTGAA AATATCGACA AATTCATGAC ATCTTCACTG 
ATTACCCGTA TGACCACCGA TGTTACCAAT GTGCAGCATG CGTATATGAT 
GCTCATTCGA GTGGCGGTTC GCGCTCCTTT AATGTTGATT TTTGCATTTG 
TAATGGCATT TGTAATGGGC GGGCGCATGG CATGGATTTT CCTGGTTGTC 
GATCCGTTCC TTGCAATTGG CCTTAGTGTT ATAATTTACA AAGCATTGCC 
TTTGTTCAGA AAAGTGTTTA AAAAATATGA CGCTTTAAAC CGTTCCATTC 
AGGAAAACAT TAAAGGTATG CGTGTTGTAA AATCTTTTGT CCGCGAGGAC 
TATGAGCAAA AGAAATTTGA TGCGGCGGCG GAAGATGTGT GCGCGGACTT 


>NC_017304.1:801829:802328
CCGAGACAAC CAAGATAATT ATCGCCCAGA GAACGGCTTC TGTTGAAGAT 
GCAGACAGAA TTATAGTAAT GGATGGCGGA ACCATAAACG GAATCGGAAC 
CCATGAGCAG TTGCTGGCTG AGAATACAAT CTACAGGGAA ATATATTTTT 
CTCAAAACAA GGCAGGTGTG GAAAGTGGAA AATAATGTCA AGAAAAACAA 
AAAATCGATT GTGCTTCGAT TGTTCAAAGA TATATTGGAG TTTTACCCGG 
TAATGTTACC GGTTGCTATT GTGTGTATAT TATTCAATGC GACTATCAGC 
TCTATTCCGG CTGTATTTAT GCAAAACGTG ATTGCCATTG TGGAGAATAA 
CTGGCGGACC GGAGACTGGA ATGCGGTAGG GGGAAGGATA TTATCCCTTG 
TTGCCGTATT GGTGGCATTT TACACGCTGT CGATCCTTAG CGGTATTGCA 
TACAACCAGA TGATGGCGAT TATTACCCAG GGGACTTTGA AGAAATTCCG 


>NC_017304.1:82149:82648
TTGTGCACAG TTATGGCTCT TAAGGCACGG GGAGTAAGTG AAATTTATGT 
TACTGATGTG GTGGACAAGA GGCTTGAGAA GGCACTTGAA GTCGGAGCAA 
CCCGGGTATT TAACAGTCAG AGGGAAGACA TTGTGGAGTT TGCAAAAACT 
CTGCCCGGCG GCGGTGCGGA TCAGGTTTAC GAATGTGCGG GAAGCCGTGT 
GACAACTCTG CAGACATGCA AACTGATCAA ACGTGCCGGA AAAGTCACAT 
TGGTTGGTGT GTCACCGGAG CCTGTTTTGG AACTGGATAT CGCCACTTTG 
AACGCAATGG AAGGTACCGT ATATTCCGTA TATCGTTACA GAAATATGTA 
TCCTATTGCA ATAGCAGCCG TGTCTTCAGG AGTAATTCCG CTTAAGAAAA 
TTGTATCCCA TGTGTTCGAT TTTAAGGATT GCATAGAGGC GATTGAATAC 
AGTACAAATC ACAAGGATGA AGTTATAAAA TCTGTTATTA AATTTTAAAT 


>NC_017304.1:82664:83163
GTGAATAAAT TGCTTCAAGT CTGACGGCGT AATGCTGCGG AAAACGTATT 
GGATGTTTTA AAAATCTACA AGTTAATTAC CAGAACTATT CTGGTAAAAA 
TAAAAAACTT GAACACAAAA TAAATGTTGT GTTCAGGAAA ATAATTATGT 
GAGGTGTATA AAAGTATGTT AAAGTTAAAA AAAGTAATAG CTCTTCTTGT 
TACAACAATG CTTGTTTTAT CCGTGTTAGT TGGATGTGGA AACAATACAA 
CCAACAATAA CAGCGGCACA AGCGGACCAA GTACAAACAG CGGAACAAGC 
GGATCGGGCA CAAACAGTGG TACTACGTCG AACAATGTAA CCGGAAAAAC 
CGATTTGGCT GACACCAATT TTGACACAAG CTATACGCCA AAGAGAACAT 
CATACAAGAT TTACTGCACA TACAAGAATA TTCATGCCTG GTATGATGCT 
ATCAAATGCG GTATTGATGC TGCTGTAAAA GAGCTGGCAG AAAAAGGCGT 


>NC_017304.1:826923:827422
GTTTTTGCAA GAGATAAAGA AGGTTGATAT TATGGATAAA GCTTTATTGG 
TTTACAATCC TTTTTCGGGA GACAGGGGAA TAGCAAATAA ATTGGATTAT 
ATTCTGGAGA GATTTCAGCA AAAAGATATT TTGCTTCAGC CTTACAGGAT 
TATGGAAGGA TGCGGTAAGA ACATCTCCGA CCTTTTGACA GAAGGTTCCT 
ATAAGTTTGT AATATCCTCC GGAGGGGACG GTACGCTGAA CTTTATCTGT 
AATATTATTA TGAAGAATAA CCTCTCTGTG CCCATGGGAA TAATTCCTGC 
AGGAACCTGC AATGATTTTG CTTCGATATT GAATATCCCG ACATCGGTTG 
AAGAGTGCGT GGACATCATT TTAAAAGGCA GGACGGTGGA TGTGGACGTA 
GGGGTTGTGG ATGACAGGAT TTATTTTTTG AGCTCTTGCG CCGGAGGTGT 
TTTTGTGGAT GTTTCTTTCA GTACGGACGG CGAGCTTAAA AAGAACCTGG 


>NC_017304.1:828358:828857
CCACGAGAGA ATATGCACTG ATGTTCATGG CATGGGCAAA TCCTTCTCTT 
GAGGTGTAAA TAAAGTCGTT TTGAAGGTCT TCTGTTTTTG CATGAGCTAT 
GGAATGAACC AATCCGTGAA GAACACCGTA TTTTTCTTTG ATGGCGGCAA 
AGAGGCTGTT TATTTCCTCG TCGGAAGATA TGTCGCACTG AAATATGGAA 
TCGGCACCGA GCTGCTCCGC TCCTTCTTTT TCTCTTTCAC TCTGATATGT 
AATTATGACA TTTGCTCCTT CCTCCTGGAC TGCTTTTACA ATACCCCAGG 
CAATGCTCCA CTTGTTTCTT ACTCCCATGA CCAGTATGTT TTTATTGCCA 
AGCAAGTTTC CCATCCAAAT ACAACTCCTT TGTCAAATTT ATTCTTCACT 
ACAAGTTTAT TTTTCACCTT AAAGTTATAT TTCCAAAGAT AAATTACCTT 
TTTGGTTATT TAACTCCATA TTACTTTATC AAAATTTACA CCTGTTGTAA 


>NC_017304.1:837307:837806
CGCTCATGAT AAGGCATTCT AAAGGCCTGT CGCCGGTGTA TTTTTTAATG 
TTCTGCGTAT TGTTTTCGCC GTTTTTTTCA AGATGTTTCA AAAACTTCTG 
CCTTACCGGA AATCCCGTTT CAATAAGCTT TGATTCCGAA ACCCCGAACT 
CAAGGCATTT AAACTTTGAT TCTTTTGAAG GGCATATGAT ATAGTCAGCC 
CTTGGATCCG CCCAGAGGGG AGTAATACTT ACAATGTCTG CCAGCAGCGT 
TACAAAGGGA ACTTTAATGT TATAGTCTTC GAGAATGTTC AGTACCGAAC 
CGTTGAAGTT TGGATGCACC GACAGTATAA GATCCGGTTT GATATTGCAT 
ATGAGTTTCA AAAAGTTATC TTTAATAGCA ACTTCAGTAA AGTCGTTTAA 
CAGACTGGGT TTTTTTAAAG ATAATTCCCA CACCAGTTTC CACAGTTCTT 
TTGCATTTCT TGTGACGGAA CCGTAAAGTT TCCCGATTCT AAGGCCAAAA 


>NC_017304.1:843465:843964
CCTCCCTTGA ACGGCGCTGT CTGTTCATTC ATGGAGACGG AACGAATGAA 
GAACTTCTCA TTGATGAGGG AATCGACACA ATGGACGCAT GTGTATGCCT 
GACGGACAGG GATGAAGAAA ACGTTTTCAT CTCCCTTTAC GCCATGCGCA 
GGGGAGTAAA GAAGGTTATC ACAAAGATAA ACTATATTCA TCAGAATATG 
GCTAAAAGTC TAGGTTTATG GTTGGGAAAT ATTATTACGC CTCAATACAT 
AACGGCAAAA ACTGTTATCC GTTATGTTGA CGGACTGAGC GGGGCGGTTG 
GAAGAAATAT TATGACCATT CACCAGATTT ATTCCGGTGA TGACGGGAAT 
GTTGACGCAA TTGAATTCCA GGTGAACAAA AAAGCAAAAT GCATTGATAC 
ACCTATAAAA AAATTAAAGC TGAAGAAAGG AATTTTGATA GGCTGTATAA 
GCAGGGATTT TGATATTATT ATTCCATCAG GAGAAACAGA GATTCATATT 


>NC_017304.1:848743:849242
GCTTTTCTAT CAGGAAGGAT ACATTTCCTG CGCTTTTTTT ATATCCGTGT 
TCGAGGGAAT TTATCAGCAA TTCATGGGTG GCGCTTTTGA GCTTGAAAAC 
TGTTTTTTCA TCGGAGGTCA TATTGTTTAT CACTTCTTCG CATGACGACA 
GGAATTTTTC TATGCTGTCT TTGTCGAAAG GGATGTGTGC GTTGAGTTTG 
CAACTTAATA TTTGCATATA CGGACCCTCC AAAAAGCAGA ATACTTACAT 
TACAAATTAT ATCATAAATG CTATTGAAAA TAAAATACAT CAATTTGTGT 
TATATGTTTA ACTTGTGCAA AGAGCCATAG ATTTAAATAT ATTAATGAAC 
TGAAAAAATA TGCATACAGA GGATAGATAA ATAAATTGCC AAAGTTATGC 
TTGACATTCA TAATGTTGGA ATATATTATT ACTAGTGAGA TGTACCATTG 
GTTATATTTA AATTTATAAA TATTTCAAAA AGGAGTGAAG AATATTGCTA 


>NC_017304.1:849679:850178
TGAACCAAAC TATAGCAAGG AATTGGCAAC AGAGATTTCA GTAAATAAGC 
CTGTTATCGG TAATCACAGA GTGAAAGGTG ATACAGACTT TTATAAGTTT 
ACAATATCAG AACCGGGAAA AGTAGACTTA AGCTTTAACC ATGCCAACTT 
GGAAAGAACA TATGTATACT GGAAAGTTAC CATGTTTGAC AGTGTGGAAA 
ACATAGTATT GTATTTTGAA TCAACAGGAA CCAATACAAC CGGTAAATCC 
ATGAATGCCT ACCTCAGTGA GGGTACATAT TATATTCGAG TTACAACTGA 
TGATTACTGG CATAGTACTG CCGATTACAC TCTTTGTGTA AACTACACGG 
AAAATCAGGG TGAATATGAA ATTGAGCCAA ACAACAGCCA AGACAATGCG 
ACGTTGATAG AGGTGGACGA ACCGGTTACA GGAAATCTGA GAACCAGTTC 
AGATGTTGAC TATTATAGAT TTGTAATGCC TGATTCCGGA AAAGTATATT 


>NC_017304.1:86082:86581
ATTGAGCTTC TTGTATACAG CCTGAGCGGA CTTTTGGCTG CAACTGCAGG 
TGTGTTGATG GCTTGCAAGC TGGCCTCCTT CCAGGCGAGC ATAGGTGAAA 
GCTGGCAGAT GGATTCCATT ACCGCTGCGG TACTTGGCGG TACTTCCATG 
GCCGGTGGAA TTGGAAGCGT CGTAGGTACT ATCATCGGTG GTCTCTTAAG 
CGGTGTTATT ACAACCTGTA TCACACTTCT GAGGATTTCA TCGTACTGGG 
AAACAATTGT TACAGGTGCT GTAGTATTGA TTGCAGTATT GGTTGACGCC 
ATGAAGGATA ACGTTTCATT GCGTCAGAGG ATTCAAGGGA TAATCTTTAG 
GAAATAACAT GAAGATTTAT TTAATCCGGC ATGGTGAAAC AGACTGGAAT 
AAAAAACTGA AGATACAGGG TCAGGCCGAT ATTCCACTGA ACCAGACAGG 
AAGAATGCAG GCAGAGATTG CTGCAAAATA TCTGGACGGA ATTCAATTTG 


>NC_017304.1:88024:88523
TATTACCATG TCGGCACCGG TAAGATTCAA GCCTGTTCCT CCTGCTTTTA 
AAGAGATGAG GAACAGCTTT CCTGTGCCCT GGTTGAAGGC CTTGACCATT 
TCCACACGGT CTTGGGCTTT GGTTGAGCCA TCCAAATAAA AATACTCAAC 
ACTTTTTTGG TCAAGGAACT GCTTTATAAT TTCCAGCATG CTTGTAAACT 
GCGAGAACAG CAAAATCCTG TGGCCACTGT CAAAGGCATC TGTCATTATT 
TCTTCCAATG CCTGTATTTT GCCGCTTTCG CCGCTGTAAT TTTCAATAAA 
GAGGGATGGA TGGCAGCATA TCTGGCGAAG CCTTGTCAGA AGGGACAGTA 
TTTTTATTTG ACTTTTTTCA AATCCGTTTG TTTGAAGCTC CATGGCAACT 
TCAGCCTTTG CCTTCTTAAG ATAAGCAAGA TAAATTTTCT TTTGCTCTGT 
GGTCATTTCA CAGACTATTT TAGTTTCGAT TTTCTCAGGC AGGTCTTTTA 


>NC_017304.1:894801:895300
CAACGGGAGA AGCTACGCTG GATTACAACG TCCTTAGTAA AAAAATAAAT 
GTTTCTTTAC CGGATGAAAA CGGAATGACT GCAGAATTGG ATGTGGGTGA 
TGGTTGGTTG GTTAGCGATG TAAGTGGTGG TGTAAATGTG ACAAATGTGA 
CACCGCAATT GTATAAGTCA TTTGAAGTCA CGGGAAATAA AATACCGGGC 
GGAACACGTC AGACTACTGT TACATTGTAT CCGGAATTCA GTACAACAAT 
ACACAGAAAA GATGTTACAT ATGATTCGGC GACAGGACTT TATGATAATC 
CGGAAGAGAA AAAATATCTT GACGGACCGT CAACAAGGGC AAAGACTGGA 
GCTGTGGAAG CTGAAGGTAA TGCAACCACG ACACGCAGGT ATAGATGTGG 
AGGATGCGTA TGGATTCCGG ATGACTCGGA GGATAGCTCG AGTGGTACTT 
GGGTGTGTCC CGGACATACT GAAAACATTT CGGCTACATT CGGATATGTT 


>NC_017304.1:898168:898667
TTTGATGTTT TCCTATGAAG GTGGCAGGGT TGTCAGTATA ACCGACCATA 
CGGGAAGGCA GCTGAAATAT AAATACGATG AAAAAGGGAA TCTGATACAG 
GTAATATACC CTGACGGAGG AAAAATTACC TATGCGTACA ATAACATCGG 
ACTAATTTCA ATAACCGACC AGAACGGCAA CACCTATGTT CAAAATACAT 
ATGATGAAAA AGGCAGAGTG GTAAAGCAGC TTGACCATGA GAATAATGAG 
TTGATTATAG AATATGACGA AGAAAATCGT GAAAATACTT TCAAATGGAC 
GAAAAGCGGT ATAACCCGTG TGTATAAGTA CAATGAGAAG ATGCTTCTGA 
CCGAAATAAG GTATGATGAC GGAAGTGTGC AAAAATATAC CTATGATGAG 
AATTTCAACA GAAACAGTGA GACGGACAGA AATGGCAACA CGACGTACAG 
GAAATATGAT GACAAGGGCA ATTTAATAGA AGTAATTTCA CCGGAGCCTT 


>NC_017304.1:904180:904679
AACAAATAAA GTAGAGGAGG TCATACCGTG GCTACTAATA ATAGAATGGC 
ACTTTTAGAA CAACTTAGCA AGTATGTTGT TGAAAAAGAT AAAGATTTTT 
TAAAAGAAGC ATTAACATTA CTCATTAATG CCCTAATGGA TGCGGAAGTT 
ACATCAATAA TAGGTGCTGA AAAGTATGAA AGAAATAATA ATAGAAACAA 
CTATCGCAAT GGATATCGTC TAAGAGAATG GGATACTCGA GTAGGAACAT 
TACAGTTAAG CATTCCCAAG TTACGTCACG GAAGTTATTT TCCAAGTCTT 
TTAGAACCGA GGAAAATGTC AGAGAAAGCA TTATTGAATG TAGTTCAGGA 
AGCCTATGTT CATGGAGTAA GTACCAGGAA GGTGGATGAA CTTGTAGAAG 
CTCTTGGAAT GAAAGGGATT GATAAAAGCG AAGTATCAAG AATCAGTAAG 
CAACTGGATG AATTTGTAGA AGAATTTAAA AACCGTAGAC TGGAAGGAGA 


>NC_017304.1:916714:917213
TGAAGGAATG GTGCAGGATA CTGAATCAAG ACTTGCAAAC CATTTCACCT 
GATTTGTTTT CGACATTAAA AAAAATTGTG GATATTGAAG TTAACGCTGA 
TACTAAAGAT AATATGAGAG AGTTACTTAA CATTACTCCG GAATGAAACT 
TTATTTTATG AAATATACCG GTTTTGCCTA TATGTTTTTT ATATCAGCCA 
ACCTGTCTGA TTATATATTT ATGAATAAAC ATAAAAAATT GGAGTAAAAT 
TACAAAAAAT ATATCAGATA AAAAGGACTT TGCTTTATTA TGTTAACATG 
ATATAATGAT AAAGTATTTT TTGATTGAAA TTGGGGGAAG TTAAAATGAA 
AAAATTAAAA ATGAAAAAAT TAATTTCATT GCTATTGACA CTGACCATGA 
TTCTTGCATT AACTGCCTGT GGCGCAAAAG AAACCGGTAA ATCACAGGAT 
GAAAGTGATT TGAATTACGT TAAAAGTAAA GGCAAACTTA TCATTGGCTA 


>NC_017304.1:925548:926047
CTTTTAACCC GAAATATAAA AGAGGAAGAT CTGGACAGGC TTTATTCTTT 
ATTGCTGCAG ATGGAAGAGA ATATGAATAA AATTTTTAAA GAAATGATAT 
ATCAGGGAAA TGAGGAACAA GAATGAAAGA CATATCTGCA AATACAAGTT 
CAAGTGGCAA TCCACTCGGT TATGCACCTG TACTTGGATT AATTGGCAAG 
TTTGCCATTC CGTCTATTAT CAGCATGCTG GTTGCAGCAG CCTATAATAT 
TACAGATCAG ATTTTCATCG GTCGTTTGGT TGGTATGCTT GGCAATGGAG 
CTACCAGTGT AGCCTTTCCT GTTGTAACCT TTACAACGGC TTTTGCCCAG 
CTGATTGGAG TTGGAACTGC AGCAAACTTC AATATTAATA TGGGCGCGAA 
AAGAGAGAAG GAGGCAAAGC ATTTTGTCGG AACAGGTATT ACACTGATGC 
CTACCGTCGG ACTGTTAATT TTCTGTATTG TATTTGTTCT GAAAAAACAA 


>NC_017304.1:925946:926445
AAAAGAGAGA AGGAGGCAAA GCATTTTGTC GGAACAGGTA TTACACTGAT 
GCCTACCGTC GGACTGTTAA TTTTCTGTAT TGTATTTGTT CTGAAAAAAC 
AAATTCTTCT TCTTTGTGGT GCCACGGAGA ATGTACTTCC CCTGGCTATG 
ACCTATCTCG GCATTACAGC CATAGGACTG CCTTTCCAGC TCTTTACTAC 
TGCAAGCAGC AGTTTGATTC GGGCTGACGG TAGCCCCACA TATTCTATGA 
TTTGTAATGT TACCGGTGCT ATATTGAATG TGTTCCTGGA TTGGTTGTTC 
ATGTTTGTAT TTGGCTGGGG AATTCAAGGT GCTGCGACAG CAACAGTGAT 
TGGGCAGATT GTATCCTTTC TCCTTTGTGC AATCTACTAT TTTAAGTTCA 
GAACCTTTCA AATAACCCGA AGAATGTTGG GTATAAAATG GTATTATGCA 
AAACGGATTG CAAAACTTGG AACTTCTAAT TTCATTAATC ATACCATTAT 


>NC_017304.1:930656:931155
TTGAGTGTGA AGAAAAAATA AAAACTACGA TGTCGGATTT TTCAATTGCG 
TTGGCTATAG CTTCCACATA GTATTGACCG GCCATAATAT CCTGTGACGG 
AATCCAACAT GTAAGACCCG TTTGCTTAAG CGAAAAATAT ATTTTTTCCG 
CAATAGCTCT GTCGTTTGGA GCGTGACAAA AATAAATCAA TTTAATCACC 
CTTACTTTAT GTGTTATAGT ATTACTAATA TTTTGAGAAA ATTTAAATGT 
TACAAGTTTG TTACAATATT AATGTAATTA TATTGTATGA TTATTAAAAA 
TACAAGAGTT TCTATTGATT GGAAAAGAAT TTTTTAAAAT TGGGGAAACA 
CACACATTAA ATGAATTGCT TAAATGATAA ATTAATTTAA ATGTAAGGCA 
TGTTGTGGTA AAATAGTTAT ATCGTGCAAA ACAACGGTTA TATTGTTCAT 
ATGATTGCAC GTAATTGATT TGTATATTTC CATTTCAGCA GCGTCATAGA 


>NC_017304.1:931572:932071
CGTCCCGACG GAGAAATGCA GTCTTTTGAA GAGAAGAAAG AGAGCCTTAC 
CAAATTTATA GTAAAAACGC AGGGAGCAGA TGAAAACGTT GCCTGGAAAA 
TTGCAGAAAA TATGATGCAC AAGTTACCGG CATGGAAGGA ATATTTTAAT 
TAAAAGAAGG GTGTGCATTA TCAACTTGAC ATTATTTTGT CTTCATGTTG 
TCAGTAAATG CGTTATTAAT GCTTTACCTT AAACAGTCAA TACGTTGACA 
TTCATCAACT TCAGTCACGT TAAGACAACA GCATTTATAA GAAAGGAAAG 
TAACTAATGT ATATTGAATT AAGAAATGAA AGATTGTTGC TACGTCCGTT 
CAGTGTTTTA GATTTACATA CAGTATACGA ATATGCGTCA TATGCAGAAA 
ATACGAAATA TATATGATTC ATTTTCCTCA TAAAAGTATA GAAGAAATAC 
ATAGCTTTTT AGAGGTCGTT AGTGCGGAAT GGCAGAAGAA AGAACCATCT 


>NC_017304.1:946726:947225
CCCGTCCCTT TATTTTCACG AGCTTGTATG TGACAAGGAT TTGACCAAAT 
CGGACCTCGG GTGGGACATA TATCCGGAAG GCATATACAA AGTATGCAAG 
AGGTACTATA AGAAATATAA ACTTCCCATT TATATAACCG AAAACGGAAT 
AAGCGATAAA AATGACACCA AACGGCCGAG CTTTATTGCC AGCCATCTTG 
CTTATATTGC AAAAGCCATA AAAGAAGGGA TTCCGATAGA ACGGTATTAT 
TACTGGACGC TGATGGATAA CTTCGAATGG CTTGAAGGTG AGTCAACGGA 
TTTCGGCCTT TACGACTGCA ATTTCCGCAC GCAGGAGAGG ATACCGAGAA 
AAAGCGTCCG GCTTTATGAG CAAATATGCA GAAGAAAAGA ATTAACCGCG 
GAGATGATTG AGGATTTTAA GAAGTACAGC GGGATTACTA TAGAAACAAT 
CCGGTGACAT ATACGGTCAA TATTGCTCCC AATGCCACTA TAAAAAGGCT 


>NC_017304.1:948563:949062
GCTTTTTTAG AAAATTGAGT ACATTAAGGA ACAATGATGC AAGCAGCGAA 
GAAACCAGTG ACACAACGGT AATCTGCGTA TTGATGGAAG GACCGGCAGT 
ATCTTTGAAC GGGTCACCTA CGGTATCTCC CACAACGGCA GCTTTGTGTG 
CTGTTGAACC TTTTCCGCCG CAATTTCCTG CCTCAACATA CTTTTTGGAG 
TTGTCCCAAA GACCGCCTGC ATTGGACATC AGAAGTGCAA GCAGGAGTCC 
GGAAGTAATG TTACCGGTCA AAAATCCTCC GATTGCCGAT GCACCGCCGA 
TAAAGCCGAC AAGTATGGTC GAGAATATTG CAACTAATCC GGCAGGGATC 
AATTCCTTAA GAGAGCCTGT TGTAGCGATA TCTATACACT TGTCGTAATC 
CGGTTTGGCA TTTTCCTTTC CTTCTTTAAG CCCCGGAATT GTATCCCATT 
GACGATGAAT CTCAGCAACC ATTCTCTGAG CGTTTTTGTC AACACCCAGC 


>NC_017304.1:952551:953050
TACTTTTGTT GATTACGCTG ATAATAAGTT TTATAATACC GGAACTTATA 
AAAAGTATAC AAGTGTTTTT AAGCAATATG GGAGCATATA TAGATAATTT 
CAGGGATTTG ACCAATGAGC TTTCCGAACT CTTGGGACTT GAAAGGATTG 
ACCTGTCGTC TTTGGACAAA TTGATTCTTG AGTACACAAA CAGATTGGGA 
AGCAGCTTGA CCGAGCTGAT GCCGAAAATT ATCAGCATTA CGACGGGGGT 
TTTGTCATTC TTTGCAACAT TGGTAATAAC GGTGGTGTTC TCGATATATA 
TTTTGGCGGG AAAAGAAAGA CTTATCGGAC AATGCAAAAA AGTTTTCAGC 
ACTTATCTTC CCGAGTGCCT GTACAAGAAG GGAGCTTATG TGTATCGTGT 
TGTGGTGGAT GTGTTTAACA AATATATATA TGGACAGCTG GCGGAGGCTT 
TCATTTTAGG TTCGCTTTGC TTTATTGGGA TGGTTATTTT TCGGTTTGAA 


>NC_017304.1:962668:963167
TAAGTGTAAT AAGTAAAAAA ACAATTGTTG CTTTGTTTAC TTGCAGTACA 
TTGGTGTTTT TACCGTATAT AGTATATGGA GGAACAACTA CATTATATTA 
TCTTCCACTG CCGTCAGGGC TTCTTGTCGG AGCAGGGTAT TTGTGGGGAG 
ATAATTATCT TTCGGCTATT ACTGAAGAAG GAGTGGATAG AATAATATTA 
TTTCAAAAAA TTAGTAAAAA TATGATTACT TTATTGATGT TAATGTTTGT 
AATTGAAATT GTATTTCTTT TTTTGACTTG CATTGTGAAA TATTCAAGGC 
ATACTTTTCG CCTAAATAAT TTCGGTAATA AAATACGTAA GTTCTCATGT 
GCTTTATGTG TGTTAACCAT TCTGCTTTTA ATTCTTACAG GTTGCCGGAC 
AGAAATGAGC GAAAAAGATA ATTTCACTTT CAATGCTTCG GAAGAATGGA 
GATGTGTAAA AACTGATGAG TATGTAATAT CTTTGGATCC GGAAAAAAAT 


>NC_017304.1:986666:987165
ATATAAGCAC GGACGGTGGA TTAACCTTTA CCGATACAAA GGCACCGCAG 
CTTCCCAAGT CGGTTAACAA GATAAAAGCC GTACCGGGCA AGGAAGGACA 
TGTATGGCTT GCTGCAAGAG AAGGCGGATT GTGGAGGTCC ACTGACGGTG 
GATATACGTT TGAGAAACTC TCCAATGTTG ACACAGCTCA TGTGGTAGGC 
TTCGGAAAGG CAGCACCGGG ACAGGATTAC ATGGCGATTT ACATTACCGG 
TAAAATTGAC AATGTTTTAG GATTCTTCCG TTCCGATGAT GCCGGCAAGA 
CATGGGTGCG TATCAACGAC GACGAGCACG GATATGGCGC TGTTGATACT 
GCAATAACAG GTGACCCGAG AGTATACGGA CGTGTATATA TTGCCACCAA 
CGGAAGAGGT ATTGTTTACG GCGAACCTGC TTCAGATGAG CCTGTACCCA 
CTCCTCCGCA GGTTGACAAA GGCCTGGTGG GCGACTTGAA CGGTGACAAT 


>NC_017304.1:9996:10495
CAGGAAACTG AAAGAGCTGA AAAGAAAATA TAAAAAATTC ATGAATGGAT 
CTGACAATAA AAATATCGAA GAATTACTGC TTGATAATAT AAAACTGTCA 
AATGACATAT CTTTGAAGAA TAAAGAGATA GAAAACAGGG TAATGAGTCT 
GGAAAGAGAC TTGCAGCGTT GCATACAAAA AGTTGGTGTG GTAAGATACA 
ACGCATTTGA TGATGTGGGC AGCGACTTAA GCTTTTCGAT AGCATTGCTG 
GACGACAATG ACAATGGAGT TGTAATAAGC GGAATATACT CAAGAGAGAG 
CTCAACAACA TACGCAAAAA AAATAGTAAA CGGAACTTCC AAAAATCCAC 
TTTCAGCGGA AGAATTACAG GCTATATCCG AATCAAAAAA AATAAATTAT 
TAAATATATA ATGGGTGAAC AAAATGTATA AAAATAAAAA CAGTAAAACA 
TTGTGGGTCT ATGCGGTAGT ACTTTTTGCC TGTGCGGCAA TTGTATTGTT 
