# Supplementary material for: Genome-Wide Transcription Factor DNA Binding Sites and Gene Regulatory Networks in Clostridium thermocellum
Source: Front Microbiol. 2021 Sep 7;12:695517. doi: 10.3389/fmicb.2021.695517 (PMC8457756; doi:10.3389/fmicb.2021.695517)
Supplement: Supplementary file 5 [file Data_Sheet_2.ZIP › Supplemental folder/GlyR2_motif_sequences.fasta]

>NC_017304.1:926197..926208
GTAACATTACAA
>NC_017304.1:1694514..1694525
GTAACATTACAA
>NC_017304.1:1733117..1733128
GTAATATTACAA
>NC_017304.1:2638473..2638484
GTAACATTACAG
>NC_017304.1:682148..682159
ATAACATTACAA
>NC_017304.1:439056..439067
GTAATGTTACAA
>NC_017304.1:3048938..3048949
GTATCATTACAA
>NC_017304.1:3031870..3031881
ATAACATTACAA
>NC_017304.1:2077621..2077632
ATAACATTACAA
>NC_017304.1:1863197..1863208
ATAACATTACAA
>NC_017304.1:703686..703697
GTATTATTACAA
>NC_017304.1:608903..608914
ATAATATTACAA
>NC_017304.1:2569836..2569847
ATAATATTACAA
>NC_017304.1:1646550..1646561
GTATTATTACAA
>NC_017304.1:1546422..1546433
GTATTATTACAA
>NC_017304.1:1194521..1194532
GTATTATTACAA
>NC_017304.1:925791..925802
ATAATATTACAG
>NC_017304.1:827169..827180
ATAATATTACAG
>NC_017304.1:2642144..2642155
ATAATGTTACAA
>NC_017304.1:2029636..2029647
GTATTGTTACAA
>NC_017304.1:1032171..1032182
ATAATATTACAG
>NC_017304.1:652122..652133
ATATTATTACAA
>NC_017304.1:2576818..2576829
ATATTATTACAA
>NC_017304.1:916957..916968
GTAAAATTACAA
>NC_017304.1:582672..582683
GTCACATTACAG
>NC_017304.1:2358339..2358350
GTAAAATTACAA
>NC_017304.1:668082..668093
GCAATATTACAA
>NC_017304.1:3383404..3383415
TTAACGTTACAA
>NC_017304.1:3012011..3012022
GCAATATTACAA
>NC_017304.1:2332306..2332317
GTATTGTTACAG
>NC_017304.1:2960522..2960533
ATATTGTTACAA
>NC_017304.1:2651446..2651457
TTAATGTTACAA
>NC_017304.1:2573013..2573024
ATATTGTTACAA
>NC_017304.1:1016169..1016180
ATATTGTTACAA
>NC_017304.1:673180..673191
CTATTATTACAA
>NC_017304.1:3503038..3503049
TTACTATTACAA
>NC_017304.1:2787953..2787964
GTAAAGTTACAA
>NC_017304.1:802076..802087
GTAACATTACCG
>NC_017304.1:671692..671703
GTAACATTACCG
>NC_017304.1:3014281..3014292
GCAATGTTACAA
>NC_017304.1:2310323..2310334
GTATAATTACAA
>NC_017304.1:1382672..1382683
ACAACATTACAA
>NC_017304.1:1304714..1304725
GGAACATTACAA
>NC_017304.1:770094..770105
ACAATATTACAA
>NC_017304.1:3322047..3322058
GTATCATTACCA
>NC_017304.1:306018..306029
GTCCTGTTACAA
>NC_017304.1:2698484..2698495
GGAATATTACAA
>NC_017304.1:2650029..2650040
TTCACATTACAA
>NC_017304.1:2117501..2117512
TTCACATTACAA
>NC_017304.1:1870811..1870822
ATCATATTACAG
>NC_017304.1:49517..49528
AAAACATTACAA
>NC_017304.1:3296785..3296796
CTCATATTACAA
>NC_017304.1:2865305..2865316
TTCATATTACAA
>NC_017304.1:28610..28621
CTACTGTTACAA
>NC_017304.1:1750396..1750407
ATCCTATTACAA
>NC_017304.1:1458948..1458959
ATAGCATTACAA
>NC_017304.1:904423..904434
GGAACATTACAG
>NC_017304.1:489140..489151
AAAATATTACAA
>NC_017304.1:3018006..3018017
GTACAATTACAG
>NC_017304.1:2888378..2888389
GTCAAATTACAA
>NC_017304.1:2449371..2449382
GCACCGTTACAA
>NC_017304.1:2076511..2076522
GGAACATTACAG
>NC_017304.1:1093649..1093660
AAAATATTACAA
>NC_017304.1:948817..948828
GTAATGTTACCG
>NC_017304.1:4952..4963
ATCTCATTACAG
>NC_017304.1:3549274..3549285
GTATTATTACTA
>NC_017304.1:3299098..3299109
ATAACATGACAA
>NC_017304.1:3157665..3157676
ATATAATTACAA
>NC_017304.1:2301908..2301919
ACAATGTTACAA
>NC_017304.1:198867..198878
AGAACATTACAA
>NC_017304.1:1213757..1213768
GTAATGTTACCG
>NC_017304.1:646346..646357
ATAATGTTACCA
>NC_017304.1:553215..553226
ATCCTGTTACAA
>NC_017304.1:48248..48259
TTCCCATTACAA
>NC_017304.1:464319..464330
TTCTCATTACAA
>NC_017304.1:436513..436524
TTAACATTACCA
>NC_017304.1:3348523..3348534
CCAATATTACAA
>NC_017304.1:3218267..3218278
CTCCCATTACAA
>NC_017304.1:3163885..3163896
GTATTGTTACCA
>NC_017304.1:2955636..2955647
TTCCCATTACAA
>NC_017304.1:293430..293441
GTACTATGACAA
>NC_017304.1:292083..292094
GTACTATGACAA
>NC_017304.1:2886721..2886732
TTACTGTTACAG
>NC_017304.1:2280582..2280593
ACATTATTACAA
>NC_017304.1:211850..211861
GTACTATGACAA
>NC_017304.1:108925..108936
TTCTCATTACAA
>NC_017304.1:554221..554232
GTACAGTTACAG
>NC_017304.1:3308009..3308020
TAAACATTACAA
>NC_017304.1:283425..283436
ATAAAGTTACAG
>NC_017304.1:2671270..2671281
AAACCATTACAA
>NC_017304.1:2468913..2468924
CTCCTATTACAA
>NC_017304.1:2468898..2468909
ATAATGTTACAT
>NC_017304.1:2280595..2280606
GAACTGTTACAA
>NC_017304.1:2021563..2021574
TTCCTATTACAA
>NC_017304.1:1516715..1516726
ATAGTGTTACAA
>NC_017304.1:1322852..1322863
GTATTGTTACAT
>NC_017304.1:946969..946980
GTATTATTACTG
>NC_017304.1:714938..714949
ATAACGTTACCG
>NC_017304.1:3073313..3073324
TCAACGTTACAA
>NC_017304.1:2761476..2761487
TAAATATTACAA
>NC_017304.1:2733275..2733286
GGCACATTACAA
>NC_017304.1:2335707..2335718
TTAAAGTTACAA
>NC_017304.1:2300769..2300780
CAAATATTACAA
>NC_017304.1:2175030..2175041
CTCACGTTACAG
>NC_017304.1:1516699..1516710
ATATTATTACAT
>NC_017304.1:1249716..1249727
GTATCGTGACAA
>NC_017304.1:634011..634022
TTATAATTACAA
>NC_017304.1:587400..587411
CTCCCATTACAG
>NC_017304.1:444112..444123
CGAACATTACAA
>NC_017304.1:372050..372061
TCAATATTACAG
>NC_017304.1:354468..354479
GTAAAATTACAT
>NC_017304.1:3494793..3494804
GTACTGTGACAA
>NC_017304.1:3336931..3336942
GCAACATTACAT
>NC_017304.1:3283301..3283312
GTATTGTTACCG
>NC_017304.1:3102166..3102177
ATCACATTACCA
>NC_017304.1:2863585..2863596
GAAAAATTACAA
>NC_017304.1:3427959..3427970
TTCTTATTACAG
>NC_017304.1:3230058..3230069
GTCACGTTACTA
>NC_017304.1:3173124..3173135
CTCTTATTACAG
>NC_017304.1:3102147..3102158
GACCCATTACAA
>NC_017304.1:3028292..3028303
AAATCATTACAG
>NC_017304.1:299973..299984
TTCCTATTACAG
>NC_017304.1:2688487..2688498
ATACCGTTACAT
>NC_017304.1:238817..238828
CTCCTATTACAG
>NC_017304.1:1197192..1197203
GTCGTATTACAG
>NC_017304.1:930899..930910
TAAATGTTACAA
>NC_017304.1:64225..64236
GTAAAATTACCG
>NC_017304.1:507776..507787
GTAAAGTTACCA
>NC_017304.1:384743..384754
ATATTGTTACAT
>NC_017304.1:368625..368636
ATCAAGTTACAA
>NC_017304.1:361698..361709
CAACCATTACAA
>NC_017304.1:347539..347550
GTTACATTACAA
>NC_017304.1:341068..341079
GTAAAGTTACCA
>NC_017304.1:3164857..3164868
TAACCATTACAA
>NC_017304.1:2961751..2961762
TAATCATTACAA
>NC_017304.1:2928923..2928934
TAATCATTACAA
>NC_017304.1:2751339..2751350
GTAAAATTACCG
>NC_017304.1:2701761..2701772
TTAATGTTACAT
>NC_017304.1:837550..837561
GCAGCGTTACAA
>NC_017304.1:789086..789097
ATATTATTACTG
>NC_017304.1:603722..603733
ATAAAATTACCA
>NC_017304.1:3087516..3087527
GAAGTATTACAA
>NC_017304.1:2809176..2809187
GTAACATGACCA
>NC_017304.1:2650625..2650636
ATAATGTGACAG
>NC_017304.1:232775..232786
CTACAGTTACAA
>NC_017304.1:2195686..2195697
GAAGTATTACAA
>NC_017304.1:1862018..1862029
GTAAAGTTACAT
>NC_017304.1:118712..118723
CTAATGTTACTA
>NC_017304.1:1044552..1044563
TTAATGTTACTA
>NC_017304.1:432646..432657
TTAATGTGACAA
>NC_017304.1:3066890..3066901
TTAATGTTACCG
>NC_017304.1:2262327..2262338
CGAATATTACAG
>NC_017304.1:2231225..2231236
ATACTGTTACCG
>NC_017304.1:2223525..2223536
ATCATATTACCG
>NC_017304.1:1407306..1407317
TTAATGTTACCG
>NC_017304.1:1148626..1148637
GCAAAGTTACAG
>NC_017304.1:735964..735975
GTCCTGTTACAT
>NC_017304.1:460103..460114
ACAAAATTACAG
>NC_017304.1:3437499..3437510
TGACTATTACAA
>NC_017304.1:314871..314882
TTATTATGACAA
>NC_017304.1:281412..281423
GTATCATTACCT
>NC_017304.1:2580017..2580028
GAAGCATTACAG
>NC_017304.1:2575686..2575697
GGAACATTACTA
>NC_017304.1:1948896..1948907
ATATCATTACGA
>NC_017304.1:895014..895025
CTACTGTTACAT
>NC_017304.1:408604..408615
GTACAATTACCG
>NC_017304.1:389664..389675
AAAGCATTACAA
>NC_017304.1:372009..372020
ATCTTATTACAT
>NC_017304.1:3487794..3487805
TTACTGTTACAT
>NC_017304.1:3419490..3419501
AAAACATTACAT
>NC_017304.1:3259409..3259420
TAATTGTTACAA
>NC_017304.1:308550..308561
AAAGCATTACAA
>NC_017304.1:2883260..2883271
GTTTCATTACAA
>NC_017304.1:2820303..2820314
ATCTCATTACTA
>NC_017304.1:2587006..2587017
GAAAAGTTACAG
>NC_017304.1:2450790..2450801
GTATAATGACAA
>NC_017304.1:17653..17664
ACAACATTACCG
>NC_017304.1:1532485..1532496
GAATTATTACCA
>NC_017304.1:1468127..1468138
ATCCTATTACAT
>NC_017304.1:733490..733501
ATAAAGTTACAT
>NC_017304.1:606588..606599
GGAATATGACAA
>NC_017304.1:455139..455150
ATATTGTGACAG
>NC_017304.1:307212..307223
GAACTATTACAT
>NC_017304.1:2392773..2392784
GTATCATTACTT
>NC_017304.1:1984360..1984371
CTCACATTACCG
>NC_017304.1:1862054..1862065
GGAATATGACAA
>NC_017304.1:170951..170962
CTATTATTACTG
>NC_017304.1:1197137..1197148
TTCACATGACAA
>NC_017304.1:930927..930938
ATATAATTACAT
>NC_017304.1:930871..930882
ATAGTATTACTA
>NC_017304.1:690757..690768
CTAAAATTACAT
>NC_017304.1:3538873..3538884
AGAATATTACCA
>NC_017304.1:3490531..3490542
GTATTATTACTT
>NC_017304.1:3153334..3153345
TCAGCATTACAA
>NC_017304.1:2962815..2962826
AAATAATTACAA
>NC_017304.1:2689404..2689415
ATAATATTACTT
>NC_017304.1:252650..252661
ACAACATTACTG
>NC_017304.1:2482141..2482152
TCAGCATTACAA
>NC_017304.1:2303672..2303683
GTAATGTGACAT
>NC_017304.1:214833..214844
TCCTTATTACAA
>NC_017304.1:1821025..1821036
CAAAAATTACAA
>NC_017304.1:151799..151810
AAATAATTACAA
>NC_017304.1:14342..14353
GTATTGTTACGG
>NC_017304.1:1051712..1051723
ATAATATTACTT
>NC_017304.1:86335..86346
CAATTGTTACAG
>NC_017304.1:455157..455168
AAAATGTTACCA
>NC_017304.1:3537655..3537666
ATACAATTACTA
>NC_017304.1:3537637..3537648
ACATTATTACAT
>NC_017304.1:3531860..3531871
ATAGTATGACAA
>NC_017304.1:3437521..3437532
AGAACATTACTA
>NC_017304.1:3334745..3334756
CCAAAGTTACAA
>NC_017304.1:3205524..3205535
ATATTATTACGG
>NC_017304.1:2937883..2937894
ATTACATTACAG
>NC_017304.1:290782..290793
CCAGTATTACAA
>NC_017304.1:2547662..2547673
TAATTGTTACAG
>NC_017304.1:2169860..2169871
ACAACATGACAG
>NC_017304.1:212485..212496
ATAATATGACAT
>NC_017304.1:848986..848997
CTTACATTACAA
>NC_017304.1:775458..775469
GCCGCGTTACAA
>NC_017304.1:692468..692479
GAACAGTTACAG
>NC_017304.1:673609..673620
CTACTATTACGA
>NC_017304.1:495025..495036
GTAAAATTACGG
>NC_017304.1:4987..4998
ATTCCATTACAA
>NC_017304.1:424988..424999
TTCATATTACTG
>NC_017304.1:3514783..3514794
AAAACATTACTG
>NC_017304.1:3241807..3241818
CAAGCATTACAA
>NC_017304.1:3239359..3239370
TTTACATTACAA
>NC_017304.1:2888408..2888419
ATCCCATGACAG
>NC_017304.1:2830803..2830814
TTCCCATTACTA
>NC_017304.1:1931505..1931516
CAAACATTACAT
>NC_017304.1:166878..166889
GCATTGTGACAA
>NC_017304.1:1493866..1493877
TCATAATTACAA
>NC_017304.1:1407291..1407302
TACCTATTACAA
>NC_017304.1:1316020..1316031
GTCACATTACTT
>NC_017304.1:800716..800727
CGCCCATTACAA
>NC_017304.1:3308561..3308572
ACAACATTACGA
>NC_017304.1:324647..324658
TTCCTATTACTA
>NC_017304.1:3020358..3020369
GTATTGTTACTT
>NC_017304.1:2779393..2779404
TGACTGTTACAG
>NC_017304.1:2771667..2771678
GCAATATTACGG
>NC_017304.1:1732721..1732732
ACAACATTACGA
>NC_017304.1:1211712..1211723
CTAACATTACTT
>NC_017304.1:10265..10276
CGCTTATTACAA
>NC_017304.1:429492..429503
ATATTATTACTT
>NC_017304.1:2969936..2969947
CAAACATGACAA
>NC_017304.1:2787748..2787759
TTCCTATGACAA
>NC_017304.1:2504897..2504908
TCATTATTACCA
>NC_017304.1:2435010..2435021
TTCTTATTACCG
>NC_017304.1:2354783..2354794
GTATCTTTACAA
>NC_017304.1:169397..169408
ATAACTTTACAA
>NC_017304.1:1560613..1560624
GTCAAGTTACCG
>NC_017304.1:88307..88318
TGAAAATTACAG
>NC_017304.1:735461..735472
CCAACATGACAG
>NC_017304.1:3466804..3466815
ATATAGTTACCG
>NC_017304.1:3000194..3000205
ATTTCGTTACAA
>NC_017304.1:2821137..2821148
GTATTGTGACTA
>NC_017304.1:153577..153588
GTATTTTTACAA
>NC_017304.1:723053..723064
CCAGCGTTACAG
>NC_017304.1:550171..550182
CAATCATTACAT
>NC_017304.1:3479452..3479463
ATCACATTACTT
>NC_017304.1:3280674..3280685
ATAATGTTACAC
>NC_017304.1:3173100..3173111
ATAATGTTACAC
>NC_017304.1:232761..232772
AAAATGTTACTG
>NC_017304.1:23399..23410
GAAGCATTACAT
>NC_017304.1:2300731..2300742
ATACCGTTACTT
>NC_017304.1:219444..219455
TTACAATTACCG
>NC_017304.1:1948683..1948694
ACAACATTACGG
>NC_017304.1:1732700..1732711
GGACTGTTACCG
>NC_017304.1:764942..764953
CTCCTATGACAG
>NC_017304.1:618231..618242
GATATATTACAA
>NC_017304.1:573132..573143
GACTCATGACAA
>NC_017304.1:516413..516424
CAATAGTTACAA
>NC_017304.1:401569..401580
ATCTCGTTACGA
>NC_017304.1:360118..360129
TTAATGTTACTT
>NC_017304.1:3439222..3439233
ATCATATTACTT
>NC_017304.1:329220..329231
GTCTTATTACTT
>NC_017304.1:2982548..2982559
TCCATATTACCA
>NC_017304.1:2872720..2872731
GCATAATTACTA
>NC_017304.1:16917..16928
CAATAGTTACAA
>NC_017304.1:164066..164077
AAATCATGACAG
>NC_017304.1:146429..146440
ATATTATTACAC
>NC_017304.1:1354105..1354116
GTCTTATTACTT
>NC_017304.1:120536..120547
TTAGTATTACTG
>NC_017304.1:575556..575567
GGAAAGTTACCA
>NC_017304.1:2295656..2295667
TGAGTATTACAG
>NC_017304.1:212468..212479
GGCTAATTACAG
>NC_017304.1:62835..62846
GTATTGTTACGT
>NC_017304.1:3125417..3125428
GATACATTACAG
>NC_017304.1:156899..156910
CTTATGTTACAG
>NC_017304.1:849963..849974
TTCGAGTTACAA
>NC_017304.1:3055250..3055261
ATATTATTACGT
>NC_017304.1:1821040..1821051
GTAAATTTACAA
>NC_017304.1:931833..931844
TTAACGTGACTG
>NC_017304.1:3406560..3406571
CTATAATTACGA
>NC_017304.1:2720160..2720171
AACTTATTACTA
>NC_017304.1:2510797..2510808
GTTATATTACTG
>NC_017304.1:1953179..1953190
TAACTATTACTG
>NC_017304.1:2510773..2510784
CCCCTATTACAT
>NC_017304.1:553200..553211
AAACAATTACTA
>NC_017304.1:2033605..2033616
GTTTTGTTACAT
>NC_017304.1:1029552..1029563
GCATAGTGACAG
>NC_017304.1:3347185..3347196
ATAACAATACAA
>NC_017304.1:1821012..1821023
AGCTTGTTACTA
>NC_017304.1:2182824..2182835
ATAACTTTACCG
>NC_017304.1:1754675..1754686
TCTACGTTACAG
>NC_017304.1:254888..254899
GTATCATTACGC
>NC_017304.1:3218237..3218248
CGACTATTACTT
>NC_017304.1:2676248..2676259
GTATTGATACAG
>NC_017304.1:232727..232738
ATCATTTTACTA
