# Supplementary material for: Genome-Wide Transcription Factor DNA Binding Sites and Gene Regulatory Networks in Clostridium thermocellum
Source: Front Microbiol. 2021 Sep 7;12:695517. doi: 10.3389/fmicb.2021.695517 (PMC8457756; doi:10.3389/fmicb.2021.695517)
Supplement: Supplementary file 5 [file Data_Sheet_2.ZIP › Supplemental folder/GntR_1482.all.500.fasta]

>NC_017304.1:9888
actgttaattgaaaattactcattttaaatagaaaacagggatgaaagaaccggcggaaactgagatctgaaatacaagtaaagcctaatgcaatttaaaaactaaaagcaagattttaggaatgcagcaaaatgaaaagaaaaggacaaaacaaataaaaaactgaaaaattcaaatttgaaaaaaaagaattagttatcaaaacaaaccacaaatgaaaaagaccataataaaagagaaggggtaagtatgtcatcagatgttataattgacgtaattgagctttacggcccgtttgtattgattgcaaatgcgatagtgactttaatattgataatagcgttatttgtgaccaacaggaaactgaaagagctgaaaagaaaatataaaaaattcatgaatggatctgacaataaaaatatcgaagaattactgcttgataatataaaactgtcaaatgacatatctttgaagaataaagagatagaaaacagggtaa
>NC_017304.1:16347
tgagcttgtgatttgggtcaaggttgaggttggctgacagcttgagctcggcggctttatttattacattgcccggccattcacctttcagagtcttttcatatccaagggcacgaattacaacagccaaagcctcagcgtaagttacgtcattgtcaggtgctatggtattgtcagggtacccggaaacaaggtcgtacttgatggcgcgccttatattgtcataagcccagtgacttttcttaatgtcagtaaaagtgacttttacgctgtcgaggttggtatcggcatcatatcccatcaggtttacaaccaaagttataaactcgcttcttttgattttgttttcaagtcttaaagatccgtcttcataacctttcattattcccagggttacaagagcatcggcattctttgcctgaatttcaggaattgcctgtgcccttgcgccgattatattaaaagaaaatattatggctaaagcgaccagtaaacttatg
>NC_017304.1:16997
acatataagtgcggaataattcaaacttcaataaccaaaactaaatttagtacaacaaaaggaggaaaaatcatgtcaaaaacagttgcagcaatttttgataattacagcgatgcagaaagagcagcctaccagataaaagagcaaggactcagaaccgacgatatttcaatagttacaaagcagggtgaaaaagatgacaatacaaagggcatgtttatgggaacaacagggcagatgaatgcggacatgaccgcgggaagaaacaaaggcggtgtgaatgacaatatatccgacggagttatatccggagggatacttggaggactggcaggattgttaatcggcgccggcagtatggttataccgggtcttggaattgtggctgcggcaggtcccataaccggacttgtttccggagcggtaacaggaggcattgtcggcggacttattgatttgggtattcctgagaacaaaagccggcagtacgaaacagatat
>NC_017304.1:18660
ttcgcggcccaactcgtggggaacaactcttaccttgttgttttcaacgactgcttttgcatccaccggttgtacgactatttgattgtaaatgtcatcgacgccgatagcttttggcatggttgttataacaggcacgtcaaaagttccgccctcgcatgttttaatagaattatcaataatttccaaagctttttctttgtctattgatttgccgggatgaccggtggtaagggttaccttgttgtcttgaatggacaggtttgcttctttgaccgaaatcaatgttttggaatagaaatcatcgattatctcatttactttgcctaagttataagaatactccagacttagccgaacaccttccctgctggtgttaaaaatctcggacaacctttcaaagatatttccttttctgcccacatcaaaagctttttgtgcggcttcttcaatcttgtattccaaatctatttcagacaggtcaacctctgcggccatgc
>NC_017304.1:23357
gtgcaatgtctgcatgtataggtgctcaggctgcaggtgcaagagcaatgactgccacatccgcaaacggtttggcatatatgtgggaggctttgtatatagcggcaagtatgagacttccgattgtattggcggctgtaaacagagcactttcaggtcctatcaatatccacaacgaccacagcgatacaatgggagctagggattcgggatggatccagttatacagtgaaaacaaccaggaggcttatgacaacatgcttatggctcacaggataggtgagcatcctgatgtaatgcttcctgtcatggtctgccaggacggatttattacttctcacgcaatagaaaatattgaactggtggaagatgagaaagttaaggcttttgtaggagaatacaaaccgactcattatcttctcgacagggaaaatccgatttctgtgggtcctttggatttgcagatgcattatttcgagcacaagagacagcaggcacag
>NC_017304.1:36089
aaagtacattgagagattttattgaaaaaggaatgtatattgtatataatataaaaatatataaaaccctataaacatttgggtttgaaatttaatttgaaaaatctgaatgtaaatttgaaaccgggtgaaaaatggaatcaataagtttgaaagcccatgcaaaaattaatttgtcccttgatgtaattggaaagagacaggatggttatcatgaggtcagaatgattatgcagtccatagctttgcatgacgaagttgtaatcgaaaaaagggctgcaggaatcaaagtggaatgcgacaagccgtgggtgcccgaaggaagcggcaatattgcttataaagcggcaaacctcatgatggaaaggtataagattgaaagcggcgttggcattaaaatcctaaagagaattcccgtggcggcaggccttgcagggggaagtgccgatgcggcggcggtaattaaagggatgaatgaactttttaatttgaatgctgat
>NC_017304.1:40238
tttacaccttttgcggcaaaaacggagaattataccggtgcggaaattgagactgtggtgagaaaagcttatgagatagcaaatgaagatgacgttgaaggctgtgttcttacagcggaaatactcaatgaggcaatttcgagatgcagacccagtacccagcaggtggagtttatgacaatgctggcaatcaaggaatgcgatgataaggaccttttaccggaaagatacaggcattatcttgatgacaggacgaaatttgacggagatttataatattgattaaaattttattgatttacagtttacaacaaagcatatttattataaattaaaagatgaaccattttatttacaaggaggattaggtatgggtttttttagcagacttggaagtttaatccggggtttctttggaatgtttgtcggcggacttgaggaaaacaatccggagttgttgttcgaagacattaaaaatcagataaacaaagcacgtaagg
>NC_017304.1:43975
gtatagtatatttaatttaatgtatcatttttgcagaaactttgatatgatattcttgtgataaacaaggctgcatgaagttttggggtggaaaacggaacatgaattcattaaagtttctgcatttttcggatattcatcttgacgcacctttcagctctttgggctcaaaatttgcggctgaacaaagaagacgggaccttcttgaagtgtttggccggataattgaccttgcgaaaaaggaagctgtggacatcatactgataagcggagatctttacgaacatgagtatgtaagaaagtctacaattcattacataaataaaaaattcagcgagattcccgaaacaaaagtgtttattgttccgggaaaccatgatccgtgtatttccaattcctattaccaaaactttgagtggagcaaaaatgtctgtattctgtcggagaacaggacgaaagtttttcttgaggagcacaatgcctgtgtgtatggtgcgggc
>NC_017304.1:47167
tacgaaaaaattgagaaatattcgatggaaattcagaattcttacggctttacggataattctccggaatatcatgagctgatggagaaaatttatgacgctgaatttcaaagtgctgaaagttatatagaaaatttactttcagagctaaatggcaggattgacgaaattgtgcttgagatgagcagggactgggctttggtggaaagaggctgtttaattgaaaatgaaattcaggaacttgaagtaaagacggcagaacttgaaagggagaaagaacgtcttctggatattggcaaaagtttaaagactgcgctggatgtccttgaggaggcggcgcttgagataaaaagggaatttgcacctttgctgaatcaaaagcttggcagcatagcaggttttataacgcaaggcaaatacagtgaggtaagagccgatgacagtttcatgataagagcgttggagccgggtacccggcgcattgtggagctgcctttttt
>NC_017304.1:59996
acgccgtcattatttttgtcatcaaacaatttatatgttattttaggtccggcaatgtcaacggtacctttaacggtcagaggattatctccatcgtcccaatcgtcactactgttgacaatcagggtcatgtataatccgttgctttccaagtcatatttcaagccgtcgctaatccttgtaagggttgccagctcatcgccgctgaaagtataggttatattgtatttgccaccagatgctgcaagtcctgacaagttaacaattgactcttttgtattacttgccctcttgaagaacaattcaaccggtttgatgtaacttggcagtgacagttcaaattgtgctgaactgattttcaagttttccacagcaagtttaggcggcatactgtttgaacgatatgccaattcgtttataattgaaagtgattgtatatcctctaatgaaggacagtagtaagctttttcatcagagtcataaatgtcaattcccaggtc
>NC_017304.1:63193
agatctaccggaagcattataaagctcgagaataaaagtggaatcttcaatattggttttgccttttacagttattttaacgtcattagttttttctatttcttcgataatgatttcgtcaaaggaaacggccaagtctttatatttaaactcactacccaaactttttctttcgacggttggcaatacttctcctggagaggacggtatgttattgggcattgttatgtatacggacttcgtgctgtcatcccaggcaaccaccgctccacagttttcactgacaaatcttaacggaacaaaagtcctgtcgtccgttatttcagcaggtacatcaagttctttttcttctccgtttacaatggcaatttttccaccgatgtaaagtgtcatttcaatgccattgcctttggctgtgaccatacgaagtacaggatcccagcccacatccatacccagggcttcaaatattctgcggaacggaataagagtccttcctt
>NC_017304.1:64836
ctggatgatccatctaaaatcggttctgccatggcggtagcgttggtcacaactttctatggaagtattcttgccaacctgatatgcaaccctattgcaactaaactggctgaaaagagtaaagaggaaatacaggaaaaaaagatgattattgaaggagttctgtccatacaagccggagaaaatccaagaattttggagcacaaactgaaaaccttcctttcgccgaaacaaaaacttgaatatgacaagatggcaaatcaggctgcagaagaaagaagaagtgagagaggcgaaagaagtgaaaaaggcagagaagctgctgtgtaagtgaggtgtaattatgaaaaaattaagaaaacagctgacggatgacgaaccggcgtcagaaggcgcgccagaatggttgcaaacttacagtgatatggttacactggtacttacctttttcgtactcttgttttccatgtcaactattagcaaggaaaaatttgaacagc
>NC_017304.1:67094
atgttccaggcgtttaccacgagggagccggatgacagccagatagaagtggctattgaagccatgaagaatgtaatggttgagaacagggaagaagacagatggtgacagggtgatagcgtgatactgaaagatgcactgttgatgggaacaaagcttcttaagtcagcggatattgataccccggcgttggaggccggggtacttttgtgccgtgttttgaatgtggacagaagttatttgtattctcatgatgattacaacatgaccgaagaggagtataaaaagtttaccttgtttcttgaggaaagaatcaaaggaaaacctcttcaatacataaccgggcaccaagaatttatgtcccttgattttattgtaacgccggacgtattgataccgagacaggacacagagacccttgttgaggctgtgttgacgcatgtaaaaagtaccggccttgagaatgcaagaatactcgatataggcaccggctcgggatg
>NC_017304.1:68230
catggatacaagagtggcaaagggatgaattcctgtctggcttgaaactattttcggctcgattatttgccttaaaatcactcctaaaaggtatacggcggttatgcctaaagctatttgaatgtttcctgtaataatgttccagccaataagcggaaacagaacaatgcccgttcccacgatgggcagtgcatcggcaattgcggcgataaacccgattagcactgcatattcacattttatgacgataagacccaaagttgtttcaatgaaggtgatggacataaggatgagctgtgcctttatgtatccggctattgttgaaatggcatcgcttttaatcccgataaaaccttgttttagatttacgggaagctgcctgtaaataaagtttctgatcttttttcggtcactgcttataaaataggaagacaggagagttacagcggtaaagaccgcagctttgggtattgatgcaatgctgcttataattgattctg
>NC_017304.1:77499
tgctgacggaatctttgggtgctttattgtcggtgatgatgatatcgatttgttcgagagggaacgaattgcacaacgaattaattccccatttggaataatccaataataaaatacgtttttgagctatggatgcaagtgccttttttgtcgaagttaaagattgagaatgttcgaacgcgcctcccggaacgcggaaagccctgcaagacaaaaatgcaacatcagcctggtactgcttcataatgtccggatcagcaagaataacggaacggtttttgtgatgaagaaaacctgttggaattaaaacctgtatgttttcattattggataaagtcattgaagctgtaaggctggttgtgataacggacagatggatgttttcgggcagtgtttcaactaacagctgggtggtggttccggagtcgatacatatggtttgatacggacgaatatatttaagtgcggcaatggctatggcttctttttcttctttatgt
>NC_017304.1:84967
ttttcgaagtcagaaatcttacaagaaaaggtgaatttgaagatatcagctttcatgtaaagaaaggcgaaattttgtgtgtggcaggcctggttggagcaggaagaaccgagatatttaaatgtgcctttggaattacggaaaaggaacccggcggaaagatttttatcgaaggcagggaagtaaacataaaatctcctattgacgcaatcaaatatggtattgggtatgtttccgaagaaagaagacatgacggcattacacccaatatgtcggttatggaaaatatgatattgccgtcgtatggagagttaaagaaatatggtctgattgattatgaaaaggcagtttccattacaaatgactacattcaatcttttagaatcaagacaccttccagggacactctgattaagaatttatccggtggaaatcagcagaaagttatcgtagcaagatggatggccaagggaattaaaatgttgattttggatgaacct
>NC_017304.1:85395
ggaaatcagcagaaagttatcgtagcaagatggatggccaagggaattaaaatgttgattttggatgaacctaccaggggaattgatgttaatgctaaaggtgaaatccatcagcttataagggaactggctgataaaggagtggctgttgttgtaatctcctcggagatagaagaagtattggcattggcagacagaatcatggttatccaacggggtaaaattggtggatatattaacgatgtcgatatgacaacacaggaagatgtgctgaaggtggcatttcaatgatgggaggttacaggaattatgaacaaagttaaaaagtttttaaaatcaacagcgggtatggttttgatagtaactattctgattggtgttattgttcatctcgcaaccggtaatttttttacttcatataatatcagtaccctgaccagggcagcggcttttgttatccttgttggattcggacagaccattgtgctgctgacaggcgg
>NC_017304.1:96428
tcaccggcggaactatcggtattattgaaacaggatcggaagatggggatgagtgcccatttccgtctattgacataattgtatattgcgcctcgacgccgtaagtcaggtttggatcaacgaaagttacagaggtgtttttgccggaaacttcggcaatttgtccttcaccggatttgtttactattgtaccgtttacggcaagggagttgtttgtccatgtcagcgtaatttcgttggtattaatgtccagacatgaagaaacgatggaaggagctttcatttgcagtgtggaaaccgtgctgcttgcagatttaatggaccttccgttggaatccacagcggttactgtatagctgtaggaggtctgaggcacaagtcctgtgtcctgaaagctcagatagtttctcacaaggtcaatgtctatattggcgatatgcacgtcgtttctgacaatactgtaatagaccgcatttgttaccgaagtccagttaagattt
>NC_017304.1:100435
caaacactgaattaatgttgatttccactaacaaacccccagataacaggttaaaacaaccgttaagctcaatcagcctattcgctttactgactgtctttcgataagggtaaccggcagaactattttttcgtccatactttcctgaccgttcatcttttcaataagttttttaaccgcgcgctcccccattgcctctttgtttatgtgcattgtagttaactcgggagaaacgcttgttgatgactctatatcgtcaaatccaataattgatatgtcatcgggaacggatatacccataaccgaaaatgccttgtaaagggcgatagcttccacgtcgttgcagcaaaacatggctgtgggcagttgaggaatttttttcaattcatcaaccactttgtcaactccttcatgaagcagtacagccatatttttgtcaataattgaaaaagagctgtttacatggaggttgtactgtacatgtgctttcaggtatccca
>NC_017304.1:105596
caatggcaagaagcaatgcttacaggcaaatatttaccagcagatgcttcctgttcagcaaaccccggcagaggcccggaaaggttcttcatatcgattccagtgaaagttttttaaaaatgtgcagaaatctatataaggaggcaggtatcacatccagggaataccttgcgcctgagagtgaacagcccaatatcataaagagggctcttgcggagaccaaaccggacatacttgtggtaacaggtcatgacagcttgaagaaaggcagcgacccgaatttacttgacagttacagaaactcaaagtatttcattgaatgtgtcaaagaggcaagaaaatatcagcctgattacgataaattgtgcatatttgccggtgcgtgccaatcatattttgaggccatcatgcaggccggagccaatttcgcaagctcacccgggagaataaatatcaacgctttagatcctgccattgtgtcggaaaaagtggcacttaca
>NC_017304.1:108418
gataagagtttaaagccgaaatcagactttaaaagagatggttatttacatatcaagtgcataatgttataattttcatcagtgacttggataaaaaggaggtgtacacaccggtaaaaggtgtgtttgtgtagatgaagagcggattgaaagatgatttgttcacaatagtgaagggatatataataggttcatccatgagcgtccccggagtgagcggcggcaccatggccattctgttggggatttatgacaggctgatcagctcaatcagtaattttttaaaagacatcaaaggcaatgtgttgtttttagtaaagttttgcattggggcaggtttgggaatttgttccctttcatttcttataaaatggcttttggagaaatttccggtgcccgtgtccatgtttttcctgggcgcggtaatcggcggcatacctgcgctgtataagaagacaaaggaatcttcactgagaatatcttcagctttttattttttg
>NC_017304.1:114657
agatcctgcggagataggcaaaaatatcgatgtttcaataccggtggtaggagatgtgaagcaggtattaaaagagcttatagatatttcccaaaagggagatacggaagaatggataaagacaactcaaaaagaaagagaaaaacatgccgaaaaacctgaaccaaggcccggtataggttttgtgaatcccaaatatttgttgtctgttttgaccgggcttttgggtgatgatgatataattacaacagaagtgggacagaaccagatatgggctgcaaactattttggtgtcaaaaagccccggacctttataacgtccggaggtctgggtaccatgggatacgggcttcccgccgcggtgggggcaaaaattggctgtcccgaccgcaaagtggtatgtgtgggaggagacgggagcttccagatgaacatgcaggagcttggcaccatcaagcaaaacaggctgggagtgaaagtaatcttattcaacaactcaa
>NC_017304.1:118256
ccgccatgataaagattaatgtggacggacagtatgagataaccgcggatgagggacagggtccggtaaatgcgctggacaaggcgctaagaaaggctttggagaaattttatcctcagattgcggaaatgaagcttaccgactacaaagttagggttcttgattccaactcggctacggctgcaaaggtaagggttttaattgagtcaaccgacggtaaagaagtctggacaaccattggagtttcaacggacattattgaagccagctggaaggcgttggtggattctatagaatacaagcttatcaaggacaaggaagcaaaacaaaagtcttaagccggggaacgggaaaattgatagaatgaggcgagaaagttgatacttgttggcagactgataaaaggaacacatgcaataaaagagtctgtttttaataaagaggctgaagataccgatttcagggatttgctggaggaaggtctcattagcctttgcagg
>NC_017304.1:122959
tataccctggcaccgatcgatatcagagaaaagttttcttttacaaagtccactttacaagctgtatacaatgacttgctaaagaatgaaaacattttcggcgctgtgattgtttcaacatgcaacagaacggagctgtacctttcatgcgaggaaggattgtatataaacccttttgagcttttatgcgacgctgcaaatttcgactatgaagagtacagtaatatgcatgtattgagaacgggtgttgatgtcatcaggcatctgtgcgaacttgcctgcggggtaaagtcccaaatatggggtgaggaccaaatcattacccaggtcagaaacgctattgaactggcaagggaaatgaatgccagtgacagtaccttggaggtaatgttcagaattgccgtaacatcggccaaaaaagtgaaaaccacactgaaacttagcagcacggaaagatccatagcttacagtgctttaaagattataaaaagcaaggagaa
>NC_017304.1:127089
gccgcttttccttatggagggcaaaaatgtaaagctgcctgtaaactctcttgaaggccatttttattacagcccggatacagtttttgaagcagtggacgatgctctaaaatgcggagtaaacaagtttttgctttttgggttgccgtcagaaaaggatgagatcggaagccagagttttaacgaaaacggagtcatacaaaaagcagtccgggcaattaaggagcgctacagggatgaagtgcttgtcataaccgatgtctgcatgtgtgaatatacttcccacggacattgcggaatattgaaccatggatatgttgacaatgacaaaactctggagtatctcgccaaaattgccctgtcccatgcagcggccggggcggacatggtggcaccgtcggatatgatggacggcagggtggcggcaatccggcaagagttggacaaacacaactttatcaatacgcttatcatgtcatatgccgtaaaatattcgtcat
>NC_017304.1:163825
ttgcttaatattatcagagtagttaaactcttcataagaaattattaatttgcccagtgttttagatactgtgtttgatttttgattattttcataaaaattgtctaaaatatctattttttcttcaaaatggttaacgattgtctgaagagtatcttgcataggcaaaacattgtagtagtggctttcttcttgtttggttaaatatattcgcttatctgttttatcatattgataggttgatataacgttccatcgccaggccgaaccgccatattggcttattgaaatagtaccgttatcaatatttgttgacacaattggtttgcctaaaagacctccatgggatgttatcaagccttcgacttctccatattttaggtatccatctttgcttccaaaaagaataagtgttactctgctattgccataagattcaatgccgtcctgaggagtatctatttcaaaagtaataattacatcttcataactgtcatgat
>NC_017304.1:169212
gtcgtttaagaattgaggccaggtttcttcagcttctcctatgaaaatagtatcgcaatgcaaagctgcttcttcgggattcaaggtcacatgcggtccgcctaaagccacccacgatcccagctcgcggaatttttttgagatagcataagcatagggagcatttggagtatttacagtaattgcaaccaagtcgaatttttcgaaaataattggttctgtatgctcatccaacagccttatgtcatattctttcgggacgaagcctgcaagatatggcatggtcagctgcataaagttgttaagctgataagctctgaatctttttatttccaggttttcaggagtaatcattaataatgtcggcattatattatcaaccttcctgtttataaaagcaaccatttaaggggcttttgcatgcggttgcgtttttgtaaagttattatagatttattctttatatgtaccaccggtattatctttggataatgtaccac
>NC_017304.1:170878
actccaacggcacctaatcccgaacggaacttggaacattcaataataatttcattgtctgatattttatcaactttttcaattcgtagaagaagcccgtccaaactgtttaaatcctttaccattcccttttcttttaaactttcaaatgattcgtccattatttcgacatcatattttttgaaatattctaatacagtttttttatctgcattagtagcattttctaacgtatgcgtatctatagctatatatttcatatcatcattaaggccttcatcaattggcatgagtgaatccaatgccaatatgtaaacatctgctattattactgctgctgttattaacagagttattgtctattgttttcgaacaagctgtgattgcaaataatgacagtatcgttattaaaatctatacttttctcatcctgcacgcccctgttattttatgattaattctattcactgcttttttcttttgactccatcagaagttgt
>NC_017304.1:174111
atttgtactgggaagtgacatagaatataaccgcaaggtttttatcggggcattggaatacatcaagaacagctatagaaacagggttgcccataaggatggaattgaaagggacagaatggaaaaatgcagagaagacatgcttattgcccagaagcttatatggatgttgatttatataatgaagtgatgtttgaagtgcatcattgcccgtatagtatgcgtagcgtattattaaagccatgaagttctgtccagtgcataatttttgaagttatactatcataatgcagtatataaatgagaagatgagatgttataaagcagaggaaaaattaaaataaatacaggacataccaaatattaacatattcagaaattttatcggggaaatatcatgctatggtactaaactttccaaagaagcaaattgtaagttaactgaaggacaatttgaggagatgtataaggttcttttagaatttccaagagagaacggt
>NC_017304.1:190602
atgaagaaagaaatgaaggaggacaatataaaagtcattgctaccggcggtcttgcgaggcttattgccagtgagtccgaaacaatagatgaaattaacggacttctcacgctggagggcctgagaattatatatgaaagaaacaagtagttttttataaaatcatgcatttaaagactattgaacgcatattcagaaacaccggtttgctttctggatatgcgttcaaaatatatcatgatgatatatcatgatgcaatcttttttcttgtaaaatcaagttgtaaagtgcgaaagtgcttatgataagaagcggaaatgtcggcattgcaaatctgccttcgccgccttccacaagagctatcaggaaagacacgccgacaatcaaaatatatgcaaaagcgaaaataagcagtgttttatggctgtccggcctgttttctctttttcgctgatttatgaagaatacaaatggtgctgttatgaaggggatttgcaat
>NC_017304.1:192572
aaaaatatgtacttttttaggggaggggttgttttaatgaaaaaaacagcatcatttattcttgttctttcattgctgctggcttttattattccggctgaaggggggttggcagcagaaggcaatttacttttcaacccgggctttgaactgggaagcaccgaaggatggtatccttacggagagtgtaccattgaggcggtcggtacggaagcgcacagcggaaattatagcgtttttgttacggacaggactcaggattggaacggtgtggcccaggacatgcttgacaagctgaccgtaggcatgacctatcaggtttcggcatgggtcaaagttgcagggacaggaagtcatcaagtcaaaatatccatgaagaaggtcgaaaccggcaaggagccggtgtatgacaacattgcgtcaattaccgttgagggatccgaatggtacagactgtcgggtccgtacagttataccggcacgaatgttacaaaccttga
>NC_017304.1:206632
gatacaatactgaatcaaaaaggcaaggatgtaatatgcatttatgttgccataggtcaaaaagcttcttcggttgccgaggtgataaacaccctcgaggaaggaggggccatggaatatacggtggtggtgtcttccacggccagtgagatgccaacactgcagtatatagcaccttatgccggctgttccattgcggaagagtttatgtacaatgatcacaaagatgtattgatagtgtatgacgacctgtccaaacatgccgttgcatacagggcaatgtcgctgcttttaagaaggccgccgggaagagaggcttatcccggtgacgtgttttatcttcattcgagactgctggagagggcggcccagcttagtgacgaactgggaggcggttcgataaccgcattgcccataattgagacccaggtgggtgatgtttctgcatacattccgaccaacgtaatatccataaccgacggacagatatatcttgaaac
>NC_017304.1:223369
aagtataaaattgaaccggaattaaatatctgtattaccggatattttgagggaaggatggattacaaaaatttaaacaaagtgagcaaaaaaatactcaaaagtgcagatgccaaaaaggtaaacggtattgcggagaacaatttgataagtgtttcggcttttgcaccgggtattgacaattcaatattggtaaacggcaaaaaggtgaatatgaatcttgcaatcaggtataattcttatgaagacaggacatacatatggcttgctacacctgtaataaccgttgaatattgatgcaggaagccgcgcaaggtcaatacaaaagataaattacaaaaaaaacgaaaggaagaatcaacgtgcccaaattaattgtaactgaaacaaagcctttacatggaaaggtgagaatcagcggcgcaaagaattctgtactgcctattattgccgcctcaatattaggggacagtgaaagtgttattgaggaagttccggat
>NC_017304.1:229084
agaaaactataaattatatttagtttcaatatgtttaagccttcaatgggttcaaatcttaaaatatcgaaaatttaaaggcaacttgggccggattttcagtccggccttttttgttgttttttaatttaaatataatattttctactaaaccattctaataaatttccgatattttatagtgtaaggagagaagcaaaacaagtcaagtcaaatacacttttgggagataggattatgatcagaggtctttacacgtcaggttggagcatgcttgccaacagcaagcaaatggatgttgtatccaataatcttgcaaatgtcaataccactgcattcaaaaaagatacgttgatattggaaagctttcctgatatgctggtaagaagaatcaatgacagccgcagcgcaagcaatccttcaggaaggttggggaatgtgcagcttggaaatgatgtgggagaggtttttacatactatacccaggggcagctccagaa
>NC_017304.1:239847
atcttcatgcgcctcaattgcagggattttttgatatccctcttgatcatttgttgggaggtaatatacttgccaactatttcctggagaaatttggagacatgagcgatgtggttgtggtgtcgcctgacgtgggcagtgtttcaaggtcgagaaaatttgcccagaggctggacgttccgttggccattattgacaagagaagaccgaaagccaatgtttccgaaataatgaacattataggtgatgttgacaacaagagggtaatattggtggatgaccttattgatacgggaggaacaattgttaatgctgcaaatacccttatggaaataggagcaaaagaagtatacgcatgttgtactcacggtcttttgtccggtcctgcaattgacagaattaaagagtctccgatcaagcagcttgttacattaaatacgattccgctggatgaacgcaagagaattgacaagatagtttctctgtccgttgcttctgtg
>NC_017304.1:252662
cctgtttgatgaatgaatccgacaaagcctttttaattgcctgttttatttcttcctcgtttgggttgcaatttatgacactggtggcttgtattcttcctttctggcgttcgccgatatttattgtcggaatgccaaaactgggcgcttccagcagcccgcttgaggaattgcctattatcatggcactgtgtttcaggacacttaagtaattaaccgtgcccagtgaggtaaaagcagtaatgttgtcattttcctctgcatatttgtcaataagccggtttataatgcgcccgtcggtgtcggcattggttttggtaaatatgaaattcatattcttatatgccttgcatgcttcaagcaaagcagtaatgtgcttttcggaagtgttttcttccagggttaccggatgaaaacatgccattgcataaggcttacttaaatctatctttaattctttttccaattcatcttttgacaggagtttttcatttaatata
>NC_017304.1:257132
tatgttttttgctggccttgtttataagctttccatccttgaaaatacattccttttcgaaaaaatctttaagtttggcaacatccagagtaagggagtcgtcacagtccataaataccggttcggcaccggcatattttaccggatttaccgcagcaataaatgtaagggtgggaacgatgacttcacagtcttttgagataccgcaaaccataagggctgtgtgaagtcccgacgttccgttttgacaggaaactgcacctttacaactcacatactctgaaagctttgattcaaattcagccacatagggcccggcagtggaaatccaaccggttttaaccgcatttgttacatattcaatttctttttctcccaggttgggaattgacaacggcaggaatttcctactcactttggcacctccgtattagatgttgtagaggtcggttttgtacctgtctaaattgtgcctgataaactcaatggtttctgccagg
>NC_017304.1:267713
agatagagatacgataattgcggtttcgggagcctcaaagaaagagtatcttgagaaatctttaagtccggagcttgaaaaagtaatagaagaaaagaccactttaattgtaaaagcacctgaagaaaaacctataagcattttagccgacgaatcaggtgaaaaatactattcacaagtagttactccgattatttcagaaggcgacccgattggggcggtaatattcctgtcaacggatcctgatgttcgcatgggtgaagttgaggcaaaactcgctcagtcggctgcaggtttcctgggaaagcagatggagcaataattggcagcgtaaaggtataggtactttggtactgttcgacaaagaggtaaatatggaatggtttacattcttaaaaataacaggtaaccgttgaggattgcctgttattttttaaggttatttttatttttagaatctatgatcttatatatttgtggcaattgctgaacgcatttga
>NC_017304.1:268269
taaaagaaaaatatacctttgatgatttagttgaaattatgaaaattttgagaagtgaaaatggatgcccgtgggacagggagcagaaccacgaaagccttaaaaaatatcttatcgaggagacgtatgaggttcttgaggtaatagatttaaacgataaaaaaagactttgcgaagaattgggtgaccttttgctgcagattgttttccatgcccagatagcaagtgaggacaacgaatttgacataaatgacgtaataaccggtatctgcaggaagatggtacagaggcatactcatgtttttggcacagataaagcggatactgccgaagaagttttagccaactgggaggaaataaagaaaaaggaaaagggaatggaaagccagacggaagtgcttaaaagtgtgccttcaaatctcccggcactgatgagaagttacaaagttcagcaaaaagccagccaggtaggatttgattggaaagacatagacagtgtg
>NC_017304.1:300370
ggattttgacctggatatatcccttgaaactaagataaacataatcaagagacatatgcaaatgcttgttgaacttaaaggtgagcaatgcggagtacgggaaatgagaaaacacatagcatggtatataaaaggtatgcgcaacgcttcacgtatcaaggaaaaagtatttaaagcgacaactcagcaagaagttttcagcctgcttgatgagcttttggaattcaacatgtaataatgtaacaaaacatgacatataaaatatactatatttacaattttgcaacttaattagttcaaaatattgattttaaaatacatggatgataatataatcatataggtcattcttaataatacttaaggagtagataaaatggtaacaattcctttcttgaaaaccaaccttctgagtattgacatcggttttaggaacataaaaattgttgaagtggagctaggcaggaataatgagatttttattaaaaatttcggtatag
>NC_017304.1:300809
aaaattgttgaagtggagctaggcaggaataatgagatttttattaaaaatttcggtatagcttctactccaaaagggtctatcaaaaacggggctattaaagatgtcaagagtgttaccaacgagataaggaaggtaatggagaacataaacacaaaggcaaagaatgcaaagattgttatgtcaggtacgaatattatttcccgtgtttttgttgttgaaaagatccccggggaagatatgaatcatcttgtcagaacgactatttcccaaagtatgccgatagaccttgatgcccatcagatagattacaaggtgttgcaggaattcagagaggatggaattgataaaataaaggtatttgttaccgctgttttaaaaagtattatacaaagttatattgacattttgatagaattgggactcaaacccatatcagtggatattcccgccaacagcgcggcaaagtttttcaacagggagattatggtttccgagag
>NC_017304.1:302384
aaacggaagaagagaaaagagaatttgaagaagccgagataagaagggcggaacgtcttaaaagaagacaaaaggagtaagttttaaattaagcaagcagttagaattaactaagtattctaaaattagatatgatgtttatcataatattggtcataagttgctgaattataaaataataataatcaggacaatttgctataattcaggactgaaatggccaaaaaatcgtttataggcagtgctgtcattttgatgatagccagtttcatagttaaaataattggttttatttacagaatatacctttcaaaccttatcggcgcagaaggcatggggttgttccagcttatttcccctgtgtattccctcattatccttactttgacttcgggagtgtcgatagctgtctccaagatggtggcggaagaaatggcaaaaggccaccatgtcaatttaaggaggattacgggctgcgccctggttattgttttattggc
>NC_017304.1:321739
tggcaattgcaggaaaactcgacaaaaaagattattatgtttatgtgatactgggagacggcgaaatgcaggaaggacaagtctgggaggcgcttatgtcggcttcccactacaagcttaacaatcttatagcctttctggatcacaatcatttgcaaatagacggcaatatcacggaggtaatgtctcccgagccgattgtggacaaagttcgtgcttttggatggaatgttattacaattgacggacatgaccacaggcagatatcggaagccgttcgcgaggctaaaaagtccggggacaagccgaccatgataattgctgagaccgtaaagggcaagggtgtgtcctttatggaaaatgtggcagaatggcacggctcacctccaaacaaggaagagcgggacagggcgatagccgagttggataagatacttgccggattggaggggagataagatgcaggaaaagattgcgacaagggaagcttacggaaaaac
>NC_017304.1:329461
ttatacttgtcttattacttaagaaaaatatggagtgaggccaaggtgaacagccctgaaaacataccaaagatgcggcaaccttcgagcagaatgagcatacttctatttttcgtacttgtgatcatagttgtgtgtacggctgctgttgcctatctcaacagcaagggtatagacattaaaagtgtaagcataagggatataatagccaatgggtttttcgtcggagataaagatgtgtatgaagtaaccggcaccttgttaagatatgaggacagtttgaactctgagtttggtgcttacaagggctatattgtaagatgcacgaaaaatggtttggaatatctcaacagaaatggtgaagaggagtggatatatactgtttctttgaatttgccgtattttaagtccgcgggcgagtatcttttggttgcagggctcgaatcaaaagacatttatgtatttgccggcaaggagaaaaagtgggaaaaaaagctgga
>NC_017304.1:331807
aattccagaaacgaaattgttccgggacatatacatctggacaagattgccgaagctgtaaaggcaggtatcagaatggcaggaggtactcctgttgagttcggtgcaatcggtgtgtgtgacgggatagcgatgggtcatacgggaatgaaatattccctggccacaagggagcttatagccgactcctgcgaggcaatggcgttggcccacagctttgacggaatggttttcatacccaattgtgacaagatagtgccgggaatgctgatggcagctgcaagaataaatgttcccgccattgtggtaagcggaggtcccatgctgtctttaaggcataatgacaaaaacctggatttaaacagcgtgtttgaagctgtaggggcatacaaggcgggaaagatgacggagaaagaagtttgggagtatgaggaaaaagcttgtcccggctgcggttcctgttccggtatgtttaccgccaactccatgaactgcctcac
>NC_017304.1:341680
cgaaaaatccgggagttgttgaaaaggtaaccgccaatgagattattattcgtacaaaagacggtaaaagagatacttacaagctcctcaaatacatgcgctccaaccagggaacatgtatcaaccaaagaccgatagtgaaaaaaggtgaagaggttgaagcgggagatgtaatagcggacggtccttccacagataacggtgaaattgcattaggaaagaatgttctggtaggatttatgacctgggaaggatacaactacgaggacgccatcctgataagtgaaagactggttaaagatgatgtgtttacatccatccatatagaagagtatgaggctgaggcaagggacacgaagctcggtcccgaagatataaccagagaaatacccaatgtcagcgaagatgcattgaaagacctgaacagcgaaggtattatcagaataggagccgaagtcagagccggtgatatcctcgtaggaaaggttacgccaaaagga
>NC_017304.1:345439
caatctcgacaggttcaatccggtgtatatgatgtcccagtccggagcgagaggtaacatcaatcagataaaacagctggccggtatgaggggtcttatggctgacacatccggtaagaccatagagttcccgattaaggctaatttccgtgaaggccttaccgttatggagttctttatatccactcacggtgcaagaaagggtcttgcagacacggcactaagaactgccgactcgggttatttgacaagacgtcttgttgacgtaagtcaggatgttattgtaagagaaactgactgcggaacaagaaaaggaatagaagtaacggatataaaagacggaaatgaagtaattgaagaactgtcagaaagaattatcggaagatatcctgtcggaaacatagtgcatcctgaaacaggagaaataattgttgaagcaggaagaatgataactgaccaggatgcggaaaaaattgtgaaggccggaattaaaaaagtaa
>NC_017304.1:347195
tgtaatatagatgttggtgcatctgttgcttgtttgctctaatttgtttgtttttcattgttttaatgtggcttgttccgacatttgtttggaaatagatttatttggtgcttgaaaggaggtggaaagatgccaacgtttaaccagctggtcagaaaaggaagaaaggctgcgaagaaaaaatcaacggctccggcacttcagaagggatttaactctttaaagaaggtgcagacggatataagctgtccccagaaaagaggagtatgtacagttgttaagactacaacacccaaaaagcctaattcggctttaagaaagattgcgagggtgcgtttgaccaacggtattgaggttacagcctacatccccggtatcgggcacaaccttcaggaacacagtgttgtgttgataaggggcggaagggttaaggacctccctggagttagatatcatattattcgtggaactcttgatgctgccggtgttgcaaaaagaat
>NC_017304.1:360392
cggcaaaaaagaactggcgggcaaacctgcattgtttaaagtaatcgttaatgatgtgaaagttaaggaactgccagcaattgacgatgaatttgcaaaagatgtcagtgaatttgatactttggaggaatataaggaaagcatcaggaaaaagcttacggaagctgccgaacacagggcaaagcatgaactcgaggataaagtagtggcaaaagtggtcgaaaacgcccaggtggatattcctgatgtaatgattgaaagacagatagacagtatggttcgtgactacaacatgagacttaactatcagggattggatcttgacaagtaccttatgattatgggtatcgattaccagacattcagaaatcagcttagagacagggcgcatgatgacatcaagaggcagctggttttggaaaaggtagccaaagtggaggatatcaaggtatccgacgaagagattaatgaagaggcagaaaaaattgccaagagttata
>NC_017304.1:370321
aaaaggtaagaagctctatgacaagagagaggatattgccaaaagggatgctttaagagagattgacagaaggctgaaagagaactttagatagatttgagttttatattatatataattgaaaatttaaatatgggggcgtattggtttcgacgggattgttgaagcttgagtagcgggtagaggattctcgttggcctctttaaaaaacgagaaactaaaataaacgctaacgaagataattacgctttagctgctgcctaatataggcagcccgtcagtccagggttcctgcgccttgggtagctggcgtcattaagtcaggccttttgagtgggaaggttaaactctagaactgtcacagtggtagccttgagctgtgatggattttaaaggctactgatatccaaagcctgcccatgggcgttgggttgagggaatttttaaaacatgggctgcacccggagaagctcttgtggatacgatttcggacaggggtt
>NC_017304.1:371586
gaacttgtattaaaaaggactagacagaatgccatttccgtaaactttgccctttgtataaatgagtaaaggacagcatatatggaggaattatattaaatgaaaaggttggtttatataagaaaaatggggtgttctattccgatttgaatcattgtaattacatggtataattaaatcaatatattaattcgactttgtgaaatataatgaattaggcattatgtatattttacaccgggggtagttatgacttctttaagagacttaatcccaaaacacaaatttgataactcaacaatcgatcagctatgtaaattaatcgataatgaaattgaacctattattttcgatttattgaaatggttacaagactataattggccgatagcaaaagatattttaccagttgttgttttacatcaaagtattgctatgccgcatattctgacaattttgcaaggcaacgatataatgtggaaatattgggttataaaatt
>NC_017304.1:375257
caaaatatatccttcccatggcagggcattttcgaaagaagatttggagaaaaacatccatagattggacagggtagaattatattcgctaaggtaaacaagtgcgaaataaggtgtaatttggaggaggtatttatgttgggcgcaattgcaggagatattatcggttcaagatttgagtggaataatgtgaagacggttgattttgaattgttcagcagtcaatcaaaatttaccgatgatacggttatgacgatagcaatagctgatgccatactgaataaagaatatcataagaatgatgcaattgagtcaacgaaaatatatgcttgcaagctgaaagaatacggcaggaaatatcctgatgccgggtacggcagaatgtttaagcaatggctgtcaaacgatgaattagaaccgtacaacagctatggaaacggctcggcaatgagggtaagcccgatagggtttgcttttgatacattggaagatgtgctgaa
>NC_017304.1:390838
gctttacatatcttgaagagcaaatttacagctgaaaatttcgatgcatttattgataacttttatcttattgataagcttcaaaatgtgttaagggttgaccttaagagtgtaaggcaggagattgtggactatcttggggatgatacactgctggacaaattaaaaagcaaattaaaacatcccaatgtcaagttacgcctgttctgctataggttgttggaagataggattgctgttgatgacgatattataaattttgcactgaaagataaatcttttgaagtgcgagtatggcttgttaatgcgataaagaatctggatgaggcccgaagggataatgttatcgggaaacttcttcaggataaatcagcgaaagtgaaaacggcggtattaagaaattatgaaaatgttgtctgtctgaaattcaaagaaatgcttgtcaggcttgtagcagatgataatgcagcggttcgcgatgaggcacggtttatttgcaa
>NC_017304.1:394262
cctttcgatatcataggagatattcacggttgctatgatgagctgaaaatgctgcttgaaaagttaggctacttaattgaggaagttgaaggtggtgttggaagcggcaaatacagggtaacacatccggaaggaagaaaggtattgttcctcggagacttggtggaccggggtcctaaaattactgaagtattaaaacttgttatgggcatggttaaatccggaattgccctttgtgtgccgggcaatcatgatgtcaagcttttaagaaagcttagtggccgtgatgttcagattacccatggtttggatagaactttggaacagcttgcgaaagaaccacaggaatttattgaagaggtgaaagcctttattgacgggttggtaagtcactatgtattggatgacggaaagcttgttgtggcacatgccgggatgaaagaagagtttcagggcagaggttcgggtaaagtaagggaatttgctctttatggagagac
>NC_017304.1:406309
taatataggaggtgaaaaaatgtcaaaggaaaaggagaagctgtttaaaaagctgtcggatgcagtggttaacatggatgaagaggaaactgtactgctttcaaaaaaagtggttgtagacggatatgacgcctatgaggcaattgataaagggcttgccgacggcatggacagggcgggaaagctgtttgaggaagaggagtatttcattcccgagcttttaatgtgttccgatgcgatgtatgccggacttgacgtgttaaagccccatataagaataaacaacaaagttgggaaacacagggttgtaattggggttgtggaaggagacacccatgacattgggaagaacctggtaaaaataatgctggaatccgccggatttgaggtttttgatcttggcagggatattccgccaatacggtttgttgagaaagccgaggaagtcaatgcaaaaattatcgctctctctactttgatgaccactaccatggatggaa
>NC_017304.1:408043
tgatttacaaagggcattttccgtcgcagtacgactcttattgctccgattatatttaggctttggcaaatctcatataacgaaaggagaagaaaatgaacagcataagtcccaaggaaaggatattgcgtgtgctaaaaaaacaaaaagttgaccggccgcctgtaatttgccccggaggcatgatgaatgccgcgattgttgatattatgaagactaccggacatacccttccggaagcacatcacgatgacaggcttatggcggagctttcccgggatgtgcataaatacacgggctttgagaactttggcattcccttttgcatgaccgttgaagcagaggtactgggcagtagcataaattttggaacactggcctgcgaaccaaaaatcgaaaaagaagcctttgattcggtatcgaatgtagtgtatcaggatatcggcaaaatgcttaaaaaaggcaggatagaatctgtcattcaggcagcctggcacctg
>NC_017304.1:441820
gaagtgtgcttgaccctgacggagacggcaaagttgacgtgtcaggcggttttcatgacgccggcgaccatgtgaagtttggtttgcctgaggcttatgccgcttcaacagtgggttggggttactatgaatttaaagaccagttccgtgcaacgggacaggccgtccatgctgaagtaattttaagatacttcaatgactattttatgagatgtactttcagagacgcttccggaaatgttgtggcgttctgtcatcaggtgggcgacggagatatcgaccatgcattttggggtgctccggaaaatgacaccatgttcagaagaggttggtttattaccaaagaaaagcctggaactgacattatttcggcaacagcagcttctttagcaataaactacatgaattttaaagacacagaccctcaatatgcggcaaaaagccttgattatgcaaaagctttgtttgattttgcggagaaaaatccaaaaggggtagtt
>NC_017304.1:450902
actatcatggaagaaatcagtgacccgttaatccatcttatacggaatgctataatttacgggattgaaaatcaggaaatccgaaaaaagctggggaaacctgagaaggggaaattgcggatagcagcattgcctgaggacagtaatgtaattataacggttgaagatgacggagctggaattgatgtgcaaaagataaagcaatctgccattgaaaagatggtgattacggaacaagaagcagacaacatgactgagcagcagttaataaacctcattttccacgctgacttttccgcttcgcaaaatgcaagtgatgtttctgactatagagtcagaatggatattgtaaggaaccacattgaaaggttgaatggaatcattgatgtcgagacgtgtccaggcagagggacaaagttcataatcaaactgccaatcaagcttcctcttacccttgcaatattgaaaggacttttagtcaaaatcagcaatgaaactta
>NC_017304.1:458969
ggaaacagtaccaaaggtcgggatgtgccaaaatactactttgaccccaatcttgccggaggtgcgctgctggatttgggagtgtatcctgtttcttttgcgagacttgtgtttaaaaaatctcctgttggtataaagacttttggatatatagccgattcaaaagttgatgtgcatgcagcctatatgtttgagtttggatttggaaaagtggcaatgctgtcatcctcatatagtgttgacatgcctcatgatgctgtaatttgcggaacggaaggatacataaaggttccggatttctttcatcccactcagttttcaattcatttgaacgggcgggaagaaaaggttgtgaggattccttttgtatccaacggcttgaactaccaggttcaggaagtaaataaatgccttaaggaaggaaagttggaaagtgatattatgcctttgaatgagagcctggaagtcatgaaaattttggatgtactcagggcaaagtg
>NC_017304.1:466407
aacaaaatcggacaggtacgccgtgacccgtttgctatgctgcctttcataggctacaacgtaaatgactatttgcagcactggttgaacatgggtaccaagactgacccaagcaagcttcccaagatattctatgtaaactggttccgcaaggacagcaacggtaaatggttgtggcctggatacggtgaaaacagccgtgttctcaagtggattgttgaaagagtcaacggaaaaggtaaagcagtaaagacacctataggatatatgcctacagttgacgctatcgacacaaccggccttgatgtaagcaaagaggatatggaagaactcttgagcgttaacaaagaacagtggctccaggaagttgagtcaataaaagaacattataagtcatacggagaaaaactgccgaaagaattgtgggcacaattggaggctcttgaacaacgtttgaaagagtataacggttaatatcccaatgagtggaaaaaggagtc
>NC_017304.1:481823
ttctggtttgattacaccagggatatcgtggacaaccatgttataaccactgatgtcagtgaatatcctgaaggactttcgaaatttaaggaagaacttgaaggccgttccatgctggtaaagaagataaagatgattccggccgagtgcatagtcagaggatatcttgagggttccggacttaaagattacaaggccaccggaagcatatgcggaataaaacttccggagggtttaagacaggctgacaaacttcctgagccgatatttacgccttccacaaaggaaacggagggccacgatcagaatgtgtcctttgaagggctctgcaatgccataggcacggagcttgctaccaaacttagggacataagcctggcattatacgaaaaagcaagcaagtatgcggagagcagaggcattattctggcggatacaaagtttgaattcggtattctggacggaaagattgtactgggtgacgaattgtttacacccga
>NC_017304.1:491781
ttttaagtaatgactttaccgacagcgaaatgaccagcaaatttttaaacaataccgacgcaagggacaaccttatcagggaaatacttgcttatgcggcactgtataatcttgacggcattaatattgattttgaaaacatgtatatttcggacagagatgtttttacacaattcgtaagagaaattgcccctttgctgagggaacagggacttgtggtatcggtggatgtcaacgatatacaatgttatgacaaaaaggcattgagcgaggctgttgattatataatgtatatgtcctacgaccagcactggagtacaagtcctgtggcaggctcagtggcacaggtgagctggcaggagaaaatagtaaaaagagtccttgaacaggaaggagtaccaagggaaaaactgcttttgggaattcctttttatacccggctgtggaaagagacggttgatgaatccggtaaaaagaagctgaccagcagcgctcttaca
>NC_017304.1:498288
gcagtggagtatgtggtttaattcgaagcaacgcgaagaaccttaccagggcttgacatccctctgacagctctagagatagggcttcccttcggggcagaggagacaggtggtgcatggttgtcgtcagctcgtgtcgtgagatgttgggttaagtcccgcaacgagcgcaacccttgtcgttagttgccagcacgttaaggtgggcactctagcgagactgccggcgacaagtcggaggaaggtggggacgacgtcaaatcatcatgccccttatgtcctgggctacacacgtactacaatggctgctacaaagggaagcgataccgcgaggtggagcaaatccccaaaagcagtcccagttcggattgcaggctgaaactcgcctgcatgaagtcggaattgctagtaatggcaggtcagcatactgccgtgaatacgttcccgggccttgtacacaccgcccgtcacaccatgagagtctgcaacacccgaagtca
>NC_017304.1:504268
gacttgcgttaaagtcggcattatcatcaaaggtcaatgaaaatgaattgcttgtacttgacagtttgaatttcgatgaaataaagacaaagcaaatggcaaatgttttgaaaaatctgaaggttaatgatactactgctgtattggttttggctgacaagaacagaaatgtggaattgtcggcgagaaacattccggggttgaagactttgtttgttaatacaatgaatgtgtatgacataataagacatgacaagtttataatcaccaaggatgccgtagcaaaggttgaggaggtgtacgcataatgagacctgctgaggatataattaaaaggccgtatattactgaaaagagcaatgccgagattgcaaacggcaagtacacctttattgtggacgcaaaggctacaaaaactgaaataagacaagcagttgaaaagctgtttcaggtaaaggttctcaaagtgaatacggtaaactataagggaaaaagaaaga
>NC_017304.1:510092
tacccaaagttctgggtggccttggaattgctataatttccacttcaaagggaattatgacggataaaaaggcaagagcagagggtgttggcggagaagttttagcattcgtttggtaatccaaaaagtttctgaaaagggtttaaggtaaaatatcttaaactcacaatgttaagaactggaggtgcaaaaatgtcaagaataggtaggataccggtagcaattccaaagggtgttgatgttaagctgggtgacaacaatactcttaccgttaaaggacaaaaaggaactttgacgaaacagttccacaaagatatgattatcaaggttgaaggagataaaattattgttcagaggccttctgatgaaaagaaacacaaagcattgcatggtttaacgaggactctcataaacaatatggttataggagttactcaaggatacgagaaagccttggagataaacggtgtgggttacagagcacagaagcagggtaaaaa
>NC_017304.1:521787
accggcttatctcttccaccagggtgtagagggtatatctcttttgccggcgttgtagagtttggctgtccttgacggcaagtttcatcttcttaccattggttgccatctctcgttccgttacgagagccacgaattcgttcttatgattggtgtaatattcatccagggcaagtttaatttggccggtctgctcctgatactggcgcagaacttttacacgctgtttagccagttttatcttgacgtctttacgcttttgaattgtaaccttgcgcttgttcttgcgcccttctagttcggacatggtggtgcccaagttcttctgaatttcactctccagtatggcccggttctcagtagagaggaaaatggttgccgtctggggcatgtcgccaatggcccgaaggcagcgcaaggaagactggagaaggaacaccttgctgcggggcctgcgatacatggctgtagcaaacaggctgcgacagttccatccttcc
>NC_017304.1:531790
ggctgccgaaacgtgccgctgtcctctgtcgggtttccacagaagaccaagcagaagggacttctctcgatacccaagcggaaatctgtacagaggaagcaaaaaggcgcggttaccacgttacagaagaagacatattcaaagaagacggctacagcggagcactggggattgatgcgagaccagtgctccatcagctttgggagaaataccaagcgggagaatacgacgctatcttcgtctaccgtcaagacaggctttcccgctctcttgccctttttgccgccctgcgggacgaagcccgaaaagtaaggcggtgcggttttaaaggagacggctttattttcgtacaggggtctaacgacgacactcccgaaggtaaactgcagtcaaacatcctcgccacctttgcggagtatgaaagggaagttatcaagttaaggacggtaaccggaaagaaaaagctggcaaaagcaggcaagtattccggcggttctcag
>NC_017304.1:534596
aaaaaattcctcagataaatgacgacattctgaccatcgctgaagcaaaagaagaattggcaaaatatataagaaaggcgtagtggacttatggtcaaagatataacattaggacagtattttcccggagaatcattgatacacagagccgacccgagagtaaaaatcattcttacactggtgattatggccaacatatttttcatagattcatatcttgcctttgccgtgtttacatgttttgttgtcatgacggttcttgccgccaaagtgccttttatttacacattgaaaggattaaagccgataatacctgtaattgtgtttacggctctggttaatatttttaccactccgggtactgtagttttgggatacggagcgattcacattacctgtgaaggaattgatacggcggtaaaaatgagcctgaggattgcgcttttaattatcagttcctccattatgactctcacaaccacccctatatcccttacgga
>NC_017304.1:539201
tgcaatctctgtccaagaagtttggcgatattgccgcagtaagcggtatcagctttgaagtaaaagaaggcgaagtattcgggctgctgggggaaaacggagcggggaaaactacgaccctgagaatgcttgcgactatgcttaagcccacttccggcactgcaacaatggcgggctgggacattgtaaaagaacccgaaaaagtaagaagcagcataggaatacttttcggcggagaaaccggactttatgacaggctgacatgcgaagagaacattgcatatttcggagaactcaatgacatgagcaaaactcaaataaaagaaaggattaaagaacttgcaaaagttttcaacatggaagagtatttgaagagaagagccggaaagctctcaaagggaatgaaacagaaggtggcgtttgcgagggccatagtgcatgacccgaaaataatgcttttggatgagcccacgtccggacttgatgtcagcgcaacaaga
>NC_017304.1:555582
tatgatattcttaatttgggtcattgatagcatcctccaatcctccttgtacacgttttctgctcatatacaaggatattattttggtgtggtgccttcaatggccttttgcaattatggggaatttacttttgcaactttgtccatttttattatgcaacaaatacaataggagaaaaaggaataaaaggctttgcttctgatattaaaaatgctatcaatctaaaaattggtgttaagggtgcagataagacaactacacaacgattaaaaactaatttacaattgtttgctgaaaaaggaacgagtagtattctcaatttaccaccgtatattgacaatgcaggaaagtttgtgaattggacaaagcaatttgaaaaagtgaaagtaccactaacaacagaacaagttgataaattggttgcgctagctaaaaagtttggagtaaaggtagaagcttctgcaagtgatttagctgggcatacaggtaaagcaggtac
>NC_017304.1:561776
atgtgagggtaaatccaagtgatgttaataaaataacttttattgattagtgagatataaattgtgtaagtgccaaattctgaaagtactaattggcaaaataataagatacagttaataagaaatggacggttcttagcctgacatcagacaaagaaccgtccgcattgttttaactattcaaaatatgcccatttgaagattacgaaaccaagttgtgaatgtaacactcccttaagattcggtgatatgactataggatcagtatagaagtacaaaggagctattgcggcgtcatccataagtatcttttccgcatcatggtacatttgaatgcgtttagccgggtcagtttctcttcttgctgcggaaataagttcatcatactttggattgctgtacatggcattattctgaccgtttccggttgtaaatatgtccatgaaagttgacggatccatatagtctccgatccaaccgtttctgtttatattgtaaac
>NC_017304.1:566190
ttggcagctaaaacaaactcctgctcctttagtgccaggatctgaccgcgcactatccttgccatatccacccagtaaagaagggccagaacgaagaatatacttattagccccacaccaaggttttttagaaatttgggagcactggcggaatttaaaaaattgtctatcggtgtctttaaggcaacctgcagcaaaataactataagtatggtcggaactgaataaacaatgtctatgattctcatcatgacaatatcaacccagccgccgaaatatcccgagattgcaccgtacagaataccgattattgatatcatgatggctgcaacaataccgacggaaagagagattcttgcacctatcattgttctggtaaacaaatcccttcccagactgtcagtaccgaatatatgctgtgcgtttggaggcagattttcactgcctttgtttatctgatcatattcgtaaggtgagagcatgggcccgattattgcagc
>NC_017304.1:571798
ttgacaaaacagtgctttttgtatatactgtatatagtgtatatatacagtattgattggaggcatcgccttggatatcatattaagcaatgtgagcgaccggcctatatacgagcagatatataatcagataaaaaacgctatcatctcgggcgagcttaaagaaggagacatgcttccgtctataagggcgcttgcaaaagaccttcgcatcagcgtcattaccactaaacgggcttacgatgagctggaaagggacggatacatttacactgttgcgggaaaaggctgttatgttgcgaaaaagaatatggagcttattcgagaggaatacttgaaaagaatagaggaacatattcgtgaaatacagtgtcttgccaaagtctgtgatctttcccgcgatgacatttttgagatgtttagcatcatccagaaggaggaataagaaaatgaatgccatcgaaatcaaaaatttaagcaagtcttatccggggtttgag
>NC_017304.1:575481
tgctggtccatccgtagactcccagataagagtttccgtttggctgatagttgcaggaataagttaccgttatgtatccaagttgatcatgtctctttgtttcatcgtatttgaaacctttacggaaaagaatattgttgatattgctccattcgcagctgaacgcaccaccgtctttgaggaccatggttccgtttccggtgtctttccagtactcaaagttgtacccgccatgagtacccgtctggtttgacgtaattaccacatcagcgcgtacatttaccggaaacaaagtcagtgaaacggtaaaagtaattaaaatcaggaaagttaccagtaatttttgtctcattttgctctcctttcttcagccgattatcatccaagtttggagattatacgaagaaggtatctgtgcaacatcataagatcagtggaatcaactttgccgtcgcggtttacatcggcattggcaagagcggttcctgaaagtctggtta
>NC_017304.1:576881
tgctggtccatccgtagactcccagataagagtttccgtttggctgatagttgcaggaataagttaccgttatgtatccaagttgatcatgtgtctttgtttcatcgtatttgaaacctttacggaaaagaatattgttgatattgctccattcgcagctgaacgcaccaccgtctttgaggaccatggttccgtttccggtgtctttccagtactcaaagttgtacccgccgtgagtacccgtctggtttgacgtaattaccacatcagcgcgtacatttaccggaaacaaagtcagcgaaacggtaaaagtaattaaaatcaggaaagttaccagtaatttttgtttcatttttctcccccttttttagatttttttataaaaatataaatttatattaataatttttttaagcaattctgaaaaaatatatactttcccttcgcctgtaaattgacagtgttatggattttttataacagcgagaaaaaatttacac
>NC_017304.1:582428
cgggctgcggacttatattgtttcggatgaagggcgggaggttacactgtttcgtgtcggcaaaggagagacatgtgttttgtccggttcctgccttatggattcaattgtttttgacgttatgatagaggctgtggaggatacggaagtgataataattccaacctctgtgctgtcacaaatcatgaaggaaaatccccgggttgaagtgtatttgtataaaactgccatggaacgcttttcggatgtcatgtggacaatgcagcaaattctttttatgagagcggacaaaagggttgccatttttctgtgggatgaattggccaaaagcaatcatacaaccatatatctgacccatgatgaaattgcccgttatataggcagtgcacgggaggttgtaacaaaagtgctgaagtactttgccagggaaggcgtagtgtctttgggtagaggaaaaattgaggttattgacaggaataaactaaaaaaatatctgtaat
>NC_017304.1:585380
gcacttttggcattgatagaacaaatggaactggaagatgatataaaaataattgaccttcctgaaaacaaagcaggtttttatgtggtattttccaaagcggcaagcaattttgcagaaaaatacaatgaagcagtaaaagatatggatttggaaaaagagtatcttgacatgttggcaaaatatattgacatatcaaagctgtaattgtgtttattatacttttagaatctgtcaaacaactgatgttgtttatttgcgtatacgacacttttgaatgttttttagtcaattcttttctttccaaatcaaactcttgggggaattataatgagatttttaccacaacaaaaagataaatctttaaacaataattctgaaacaaagaaagttgaatttggacacgtaaaaaaactatcatcacgtttttctgtgccgacgataatcagtgttatagcttttttgattgtgtataattgcgctgctgcaattattgctta
>NC_017304.1:598477
aaaaacctgctgcatttttatacaaaacggcacggaatatgacagttacctatttaaagaatttaaagcgccaaagaatttctgcaatggaatacctgtctgagaatattccccaggatgacactgacttatgtgaaacgctcttgatggaattggaccgaaaaatcgatgagacagcctataccggacaagtaatcggcaacttgaatacaaaccagcacaatctgtatagacaacgttatgtcgaaggcaagtcaatcaaagaaattgcttcagaagagggtgtcagtgaaacagccatgcgtatgcggttggtaaggctgagaaaagaaatacaggatatcgtaaaaaaattaaaactgggtgaaaagtaagttacattggacaagtttaaatatatataaaatgtaaagcgctttacgttgaaagtggagggaattcattatgaatgatattttacggcttagaaaggaattggaaaaagcagtgctgcgaaatga
>NC_017304.1:613365
atactatcgggaaaggattcctctctttaatgacacggattgcagcctcaaaatctccgttgcctacatggcgcaggtatgattggatgtcaatatttgcaggacatgtcattacacagggagcgacacaatctgcgttgtggtcggaaagaagctgctccagacgtatttttctataattctcaagttttggagtgttggtgcatattaccataccttccttaatgggagtctgacatgctttgacgtctctctcaccgtcaggggagattaaggtaaccacacacaatccgcaattgccgtttgacctttcaagcctgatatcatagcacaggtgcggaatgtgtatatcctcctgaagcaatgcttggaggatggtcaggttgtcatatacctcgatttcgcgtccgttgacggttactttgatgcgattatgattttctagtgttttcatcttcttcacctcaaaatacatttcataaatttttcaaaatatattt
>NC_017304.1:614972
ccaaggggaagcacttttgaggtggtggatttctacaccggcaaatccttttttgtaaaacgtacgggcggttcaaaccatgccgactgtgaaactcttactgtaaaagacactaatataatgaaggaaatatggggtggcttcagctgggtaagaagacctgtgataatcaaatataacggaagaaaaattgccgccagcatgacggcaatgccgcatgcgggaaatgacagcgccccgggtggtgtctggacatcgtggaggagcggagattacggcgcgggcacaaactatgactatattaaaggcaatggtatagacggccactttgatatacatttttacaacagtacaaggcataaggacggaaaactggatccaaaccatcagcagtgcataaaaatatcggcaggggtgcaataatgggttcaatagtatataaataggagaattatttaaaaatccaaatttttatgcaggttatatttaattatagcctg
>NC_017304.1:616739
gagctacaggtatgcatagaatttgatccacgtataaatcagtggggtctattccgtagtttgaatacaataactgttggggagttatgttaaagtaagccgctattgactccaaagtgtcttccggccttaccacataatagtttgttgtcggacacgaaggatatatttgcatggttagcggaatacatatttgctgacctactcttaaataatagggatcaatatcagggtttgcattaataatgtcctgtactgtggtcccgtatattcttgctatggcagccagtgtgtctccggcttttatcgtatagggaaccgaacctgtgggacactgcctttgatagtacggaaacataaagtatcacccctgtaaatacactgatattatagtatattaatttatgtaaattttgttacaatgaacgctagggatatcgagactttttggagttgctttgcttttttgaagaagacaaaaagaaagccggaagaaagtt
>NC_017304.1:617660
cagtccagaaaatgctgtggagaatatgaccggaaccgttgaaggccaactgattttcccagtattttatatatttgaagtcattgtttttccgcgcttccaccaggttgatttccgccctgttcaggccatcgacataagccttgtggtgcatgtcgtgatgaattcttaaagcctccgcactgattacaggctccaatgcattgtaagggtagggtagaggtggcaaccgatgctgtccgggtgctatggacatcattgcatactgcattgtataaatcgcctccggtaaagtagttcacaatgctatattattcttttgagcatcggttggtgtaaaaatagttttatagtccggttttatactccccagctatgtattttccatttgctataaggagtttcttttgttaacacgtagcctttgtcgtttatatcgctggtgtaacttgcttcaacccaatctattgcccctttgtatacaacatggaatataatca
>NC_017304.1:619521
ttattacaggattgggaatagcggcagcgttgacaggcgggatgttcaaaggaagaacttgaagtttttaaagaaggaacagaagctatagataatgaggtgacaatatcgacttttaataaacatacaatctataaaatacaggacttaaacttacatgatgctgaaattgctaaaattacttgtgattataatatgcacagaatagaaatacctgtaaagttatgtagggataataatagctataaagaagcagtaattatatttgaagatgtccagtatgcagatattagcttttatgagccttggggagcaggtatatatataaatgaagttaatgttaatgacggtacggatattattaatagacttgttgaatatcaaagaaatagtgagagcttttgtctgagtatattattaaactcaggtgatagaattaacatattgacttctaaagtaatttattcagatattcaaaagtaagggagaaactctaaatg
>NC_017304.1:625909
ctatttgccacaacctttgctaccgagtcatcaacagagcgtacaattcttcgtttattgtataaaacaccgtttaacaagggcgattttaacgacagcatttctgaatcgtcctttattatgggcttgtcggatatattggcgcttgtcataatcagaggtccgcaccttttgacaagcagcatgtgcagaggagtatagggcagaaaagctccgcagtatatgctgccctgacaggcggaaggtgccatggagttgttttttaaatacagtaaaacaatgggccttgcctttgactttaaaagttcttcttctttttccgatacaacgcagtatttgcgtatggagtccaccgattcaaacattattgcaaatggctttgcttcacggccctttaattctctaagccttaaaaccgtatcttccaaaaaaggagaacaggcaaaatgatagcctcctatgccttttacagcgattattccgccggattctatgatatt
>NC_017304.1:632866
ccatttcatatatccgacagtgtatatcagtataaggcttccgatacatcccacaatgaggaccataacagcggaaagcctgtcgaatacaatgtccgaatgaacattgataccgtgtttttgtgtaaattcaaaccaaagaatcagagcggtttgaacagctgcaaaaattgatacaatgaactttttgttttttatgcctgtaaatattatatatgcagcaataaggacctccgccagagatatggtcatgtcaataatattcctgttttcaatggacaaagatattccatccttaaaataccgacataccacaaataatgtcagtatgccggtaataaaggcgaaaattcttactattatatttcttatggcatcttttcttactgacaaaacagtgacagatgccaacagcggaaacaatatcaatattaaaattgcattcatattttatctccttgcacaagataattgcataaggtattttatgctggttttaa
>NC_017304.1:672275
gaagaccatctgaaggaattcgagtatgataaaaatggtaggctcgtaaccacaagggattaccatgacggtaatgttgtgcatgagtggaagcagacatatgatgctgcaggcaacatttttacaaaagatgacgggcgtggaaatgaaacagtatatatttacaattggcgcggtcagttaactgaagtcagactgttggaatttgactctgtagacagcagcggtcagaagagatataaagatgtaaagactttgacacgctatacctatgatgctaacggcaatatggaatcccaaagcttcgagggaaaaccggctgttgaatatgagtacaatgccagaaatctggtaaagagaaagatttatccgggtactgtcaataatgttgaaacttacggctattatgaaaatggagcgctaaaacagaaagttgacagaaacaacgtaatcacaacatataagtattatccgcagggctggctggccgaagagaacgc
>NC_017304.1:677554
ttttacgcatcaaatacttgatatgattgactcaagggattatgagactgtttgcgagtggttaaaaacatatccaaatcttagtgtgatatcaagagatggatctgttatctataataatgcaattgcaaatgcacacccggaagctttacaaataagtgaccgttttcatttactgaagaatctgacttcctatataacagagtatctaaaaaagagattaaagccgcaagttttaatacaagctgtcagtcaggaaactaaagagataaaaacaataagacaggcagatgaaaacagaaaacttacattgaaagaaaaatatgaaaagataaaacaactcctattagaaggaaaatgtaaaacagaaatttgccgaagcttaaatatggatatacgagcttatgataagctaatggcaatgacggctgaaaaaagggaaaagtcattccagacaaaaaagatgatcatacatgaagaaagagtaaagcaaaaaatgg
>NC_017304.1:682126
gaaacatatgccgtaaaatatgtgcctttaaaagaccgcagcggtgaagttttaggaatgtggtttgtcggtatgccaaaaagcaatattggcagcaaggacagccagatacttatcatgaggatttcaattgttgttatttccgtattgtgcggtatattgggctgcgcattgttaatgctttatgtaaagaagtttttaaacgatatagatacccacaaggtttcattccttgaatccaattcaagcggtaataaaactcagcgcaaagttgtaatgttatcattattccttataggcacgtttttcctgatttggtttactgtacagggcttcacaatcggtaatgtggtcaacaaccttgaagacagtaatataaaagacaggctgaatgcgtgttcacaactgggagaaatgttaattaatgaaatgcataaaggggagtggacaattaagtttaacaaactttataagggttcccttcttttgaatgatgacac
>NC_017304.1:685631
gcagtggagtatgtggtttaattcgaagcaacgcgaagaaccttaccagggcttgacatccctctgacagctctagagatagggcttcccttcggggcagaggagacaggtggtgcatggttgtcgtcagctcgtgtcgtgagatgttgggttaagtcccgcaacgagcgcaacccttgtcgttagttgccagcacgttaaggtgggcactctagcgagactgccggcgacaagtcggaggaaggtggggacgacgtcaaatcatcatgccccttatgtcctgggctacacacgtactacaatggctgctacaaagggaagcgataccgcgaggtggagcaaatccccaaaagcagtcccagttcggattgcaggctgaaactcgcctgcatgaagtcggaattgctagtaatggcaggtcagcatactgccgtgaatacgttcccgggccttgtacacaccgcccgtcacaccatgagagtctgcaacacccgaagtca
>NC_017304.1:702722
ataaattgttttcggagaatgaggaatacagtctgaaaaatttaataagaagcatacaccatttattaaagtacgaaagaattttgcagcatcagaatacgtttgtgataagctcttttattccgccgataaataccaaagcgtttggcagcttgtttgacggcatacctggaagcggcgggaatctttttgaaaactttgtgaaaggaaaaaggaagtttcccgtttggataaatattgatattacgtcaagatatccgaacaacaaatatttagacggtgatagcggtttttcggaaagacattttaatgatatggaaagagaaaaactcatatctttgataaatgagatacaggacatgggtgttggaattataggacttgccggaggagaacctttacttagaaatgaccttgaagaaatcgttgaaaatattgatgacagaagtgtttcttatgtctattcaacaggatacggtttgacctctcaaagagcgagg
>NC_017304.1:706975
cctacaacacctgtaacaacaccgacagatgattcgaatgcagtaaggattaaggtggacacagtaaatgcaaaaccgggagacacagtaagaatacctgtaagattcagcggtataccatccaagggaatagcaaactgtgactttgtatacagctatgacccgaatgtacttgagataatagagatagaaccgggagacataatagttgacccgaatcctgacaagagctttgatactgcagtatatcctgacagaaagataatagtattcctgtttgcggaagacagcggaacaggagcgtatgcaataactaaagacggagtatttgctacgatagtagcgaaagtaaaatccggagcacctaacggactcagtgtaatcaaatttgtagaagtaggcggatttgcgaacaatgaccttgtagaacagaagacacagttctttgacggtggagtaaatgttggagatacaacagaacctgcaacacctacaacacc
>NC_017304.1:722976
gaccggcagataaggcaaagaccgcttggacctttgctttgcgccataaacaaccttggggcggaggctttttccaccagaaacaacggaagagcgcctgtggtggtgaagggaaagcttaaaggcggaaggacagagattgattcggttacatcccagtatctttcgtcaatactgattaattcacctcttattccattggataccgaggtgattgttacaaggctcaacgaagttccttatgtggacatgacgttgtggtggcttgataaactgggaataaagtatgaaaatcacgattacaaaactttttacataaagggcggccagcgttacaggcctttaaacgttacgataccaggggatttttcttcggcaaccttctttgccgtccaggctgcaatatcgggagaggagttcgtgctggacaacctggatatgacggatccccaaggagacaagatggtgttttccatacttgaagatatgggagccaaggt
>NC_017304.1:724159
aacttgcaaaggacggtttacaggcaatagaaatgattatttccaaaaagcccgatgtagttgtgctcgatattattatgcccaacctggacggtttgggggttctggaaaggctgtcaaccatgcagcttgaatacaggcccatcttcataatgctttcagcaatcggacaggatgtgtttgtgcaaagagctgttaatctcggtgcggaatactatataatcaagccttttgatgtggaagtgctggtcacgagaataagacagctgtacagggaaaagacaacgtccgttttctcaaacaagccgattatcaagaattccgagcttttaagcagcaacgttgacaaaaactatgatcttgaagtcgaagtaaccaatttgatgcatgaggtgggtatacctctccatatggccggttatcagtatcttcgtgaggccgtcatacaaacagtaaagaattcaaaagtctttacgtccgtcacaaagaatttataccct
>NC_017304.1:725888
atgcttaaaaattagcaatgcttaatccccaaaagatttggcaggcaatttttcaatcgccctctacttttattatatcagagatattaaaaaaagtcctatttaattatcaaaaaatgtttgatttatctttattcctgtttacagtcaaaacaggtttttgtatactagaattaaactttaaaagttttaggcggcaagtttaagaaacaagaggtcgggggatgtcatgagaacaattcatgttgatagtattactgaagctgtggaaaagctttgcatggactcaaattattatcttaacgatgatataataaatggcttggaaaaagggcttgaaaaagaagaatcggacaatggcaaagagattttaagcaagattattgagaatgcgcagatagcaagggaaaaggccgtggcaatctgtcaggatacgggaatggccgttgtttttatggacataggccaggatgtacatatcacgggaggtaacctcactg
>NC_017304.1:733159
gccagaagtccaacccaccatacggccggatttcccattgtaaatatttttgaagtcataccgggttcaaggtcgctaccgaagtagaacgccatgggttttgccataataggccattcccaccatgcggactggtacgggtgttccgcttccagttttgagtgatattcaaacatgtgcttggagttttcaataaatacagtgattcctttgttgtccccgggtaccagcatataaggaatatatgacaggatgtaaattaccagaggaattataataaagaataaaacacacgctcctatcgtaatgcctaagtttgaaggataatcgccaatccagagaggtttctttttggatttgccggttgatatctttctatattcccaaaactcggttcccttgtttacaaagaacagaagggcaagtccggcggctccgtaaattgcaatccacttgctggcggcgcccaacccaaagaacagtccgcttaggaacaaagg
>NC_017304.1:736999
ttttgattttccttcccttctttccaccacttcgaagggaatggaggctcttttgtatccaagccaggcggacattcctctgaaaaaggtgttgcgctccggcatgatgcgccatgaagccaccactttcgaatcaagaagtttgaaatcggatgcgccgtctaagttaaagcccgacaaatttttcaatattgagtagaataaatgggcacccaccttgtttgtaatactttccttaccccttgaagactttacaccttccacgacgtcataaccttcttctctccacattcgcaccatttggggaatgatttccggcggatgctgaaggtcggaatccataaccacacaagcatctccgtgggcggcttccaacgccgcacaaagagcggcttccttgccgaaattcctgctaagtctgatggccaggacattcggaagatccacagaaagccttttaagctcttcccacgtgttgtcccgggacccgtcgtccacaa
>NC_017304.1:744260
ttgcatcaatattttgtgaaaattgtactaaaaattgcattggtttttgttgctctattgctgtgttgatgcattgctgtattggacaaactgagtttgaacttagattttgttggaacttgcatttgcagtgttgctttgacgtaaaaaccaaatgtcattttgtaaatattaattaaatgttcattttaacttaaattctaatgttattggagaggatagtatgagaagagctgttgtattgttgtccggcggactggacagtaccacttgtttgtcagttgccttggcggaaggctatgaggtttatcctctgtcctttgattacgggcagagaaacagaaaggagcttgagagtgcaaaacaggtagttaagtattttaaactaaaagagcacaaaatcgtgaagataggaaatgtgggaggaagcgctttgacagatatgaacatagatgttcccgattataaagggcttccgaccatacctgttacgtatgtgc
>NC_017304.1:748869
gcagtggagtatgtggtttaattcgaagcaacgcgaagaaccttaccagggcttgacatccctctgacagctctagagatagggcttcccttcggggcagaggagacaggtggtgcatggttgtcgtcagctcgtgtcgtgagatgttgggttaagtcccgcaacgagcgcaacccttgtcgttagttgccagcacgttaaggtgggcactctagcgagactgccggcgacaagtcggaggaaggtggggacgacgtcaaatcatcatgccccttatgtcctgggctacacacgtactacaatggctgctacaaagggaagcgataccgcgaggtggagcaaatccccaaaagcagtcccagttcggattgcaggctgaaactcgcctgcatgaagtcggaattgctagtaatggcaggtcagcatactgccgtgaatacgttcccgggccttgtacacaccgcccgtcacaccatgagagtctgcaacacccgaagtca
>NC_017304.1:760024
ccttgggaaaataactttcaaggacggatatttcaaacctgtcggatgcaatgggtggtttaaaaaaggtaaagagcaggctgaatttgatgaacagccggtcgaggcctgcgaagctgttttaacctatttagaggcttttgaattaacgggaaagacaaagtatctggaaaaagcaaagatatgcaatgcatggtattcgggaatgaattccaaaggaatacctcttgttgatcctgagacgggaggctgctatgacggccttacccaaaaaggagttaatctgaatatgggcgcggaaagcctggtatcttacataatatcatacttgaaaatgtctgaaatcaaatctttatagtcaaatctgtcaataaaaaaagaatattcttttaagcagcctttatatagctttgatgcacataggtcattttagagacaagataggcttctttgattagtcacagtaatcggaggtgtttatcatgttgtatccgtataaa
>NC_017304.1:762950
agactcttttggaactattggattttttagccacatggcttgtggagcatatatataaacaggataaattgattgcagagtgattttactaaaaaggagagacaaaaatgaatcaaaaagctttatggaatttatcttatggggtctatattgtatctgtctgggacggagagcgtccgacaggatgtgtggtcaacagtgccatgcagattacggcggaacctgcaacggttgcaataagtgttcatcatgacaactatacaaacggatgcattgaaaagacaggcaggtttgcaattaccgtgctgtctgaaaagacggaaccttcaattataggaacttttggattccagacaggcaaagaaattaacaagtttgattctgtaaagtatgatttaaaaaacgatatgccaattgtaaaggatgggtgtgcttatcttgtctgcgaagtgattaacaagatggaaacaagcacccatactgtttttttgggaaaagta
>NC_017304.1:773474
gatccgtccaaattccagagtgttgcagatgaccctgaaaacaggcataaagttggagttgactgttcgggactggtagcttatgtgcttaatgaagcaacagaaggagcgattcacaaaacccacgggcaaaccggttatgcaaatggaattagtgcggcagccctcacaaacactaaacttggacagaaaataaccagggcgaaagatattgttccgggagctataatgaatactgatgacggcggtcatgttatcgtaatatatgaagttgtaaaaacaaacggaaaagttactcaaataaaatatgcacattctaatggcaaacacgggcctcataaaggatacattgacataggagatgaaaatcaggacttggacggaagtgcacaaacgtggcatgatatttcatatacggaccaaaaagctaaagagctttatacctataccattttgcgtaatgaagtcatagaatatttgaaaaaataaaactattgtgg
>NC_017304.1:783595
taaagagtctttgcctgatatttccaaatatccgcctcaggtggaagaaactacaggcacttttatagaaatcttttcttccactgaaaagtcaggagagaaaaaagacggatggcttcttgatgtggcaagggaatttaacagagccaacatacaggtaaacggtaaacctgtttctgtcagaatcagaggtattgcctcgggtttggcgacagactacataatttccggtaaatatcttcctgatgcctttacaccttccaacgagctttggggggaaatgatcagggcaagcggggtggatatatcccttgttgaaaaaagacttgccggtaatgttgcaggagtgcttctttcaaaagcaaagtatgaggaattgcttcagaaatatggttcaataaatttaaaaaatattactgaggcggttgcggcaaacgaaatagcaatgggttataccaatccttttgcaagttcaacgggaatgaactttcttgtttcaa
>NC_017304.1:785276
tcaggagggaaaagaaccgtcaggaaagaaatcttaaatttcaataaaacatttataaaaaaaacatataaaaaacaaaggaggagtaaatatgaaagtcaagctaaagggcacatttttacttttgattttgattgcagcgctcttgtttaatacggtctgttcaagtgctgcagagagcgtactgcaagacaggaccattgatgacatagtgaagagatatcaaaacaatccgtttcgtattaatgtgtccgtttctgacatatatgaaattgagcccaaagctgagcctccttatgttgcaggaaaattaaaaagtgactatttaaaggaagcattaaattgtgtaaattttatgcgttatctggttggattgccgaatgatcttgttctggacgacaattataataattatgcccagcatggaacagtattactggcaagattaagaggtatagctcattatcctcaaaaacccggtgatatgcctgatgaatttt
>NC_017304.1:793388
cgctggatacaagtgctcaggccggttggggacagatgctgcataaattcgtagacaccaatgtttttcaaattagaaatatggcttcatcaggccaatttgcaagaggtttcagggatgacggacagtttgaggcaataatgaagtacctcaagcccggtgacatattcatattgcaatttggtataaatgataccaattccaaaaactcaacaaccgaagcgcaatttaaggaaattatgaccgacatggtggtaaaggccaaagctaccggtgcaactgtggtattgtcgacaccacaaggccgggcaaccgactttaattcatcaaatgtgcatgattcccaaggcagatggtacagaagggctactatagaagtggcaagagaacaaggtgtccgattggtggaccttaatgtattaagctcggcatatttcacatcaataggtccggaagcaacgcttgcattatatatgccgggagacaccttacacccgaat
>NC_017304.1:803357
cgggaatctgggcctggaaacatcctcacagcagtgacggctcggtaacgtatacgaagctcatgggggatgtgagattgtttaacgtcgatttcgaatatgaaccgggaaagtctgttttgcatgatatcagcctttatgcgaagccgggtcaaaaagtggcgtttgtcggtgccaccggtgccggcaagaccacaattacgaatttacttaatcgcttttatgatattgccgacggtaaaatacgttatgacggtattaatatcaacaaaatcaaaaaatcggatcttcgccgcgccgttggtatagtacttcaggataccaacctttttaccggtaccgtaatggacaatatccgctacggcaaactggatgccactgatgaagagtgtattgcggccgcaaaacttgcaggtgccgatgactttatacgccgtttgcccgacggatattatacaatgcttactgaaaacggggcaaatctgtcccagggacagaga
>NC_017304.1:812870
catctttacgatcttttacataaactgggcggacctaaaggtattatcagacagtgtgagtttttcctttacagtgacagggacaaacaggctgtctacaaatgtttggagagaggatacaaatatcctgaggttacaagctggataagggcgacaaagagcgatttccagctggcaaaggacatgggaatgaaggaaagcggtattcttgtaagctgttccgactatcatatatttaagaagctcaacatgacgagaaaacaggcgctggagcactatatgagcattgtaaagagcgccatagaagtgggaataagaccaagatgccattttgaggatattacaagggctgatttttacggctttgttgtgccttttgccatagaacttagaaaactcatggaagaaagcggagtgcccatcaagattcgcgcatgtgacaccctgggctatggagtttcatatccgggtgccgcactgccaagaagtgttccgggaat
>NC_017304.1:814751
cagggaagagagaatgactgggtggaacttaagcccgacgaggatgccgagtatgacgaagagattgttattaatcttgacgagcttgagcctcttgcagcacaaccgcacagcccggacaatgttgcaaaggttaaggatataggtaagataaaggttgaccaggtggcaatcggaagctgcaccaactcttcatacatggatatgatgaaggtggctgcaatacttaaaggaaagaaagtacatcccgatgtcagccttgttattgcaccgggttcaaaacaggtgctgacaatgcttgcccaaaacggtgcgctggctgacatggttgcggcaggagcaagaatactcgaaagcgcctgcggaccgtgtataggaatgggacaggctccggcaaccgatgccgtttccttgagaaccttcaacagaaactttgagggaagaagcggtacaaagtctgccaaagtttatttggtaagtcctgagacagctgcggcaag
>NC_017304.1:819722
tgttgaaaaagccctgccgttttatcggacttgactactcaagcacggtaattgaagcgtcaaaaaagattgcccaaaaccttggctatcgaaatatggagtttaaagtgacggatataagaaattttcacacttcggaaaagatacacatggttataagtcttcatgcctgcaacacggcaacggatgaagccatagctttggctgtaaacaacaatgtaaaagccatggtcatggtgccgtgctgtcagcaggagattttaaagcaatattcatatccaccctttgaacctataataaaacacggaattttaaaagcaagaatggcggatgtgattaccgacggtataagggcgctgattttagaggctttgggttacaaagtttccattgtggaatacatatcaccgacggagacaccgaaaaaccttatgctgagggcagttaaaactcaaggtcctgacgagaaggcacttgcggaatataaaaaattgaaagaa
>NC_017304.1:832336
aagtttggaaaaacaggttttcccgtgcgcagactgttaatccttgcaggtgtttcagtgccggtgatagcaggtgttgtggttctcataataattctggtaaaaagaaagaaagcgagagctgatttgtatgagaatatctgacatattgggaatggcgtttaaaaacctgatgagaagaaaaatcagaactctgttgaccctcacaggtgtgttgattgggacgacgtccattgctgtaatgatgtcaataggggtcgggatggacagagcctttgaaagccagttcagcaggatgggaagtctgcatactataactgtcaccggttattattactcggatggaggcagtgattattattactcggtgagtggcggcactgggaatcaaaaaagacttgacgacaaggcagtcagggattttgaacagattgaaggagtcgaagctgttatgccgcagcttagggcatatctcaagtttgtatcgggaaggtatgtgg
>NC_017304.1:837078
atgcttaaaaggaagcttgcgatttcttttgcaacatttggatttaaaaactctttttgagactgttttattctgttcagtttttcaccgttgttttcaagaagttcgttgactgtatgccttaattttctgacgtctttgcatacaacaccaagattgtacttttgcatataggcgggattgccttcttcctgaccggggagattgcctgtgataataaggggaacattgcaggcaactgcttccatcatgacattcgggctgcccctggtgaaagcaatatcggaggatagcataagatcttgaatgttttcggtaaaaccgtatatttcaaccctgtcgccgaatcgttccccgatggtgcgctcgagccttctttttaagagtctgttacggcctgtgactattttaacccggcagttgaaattcttaagcagtatcgatgcgattctgctcatatttccggaaccttcgccgccgctcatgataaggcattctaa
>NC_017304.1:840750
aacttcgtcaagatgatgaacgacaaggcaagggagctgggacttaaaaatacggcgtttaaaacacctcatggcctggatgtggaaggccactactccacggcttacgagctggccatgctcacccggtatgctttacagaatcctgtttttgcccaaattgtggcaaccaagagtacgacaatcaccaaccgcagcttatatacaacaaacgaaatgctttctctgtatcccggtgcggacggggtaaagacaggatatacgggaaaggcaggaagatgccttgtgacatcggcaacaagggatggatttaagataatttcggtggttttgaactgctcaagcagaagtaaaagggcggaaagcagcaagactattcttgattatgccttcaacaattacaagccttatgagcttttgagggcaaaccaggaactgggacgagtgaaggtgtacaagggaaagaaggattcggtgcccgttgttgccgtggaaagcat
>NC_017304.1:850585
caaggttgaatacgaaggatactggcacagcagtgccgactacagccttacggtaaatacggtgggcggtatccccaaagttaaagttttcctaaacggcaagagaatcaggtttgaccagccgcctattatacaaaacggccgcacacttgtgcctttacgtgcaatatttgaagccatgaacgccactgtttcatgggatgacaagacaaagacggttacggcaaagaaaggcgatacaactatcgtcatgacaattggcaacaaaacgatgaagaaaaacggagtagcaatcgaactggatgttccgccgcaaatcgttaacggcagaaccttggttccggcccgtgcagttgcggaaagctttggtgcaaaagtggactgggacggcagtaccaggacggttacaattacggaaggaaattaagtaaggcctttcaagcttgatttttagatatttcttgtaaatgaaaaagggagtcttgattgcttgattgaaa
>NC_017304.1:858198
caacggaaaagtagcagtatgccattttgtgcataaaataaagtgaacatattatttatcccagggaggttttaaaatcatgtacggaaaagattgcatgtattccatgcctcatatgatgaacattccggcctggcagcagcaataccacccgatggcggcaatgcccgtgcagcagcttgaaaacatgtatccgagaacatattatatagtgtacccgagagtacagcattattgtgatatgatggacatgaactacggctgcttctattgtccgaccaaagaagaacttgacagaatgtgtgataaaatatgtgacgaggttgaagccgatgttgaagctgccatatgtgaagaaatgaaagaagaagccgacaggcagttgggctttggaggaagaagactcttaagggcttttgtgggtacacttttgataagggagcttttaacaagaagacgtccatatggttttccgggatattggtatggttattatggtt
>NC_017304.1:890081
gtattttatgatccaaattagagcgttacaaataaaaaatacaacttataagtgtgcatgagtagaatgaaattaattttatgcatagaagcaaactgtagatgatacaacggactgacaagtatttctcctatataatgggattttgatgatgtaacatatactgcaacatttactttttaatgaaagagagggatatatttgattaagaaaatcgtattactaatacttcttacaaatagttttatgttgacatcatgtttgtataggggaggaccggtgtatgttggtgaagaaagagcggcaaagaaacgaataaaagaaatacttgcagcaattgaaaataaagataaagaagctatgaaagcgttattttccaaaaaggcgttagctgaagtgaatgactttgatgaaggagtagattatttatttgatttctttcaaggcgatgtacagtcttgggaaatagatgcatggtcttcaggcgaatcaatagaaag
>NC_017304.1:895084
tagtaaaaaaataaatgtttctttaccggatgaaaacggaatgactgcagaattggatgtgggtgatggttggttggttagcgatgtaagtggtggtgtaaatgtgacaaatgtgacaccgcaattgtataagtcatttgaagtcacgggaaataaaataccgggcggaacacgtcagactactgttacattgtatccggaattcagtacaacaatacacagaaaagatgttacatatgattcggcgacaggactttatgataatccggaagagaaaaaatatcttgacggaccgtcaacaagggcaaagactggagctgtggaagctgaaggtaatgcaaccacgacacgcaggtatagatgtggaggatgcgtatggattccggatgactcggaggatagctcgagtggtacttgggtgtgtcccggacatactgaaaacatttcggctacattcggatatgttgcggaccaaagagtaattactgcaaaaatatata
>NC_017304.1:900619
ttcaggaaatatcgtaaaatatgtaaatccggagaattacgatccggagaaagatgacggaacaggtaccacatatctttatgactcaatgaaccgtcttatagaaatagtaaatgcagcgggtatagtagtggaaaggaatatatacaacacagcgggagagataataaagagaatagactcagttggttatagttccgcagataatgacaatgacaggcatggagttgaatttagttatgacctggcgggacgtttggtggagataacaacgccggaagcaaagattcatggccgaaagagtcagcaatacacttatgacgcagaaggaaacataacaggagtagttgacggaaacggaaacagcacaaggtacagtttggacctgtggggtaaggtaataaacataacggaacccgacggaaccaatataaaatacgattatgactatgcgggaaatcttgtatccaccactgacggtaacggaaacaccacccgtt
>NC_017304.1:909116
ttcaggaaacgtcgtaaaatatgttaatccggagaattacgatccggagaaagatgacggaacaggtaccacatatctttatgactcaatgaaccgtcttatagaaatagtaaatgcagcgggtatagtagtggaaaggaatatatacaacacagcgggagagataataaagagaatagactcagttggttatagttccgcagataatgacaatgacaggcatggagttgaatttagttatgacctggcgggacgtttggtggagataacaacgccggaagcaaagattcatggccgaaagagtcagcaatacacttatgacgcagaaggaaacataacaggagtagttgacggaaacggaaacagcacaaggtacagtttggacttatggggtaagataataaacataacggaacctgacggaaccaatataaaatacgattatgactatgcgggaaatcttgtatccactactgacggtaacggaaacaccacccgtt
>NC_017304.1:930431
gacggacattttgctttattgggtagttcatatttctgtccatattattgactgtgttgttaaagttaggattcatttggtgttgtggaggcaaatttgggttttgtggaggttgagaattagctgaattaattaccccgttaaattggattgactcttggctgttgttatccgaagcatcttttatgatgtttgtattattttctaatggattggatggcgcaaatgtatctttaacagtattaatgtcattagcattatgtacggaagattggttatatatttgcttaataatgttctgaagctttgcaatattatcatctggaagaccgattgttgcatcgactttgtacgggctgctcaaatagtgttcaattggctctgagggcattgccctgtcaacgcagaaaggaataatagttttattcagtgatgatgctttctgcaattcatcaattacttgtatggatgtatttgagtgtgaagaaaaaataaaaact
>NC_017304.1:931773
gactttgcggcaaacgatcccaacaaagattattgtgtttactgttcacgtcccgacggagaaatgcagtcttttgaagagaagaaagagagccttaccaaatttatagtaaaaacgcagggagcagatgaaaacgttgcctggaaaattgcagaaaatatgatgcacaagttaccggcatggaaggaatattttaattaaaagaagggtgtgcattatcaacttgacattattttgtcttcatgttgtcagtaaatgcgttattaatgctttaccttaaacagtcaatacgttgacattcatcaacttcagtcacgttaagacaacagcatttataagaaaggaaagtaactaatgtatattgaattaagaaatgaaagattgttgctacgtccgttcagtgttttagatttacatacagtatacgaatatgcgtcatatgcagaaaatacgaaatatatatgattcattttcctcataaaagtatagaagaaatacat
>NC_017304.1:946604
tatgtaatcggcattttccctccgggggaaagaagcctgtctgaagggttaaaggttacggcagagcttataaacacccatgtaaaactataccggctgatacataggataagaagagagcgcaaatttgcaggcaggacaatggtaggaacggcaatgcaccttcgcatctttgacgggataagttctaccggaaaaatgatagccaaagttgtagattatctgtttaacgaaatgtttatggaaggcatgacgacagggcacatgatgtttcctctttccaaaaagggttcaagccataaaaaaggcaggtatgcggattttttgggaattaattattatacaagaaatattgttgagttcgtatttgacccgtccctttattttcacgagcttgtatgtgacaaggatttgaccaaatcggacctcgggtgggacatatatccggaaggcatatacaaagtatgcaagaggtactataagaaatataaacttcccat
>NC_017304.1:983110
attttaaaagaccatgggatagactcaatcagactcagggtatgggtcaatcctccaaacggttactgcaacaaagaagagacaattaagatggcattaagagctaaaaaaatgggattcagaataatgataaactttcattacagtgactcatgggccgacccggggaaacaaacaaaaccggcagcatgggccaaatatgattttaacggcttgatgaaagctgtatatgactatacatatgatgtcatgagcgctttgaaagccaacggcataactcccgagtgggttcaggttggaaatgaaaccaataacggcatgctgtgggaagacggcaaggcaacgaacagcatgaggaattttgcatggctcatcaactgcggttatgatgccgtaaaagcggtaagtcctgaaactaaagttatagttcatattgcaaatggatatgacaatgcattgtacagatggatatttgatggaattaccgcaaacggtgcaag
>NC_017304.1:995090
cgcaaaagttgtgattaaagattcaaagggcaatttgctcgaagccgagcagacaggaaacggaccggtggatgctgtttttaaagctataaattctgttattaaagagacggaaaatcttacgttatacaaatacagtgtgtccgccgtaacggaagaaatggagtcattgggtgaagtttctgtgactctcagggaaaaggaaaaattatatacgggcataggtacacataccgacataattacttcaagtgccatagcctatattgatgcaattaataaagctattgcagcaaatgcgagagcacaaaaaaattaatagtagagagtacaaaaattaaaatgcaatctactaaagcaaaggtaaatactttttaggacgtaaaatcagccttcatatcgtctgtgttccttaaaggtaacaatgatatgaaggctgtattttaatttttatttttaagcggaaggatttcttttattcatccacattattatatcat
>NC_017304.1:997345
aagtggagcttaaacgaacagctctcagcattcttaaaggatcttcatgaaagcggtcttcgggggagcctactgcgcggatgacggacttttccatgtcctgcatgcccaaaaatggatcaattataccttcttcaggatggtaggccattgcgtttattgtaaaatcccttaaccccaaatcatccttgatagtgggaattttagctgacgacggtgctctgaaagtggtaatttcataattacagccgtttataacggcagtaaccgttccatgtttaattccggtctcaacgattttgtcaaagatgagctttacgtcttcaggctgtgcatcggtggcgacatcccagtcggcaggaacttttcctaaaatggcatcccgtatgcagcctcccactatataagctttaaaacctctattgttaagagtatcgataatatatgacacatctttgggcatattgatttctattttgcctttcattgcttttctcccc
>NC_017304.1:1009290
aaggatgtatttttgcttcatcatcggcaatttccagccgcctttttggttcttcttcatccacatatatgatttcccggaaggatacagagtccaaaatgtcaaaaaccattttgacatccccatattccatctcaggggttacagatatttgttccgtaccgtttatggcgttgtagtaatttaaaagttcgttgtaaaagccccgttcgggaataaagtttacaagttccgaagtaccgtcatgatatgacacgtttattattccgcatgtcttgtcttcaagatatatttcgcctttggtgccgaagattctaaagcctaccgccggcttttgagtttcaatgcccgaagtatagtacgtataataccctatgactccgtttttaaagagaatatgagcgtttactgacacatacggattgaaatcttctgcctgtggttttccaaaagcctgtacacattcaaccgcaccgaaaatatgcctcattgccgcaata
>NC_017304.1:1011306
atgctggaaccggcttttttggaggaaatgggacgtaccaggactttaaaacagattgcttatgttgaaaaaggaattattcttcctcttatgagtgacactatccagactttgggagttatttaccttgagaccactcatattcctgttgaaatggaactgcttaagatatatataactcaggcggcaacgtcgataagcaatatataccttcattccatagtcagtatcaaaaatgatgagcttgacagaacatacaatgagttgaaacaaaggtatctggatgccatacaggttttgcgtcttacagttgacgcaaaagatgtatatacaaggggacattcggacagggtagcgtattatgcggtaaaaataggcaaaagctttaatctggacgaagagtcgctggaaaagctcaaaacggcaggtattttccacgacatagggaaaataggcattgccgatgacattttgtttaaaaccgacaagctgactgaaag
>NC_017304.1:1014983
ttgaaccggtttacagaatggaaattcctgtatgtattaaaaacaccaacaatccgtctgctcccggaactacaattgtgccgaaaaggaaactggacaacggccctgttatcggcatagcaagcggtaccggattctgctgcatttatataagcaagtacatgatgaacagggaaattggttttggaagaaaggtgcttagtattttggaagatgaagggctgtcctatgagcatattccttcagggattgacaacatgtccattataattgagcaaaagcagctcgacaaagctaaggaagagagagtggtaagaaggataaaggatgaattgaatgttgatgacataaagatagaatatgaccgtgcgctggttatgattgtaggagaaggcatgatgagcacggtgggaattgctgcaagagcttgtactgctttggcaaaagcaaatgtaaacatagagatgataaatcagggttcatcggaagtaagcatgatg
>NC_017304.1:1019838
ttcagggaacgttgtaaaatatgtcgatccggaaaattacgatacgggaagagacgacggagcaggtaccacatacctttatgactcaatgaaccgtcttatagaaatagtaaatgcagcgggtatagtggtggaaaggaatatatacaacacagcgggagagataataaagagaatagactcagttggttatagttccgcagataatgacaatgacaggcatggagtggaatttagttatgacctggcaggacgtttggtggagataacaacgccggaagcgaagattcatggccgaaagagtcagcaatacacttatgacgcagaaggaaacataacaggagtagttgacggaaacggaaacagcacaaggtacagtttggacttatggggtaagataataaacataacggaacctgacggaaccaatataaaatacgattatgactatgcgggaaatcttgtatccactactgacggtaacggaaacactacccgtt
>NC_017304.1:1025767
ggatgtgaattatacatcggattacaaaaacttaggtcccggacgagcaaactgcccgaatacctttgtcggtgaccctgtaaacgtaacaacgggaaacttctatgtgactaaaaaggatatccaaatccccacaagaggtattccccttgaaataaggcgatattacaattccattgaccaaacctgcggaattttgggaaagggctggagaataggatatgaaaccggccttatgagagtggaagacagtcaggatatcctgacggtgtatcctgacggaagcataggcgtatttgagtttgatgaaaaagacaataaatatattgccccacggggaatttttgatatactacaaaagaacgaagatgaaagctttacgttgaaacttcatgacggaactacctacagatatgacaaatccggaaatctcacatcaataagcgaccttaacggtaatgcaatttccataaaatataacggccaaggtatgatttcat
>NC_017304.1:1049928
gaaaattagatgaatgtaaaaggctatttgataaaggtatgttatttgtaatgtttatgagttttgcatttacatttggaatggctaatttatcaccagatttttctatttggtattatggaagtcatttcgcacgttgtgggttattcatggtttatttatctccagttataatttttaagagctgggccaatatcgttaggacgcaatttataatgcctgcaggacaagacaacatttatattacgtctgttataacaggggcaattgtaaatttgtgcttaaatgcaatattaatacctaaatatgcggggataggagcaattgttggaaccatttttgcagagttttctgttttttttgtccagttttgggaaacgagaaaacaaattgtattcggtaagtatttgaaatatgcatctgtattctgcataattggtatcataatgtatatttcgatgtattttgttggtaaaatcgagactggtttattaattagt
>NC_017304.1:1056110
gcgattatgatgtggacgggataacaagcacatccattctttacgattttttcagaagacaaaatgcggatgtctgctactatatccctgaccggttaaatgaaggttacggcatttcaatggctgccgcagaaaaaatgccggagatggacgtggatctggtgattactgttgattgcggcattactgctttcgaagaggtaaaatatattactgacaataacatagacattataataaccgaccatcatgagtgcagggaaagtgttcctgatgctttagcggttgtaaaccctcacaggtttgactgcgcctatccttttaaagaacttgccggggttggtgttgcctacaaactgcttgaagccctttccaaaaaaatgaatattccgggctttgaaaggcagtatcttgaccttgttgccctgggcaccgtggcagatgtggttccccttttgggcgagaacagaattatagtaaagtacggccttcctatgatt
>NC_017304.1:1062204
ccttgttttgcatgggcataggccgcaccgactttccggatggagatttgagtactcttttggattccattaaaaacaagcttatgaagcttgacgacaatgttgtggtttatcccggacatggagagccaactaccattggacgtgagcggaaggagttctcatgaaagtatatgtaaagttggaaggacatgagtttcgatatgagatagagaatatattaaaaatgttctttgaaatggggagtacagagatatcatatcaggaccccggagagaattaccgggggattttgctgtattcacgccttgatattccttacggaagtgacgggctgtaccggacagaaaccgtaatttgtgttgacggggagaatgtattaaaggaaaatcacttctttacggtctcagtacctggggaagattcaaactctttgcttgaagagagaaaaatacaaaaaagagaggttaaaagagaggcatacaaggcactgtccaaat
>NC_017304.1:1072183
attgatttatatgtgttaaatattaaactctcgatcctggtatgccggcaagtagcggtaaaaaggatggagcagggacggatgggaaaatgtgtttagtgaatatttttatgctaaaatattaagcgaaagcaacaatattgatattgtaaaaaaggagcctgatatatgttttaaagggatgataaatgaacaataaaattatacaaagacgaaattaatggaaattcaatgtacaaaaatcttgacaagaaaggattgtgacacatgagaaaaacaatacttatgataattgttgcagctttgctggtgctggttggttgcgataatgtaatgacacagagcccagccgtcacttcgtccggtatccaatccggtgcttcacccgttaacacgtccggcgggcaatccaataattcttccggaagtgaatcaagttatgttgaaacatatacggatgaaagtcacaagcaaatacagtacggcaaactgtcgtttga
>NC_017304.1:1075921
aagcagggtacatccggggaaattttttgcgctgccccagtcaccccagcttttcaagcagcttttgatggttgcaggttttgaccggtatatgcagattgtaaaatgcttcagggatgaggaccttagagccgacaggcagcctgagtttacacagatagatttggaaatgtcatttgtaaatgttgaggatgtgcttaccataaatgaaggttttataaaaagggtattcaaggaggctattaatgtcgaccttgagatacctttcataaggatgccgtataaagaggccatggagagatttgggaccgacaaaccggatataaggtttggatttgaactggttaacctgtcagaccttgtggaaaactgtggctttaaggtattttccgatgccgtcaaaaacggaggaagcgttcgggcgataaatgccaaaggatgtggaaataaattcagcagaaaggaaatagatgcccttggtgaattcgtaaaaacctatg
>NC_017304.1:1092855
cagcggttccggaacaaagcccggtcatcagcctgttacatgcaggcagtgtaacggaactggccaggtgcagtacaagcagagaacaccttttggacagattgtcaatgtaagaacatgcgacgtatgccacggtgaaggcaaaattattacaaatccttgtgaaacttgtggcggcaaaggaagggtaagaaagcataccaaactgaaggttaggatacctgccggtattgacaacggtgagacgatatcattaagaggtgagggcgagcatggaattaaaggcgggccgtccggtgaccttttcataaccatcaaggtgaaaccacatccaattttcaaaagacatggcaacgacgttaactgtgagattcccataacttttacccaggcggcgctgggagctgagattgaagtcccaacactggatggaaaggaaaaaattgttattcctgaaggtactcagacaggcactgtatttaagcttaaagggaaaggaa
>NC_017304.1:1098100
aaatttgttttgttgaagcaaggtggtttttaagagattgagattgcgatttaatcaaaatcgaaatcttgatcttatttttttaagtttcttgcaagacagcgttttcaaagatattatttttattcagggaggtgggattttgctgaaaggaaaaaccgtggtagtgggtgtttgcggaggaatagccgcttacaaggctgtggagcttgtcagcagattaaaaaagcttgatgctgatgtgcatgtcattatgactgccaatgccgtaaagtttgttgcgcctctcaccttccgctccatatgtcacaatcctgtaataaccgacatgtttgaggagccaaagatatgggacatacagcatgtttccctggcgcagaaagccgaccttattgttgtggcaccggcgacagccaatatcataggaaaagttgccgggggtattgcggatgacatgctttcgacaactattatggcagcaaattctcccgttttgtttg
>NC_017304.1:1116551
cgttgagctgggaatgtcgcccgaaaacatttttatcatggatattggaaaagtcctggagcttaccaatgactctgcgaagataaacggcagtgtgaatgccggaagagtgctggttgacggtcttggagtgggagatgtgggaaatatagtcttaagggacagaaaacatttgtctcaggacggacttatagttgtggttattaccatagaaggagataccggcaatgtaattgcaggacctgatgtgatatccagaggttttgtatatgtgcgggaatccgaagacctcatggaagaaataagagaagtgtgcaaagctgcgcttcaaaaatgcaatgacaagaaaaagaatgactggtctacgaagaaaagcattataagagatgccttaagagactttctctatgagagaaccaagagaaggccgatgattctgccaataatcatggaagtgtaaaagtgttttaaaaagtaatagcgttttaaaaagagcccgg
>NC_017304.1:1117772
aagaggttgaatttgaggttgaaatatattttcttatggatgatgcgctggaaatgcttccggtgatattttccgtgttgtaatcattgttaatgcgctttattgtaagaggtattatgctgctttttatgcgtcttaacgcctttaaatattctatacccagtatgttgtttgatgaggagattatttgcgggatattaatgctatgtgcggtgtatttcttcagggctgattcgcgggcggcaggatatgacaggccattgtccagttcttctttcaggaaagatttgtaactttcaggctcttcaacaagaatttgggctatataatcgagagtcttgacatcgccgtgttcacttccaaaacaaatatagtcaactattcctatatcatttaaaattcttacggcgccggaggcaaagtattcggcactggccatggcacaggaaaggggaagctcaattacaaggtctgctcctgctgacaaggccatttttgtt
>NC_017304.1:1118315
aattgccgctcatgacgcatacgacaaagtcagccctgcttattttttttgactcctcaagatggtaaagatgaccgttgtgaaaaggattatattccacaatcaaccccagaaccttcattgatgcctgtcctttcgattagtttgttcggtatattaattatacatcaatgttttggacaaaaaaagacgggccgggctttacaaaccgccttttaataagatgtcattttgcaaagcttggcccgattttacttcatcgattcttcgagggcttgtatgttcgacattacaactcttccttttatgtcacacagcggctggttcttttcagacaaaaccttttcgaactcctgtatggaataatccaattggctggaaagttctctttgttcttccggtacaatatttttgtaaaggttccatacatttttgaggtttgacatatcgctgtccgcctgctcccaattggctgtcattgcgttaagcattgcatttcg
>NC_017304.1:1125292
aaatactcttacatggaggtagtcaatgagacttgtcagtgtaaattcattaaaacccggcgatgaattggcaaggcctgtatttactgcaagcggaaaaatcatcttaaattccggcgtggttcttaaagaaaactacatagagaaatttaaagaattgggaataaacagagtctatatagatgatgccagatttaatgatgtggaggcaacccagcccattgacattacgacgagaaatgatgttgtcaaggtgctgaaaagtgcatacacgaagatacataattcggaggaaatagatgaatttgccataaaagatgccgcaagaaaaatcgttgattatgccagagagtacagagacagaggcataagcatgctttccacggacgttgttgatgagtatgttgttgaacacagtgtcaatgtggcgataataactgcctacattggaaaccgattgtcctatacattcaaccagctttgtgatcttgtcgcaggag
>NC_017304.1:1126740
aagctcctttagcgctgcctgagcctttccataaaaattggtgtcaatgtttcctgtagcaccttcaacttcaacatttctaaaccctgccaaaatgcctatacccttaataaggtcaacggctgaaataacagagccgtttagtttgtatttgtcgtaaaattttggaatacttggttttttgccttctccccaaagccatatggaattggcgggccgaagtcctctgctgactctggccttgttgacaggatgatcttttaaaatatcatagcttttgatcatcatgtccagcaatatttcagtgttttctcccgaagggagataattggtgattttcttttccagtatgtcatgaggtggagtgagctttaatcctgtgtagccgttcttccataccatgcagtgccgataacttatgccgggataaaagcatatactgtcatttttaaaatgcctgtttatctcataaataagctcttttgcctcttctgaggata
>NC_017304.1:1135069
ggcggaatgttttggttttgcacaaggataaaatggatattattaatatttagtagtaattttaacgattaaactatagagaatatattatttcgttttaccaaaaaacacaaaaacggaggtataaaatgagagagaatcataatttgaaagtattgtttgtttctgttgaagttgctccatttgctaaaacgggaggattggcagatgtagcgggttctttgccaaaggctttggtttccatgggatatgacgttaggattgcaatgccgaagtatcagcagatagatgctgatatgaggtacgtgacggattttccggtggatatgggaggaaggcaggcaacttgtatagtacgggaaggagaaatcagtttcaaagcagacggtaaggatttgaacgtgcctgtttattttgtggacaattaccactattttaatagaggcgggatatattgttattttgatgatgcagacagatttgctttcttctgcaaggca
>NC_017304.1:1159242
tccacggtaaaatcacccaatccggaggaaagggaagcgtttgagcttgccattgagctggcaaaaaaagaaaatgttgaccttatcataggtaccgaccctgactgtgacagagtgggtattgtcgtaagaaacaaagaaggcgagtatgtgcctcttacgggtaatcagacgggttgtttgctgcttgagtacatactgtctcaaaagaagcaaagaggagagcttcctgaaaacggatttgtcgtaaagacaatagttacaacggagcttgccagagctattactgatgcttacaatgtggaacttgtggaagttttgacgggatttaagtttataggcgagaaaattaagcagctggatgagtttggagacaaaaaatatctttttggttttgaagaaagctatggataccttgcaggaacttttgcaagagacaaggacgctgttgttgcatccatgcttattgccgaaatggcggcttattacaaatcaagagg
>NC_017304.1:1170336
ttgcctgataaaggagctgctttgaaggagactattgacaaaattaagcccggaacatcaggcctgagcaacatgggtgacggaatgagaagagcctatcatattcttaatggtcctcctccaaaaggtcagatttcaaaatatatagtcgttattacaggctctgtaccgaaccggtggacggcagtggacaataaaaagaatgaaccgaagacagacaacggacgtgctgattttataaaggctgacaatgagtcatacaattcactggattatgcaaaggatatgggaagaatcattacttcaaagggtatcaatcttgtgtttatagacttttcagaagaggatattggcgacgtactggaagaaattgcagcagaaagcggagcaaaaccgttagaaggaacagacagacactattacaaggcaaataatttcctggaacttctggatattttaaacaatatgactttgaagatatattatgatgttgtgcttga
>NC_017304.1:1192735
aagcttttgccgtccgggaagacgaaagcaaaaagaaatattatgtgcttgaaatgtttccttatccttccggaaatcttcacatgggacatgtgaggaattattccataggagatgttgtggcaagatttaaaagaatgaatggttttaatgttcttcacccgatgggatgggatgctttcggtttgcctgccgaaaatgctgccataaaaagaggggttcatcccaatgactggacatggtccaatatcgacaacatgagaaggcagttaaaacaacttggcatcagttatgattgggacagagaggttgccacctgtcatcccgattactacaagtggactcaatggatgttccttcaactttataaaaacggtcttgcgtacaagaaaaaggcctatgtaaactggtgcccatcctgtgcgacggttcttgccaacgagcaggttgtaaacggagtttgtgagcgctgcaagtcggtagtcggaaaaaaagatttg
>NC_017304.1:1204137
aggtccgaacaggcaaggatttttaacaggattttatatagataacaaatacatgggttatgtaagggtggatgaaagtatcaatcccggtgagagtattgatgtgccttttacatggaaagcggaaccgggtgttcatgtacttaaggttgcagccaatgatatattggacaatcttaaggagataagtgttgaaaataatacaaagactgttgccttgacaactcagcaggtgaatttccctgatgtcgtggcagatgaaattacatggacttgtggagacaatgtaaaaatagacagcgaaagtccgtttggatataaggttaagatatccaatattggtacgaaaaaagcggagaaattctttgtatccctttatgttgacggagagtggacagcaaaacagcatataaatgttcttgaagcaggggaaactcgcgagcttacttttatcgtaaaacccaaatccggaaagcatgaggtaacggtaaaggttgatg
>NC_017304.1:1242757
tggttgctcaaagagattggaacttcggttttgtttttgggaattgccataacttttgtggttgcagtaatgctttatgtagtaatatatggtattaaatgtattctttcttactggtatccggcaatgttggtcgacagtatgaaggttacctcagcttttaaaaaggcggttgaggtgggaaggtcgtgtttatggcagactgtaggcattacttttcttatatcaatggcaaatttctttataacggtgacattaaagaattttgcgaatacgctgccaagagtggggatctatcttgaacctgtgctgataagtataccttcaggattggcaggtttcattctgctggcgttttatctcgcggtttacagggataaaacccgcaaaatggaagataaggatgtggacatatttgagtctcccggagagtttgtttgaatatgggccgtcgatgcttcttatttccggcttctgtattctgcgataaggagatcaac
>NC_017304.1:1247412
acaaaaatcattttttgcttatgtaagaaatacaaaaaattattccggctccataacagctgcaagtgggaattctctttccgctgccattttttccaccaaagctattttgcttctggcaatgtcatatgtataaactcccacaactccttttcctttacgatgcacatcaagcatgattcttgtggcatcggcggcagtcttatgaaaaaccgttataagtatttcaacaacaaaatccattgttgtatagtcgtcattaagaaggattactttatacattttgggctttttaaagtcaacattggtttcttttttaactatcgtcttttcagacataaaaagcaactcccatcgtttaaagattgcttttgaatatctcttaataaatctttcggtaaattttgcactcttttaatatataaccagtttatatttaatatatataaccaatttatatataacatacagatataactatctatatacaatagaattat
>NC_017304.1:1254315
gggcaaaaagcttttttcgccgttgaagtatttgaacaggccgtcggcgattgtatcgaggtttgttttgaccatttgaggcgaaatggaaccttcgagtattgcaagtatttcctcttgttggtcgccaagctgcggcagctgcctgcttaagtcagtaaatatgctctgtaccagattattaatttcattttgaacttcatcgtaaatattgtttttttcgagtagtttcttatgaaaaccggatgtcataacggaggtgccaaggtttattgacataatccagacaaagagtatgattcccgcaagagaggatgttataaataaagcgatgttttttgtgtatttgtacaagttgttcatgacatcctccttataatgaaatagtgatggttgtatctattataattattacctgtacaatattatatcattaaagcagctggaattgattcgggaaaatatggctgtttagttgctgtttatgctttgcttacttg
>NC_017304.1:1264068
ttaaagaccacataagcttctttgctccgtctcctttaagaggcaaaaacatagatgagttcggattaaggtttccggatatgtgcaaggcatacaatccgaagcttgttgaaatttgtaaaaaagcagcttcagatgtgggagtggatgtcaaagaaggagtctatgcttttacccaggggcccatgtatgagacacctgccgagataagggcgcttggaatacttggagccgatgctgtcggtatgtccacggttccggaggttattgcggcaagacatgctaatatgaatattctgggaatttcgtgcataaccaatatggcggcgggaattttggatcagcctttgactcatgaagaggttatgaaaacggcaaaagaagccgaaaataaatttgtccgtttggttaaaagagtaatatccgtctgggaggtataaaatatgggtagtgttattcgtgatatcagccttgcaaaatccggcaggcagaaaataaat
>NC_017304.1:1278946
gtataaaattttactttgcgtgactccattggttcacagctggggccggtaatgagacctgtgttcaaagtgtttccggcagacagaaatacaggtatgtcagctggttcatagaaacctgtgattgtaaaagagtaaaatccgtttacgttttcattattaaggtctttccacattaccgtattggttatgcccgaaaagcatggtggacaaattcccaattcaacagttccggctcctgttgatgatatgacatgatgcctggggtcggcacagagaaccagaatccagaaatttatttggggaaaaggttctccaattttagttatgcggtagatccaggtctgagtgttatcgcttggattttccacccggcctgaaaaacttatattgtaatttgccatggtaacactgtcgggcatcagaatcacctcttgttttgaaaactgctttgaaatactttgaaaacagtttttctgcaaagtagtttcgtacttgta
>NC_017304.1:1295953
tgcgactttgtaacttataaaatgaactgttttcatacctaccaattccccgttgaaattactttaataaatctgcgagcataagaattatttccacaaatattagaataactataacccattcaacaaaaagtcctctcattgaatggcttatcgaagaaaaaccgctgagtacattatttaaaatatcggttttttcctttaatgttatatatctgtcattaagttcgaaaaattctgacatcatgtcataaagattttttgcatcgctgttggtccaggtaatgtcaggtttgtctaatatcattatgtaagctattgtgttgtactcatgccgtactatttttgacgtggtttttgcaatttctttgtttccgacattgagttttcctttttccagtttatcaatcatggtttccagagtgtccaggattgtgctgaggtgctcttcggttttttccagggccaccgacttggcaataacggttgaaacaagctca
>NC_017304.1:1308153
ggtgaaaatccttttcctgttaatgtagttatcacaggaaaaccgaaggaaggctacacagtggtaaaggcaaatgcaataccgacaacggtttcaattgaagcgccggacgaaataataaattccatcggtgaagtcagggcttatgttgatgttgacaatctcagtaacgatattattataaacaaggaatgtgtggtttacaacaaagaaggagaaaaaatagttgagctggataaaaaaataagtgttgacatcaatattgaaatcgcgaaagaagtgcctatagtaccggccgtaagggggagaccggcaaaaaattacaccgacggcatacacagggttgtgccggaaaaggcgtggatttcgggaccttctgacgtcattgaccttattgacaacttgaaaaccgaacctattgatattgaaaatatgtcgcagagcatgaccaaaattgtaaatctcgttctgccggatggggttcgccttgttgacactcc
>NC_017304.1:1316828
gtatgtgtccacaactcttgccgttctcaaatggcagaaggttgggcaaagaagttgggaagtgacgtattagaagcatattcggcagggacggaaaaataccctgaagtgaagccactagcagtacaggtaatggaagaagcaggagtggatatgagtgaccatcatccgaaactattaagcgatattccggcggaagtagatatattaataacgatgggatgtaatgtagaatgcccttatgtaccatgccagcatatagaagattgggggcttagtgacccgtcaggcggaccaatagaggattacagaaaaacaagagatataattaaggaaaaagtcgaggatttaatacagagagtaaagaacaatcagatttgataagcggtatgtaattaatcaaaataagagaattgcagtgaagttgaaaagtgcaaacatgttgaaaaataacttgaagtgtgtaaggggtaaaggggatgttttcatatgaacatatt
>NC_017304.1:1328804
gcatcaggcggatcttcgggaagcggaacggatacggtagcggtgaccggcaatgcaaaaccctttggcggggacttgggtatatatatgcaaagttttcttacgggaggacaaaatttttatacatatgacaatacaaccaataaaacgataaattttagaacgaagattactccaaaggttacaatgacttttaacggtgacacagtcgacataaatgtagtgggtaatgccggcaatacttacgatatgaccgggcatgtgccaaaggatactgtggagatgcatattgtactcaattataatttaactcctattgaaaataaagatttgggtgtgaatgtgcagattatcaataacactgacaaacaaataaatattaacttgtatgacaaggtcagaagagcaaaaataacagataggaacggaaacagcatctataaaagcagctcggttgagaaggttactatcgtttaacggtgatggaaaacaaaatggtt
>NC_017304.1:1343406
tatttgtggcgaaaacggcaaagtaggtatccttaaccttatgggaagaatatacatggacagcatagactgtccgtttaaggctgcggaaagggaattggagtatctgaaaaacaattgcaaggtaatcattgtggatatgcatgcagaggcaacttcggaaaaatgtgcgctggcatggtatcttgacggcagagtaagttgtgtgttgggaacccacacccatgttcagactgccgatgaaagaattttgcctttcggtaccgcatttatttccgacgttggaatgacgggaccttatgacggcattataggtgtgaacagggaaattgtaattcagaagtttctcacgcatatgcctgtgaggtttgaagtggcgaccggccgggttcagtttaatgccgtgtatttggagattgatgaaaaaaccggtaagacgaccggtatagaaagaatatatgagatactggaggtttgattaaaaaagttttgcagtgctg
>NC_017304.1:1347204
tcataatgtatccttgccaggggctcattccactgggatgcacatacaaatatatcacccacgttataataaggcggaatttcagacggaggaataaagcctgtaaaaacaaccggaccgcttaattgttctgcaagggccttgcattgctttgtataatcatcttcttcatttttaccgtaccatttgctcccgattattaccaaagcaacatcatcaaaacagtccataacttttttcatggcagacagaactatatgggtacctttttttggacttaatctgctgacatgaagtattacccgcttgttttctattccaagcttctttttcagaagctctttgttgcaaattccttccggtgaccagttgggcttgtatttttcaatgttgactcccgagtaaaccactcttaacttgtcttctgccatgggataaagctgttttacaccgtcggctatgaacttgctcaccgtgtttatgaattcaactctgtttat
>NC_017304.1:1356463
gtcccgtacgaaataaaggcaataggtgatcccaaaaagctctatgaagcgcttgtaaacagtcctattgccggtgagtttcaaatgtttaacaaaaaatttgaagttcggatggcgaaggatatagtaataccaaaatatggcggagatattgatgatttagtcagcggcttggaggtggtcgagtaatgaaattttcaagaaatatatcaattaccataatatgtattatattgggtatcatgttgtcatggcagtataaaagcatcgagagcaacaaaagagtgtcggcaagtcagacaaaaaacctgtacgaccttcagaaagaacttctggaggaaaaaaagaacaacgagaatctgcgtgccagaaacgaggaattggaaaaacagttggcgcagtatatcgatgcggcgggaaacaataaacagattgaagaaagtataaaagagcagcttacaagggccagaatgcttgccggtctggttgatgttcagggt
>NC_017304.1:1362388
tatatggcccttgtaacaggaactttttccgcctttatagtctccaaggcaaataaaagaaaccggctttctctggcgggaattattgtttccgcaattaatgtgcttttagttgccgccataaatattatgtacaaaaccggatgggaaattttgcttaaagaatgtgccctggtgtttgcaaacggaataatgtcaatggtaattacaattggacttttgccgtttcttgaaagcacgtttaacgtaattacacctttaaggcttctggagcttgccaatcccaaccagcctctcttaaaaagactgcttatggaggcaccgggaacatatcatcacagcttgatggttggaaaccttgcggaggctgctactgaagccattggcggaaatgctctgcttgccagggttggagcttattttcacgatatcggaaagcttaaaaggcccaatttctttatggagaatcaaatgagcggcaatccccatgacgacatgac
>NC_017304.1:1369646
ggcagctgggaggatatattttaagaaatgtgcctgagcttagcgttgatgtaaaaaaccctgatttcattttatatgtggaagtaagagagtttacatacatttactcggagataatacaggcagtttgcggaatgccccttggcagcaacggaaaggctgtgcttttgctgtcgggaggtattgacagcccggtagccggttggatgatagcaaaaagaggtgtggaaatagaggcggttcatttttacagttatccttacaccagtgagagggcaaaggagaaggttattgaacttacaaaaattcttgccacatactgccaaaaaattaaccttcatattgttccctttaccgagattcagctggagataaacgaaaaatgtcctcatgaagaattgacaataatcatgcgaagagcaatgatgagaatagcagaaataattgctaataaaaccggagctctggcattggtgacgggagagagtgtcggacaggtt
>NC_017304.1:1372547
gggaaattatgatgatgcgatattttggttcaacaagataataagctctcctggggccagagaaaataaagctttgattgacagtaccagagagcaatatcatttggctaaggaagcaaaagaagcaaaggagaaagcataaaaattttatttttgcccgattaattctttatatttatttgaaattatgatatatttatatcaatatatttttggaagttttacatacttatgtgtttacatgctggcaaatttgacgcgtgagctttttacggaggcaaatatggatataggcaaagttccgaacagtgtgctgacggaattgataataaacaagataaaagcaaacagaaaagagatacttataaggccgaaggtgggggaggattgctgcgccgtagattttggaaaagatgtttgtgttttgtcgtcggaccctattacaggtgcggttaacgaggtggggcgtcttgcagtgcatgtatcctgcaatgacgttg
>NC_017304.1:1374419
tccgggaaaaaggtattacggaggctgtgagtttgttgacataattgaaaatcttgcgattgaacgggcaaagaaaatattcggagctgagcatgcgaatgtgcagccgcattcaggggctcaggcaaatatggctgtgttttttgcagtgttaaatcccggagatacgattcttggaatgaatctttcccatggagggcatttgagccatggaagccctgtcaacatgtccggaaaatattataatgtcatatcctacggagtaaggaaggaagactgcagaatagactatgacgaagtgagaaagcttgcaaaggaacacaggccgaaacttatagtggcgggagccagtgcatatccaagaataatagattttaaggctttcagagatattgcggatgaagtcggagcatatttgatggtggatattgcacatatagcaggtcttgttgcagcaggactgcacccgaatcctgttccttatgcacattttgttacca
>NC_017304.1:1382072
ttgatataataagttacaaaaagtttaaatttaaggggtctttcaatatgaatgcggagatattagcggttggaaccgagcttttaatggggcagatagcaaataccaatgcccagtatatatccaaaaggctcaatgacattggtgtgaatgtgtattatcacagtgtggtgggggacaattccgttcggctgaaaaaatgtcttcttgcagctttggaaaggtgcgaccttgttattatgaccggaggactcggccccacgcaggatgaccttacaaaggagactgttgcggaagttttggggaaaaagcttgttttacacgaagaaagccttgagaggattaaaactttttttaccaggataaaccgaaaaatgacggacaataatgtcaagcaggcatatcttccggaagggtgcacagtggttgagaataacagcggcacagccccgggctgcattattgaagataagggaaagattgtggtaatgcttcccggt
>NC_017304.1:1392462
tctatatccccggacttcagtgttttcctttcatttattttttctgcaaccttgaaaatcagacttctgaggtcttcatgtgttagtttatacagtgaattttcccctgtaaaaatggtttctttccgatttgtaactgttattgtttttatatttaattcttcccttgattttagtacatcaaattcaaacttaaatgtcaacatcaaaaatcaagtttttttgattttttcaaaaggacaagagagtcggacattattacgacccttttaaacagaaaattaaaatagcctgcatttctgcaggctattttaattaccctgatgtcagggttgtcagtttatttggtgcgaggaaagggatttgaacccatacagccttgcggccactagaacctgaatctagcgcgtctgccagttccgccatcctcgcatttctgaatgcaatagatattgtacaataaaaaataaaataatgcaagatgaaatttttatattttt
>NC_017304.1:1423067
ggagggagccaatcgggcgctgtgtacggaggagtaaaagaaaaagatttgaacttggatattgccaagcggctgaataccttgcttaaagctgaaggcataaaaacatatatgacccgggaaaaagacataacagtggggctttatactagatctgaccttgcgaacaaagaaaaagccgatttgtttgtcagcattcataacaatgccgggaacagcaaaacttcagggtccatgactttgtatcatcctgacagcggcaaaaaaaagggaaatcttaccgcatatgaatttgctcaaatagtgcaaaaaaatttgaacaagaccctggggtcaaagaatatgggagttattcaaagaccaaatcttgcagtattaaggacgacaaacatgcccgcggttatagcggaaataggttatatgtccaacagtgcggagcttgcaaaattaaaaaccgattcatacaggcagaaagctgccgaagcgttgagagatgccgt
>NC_017304.1:1425151
gagcttttaaaaactgccgacgttttaagggctgtaagaaatcttaaaagctatgcgagcaatgacagaatcaagaccgatgaagacaatattgtaagtgagcttataggatgccttgaatccaataagcggattgaagacaggatttacatgtcaatactaagtgaggatgaaatagctgacaatgcaagcccgacccttgccaacataagaaggcagatacgaaatgcccaggaatcaataaaagataagctcaatgatatcataaggtcgtcaagatatcagaaatatatacaggagcccatagttactttaagaggagacagatatgtaatacctgtcaagcaggagtacagaaccgaaatacccggacttatacatgattcatccgccagcggggcgaccatttttattgagcctatggcggttgtggaggccaacaaccacatacgggagcttaaaattaaagagcaggctgaaattgagaaaatactggggga
>NC_017304.1:1436493
tacctctttctctctccagatcatttgagtccattactctttcctggacctgttcattttctctgaatataccgctttgtttcagcattgcgtccacaagggttgttttcccgtgatcaacatgtgcaattatagcgacatttctgatattttctctgatatattcaccagcgttttccacaaaaatctccctctaaacctttaaaattctattatagcaactatattattgtaaaataggtatcatgtcttgtcaataaaataggaatactgaaaaatactgaaataaaaaacatagtttcagcttaagcttatttttgtcaaaaaattttatttattattgataaaacaataactatgtgttatactactagacggaaaatacgcacgcaagcttgatttatgggatggtgccgaaaggttccccataaagatgaaggttgcggaggtgtaaaactaacggaggtgttttgaatgtcagttatttcaatgaaacaatt
>NC_017304.1:1438170
gcaaaaaatgaagatttcagaacttttgtaaaggacattgcaatgcatattgcggcaagcaagcctgaatacataagcagagatgaagttcctgctgaaagagtcgaaaaagaaaaagagattctcagggctcaggcactaaatgaaggaaaacctgagaagattgtcgaaaagatggttgaaggaagactggaaaagttctataaggaaatatgccttttggaacagccgtttataaaagatcctgacaagacggtacaacagcttctcaacgaaaagatagccatcataggtgaaaatatcaacatcagaagatttgtaagatttgaaagaggcgaaggcatacagaagaaggaagaaaactttgccgaggaagttatgaaacaaataaatggctaaatgacgggtaatggatgaagggaacatataaagtatttatatgttccctttttagggattattgttgttttaataaaatttgtttccaattataatgttta
>NC_017304.1:1447059
ggaatagaggcatatcttcttgatgattccgttcccattgtctatcatgccaatggacatcccgttgacggggagtttgtggtatttgatattgaaacgaccggcctttcggctgataaagataaaataacggaaattggtgcggtaaagattaaggaaggtaaaattgttgataccttcagcacatttgttaatcctgaaattccgataccggagtttgttgtcaagttgacaggaatcactgacgatatggtgtcagacgctccaaccatagacaaggttttgcctgaatttttagagtttgtgggaacttctcctttagttgcccataatgcggtttttgatacaggatttatcaggcataatgcccggcttataaacaggaatgtggacaatcctgtaattgacactttggaactttcaaggcaaatgtttccggagcttaaaaaacacaaactggatgtggttgcaaagcatcttggtgtttcattggaaaacca
>NC_017304.1:1462067
tttgattttgattacaccattgaagagaattatgcatattcggctttcggtggcgaatccaaagatcccttgatggtaaaagaaagagtcgtggatgaaatcaggaaaatacaggcgaacgggcttgacaaaaacagctacgaacggattaaaagagccatgaaaggaagattcataaagcagctcaactcggtggagagaatttcgcacatgtttatatcggtgtattttaaagatgtaagcatgtttgactatccggatgtttatgacaatatgacttttgattatgtaaaagaggtttttgagaatcatttcaatttggataatctggctgtatcggtggtaaacccggtatagaaaaaagggggataattatggagaccgtaaatgttgtgaagtttcccaaactgggattggaatttaccataaacaatgttgcctttcgtatttttggcatacctgtctattggtatgggataattattgcggcaggttttttc
>NC_017304.1:1480595
attcttgaagacggtgaaggccagatttccaaaaaccagatgttaaagcggatttaccatgaagtaaacaatgagtatatcagcgacgacaggcttgaggatttgtccaactctgtgagctttgtcaaaaatatgctttacactgaggatgatataaaaaaattggatatcggaatcaaaaattttattgatatttacaatgcatatgaaaaacgtaaaaagtcagaaggatatatagattatgacgacatgctcaccgggacttataagcttcttaaaagaaataccgggattactaatatgttaagagaaaggtaccattatatcaatgtagacgaatcccaggatacatctttggtccagcatgaaattataaagcttgttgcccacccaaaaaacaatattttcatggttggggatgaggaccagagcatttatgggtttagggctgcttttccccaagcgcttcttgattttaaaaaaacctatcctgatgcaaa
>NC_017304.1:1485371
cgatgatttctatgtcaaaattgccttcaagcacttttgccgctttttttaccaggtccagcatgaggtttacacctattgacatattggctgagtaaaatatgggtatgttctttgacgcctcatggagcatttttacctgggagttgctaagaccggttgttgctataactgccggtatttttcttgcaatggcgaattccagcaagttttgtaaaacagaaggatgagaaaaatcgactattacgtcaactttaacatcgcatttgtttatatcggtataaacggggtaagggttctgtattgatgtatttatatccagccccgcggcaattcttacgttttccttttccgaagcaagcttgctgattacctgtcccatttttccgttacatccgcttaataatatgtttatcatttgagcagcacttctcctttttgcatttgtacattatttcatcaggattacggcgtggtttaaatcaggccgtaatccttga
>NC_017304.1:1488959
agttattggagcttatcatataaaaataggaaaagattataaagattacagtgctctttccaaaagccttgctgaaatgaaacaaaaaggcgtgaatgcctatgcagtctatgatgacggctggcaaatctggacgggtttttatgttgacgagaaggaagccaaaaaggcaataacaaatcagatagatccggttttaaagatcggggattacagtgttgtatctccgtccgagtcaagaatagttgttctgtcaaaagacggacaggttatgctgatgtttgattcactatattatgcattccaggtgcatcccgaagtcagtgatgaaaccggtgttttaaggattaacggggatgacgggaagagatatcgcggagcatttgaaattttgagactatccggaagtgacatgacggtaattaatgtgattaatattgaagaatatttgtatggggttgtgccctatgagatacaggcaagttcccaccctgaggcct
>NC_017304.1:1512317
ttagctttttatcttaaatattttacgaaaaattgaggaaattgttgcatatatgataaatatattatatacttttaatatcagagattagtaccaggtaataattatgtggaaaagataatataatatatatgattaagcaactatgattaagcaacatgtgcaaatggtaattgtaacgaaaagaagaaacatattgcttcgggacgcagcccggaataaaaagaggtgaacacatgagcaggtcgtcatgtatgaagaaggaaagacaggccatacttcttgaaaaacttgagcaagacccgtttcttacagatgaagagctgtctgagatgttaggtgtaagtgtacctacgataaggcttgacagactggaactgggtattccggagcttagagaaagaataaaaaacgtagcgcaaaaaaattatagcaaagtaaaatctcttcaagttaaagatatagtcggagaactggttgatataacattgggaaagagt
>NC_017304.1:1540588
actttattgcatcacttatggatggacataccagaaatggcacgatgcataaaataatagacatagttattgataaatatgatcagtacagtcttggtgataagttatgggaagatatatttggaaaaaatgaagatgatagagaatcaggcaaaagcacaaaatctggaaaaggatcatctattaagctaccattacaagaacaaaaaactctggtagatccaagtggatatgtatacgaaactgtacctgacaacagaataaccgatgctacagtcacagtatactataaagatgaaaacggagaaatgatattatggaatgcggaagaattcggccagaagaatccattgctgacagacgagaatggtttttatgcctgggatgttcctgaaggaatgtggcaggtaaaggtcgaaaaggaaggatatgaaacagcatatagtgagattttacctgtgcctcctgtgcagaccaatgttaatattcctttggtttcg
>NC_017304.1:1548311
tgctttgcccgggcttttatttcctgctccgtaacctgttcctgtcttagccttgcaaggccctcgtttctgttttgaataaatgctccggtctgttgcatgatttcttcacgggctttggttattttaacgttaagaagatttctaagctcctcaagctttatgtaaatttcatcctgaaggcttactctgttggcccgaagtacttttgtcatttcatcaatacgtctttttaccgacaattcaaatcttgtcagcctgtttatttctccttccacatgagccctgtaataaacgtccattcttttttccgctgagttcaaaaggctgattttttcgttgtagaactgttcatacaaaatgtttctcaaatttttgttttcttttgagagtttttcgttctcaattttttccttttccaaacttgatttaagttttgccagctcttctttcaatttttgattttcttttacaaggtcgttggcttcgatgccggcaat
>NC_017304.1:1554483
ggggaagatattctgaccactcccaaaaacaacagtccgataggtaccggaccgtataagttcgcggaatacaggcaaggtgagtatatcaggcttacatgtaatgaaaattggtggaacaaagatgatggtattgaaaacggaattgaccttccctatatccaggaggtcaatataaaaatatatggcaaaaatcagtctgtaatgaatgcttttcattcacagcaagtggatgtcattactttagacaggaccaattggacgggctacagtggaaggtccgatataattttaaaaaaatatgtaagtaatgaatttgagtttgttgcatttaatctctcaaacaaaatactgaaggaaagggaagtaaggacggctatagcatatgctgttgacagggagcagattataagcagtattttgccgggggaggctgtggcgtcggatttgcccgttattcccgatacatggctcaatgataccaatgttgtatcttatga
>NC_017304.1:1565739
gccaaagtaccgaaagaaattttgaacaagccttcaaaactgactccggaggaatatgaggagataaagaaacacactgtttacggctacaggatacttgaaaaggagcatgaaatcgaccgggatgtggccattgccgttcttatgcaccatgagagaatggacggcagcggttatcctacaggcgccaaaagtgatcaaataaatatgatggcaagggtgatagcagtagcggatatatatgatgccatgacgtcaaacagggtgtacagagagaaagaaagtccttttgaagtatttcacataatagaggaagaagcggtaggaaagcttgatgtaagggtggttaatgcttttctcagcaatatagccgcatactatattggagattttgccaagcttaataccggtgagatatgtgaaattgtatatataaatccaagatatgtgtcaagaccgattataagagtggatgaccagtacattgatcttacggtgga
>NC_017304.1:1569634
agcgataaaaaagcaattttgcttgagcttattgaaaaaggcaaacaaaaaggaatgctgacataccaggaaattatggatgcttttgaagaagttgatatcgatccggaacagatcgaaaaaatttatgagacattagaaaacatgggaatagatgtagtaggagatatcgaagcggaaatggaggatatccagcttacggaagatgatctggatctttccattcccgaaggtataagtatagatgatcctgtcagaatgtatttaaaagagatcggcaaagtacctcttttgactgcagaagaagagatagagctggctcacaggatggagcagggtgatgccgaagccaaaagaagactggctgaggcgaacctgaggctggttgtaagtatagccaagaggtatgtcggaaggggcatgctttttcttgatttgattcaggaaggaaatctcgggcttataaaagcggtggaaaagtttgattacagaaaaggttt
>NC_017304.1:1599397
atcgggacagatggctcccaccaccttgattgatcaggttacgaccacaactccttttggaagaaagccggaggttcacggatatccgataaatgtttgtgaacttttgtccacacttgagggcgcggtatatgttgagagagtttcggtgcatgacataaaaaatattatgaatgcaaagaaggcaataaagaaggcatttaaagttcagatggcaaacctgggtttctcgattgttgaagtgctgtcatcctgtccgacaaactggggattaagtcctgtggaagcattgaaatggatagaggagaagatgattccggtttatccgttgggcaattacaaaggcaaggatttggaggtgtaaatgaaaatggcggatcagcagattattatggcaggtttcggcggacaagggatactgtcggcgggaagaattcttgcttacgctggaatgttggagaacaagaatgtatcatggcttccgtcttacggtcctgaaa
>NC_017304.1:1603123
tggtattttttgattcaaatttatatctgtgtatatgaggatacatgaatatggcctccttggattcaaaatttagctgtattccaaaactctaaatataatttatacaaagcagtcgaatttattattccaatttatgtaacttaaataaaggtcaaattctaaaaaaaacaaatttaaactgtttttataaatatatgctgccaatttgatttaaagcttagtcaacaactttgctggtcttgttgtcattttcaattacaatataatatctttggttcatatatttgtcttttccggtaactgtataagtttctatcgggtatttgtatagaacgacatcttttgcatagccaatgtaagttgtcagaacgtctccgactccgatgctgtgtttcatgtatttgtttaacgtagaaatcagactggggagcttgtcgatattggacattgtcccatgctgctcaataaatgcttttataaaattaatctggtttttc
>NC_017304.1:1615134
tcataataataaatcccggggcatacactcactacagcattgcaataagagatgccataaaagccgttgaaattccgactattgagcttcatctgtcaaacatacatgcaagagaggagtttagaagcaaatcggtaattgctcctgtgtgtgtggggcaaatcagtggatttggaagtgcagggtacatacttgcccttcatgccgctctgatgatatgacatattattaacatgacatgttgttgacatgacatgtttatttaaaaactgcaaattttatttttaggaaaaaggtgattcaatggaaaattatatgggaaaaagacttgaaaattttagagcgaagcttaaagaaaagggaattgacgccgcaataattgcaaaaagtccaaactatttttatctttccggatttacaggttcttttgcatatcttgtaattacccgggatgatgccgtgctggtgacggattttagatacagggaacaggcaagact
>NC_017304.1:1623730
aagagaaaacaaattgttgtattgtcattgattcttatgattgttgtagcggggtatttacagtacagctacaataacagcggttcgtcaggaaatgattcggatgacatatccgtaagtcagtttgatgaagaaacggaaagcctgggcgaagcatggtatgtggacaatacaacggatctgcaagccgggaataaagaagaaaagaaggatgaaaagagtgaaaacagcgacaagaaagagaacaagcaggacaacaaggctcttcaggcttccaaggaagcaaatgagttttttgcccaggcaaagatggataaggatgtaaggagggccaaagacaaggaggaattagagaagattaccaatgatgccaatgccacagaagagcaaagaacccaggcatatgaaagaatgctgaagcttttggaaaattcagacaaggaaatgagaattgaagcattgataaaaaacaaagggtttagtgacgttgtggtgttttt
>NC_017304.1:1627011
ggtgtggatgtcattatccttgccagaggtggaggctctttggaggaattatggccgtttaacgaggaaatagtggcaagaagcatatttaattcttccataccggtaatatcggccgtgggacatgagacggactatacaatagcggattttgttgcagatttaagggcgcccactccatcagcggccgccgaattggtaatgcctgaaaaagtaactattataaacagaataagagagcttaatgtcaggatggtggacgcacttcaaagaaatgtaaagcaaaaaagggatatgcttaaaaaacttgccgattcagtagttttcaggcagccatatgacagaatatatcaggaaagaatgaagctggacattttaaacagggacttgaaaaagagcatgtttgcttctttagagagggcaggatcaaagcttggatttttgataggaaaacttgacgcattaagcccccttactatattatcaaggggatacggaat
>NC_017304.1:1657095
ctcatttggacggtttgggtgttttggagaaaataggcgcgactgcaatcagtaaaagacctttgttcattattctttcggcagtgggccaggacaagataacacaaagagcattggcactcggagctgaatactatgttgtaaagcctttcgacatggaagttttaatttcgagaataagacaactcaagaacgtgaaccagcccaatgttataagacaggacggtttgtccggtgaagtcaagtcgtcttatcatcctccgcagccaaaaaatcttgaagctgaagtaacaaatattatgcatgaaataggcgtaccggcccatataaaagggtatcagtatctgagggatgccataataatggtagtcaaagaccttgacgtgataaattcaattacaaagcagctgtatcctacaatagcgaaggaatacaacaccacacccagcagagttgaaagggcaataagacatgctattgaagtggcgtggagcagggga
>NC_017304.1:1659520
cagacagctttcaaatgagaagaaaacaggtccgtcggcagataatactgcatcttcaagcaagcaaagtgttataagtgttaacatagcgaaacttgacaaattaatggatttggttggagaaatagtcatctccgaagccatggtaacgcagaatcccgatcttgagggccttcagctcgacaattttcacaaggcagcaagacagctcaacaagttgacaaatgagctgcaggatgtggtgatgtcaattcgaatggttcccctttcaatgactttccaaaagatgaacaggatagtcagagacatgggtaagaaattaaacaagtcaatagagctggagataatcggagaggaaaccgaagttgacaaaaatattattgaacgtatatccgaccccctcattcatcttataagaaatgccgtggaccacgggcttgaagatcctgatgagagggtggcaaagggaaaacctccggcgggaaagattactcttgagg
>NC_017304.1:1671518
catttcttcactggaaatgttgatattcatcagatacccgataatttttcctgatgtgtctatttttatagaaaagaatcttacaaatccggaatcaaaatttgaatttagtttttcttcatttgcaatggtgtacagtattatatcggcctgaagtttcaaaaacgcctttactgacaaatatataccaaaaaaaataataaccagaatggttgttatgctgacaatattggtcattacaaattttattttaagctttttaaacatattacagtgcctccttaaggcaatagccccttgctcttattgtctcaatcacaattccgcagtccagttttgaaagtttttttctaagatatgagagatatacttcaatattgttaagctcaatatctgtttgaaagccccatactttctcaaggagttgctcttttgaaaccactatgtttttgtttttaatgagtatttccaaaatttgcgattcttttgacgtaagtttt
>NC_017304.1:1691115
ttcggagaaacttgcgggaatgttggctgaaatgggatatgctgaaacggataacgtaaacgaaagcgatttggttatttacaatacatgctgcgtaagggaaaatgccgagcttaaggtatacgggcatcttggaatgttaaagccccttaaaaatcaaaaaccggatcttgtgatcgctgtatgcggttgtatgatgcagcagccggaagttgtggagcatataaagaagacatacagtcatgttgacctgatatttggaacgcacaacctgtataagtttcctgagcttttgtacagtgcgatggattctcagacaactgttgttgatgtctgggattgcgacggccaaatagctgaaaatgtggcaattgagagaaaagacggggtgaaggcctgggttacggtaatgtacggctgcaataatttttgcacctattgtattgttccttacgtacgaggcagggaaagaagcagatcaatggatgacattcttgaag
>NC_017304.1:1710710
tgaaggtgttgatgagcggattatagaagaaatagtggacgatgagatttccataggagattatgtgctgacaggcggggagcttccggccatggtacttatagactctgtcagcaggcttattccgggagttttgtccagtgaggaatcctactctcaagagtcccattatgaaggacttttggagtatcctcaatacacaaggccttatgaattttgcaacagaaaagttcctgacgtgctgatgtcaggacatcatgaaaacataaacaggtggagaaggcagcagtcgttaaagaggacctatttaaaacggcctgatttgtttgccaggctctctttggatgagacggacaagaaacttctggaagaagcgttgaaagagacttcggagtaagcattaaattaaatattaaattttcgtaaatataaataaaatggcaaaaaaatatttacaatatattaagtctatggtataatgtcatcctgtggaatacgga
>NC_017304.1:1718206
atcatgattatagttgatgcacactgtgatacaataacaaaaataatggagaagggtacacaacttcgtaagaatgactgccatgttgacatagataggcttaaagcaaaaggaaactatgttcagttttttgcagcatttatagaccctgcttactgtcaggcatacgcattaaaaagagctttgcagataattgatgagttttacagacagattgaagttaataaagacgacattatgatatgttgtaattacaatgatattgaagaggctgtaaaggctaataagattgctgcagtgctttcaatagaaggcggtgaggccctgcagggagaccttggtgttttaaggatgctttacagacttggtgtaaggagcatttgcctgacatggaatcaccgcaatgaaatagccgacggggtcaaagacgaatcttcgggaggcggccttacgccttttggaagagaagtggtaaaagaaatgaaccggctgggaatgct
>NC_017304.1:1724389
gctcaagtcatttgggtcagtacgcccccaactttttaggaggttgccgtggagaggaatgttgttataagattggaaaatgttacgaagagttttgatgatcaggtggttttgaaaaacctgactttggacgtaaggaagaacgaattccttaccctccttggcccaagtggttgtggtaaaaccacaaccttaagacttataggaggatttgaaaaacctgatgaaggaattattctgcatcatggtaatgacatcagtaatctaccgccttacaagagaaacgttaatactgtgtttcaaaagtatgctctttttccacatttgaatgtttatgagaacatagcttttggtctgaaaataaaaaagatgaacaaaagcttgattaaagaaaaagtggaaaaagctttaagacaagtgaacttggttggatacgagaatagacggattgatcagctctccggcggccaacagcaaagggttgcaattgccagggcaat
>NC_017304.1:1729699
gccgggtacggcaattcgcaaagatgaatctcttctatagtggtcctgtccgccggggaagagacgatctccggtgtaatcaacttctatatagtatatattcttttctttgttccacaggtgcgggcccgacacttttccgcttgaaccttgaccgcctgatattattaaatcgtttggaccgtatcctgcttcaattacttcagtaaggtcaataaagtatctaaaggagagtccttcggacactcttgcaggccatgccgtcctgttgttaagtcttgtttttatttcaacatagtttttgtcgctgctgcttacataagcttcaaccataaattcatcttccggcacttcaatagctttaaattccggtaccggtcttccgtcatatctgttgtacattttggcaagtgcacctacaaaacctgcgttatagtcacaggcaacctcgttgcactgatagtcggaaatatcgtccctgtagttgtcactttcaccgg
>NC_017304.1:1737058
gttggaggttgaagattttgaaaaatacatatgaaagtcctttaaattcaagatatgcgagcaaggagatgcaggaactgttttctcccgacatgaagtttcgcacatggaggaggctctggattgcgctcgcagaggcagaaaaggaactggggcttaacattaccgatgaacagatagaagagcttaagaaatataaagatgacataaattatgatgtggctgaaatgaaagaaaaagagtttcgccatgacgtaatggcgcacatacatgcttacggagaacagtgtccaaatgccaggcccataattcatttgggcgctacatcctgctatgttggcgacaataccgatattataataatgacggaggctttaaaactcataaagaaaaaacttctttgtgtaatatctaaattgtccgattttgcgatgaaatacaaagatcttcccactttagggtatacacattttcagccggcacagcttgttacggtgggg
>NC_017304.1:1751880
ggctttaattccgtgtatttcagttacaaaagcaattacatctatacccatggtatctaacaccgcctttgccacggctccggcggcaacacgggcagccgtttctcttccggaagctcttcctgcacctatattgtctgcaaattgtccgtacttcttaaaaaaggtatatcctgcctgtcccggtcttacaacctctttgtagctcttatgcttgttaatgtgctcatcctcaataacgtcattgggtataatcatcccgacaggagcaccggttgtaatatcatcttccattactccggaaaaaatatatactttgtccctttcttttcttggtgtatccaaaggagtttttcccggtcttcttttatcaagctcctcctgcacgaaatcagcagtgagctttattccgggcggaacaccgtccacgattgctattagtcccccaaacaactcttttggtatttgaagatttttgcgaaaagcacctgcataagatt
>NC_017304.1:1754669
tttctccatcgtcaattacaaggtctttttctgagtgtatcgcatcgtcatctgcagtgagattgagggtaccgccggtcatttcaaaatctttttcgctttcaatggcatcggattttgccgtaacggtgatgtttccgcccttgatttctatgccgctgtttgcgtgtaatccgtcggtaactgctgttacgtaaatatctccgttttcaataataaggtcatcgtcacttgcaataccgtgcttgtaattacctgtaacgtagagagtgccttttcccttcagctccaaatcgtcattactgaaaagagctgcttttgcatcctgatcagtatatgttgagccgtcggagagataattgaccgtacctttttctattgtgataaagcctttgtcaacgttgtagaagtagatggcagggccgtttggattttttatatttacgccgctaagtctcagcttaaccctttcggttgtattgacaaaaatcatgccgttg
>NC_017304.1:1761329
gaaataagatgcatttaaaaaagacacaaaatctcactcttacttattattttactttattttttttatttttgcaatatttacgaaatagttttatagtcccatttctttaggactatcatcaatatccggtttctttgtttacatgtcggtttcttgactaattaccgtatttattctataaataaataatagcagctttaacttaacatcgaaataaatttggaggtaaatacaatgtatgattgtcatgttcacagcagcttttcaggagacagcaacatggacccgaaaattgccattaatactgccatgaaattgggatttgaaggtatttcgtttacagatcatttggatatagactatccggattatgatgatgtattcatgattgattttgacaaatattctgaggccatggacaggcttaagcgggattattccggcaaaatcaaagttctcaaaggtattgaagtaggtatacaaccccatgttataga
>NC_017304.1:1774222
catccgcagtgttgtctgaaacagtggtcgcacctctgatagcccataccattataatcaaatcctcctgtataccgttctaccatcctgcctgccaacatttttggcaatcatacggcttataattttcaaatctaaacaaccctgtggcccaaacctatggcaacttcattcaaatgaagcaggcctattccaaaaaagactgctacggaaatatgatctttgtatcgtgcaacaccaattttaccgccgacattaagtcccagtgctttgggcataatttgtgacaatgcctcccttgtggcaccggcaacggctccctcttccacatgattgtcagtaatgacaccttctcttttagacgatacaacagccctttctattattttcataacagaggtgataaactctcctccgtagtccaccgcagcagtgcgtatgccgattttgccgtactcagactgcaaccgtttttccgaaactctgtcttttgttaaagc
>NC_017304.1:1805429
aactgcatagtccaaaagtgtttttcctacaggagcaagagaaaaatctttccttctgtcggttcttttgtagtttcccgactcgccgatgaaaggccttgcaattacccgtccgaccgcatgttctccggtaagaatgtttcgtgccgtccggcacatgtcatagagcctctccacgggtattacattctcatgggctgctatttgaaacacactgtcggccgatgtgtacacgattggatagcctgtctttacatgctcatctcctaacagcttgattatctctgtccccgatgccggaacatttcccaatgtctttgttcctatactgtcttcgaatctttttattatatcttcgggaaatccgtttggatataccggaaaaggcttatccaatatcaggccggcaatctcccaatgacctgttgttgtgtccttgcccgcggatttttccgccattcttccgtaagagcctaaaggattttttgaaggctcatagc
>NC_017304.1:1818306
aatctctgtgtttctgtatttgtttgcctcattcatggccgtctccttgctctgctttgcattttccacgttcttgaatgcctgcttcacttcttccgtgggcggttccgaatcctgtatttttacatccagcacctgaattccgatatcataggcatcaaggcttgctatcagcttttccttaatctcgttctcaattgcaatttttccgctggtaagcacatcatcaatggttgatgaacctacgacagaacgtgcggcacttagacttgagtctctgagtatgtttttgggatcctctgaattaaaaagatactttttcggatcggaaaccttccattcgataaaaaagtcaatctttactatattaaaatctcccgtaatcatttttgactcttcatccacagttacatacctgccgtcaccttggtctctgtagcccagttccagcttttgggtcatttgtaccggtacttttataaccgactgtatcggatatg
>NC_017304.1:1819747
actcatttttcaaagtttcatttaaggtttccaaattcatattttcctcagacatggtttggactctgagaaaagtatccttaaaccgtttttttgtatcattgtaccaattgtatattataatgttgttgactatcagactgattatagcaacagataaaaaatatattattattccgtatattctgtttgccttgttaattttattgcacttctgaggctcagttgatgacgtcacatcatcgctaagcatatatttgtcctccttaaaaaatttggttatttttattttaattatcatcacattttgcaatttttatacataaaaaaatatctaaattagtatttacattttaaaaagagtatgctataataacaaagcgtatcggggtgtagctcagcttggttagagtgcttgcttggggtgcaagaggtcgctggttcaaatccagtcactccgaccactaaaaacagcgtcttacatagattgcagtaaggcg
>NC_017304.1:1830300
gtcaacaagaaataaaattcccctttccctggttattttccctatttcttttacgggcattattataccattaacgttggaggaaagggaacatataatcatttttgtgttcttttttatacttctttctatatccgctacatcaatttcaccgaaataatttccccatactatggtaagctctataatattgtttctctccagcgtttttaaaggtcttaaaacagagttgtgctccatgcttgtagtaattacatgatccccttctttcaatactccgttaatggcaaggttcaaagcttctgttgcatttttggtaaatacgaccctcataggattttcgatattgaaaaatcttgacacaatttcccgggtttcatacaccgcccttcccgtttttattgccagttcatgccctgaccttccgggatttgcacagtattccttcatacataaaagcatttcatcataaactctgtcaggcttcggatatgaagttg
>NC_017304.1:1838680
gctaaaggttggagtaattgagatatagggcattttgtaatttgtaaacacctttcttataagattcttgcacacattgacatcttcaatgctttcgccaagataaagatgctgaaccgtacctccggtgtagagagactggagttcgtcctgaagttccaaagtctcaaaaatatcatccgtataatccacaggaagctgggttgagtttgtataatatgggatatcacgtcctgctgtaattatgtcaggatatctttccttgtcaattttggcaagcctgtaagatgttccttccgcaggagtggcttccagattgtaaaaatgtccggtttcgttctggaattccaacaaaatatccctcaaataatgcattatatcaatggcaaacttttggccttccggagtcgttatatcttttcccataaagtttttgagcgcttcattcattccaacaattccaatagtattgaagtgattgaaccaatattctcctgtcc
>NC_017304.1:1856255
tgaggcagacatatcggaaagcttttttgtaaaaaaaggagatgtatttcttctttgcaccgacggtcttacgaacatggttgaaaatgagcgcataaaagatgttataaacactgaaaacacaccttcaaaagctgcatcaaagcttataaacgaggcactggaaaacggaggatttgacaatataacctgcattgttgttaaaattgaagacatcttatcataaatttgcaatatcataattacaatttataatattataattacatctttcattgtctgtataccggatttggtgctataattttatagaagcactataagataaattgccttggaggttctgaaatgctcgtttcttctgatgactatataaaaaaatacgaacctttgtggggagcatggtttgtagaatcctttatcggcgaaggaagctatggtaaagtgtataagatttataaagaagagtggggctttaaataccagtctgctttaaaatt
>NC_017304.1:1864663
acggaatctcttctgtatatgtaaccctgactcttaccagatctcccggccgcagtatgcttccaccgcattcaagataatcatactttatggtaagaacttcataattctcttccaaatcatacagccattcagtatcacgcggtttttcgtccgtaagctgatcataatagataggagccccgtttcttaaataatacaggctgtatttgttaagaatgctgtccactttatcataagtaatcatgtcatcattaaattcttttctgataatagaatatttcccaatattatcttttgtaatgagagtgttggcaggtatacctccggaagccttgacaacaacaatatcaacagtatcctttgcagaatcatttacgctgtttaaataaataaatgaaccaataataaccgccacgcttacaaatatcgccaacaattttttaggaagttgattgccgggctttatactttttatgctgttaatatccatattatcc
>NC_017304.1:1873966
ggaatcttaacatgctgccagtccgtagttaccgttacataatttgatattactgtggtaacatcaatttcaagtccgtaaacgcgttcataaaccttgtccctgaaaccaataacaaagtcttctccgccttccttacccttgatgtcaaactcaagataaccgttttcgacatactgggaaaggtcatgggtgttccatcctcttaatgtaagaagagaaatccaccatcctgactgaacggttgtctggacattcagtcttaaagtcggcaaaccgttatatgtaactgtggtatcaaccggaagggtatcgccgatagtttcaagctcgcccataccgcttcctgaccatccgactacaggcgaatccttgaaaatttgtacatccaaaagcttcctgtagccttcaggagcaactgtttcggcacttgcagatatctgtggaacgaccatcgtaaacattatggcaagtaccaaaagtagcgataatcttctctt
>NC_017304.1:1876151
acggaaaaccaagcgacaaaattgcaattgcaacctatgaaggcaaaagaatagcttttttgccccgccacggcaaaaaccatcaatttccgcctcatatgataccttacagagcaaatctctacgctatgaaaaagcttggagtaaaaaaaatactggctcccacatcctcaggaagtctcagagccgatataaagccgggagatttcgttatctgcgatcagtttgtcgacaggacaacaggacgtaaagacacattttacgacgggcctgtaaccaagcatataagctctgctcatccttactgccccgagcttagaaaaattgcaattcaggtgggcaaagaccttggaataacaacccacgaaaaaggtaccgtggttgtcatccagggaccgagattttccactgtggcagagagcagatggtttagcaaaatgggctgggatgtaattaacatgacccagtaccctgaagtttatctggccagggagctgggt
>NC_017304.1:1879788
aataaaagactgctatgtgcggaaaaacacctcccgcgacacaatatctgataaaatagacaaagttgtcacaaaccggtggctggcgtttcccatttttgccgccgtcatattccttgtctattttatatcagttaccactgtaggaggatgggcaaccgaatgggtaaatgatgtgttgtttggtgaaatcattccgactgccgtggaaagcttcttagaatcagtcaactgtgctgactggctgtcatctttaattgttgacggtataatcgccggtgttggatccgtacttggttttctgcctcaaatgatagtactgtttttgtgcctttcactccttgaagattgcggatacatggcgcgaattgcctttatcatggacagaatatttagaaaattcggcctttccggtaaatccttcattccgattatcataggaacgggatgcggtgttccgggcataatggcttcacgaactatcgaaagcgaagaagaca
>NC_017304.1:1885482
cctgtgcgggccttcaaattttacatgttttaaaagggcacacggtctttgggaaattatgaccgaaggctcatcagcttcaatttcttcttttacggttttttcaaactcttttatattaaaaggatctacaaccttgaccctgtcaattccaacggcattgcaaagctttacaagatccacctgttttgtgggttctccctttattgtaaaaccggttgtaggattgtgctgatgacctgtcataccggtaatggagttgtccagtattatcaccgtggaatttcctttattgtaaaccacgtcaataagtccggttattcccgaatgcacaaatgtggaatctcccagtatggcaacagtttttgttctaaactctctgccccttgctttttccataccgtgagccgcaccgatacttgcacccatacagatacaagtatccatcgcctgggtgggcggcaacgctcccaatgtgtaacatccgatgtctccgctta
>NC_017304.1:1904957
atctccgttgcttttatggtttccaggttgtccggaagaagatacctattgtccgatatcacctcaattttgataaaattgccgcacccggaagctctggcaagccgtgcaattcttacagcctcttcggcatttcttgctccggatgtatttggcataagaatacagtctttgggaatgtatcttagcatgttctcctcatcagaatcaaagtcaatccttcttaatgccacagtgacaacctgagctcctgacatccttacaacatcaggtattatcctgtttgcgggaaatttaccggtaccgatgaaaagcctgctgataatttccctgcccccaataatcaatttatcatccatttttatccaccccctacaaatcgcagtacttcaagattatcgttttctttcaaaacaacactgtcccacttttccctcggaagaacctcatagttgtactcaacaactatgctttccggctcaagacctttgctttggatc
>NC_017304.1:1907289
aacaggagaatagtttatccccagatgatgttctgaattggtggatatatctatgcaagtaagcaaatcgtcaagctgggggtatatgtctttttcaaaaccaaaaacatccctcataaagctttccagtacaagggaaacactgcgctcaaaattgctattttctttgtactttgtcagcaacgcaggtatttcagattgtatgggcaatccggaattttttgaaaaacctgcaccaagtattaatgtcgtcttcatgtcatttcctcatatcatcttttctgatataataaattatgtaatacagttttattctttcataataatgaaacatttattaaacttaaatgacatctttacatagaattttctgttgtcaattcttctgccttttttcaattgattttgtacatattttatgataaaattcattattattggtggaggtgataaaaaaatatgccatggcaaacttgggtttatttgctagccgttgttgc
>NC_017304.1:1925913
ttcttcctcatactgccgccaggcatcgtcaaggttagggtcatttccctgaatgtaggtttttactttaccctgccggcaaaggtttagccactcttccacgctatgctttggctgtggagaagggggaggagttaatttgtccagtctaagccttagtgcatcccgttcccgattcaatgcatcaaacttcctactagcttcatggtttttagcaaaccattcctgttctgcttttttgaaagctgtcttggcatcctcataggctttccggtacggttctagctccttttgaatagcctccttctgccgttctatttccttcagcttaaattcgatatgcattgcttcgactttagattgctcttcttccaggaactttatatccctatcaactgctgcaatttgctgctgtaaagattgcaccatcgccagggcctcttgacgcttaccttcgtcacctttcaacagggcctctcgctgtattccgctagcgcctt
>NC_017304.1:1928384
cggacccggcgttatatgagggaaatgggcatacatggattctgtcctggccccaacctcagcaaacgaatacatggtaagaatttgtatccatatctgttgagaaacttgaaaattgatcatcctaatcaggtatggtccatagatgtgacctattgccgaatgaaacgcggtttcatgtatatggttgcaataacagactggtattctcggtatattgttgggtttgaactatcaaacactcttgataagacattcgtcatagaagcaatccaaaaggccataaagcgatatggcaagcctgaaatcatgaacagtgatcaaggctcacagtttaccagtgatgattacataaatctattaaaaaataacggtatcaaaatatctatggatggaaaaggaagagcattagacaaccaaaggatagaacgatttttccgttcctacaagtgggagaaactttatcttgaagagtgcgaaacggtacaacaacttagaca
>NC_017304.1:1935552
tttgaagattcaacctacaaatgtgctgtaaaccagttggaacccggagacaaagtattgcttttcacagacggcattattgaaagtccttcggattcaagtgatgaaagttctgacggcaatcaaattttcggctatgaaaacatggttaaagttctcgaaagctgcaaaaatgaacctatttcaactaccattgataaaataatgaaagccgtaaaagatttctcgggcaataggtgtactgatgacatgacgatattaggtgttgaagtcttaaaagagaattgaaattttggaggtcaactggaggtcaaaatgaggaaaaatctgcacattaatgagaatcttccggaagacatattggaaagcatcgttattagctcaacggaatatgccattatcgctactgacatccacaacaggataattatctggaacaagggtgctgaactcatttacggctactcaaaggaagaaatgctgggaaagcagtttcctcc
>NC_017304.1:1946082
gactttagttccaaaagctccgcatgtcttgttgtatgtcttcctctctcaattttatcactgatctcgcccgtctccataacatatgaatccaaaattttgtttagtatggtagactttcccactcccgactgtccggcaaaaacagtagtctttccttccagcattttcgccagttgttcaaatcccacatttaaaaccgaactgacacatactgtttcaactccggtacctttatagcagtcgattataacgtccttatatccttcatccaaatctattttatttatgcaaattatcgcatttaattctttttgcattacggttatcaaaagcttatccaaaagaacaaaatccggcaacggtgatttcaccgaaacaaccaaagctatctggtttatatttgccaccgccggtcttatcaactgtatttttctttcacaaatttcttcaatatatcctttctttttttcttcatctataaccgatataactacttc
>NC_017304.1:1948747
aatttacaccttgctttatatacatcggccattcctcccccgccgattttctcaatcaattcatacctatttcctaaaatttgaccaaccatattaagcacctctgcttttcatagcattatcaaattacacctgactccctgctgttttgccattcttccatcagtcgtttattactacaataaccgtaatgttgtcttcgccgcctttttcatttgccaatcgcacaagttcactgcatgacacttccgggtcgtcatttttcataattacgtccaatatttcatcttctttcagcatgtttgtcaacccgtcagtgcacaaaacaaaaatatctttttcctttacatcaacggtaattgtatcaataagaatattttcctcacagcccaaggctctcgtaatgatatttttatttggatgattttcagcttcttctcttgtcagcgaaccgtttttaatcaattcctcaatatatgaatgatcagtggtaacctttt
>NC_017304.1:1953784
cattttttgtcctttataatatgtaaacgccaccggccacggatttgttccccttacaagattgtgaacatcccttgccgattttgaccagttaatacatccaacagttttgtccaacataggcgcatatgtagcttgctcgtggggctggggaatcctctggagagtactgtcctcaatcttttttaaagtttccctaagtacctccgctccaagacaggcaagcttgtcatgcagttcacctgccgtcatatcgtcggatatctctatttcggccttaagaagcatatcccctgtatccatgccggcatcggtatacattgtcgtaattccggtaaccttttctccgtttataatagcccagtttatcggagccgctcccctgtatttgggaagaagcgaaccatgaacatttacgcacccatagggaggtatgtccagaacttcctggggaaggatttttccataagccgcggtaacaagcaaatcgggcctaagtt
>NC_017304.1:1959343
tcttaaagaaaaaattaatcgaatatccttgtttttctcaacacaccttccaaaaaactgcttacaagacctacaaaaaagcccattatacagcctgataccaaaagcaccggcaaaaccacggcaaccgccaggtctttcataaaaacagctgctacaaatatctggccgacattgtgcgaaaccgctccagctatacttattcccgttatactgaatttatcacgtcctgatttataaagaatcgacatgacgacagagctaagcactcctcccgttacactgaacaggaaaagcatccatccccctccgccaaatatagatgaaagaacacaccttgcaattaccaccgaaactgcttccctaaatccaaaaaatatgatagttattacggttattatattggcaagtccaagctttactcccggcaccggcgagggaattggtatccatgattcaactattgacaaaatcaaagcctgagaaacaaacaaccccag
>NC_017304.1:1962327
gtgcagggaatacaatataaaaagagaagaagttgacttaaagcttatcgaggctttaccaaagatactaagcaatctgaaagacaaaaatatcaacaaggccatgaagtatcttacaaacactttgaaggttgatgttctgttgaacagcgcgataagcaagctcaatgaagacagtgtagagctcaaagacggacggaaaatacctaccaaaacccttatctggactgccggtgtaagggcatgctgtcttaatgacaatctttctcttgaaaaaggaagagcgtgtaggataaaggtggataaatacgccgcaactcaatttaaaaatgtatatgcagtgggagatgcctcttgtttcgagtacaacggacacactctcccggcgctggttgaggcggcgctgcagaccggaaagggagctgcattaaacgtcctcaatgatatcagaggcaaagaaagagaggaaataaagcccaagctccacggcgtcatggttt
>NC_017304.1:1965774
ctcttgcaattctcacaacgtcattgttgtaatcgccatagggtggtctgaacagttccacatcttttcccgtgattttcttcaatactctgtcacattttaatatttcactttttatcgccgaactgttaaggctcgacattttataatgggaataggaatggtttgccacgtcgtgtccctcatccgcaatcatttttacctcatcgggatttttctcagcccacaccccaataataaaaaaggttgccttaacatcatgctccctcagggtattcagaatgtccggtatatcctcactcccccaggcgcagtcaaaggtaagggcaactttcttttcgggataatccacagaataaatgggaatttctcttttttgttgaaatgcacctacaacgtcttcccgggaaaaataaacaaagaatgagacagccaatacaataactgctaaaaaagcatattttatgagattatttactttcacaacataaaacttcatt
>NC_017304.1:1981368
tccgtattccttgcataaatatccgtaagcctgatgtcccacaacaatatccttttttgtatacttcgccagttcttctctgtattctctgtcaagatcgtcaagctttttgacattgtcttcaaaatttttttcataatattctttgttttcaggatccgcttttacaaaagcatcttttattgcttccatttgctttttggcatttttgggacttaaccacacatgagggtcgtatgcaaggtcatcatgaccgtcggattcttcctccgcattttcttcatcatgatagtggccgccacgaagaagttctatattttttgatgtttcaaccaccacaagttctttgttagttatagaacccagaaccttttccacccaaggctccatacccgctccgttatatataaacacgtcagctttctcaatctcaagaatatctttcggtgacggttcccagtgatgaggttccgttcccgcaggcataatattgacaaggt
>NC_017304.1:2004182
caataattctttgattttcataataatcagtcgtaacggaaagcagctgtttggcttcattccaggtcacttttgctcccacttttgaaaactcggcaaccggcacataaatataagggtattgggcatttgccggcttatagttaagtacaggatacaggcctgtgtttatatcaacaccgtttaccaatacaggctgggtaactatctgtaatgtcgcctgggcaacgggaatgcagatttgttgtccaatataaagccaatttggatttattcccggatttgctgataatatcgcctgataggttgtattatattttgatgctattttgtacagcgtatcgccggattgaactgtaataggttatgtttcctgtcggacaaggcatctaaattcaactcctgaacataatatccatactgcataatataaaataaaaagtaaaatgacataagactttataaaatcataaaaaatattcataaataaaagttcaact
>NC_017304.1:2012277
agtcaacaacgaggttgttttcattgcgtatcggtttaacctttgcatattttatcgcgctaagggagtctgccaccacagacaaaccggctattccgcatgccatcgtcctgaacacgtctttgtcatgcaatgccatctgcagcgcctcataggcatatttgtcatgcatgtagtgaattatattgagggtgttcatataaagccttgccacccagtcaagcaccatgtcaaacctcttcattacgtcctcgtaatcaaggtattcggtttccaccggtgcaaacatcggagcaatctgttctcccgtcatttcatcctttccgccgttaatagcgtaaagaagagcttttgcaagattgcatcttgcaccgaagaactgcatctgttttccaattctcatagcagaaacacagcatgctattccataatcgtctccccagtgtttcctcattatgtcgtcgctttcatactggatggagcttgaatgaattgatacc
>NC_017304.1:2028980
actatctcagtatccacttcatttttcaacagattgttgtaaaacagatcaagaactttggactgcggctgctcattatcatcatttgtcgcagcaatcagcttttcagaaggtttttggatttgctcataaatcttattgattttctcctccatgccaattattttattctctaaaagatgtattttttcctctttttcgtcaaatttacttcttaaattttcattataactcaaattaccacctgatacgacatcatatcctctgtcattttttcctctgctttcataagctgttcttctggaatttgtaccataattgtcatccacggaagccagaacctcaaccaaaggttttgaaaacattttgaaaaaacctttctgccttatctttctggtgtttaatattatggcgtcactgccaagatccatttttacttttaacaaagcttcctgagtatcttttccaatgtatcttctgattttcatttcagatgctca
>NC_017304.1:2029794
ttggaaattgcccttccaagagcttgtcttacatattccgtcaacatgtcggtgtcatgggtaatcggcgcataatctgccaaagtttccagtattgttacaatatcccttaccgatacaccttcttttaacaagtttgcaattactttctgaatttctccgattgtcattactttcggaacaagctcttccactatggcaggataattttctttcaccttgtcaataattgtctgaacttcctgtcttcctgtcagttcatgggcatgggctttaattacttcagtcaaatgagttgcaattatggatggcggatcaaccacagtatatcccagcatttcagccttgtctctttgtgcttcggttatccacacggctggcaaaccaaatgccggttccgttgtcttgatcccctctatctcctcttccacaaatcccggactcattgcaagatagtggtcaagcattaattcgccaccggccacctcaactccttttat
>NC_017304.1:2061584
taagcaataagacatgtacttgccaaaacgactatcaccaaaatacacagccattttttcatcatatgcaccccgttcatttattgtgtattttcagataattataccatgttgtacaaatcaagtcattgtaacatgccgccttaattaagcagtaacatccgattcgtcaaagaatttcttgattttgccaaggcttgcgttgagtttttgattctgactcaatatggcattcacatatacattctttatatcgtcatattttgttaatatctttactaacctgtccacttccgcttttataatataaaagtcaatttcaacaagatttttaagaagggaattgtatatcggagattgaagaaccctgtccgacatttcatttattgaattgacagccttaataaaccttgagcggctttttgacggatgataaacatctctctttaaatcctctgctgtctcaagctgccttttggaaagctgttccagccgtctta
>NC_017304.1:2084681
tttctcgcaggagttcctgtataattactctcttctatcttcaattcctgataactccagtcgtcggtcggatcccaactgttgccccatgtgtatgtacccaacgcaaactggtattttttattggaattagcgattgcaaatccttcccacgatatttccacatagtaaatattatctttataatggtgaggacctgtaagtttggccgcataatccgtctctgccgctgtctggtcataaagctgtcttatctccatcttgtcagggtcaaccgatgacatccccgtggcatcgaagaagtacctgacggaaatattctttgacggtttccttgaatccgaacgtacatacaaagtgacttcagttgcttttggtccatcgctttgtactatgtccacaccaaatgcttctacccaataggaacctccgttgtcagggtccgatatctcgaccttcggcgggaaattaggtgtaatctccattgaaggatccccaaa
>NC_017304.1:2088927
gaacataatcaacatttggaactccattgactttaaactctttgcgggccgcttcaaatttctttgccgtgcagggcataactgcaacatgcaccaaccgtttgctggaagttgaatattcctcttttattatggaggcaaacatctgcatcggtgaacggcatgtggaaacatggggcaaaagctcgggatagaacttttcgcagtagtttacccatgcaggacagcatgacgtaaaaagaggcatgtcattttttccttctctaatacgccttagcagttctgccgattcttccagaaccgtcaaatccgccccggttgacgtgtcaaatatatcatcaaatcccatgcgccgcagtgccgccacaatttttcctatggcattttctccgtcatttaagccaagttcttttcctaaagcaacacggacagcaggagctatctgcaccgatacccgggtatttttatcatagatttccttccatactttctgtgtatca
>NC_017304.1:2090018
ggaattccgtctatcaacatatactctctgttatccatctcttcagccctccaatattgcgtggaatgcacaagtttcaatacatgcaccgcacttgatacatttgctttgatctataacaaaaggctctttaacttttcctgttattgcgcccacaggacaacttcttgcacactttgagcagcctttgcacaaagaagcatcaatagtaatggttttaagcttctgacaatttcctgtgggacatctcttgtcataaatatgtgcttcatattcttctctaaaattcttaatcgtacttacaacaggaaatgctgcagctttgccaagtccgcaaagtgccgttgctgaaatggtgtccgccaattccaaaagaagttctatgtcaccgtcctggccgtttccttctacaatcctttccaaaatctccagcattctctttgtaccttcgcggcagggaacacattttccgcaggactcattctgggtaaaattcataa
>NC_017304.1:2092627
cgtcatttttgctgtgccactcgttataaagaatgtttttcccaatataatcctttgcatattccagaacccggcttattgtcaacacgccctctgtcacaagatcaactccttcaatcctggcaatgggcggaattctcgggtcaatataatcaatggtcgtttcaagctccttgcccaaaaacttcgctgcaagcgttgatgtggtaccgccacatacaatatgtcttccctgttttgcaaaaaacagagacatcatattatggacatcttcaggattctgcggcggaccaaacatcagattgactacttgtctttttctaatcttaattgctgcaatggttgtatcatctccgggcatgtttgcatacaggttgttgcaagtatcaatcaaaagagatgtaagagcattggcagaaaggcttttgtcataatgagactcaataaactcaataatattctccctttgccagccgtaatttaaagtctggccgactccc
>NC_017304.1:2108085
acttgggtgcagtaagttttacagtaggtttcacaattaccttaacaagtacaggagttaccggtgactcaattcttcttccgtcagacagcactgcaaccgctttaaggttatatgctccgacagcggctcctgttatctttgctgtgtaaggtgcagttgtgtcactggaaataagcgtatctccattgtaaaactctactttgcttacaggagtttttgatttaacagttgcgcttatattaatgtctttaccggcttcaaatctttctcctgcaacaggcgaatcaatagttaccttatcggtttcactgtctgtgtactgctcgtcaagataagctgtaacccatgcaaacggagcattccagttaacagttatctcgttggttgaccatgagtctgtatggtcgataaaacatttctgtggcggtgtatccttcttaacggccgcatttattgtcgggtcctcgaaacgggagttcggaccgccggaaattata
>NC_017304.1:2124099
atttacaaaatcattaacatttgctttgggatatattccttgagaccattgatacagcaattctgttgaaataggtattctcaaaaaatttattcctctgtccgccatacccttgagggcttctctcatattgcagctccatactccgtcaaacacattggtaccggtattgaatccaaaccagttgcagccggtcagccagacctgattaccgtacatgtccactattttgttaccttcaacatgcagccagtcgtcattgttcggatcggccgcaacagtcggtgacttaaaggacactgtaggtaacaaagctacagccaatacaatcaatcccaacaacaaggccttaacctttctcaattctattacctcctttagaaaattttgttaacatattttaatagttaaatttgttgacataaataagtttcactggaaccaatcatggttctcttccccattttaaaatgccggaaatatacgctgtaattctgtcc
>NC_017304.1:2127108
caatatatcagtcaactggaagtctactaccaagtcgacaaattccttggttctgaaattataaatatacagaatctttttattggtatattttgtctttggtgccttctcaattccgtacacaatatagtagtcaccttttgcctttacaactttgtcaacgtcaaaataatcccttaaaagctcgctgtttctggagtttatgcaatggaaggaatccactttggtgtcggtatcaactcctgatgtaaatataagatcgccaattttttcccagtaattgacctggaagttgctcaacagctccttaaactcatttgaataaagataaactttgtttctctttatatccgcttcattaccgcttatagccagacttccattcaattcgtcccatgctttggtctccattccaagtaccaggtttctgattctcaaattaggagacgaaacattctgatcatatatcaacaaagcctgtctcttcttctcggttattc
>NC_017304.1:2141919
tgtcacatatacaccgatttttaccctgtctacatttataccggaaagtcttgcagcattttcattgcttccgacgtagtatatattcctgcatatctttgaatacttcataaagataaatgcaatcgccgaaattattataaatatgatgaagagaacgggtattccaaaaactgatcctgtcgcaaagaagcggaacgattgaggtaaatatcctgaaacagaaagcggtgaacctgttgttataatgtaagccataccccgcgcaagattttccatacccaatgtaacaatgaagggcggcaaacctatttttgaaatcataaaaccattgaaaagacctacaaccaagccacttgcaatacttgcaatacaagcaaccccaatattaaccccctgcaacgccaggtaaccggttatcacacatgtcatggcagccacacttccaacactcagttctattccacccaaaatcaacgccatcgtaagaccaatcgcaa
>NC_017304.1:2165889
ggtgggaacagctatcacgggtttgtccacaaggccgctgaccacacttgccagggctccctccattcccgccaccactataagtacatttgcggcgcggattacgtccaaccgtgcaaaaagcctgtgaatgcctgccacaccgacatcataaacccgctcaacactgtttcccattatttcacatgtaaccgcagcctcctcggctaccgggatatccgccgttcctgccgttacgactgcaatcatcttgtcaactttcggaatatcccttttctttacaaccacaattcttgcctgttcgtagtatacagcatcgtcggtaatttccctgatggcttcaaagcacttgatgtcggcccgtgtggccattatgttgttatttttctccatcagtttttcaactatctttttgacctgctccacagtttttccctgacaataaatcacctcagggtatccgttacgaatatttctgtgctcatcaacttttgcaaaac
>NC_017304.1:2169403
ggtcctcttgacatttgcatcaatgaatccgaatttttgattgatgcctctgccggagaactgttaagactttttggcggaaacaatgcagaacttcttacaaattatgccgcgaattattatgcaccttacggcaccaaaaacacaaagatattaaacaccagtgcaaaaattgaaaatgacataatctatatctacagattgataaatttcctgggcgaaggtcaaaggcacaaactcggttattctgtcgacataataagagacggcaaaatttactccctgtttttgtctgtcagtgattatttatgcaccgacggaagccttgcagacaaggaactttccaaagccataaataccatagtgaactcctttactttggaagaaacagaggaatatctgaaaagaaaatccgccggtgagactcgaaatcagaaagtagttttcctggaaaactgcttcaagttaattcttggaaggtcaacaaccctcacccatgc
>NC_017304.1:2195684
ttgcggcaaaccgcaaatgaacttgttctcatcgatgttttcaaggaaaaagccataggcgaggctatggatattaaccacggtcttccatttatgggacagatgtcattgtatgccggtgattattccgacgttaaagactgtgatgttatcgtagtcacggccggagccaacagaaaacctggtgaaacacgtcttgaccttgcaaagaaaaacgttatgattgcaaaagaagtaactcaaaacatcatgaagtattacaaccatggtgtaatacttgtagtatccaatcctgttgacattataacttatatgatccaaaaatggtcaggcctccctgtgggaaaagttataggttcaggtaccgtacttgacagtatcagattcagatacttgttaagcgaaaaattgggcgttgacgtaaagaatgtacacggctacataataggcgaacacggtgattcacagcttccgttgtggagctgcacacatatcgccgg
>NC_017304.1:2202212
acagcctgtacctccacaaaccagaacatgtgctctatataattgcatttataaccctccttaacaaaaatcgaaactaactatttgtccgcctctgcgatggtatactcagtacatacccttccattgactatgtgctcagcaacaacacgggcaaccttttcaggagtcatttttacatatgttaccttgctgccgtccttgtcaattacctcaacaataggttcaagtttacacattccgatacatcctgtcatagtaaccgctacattggtcaaattcctcttgtttaattcttcaacaaacgcattcataaccggtcttgctccggcagcgataccacatgtggccatacccacaacaactctgatgtcatgattgctggtcctcaaatttatttgatcaagagtcctctttcttatttcttctaattcagccaaggatttcatctaatatccctccaaaaatagtctttacaccatcatttacatactcgccaa
>NC_017304.1:2216181
agcgtaaaccttatgatctcgccaaccgatcttactccccttttatccactgcccaaaaataaaagtcgtgatcgccgtctttaagattgaaaggtgataaatctatagttccgcttatctcctgccaggttccgtcggatataatggaattctcattcagaagatttcctgtcatgctttcatcgtaactgtcaaagctaaagaacaatttcagctcatcacctatgttttcatctctgacataaccctgaacattaatcttaccattagtaatcatgcctcgtttcggctcagtaagatacacttctggacgaacattttccgtatatttgattgttactgtatattggtaaaatttgcagttttctttagttacactaccttgatattttacccagtacagtccttttgcctcatcataaccagaatctattttcgtaaggattccttcatagccgtcaacattataggatgttttctcatcaaaaatacctttatc
>NC_017304.1:2232559
acagccgaaatccgctttatgcttttattttccttctgtataacttcattattgggcacaagtattttttgccccggatgcattccatcttttatcggaacctttttgaaagagcaatcgtcggtcattacaatggcttcgtttccttctatcttaatgattactcctatgttatccatgatactttccctccctttcgaagccctgcacatactctttgagatcgtatagattacttcgtaaaatcaggctgacagcaattataaatttcctgttcctctgaatcgtcttgtgatttacttttattcggcttaatacttctttcatgggtatgtacttcttttcgaccagctttctgaacatattgtcatcatcagcaattattcttgcgatttttatcaataaaagccttgaatccttatgtttcggagaggataacaccaagtcttccagggaaattccaaattcctttaagcttttctcaaagctgaccagttcct
>NC_017304.1:2241841
tacttccgaagttgtctctttgtatcttctctccatactgtttataattcccgggaagcttgccatgaatgttcctttttcattttccctttcatattctattttaattttttccccgttggtgccatagagtataatgtcaagaatatgcgggggaagctcctcaacaggggtatccacgctgaaattataatgttttgcaagagcgtctatatacattctggcatagctttcatcatttgctatattccatcctgacgccctgacggctccctgggccaaagaaagttttttgtccggtatgacaaggtcagggtctatcctcataagagagcccagaccagtacattcgggacaggcaccgtaaggattgttgaaagaaaacattctgggcgttatttcctccatgctcacgttacattcggtacatgcaaagttttggcttaggagcatctcctttccgcctatgacatcaaccacaagtatgccgttgcttaagc
>NC_017304.1:2255538
cctacaacaatttgagttccctgaccaaccgctactgaaaaaaccattacaaaatacataatgtttaaagtgtataccctggttgtaagggcaacctttcccaataccgttataatacgggtaatggtaagctgagatgcttcgtaagcaattccttcacccgcagaaggaagtccgattttcaatatatcccttaaaatctcccacggcagcggcacaaggtcccggaaagaaaatttttgattaagtcctgtcagcattacaatcagcatagcaacaacaccgacagcctggcttattacagttgcaatggcaacaccggtcactcccattttcggcgcccccagcagtccatacaggaaaatactgtttccaataatattaaggatattcatgccgacagaaatgtacatggttatcctggtgttgccatagcttctgattattgcagacaaagtggctatcaatgcctgggtaaaagaaaatcctccgacaattcc
>NC_017304.1:2267880
tcattactgtcatttatagtatcattaaaatttactcattaccatatatacttttcattaaaatttcaattccatttcatttctccgaaattagtttttttatttccaattccatcatattatttttttcatgctcaataaaatgatttattatagtcattctataccctttaactttgcatacaaaattacataagttcaaataatacttcagtggtaaaaagaataataaaatgaaaggaaggtgaagtccacatgtcagcttataaacaagccaacagactaatccatgagaaatccccttacctgctgcagcatgcatataaccctgtagactggtatccctggtgtgatgaggcatttgaaaaagccaaacgggaaaacaagcccatcttcctctccataggctattccacctgccactggtgccatgtgatggagagtgaatcctttgaagatgaagaagttgccgaaattctaaacaaaaactttgtttccat
>NC_017304.1:2270554
tccttggccaaatgggttacaaatatcaaaggaacggcgtcctttcccctgtccttctgaattaccgatgctatactcactccgtgtttgccaaagcatccggcaattttggcaagaactcccggcttgtcctttaccgtaagtctgacaaaaaattcgctttcccagtcatcattgaattttatcttctcagctgagccttcttcgtcattgtaaaaactgatatatctgtgcttgtccttctgatggcatgcagtaattatatccgacacaattgcacttcccgtaggaaggtccccggctcctctgccgtacagcattatattccccacggcgtcccctttaaggaacactgcattaaaggaatgccttacagcagccaaaggatggtcaagaggtataaatgtcggatgcactcttacttcgatggtattgttgcgctttttggcaatggcaagaagacggattgcaaaccccagctccctgccgtattcaatatc
>NC_017304.1:2280573
ataccttcaaaagttttcctgatttctttaagaaaatcctcagtatttactattttcttctccggaacttctgaaagcgaagcaagatcctttgtcattacaccattttctattgtctgaacagatgcttgttcaagcttggttgcaaaatcaacaagctcttttatgccatccagctcgccgcgtttctttaatgcacccgtccatgcaaatatggttgccattgagttggtggatgtctcttctcctttaaggtgcttgtaataatgtcttgtaacagttccatgtgctgcttcaaactcatactttccgtcgggtgaaaccagaactgacgtcatcattgcaagacttccaaaggcagaagccaccatatcggacatgacatcaccgtcataattcttgcatgcccaaaccatgccgccttcagatcttataatacgtgccacagcatcgtctatcagagtgtagaaatattgcaaattcttggcttcgaatttttc
>NC_017304.1:2287039
taaatatttacaactaaaacaaattgtcatgttaatgttcttctgctatactctgttaaaccaagtccacggttcaacttcaggaggttcacatgaaaaaatcatttcctgttttaaaacgggatgaacaaaggcaatttcacttgaccataaagctatctgctgtccgggtttgttcacgccatggccgtacttctgatcgccgtacaacggatgacctatattggccagttggaccctgatctggtgaggacgtcctgtgtgcaaactgacttttaccaaactgaaaccgttataaatcccctctaccttgtaatccaaaaccgccagcttgcctcccggcgtgtcttctttgaccacgcttaccgtattgttcctggtgtcttttaacagataattctcaagtcttccttcaagcttgtccaaaattccgtgaacaactgccaaatatacctttttaaattgtctggtgcgtacctggtctgaaagtcttgatgcgg
>NC_017304.1:2287833
agatgaaacaggtatccccacttcaccgcaggtaacaacacctccaaatcttttcaccactgtcattttaagtatattggcaagaactgtaggtgaaaaacctgcagtatatgaatttatgagaaaaaacaaaggttttggagacaaaacgtcaatgcattgttcaacaaacccataaagctcatcctctatcttccacacttccccccggggtcctcttccatatgaaggaggatccataattacggcatcgtactgacgtccgcgccgcttttctctttgcacaaattttattacatcatcgacaataaaccttacactcctgtccgccagccctgataaagcaaggttttcctttgcccgctgcaccatcccttttgcggcgtcaacatggcaaaccgaagcattggcataggcacaggcaacagtcgcacctccggtataggcaaaaaggttcagcacgtttatatttctggatgcagaacgtattttgtcaatca
>NC_017304.1:2293431
ggtaaaagcatgagaaaaatagctgtattgttaattactttgacgttcttagtcacgactctgttttcaatgtcattttcatcggcagctgcaagtcatgattatgccaccgcattaaaatactcaattttattttacgacgccaacaaatgcggtccggatgcagcagttgacaatgtcttcagttggagaggaccgtgtcacacgactgacggaagtgaaataggcctggatctgaccggaggatatcatgatgccggagaccatgtcaaattcggtttgccccaggcttatgcggcagcggtactgggttggtcactttatgaatacaaaggagtgtttgacgcaacaggaaacacctccaaaatgctcagtactctcaaatatttcaccgactatcttttaaaatgtcatccggactccaataccttctactatcaagtaggagacggtcaggcagaccatacatactggggtgcgccggaagtccagccgggtcc
>NC_017304.1:2306551
atattggtttgctcggctatctccgtaattccctgcagaaattcatttaccctgtccatgctctcctgaagctttagtaccgttgagtaagattcatttaccgcagtgttaataatgtccatttgtttattcatttcatttatatttttaacaccttcatttacaatctgaacggttgaaacggaaacttcagccatttcccttgaaattgcggccgtatcagccactaatttatctgcttccgacatcataacattaatattactgacgctttcagcttcctcactaatacctttcgcaacctcttccaccgccagtgcaacactgtcgcccgattccttaatcatttttaaagtcatattgcaattcattatgtcacggtttaaaatttcagtattttttctcagaaatcccatggtatcttccagtttattcagtatattatttgaattcttctctttttctatcatttgatggattatttcacttccccatttggc
>NC_017304.1:2308453
attcccgaaggagtttcacaatgtacaagagttgcagctttaaaattgtggtcattcttaagaaaattttcgaccacatttacatcaacagcccggcgataatcaaatttcaaatatgtagcttctcctccgtacatctttacaaaatcgccaaatccgtttccgaatatgccattatcaatacacaaaactctgtctcccggttcaataactgaagcacaggcagcctccaaacccaaaattccttctcctgacaatataattacatcattctttgtttttaaaagttcctttagtctttcacatgtttccctgtaaaattcaaaaaagctctcctccacatccggatttcccacttcctgttgcatggctcttcttacatcctcatgaacataagttggacccggagtcattactaacggtttgttcattataatccacctctctttttattattgttttttagatttttatgctttgcattattaatgcacacagat
>NC_017304.1:2310404
acaatccgtcaagtcccaccggtcctcttgcatgaattttgcttgtgctgattccgacttcagcgccaaaaccatacctaaacccatcactaaagcgtgtggagcaattccagaagacattgcccgaatctacaagggacataaatgctgccgccttttctttgctgtttgtaattatactgtcagtatgccccgaaccataggtgttgatatgttctatggcctcctccagatcaccgactactttaacagacagcttgtagtcaagatactctgtcctccagtcctcttccgttgccggggcaacaggtataatcttctgtgtttcactgcagcccaccagttccacatttttgctgtccaaagctcttttcagctcaggcagaactttcggagcaatatttttatgaaccagcaatgtctccgttgcgttgcagacagcaacatactgggttttggaatccacaacaatccgaattgccatgtcaatgtcggcatcc
>NC_017304.1:2320497
caccctaaaaccagcacaacgccggttgttaccgttataattacagtcaaccgcgttgctttgattttagacattgcaaaggccaaagcaacaagaacaaatccgctgaatagaattacagcaagaaaaacggaatacactttgatattgttaagaattattaactttacatcggcctccgacgcaccgccggatatcatttcatcatactgtctgtcgagtttttgaagtcttattgccgccattaaaagaacagtaattatcaaaaataaaagggcggtcaagtggagtggaaaatatctcgtatatactgactctgccggctcacttttgagcatttttgaatgaaccaacacagaaggagccgcaaagagcatgcatatcacaccgactgctttttcaaacttattgtaacacagcccgattatgataaaagctacaatatttattattataaaaactctgctctgtgttttaaataaaaatacaaggtcccaata
>NC_017304.1:2328429
ttatgcggtaggtcatctggtaatccctgtacccaagatgcaaattctctattttccactcaccggttgccgtatactgctctccaaggaaataggtatctatgtactcaccttcataagtgtagtaatcgcaaaggaaatcaattttgtctcctgcaactatatctataagtccctttgccaaagtttcagtctcggcctttgtgtcataccttatctgggctccaagcacttttccgtaaggattttcattgtcaaacaccacaataatgtcaacaagctgaccgttcagcaatgcaggtattcttccttttgtcgaataagtatccccatggcggtcatcacttatcatgtagtagcttacaatattgccgtttagagcaagccatgttccgtcaaattccatcacaaggtctccgtcttcattgaattcgtatacattatcaagaccaaggtcaataaatccttctccatcatctatgaaaacattcatttccatc
>NC_017304.1:2335938
taacgttgttgcccgcatttaaagttacaactatgctttggtcattccatacagtccaggctgaagtcggataaaagtccagactacctgcaaccagattggaatttactcttatttccataggtctgttattgtttgatccgtttgcatatctgaaaataagcttatatgtacctgaactggatacatttacattccactcaatatatcctccgggttcgttgtcgtaatttacataacttctcccgtcataacctgcatggattgtttcctcgaatgccttgtacaacatcgcatcctcagcctgatatctcgtcttttgtgtttgggatggtatatccgtgcccaccggaaacttgtcaataacacccagcaggtatcttttcagcgcagtaaggtccgttgaatcaacctttgaatcaccgttaaggtcaaaggctacagatccattggaaatgggaagctccgaaattgttctcagaatcaatctcttgcccaag
>NC_017304.1:2339906
tatgttgtctgattccaatcgactgaacatccgagaacttcagatacgaaccttaatggcaccattgtgcgtccgtttgatatttcaggagaggtatccattgcttgcttcactgcgttaatataacattctttgcttccgacaaacaattcaatataattgtagtcatcttttattgtaactttcttgtcttcgccatcccattccacttttgctccgagagcttcagcgacaaagcgtactgatacaaatgtcctgccgtctttaatatacggccacgtgtccattttaatatagttgccgtttacctttacagtaatgaaaatctgcttgttaattgcacttgctttaaagctgcctgaaagagttacaaaaattacgataagtacggccaatacggctttaaaatttcctgttttacaccttccttcattactcatgatacaccacctttaataaattgtaataaaaatatgacggcaacattttatcataaagca
>NC_017304.1:2345602
gaaccgtcggtttttcttccataggcttggtcatccaaaagattaatagtcaccaaaatatcaataacattgccgtcagggtcctttaaggtcaatgcttctccggaagagcttattttgaaattggtatgcagcccgccgtcagtagcaaccttgttcttgtcagatgcccaaaccaagaggtaccctcctgccggcacaatcccctgcgggaatacccactctgccgaagagtcggcaagaatgtatcctgtcaagtccacatcataagggccggcattataaatttcaatccaatccgaatatgctccgcccttgcttccgtctttagggtcatccacatctccgtcccttatagtacgtgtattggaagccataacctcattgataaagagggtggatgtaccaggagcgttataaacatttgcggcaccgggggttggatttatgaaaacaacaaactctgacgcaccgtcactttttcttccatagctctggtc
>NC_017304.1:2355074
ggtcaataacccttgctccggtggtattcagcttaaacgcttcattgggcatacgaatcagcacattgtctttaagcctgacatatacatacggttttatccgggcaataaacccatcaacccaggccagttttttctcagtcttcgtcatcttgcacccccgcttacacaagcagagtgacaagccgaatggcaggctgagtgacacgcagaatggcatgccgaatgacatgccgaatggcacgcatcatgacatgccgagtgacacgcagaatggcacgcaaaagcgcctgtgtcggggtctaaagctgaattaaacgacaacctgcccggattgaccggtacagacctttcatatctttcatggcggtctctctgtctgtgatacaccaaaccgctgtggaaataataccagtacggccaggcgtaaatataatcatctccggtatatgaattgtctgccgcctgtgccgggtccgcattttcctttttcaaaagct
>NC_017304.1:2367340
cccattgtcaagacagttttttagcttttctaagttagctctcctttcttaattttgtataatctttacaactgtgcactctgttggaggatgtcaagggcgagcgtaagcgagttcatcttgacccttgacatcctttggacatatatccttttgctttccggtctgttatgacagaccggctgccttccggtgaggacggggtttggggcggagccccataattctatacaactgccagtagctggtcatatcctccaaagtaatactctgccggtgttttgtaatccaatgactggtgcggtctcctatggttatagtgctccacatattcctttgtgatttgtctaagttgttgtaccgtttcgcactcttcaagataaagtttctcccacttgtaggaacggaaaaatcgttctatcctttggttgtctaatgctcttccttttccatccatagatattttgataccgttattttttaatagatttatgtaatca
>NC_017304.1:2371699
tattctcattatcctcattattaatgctcgcttctttaacgttttttatcgacctgattacttttcggtattggtgtctcataggcttcaacttgaattgttgcttcacttcatggattcgctgaaagtttttctcttttgctttttatcagcttcaataaatgcaccagtgtttataaactcctgaattatttttgctggaatatatccttctttagcttgcaacaaattcaacgtcttataatctgtactgtcagcctgatatgctccccttgcaattccatagttaccattatgttcattcacagataatacccgaatctctccagattttagaaacggaactttcgagtattccgtgttggtaagtttaaatacatcgcttgatatgttccccatcaaaactttttccacttttattgagtagaattcttcatttacgctctccactattccaatgctaaagcagattgtgcaccgttcataatcatctgatattc
>NC_017304.1:2384476
acagggaatctatcaataaccctgagcaaatatcttttaaataatgaatagtctgatgagttaacatgaccgtcgccgtttacgtctcccttaagaggtaaattagggttagtcggagtagaaggagcaatcgtaggagtaggagtaggattatcttgcggaacaccgttaggatagtattttacatattcgtactccgcctgcaaaggagttcttccgtcgtaacgtcccaaccattcatccactcctattcctggccacaaattcatcataattttgccgggagtaacaggtatgttcctggttccacgataaacttttttgccgtcaacatagaagtctatataatccggcctccattcaaatccatatgtatgaaaatcctgggaagcatcgaatccaagattgtgcaaatactcgtttccaccgactccatttttgtaccagttgaactgaactttagttgtgtcctttcctaaaaactcgatatcgatttcgtc
>NC_017304.1:2392608
tatcatctccaccgcccacaaagacaaacaatgggtttttcctcctccgggtattgccgcaatggcgcattttccacctctgtatctttccacgagctctttctgcccttttctaagccccacgaaacatgcctcccaaataattttactgtgtcagtatctcgtcaaaatattccgccagaataccgttattttcataaccgttggcattaagcatggattcaaaggttataagcttgtcttcacatcttttgagcaacgaccttataagaaccgccaggtaatgtttctgatttttctcttccatttcctcggtataaatatcattctcattccacgtttttgtcaaaacatggatattggttatctccttgatgcttcttggagtccagctgttgctgctaatactcaaaagtatcattactttactttttagcgggcttgacaggtatgccaccggggtggacatcagcacaaaattgccgttaagtttttcttcc
>NC_017304.1:2404604
aagaagcacaggagaattatatttaacggcaacaactactctgaggagtgggtaaaagaatctgaaaaaagagggcttttaaatcttaaatcagttgttgaagccgcgccgtatttaatatctgaaaaaaatataaaactgtttacaaaacacaacatcttttcagagtctgagattcattcaagatataatataatgcttgaagaatatatcaaagtactgcacattgaagccctcacgatactcgacatgacgaaaagaggtattatacctgcggttgttgagtaccttaaagatttgacggaggttgtcaaaaacaaaaaggccataagcagtgaattcaactgcaaactcgaggaaagtttgattaatactatatctgatttagccgcttgtctttataaaaacgttgagaaattggataactccattctcgaggctaaaaatcaggatggtcttttaaatacggcaaaatattatagagaagtagttttcattaa
>NC_017304.1:2413254
cttcaaaatcaagtccgtccaatatttcctgtatttccttaagcttgcccttgttcttcgttgcaattacaaattttctcatctttcgtaactctcccaacctcacttgctacctgacccaaagcatctttttgtatttcaatcaactgacttatacctttttccgcaaaacttaaaagtttgtcaaactgctcttttttgaaaggtaattgctcaccggtagcctgaatctcaataaattcgccttttgatgtcatcacgacattcatgtcagtggcagcattcgaatcctccatgtagcacaaatcaagcatttccacgccgtctacaataccgacacttaccgctgccaaaaagtcggtcaccggtattttttcaattatgccgtcatccacaagtttcttgcaggcatccaccaaagcgacaaaaccgccggtaatcgaggcggttcttgtgccgccgtccgcctgaataacgtcacagtctattataatttccct
>NC_017304.1:2436616
aactgattctgctttatattattgataaagtaaacatacccatcagcaatctgcagataacaaaaatcattctggaaaataaatttatgaattattttatgcttcagcagcttctcaatgaactttgcaccagcaactatctattgtataaaaatattgacaataaagcgttttacaccattactcctttggggaaacaaaccttaagctactttaccggccatataccgcagggtataaaaagccttattgacaacagtatatccaacataaggaacaacatcagaaacgaaacctttatttcagctgaatataccttaagcggagaaaacgaattcaccgtctcgtgtcaggtccgggaggacaatttcaaccttatcgatttaaaggttacagtgggaacgaaaaatgatgcccgaaggatttgtgaaaactggaaaaaacattcccaggaaatatacagtgaaattattgaaagccttataaaagacagaattaaa
>NC_017304.1:2449721
tcatactgatttactttgcagcctaacgtatagaatgcagcccttttcattgtttgcgtaaaactcctctactttattttgatatgaaaaaatagttacaaaatactaagtaaattttagcaatataacaattgacttgcaacttcaaacaagttaatatattaccatggagcaaataatgcctaaagaacacaaagggggaaattatatgaaatcatttaatatttcacttaagtccatcactgatgttaaagattttgtcaatatagtaaataaatacgattttgatattgatttaacatcgggacgttatgtggtggacgcaaaatctataatgggtattttcagccttgatttaagcaaacctatcagagtggacgtccacactgacaattgtgatgaattctgtgaagaaattaaaaactttttggtatagtctttaatgaggaggtaaaagcattttacctcctcataatcgtcatcctgtattttatacctct
>NC_017304.1:2456731
gactaatactatgactgtcacagtcagaattatcaaaagtgctgagaaaggcttccactgtttcaggatcaaactgtgtaccggaattgtttttcaactcagccagtacttcatttattttcattccttttctatagggacggtcggacaacatagcgtcaaaggcatccgccacagataaaatccgggcttcaagcggtatttccttacccttcttcccggtagggtatcctttgccgtcatacctttcatgatgatattttatggaatcaatcagcatgtcaatactggacaagggttccaatatatcaacactatacatcggatgccgccgcagatttttcatctctgcaggggtcaggggctcggttttgttcaacacggattcgggaatttccactttgcctatatcatgaagcagagcggctattttaagaagacgcagcctttcgctgctaagccccatggcctttccaatccttacggcatattccatgaca
>NC_017304.1:2491957
ctggataaagctggtcctgtatccgaattggtgtccgtcatcccttacaactctaatttcaccgtctttatccatgtattcggtttcaactacgacatccttcatttctccaccgtatgctcccgcgttcatggcaaccgctcctccgagagtacccggtatgccgcaggcaaactcaagacccgtaagcccgttttcataagcaatcgttgaaaccctggaaaggagtataccggcatatgcagtaataatatcgtctttaacagtaaattgatttagattgtcgaatatttttacaactactccccttattcctttatctcttacaatcaagtttgttccgttgcccataacaaacaccggaacgcttttgtttttgcataattttaaaatttgactcagttgcgaaacagacacgggagtaaccagaatatccgccggtccgccaaccttgaacgaagtatggtttttcataggctcatcaagtttaacattttcct
>NC_017304.1:2498633
gccgggcttttttgaacccaatattgtaaccgatgcggtatggggaataagagaaactttaaagctcttctcatccacgtatgcaacggtaaggctgacaccgtccaatgcaaccgaacctcttaccacaatatatttcaatatgtccgaaggtgcggaaatctcaagccagatggcattgtcctcctcctctttggacaatatcactccggtaccgtcaatatgcccgctgacaatatgccctcccatcctgtcaacgggccttaacgctctttcaaggtttaccttttctcctgtcctgaggtttcccaaattggtctttctcatggtctgtggcataacgtccgccgtaaaggcaccgttgtcaagagacgtgaccgtaagacagattccgtttacggctatgctgtccccgacttttacatcatccataattttctcacattttattgtgagttttatcgacttgtttccaggaattatttcctttaccaatccaa
>NC_017304.1:2504659
tatggtatcgaaagtatggcacatctgacatgcgtcggacattccaaagaggaaatagatgctctcctgacatctatgcgcgaacacaaccttgagaatattctagctttaagaggagaccccccggcaaatcaaccggattttgattttagtaataatgcttttaaatatgcaaatgaacttattgcccatgtaagaaaacagaacagaaatgatttctgcatagccgccgcagcttacgtggaaggtcatgttaacagcaaacgtcttaaagatgatcttttgtatcttaagcaaaaagtcgacaccggggttgatttccttgtaacacagttgttcttcgacaaccggctgttctacgattttctggacaaaacagcctcaataggtatcacgtgtcccattactcccggaataatgccgatatttaaagccgaccagattaaacgcattacatatctttgtggtgcatccattcccgcaaaactggtaataatgat
>NC_017304.1:2506715
taataaatgaattcggcaaatcttcctggttttctgtttcattgtctgtcaagacggtttcagcggatttgacatatgtgccttcttcttcagccggattttcactctctaaagcatctttttgcgaacctgacttctcgttaacattctcaacaacatcttcaacgctctcatcttctttgataacacttttattattcccggcacttgccaaaaaactgtcaattttcccgaatacactgttaatgtcaatattataggacaggattccctttattttgtctttgcagtaattggtaattggtgaattaatatttttaatgagtacagccgtcaaaagaacaacgacacatacgacagtttgtatcacaaacttttgaacgaggttaagtctttccccgcttccccgttttcttttgctcttccttgttcttctcagactttgttggacattatatcttgggtatctttgtctgtaaacaatatcgtccacggcaaac
>NC_017304.1:2509456
tatattatgcatgcttctaaattgtccttgcttcatcttgcaggcaaatatctttcgatatataccatgccatccttgacatatgccaattcggggaaaaattgcccaacagtttccttctcgtccggaggccgggtaattacatcagctattctaagctgggtcggttgcaaattcagagcaactaccaaagcttccctgtttccgtttgcccctgcatgaaccatgccgcgaagcgatcccataacaatgacatgtccggttgcacaaacctcaccgccggggtttacatcgccgattatcacaagatttccgtcaaagctcaccaattgccctgaacgcacagtacctctgtgaaattttgtaataccttcctccaatcccttgaaataaaagttgctcattctgattttggagcgaaatcttggctgctgctgcacgggttcaggttttacgggctcttccgtgtcctcctcaaggctttttattttcgccccgct
>NC_017304.1:2511048
gtaatataactgttctgcggagtaattgcgcctgtttcgagtcctgcaatgctgatcagcggcttgaatgtggatccgggagtgtatgctccctgtatagcccggttgaacagaggcttattcttttcatcagtcaaaagagcatttatcgttttctgtgcctccttgtcctgcggtcctgccaggaatacagacgggtcataactgggatagcttgccatggcgagcacctctccgctgtttacgtcaatgacaacagccgctcccgaagaagcatctccaaagttcttcttgtaatctgccttggatctgattctctctatattttcctccagggacttcattgctactttctgaagtctcatatcaattgtaagaacaacgtcattaccgggtatagcaggttcactgctcagttccgccgtaagcctgccgttggtgtcaacttcaaccctcttttttccgtttatacctctaagctgactttcctgagtcttctc
>NC_017304.1:2515014
aaaatctttaagcaaatcggaaagccttccaagcggcaatcccaccacgttgaaataacatccctcaattcgctcgaccagtatggcccctttttcctggataccataagccccggccttgtccatgggttcttttgtgtccacatatgccaaaattgtatcgtccgtaagttccttcatcttaacttttgtaatttccacacttgtgacgcttctgaaatctttcgtgtcaatcaatgctatacccgtcattacttcatgccagcttccgctaagatgctttagcatccttacggcatcatccctgtctttgggctttcccattattctgtctttgacaaccacggtgtccgccccaacaaccaggtatctttcctttccgttctctctgtttgccacttttttggcaacatcataagcctttttatacgcaagatgctgtaccagttcgttggctttaagattttcttcattgctttcatctatgtccgacagaacaa
>NC_017304.1:2525490
cgaggaaatcatctccattgaagacgaagaaatagttgccgtttcagactcttccttaagtcactgtaaaaagcatctcaaaggaactgccaaatttggggaccgttccatacttcttattgactttgaacccatactgaatgaaactcaaaaatagtcaataccgttcttgattcaactttgcgcttcaatattagtgtattctcaattattgtgtcctcacacccaatatatgtataaatctgatgttaacccagttatagtttgtaagaggataataatccctgtcgtacgtatgggctgccacaagtatgttccgaagacttgcaggggaacccacctgcaccacaaccggcgaatgatcaaaatgaggtgctccgccgaacgacagctggattatatctccgggctgtatgtctttgacatctgtttcctctgcataaggtcccgggcctttgttgtttaccagaaaattgtacaagtagtttactcccgtccat
>NC_017304.1:2536003
caagggaatgcacaatctccactgtatttccgccgatagcctttacatcaaaagataccggtctttccactccgttgaggttatcattcatgcctgtctcaggtcttacaaaaagaggcgcagaaaccctgcttaagttcaactccgctgccagtgccgtctcaaaaaagtcctttatttttttaattgccgcttccgtctctctaaccgacaaagtcggatggtaatccggcggaattataagcctgtctatcttctcaaccacaatattttccctcctataatcacgacaacacaatagaatcaactcacattataccatttaatagtctcaaatccaatagttatattctgatagagttcagaaattcggaaaaaagctttacgttatgtagacacacccataaaaatgttgtatcatgtctttagaacttttaagatatgggggttttgaaatgattggaaggaccaatacaaaattccttgcaattattttaatt
>NC_017304.1:2548198
accactccgtcggatgataccgttacaatatccctgtcgcttgttgaccatataatttctttgttagtggcattctccggtattatttcggcaacaagttttacttcgtctccaatacccaaagatatgctggtttgtttcaatttgattgctgttacttttaccggctcaactttcaatgtacatactgcctctacactcgggtcgttcttccatgctgcggtaattgtaaccgttccgactccctttcctgtcacaacgccatcctgggttaccgttgcagttttttcatcgcttgatgtccaaaccagtgttttatcggtagcattggacggagatacggttacctccaacgctttgctttggccaaccagtatggactcaggtacattcttaaatgtcacttttgtaaccggtcttgcaaccactttaactacacacacagccgttttggatgaatcgtaaaggctggttgcaattatctttgtttcaccgatatt
>NC_017304.1:2564917
catgatcttctgcccgttctgcaattttgcaaccttttcaatgagtcttccgatagcgtcgggacaagacagaaccttcaaacctttctgccttattgtcgacggacatcttatacctttcagctgctcaacaatgtatttataatcaactccggaacgaagggcgatagacacaagccttgccgttgcttccgactgggaaggacatcctcccgcccgtccagtattcgtaaatacctcacaaataccatagtcgtcataatttactgttatgtacaaattaccgcagcctatcttaaccttttcggtgaagcctgtcgctatctccgatctcggtcttggggctatgcccgatacaggcttgatctgctctttgggctttgcagggccttcttccctggcttttgaaacgctttcttccttgcctttcacttttccaatattaagtacctgcaaatctctgctgccgtccctgtatatcgttatacctttgcagtttg
>NC_017304.1:2589025
tcctccttgattttttatatttcattccctgagtattgcacttattcaatctttgagaagtttttcgcagtccagtatcagcctgacttcatttccggttttgcctatgcctttgataaatctgttctcgttttggtcaaaatcgggcgggacaacaatctccccgtcaggaatggacattacctcacacacgctgtctacaatcagtccaacgaacatgtcgttaatgtcaatgacgattatgcatgttctgtcatcatactctcttggctttttgccaaatctcagtcttacatccatcaccggaattatctttcccctgagatttattatcccgcgaatatattcaggcagatccggcacttctgtaatggactggattcctatgatttctgtaacatacctgatttcaatcccatagtactccttttcaacaacgaaggtaagatatttgtttctttgggtttcctcttgctgcagctccaattcgtttaccagtg
>NC_017304.1:2592185
tcctccttgattttttatatttcattccttgagtattgcacttattcaatctttgagaagtttttcgcagtccagtatcagcctgacttcatttccggttttgcctatgcccttgataaacttgttttcactttggtcaaaatcgggtgggacaacaatctccccgtccggaatggacattacctcacacacgctgtctacaatcagtccaacaaacatattgtcaacgtcaataacaattatgcaggttctgtcgtcatactctctgaattccttgccgaatctcagcctgacatccatcacaggaattattttcccccgaagatttattatcccgcgaatatatttaggaagatcgggtacttcggtaatagactgaatccctatgatctccgtaacatacctgatttcaatcccatagtactccttttcaacaatgaaggtaagatatttgtccctttgggtttcctcttgctgcagttctaattcgtttgtcagta
>NC_017304.1:2593202
aatattttctatataaattccaaatttccttcttatttttttaattttcataaaattttcataaagctatcaatattcttgaatctttcttccatctaaaatcctccatcaaaatcgaaaaggcgttcttccacatccttcccaaaagtcggcaggatgtttcagaacgcctctgaaactttacctagtggcaaagcttagacttacttaaaaagcattaataattctaatacagttttcacatgatgtcaatatggcatgaaggcaatcaaaccgcataattaaaaaattaacggaaatcatattatttgtgaaaaaactcttataaggacaaggagtgatatgtatgagcctgatttcctggaatccattcagagaagtagacagcatcagcagagatatggaaaccttctttgaacgttcaccttttggttttttcagcagagcaacagctcccagagttgatgttttcgaaacagaaaaagatgttgttgtaaagg
>NC_017304.1:2597511
agcttcaagctcagccttaagctcccttgcggacagcagtgcgcatccttctccccttacaattatctgctgcaatccgtcggatgtggcaacagtgatatcatagtttttactgttttcataggcaaatttctcaatatactgatccgctgtttgagcctctctcgtataaaccacatggatattataataatctattatctcttctttatgtccctcaacacggtaagcatcaaatacgacaatgacatgacatcttcgaatccattggtaattgctcagcatatcaagcaatttcattcttgcgccgtccaaattctcatcggcaagcttttttaactccggccatgcatagatgatgttatatccgtccaccaaaagatactcttcttttgcctcatgcctttttgcaccggctgcaggtttgtaatacctttcttccgacgccttttgcctcttccatgcagatttccttccctggtttgcataaaaggttttat
>NC_017304.1:2609157
cctaccaagacaagtttttcaaccctgtctttgtatttgccggcagcgtcaatcgcaagcaaacttcccaaagaccatcccagaagacataatttatctttctccttctcaattaacttacataccctttcagtatagccttccatgccagttatgccatgccattcacaaaaaataagctgaaaatactcacttaaagccgcaacgacgggcttccatacggaagaatccatactccatccgggcatcatgacaagcttttgtttttccaaaccattatcctcccctgtcaacattatggtattatccccaacttccttccgaaccggacaaggtttttaagggcaaactccatgtcttcataggaatgggaagccattatggaaattctaagcctgctcgttcctttaggaactgttggcggcctgatggcaggaatatatatcccttcgttataaagcagcatactaaactctactgcagtatttacatctcccacc
>NC_017304.1:2622277
atctctcttttacatttccagggtatatcacttcctgcaagcggtttagtgcatcatagccgtaggccgttacttttccgttctcttccttcaaaatcggatttccatttccgtcataggcatatttgtacacaaacatctcttttcctgtcgggtctgtattcaaaagcctcgttatattcttatccaggtcatattcatatctcgcgcatattccgctcccatacaagacctgcgctatcgtgttgtcaatattgtattcatattttgcggaaatctttcctccatttgttatcgcagctactcttccgagcacgtcatatgtatactccaccggtgttccacttatgtcaacaagcctggatacaaacccatttttattataatcatactccaacactttccgcccgttggttgtcttacttttcagtctccctgccaaggtataggtataagtatgtatagtggtaccgcttattgacgcagccagacttccgtca
>NC_017304.1:2632108
accgctgactgtaacaacctggctgtaagcctttattaaataatccttccggattgctatgtttcaccgttaacttgcccatcagacaatttacatccaattattttttagtagatatcaattagctttctatcaaccaacaaaataatctttttataactcagccagcattctctcggcatcatcttcggcctttactttatcgtttgccttgacaataatcccctcttcatctataagatatgtggtcctgacaacgcccatacaaacttttccgcaaaccttcttttccttccatacgtcataagcctcaatcgctttacgttccgggtctgaaagaagcgtaatcgccagcccatgtttttcttcgaatttcttatgagaagccacagtatccttgctcacaccaagaactaccgcacccttttctacaaactgaggatatctctccgaataaccgcatgcctgcttggtacatcctgcagtgttatccttggaat
>NC_017304.1:2633370
ccagtgagcctccttgtctttcggatcatcaccaaaatcaaagggcatggccagctcttcctccgtcatactgtcgataagtgcccacatcttgtcaaattgctcgtttgcggcagtaattaaatcttctttcgttgcaggtcttggcatattatttcacactcctcccatttctgtcgtttgcccgcgctatacagtcctgccattgtgttctcaatagctttcttcttatataataacatcggaaagatgacaacagtgtgtcatattataatgtttttatatcttcttgtttaaatttttcttttaagtgctccggacttataatacaaacatcttttcccaatgaccttaaaaagctgtataaccagttatcctccgccacttttgccgttacacgaaaccatccgttatcgcatttttcaatgcagctttcatcaaattcatcataagcccgacaggtaacctggggaggtaaaacaatgacaagttccataagt
>NC_017304.1:2642760
gttcctggctttagtttcatattgcattctataactgacattttttaaataccccgggaaaggaattatcttgttgttactggctttttcccaaaagtagttgttttcaatttgcggcgaaaataaagtatcatcttgttgcgcaaaattataagtttgaccggattcaccaaattcgtcggctttcgaatttgccattaatccaataccaactgctgtcgcaatggcaactgataaaataattacccaaaacctttttaaaacagtgagaaacagccttcccatctctgcgcctccttttactctctggtctatgcgttatagacttcataacattagtctatatcatatagactaatttgtcaattatgatttaatttcagatactttgcaatttgaagaattttttctcgtctgtcatttgaaagtcggttcatataattttttaaataccagcttgaatattcgattcaaaagaatgccttttaataattgccgca
>NC_017304.1:2647346
acggtgtcaatttttgcaatcttcgttatcatcgcattggttttaaggagcatttccctgccgtttattctgattgccgtaattgaacttgcaatattcatcaatctcgggctgccgcattatttcggtcaaagtctgccgtttatcgcgcctatctgtatcagcaccatccagctgggcgccacagtggactatgcgattttgatgaccacaagatacaagtcggaacgtattgagggaaatgacaaaacaacatcagtacaaacagcacttgccacatcaattccgtcagtaattgtgtccggtatggaattgtttgcagcaactttcggcgttgccatttattccgatattgacataatcagctccatgtgtatgcttatggcccgtggtgccatcatcagtatgctgatggttattttcgtgctgccggcactcttgctcctctgtgacaaaataatttgcaaaacaactcttggtatgacaaagattaataataa
>NC_017304.1:2661078
acccggctcatatcatcatttatcacgcattttccgggcgttttgctccagcagcaaaaacagcccttgcagggcgataaattcagcctggacaccgtaacttcccttacatcattgtctcccataccttcgagaaaggctttggtaagtttcaaagagttgctggcatcacctttcggacttccgtttataacaagtattttcatttttcaacatcctccagaattttaatgcagcagtcgcaccattctgacaacatcttcatataacgtattccgtactctacggtcatattccaataaacagaatcctcaggacgtgctaccatccccttataaattttcatggtttcaaatacggaagagtacctctctatggcctgctgcgcctcattttttatttcccggaggcgttctatattttcttctttcggtaactctccggagaaaaacactttcatgcacagaggactattcctgtttccgtagtcgtactctctc
>NC_017304.1:2671941
aaagccattataagagcaccaatgagcataccgggagccctcagggccaatctcagcatcatttgaatcatattttgtatctgagttatatcattggttaaccgtgtaatcaaagaaccggtattatattgatcgatattgttaaaggaaaatttctgaatttgcctgaacaaatcttttctcaaatcgttggcaaatcccgtggatgctttaattgcaaaataggctcctcccacaccgcctgtcatcatgaacagcgctgtgactatcattattatacccattgttactatatatgaaatacctctgccgccaataactcccttatcaatgatattgctcagtagcagaggcataatcacttcaccgataacttccacaatcataaaaatcggccctatgataaatgcagataaatacggttttacatacttccaataccgcctcatcctttatatccttcccctttctattttgtttccgcttccattctgtccaaa
>NC_017304.1:2673434
aaatgcttgagcaattgaatattactccaaaaccactttccggcaaaactgaaagcactataggaagcttaatagacaaataaggagggagaatatggatttcttatcaagagaaggttctccaatatctgccgacctttgggaaaaaattgacgaggccgttgtatcggcagcaaagaaaatcctgacaggaagaagatttataagcatttacggacccttgggcgcaggtattcaagccattaatgttgacaatatatcagaattggacgaaaccgaaggaaacatttcggttatcaggggaagaacataccagcatattcctttgattaatgaagacttttcacttctgtggagggacttggaattcagcgagcaaatggggttgcctgttgatttgtcctcagcttccagagctgccacccaatgcgctttaagggaggataaattgatcttttacggcaatgatgaattgggatacaaaggcttgctgacagaag
>NC_017304.1:2677609
agtctgtccagagacttcagaagttttttatcaacaggttccacaatttctccttcaattattccgcttcccggaagcaaacccggatatccttcaggcagatgataaagcaatccataagttttgcccggtgttatacgacttatccggccttcaagatatcttttgtaattgcaaaaatctttcattagtgttccatatacaaatactttatttgtataaattttacaatttattaattcattattacatgtcgtcatttatatcacccttccccatataacagatttaattattaaatttcactattaaaaaagctcttttcttttggctgaattcacctttgaattcacttaaaggcaccttcgccaaagtaagaaaagagcttgaaagccaggcttcatttatttgagtttggcattttggttttccgaaaaccgcctttgccggctattatgctgccatacatgctgtcatcgcatgggccggctattcgatac
>NC_017304.1:2685836
caggggacggttccgagttctatgtcccctgcctttttgcttatgcccaggttttatttttcacatttgaaaaaaatcataataagaaaagctaagaatcctgttcgtgccatcaaacccattcggaacaagttcaattgcaaatatgcattcatcagcatcctctacactgtcgtccttcttaatcccaagctcacggtaattctttaaccccattttccttttatacacatcaggatttccacatgtcatacaagccgtaaaaccaagggattttgcaatttcaagcccgtgtttcacaatggctgtgccaatgccctttcgctggtactcgtatcttttttcggcatgattatctttttccccatgcctcacagccagactgttgagccatatgacatgatttgcgtcattgcccatgggaagcgccgaaaaaataccgtgcccaagaataaaaccttcattggtaactgcaaccaaatcaagctccggtatgaaat
>NC_017304.1:2695179
caaaatcaaaaaatcgtcttcttcccaaaacagttaaacaagccttgctccaagttcatatgcttctttcagtttcagcggaaacaccgcttcatgatgggcctttttctgcgccgggtcaaaaatagtccaattgtatttgctataatcatccacctgcaaagtatttccgcagatcatgatttttgtcggcccgacaaaacgctccaacatctgtttatagccttctaacatggatgtataacctatcttgtcataaatactttcatcacaattacttgttgtgataagcagaaccggaatcatatgttcattacaattgggccgttccttattgtaagttaaggactgaaaaatcagccgctcataaagtgccctgaatcctgccgtcaaattccccagataattcggcgaaccaagaataagtccgtcagctttacgaattttatccaacacttccgacaaaccgtcttttgatacgcatctcccgaatgtcctgg
>NC_017304.1:2712356
aaacttttttatgaacaaacctttcagtattaatataaaaaaagccaccccaaaaatcttacaaatttttgaggtggttttctctatattgtgtgcggaacaaggtacctgttcctttgcctcaagttcttatcagatgacactaaacaggagatcgccataggtgggtatcggccacaagcttgcatccaccatggtttcaagcttgtcagcaaaggcgcgcaattcgttcatcagcgggatgatgacatccttataagcgcgggcatgctccagcgaatctccttcatgcgcatcgacctcttcaagcttcgcactcagtttgtcgatggcggctttcaggcttgatgtcagtgatacaagttcatcaagctcttccttggcaaaggaggaatcggcacctgccgctttgagggaagcaacggtatcagcaacttttccgacataggccagtgatgcggggaggatctgcctgcttgccatttcaatcatggtcaggg
>NC_017304.1:2716767
ctgtattgggtgcagtaggagcaacgagcacgtcacatttttcaaatacggcatcaaattcccggtttatctcttcacgaatcaggcaggctttcttgtagtaagcatcataataaccgctggacagcacataggttcccagcatgatgcggcgtttaacctcgtcaccaaagccttcgctccttgttttgacaatcatgtcctcaatactggtgtatgaggatgtgcgataaccataacggataccgtcatatcgtcccaggttggaggatgcttcggcacaggcgataatgtaatatacaggaagcgcaagctttaaggccggaagcctgatattttctatcacagcaccgtttctttcaaacagctttatggcttcctcaatctttgatttaatctccggattgataccgtcaaagaattcctcggccacaccaatgcgcattcccttgacatcccggtccagacattcagccagataggaaccataatcataatcc
>NC_017304.1:2732888
gtgtttgctcaaataacgatacttcgacggacagcaatacatccaatacggttatttggcttggtgttcttgttaattgatacccgccctgagcacctttggtggaactaacgatttttgccttttttaacgaggagaatacctgctccaaaaagattttagatattcccagtttttcagaaatgctaattacagtaatatattctccgttgttatattgctgtgccatactgataaccgctgccagggcatatcgtccttttgccgatattctcatccttatcactcatttcatatataaatagtacgtaataatgataaagggaaaaaggcgtattgtcaatatttcaatactttatcattaattaatatacctcattttaaaaaataaaacatatataaatagtaaatttgatattgacaaattgaagttgagagtttatgataaaacatataaaacatatatgaataataaatttctataaatagaggtaactggt
>NC_017304.1:2733846
attctggataaaatcttcaagcagtatggcttaaactataaaattgtggacaccactgatttggcagcactcgaaagtgcatttacttcggatgttaaagctttgttgcttgaatccccggccaatccgctgctcaaagttacggatatcgcggcggcagctgagatagcaagatccaaaggagcgctgactgtagtggataacacctttatgaccccttatcttcaacggcctttagagcttggagcggatatcgtcgtgcattcggcaaccaaatatcttggcggacatagcgatgtcattgcaggacttgtcatcgttaaagacggtgaactggcagaaaagctgcatttcatacaaaatgcggtgggtgccgttgccgggccgtttgattctttcctgctcattcgaagtatcaagacgttggcagtgcgcatggaagcccatgtggccaacgcagaaaaactagcagaggctttaaaaagtaatccggcagttaa
>NC_017304.1:2750655
gcggaaaaaattccggcaacaacagcaataacagcagtaataacaacagcagcaacaataccggtggcaagaagattaagattggtatggttaccgatgttggcggtgtaaacgacggctcattcaaccagtctgcctgggaaggtctgcagcgcgctcaaaaagaacttggtgtagaagttcgctatgccgaatctgcaaccgatgccgactatgctcccaacattgaagctttcatcgatgaaggttatgacctcatcatctgtgtaggatacatgctggctgatgccaccagaaaagcagctgaagccaatccaaatcagaaatttgccatcattgacgatgcttccatcgatttgcccaacgttacctgcctgatgttcgagcagagccaggcttcctacctggttggccttgttgccggtaaaatgaccaaaacaaacaaagtaggatttgttgtcggtatggtcagccagaccatgaacgaattcggttacggg
>NC_017304.1:2752085
gtatatctgggacagttggatacgctgctggaaccttttatgcaagacgttgacgacactacggccaaaaaacttctgcgaggctttttggtgcacgtggaccgtactattcttgactccttctcccatgcaaatatcggtcccaagcccacacggaccggccgcttgctgcttgaggtggaggcagagcttacgcaggccgttcccaatctgaccttaaaatacgaagaaggcgtaaccgatgacgacttcgccattcaggctgtcaagacagccctgcgttcggccaagcccagctttgccaaccaccgcatgtttacgcaggaacttggtgagaattatgtcattgccagctgctataacggattgccgctgggcggcggatcatacaccctttgccgcctgattttgggcaacattgcaaaacgcgcgggcggaattgaagatttcaggaccaaccagctgccctatgttatggacatcatggcacgttacatgga
>NC_017304.1:2753293
ttcagcaccgttgacgggcctggcaaccgtaccgctatctttttacagggctgcaatatgaactgtttgtattgccataatcctgaaacaagatgcaaatgtatgcactgtggggcatgtgtcaactcatgccccacaggggcattaagcttcgaagatgaaaaagttcgttacaactgtgccaaatgcgtccattgtgacagctgcatcaaggcatgccctcatgacagcagccccaaaaccgttgatatgacaccggaacaggtttggcgaaaggtggaaaagcaaatcccatttatccgcggtatcaccgtttccggcggagaatgcacactttacccggagtttctgacagagctgtttattctggcacaggctcatggcctgtccaccctgattgactccaatggaaccctcgattttgaacactatcctgatttgctggccgttaccgacggcgtaatgcttgacataaaagcatttgactgtgaagaacacaa
>NC_017304.1:2765802
tttaattttcatgcacttcgtcctcctaagacttattttttgttgttttatttccttatgttttaatattactgctaaaaaaggtacaaataaatcctactatcaaacaaaaaggtgcaaaataaaaaagggaaatattgtatgttgtgatttttaaaaaaaagccgttatcttatatgtcagctcacatctaacactaccgggacagttgatatgtttcctctttcagtatgaaacaaatctattgacaagacaggtttataatgataaacttaagaggtcgatagttataaacctaagttaaagaaaggggaatgttatgaaatattatttaaacgacagtgaatatcggtttatgtgcattgtatgggatgtggagcccataaattcaatggaactcgtaaggatatgttatgataagcttgggtggaaaaaatccacaacatttactgtaatccgaaacctgtgcaaaaaaaagattctttccaatgagaatgcag
>NC_017304.1:2793087
tgacaaacttcatggaacagcttgatgcgtcctttatatgctttgtgcagcaccatgcaatatatttacggttaccgctgccatgaattcgacgcttaaaactgctgccacattctgcgcatttgattttcccagagaaagggtagcgtttttgatacttactgcttcccttaattacacctttttcttttcctctttgctttaatatctcttgggcggcttcaaattcctcatgggatataatggcttcatgatgatcttttatcatgtattgatctttttccccatgattataatgccgcttaaaattctcatctgtataggttttttgcagaagaacatccccagtatatttttcattgcttaaaatgccgcggatagttgtcgctgtccagtgtgaacctctctttgttgggattttatcggaatttagcccatctgcaattttctgtgtgcctttaccgtccaaagcctcggaaaaaatccgctttatgatttca
>NC_017304.1:2795966
gccctgccttaaagcaaagcgctgaaaattaaaacttctaatctatatttgcttcggaagcgcctcccacaaccgcatatcctcctgcccaagagaccagatggctatacctcgcagtttccatcgataagccgcttcgtttgcccagtaaacaaggctgtccacatcctgataatacagaatagaaaaaccatctgcatctccgaggaagagacgggatatccagatattgatgtctttcggtataatctttacttcatagtcattaccgcaggaaagcgtcaaaagctgcgagtggaaaaaatcatagtccatcgaaatgtcctcattgcgagttgccgattcctccacatcgctatttactgaaaacacctgaaattcatcatcccacgtgacaccagtgcgagcaagcctgccaaagctggttatatttccatccggaagttccacatcaaaacgctcgtatggttcatatacccatgcatcgcccagtctcagca
>NC_017304.1:2798659
atctgcattaaccgggtcaagaaaccttaccttatgcgcgcccataccttgggatatttcaatacttcctgcggccatatcctgtataggatagatatagcagtcaagaccagcagaagttttacccaggttgaataaaattacagtctccgctgttcgcaccacaccgttataatgccggggcggaactggctgcccgttttcctgcattttcgttaacattttgctcgtgtggacggtatagcctgtcaactgatctccatcctgaagctgcaggtcggtgaaatagattattccggtacagtcggaaatcttgagaatcacagtaacgtccaccacatgtttattgctttttagttgtatggtttctgtaaatcttgaaaactgcatccatttcacctacccgtctaatgtccactgaatttcgcatacatgcccgatccatccagtggaaaccgaaccgccctgaagcaataagtctgtaaagtacactgtgccgg
>NC_017304.1:2800774
cagcctgccatgctgaccattcttcaagatcatcgcttgtgctggtctctactaaagacactgacgtaacacctgcagtatattcgcttgtgacagctacacgaccgctgcctgataaagcacatggaactgcctttgtataaagtacgccacttgcaggatactcgccatctgttgctttaagggtgactgtaccaggctctgtcaaagcatctacgtccgaagctgcatccccaccgtttgcatgtaaagacgacttaaaatacaacagcaaatcgtctactgtaagctgtgagtccgtttccagaaaccagtcatcaaagcctccggcatagtagtaggtatttgcatgcatccccataataatgtttgcagtacactcccggttcagttctccggaaaaggaacgcacaggtgacacccaggttgccccgtcgctgcgatcgcatatgatgttctgtacctttttgttgtttacttcaatgatggaagcgataaaa
>NC_017304.1:2805727
cctcagcagcgtctactccgatatctgcaacaccaagagtcagggtgccgctttgaaattccttgaccacttctgccgccccgtcatcggcataaagtgtcgcctctgccagctccacagaaagctctgccgtaatagccttagccagcggaacaggcgtggcgtatgtctcttctccgttttcattctcagttattttggcataatataacctgtccagtccgattgtggccatgtttttcattcctcctttacttcatattcttttgccacatcaatggcatagtggtgatagccggtatcgtcctcatggcctatataccgcctgtcggtaatggtaaagcctgcttgaagcaatgtgttcactatttcgtttttacgggcagtgtagtttccctttataaataaagacaaccttacctcctgggtttctacctgaggccggttgtctgcaaaaacttcaaatgtatctgtcatcggagtaatgacaaggtactcat
>NC_017304.1:2806080
gcaatgtgttcactatttcgtttttacgggcagtgtagtttccctttataaataaagacaaccttacctcctgggtttctacctgaggccggttgtctgcaaaaacttcaaatgtatctgtcatcggagtaatgacaaggtactcatccggcggtacaccgctaaataccccggtttcaatggggatacccaaaccatccaataacgagtttaattctgacaatatgctcatatacgacccagctcctgttccagtcttgacttcattacttcgatgcaggacttccttgtagctgattttgccggtttcaaaaagggccttggaggctgcccggacttgccatactcaataatattagcaatcttcgcattgctttccccatccttccttggttcagtaaagccgatttttatgttgtggtttccatccctgtcctgtttggcaggagaaagtcccaaagcatttaccaattcaccggttgctctggacggatatttag
>NC_017304.1:2808814
ccatcggcaaagccaagttccaccgcttttcttgcgttaaaccagctttctgcatccattaggtgcgatatttttgccctggaaagtccggttttcagctcataagcgttgatgatggattcctttatttcttccagcattgcgatagctttctccatttcttctgtatcaccgatggctattgtcatagggttgtgaatcatcatcatgctgactggtgacataaagacgtcacctccggccatagctatgaccgaagcggcgctggctgcaataccgtcaatctttaccgtcactttgcctttgtaatccataagcatgttgtaaatttgattagctgcaaatatatctccgccagggctgttgatccagatcgttatatcaccctctccggacaacagctcggatttgaactgtttgggagttacttcgtctcccagccagctttcttcagctattgggccgtcaatatataatgtccggctgccatcatcgttttg
>NC_017304.1:2809044
gtcacctccggccatagctatgaccgaagcggcgctggctgcaataccgtcaatctttaccgtcactttgcctttgtaatccataagcatgttgtaaatttgattagctgcaaatatatctccgccagggctgttgatccagatcgttatatcaccctctccggacaacagctcggatttgaactgtttgggagttacttcgtctcccagccagctttcttcagctattgggccgtcaatatataatgtccggctgccatcatcgttttgtatccagttccagaagcggcgaaccggttttggtttttgtgatttgttcaacttttgatccctccgttttagcattgtttttgcctgcaaaggcacctgcatcggcaagcctggtcatgttaccgttaacaagatacagatctccgcccaactccgccggaatccggttcatgtcctcaagctcgcggatatcgttagcagacatccagccgttctgtcgagctacagca
>NC_017304.1:2822979
gcctccggcttcaatggcaccatccgttgaaacatataccatccgcccgccatgctcataaatcccaagagccttgacccctgttttccttacccactccatttcggatatataacctttcagcagttccaaatctccttctgagccaaaatagcctaaggatattgtccggcgtgacacctcgaatttctttgcaagataaggagctgtaacttttttattctgttgtaatatggtaattattccgataagacgatctattttcattcgcttacctccacaaacccaagttatcacccctgtcaattaagtccttatatagctatattctaccattttaaagcatttcctcttcatattgattatctaccagcaatatctcttcatattgattatctacctaaagaattgcttttacggttgtaaattccaaaatgcaataattaggatctgcaataccaccagtgagataattaatgtacctgcccttccatattttt
>NC_017304.1:2826615
taactgagcaggccagtaaagaagaacaataccgtaatgagctgctattaactatcgggactcaaattctctttatgatcattgggttttccaacgcctataacagctttcatatcaatctgcagacccggaccagagactttgctctgctaagaagcgccgggatgactgaaaatcagataaaaaagatgcttcattatgaaagctggttcataatcagacgggttattatttattacgtgctgatgttgaccggaggtgtctatgtcgtatccgccaggaaaaagtttatgttttcgccgtggcagttggctcttaacataaactatccactccttgttttatttttcctgatcagtattttaggcatctggggagccatgaagagcggaatacgcagaatcttagaacaaagcatcattaccgctctgcatgaagaataattttaaggcttgctaacaaacaagccttttttctttgcacggctgcaaataaaagcg
>NC_017304.1:2834304
ttttattaagataaaaataccttacatcaaaaacttcacatctatcctgtctccacaacccctacaaaaataaacgttatctaacctgtcaactcaaccctatcactttcagggcagttgatatgttaccgcaaacaataaaaataagggtttcccgataagagaacctctggccaatcagccacgagaaacgctcaatgtctggaaaccctttatttgtaggcattttcagccttctatttattcacccttgacatcaagacgacacactcaacatgatacgtccacgggaacatgtccacaggttgaacctcccgaacctcaaacccgccttccgccaagtacttcaaatcccttgccagtgtcgccggattgcaggacacataaacaatcctctccggcttcatatccaccaaagtcttcagcactgcctcatcgcatcccttccttggagggtcaaccaccacaacatccgcgcgcacgcccttttcatacatctc
>NC_017304.1:2836834
tgcggtcgaagagctcttgccatgctctttaaaagcgtggtttttcctgacccgtttgggccaagaatcccgtaaaacctgcctttctccatctgcaaggatatgccctttagcacatttaaatctccaaaggatacttctatatcccttacctcaattgaatatgccttgccctgcctcaatcaaaccaccttcttcttgtttcttatcaaaaccgaaataaaatacggggcaccaaacattgatgtcagcacgcccactggaatttccgccgtgggaatcctggatattgtgtcacacagtaccagaaacattccccctcctattgccgaaaagggaagaaccaccctgttgtccgaacgggatatcagtcttaccgtatgcggaacaatcagtcccacaaaaccaataacgccgcttaccgccacacaggccgcaacaacaaccgagcaaactacaagcagcagcttttttaccttctccacctcaacaccaagact
>NC_017304.1:2838024
ggcaaacctgtatctatactttttatccccaaacgtcatctatatttctccgtttcatttaaaaacttcaggatgaattattttagcaagttccaaaaccccgtcggcaattctcggcccctgcctgtccagcatattgttgtctatctcaaaaagctttccgttttttaccgcggaaagttccttgtatccgtcggtattttttattccttcttttgtatcataatattttgagcatataagtatgtcaggatccttttcaaggaggctttctatgttgtatttccagccttccacatcatccgccgcgttctttcctccagccatcccaatcatgcggctgataaatgtgtcccttcctgcggtataatccccaaactcgccatagccaagaacataataaacactgggcttttcaaggccgtcgaccttgctctttacaaactctattttttccttcatttccgtcacaacattctttgcctcttcccgggcgttca
>NC_017304.1:2845134
caatgtcattctggaaaagaagccaaaaagcaccatcgtctatgacgagactgccgcatatgttatggttgacatgctgaaaagcgtggtaagtgaatcaggtggaactgccgtcggacttggtcagctgcaaaacgggaaaatgcccacagcaggtaagaccggtaccaccagccagaactttgacaaatggttcgtaggcttttctccttattacgttggagctgtctggtacggttatgaccacaatgtcagcatctcaagcgctgaatcaaacagggcgctgcaaatatggcatgatgttatggaaaaagtacacgagaaattggagccgattccgtttgctgaacccgaaggcattgtcagaaagagaatatgcatctactccgggaaaattgcgacagatttgtgtgccagtgatccaaggggttccgcagtcagaactgaactgtttatcaaaggtacggagccttccgatgataatttatgcgacgtccacg
>NC_017304.1:2848814
ggcttttgcactgtcacatcgcttttcaaatgtccatccctgaaggttacaatccgctttgtatgctgtgcaatatccggctcatgggtaaccaggattattgtaaccccctcccggttcaactcctgaaacaggtccatgatttcttctcccgagtagctgtcaaggtttcctgtgggctcatccgccagaataatcgcaggatcgttcaccagcgcccttgctatggccaccctctgtttttgacctcctgacatctcgttgggtttgtggttcattctgtcttttagccccactctttccaatgccatttccgctcttctttttctttcctttgcgttaactttggcgtatatcatcggaagttcaacatttcgaagagcggtcattctcggaagaagattgaatgactgaaatacaaagcctatctttaaatttctgatcctggcaagctccacgtcattaagattggatacgtccattccgtcaagtatgtattt
>NC_017304.1:2851648
atatctcatctgaaggggcagaagttcagcctgtttggtcagaagcacctgtatattcggaggataaacataatagtattttcccataggagtatctatgacagtcatctccgtctcaattccccgggtacgctgcaccacaccgttgtactgataaaaggctttcctttccgacagcttctgctttgccacggccctgctgtttttcagcatgacttcttttgccgtgtcataggacagcctgctgtcattagccgcataggcctgcatgaaagctaacataaaaataatgattattgcggacaggacttttttcaaactgcaccctcctttcgtaaactttaaaagttcttatccctccccataagaaatacgaatttctatatcaagagtctgatttttgggccaggaaaagtgaacccacttccttgcctgccaaaatgtcataaacaatattcggattatcaccgttggcaagaaccatgtttatacctgccaaa
>NC_017304.1:2853059
ctcaaggcagcttttttatataaattgtaaatccggaaattaccgaaaaaattactgtttgcttgcttcctcaacagcaactgcaacggcaacggtagccccaaccatcgggttgttgcccattccgataagtcccatcatttcaacatgggcaggaacagaagatgaacctgcaaactgggcatcgccatgcattcttcccattgagtcggtaagtccgtatgaagcaggacctgcagccatattgtcaggatgcagtgttcttcccgtacctcctccggatgcaacggagaaatacttcttgccgttttcataagcccacttcttgtatgtacctgcaacaaggtgctggaatcttgtaggattcgttgagttacccgtaatggaaacgtcaacgctctcttttatcattatggcaacgccttcatttacatcatcggcaccgtaaactttaacctttgccttttctccgttggagaaggctttttcctgtataacct
>NC_017304.1:2857021
ccatagggcgtaaaaccgttatgccgtgcaagaatttttgccctgaacatatggaagtcattggtgacaatcattattctgtagtcgcttcttcctgtaagctgttttaaaacttccgcggtatatttcatgttttcatttgtgctggttgccctgtcttccataataattctgtcttcgtcaattccgtggcttaccaggtatcttttcattgcctcagcctcagttaaatcctcaccgggaccctgtccacctgtcacaaccacctttaactcagggttggccctaagatattccacacccttgtccagccggtattgaaaagtgggagttatccggtcgccttttaatccggctcccagaataaccagataatcgacctccacatttttgtcggtgtcagatgatgcgaaaatcaagcccagtatcaatacaaaggagcctgcaaaagcaattaaggcgccaaaaaacagcctccttaaaatcgtatttttgatccg
>NC_017304.1:2862482
atactgtatcggagtacatggatggtccgtcattatggccaccttgactcccgccttcgccaaaattccaggtgttttcaaactgaggttccgaagctccacttttgacctgtcggtaagtgacggccccacaattgccgaaactccttcatctgcaagaatgtcctttataagatggccttcggtgcaatgctctattgtaagccttagcccaaattcctttgctatccttatggcggtaaggatgtcatccgccctgtgcgcatgtgcttttatcggaatttccctgtttaaaaccttcagcagagcttccattttcatatcatattccggtttgtcgttttcttccggatttttgttgtactcatccatcaattccttgtactctttggctttcatcaggttttccctgagaatggccgcagtggccatacgggttgtaggcgccgtttttctttcattgtacactgtctttgggttttctccaaaggccactttca
>NC_017304.1:2886062
ccgtgggtaaagttgtggctcctttaagacaaatgggagcaaacattaccggaagagagaacggaaatatctgcccgctttcaatccagccggcaaaacttaccggtaaaacccaccatgtttccattttggacacatatataaagtctccgctccttattgcaggtctctatgctgacggagaaaccacggtaattgaagaagtaaagtcaagagaccattccgagttgatgctgaactactttggagctgacattaaagtaaacggcctggaggtgacatcccggagggttgagaacctgtatgctcagcatattcaggtgcccggagatatttcaatagctgcatatttcataacagccggtttgatagtgccaaattctgatatagtaatcaaaaatgtcggtatcaatcctacaagagcaggaattcttgatgtatataaatcaatgggagctaaaattgaaattctcaacgaacgggttgtcagcaatgaaaaa
>NC_017304.1:2889665
ggcatcaaaaatggaacatatcgcaacaaaggaagaaaaggcaagaaaaagaaaacttgaaaaacagcttgtcgagacggaaaaagaaatcaccgacaccgaagcccgcataaaagagattgaaaatcaaatgaccaacgaggaagttgtcagtgatcatgtaaagcttgtggaacttcacaacgaattgaacgagcttaatttaaaacttgaacagctgtatgaactttgggacaaccttatgtctgaaaacagcaggtagcctttgtatttgtatttttcatatttatcaacagtcaaatttatcatagtcaaagtctattgcatccggaaatttatttatggtgtttaccctttcaaacatttcttttttaacattttttgaacattcaacaggctgtatgaatatactgtctatgaaaatccatactatcatgaaggaatgatgaatccaatgtggtataccgtacagccgggagattctctttataccatttccc
>NC_017304.1:2894830
ttttattatcagggtcaacattttccctcagtgacttctgtatacaatctgcaagcttcttgctttcttctgatctcggagggaagaaaacctgggctccatgggactgtggctgggtgaacttgttcaaatgtatgcttaccgcaatatcagctcctgattcgtctatcagctttttacgtgccgtgaggtcctgccctcttttgctggtatatccttgggtcccttctttgtacttaagtacatcctcttccctggtcataataacattgaagttctctgcttccaaaagttccttgacctttttcgcaatagcaagatttacatccttttctttaagtccgctgtaatcacttactgctccgggatcttctcccccatgccccgcgtcaatcacaacagttctttttactgcattatcatttgcaacttcgactgcattttgccccgatgctatgttaatacttatcagcgccagcgacaacaaaaagaccaatccg
>NC_017304.1:2895999
atattgccctgaagcccggtcaatggatttgcccaccggtttctgtctatgcgcctcagcgtgtttcgaactctgctcacaagctctctggtgttaaagggcttcgttatataatcatccgcacccagttccagtcctgtaagcttatcatcttcattatcttgggccgtaagcatgataataggcataaggttgttgccctcgtcctctcttagaattctgcagacttcaaaaccatccatatcgggcatgacaacatcgagcaaaaccaaatccggcttctcaatcctgaccatttcaatgccttgacgcccattagacgctgttaccacttcataaccttcgttcatcaggacatcggatattagttttgtcataaactcagtgtcatcaataaccaatattttcttcttaaacatttactgtgaactcccattaagataattttagatatattttcctttatatatatcggaatgaatgagacaaataataacatt
>NC_017304.1:2896913
taagataatttcgcttgcttatttccaatgtaaattccctcatatcgccgggtatgccggatatttcaaaataacctttctcgtctgtcttcgttgacaattccgttcctgcaacttttacattgaatcctgattttatttttgattccgattccggcggataatcaaaatcaaccgaaatataacctgatacagtggttttatcagtactatcgttgttaacgcttaacactaaggttctggtgttgtcactggtataaatctcttcctcatctgctacaactgtaaaatacagtatttccgtttctttgtccgcacaaagtatctttttgtcaaactgatattcatacttcactatatcgtctgtgctgtcaataacctttgtgtctatcacttcaccgtcttcactgccctttgttacctttaaagttgctcctgtaggcacatggcttaagtttataatattggcagtgacatattcaatgtctccctcactgtat
>NC_017304.1:2913814
ggcaaggtatcttttagcccttatattgtcacagccgctcttttcccccggcagggcacctctttgaagcttcattttatgtgcagtctgccaggtccttataataacctctcccacgcgtcccatggcctgggaatctgaactcatcatgctgaatactcccatatcgtgcagtatgtcttctgcggctattgtctcaggccggatcctcgaatcggcaaaagcaacgtcctcttttaccttgctgtcaagatgatggcataccataagcatatcgagatgttcatccaatgtattgacggtaaaaggcatggtgggattggtagacgagggcagtacattcatgcgtgatgcaattttaattatgtccggtgcgtgcccgccgcccgctccctcggtatggtaagtgtgaattgtccttccggctatagccgctatagtattctctacaaatcctgcctcgttcagtgtatcggtatgtatagccacctgtacatcaa
>NC_017304.1:2916545
ttcagaacaatgctttccccgtagcaggcacagagattatccaccttaagcacatccttcacctcctcttcccagatacacttccatcactttgggattttgctgaattttatgcatatttccctcatccaaaagccttccctcatgcaataccgtcaccttatccgcatattcccggacaaactccatatcatgctccacaacaataaccgaacatttttccgatatttctttaagaagccttcccgtcctgtcggtttcctttcttcccatccctgccaccggctcgtctaaaagcatgatttccggctgctgaaccaaaagcatgcctatttcgagccattgcttttcgccgtgggaaagagccgcaggggtacggtatcttttctcatacagcccgattttctgaagcacatcctgaattctttccgtctgctccctgctgagttttgtaaagagtgtggaatacaaggacctctttcttgccgccgcaagttcca
>NC_017304.1:2927934
ctattaatacaactgttaaaatttttgcaattttttcactcaacctttcccctccatttgttttttatatacataaaagctttattcttctttttcaaagaaatgcttaatttcatttattttttgaccattttcattaacttcatatatatacacaccatccatcaaccaaaatgcaaataccatgcctttactttccgggtttacacaataaaccacctcggatgtatctaaatctttaagttgtgtcatgtagtcatctattactacacagtcaacactaaacagccttgttcttgacaaatgttgttttttcatcatactgctagttctattcattatagttagtgaagttccaccagtataaggatttacaatatcctttttatacaaatcatttaatgtatttataattcccgcataatcaccagtttcagtaaaatttcttaaatcagcagcctttatagcatactctaaaaatttttctgcatttgtctttt
>NC_017304.1:2943372
ttatattatctaaaattacacccttcaacgtatcatttattgaactatagtcaacaccggacattttacccaagtttatgttgtccagccaaactctgatatagtattcaccgtcaggcatcttgggatgagtgtaaaatttattattacctccgtttactacaatttcaacctttgttgtttcggttatttcatataccttctgatttccggcaacatattctcgatatttatatttcgtataactgtccagacttccggacaacgaataaccttccatagacattttccaaaagtcatggcttttgttttcattttcattttcgtagggtttatcagaatagtaaggtatttcatttgctatatttttatattctgtagtctttacacttatcagttccttgccgcctatacctttgttgttttttgcagtcaatattcccggagttttgtatgatccatttgcaatgttcacagcctggttgctgccattaatatat
>NC_017304.1:2970505
ttcgtgcttcaagggggcgaagacggttattataccgacaaaattttggcggacatagtaagcagcatcaaggcaaaatatcccgattgtgcgattactctctctttgggtgaaaaaagttatgaaagctataaattgctttatgaggctggagcggacagataccttcttcgccatgaaacagcaaatgcccagcactactcaaagcttcatccgcctgttatgtcccttaaaaacagaaaacaatgtctttacaatctcaaagaaataggataccaggtaggttgcggttttatggtcggttcaccgtttcagaccacggaatgtctcgttgatgacttaatgtttataaaagaattgcagccccacatggtgggaataggtccgtttatcccgcacaaggatacgccttttgccggcaaacccgccggtaccctggagctgacattgttccttctcggcatcatacggctaatgcttccctacgttctgcttccggc
>NC_017304.1:2974551
cttgaacctgtagtagggtcgggcttctgccctgcatggacctgcaaagtgtcaaatttcaattttctttctgccataattaaatctcctttcaaatgcgatttctcttattgactttgtcgtgattgacataaaaattatatgtaatacattgtactgtcaataccatttcgttttcggtaatcttcagcaagatcctccaaagttatggaatccaccaactcgttaagacttttgttcattttttcccaaacattaatcctgatacattttcttatagacgactcgttctccgacacttcctcatcgtcttcatccgtaaccgaaagaggaccttcaagggctctcaaaattctgcccacttttatgtccgacggatcttccgacagcatatagcctccctgggcaccttttgcgcttttaaccagtcctgattttctcagagttgaaaatacctgttcaagataatttgttgaaatcccctgtctttcggcaatact
>NC_017304.1:2989752
tgttttacggctttacatagtcgagcggatttaccggagtgccgttctttcttacctcaaagtgcaagtgaggcccggtggcaagtccggtgcttcctacttttgcaatcgtatccccggcattaaccgaatcgcccactttgacaagcagtttgctgcaatgggcatacaatgtggaaattccgcctccatggtccacaaccactgtatagccgtatccgttctgccaccctgacattatgaccacgcctttgttggcggctactatcgatgttccggtggctgccgaaatatctatacctgtatgcatcttatacactttgagtatgggatgaagcctgttgccaaagtaagatgaaattttggtactgccaggcaaaggccagcgcatggttccaccggcgtagcttccgctttgctgaagttttcttatctgaccggcaagttcatttgactgttttatcaactcattttcctgttgttcaagtttcttaagttgg
>NC_017304.1:3000022
tttaaaatattaaaataatttaaaacaggcaacttaaaaagtagtactttacaattttagatttttcaattttatttattaatataattttatttaaaaaataatattggttaaggagtctgagaaatgaaatctgttttggttttggaagatggaacttattttacgggggaagcctttggcaagaccggcgaagtagttggagaaattgtttttaacacatgcatgacaggttatcaggaaatactgaccaacccgtcttacaacggtcaaatagttgcaatgacctatccgttgataggaaactacgggttcaatcggtatgacaacgaatccgacagaatccatgttcagggattcattgtcaaagagctttcggacacgcccaccaactggcgttgcgaaattactcccgaagaatatttcgttacaaacggaattgtgggaatcaaaggcattgacacaagaaacctcaccaaacacataaggagcaaaggcag
>NC_017304.1:3009622
aacaacaatattattattctctgatatctcttgaataggaaacctgtatgtatcgccatccgaaaatagtttaattttaaaagcaaatacctcttcactggtttccgtaggagttgggctaacctccagtgtaggagtcggttctatatcctcaaccggaaatttgtctatttccttgagtaagtatcttttcatcaacgaataatctgttgaggttactttaccgtcaccattcaaatcagcgggagtaatgtcatcaagagttctttgcttgagcagtactctcttcattatcattaaatcggttgagttgattgaaccatctgcatttaagtcaccgtataatgtagtagcaccggcagacatcatgctaacaacaatggttgctgcaataactgttagtagtaatagtagtcctttttttctcatttgtgcttcttcccctacatttttattttaattttgagtttatcactcaaaccttaatttctgttaactat
>NC_017304.1:3034058
ataacatattagcataatcaaattccacttcctgtttattataacactctaaagcctcttcataagaacttacagccaacaacagcttcttctccctatctcttctgtctgccaacatataatacgcattaccgatattattcataattctcaaatatatatcgggattttcgtccttggaaatctcatacagcatttcttggtatattgaaagtgcttcatcaggataattattttccagcaagctgtcagcacgatccaacatgctaaaaagtgtgtctgtttgacaaggctgatgtatatttgcaattataccgtttccaagtataacaatatttctcttgccatctaaactaattttggttttataatcagctgattgtataacaacattatcctcaccgttccatataacctgctcacccagatagcgtgctacaaattggctttcaattaatactttgtcagagtcaataatcacttcgccttgaaggtaaatc
>NC_017304.1:3041481
attgtacgtccttcaataatcattgccggtacatcaagcattatcttctcgccgttaacgtaagcttcctgggaaccaattgtaagaagaatttccgtatcatccttggcaataagaacctgctttgttgcatcattataggttacttccgctcccatttcctcggatatggttcttattggaaccaacactcttccattgacgttttcaggctttacatcagggaaatatactacttttccattcataacaacattaattccgtctgacaaagcaggaatatcatatgtataatcctcttcaccgatacccggagcagaaccaataccagacagtatcggcataaatcctttcaaaacatcaaaggaattttcttcagttatttccggaagttctatggatacttctttatttatgttgtaaacagaactttcagcgtctattgttaaataaagcactccatttttatctttttcgtcaaaattgtcacccaataatgc
>NC_017304.1:3043820
gcggaatgaaaatatatgttaccaacctccaaatctcgcctttaagaacgcgggacggaataagatacaaataatttatgtatctgctgtcaagtaagttcaacatatatacgaacaaattcagtatgacaatgtacatcggaagcctctttatggcaaacttcccaaattttctttccagcctgtcaagaagattcataaattcactccttttattaaatcttgaaagaagataatccatcctgatgtaattgaccatcttaattattttatcaggaaaagcgaataaatccaaggctgtttttagtgggaggatgtcagaaagggctttatgtattccaactgtttttttgccttgtacgaattcaacaaatacaatgccgtaccctctttataaacagtttcagccgtttcacatgacttgttaaaatacgtgccggccatttcatactgcttaaggcctgcatatgcatatcccaaattcagatagatctgggcaa
>NC_017304.1:3046318
aatggtattggtcaaagccagtccggtaagaaaaatcagaaaaactatgcaaagtcccaaagaaatgagaatgattatgtgatttttcaatatttcatttacatcggaaagagtcgtaattactcttactattccaatcacttcttcgctgtcaggacggattatgggaaaagaaaccgaaaaaaccggttcacccgtcatgggtatttttcctttccacgcagcctctttcccattcaaggccatattgacatcgtaattatcaagcttttttccttccatggaaggctctatcgaatcagcaatcaaaacccctttgtcatcaattatctggacttgggccacggtattgccgggcatggattcaagcaatacttttgcatccctgtgtaaatcataattattgaaatattggctgtaattatggattattgactgtgcggaacgactcagttcagcctctatacttgaataataaaactctacaagcccgtaaatga
>NC_017304.1:3055247
ttaatttgcaattccaaaatggttccattccctaattttttttacaatataaacttttattgtttagtataattctttacaaattcaaaacgaattatactatacattaaattattttcatcaaaatctatatataggacgggtgaacataattttgtaataaaagaatttaaatttggcatttttcaaaaagtactttacctgtcgtagtaattgtgataaaatattactacgacagacaaagtacgtctgacgtaataatattaaaggaggtgttacggtgattagcagtgatgtaatacggggttatgtcgataccattatcctaagcctccttatagaaggtgattcctatgggtacgaaatttcaaagaacatccgcataaaaacagacgaactgtacgttataaaagaaacaacgctttattccgccttcgcacgtctcgaaaaaaacggatatatcaaatcctactatggggaagaaactcagggcaaaagaa
>NC_017304.1:3070283
cccaccggtaccagcagcacatccacatttccgatttccctgacctggctgtcacttaaaacatgtcccaaatctcccaaatggcaaacgtcaattccatctatcttgaatttgaaaataacattttttccccgtttcgctcctttgcagtcatcatggaaagaagtcacaccagttatttcaatcccgtctatgtttgttttcccttctgacttaacatgctttgcattttctgaaaccatgtcaacataattgtggtcataatgatcatgacttgtagacactatttccgcatcaattttctccaccttgtatcccacggtattatcatacgggtcggtaaccactcttatcccgttatccgatgtcagcaagaaacatgcatgaccaagccattttattttcataaccgttcctccttgcagcatacttgttgtgagcaatcaagaaatatagaatattagaatattttacctcaaatattatatcaaaatttattc
>NC_017304.1:3076854
tggccaataccaacgcgtttgtcttcaaatactctttttcggaaggctgaatggccgccattttctggaaatcttcagtattttcctgctcaataacatccacaatatcatctattgtcactataccgaccagtcttcgttcattatcaaccacaggcatggaaagaaaatcatattttttaaacaatgctgcaatttcttcctgcttgtcatgtgtgtttacatatattacatctgcatccatgatgtctttaattaccacggactcgtcacttaatatcagctttctgattgatattacaccttcaagttttctggagtcatccaaaatatagcaagtatcaatcgtctctttgtctatccctgtctccttgatatgctgcaaagcctgttttaccgtcatttcctttttcaagtcgacatactctatggtcattatgctcccggccgagttttcaggatagttcaaaaactggtttataagctttctcgttgtttca
>NC_017304.1:3092007
accattgaaatatctattccgtctgcattaatttctttcagcgcctcaacaatttcgtccatatcccttaattctttttgaatgagacttcccaattccctcaaattcggttttataacatttggctttgcctttatgccttcttttaaagcatctccgccgctgtcaagtataacaggaatattaaagttttttgcctcttcaataagagccttataacagcatgcaggcactccctggggaagcccgcctgacagcacaacgaccttggaatcggaaagagcctctttataaacctccatgaatttttccatgtcttcgccggatataaaaggccccggctccagtacttccgtctcactgtctcttactctgtctataatattgttgtttgttcttgtctcaccggatacttcaacaaatcttgtaacgacccccagtttcttaagctgcgattccagccagttacctgtctctccgcctttaaagcctgtcagccg
>NC_017304.1:3093760
cttttttatatacattgcccatatcgttaaaatcaaatttgacaagttttatttttattttgggatgaatcaattgaaaatggtttataggagctttccagccgtcattatacgtccaaaattctatttccacatcctcggcaggctcttctatttcagcagcctgcacgcgagtatattcgttcggcgcctgcacttttccccccagactacaccccgtcactgtcagaattgctaagaaacaaaggaatgacaacacgagagaatattttgacctcctcatacaatatacctccactttttcaaataataccaactgtttatctctatttatttccatattgtgtaaaatgtgaaatatatatcaaagcctgttctacggtcattccctgaatttcatcggatattgcccctggacaagccattttgacaaacttttatacattgataataattcgacaaatatgaatataatcctctttatttcaaggtttttatag
>NC_017304.1:3094724
aatctgtaaaaaccggtaaaactcatttacatctatttcatcggcatggcttctgaagttttctttgctttttggcgttgaaaagtgtattttaggcggaaaatactcatctttccatgtgtcaaatatttccttaagcatatcttcaagtctttctccattgtttacacagttgtgatgatgcacatccagcaccattggaaccttcagctccttgcagatgtcaagcacatccctggcagtatatatcttgtcgtcattctcaaagatcagcctttttctgattctgtcagggaggatggcatagttttctttaaacctttcaacagacgtttgtttgtttttgtaaagcccgcctatgtgcattaccagcttgtatttgtaatcttcaagacccatggcttcaaacagttttacgtgataatcaaggtcccgcaccgaagcttcaaaaacctcttttgaaggtgagttgagcaatgtgtagtggtccggatgggcgc
>NC_017304.1:3103930
caattatcaggggcttgatttttccctcggcaatcagattgtcggcaataacattggctctgcctcccccttcgaaccagtcgttttcactaccgcctatgccgtgtaagagatacaaaacactgtattttttgtcctttgaatatcccggcggcaaataaactcttgccggcctggtagtgttggtggccgtggagaaataagaaatatttacgacctgccctctcggaacgccgttccttacctggtcatatcccgaaggcggcatggttggcaaggatgccgctgatgtactgcttattgtgacaagcaacgatgtcataagcatcaagccaacaagtaatacactgaaaagttttcttgacatgtttctcctcctttttgatttatgatataaaataaaaattaatggacctcatgtagcaaacacttttctttttgcagaattaatacccttatttatatatttattgtttcgtgaacgctcacatttttgtgtc
>NC_017304.1:3116298
tgtttaaatttacaagagcatcatcgtaccttccaatatcaaagcaaaggattccaagcaagttgtaaagctgaacaagattttccggagtacatcctaactcttctgccttcgcaagatttttcagggcatcggaaaatctttcagcggaagctaacgcaaatccaaggtcataatacctgttgccgttgtcaggatcatatttgacagctgtcctgtaatactcaatggcctcatcataacggtccaatgacatgcaagcgtttccggcgcatctgtatgcgtcaggattgtccggcgccagggatattgcctgtctggccagccttaaagccgtttcgttttcctggtttagaaaagccagatgcgaatcagctattatatcttttacatttatattcataagttacctccataaggttcttcccttgcacgtttaaactcattaaatgaattgtgatggtttttttacagattttttaatatttttttaaccacca
>NC_017304.1:3121625
agagcgtatcttgctatgcttgatgtggtaacacttgcttccggcatttgcgcttgaagttcatcaatgatggcatccaattcatcagactgcctttgtgtaagccttacccgaagcatactatccttttctgtagacattattgcacctcctgtgtttcttgtcggttttattgtgttacatcgtatcacaatttgtcaagtatggataaaaagaaaacccgacttgccgttatattggcttgctgggtggacatactcaatatcaatcatatatatcactcaaacacatatcccaatatttatacttagcttaaatctaatgttgtccatccagcagaaatgatatcattttgcagcttgcaaaaagccttttcagcgtcgggatactcatcacactcaataaactcaaatcttgtaaaaggtttagtaaaaaacccaataaaccgaggccttgcacaaatatccctctgaccaacacatttactgcgttttctaagc
>NC_017304.1:3127274
attaaaccatttgagatatttactttaccaaaacctcaactatcacctgtaacaaacaacctttaaattataccagtcctgcatatctctcttaaaatttacgtattcactttcattttctgcaatctgcttaccactgtatatgataagatagcttatatccttttgctctgtgagctgttttactctttttgtaatatcttttatacccccaaaagttataatgatactgtctacttggatattctcctgacaacatactgttgttaattgcgctacctgtgctgccattacttcaaggtctgcttttgctgtacttgctggtcttactgctattatagctttaggtaacaactgcacaggtggtcttactgttcttatatctttactcattattactccccctctcttttaactgcatctgctacattagtaaatgcgctcacatccaatagaatcatatcctctgatacaaatttaaactccactaccaaatagta
>NC_017304.1:3138838
atactacctcagatagaagagtggcagaaaaggcctctgggagaggtttatccgatagtatttattgacgcaattcatttttcagtaaaaaatgacggcattgtttcgaagaaggccgtatatattgtgctggcaattgatatagaagggcagaaagatgttatcggtatttatgtaggagaaaatgagagctcaaaattctggctgagtgtcttaaaagaccttaaaaacagaggagttaaagacatcctgattctctgtgctgatgcactttcagggataaaggatgcaatcaatgcggcttttccgaatactgaatatcagaggtgtatagtacaccagataagaaacacgctaaagtatgtgtcagataaagaccgaaaggaatttgccagggacttgaaacggatatatacggctccgaatgagaaggcagggtacgaccagatgcttgaggtttcagagaaatgggagaagaaatacccggcagctatgaagag
>NC_017304.1:3152423
atcaatatttaaatcactaaactcaacagtaggagctggatcgtcttttcttgaataaggatatacgtctacaaacgcagtatcattttcatcggccaaaacaccgttccttgccttaacaaccggtggtgttttgtcaatttcaaagacaaccgtacgtcttggctcagcactgtttccggccaaatcttcgggattaatttcaatcttgtagacagcatctctgctaaacgtaaaggaaattgtatgaacatcaccttccgacacccaacgggatgtactcaatatttcagatgttatgtcaacaaaaccttcttcgttatgttcttctcccggatcctttctgaaaactttcaaaccagccagttgagggtcaaaattatgctcagttatttttataacagcagttttatctgtattaaaactattatttgtagcctcgttcgtaaatgttgcaaaattctcctcaatactgggtttagttttatccacatagaaca
>NC_017304.1:3175439
tcttggaaacgcctctgtcaatagcaacaatatcaattagtttatagctactgaaatagttattgaaaaaatcatcaaaaggtacacatccatttttgcctttaattttcatcctcaggacaaccatcgttccatttgtaaatagaaattatctcaatatatattttatcctcaataaatataatgaaagttttagcacctataaaaaggccacatcagccttaactgcgtgaccttcaaattgctgtcacatcttaagtacaggttcttatgctcttccagcaaataaaaagctgtaatatcaggtaatttgttaatctccttctgagtatttcttgtcattttcttttagcatctctatcatctcacaacagaatttcaaccatttttcagcaacacttttgtcaatggcaacaatatcaattggctgataattatttatgaaattttcaaaagttacatattctttagcttcatcttcgtcttcaggataaccgtca
>NC_017304.1:3188987
cacaagtttttcaaccgacaattgacacattcctgtttattcctgaaataaacccagtttctgcgtttttctccgtccacaaccacaacttcatttttgtcaaagcatgaacagttgttaagtatatgccggctgaaagccgcccttaaaacattacccggtatgtaatccaaagtttctatataatttgacacccgttttattcctcctacaataaacggtgatttaaatttcagttttactttcatcaggacatcatccctttcaattaaacttcctcccattgaacctcagccctgccaaatcctttgctgtgcccgcctcctatactgttcaccattttcattgccatttctatgtttcttttgtatctaatagtttcatcatcaaaataaaccgttatatttccgcaaaacttgcctccggtagctacttcccgggaatacagacgattatctttattggtttttgaatacctgtttattgcaatgccatatctg
>NC_017304.1:3197707
gacctgtcagtttcctggactactatgcccctttcccttgccagtgcgattatctgccttattgagccttctttttcccctttcgggactaaaatcttgtttatggtcctgccggcttttattgcctcaagcacggaattgcgcccttcaatcctgtcgaggtcctttgcgccgtccctttcttctttcctgccgttcagtttcacgtccgaccgttgtgacgtcttagccttcttataatctttctttccaacattgcccataatctttcgaaaccttccctcataattatagattcgtgaaagagcttgatttttagtacgtaaaatgcacctctcttttatttttctcaaaaaaattgagttttagccggattttccctcttaaattccggcaaaaactcacacattatgtcaattctgtgaaacagccattcgcaatatatccatcaatcggtcataatcttttttcaaataaagaaaacccaacaaagactcaaa
>NC_017304.1:3208645
ctggagagggtcaagaaaataccctgaaaaatctttttttatctcaaaagtgggaaccggaatcacatgctttccctgttcccttcttgtggtaagcgcctgttttatttcaaactccgtcgccacctggtgtatataaaccttttcggttacttccggaagctccagacgcttcgctatggcttcaaccatgccgtccgacgttccaaggataagtataccttccggattgtactgccttatggccgtctttacgtcatcggcatgatcatcgtccgtaaacagggcgcactttatcgagcctatttttgttttttcctttttggctgactttcctgcaataatctgggcccctcttatgagaaggccgtcatcaataataaaatctattcccctctcccgggcaacccatacagccctgtggctttttccggtcccgctcggtcctacaaatccaacaaccctcaactttatacctccgtaagtttcgaaacttgctc
>NC_017304.1:3212900
aagtcgggtcaaatttcagtcggcgcaggaccggtaatggcttcgcccgccgagttcgacatagtcataaaaggcaggggtggtcatgcggcccagcccaacaaatgcgttaatccaatatccataggggcaaatattataaacatgttttcatccattattccaaaaaccctgagtccttttaaaagcgccgttctgtcggttacatgctttgaagcgggcaacacctacaacgttattccctcacaggctgtcatcaaaggcaccgtcagggctttcgaccgggaaacccacaatgtaatatacaataaaatgtattctgtaatcgcctcattaacgtcggcggagggagcggacttctcttttgactacaacctcggctatcctcctgtcgtaaacaatgcagaaattgcaaagcttgttgcaaatgccgcgaaaaaaattgtaggggacgacaacgtagtggaaaatccggagccttccatgcttgcggaagattt
>NC_017304.1:3218655
atggaataatttcgtgttttaataaaggggctattcagcccctttactttttacagccttgattcagagtgttttaatttaaagcatactctttatttaaatcatattctttacttaaatcacactctttatccaaatcgtattctttatttaaatcacggctcttagctaaatcacattttttatccaaattacactttttattcaaattgcattccttattctgctccaattcacggtatttcctatatgacaggcttaccagggatctgtcatgacctgaattaataagattcatggcttcgtcaaccttaacaaagtccatgaatcgtgaactgttttttcttcttattttcattattttattttcctcgtcaagggatttcataatgtaccacgtggttttattgcagaagggttttttatgcgtcgtggatgagaattcatagttggtctgcccggctgtgtatatgatttcagtggctatcccggattcctcc
>NC_017304.1:3220177
tccttaagttgtgcttcaaggaagcttattcttctctttatatgccttctgtcaacctccagttttttctcacccggacctcttgttcctataccgcctccgagccttgaaagctgggtcccaagacccacaagcctcgataccctgtattttagctgggccagttccacttgaagttttccctcccgggaacgcgcccttttggcaaatatgtccaaaatcaaagtggtcctgtccacaacctttactcctgtcatctcttcaatattcctcatctggactcccgaaagctcgtcgtcaaaaattatcagattggcgtcaagagcctggcatataagagaaagttcctcaacttttccccttccgataaaaaatgccgggtcttttgcaggtcttctctgtattattttttccagaacaaccgctccggcagtgcgggccagctcttccagttcgtccaaagatctttctccttcgctttttcctcccacaatgacctt
>NC_017304.1:3228828
gtgcttcctcagtaacaacaccttttccttcagagcagtagaagttgtaccatgcacggttaaccagttcagcagccatgtctcttgcttttgtatcaagttttccttcccatctttctgtagctgcggcataagttgcaagagcatttgcaagtgaacctgcaacaccaaggtcagtaccgtaagaagttactcttacatggaggttcgggttgcctgtgtatgttccggtccatgtatcaggctgacctgaccactcgaggtcgctaggaattgcaaatgttccatcgtcatagagcttaatttcgctcattacccagtcgacccacttcttaatcaaattcttaactgatgaatctcctgtttcgaggtagtactccattacacgctgcattgaccatgcctggaatccgaaccactggttactacccgggtcagcgtatacaggatgcggaacatatgccataccatagaacgttgacgtaccagcaggatatttc
>NC_017304.1:3240079
tacgctggattttataatatcatttcagaccatcgaccggtgtattaaccatatttgcagcaaaatcaaagacaaagacgaacttctgataggccgcctttatctttcactaagagacgcggttgaccctaaaagaagaatctccgtcggttacataaacggtcttgacagcaaatacgtttcaaccataataaagcttgtggaaaggtgcagaaaccaggttgtaatgctgccttcatacaaccttgtcataacccggctgaaaaaattcattcaaatgtactcggattttatgacctgttcccatttggataaagaattaagaaacaaaaaaattgaggaatgggtggacaggtattatgataaaagtacaggcatatccaaaacagaaataatcaccgcatcggcatcccctcttcttgtattcgttctttttgcctgtgcccacgacccgtaccttaccagggaagaagtggacaacatatgggatgcatatttcc
>NC_017304.1:3246625
tcttatgcatatatcctgctgtaaatttcttatttcatcgacacctatgctaaggcccctggtttccaacacaccaaagtcgggattggtcctgttctcaaaaaggcggcaggaccggcaattgccgcagcttttatccactgccgcatcatcgcacatcaatatggatgcaaaaatctttgcaacagtactcttgcctattccttccggtccagaaaatatatatgcatgtcctattctgttgttgtctataaatctttttaaactttccacaacacttttttggccgataatcgaattaaaatccacgttacacccctgccatagcaaaaatataaaacctgtcagcacaacaataaattacaatgaggcatcagatacacgcctcaaataaacattctgcagccaaaaaatctccaataataaaaaattacccattagtgcaagtactataacatcaggtccaaaacaagaccccttatatcctcaatcctctgcag
>NC_017304.1:3246827
ccttccggtccagaaaatatatatgcatgtcctattctgttgttgtctataaatctttttaaactttccacaacacttttttggccgataatcgaattaaaatccacgttacacccctgccatagcaaaaatataaaacctgtcagcacaacaataaattacaatgaggcatcagatacacgcctcaaataaacattctgcagccaaaaaatctccaataataaaaaattacccattagtgcaagtactataacatcaggtccaaaacaagaccccttatatcctcaatcctctgcagtattctaatgttgtccttctcggcattaagaacctcttttgtaagctcgtcaagctcctcatttattttctttaccgtggcataaaccttgtatctgcctcttctgtcaagatgactgtctttcgaaaatatatgggagtggtgcaaaacttcatccagaaaatcagaaataagccttttataaaccttaagttccgctaca
>NC_017304.1:3255448
gggagcctcgtatgaaacactatgccattcggccggaaaacaaattaattggtatttcggcatccccgcagctgttgcggcaattagcagtgttttcggtgttcgggccctgtttagcggcttattatcctcaagggttaaaagtaatatttctgcaatgatgataatttctgtagctatggtgctattgctttgtgtggtagaatatatttatatggctgtggttaagaaatccagcaatcgttatatcctgacactcatggtaccggaacgcgaagaatgaaaaaatatcctgatgaaaggagaaaagcatgaagcatattgtcattgtggaagacgaggtatttatgcgggaagaattgaacgatatgctgtgtaaagccggatacaaagttgatatggttaattctttcgaaaatgtaacagaacaattgctttccctctctcccgacctcattttgctggacttgaatcttccctgtgtcagtggctttcagatt
>NC_017304.1:3259785
actggcaccggagcttgaccggaagcttgtggtaaaaagccagcgctttttggcctcaaagtatcaggatgacgctccctattggggaatgcagaaaaaagaagtatgggaaaggtacatgaactggctttacgaaaataaattcatagatgcccccatagatgtggaaaaggcctttaccaacgactttttgcaaaatggacagtaagcggtaaacaataaattaaacaaattaacgtaaactgatgttagtatgaattagcaacaaacaataaactttatatatacaaaaggtggaaaatgaatatcaagataaagattgaaaatttaagcaaaacctttaaagtgaataaaaaacctctggaggttttaaacaatataaatattgaggtctatgaaaaccagtttgtttccctgattggtcccagcggctgcggcaaaagcacaatttttcgtattttggccggacttgaaaaggacttttcaggaaacataacggt
>NC_017304.1:3264645
aagtaaacttcttaacacatttgccgtctttcacatcgcattcaatatcgttaagtcccatcccaaacgggttggccgacaaaggagtccaaccgtctttattataatttttcaatatgtttatcgcacttcggtcatgttcgtcagaaaaatgcgggaagatggaaaaataatcctcaagctctgaaatccgtccactttcattccatagagaattgtattcaagtatgtcaagataacaaacctgataagacggcatgttctttgcaataatatacacagatgactccgaaccgaaatatgccgaagcggttaaaggcaaaaacagtatcaccaatacaattaacaataattgtgcatataaaagttttgccaagttctcccttcccacaatactccccctcttataatattctaccataaaaaagcaaaactttatataaacttcatacaatttattctgccattgttttgcccatcattacaagtactatataatt
>NC_017304.1:3268532
tttgcactgtcgcttaagaatatcaaaggctgttcaaccatattccagttgtcaatgaaagccaaaatcgcaagagaagctattatgctcttgcactggggcataataatctttgtaaaggttttaagatatcccgctccgtcaatcattgccgcttcacagcactcatcaggtattcccctcatatactgtcttaaaagcaccacgccgaaggccgaaaatcctcccggcagaataactgaaagaaacgaaccaatcatatcaagttttcttaacaatatataattgggaacgagggtaacctgcaaaggcatcagcataaccactataaagacaaagaacaacttatccctcaacggaaaccgcaactttgcaaaagcgtatgccgcaaacacacctactatcacctggatgataacaatgggaattgtcataattgcagagtttaaaaacatcaacaggaaagtcggctttctgaataaaacagtgtaatactgttt
>NC_017304.1:3281209
aattgtaacagcccttgacagagaggatgccacattcagagtgattgacagttcatctgtggatcccgacaaagcggatgattcggttattgtaacaaatccgatcgtcaggcggcgggcagatccctgggtttacaggcataccgacggttattattatatgacggcatccgtaccggagtatgacagaatagagctaagacggtcgagaacattgcaaggactttcaacagccacacctaagacgatatggagaaggcactccagcggaattatgggaggacatatctgggctccggagattcatttcattgacggaaaatggtatatttatttttcagcaggaacatccactaattacttcgatatacgtttgtatgtccttgaatgttcggattcaaatcctcttaccggaacctgggtggaaaaaggtcaattaaagaccaactgggagtctttcaccctcgatgcaaccacctttgaacacaacggtacaaggt
>NC_017304.1:3283296
aaaagggttgaccgggacaactgtcagtgctgccgatgaagccagtattgacacggccctggaagggcttcagtcctacgacgcaaccactttgtcctatatgtcccagcttaatgtgcattcttatttcggctcgaaaagagcccagctcagagaccttgcaaaatccaaagggctcagaatctggcagtcggaatccggtccgttgagttttaacggcgatatggcagattcatgtataatgctgtcaaaacgtattgttaccgacttgaaagaattacagtgtgtggcgtggctggactggcaaataatagacgggggcaattggggcagtatatatgtggatgatgcgtcccagacctttacccttaccgaaaaattctatatgcatgcaaattacagcaggtttataaggcccggttatacaatcataggtgccaataatgaaaaaacaattgcggcaataagccccgataaaaagaagcttgttatcgtcgcaa
>NC_017304.1:3288226
ggttaaaatacaggttctcttttttattaatgatttcattcaaataattctcaccgtcatgcccgtatggtacatgtcccaagtcatgcccaagcgcaattgcctcaatcaaatcctcattcagactcaaacaccttccaataacccttgctatctttgaaacaaattgaacatgcagaaccctgtgggtaatatggtcgttttcgaaaaggaaaaatgcctgcgttttgtcaatatatcttgtataggcaagagaatgtattatcctgtcggtatcgtggaaaaaagcaggtctgatattaatcctgtcctctatttcctcccgttccggatgccggcgaacccccatgatgctcttacaagcatattttgataatatcttttctctttttaaattgtttttaattatttcactgtaaatttcattagaatccataattaaacacccctcagttaaaataattcccgccgcctgatgtccggcagcataatttttatcc
>NC_017304.1:3290967
tccttcattctttgaattgagtccgcagaggcatcaattatatcttcgggatttgataccgaactgcaaatcattaaattcctgtaatacatcaccagctccgaaacaaactggccgatattcttgccctccatcaccagctcatcaacggcattcaacactctgcctacctctttgttttttatggcatccacaacctcagcgataaaagtatctgtcacaaggcctaccacagacaagacatcctcataggtcagctccttgcttcccaaggatatgcactgatccaatatgcttatggcatcccttaaagcaccgtcggatagctttgctatcaatttggaagcttcccttcgtatttccactccgctttcttttgcaatatactcaattctctttacaatactgtcaaccggaattcttctgaaatcaaacctttggcagcgggacagtatggttgcaggaagcttgtgcggttcggtggtggcaagaataaatat
>NC_017304.1:3293126
ctggaatgaattatccgcggacacaacagaaatggcatccattgcatacggaaataacaattatgtaattgtaaaaagagatggtaaaatactaacatcatccgacggacacgagtggaaagaaaaatattttttacaaggcggcagttttacaagtgtcacatataacggaaacatgtttgttgctgcaggtgcatataccgtggctttgccatacggcggccctctaacttacggtaaatgcgtgataatgacatcaccggacggaaacaattggcaactgcaggatgcagggtataatgccgatcttaaaggtataacatggagcggaaaaaaatttgctgtcgcaggtacgaatatcatattatcttcagaaaacggaatcacgtggaatgccgttgaagttaatgccattcttcatgacattgcttttggcaacggaatatttgcagccgtcggttatgacggcgttatcatgtcttctgtggatggagaacatt
>NC_017304.1:3295559
acctcatggaaagtactccggtccgaatatcgccaaatgggatgattcgaatgacccgaacaactggaagagagcagctgaaatcattgccgaagaaattcttgcaatcaatccaaatcttttaatcgtcgtagagggtgttgaggcatacccgatggaagggtatgattacaccaactgcggtgagtttaccacatactgtaactggtggggcggaaatttaagaggagttgccgaccatcctgttgtcatatccgctccggacaagctcgtatattccgtacatgattacggaccggacatctatatgcagccgtggtttaaaaaagatttcgacattaacaccctttatgaggaatgctggtacccaaactggtactacattgtcgagcaaaatattgcgcctatgttaatcggcgaatggggaggcaagcttatcaatgaaaacaaccggaagtggcttgaatgtttggctacctttatttcagaaaagaaactgc
>NC_017304.1:3297316
actttttttaacatttagatcccagcctccaaacaatatattttacaatatttcattccggctatttgatcatattagccacttgttttccaagtctcaccgaataattttgccctctgtcctccggatatatttgggccatagaagccaaatacaggttctccacaggagtggcaatttccggtaaaatctttgaatattgctgtacaataaccggttgtgcgtaatccgtcctgttgatatgaacccgttttatctttgattcatcccaatttgggaacatgattttcaggtattttacaaactccctctgaatttcctcgtcggttagagaataaaactcgttctttttgtccaaataccttgaaagatagacaacatgtgacttataatcattgtcggcaaccaagttggtatgttctatcaaaagtacaaacggaaaatctttttccgcaatcgtaacccaatagtaatccgacaacttctccgaaagctccaga
>NC_017304.1:3299103
cccacgttttataggacaatatgaagaatatatttgaatcctttacaggttgtcctcccaaaagtgtccacaagttaaaggcattggcagtggcatacggataatcttcaacactcgtcagatacaagttgggcatccaccaaaagtagtcaatgctctcagctataaaatctttaacaacggaagtactcttcattcgttcataaagatcggtatgataatagaaaggataaataacgataaaataacatgacaatcctacacaaatagccaccaatgtttccttgatacttttaacaatcttttcttttgtgatgttggaaaagtcaaacagttctttgtaaaaaagtatgcccagcggtgtaagaagcgcactttgaggcttggtcagaacagcaatggcatacaataccaccgcagtcattttccggtttacactaaaagcatatatcatacctacaagcaacgttgccggtatcgaatcaaattgtccccaaatc
>NC_017304.1:3307709
cctccagcttaccaaggcagccttcagctatattcaaaacaccctcacactttacatctttgcccccgacacttactttaacatccgcattgttaatgctcacacttctaacactgtctattgcatcatcttttgccctgatttttatcgtacctccggttatatttacatatcctttgtgaggctcctccgtattttccaccttaatcccatcggcctctgccgtaatatcaatatttccaccgcttattgtcacactgtcattacctttcagaccgttattaaaagctttgacagtaatatttccacctgttattttcaaatcattgcttgtaccgataccattgttaaaattggcgttaactgtcaaatttccattaccctttatagtaatatcatctctgctgtaaatacatgcatttggtttgttatcctgaggatcctcaaattcatagaattcagcatccgtcaaaacattatccttaccgtcagccaactca
>NC_017304.1:3308573
actccccttcagtattttattatagattttttatatagtatctttatatttttttgaatactgcctcaatgctgcaatcccggtcgtcaaagagtttgatggatattgtttgagaattcttgtcccccacaatttccgccccctctatcttccaaccggcaaatgcatagccttctttaggaatcgcagttgcagtcatttcataatccgtataatacttgccggtccatttactgttcgtaatgttgtcaggcaaggtgtttaacttaatagtgccttgttcaggattactaatgtttagcgtgacgttggtcagcttgccttttaatttgaagaattcagccatgtatttggtgatataatcaaatctgttttcaaagaatataatcattgattcatcaggattatctgttactttatatagtttttctattaccaagtctttattaaaattataattggccaagtccataaatgtatttacaaattgcttgcaaaaa
>NC_017304.1:3326069
atattaatacattcctttcaagtttttgtgggattctttaacgttttgtacgggatggcaaaaagaaaaaaataaataagaggactaaatacttaatcccctcattttataatattgataaattcttataattttttaaacaacaattagtcactaatgccaaatctcttcttgaatctgtcaacacgtccaccggtgtctacaagcttctgctttcctgtgaagaaaggatggcagtttgaacaaatttcaacattaatcttttcctttgtggaacctgtttcataagttgctccacaagcgcattttataaccgtctgataatattttggatgaattccttctttcaactctttcaccttctttcataaaccttttgtgaaaatgcatttccgacgcattttcgtaaaattttcataaattattttaattctttgccgaaatagttttcaaaacgcaagcattattttaacacaaatatctataatacgcaagaatta
>NC_017304.1:3330603
aatcttcggcatttatcacatgaatcccttgcagggagtatacgcctccctattgggaatcgtccttggcatagcggctgaaaagacaggatcaatatggacgccgatattgattcatatttcctttaacagtataagcactctgttgagcaaaatgccggtggatattccggaaagctattttccgtccagtgaacatttcgcgtttgtttcaagtattgtgttcacggcactgtcttttgctttgatactgaggctctcttcacgacatcgcgacatcacctccgaatagttgaaattatctttctgaagactcgtcttccttttattgtaaatcatcaccttttacaaaacataacatattatatactgtaaactaaaatcaatttacgaccgggaagggggtcttcaccatgcctgacatcaattacaacgaattaaaaaaccagcttaaagcagaacttaaagccgaattggaagccgagcttgatgttgatgta
>NC_017304.1:3334128
tgctcgacgtccttaagaatcatcggaacaaagcaagaacaaacagcatatatgcattccccgggcatgccggcagaatgatggaaacgaccgaacttaataatcaatggaggaaggcagaaagaaaaatagaaaaatggttcgaagcaaaccctggtgcgagtgtagaaccttttagtcacacatgcaggctgttgcatcctaccttccatatagcactgtacgacgccgggatagatgcattgacgtcagcaaaaagaatcaaacaaaaacccgctaatcctcgaaactagcgggttttgtgtggagctggtggacggattcgaacccccgacctgctgattacaagtcagctgctctaccagctgagctacaccagcgtaaaatatttaattactttcttcatgcagatgatgtacccaactgcgtaaatataataacacgcttttcaagttaaagtcaacccctttttttgcaaaaatatgtacgtttacgttgta
>NC_017304.1:3341277
aatgtgtattttgatttttggaaaacggacataactctgcatgctccggacggaagcacaaccagagtttttcagtacaataaacccagtcctttccaatataccgacataaccatctggaccagtgcctgggacaaatattctttaggtgtatcccagcaatatcctgacttggtggaagtagtggtcgacaacggcactgttgtggaaatccgtcagggacttcccgccgttgaaattccgcagaacggttatgtaattatatcaagaggtgcaaatgcgcagtttcttctgcagcactttaaagtgggagatcccgtggaaatctcattttccaccgtattggactggcaaaagattgaaatggctgtaacaggcagcgccattctcgttaaagacggccaaatacctgaaaaattctcctatgaaatctccggagttcatccccgtactgccgcaggaacttcaaaatctggcaaggaattaatacttgtaactgt
>NC_017304.1:3345636
gaagcataggcgggataatagcgctccttgtctggctgtattggataagtataataataatgctgggcggagaattaaacgcttccctcgcgcaaaaaaaagaatagagcaagcaaaagcaaacaaaaaaacagcccgcaaactccaaatgcaggctgcttttatttttcatcatattaatccgccgtgtaaggcagcaaagcaatatgtcttgccctctttatggcaactgtcaactggcgctgatgttttgcacagtttccggatattcttcttggcaatatcttgcctctttcggaaatgtacttcttcagcttggccacatctttgtaatctattctctccactttatcaacacagaaggcacaaattttcttttttgcccttctgacctttacaggagttttaacatcagttttatctacctctttattgttcttatccttcttaggagttgacataacgcgaccaatgcctcctttctcaaccttttaattact
>NC_017304.1:3349974
cggttatggtattatattatcataacatttgcgtttttttccaaggtataagtaccaatttcacttattctgctttttattcgcgttttatccgcattgttgaaaataaaataaagttttgttttgaatttgtcgattttgtttaagaaaaaatattaccaaaaataaatacgcaaagaagaggtatgatagcgatgaacacaacagcaaatattgacgaggtttacaaggttatcaatgcagagcatcatgatccgttcagtgtgctgggaatgcaccgtctggaatctgagaatgcaatggtcgtaagggcatatctgccaaatgcaaaagaaatagaagtagtggaactctccaaaaacaacacatacccaatggagaaaatcgacgagaggggcttttttgaggttgtaataaaagacaggaatgactttttcaagtataacctgagggccaccgactacgtaggcaacacttttaccttttacgacccttactgt
>NC_017304.1:3357176
gaattcccaaatgattattgtaggtctcagcttcaatttttgtaaaagcgtctcttggagcaggaggtgttgtgggttgtggcgtcggaccgggcacatcatttaaccggaaccaatcaacatccacgtagccattacttccattaggattgaaattcagaatggcatactgttctccctggaatgttccaaactgccagtcaaagcccatggttatttccggaccgagttgctgccagtccctgttgtcatctctccagaagaatcttgccttgttggttatgaagttcatttccagcctgaagtacaggatattggaagttatattgttaacagttgcctttacaacatcctcttccgtcattattatacgtttgggatccctggtaacggctatatacccccgcggatctcccagcattcccaatccgcatatatctccgggttgcataccgctgcaatcaatttttatggttcctgtactgatgggcccctgacct
>NC_017304.1:3361580
ttttgctcaccgttgcataggtcctcaggattgtcagatcgtgtttttctccgaaatcttcgcagttgatggtatattttactcccgggtcgatattcaggacgttgtcgttttcaattatatatgcagtgccttcgtcattatgcaagccataagtagggccatatgttgccggtggaataccctttacataattctcgttgatatttgtacccggcatctggcctatggtatatattgctccgctgtcatgtagcctggacaaggtatcaacaaccctgttgtagcttattgtgttgtttttgcacgttgtggagtctttaaaattgcaccatccccagcccaaatgtataccgttgtaggccgtcttctggacatggttgtgagttatttccagaccttccacaaagtatgctgtaatgccggcacatccgccaaatcccggaaccatacttatgtcgtacaacacattgtttgaaatggtattgttcttgcaaaca
>NC_017304.1:3365787
tactataatagtcccgttggttttggttgcctggactatcacgaggcacttgccgttaaaagcctgcctgctgtttgccttgtaaggttccaggcttgcagcatttccattgtcaactccgacaattactcccggtccggatatggaaaagttcacagtattgcttgccgtcgggacaagaacaccgttactgtctacaatatcagtttctataaataccaagtccttgccgtcagccgtaatagttgtcctgtccggttttaactgaatttttgcaggattaccggcagtggttacctcgtcataaaccactatatttcctttgacagcttttgctctgagtgtacccggaacccagggaacattccacgaaacatgcccgttatttcccatactctttactccaagggaagtgccgtttaagaaaagctccaccgtatcgcagttgctataagcccacacctctacggtagtaccgttcgaccagttccaatggggca
>NC_017304.1:3373012
cctgataactcataaaactctcctcctctttgcccgatagaataaattcgattcgagagagttgttctgcagaatgttcaagctgcgcaataatttccgcttttcgtttttccaaaattgatttcacattatggccggccaacacttgctttatttcttcaatggacaacccgatttgccttaacgccttaatacgatgaatcttttcaagctgtcccgcagaataaaagcgataacctgtgaagctgtccgtacactcaggcttaagcagcccaacttcatcataatagcgcagcgttttaacagtcgttctgctcattttcgaaaaatcccctattctatacatccgcatcacaccccctcgtaaattcagtctaatacctccagtaacaggagagtcaagaatcaaatataaaaattttaagaggaggaataagttaaaaagtcttctattttagttcttccggtatattacattgcattctgttttcaggttcgac
>NC_017304.1:3380068
tctgaaatttcctttcgttaattgttcgaaataatgcttaaagctttcgttaattaattcatacatatgagaattatcctctgcaccacttagataagttgcaatatagctttggaataattgcttgtcaaaaattattgtcttatctttcaccagattctttttctttttataacagtagtcaatatagtattttacagcttcaaattctccgagttttaatcctgttgtaataacatccatacatatttttttagcctttggtgattttatttttatcgcctcatccgcaagttctttaacattgatataagcattttttagaagttccacatcttctactttattgttaatccacctaaatttatatagtaaataatgctgagcaaatcttgctgtttttgcatcagcccttttgccaggcagatattctcttctgtcattttcaagtgcataggctgcatatatttctccaagtttagacagttcatttgccttct
>NC_017304.1:3404352
tcctcaatccattggcacccgtaaggtatgaatttctgctccgcacttttctccatatgtatttctccctgtaaaatgtagtttgtataacgtggatttaaggaaatgataatttcacgaagttattttcattatttcctcaaccacacgttttaccccttctccgtccaccagcttttgcatctttctgctgaaaagcactcttttttcataatccccgcacaaagacttaacctttcgcaaaagctccctgtcatcaagctcttcatgccagcccaggctgattatgtaaccttcggaagacaacatatccaccatttccctttggttatcagcaataacaacagccagggcaggtgtcccgcaggcgcaaagctcatacaatgtgcttccccctgcagatattgcaacatcggattttagcattacttccgacattcgcaaaacattttcatgcaatacaacattcgggtttctttcggacagctctctaagcttgt
>NC_017304.1:3411169
ctctctgatagcttttatcagcattattaaaggcatcttccagtactttaaaggaaaatacctcaacatcaagccctctgggatatgttctctgggtcaaatcatttcctgcattggttaccaacgtataattgcctgaaaaataaaattccaccactttatccaaaagcacaggatcaatcagcggacagtccgaagtaatacgaacaactgtatcaaggttgttttcttttgccgcataataataccttgacaacacatcttcttcactgccgcaaaaccattttaccccgttttttttcgcctgttccactattaccttgtctttctccgatgtagtggttgcaataattatatcatccaaaagctttgactgcttcagcctgtctatcacatggtctattaccggcttgccgcataaattcatcataaccttgccgggcagtcgtgttgagcccattcttgtttgtacaacagcccctgttttcatatgctcctcc
>NC_017304.1:3415607
attttaatttcttttgcttttacgttttctgcctcaaattcttctttgaattttttatccaaaattcctttaatgtcatattcctttgtgcagtacttttctacaatctccttcaagggcatgtttttcatcccttttataggcagtccttcttcagagccgttcaaatacaacctgtccgggtggttcttgatatactcttcaaaataaaatcttatggaaagcatgctgtgagtagtatatacatcattaccatcaatatctttttcaagcacataatacttatttgaattttccacgcactgttggatatgccggtcctgttcctgttttaacacagcaccgtcagcataagattccaagtttggaaaggacaaattctggcctatgacaataatcggattgcatcccatatacctcgcaatgtccaaagacagatttgacacggaagaacctgagcgaaggttttccgcaccttcaatgcccaacttttcgtcaat
>NC_017304.1:3436435
tcagcctgtcataatcaaaaaactgaaccttgcttttgtccggtacctttgtaaaatcctctatactaaagcaatctgcggaaacatcaataagggttgcctccaagctgccacatatttcatcaacaaccgtaattccgggtatgtttacttccttattgaaatatatgtcttcctctttaagctcgtgcaaacatattttcaaggtattataggatttcactgcccttactccgtggggaaggtgcagcattgatcccgttttaccgttttcaatcagatctgttatactgtcaatatgcactgttgcaattccttttatgtcacctttgatttgttttatggaatttcgaattattcttttccgagccgcaatgtgacattcctttaaaatattaagatctaaaattactcccttgtcatcgctctttatttttgctttgttgtaaatttcatctgtccggctttcgataaagcttacgtcatcttttattaaatct
>NC_017304.1:3438718
tccctcttaccttaagctgttccgcaactgtaatgaggtcaataggttctcccttttcataaaggtccattattgcttcgaatatttccctatggtcctctctgtaaaagtcctggcttgaaattatctccgttacacttgacagaacttctttgtccagcagtatggcacccagtaccgactgctcagcctcaatattttgcgggggtatccggccaaaagaacccaagtccatatatcatcactcatcctgacataaacatattttcgccaaagactggctcaaaatcattcctgttcaatcttaaccgtcaacttagcacttactcccggatacagctttacctctgcttcatatgtacccagtgatttcatggattcaggaagacttattttctttttgtctatgtcaagattgtgctgttttttcaaataatccgacacatccttgctggtcattgagccaaaaagctttccgttttctcccgcctttgccttga
>NC_017304.1:3451600
cgacgtgtccacccagaatattatgagcgtggaagtgcctgtactgaagtttaccacttcaagctccgacgaaagcgacatatatccttatggattcgcttcgacttccggagagcttgacggtgccatcttaaccctttcaaaggtgcttccctacatgcttgagcttgcacagatggaaaaatcgtcccagctccttgcccaggaaatcgaaaaaacaagaagaagggttaacgcccttgaatacgtcatgattcctcgactgacggaaacgataaaatatatatccatgaagctggacgaaaatgaaagaggaaatatcacaagacttatgaaagtaaaagacatgatgctggagcaagcccataattttaaagaaaaactcaatgaagcttaaaggtaaagttaaaaccgcctgccactgaaacatttttagagttggcaggcggtttgtttacatattccccagcaaagccgcaagacgccggtattcttcttca
>NC_017304.1:3465237
atctcggacatattttcagaagcagtattctgttcccgttctttatctgcagtttttcttgccttttgggcaatagctttcaacttatccaaaaactcctttattatttccggtttcacattctcttgcagcaatgcactttttaaataaaagtctgcagcacccaattccaaagcctgaaaagtcgcctttgggtccttatcggttcggttactcaacattacaacaggaaccggacaagtcctcataatctcctttaaggcagtcataccgtccatttcaggcatctccacatccattgtcacaatgtctggtttgagcctgtgtactttttctatcgcttcaacaccgcttcttgcaattcctataacaaaaagctgaggatccttttctattatcaagcttatacatcttcgcataaaagatgagtcatccaccactaatactccatactgctgcatcaatgcctttctcctttccgataataaaatgccgaaggt
>NC_017304.1:3467625
ctggcatttgccacacctttgatgatttcctcaacaccttgggtttgctccctggcggcctgtgccacctgcgccgcttgtttgttcacattttccactgcagctacaatattctgtccttgttttgcctgttctgccaccgcagccgatatttgtcttacctgttctctggagttttcaataccctttacaatatcctcaacggcctttgcctgttctttggttacatccgtcacctgtgctgcctgtcttgtcacattctctaccgccgttactatgttctgaccctgttccgcctgttccttcactgcaacggtaacctgtctcatctgttctcttgcattttctatgccttttattatgtcttcaacatctttagcctgctctttggttgcctgagtaacctctgcagcctgtttggtcacattttccacagcaaccactatggtctggctttgttttgcctgttctttcatcgctgccgtaacctgtcttatttg
>NC_017304.1:3476415
ctttataggttccgcttaaaactcctcttgcaagtatgttgccggttgttcctccggaagtatcaagagcttcaataattttgtctagtgatggatttgaattgtcaaaataaccttcataggaatccggagagtttttcagggcaaatatcataacctcatatgtatgaactcctcccggcggataaggtccaatatattgactgttttcaagctccgcccccagttcaagttctgtcactttgacgtcctttgcaatccaatgacaccaattgcttgctgtagtatcaatcatatagatggcataacaagaagcaccttcaaccggggtccaggataattgaggagatttattttctcccatgtatgctgttataacagatttccactttccatcactgtttagggaagaagaagtaattttaatttcctctcccggtttaattgtttttaaagactgcttcgatttcgaacaagcagagaaggtcagaatagcaagt
>NC_017304.1:3477328
ggcatcctgttaaaaaaagccagatattcgttgccgggttgcattatatttactgtattggtgtagtaaagattaaaccctcttgggtcaaaaggatctcttttttcgtcaatattataatatacaagtccgtttgacacatcaagtttggcagtcattccctccaaacttttgtcacctcgaacaactttgtttattacaacttcctgcctcaacagccaatgatactgctcaatccttcccgtcgggctgacaacagcaataatttcagcacgatcgtttacttcaagggccttttcaggagtataatagtttggataaatatagtcatcaagtgataaatcaaactgaaataccagcttatttaattcatcaaccgtttttatctttaatattttattgtcaacaagtaaatttgctttcgctatctgtcccaaaattacagtcaatattataataacaactgatattattgcgtttcttctgaacataaattcatc
>NC_017304.1:3496103
gtaatctgattctacaacaagaagttacgtttcaagttctataataattgatataatgataatacccaaaaaagaaaagcatgaaaagccacttcattctttggctgtctgtcgcaaagtctcaaatttgcttgtatcaagggttacagcgaatttgtttttctgttttattcgctggcatcctattaaaacaatagtcaaacttcaatcatattttatgtttaaccttatttatggtataattacagaaaaaacaaaaacaggaggaagaagaaaatgaaaaaatttatcgcaggctttttgacatgtcttgtgctcatgtcaggcttctatgttctggccgaatctcagcagtggaccgccctgcgcgcaaccttcgatgtgtacgtaaacggcaaaaaattcgaaagcgacaaacctatagttgccatcgagggcagtacatatttgccgctaaaggccatcggtgatgtgcttggtgttccggttcaatggaacga
>NC_017304.1:3515908
gcattaatcagaatatctgtgcctttacggggtgacattcccattgaatgaaaaaataccagttcttcccttggttttgggctttttttgtaattaaacacactcaaatctgttccccagggaacatagtaggcggcagggtgccaattaaacactgaataatgtctcttagtattgcatattaaaaagtcataaatttcaaactttttaacggtatcttctttgtaataatctatatatgcacccaatataacatcaggataatgtatttttaatttatacaggcattcgaagtcagattgctcgttaaaaaatacgacttcgatattatttttctttatccattttgaaaactgacgccaatcaattcttgttccggcaagtctcaaaccccatgtaatattcggaaaatatgggtcgtcttttcttttatctgcgtactcgcccccgcgggcaaagacgtataaattgtgcctgggagccaataattccatatatgt
>NC_017304.1:3525625
aagaaataaggctttagctttagccttggcattacttttaaacggagcctaaataaaaactccactgccactgttaaaatcaaggaaactattattcccaatgcaattcccagccaaaggttcgagcggcttctgcctgccaaaggtgaaaacagcacaggtattacacttgaaactgcagcacataaagccattaaaaaagctctcagcttactaccctcaggaattacaacaagatataatatcagcacaatgggtattaatatcataacaccacgactcaaagtaagtattatcgtcgttacaaatacaaagctgcatactcctgcaatcagtctttgccaaatttttgacgatattatggatatcgtcaaagttacaaagaatactgccataagatacgcagccagtgcattgggatattggatcgtcgaatgaatacgtccttcaacgtaaagaccaaaaaattcaaccggtatatgcaggaaatcaaacacatt
>NC_017304.1:3528325
tttgagtgtaacttctatcttgttatcgatagctgctacatcatagtcgataccagcttcaagagtcttgctaccgttcttgattacgaggtcggttgcacccaaaccagctgagttgttcaagaacttgatgtcttcatcgaatgtcaatgtgaatcctttctttgatgcatcgtatacaccattagctacgcttacaaagcttggtgcaaacttatcatcaactgacttcgaaactgctcctgttgtcattgccttacctgtatcggatttaatttcaccctcaatgtagagcgtataacctgtgatgtctccggagttagcaggacgtactgcatccgggagtacacccttaactattgttttaccatcatcataggtgattgagcttattcttgtgagtgcaactttgttgctgcctctttctacttcaaagtcagtcttttcaacagttgccttgtcaaggatcttgttaattactatttcaatttcagtcttgc
>NC_017304.1:3533238
tcaaagtatcttataccttttatactgcatatattacattctggaaggtttcgcaggtttggatatctcacacaacgcctccgaagcttccatttcaaaccttgtatctgcagctatgtctcctaaagaaagcattcccacaagctgattgttttcaaccacaggaactcttctgatctgctgatttgccatgagttttgtaacctcttcaacatccatgtccggcgttacggttgtaacctgggatgtcataacatcctggacttttgtgtcttttggagtcttgccatgggctacgtttctgacaacgatatccctgtcggttactattcccacaacaccctggtcataaacaggaatggaaccgacattgtgtttttgcatcagctgcgccgcctcaacaacactgctttgaggtgaaacatatgccacggtttttgtcattttatctctaactttcaagcttatcatctccttatttctttttcaattttattttc
>NC_017304.1:3534064
tgaccttataaacagccaggttcacacaatttcatcagagccgtcaaacaaagtatatctaaaagctgtagttaaagatgcaaacggaaaactcattccccatattgaagttaactttgaagcttcaaaaggcatgggtacggtacagcctgcaaaagccgcaaccgacagccggggtgaatgttttgtcacttacgtccccgaatactattacaaccttagtcctgatgcgaatccacggcatgttgtcattactgcttcaattgccggcaccgacacaaactcaacggtaaaactgaaccttgttccggcacccgtcgtctttgtgcatggatacagggaaactgcggatgtttttgacaatttgaatgaatttatttcatcaaaagggtatacttgcatttccctgaattatgactcaactttgggaatagagcatggtgccaaagaactggagctgtttttgcaaaagcaaaaaaaggattttttaagtcagggaa
>NC_017304.1:3535047
cttatcctgccgttataaacaaataatgtttttcatcaaaaaattattttatccaccggttatccactaaaaaaattctcttatccacacgaaatacaatagatatccacacaacatattcacaaagctgtggatatccataaaaaaactcacaccttcaaacccttgtgtcatgccgtttttacgacttatgcacaacagcaacaagcagcatgtgaattaattgtggatatcttttcgttttatccacaagtcgtcattacatcttaacttaattataaatttcttaataaatctcttaaaatccttttaaaaccatttgacaattggcttctttaactgaatttcatgctgatatcaaaggcttttaccgaatgggtaaggcctccaaccgaaataatatcaacacccgtgcaagcgatatcatatattgtatctgcgttcacattgccggatgcttctgtgacagcccggccgtcaataattttaacggctttctt
>NC_017304.1:3537534
tgccgcagcctcgttaaccaaaacccacacactttcctcgtcacacaggcctgctccggcataaattgtatccttaaaatgcaactccggagaatcacctttgtcaagggaaacggctattcctccctgggcaagaaccgagttgcttatttcaatggtttcctttgtgagtatgacaacatcgtatttttcaggtatttcaagcgcagtgtaaactcctgctattccgctgcctattataataacatcatgaaactccgtaggcagctcatctgtgtcaaaatccaccaaatatctgttctcatccaaaattcattattcctcctctacgtgattacacttgttataacatacattattacatttattttagtaattgtatttattttacatcaaaataaaggctccggacaaacacatccaaaaacctcggagccttaaattcaaccactgaaacaaacataaatcagccaatccggatcattctgtccagagctttt
>NC_017304.1:3544805
actgacttcgggtgttgcagactctcatggtgtgacgggcggtgtgtacaaggcccgggaacgtattcacggcagtatgctgacctgccattactagcaattccgacttcatgcaggcgagtttcagcctgcaatccgaactgggactgcttttggggatttgctccacctcgcggtatcgcttccctttgtagcagccattgtagtacgtgtgtagcccaggacataaggggcatgatgatttgacgtcgtccccaccttcctccgacttgtcgccggcagtctcgctagagtgcccaccttaacgtgctggcaactaacgacaagggttgcgctcgttgcgggacttaacccaacatctcacgacacgagctgacgacaaccatgcaccacctgtctcctctgccccgaagggaagccctatctctagagctgtcagagggatgtcaagccctggtaaggttcttcgcgttgcttcgaattaaaccacatactccact
>NC_017304.1:3548568
ctgaacttcaaagctccaaagtacttgatttgttcgccagacctgcttattttgccactccggaaactcctgcaagcgaccaatgtgcaggtgctgcggcatcacttgcaataaactatcttaattttaaagatgaagatcccgaatatgctcaaagatgcctggatactgccattgccctctatgagtttgcaaagaaatacagaggacttggtgaatccggaggattctacggttcgtcttatgatcatgacgaactggcgtgggccgctgtctggctcaacattgcaacaggagacatgcagtatatagatgacattgttgcaaccgacagcgagggaaattatataggatatatgcaaagaatcattaaagacacaaccaacacatggcaaaatatatgggttcactgttgggataccgtttggggcggagtatttgcaaaacttgctccaataacaaatacggaaagagactggtatatcttccgctggaatctg
>NC_017304.1:3550704
ttcccgacgaaaatgcagacttaaatctggacggaaaaataaactcttccgattatacgatacttaaaagatatgttttaaagtcaatagaaaaactgcccgtaaagtaataaactaaacaaatcaaaaagagccggaaatcaagcttttccggctcttttttagctcttcttattactatctcttcttattactatgactttggtctttttattgccatgaccttggaaggctttttggaaagcctgtctttaatacatgcttacataaattgcactattctttttcttcatcatctttttcttcttcgtcatcatttactattcttgcaacgcttacaacagagacaccctcatccattctcatgagagtcactccttgcgtcgctcttcccagaagacttatatcttttgcttttatccttataatgcttccgtcggaacttatcatcatcacatcgtcatcttcggatacaagtttcataccggcaacctttccgg
>NC_017304.1:3557716
tacgcttacttcaccttgtacaaacaattccgttattgcattctccaactcgcttattcccgtaccttcctttacagaagtccttatacactttcttcctttaagaagactttcaatttcattaatttgtttttcatccacaagatctattttatttatcaaaataatcaactttttatccccaagcatggttaatattctattgtcgtcttcatccatccctctttttgcgtcaatcatcattatgacaagatcagcttcgtctatcgccctgtgggtcttttcaactcctattttctcaacaacatcttccgtctctcttatacctgcggtatctattatccttaagggtataccgtttatgttaatatactcttctattatatcccgggtggttccgggtatatcggtaactatggccttggattttcctgaaagttcgtttaaaagtgatgactttcccacattgggcttcccgataattactgcatcaattcctt
>NC_017304.1:3559638
attcaactccaaaagagccaagtctattgcttccctaaccgtcttagcggacttttctacaaaccgtggcatttaactatccgagtcctccttctttttcataataaatttatttattataaattcttgaattatctgaaaaacattgcttgtaagccaatacaatcccaatgcggccggagcctggaacgaaataatacctgtcattacgggagcaatccacatcatactcttgttcattgcagccgtcatgtcatcctggctctggttcttcgactttttcgaattggtcgaacttcttaaactttgagtcctcttcatcatcatcttgcttgaaaaataagttgcaacgatcgcaagtaccggtatcagcaacaacggaagatatgtcgccacatcctcggtaaaattcaatttcggtattttacccaaatcaaattttataaatcccagttcttccaccacatcaagctttccgcttcttaaagcggcttctattt
>NC_017304.1:84978
agaaatcttacaagaaaaggtgaatttgaagatatcagctttcatgtaaagaaaggcgaaattttgtgtgtggcaggcctggttggagcaggaagaaccgagatatttaaatgtgcctttggaattacggaaaaggaacccggcggaaagatttttatcgaaggcagggaagtaaacataaaatctcctattgacgcaatcaaatatggtattgggtatgtttccgaagaaagaagacatgacggcattacacccaatatgtcggttatggaaaatatgatattgccgtcgtatggagagttaaagaaatatggtctgattgattatgaaaaggcagtttccattacaaatgactacattcaatcttttagaatcaagacaccttccagggacactctgattaagaatttatccggtggaaatcagcagaaagttatcgtagcaagatggatggccaagggaattaaaatgttgattttggatgaacctaccaggggaat
>NC_017304.1:832334
tgaagtttggaaaaacaggttttcccgtgcgcagactgttaatccttgcaggtgtttcagtgccggtgatagcaggtgttgtggttctcataataattctggtaaaaagaaagaaagcgagagctgatttgtatgagaatatctgacatattgggaatggcgtttaaaaacctgatgagaagaaaaatcagaactctgttgaccctcacaggtgtgttgattgggacgacgtccattgctgtaatgatgtcaataggggtcgggatggacagagcctttgaaagccagttcagcaggatgggaagtctgcatactataactgtcaccggttattattactcggatggaggcagtgattattattactcggtgagtggcggcactgggaatcaaaaaagacttgacgacaaggcagtcagggattttgaacagattgaaggagtcgaagctgttatgccgcagcttagggcatatctcaagtttgtatcgggaaggtatgt
>NC_017304.1:1615129
tgatgtcataataataaatcccggggcatacactcactacagcattgcaataagagatgccataaaagccgttgaaattccgactattgagcttcatctgtcaaacatacatgcaagagaggagtttagaagcaaatcggtaattgctcctgtgtgtgtggggcaaatcagtggatttggaagtgcagggtacatacttgcccttcatgccgctctgatgatatgacatattattaacatgacatgttgttgacatgacatgtttatttaaaaactgcaaattttatttttaggaaaaaggtgattcaatggaaaattatatgggaaaaagacttgaaaattttagagcgaagcttaaagaaaagggaattgacgccgcaataattgcaaaaagtccaaactatttttatctttccggatttacaggttcttttgcatatcttgtaattacccgggatgatgccgtgctggtgacggattttagatacagggaacaggca
>NC_017304.1:1657097
catttggacggtttgggtgttttggagaaaataggcgcgactgcaatcagtaaaagacctttgttcattattctttcggcagtgggccaggacaagataacacaaagagcattggcactcggagctgaatactatgttgtaaagcctttcgacatggaagttttaatttcgagaataagacaactcaagaacgtgaaccagcccaatgttataagacaggacggtttgtccggtgaagtcaagtcgtcttatcatcctccgcagccaaaaaatcttgaagctgaagtaacaaatattatgcatgaaataggcgtaccggcccatataaaagggtatcagtatctgagggatgccataataatggtagtcaaagaccttgacgtgataaattcaattacaaagcagctgtatcctacaatagcgaaggaatacaacaccacacccagcagagttgaaagggcaataagacatgctattgaagtggcgtggagcaggggaca
>NC_017304.1:1691377
acgcacaacctgtataagtttcctgagcttttgtacagtgcgatggattctcagacaactgttgttgatgtctgggattgcgacggccaaatagctgaaaatgtggcaattgagagaaaagacggggtgaaggcctgggttacggtaatgtacggctgcaataatttttgcacctattgtattgttccttacgtacgaggcagggaaagaagcagatcaatggatgacattcttgaagaagtaaggatgttaggacgtcaagggtttaaggagataacacttctggggcagaatgtaaactcttacggaaaagacattggagacggtacaagttttgccgagttgatacgtgaggttaacaagatacccgggattgaaagaatcaggtttaccacatcccatccgaaagatttgtccgatgatttgatttatgccatgagagactgtgaaaaggtatgtgaacatttgcatcttccgtttcaggcgggaagcaccagaat
>NC_017304.1:1710711
gaaggtgttgatgagcggattatagaagaaatagtggacgatgagatttccataggagattatgtgctgacaggcggggagcttccggccatggtacttatagactctgtcagcaggcttattccgggagttttgtccagtgaggaatcctactctcaagagtcccattatgaaggacttttggagtatcctcaatacacaaggccttatgaattttgcaacagaaaagttcctgacgtgctgatgtcaggacatcatgaaaacataaacaggtggagaaggcagcagtcgttaaagaggacctatttaaaacggcctgatttgtttgccaggctctctttggatgagacggacaagaaacttctggaagaagcgttgaaagagacttcggagtaagcattaaattaaatattaaattttcgtaaatataaataaaatggcaaaaaaatatttacaatatattaagtctatggtataatgtcatcctgtggaatacggac
>NC_017304.1:1718205
aatcatgattatagttgatgcacactgtgatacaataacaaaaataatggagaagggtacacaacttcgtaagaatgactgccatgttgacatagataggcttaaagcaaaaggaaactatgttcagttttttgcagcatttatagaccctgcttactgtcaggcatacgcattaaaaagagctttgcagataattgatgagttttacagacagattgaagttaataaagacgacattatgatatgttgtaattacaatgatattgaagaggctgtaaaggctaataagattgctgcagtgctttcaatagaaggcggtgaggccctgcagggagaccttggtgttttaaggatgctttacagacttggtgtaaggagcatttgcctgacatggaatcaccgcaatgaaatagccgacggggtcaaagacgaatcttcgggaggcggccttacgccttttggaagagaagtggtaaaagaaatgaaccggctgggaatgc
>NC_017304.1:1761837
atgatattgtaaaaaaatatgattttgatattgtaattggctcgattcacgttgttgacaaaactgaccttcataacggcgatttttgcaggaacaaatccaaaaatgaagcctatttgagatatcttgaagcagttttggaatgcataaacctttttgataattttgatattttgggccatattgatctcatcagaaggtatggatgttatgatgacaagacgttaaaattggacgatttcaaagacagagttgatgccatactcaaggctctcgttgaaaaaggcaaaggtttggaggtaaatacctccggctttcgatacaatttagattcgccaatgccggactatgaaattataaaaaggtacagagagctaaagggtgagataatttgtacaagctctgacgcccatacccccgagtatattggttataaattcgactatgtgaaagaacttgttaaaaatgcgggttttaaatatacggcgcattttgaaaac
>NC_017304.1:1805411
gactttgtaaccattttcaactgcatagtccaaaagtgtttttcctacaggagcaagagaaaaatctttccttctgtcggttcttttgtagtttcccgactcgccgatgaaaggccttgcaattacccgtccgaccgcatgttctccggtaagaatgtttcgtgccgtccggcacatgtcatagagcctctccacgggtattacattctcatgggctgctatttgaaacacactgtcggccgatgtgtacacgattggatagcctgtctttacatgctcatctcctaacagcttgattatctctgtccccgatgccggaacatttcccaatgtctttgttcctatactgtcttcgaatctttttattatatcttcgggaaatccgtttggatataccggaaaaggcttatccaatatcaggccggcaatctcccaatgacctgttgttgtgtccttgcccgcggatttttccgccattcttccgtaagagcctaaaggat
>NC_017304.1:1838665
atggtccttgcagatgctaaaggttggagtaattgagatatagggcattttgtaatttgtaaacacctttcttataagattcttgcacacattgacatcttcaatgctttcgccaagataaagatgctgaaccgtacctccggtgtagagagactggagttcgtcctgaagttccaaagtctcaaaaatatcatccgtataatccacaggaagctgggttgagtttgtataatatgggatatcacgtcctgctgtaattatgtcaggatatctttccttgtcaattttggcaagcctgtaagatgttccttccgcaggagtggcttccagattgtaaaaatgtccggtttcgttctggaattccaacaaaatatccctcaaataatgcattatatcaatggcaaacttttggccttccggagtcgttatatcttttcccataaagtttttgagcgcttcattcattccaacaattccaatagtattgaagtgattgaacc
>NC_017304.1:1876141
gaaactccttacggaaaaccaagcgacaaaattgcaattgcaacctatgaaggcaaaagaatagcttttttgccccgccacggcaaaaaccatcaatttccgcctcatatgataccttacagagcaaatctctacgctatgaaaaagcttggagtaaaaaaaatactggctcccacatcctcaggaagtctcagagccgatataaagccgggagatttcgttatctgcgatcagtttgtcgacaggacaacaggacgtaaagacacattttacgacgggcctgtaaccaagcatataagctctgctcatccttactgccccgagcttagaaaaattgcaattcaggtgggcaaagaccttggaataacaacccacgaaaaaggtaccgtggttgtcatccagggaccgagattttccactgtggcagagagcagatggtttagcaaaatgggctgggatgtaattaacatgacccagtaccctgaagtttatctggccag
>NC_017304.1:1904967
cttttatggtttccaggttgtccggaagaagatacctattgtccgatatcacctcaattttgataaaattgccgcacccggaagctctggcaagccgtgcaattcttacagcctcttcggcatttcttgctccggatgtatttggcataagaatacagtctttgggaatgtatcttagcatgttctcctcatcagaatcaaagtcaatccttcttaatgccacagtgacaacctgagctcctgacatccttacaacatcaggtattatcctgtttgcgggaaatttaccggtaccgatgaaaagcctgctgataatttccctgcccccaataatcaatttatcatccatttttatccaccccctacaaatcgcagtacttcaagattatcgttttctttcaaaacaacactgtcccacttttccctcggaagaacctcatagttgtactcaacaactatgctttccggctcaagacctttgctttggatcaaacccacaa
>NC_017304.1:2028981
ctatctcagtatccacttcatttttcaacagattgttgtaaaacagatcaagaactttggactgcggctgctcattatcatcatttgtcgcagcaatcagcttttcagaaggtttttggatttgctcataaatcttattgattttctcctccatgccaattattttattctctaaaagatgtattttttcctctttttcgtcaaatttacttcttaaattttcattataactcaaattaccacctgatacgacatcatatcctctgtcattttttcctctgctttcataagctgttcttctggaatttgtaccataattgtcatccacggaagccagaacctcaaccaaaggttttgaaaacattttgaaaaaacctttctgccttatctttctggtgtttaatattatggcgtcactgccaagatccatttttacttttaacaaagcttcctgagtatcttttccaatgtatcttctgattttcatttcagatgctcac
>NC_017304.1:2169858
ctgcttcaagttaattcttggaaggtcaacaaccctcacccatgcaaagacactgaattcaaacgatgatattcttattcagttaagcaactgtaaagaagcgggaacttacaggttaaagtttgattatgaaaataaaaatttcgaaattataagtgtcatccttcaaaaggatgctgtaaaatcttcagaaccaaaacttaaagaaatgtatggcagcaaattgattcaccgtattacccctgattatgacaacatgacagtaacaatccggtattccgacggaattgatatgcctgttttggaaaaaagctattttatcgacgtactgccgtccgaagacggatttgacatcttccttgcaagaaactacacttattcagagcttaaaagcaagtgtacttcctatctcgaaaactacctactgaccaatgtggaagtacaatttccaaaagaatataatcaaccggtaaaatattcaagcaaaggcagatatgaag
>NC_017304.1:3415599
ttcttctaattttaatttcttttgcttttacgttttctgcctcaaattcttctttgaattttttatccaaaattcctttaatgtcatattcctttgtgcagtacttttctacaatctccttcaagggcatgtttttcatcccttttataggcagtccttcttcagagccgttcaaatacaacctgtccgggtggttcttgatatactcttcaaaataaaatcttatggaaagcatgctgtgagtagtatatacatcattaccatcaatatctttttcaagcacataatacttatttgaattttccacgcactgttggatatgccggtcctgttcctgttttaacacagcaccgtcagcataagattccaagtttggaaaggacaaattctggcctatgacaataatcggattgcatcccatatacctcgcaatgtccaaagacagatttgacacggaagaacctgagcgaaggttttccgcaccttcaatgcccaacttt
>NC_017304.1:3534063
ttgaccttataaacagccaggttcacacaatttcatcagagccgtcaaacaaagtatatctaaaagctgtagttaaagatgcaaacggaaaactcattccccatattgaagttaactttgaagcttcaaaaggcatgggtacggtacagcctgcaaaagccgcaaccgacagccggggtgaatgttttgtcacttacgtccccgaatactattacaaccttagtcctgatgcgaatccacggcatgttgtcattactgcttcaattgccggcaccgacacaaactcaacggtaaaactgaaccttgttccggcacccgtcgtctttgtgcatggatacagggaaactgcggatgtttttgacaatttgaatgaatttatttcatcaaaagggtatacttgcatttccctgaattatgactcaactttgggaatagagcatggtgccaaagaactggagctgtttttgcaaaagcaaaaaaaggattttttaagtcaggga
>NC_017304.1:3535049
tatcctgccgttataaacaaataatgtttttcatcaaaaaattattttatccaccggttatccactaaaaaaattctcttatccacacgaaatacaatagatatccacacaacatattcacaaagctgtggatatccataaaaaaactcacaccttcaaacccttgtgtcatgccgtttttacgacttatgcacaacagcaacaagcagcatgtgaattaattgtggatatcttttcgttttatccacaagtcgtcattacatcttaacttaattataaatttcttaataaatctcttaaaatccttttaaaaccatttgacaattggcttctttaactgaatttcatgctgatatcaaaggcttttaccgaatgggtaaggcctccaaccgaaataatatcaacacccgtgcaagcgatatcatatattgtatctgcgttcacattgccggatgcttctgtgacagcccggccgtcaataattttaacggctttcttca
