# Supplementary material for: Genome-Wide Transcription Factor DNA Binding Sites and Gene Regulatory Networks in Clostridium thermocellum
Source: Front Microbiol. 2021 Sep 7;12:695517. doi: 10.3389/fmicb.2021.695517 (PMC8457756; doi:10.3389/fmicb.2021.695517)
Supplement: Supplementary file 5 [file Data_Sheet_2.ZIP › Supplemental folder/GntR_1482.all.500.fasta.e1600]

>NC_017304.1:100186:100685
CAAACACTGA ATTAATGTTG ATTTCCACTA ACAAACCCCC AGATAACAGG 
TTAAAACAAC CGTTAAGCTC AATCAGCCTA TTCGCTTTAC TGACTGTCTT 
TCGATAAGGG TAACCGGCAG AACTATTTTT TCGTCCATAC TTTCCTGACC 
GTTCATCTTT TCAATAAGTT TTTTAACCGC GCGCTCCCCC ATTGCCTCTT 
TGTTTATGTG CATTGTAGTT AACTCGGGAG AAACGCTTGT TGATGACTCT 
ATATCGTCAA ATCCAATAAT TGATATGTCA TCGGGAACGG ATATACCCAT 
AACCGAAAAT GCCTTGTAAA GGGCGATAGC TTCCACGTCG TTGCAGCAAA 
ACATGGCTGT GGGCAGTTGA GGAATTTTTT TCAATTCATC AACCACTTTG 
TCAACTCCTT CATGAAGCAG TACAGCCATA TTTTTGTCAA TAATTGAAAA 
AGAGCTGTTT ACATGGAGGT TGTACTGTAC ATGTGCTTTC AGGTATCCCA 


>NC_017304.1:1009041:1009540
AAGGATGTAT TTTTGCTTCA TCATCGGCAA TTTCCAGCCG CCTTTTTGGT 
TCTTCTTCAT CCACATATAT GATTTCCCGG AAGGATACAG AGTCCAAAAT 
GTCAAAAACC ATTTTGACAT CCCCATATTC CATCTCAGGG GTTACAGATA 
TTTGTTCCGT ACCGTTTATG GCGTTGTAGT AATTTAAAAG TTCGTTGTAA 
AAGCCCCGTT CGGGAATAAA GTTTACAAGT TCCGAAGTAC CGTCATGATA 
TGACACGTTT ATTATTCCGC ATGTCTTGTC TTCAAGATAT ATTTCGCCTT 
TGGTGCCGAA GATTCTAAAG CCTACCGCCG GCTTTTGAGT TTCAATGCCC 
GAAGTATAGT ACGTATAATA CCCTATGACT CCGTTTTTAA AGAGAATATG 
AGCGTTTACT GACACATACG GATTGAAATC TTCTGCCTGT GGTTTTCCAA 
AAGCCTGTAC ACATTCAACC GCACCGAAAA TATGCCTCAT TGCCGCAATA 


>NC_017304.1:1011057:1011556
ATGCTGGAAC CGGCTTTTTT GGAGGAAATG GGACGTACCA GGACTTTAAA 
ACAGATTGCT TATGTTGAAA AAGGAATTAT TCTTCCTCTT ATGAGTGACA 
CTATCCAGAC TTTGGGAGTT ATTTACCTTG AGACCACTCA TATTCCTGTT 
GAAATGGAAC TGCTTAAGAT ATATATAACT CAGGCGGCAA CGTCGATAAG 
CAATATATAC CTTCATTCCA TAGTCAGTAT CAAAAATGAT GAGCTTGACA 
GAACATACAA TGAGTTGAAA CAAAGGTATC TGGATGCCAT ACAGGTTTTG 
CGTCTTACAG TTGACGCAAA AGATGTATAT ACAAGGGGAC ATTCGGACAG 
GGTAGCGTAT TATGCGGTAA AAATAGGCAA AAGCTTTAAT CTGGACGAAG 
AGTCGCTGGA AAAGCTCAAA ACGGCAGGTA TTTTCCACGA CATAGGGAAA 
ATAGGCATTG CCGATGACAT TTTGTTTAAA ACCGACAAGC TGACTGAAAG 


>NC_017304.1:1014734:1015233
TTGAACCGGT TTACAGAATG GAAATTCCTG TATGTATTAA AAACACCAAC 
AATCCGTCTG CTCCCGGAAC TACAATTGTG CCGAAAAGGA AACTGGACAA 
CGGCCCTGTT ATCGGCATAG CAAGCGGTAC CGGATTCTGC TGCATTTATA 
TAAGCAAGTA CATGATGAAC AGGGAAATTG GTTTTGGAAG AAAGGTGCTT 
AGTATTTTGG AAGATGAAGG GCTGTCCTAT GAGCATATTC CTTCAGGGAT 
TGACAACATG TCCATTATAA TTGAGCAAAA GCAGCTCGAC AAAGCTAAGG 
AAGAGAGAGT GGTAAGAAGG ATAAAGGATG AATTGAATGT TGATGACATA 
AAGATAGAAT ATGACCGTGC GCTGGTTATG ATTGTAGGAG AAGGCATGAT 
GAGCACGGTG GGAATTGCTG CAAGAGCTTG TACTGCTTTG GCAAAAGCAA 
ATGTAAACAT AGAGATGATA AATCAGGGTT CATCGGAAGT AAGCATGATG 


>NC_017304.1:1025518:1026017
GGATGTGAAT TATACATCGG ATTACAAAAA CTTAGGTCCC GGACGAGCAA 
ACTGCCCGAA TACCTTTGTC GGTGACCCTG TAAACGTAAC AACGGGAAAC 
TTCTATGTGA CTAAAAAGGA TATCCAAATC CCCACAAGAG GTATTCCCCT 
TGAAATAAGG CGATATTACA ATTCCATTGA CCAAACCTGC GGAATTTTGG 
GAAAGGGCTG GAGAATAGGA TATGAAACCG GCCTTATGAG AGTGGAAGAC 
AGTCAGGATA TCCTGACGGT GTATCCTGAC GGAAGCATAG GCGTATTTGA 
GTTTGATGAA AAAGACAATA AATATATTGC CCCACGGGGA ATTTTTGATA 
TACTACAAAA GAACGAAGAT GAAAGCTTTA CGTTGAAACT TCATGACGGA 
ACTACCTACA GATATGACAA ATCCGGAAAT CTCACATCAA TAAGCGACCT 
TAACGGTAAT GCAATTTCCA TAAAATATAA CGGCCAAGGT ATGATTTCAT 


>NC_017304.1:1049679:1050178
GAAAATTAGA TGAATGTAAA AGGCTATTTG ATAAAGGTAT GTTATTTGTA 
ATGTTTATGA GTTTTGCATT TACATTTGGA ATGGCTAATT TATCACCAGA 
TTTTTCTATT TGGTATTATG GAAGTCATTT CGCACGTTGT GGGTTATTCA 
TGGTTTATTT ATCTCCAGTT ATAATTTTTA AGAGCTGGGC CAATATCGTT 
AGGACGCAAT TTATAATGCC TGCAGGACAA GACAACATTT ATATTACGTC 
TGTTATAACA GGGGCAATTG TAAATTTGTG CTTAAATGCA ATATTAATAC 
CTAAATATGC GGGGATAGGA GCAATTGTTG GAACCATTTT TGCAGAGTTT 
TCTGTTTTTT TTGTCCAGTT TTGGGAAACG AGAAAACAAA TTGTATTCGG 
TAAGTATTTG AAATATGCAT CTGTATTCTG CATAATTGGT ATCATAATGT 
ATATTTCGAT GTATTTTGTT GGTAAAATCG AGACTGGTTT ATTAATTAGT 


>NC_017304.1:105347:105846
CAATGGCAAG AAGCAATGCT TACAGGCAAA TATTTACCAG CAGATGCTTC 
CTGTTCAGCA AACCCCGGCA GAGGCCCGGA AAGGTTCTTC ATATCGATTC 
CAGTGAAAGT TTTTTAAAAA TGTGCAGAAA TCTATATAAG GAGGCAGGTA 
TCACATCCAG GGAATACCTT GCGCCTGAGA GTGAACAGCC CAATATCATA 
AAGAGGGCTC TTGCGGAGAC CAAACCGGAC ATACTTGTGG TAACAGGTCA 
TGACAGCTTG AAGAAAGGCA GCGACCCGAA TTTACTTGAC AGTTACAGAA 
ACTCAAAGTA TTTCATTGAA TGTGTCAAAG AGGCAAGAAA ATATCAGCCT 
GATTACGATA AATTGTGCAT ATTTGCCGGT GCGTGCCAAT CATATTTTGA 
GGCCATCATG CAGGCCGGAG CCAATTTCGC AAGCTCACCC GGGAGAATAA 
ATATCAACGC TTTAGATCCT GCCATTGTGT CGGAAAAAGT GGCACTTACA 


>NC_017304.1:1055861:1056360
GCGATTATGA TGTGGACGGG ATAACAAGCA CATCCATTCT TTACGATTTT 
TTCAGAAGAC AAAATGCGGA TGTCTGCTAC TATATCCCTG ACCGGTTAAA 
TGAAGGTTAC GGCATTTCAA TGGCTGCCGC AGAAAAAATG CCGGAGATGG 
ACGTGGATCT GGTGATTACT GTTGATTGCG GCATTACTGC TTTCGAAGAG 
GTAAAATATA TTACTGACAA TAACATAGAC ATTATAATAA CCGACCATCA 
TGAGTGCAGG GAAAGTGTTC CTGATGCTTT AGCGGTTGTA AACCCTCACA 
GGTTTGACTG CGCCTATCCT TTTAAAGAAC TTGCCGGGGT TGGTGTTGCC 
TACAAACTGC TTGAAGCCCT TTCCAAAAAA ATGAATATTC CGGGCTTTGA 
AAGGCAGTAT CTTGACCTTG TTGCCCTGGG CACCGTGGCA GATGTGGTTC 
CCCTTTTGGG CGAGAACAGA ATTATAGTAA AGTACGGCCT TCCTATGATT 


>NC_017304.1:1061955:1062454
CCTTGTTTTG CATGGGCATA GGCCGCACCG ACTTTCCGGA TGGAGATTTG 
AGTACTCTTT TGGATTCCAT TAAAAACAAG CTTATGAAGC TTGACGACAA 
TGTTGTGGTT TATCCCGGAC ATGGAGAGCC AACTACCATT GGACGTGAGC 
GGAAGGAGTT CTCATGAAAG TATATGTAAA GTTGGAAGGA CATGAGTTTC 
GATATGAGAT AGAGAATATA TTAAAAATGT TCTTTGAAAT GGGGAGTACA 
GAGATATCAT ATCAGGACCC CGGAGAGAAT TACCGGGGGA TTTTGCTGTA 
TTCACGCCTT GATATTCCTT ACGGAAGTGA CGGGCTGTAC CGGACAGAAA 
CCGTAATTTG TGTTGACGGG GAGAATGTAT TAAAGGAAAA TCACTTCTTT 
ACGGTCTCAG TACCTGGGGA AGATTCAAAC TCTTTGCTTG AAGAGAGAAA 
AATACAAAAA AGAGAGGTTA AAAGAGAGGC ATACAAGGCA CTGTCCAAAT 


>NC_017304.1:1071934:1072433
ATTGATTTAT ATGTGTTAAA TATTAAACTC TCGATCCTGG TATGCCGGCA 
AGTAGCGGTA AAAAGGATGG AGCAGGGACG GATGGGAAAA TGTGTTTAGT 
GAATATTTTT ATGCTAAAAT ATTAAGCGAA AGCAACAATA TTGATATTGT 
AAAAAAGGAG CCTGATATAT GTTTTAAAGG GATGATAAAT GAACAATAAA 
ATTATACAAA GACGAAATTA ATGGAAATTC AATGTACAAA AATCTTGACA 
AGAAAGGATT GTGACACATG AGAAAAACAA TACTTATGAT AATTGTTGCA 
GCTTTGCTGG TGCTGGTTGG TTGCGATAAT GTAATGACAC AGAGCCCAGC 
CGTCACTTCG TCCGGTATCC AATCCGGTGC TTCACCCGTT AACACGTCCG 
GCGGGCAATC CAATAATTCT TCCGGAAGTG AATCAAGTTA TGTTGAAACA 
TATACGGATG AAAGTCACAA GCAAATACAG TACGGCAAAC TGTCGTTTGA 


>NC_017304.1:1075672:1076171
AAGCAGGGTA CATCCGGGGA AATTTTTTGC GCTGCCCCAG TCACCCCAGC 
TTTTCAAGCA GCTTTTGATG GTTGCAGGTT TTGACCGGTA TATGCAGATT 
GTAAAATGCT TCAGGGATGA GGACCTTAGA GCCGACAGGC AGCCTGAGTT 
TACACAGATA GATTTGGAAA TGTCATTTGT AAATGTTGAG GATGTGCTTA 
CCATAAATGA AGGTTTTATA AAAAGGGTAT TCAAGGAGGC TATTAATGTC 
GACCTTGAGA TACCTTTCAT AAGGATGCCG TATAAAGAGG CCATGGAGAG 
ATTTGGGACC GACAAACCGG ATATAAGGTT TGGATTTGAA CTGGTTAACC 
TGTCAGACCT TGTGGAAAAC TGTGGCTTTA AGGTATTTTC CGATGCCGTC 
AAAAACGGAG GAAGCGTTCG GGCGATAAAT GCCAAAGGAT GTGGAAATAA 
ATTCAGCAGA AAGGAAATAG ATGCCCTTGG TGAATTCGTA AAAACCTATG 


>NC_017304.1:108169:108668
GATAAGAGTT TAAAGCCGAA ATCAGACTTT AAAAGAGATG GTTATTTACA 
TATCAAGTGC ATAATGTTAT AATTTTCATC AGTGACTTGG ATAAAAAGGA 
GGTGTACACA CCGGTAAAAG GTGTGTTTGT GTAGATGAAG AGCGGATTGA 
AAGATGATTT GTTCACAATA GTGAAGGGAT ATATAATAGG TTCATCCATG 
AGCGTCCCCG GAGTGAGCGG CGGCACCATG GCCATTCTGT TGGGGATTTA 
TGACAGGCTG ATCAGCTCAA TCAGTAATTT TTTAAAAGAC ATCAAAGGCA 
ATGTGTTGTT TTTAGTAAAG TTTTGCATTG GGGCAGGTTT GGGAATTTGT 
TCCCTTTCAT TTCTTATAAA ATGGCTTTTG GAGAAATTTC CGGTGCCCGT 
GTCCATGTTT TTCCTGGGCG CGGTAATCGG CGGCATACCT GCGCTGTATA 
AGAAGACAAA GGAATCTTCA CTGAGAATAT CTTCAGCTTT TTATTTTTTG 


>NC_017304.1:1092606:1093105
CAGCGGTTCC GGAACAAAGC CCGGTCATCA GCCTGTTACA TGCAGGCAGT 
GTAACGGAAC TGGCCAGGTG CAGTACAAGC AGAGAACACC TTTTGGACAG 
ATTGTCAATG TAAGAACATG CGACGTATGC CACGGTGAAG GCAAAATTAT 
TACAAATCCT TGTGAAACTT GTGGCGGCAA AGGAAGGGTA AGAAAGCATA 
CCAAACTGAA GGTTAGGATA CCTGCCGGTA TTGACAACGG TGAGACGATA 
TCATTAAGAG GTGAGGGCGA GCATGGAATT AAAGGCGGGC CGTCCGGTGA 
CCTTTTCATA ACCATCAAGG TGAAACCACA TCCAATTTTC AAAAGACATG 
GCAACGACGT TAACTGTGAG ATTCCCATAA CTTTTACCCA GGCGGCGCTG 
GGAGCTGAGA TTGAAGTCCC AACACTGGAT GGAAAGGAAA AAATTGTTAT 
TCCTGAAGGT ACTCAGACAG GCACTGTATT TAAGCTTAAA GGGAAAGGAA 


>NC_017304.1:1097851:1098350
AAATTTGTTT TGTTGAAGCA AGGTGGTTTT TAAGAGATTG AGATTGCGAT 
TTAATCAAAA TCGAAATCTT GATCTTATTT TTTTAAGTTT CTTGCAAGAC 
AGCGTTTTCA AAGATATTAT TTTTATTCAG GGAGGTGGGA TTTTGCTGAA 
AGGAAAAACC GTGGTAGTGG GTGTTTGCGG AGGAATAGCC GCTTACAAGG 
CTGTGGAGCT TGTCAGCAGA TTAAAAAAGC TTGATGCTGA TGTGCATGTC 
ATTATGACTG CCAATGCCGT AAAGTTTGTT GCGCCTCTCA CCTTCCGCTC 
CATATGTCAC AATCCTGTAA TAACCGACAT GTTTGAGGAG CCAAAGATAT 
GGGACATACA GCATGTTTCC CTGGCGCAGA AAGCCGACCT TATTGTTGTG 
GCACCGGCGA CAGCCAATAT CATAGGAAAA GTTGCCGGGG GTATTGCGGA 
TGACATGCTT TCGACAACTA TTATGGCAGC AAATTCTCCC GTTTTGTTTG 


>NC_017304.1:1116302:1116801
CGTTGAGCTG GGAATGTCGC CCGAAAACAT TTTTATCATG GATATTGGAA 
AAGTCCTGGA GCTTACCAAT GACTCTGCGA AGATAAACGG CAGTGTGAAT 
GCCGGAAGAG TGCTGGTTGA CGGTCTTGGA GTGGGAGATG TGGGAAATAT 
AGTCTTAAGG GACAGAAAAC ATTTGTCTCA GGACGGACTT ATAGTTGTGG 
TTATTACCAT AGAAGGAGAT ACCGGCAATG TAATTGCAGG ACCTGATGTG 
ATATCCAGAG GTTTTGTATA TGTGCGGGAA TCCGAAGACC TCATGGAAGA 
AATAAGAGAA GTGTGCAAAG CTGCGCTTCA AAAATGCAAT GACAAGAAAA 
AGAATGACTG GTCTACGAAG AAAAGCATTA TAAGAGATGC CTTAAGAGAC 
TTTCTCTATG AGAGAACCAA GAGAAGGCCG ATGATTCTGC CAATAATCAT 
GGAAGTGTAA AAGTGTTTTA AAAAGTAATA GCGTTTTAAA AAGAGCCCGG 


>NC_017304.1:1117523:1118022
AAGAGGTTGA ATTTGAGGTT GAAATATATT TTCTTATGGA TGATGCGCTG 
GAAATGCTTC CGGTGATATT TTCCGTGTTG TAATCATTGT TAATGCGCTT 
TATTGTAAGA GGTATTATGC TGCTTTTTAT GCGTCTTAAC GCCTTTAAAT 
ATTCTATACC CAGTATGTTG TTTGATGAGG AGATTATTTG CGGGATATTA 
ATGCTATGTG CGGTGTATTT CTTCAGGGCT GATTCGCGGG CGGCAGGATA 
TGACAGGCCA TTGTCCAGTT CTTCTTTCAG GAAAGATTTG TAACTTTCAG 
GCTCTTCAAC AAGAATTTGG GCTATATAAT CGAGAGTCTT GACATCGCCG 
TGTTCACTTC CAAAACAAAT ATAGTCAACT ATTCCTATAT CATTTAAAAT 
TCTTACGGCG CCGGAGGCAA AGTATTCGGC ACTGGCCATG GCACAGGAAA 
GGGGAAGCTC AATTACAAGG TCTGCTCCTG CTGACAAGGC CATTTTTGTT 


>NC_017304.1:1118066:1118565
AATTGCCGCT CATGACGCAT ACGACAAAGT CAGCCCTGCT TATTTTTTTT 
GACTCCTCAA GATGGTAAAG ATGACCGTTG TGAAAAGGAT TATATTCCAC 
AATCAACCCC AGAACCTTCA TTGATGCCTG TCCTTTCGAT TAGTTTGTTC 
GGTATATTAA TTATACATCA ATGTTTTGGA CAAAAAAAGA CGGGCCGGGC 
TTTACAAACC GCCTTTTAAT AAGATGTCAT TTTGCAAAGC TTGGCCCGAT 
TTTACTTCAT CGATTCTTCG AGGGCTTGTA TGTTCGACAT TACAACTCTT 
CCTTTTATGT CACACAGCGG CTGGTTCTTT TCAGACAAAA CCTTTTCGAA 
CTCCTGTATG GAATAATCCA ATTGGCTGGA AAGTTCTCTT TGTTCTTCCG 
GTACAATATT TTTGTAAAGG TTCCATACAT TTTTGAGGTT TGACATATCG 
CTGTCCGCCT GCTCCCAATT GGCTGTCATT GCGTTAAGCA TTGCATTTCG 


>NC_017304.1:1125043:1125542
AAATACTCTT ACATGGAGGT AGTCAATGAG ACTTGTCAGT GTAAATTCAT 
TAAAACCCGG CGATGAATTG GCAAGGCCTG TATTTACTGC AAGCGGAAAA 
ATCATCTTAA ATTCCGGCGT GGTTCTTAAA GAAAACTACA TAGAGAAATT 
TAAAGAATTG GGAATAAACA GAGTCTATAT AGATGATGCC AGATTTAATG 
ATGTGGAGGC AACCCAGCCC ATTGACATTA CGACGAGAAA TGATGTTGTC 
AAGGTGCTGA AAAGTGCATA CACGAAGATA CATAATTCGG AGGAAATAGA 
TGAATTTGCC ATAAAAGATG CCGCAAGAAA AATCGTTGAT TATGCCAGAG 
AGTACAGAGA CAGAGGCATA AGCATGCTTT CCACGGACGT TGTTGATGAG 
TATGTTGTTG AACACAGTGT CAATGTGGCG ATAATAACTG CCTACATTGG 
AAACCGATTG TCCTATACAT TCAACCAGCT TTGTGATCTT GTCGCAGGAG 


>NC_017304.1:1126491:1126990
AAGCTCCTTT AGCGCTGCCT GAGCCTTTCC ATAAAAATTG GTGTCAATGT 
TTCCTGTAGC ACCTTCAACT TCAACATTTC TAAACCCTGC CAAAATGCCT 
ATACCCTTAA TAAGGTCAAC GGCTGAAATA ACAGAGCCGT TTAGTTTGTA 
TTTGTCGTAA AATTTTGGAA TACTTGGTTT TTTGCCTTCT CCCCAAAGCC 
ATATGGAATT GGCGGGCCGA AGTCCTCTGC TGACTCTGGC CTTGTTGACA 
GGATGATCTT TTAAAATATC ATAGCTTTTG ATCATCATGT CCAGCAATAT 
TTCAGTGTTT TCTCCCGAAG GGAGATAATT GGTGATTTTC TTTTCCAGTA 
TGTCATGAGG TGGAGTGAGC TTTAATCCTG TGTAGCCGTT CTTCCATACC 
ATGCAGTGCC GATAACTTAT GCCGGGATAA AAGCATATAC TGTCATTTTT 
AAAATGCCTG TTTATCTCAT AAATAAGCTC TTTTGCCTCT TCTGAGGATA 


>NC_017304.1:1134820:1135319
GGCGGAATGT TTTGGTTTTG CACAAGGATA AAATGGATAT TATTAATATT 
TAGTAGTAAT TTTAACGATT AAACTATAGA GAATATATTA TTTCGTTTTA 
CCAAAAAACA CAAAAACGGA GGTATAAAAT GAGAGAGAAT CATAATTTGA 
AAGTATTGTT TGTTTCTGTT GAAGTTGCTC CATTTGCTAA AACGGGAGGA 
TTGGCAGATG TAGCGGGTTC TTTGCCAAAG GCTTTGGTTT CCATGGGATA 
TGACGTTAGG ATTGCAATGC CGAAGTATCA GCAGATAGAT GCTGATATGA 
GGTACGTGAC GGATTTTCCG GTGGATATGG GAGGAAGGCA GGCAACTTGT 
ATAGTACGGG AAGGAGAAAT CAGTTTCAAA GCAGACGGTA AGGATTTGAA 
CGTGCCTGTT TATTTTGTGG ACAATTACCA CTATTTTAAT AGAGGCGGGA 
TATATTGTTA TTTTGATGAT GCAGACAGAT TTGCTTTCTT CTGCAAGGCA 


>NC_017304.1:114408:114907
AGATCCTGCG GAGATAGGCA AAAATATCGA TGTTTCAATA CCGGTGGTAG 
GAGATGTGAA GCAGGTATTA AAAGAGCTTA TAGATATTTC CCAAAAGGGA 
GATACGGAAG AATGGATAAA GACAACTCAA AAAGAAAGAG AAAAACATGC 
CGAAAAACCT GAACCAAGGC CCGGTATAGG TTTTGTGAAT CCCAAATATT 
TGTTGTCTGT TTTGACCGGG CTTTTGGGTG ATGATGATAT AATTACAACA 
GAAGTGGGAC AGAACCAGAT ATGGGCTGCA AACTATTTTG GTGTCAAAAA 
GCCCCGGACC TTTATAACGT CCGGAGGTCT GGGTACCATG GGATACGGGC 
TTCCCGCCGC GGTGGGGGCA AAAATTGGCT GTCCCGACCG CAAAGTGGTA 
TGTGTGGGAG GAGACGGGAG CTTCCAGATG AACATGCAGG AGCTTGGCAC 
CATCAAGCAA AACAGGCTGG GAGTGAAAGT AATCTTATTC AACAACTCAA 


>NC_017304.1:1158993:1159492
TCCACGGTAA AATCACCCAA TCCGGAGGAA AGGGAAGCGT TTGAGCTTGC 
CATTGAGCTG GCAAAAAAAG AAAATGTTGA CCTTATCATA GGTACCGACC 
CTGACTGTGA CAGAGTGGGT ATTGTCGTAA GAAACAAAGA AGGCGAGTAT 
GTGCCTCTTA CGGGTAATCA GACGGGTTGT TTGCTGCTTG AGTACATACT 
GTCTCAAAAG AAGCAAAGAG GAGAGCTTCC TGAAAACGGA TTTGTCGTAA 
AGACAATAGT TACAACGGAG CTTGCCAGAG CTATTACTGA TGCTTACAAT 
GTGGAACTTG TGGAAGTTTT GACGGGATTT AAGTTTATAG GCGAGAAAAT 
TAAGCAGCTG GATGAGTTTG GAGACAAAAA ATATCTTTTT GGTTTTGAAG 
AAAGCTATGG ATACCTTGCA GGAACTTTTG CAAGAGACAA GGACGCTGTT 
GTTGCATCCA TGCTTATTGC CGAAATGGCG GCTTATTACA AATCAAGAGG 


>NC_017304.1:1170087:1170586
TTGCCTGATA AAGGAGCTGC TTTGAAGGAG ACTATTGACA AAATTAAGCC 
CGGAACATCA GGCCTGAGCA ACATGGGTGA CGGAATGAGA AGAGCCTATC 
ATATTCTTAA TGGTCCTCCT CCAAAAGGTC AGATTTCAAA ATATATAGTC 
GTTATTACAG GCTCTGTACC GAACCGGTGG ACGGCAGTGG ACAATAAAAA 
GAATGAACCG AAGACAGACA ACGGACGTGC TGATTTTATA AAGGCTGACA 
ATGAGTCATA CAATTCACTG GATTATGCAA AGGATATGGG AAGAATCATT 
ACTTCAAAGG GTATCAATCT TGTGTTTATA GACTTTTCAG AAGAGGATAT 
TGGCGACGTA CTGGAAGAAA TTGCAGCAGA AAGCGGAGCA AAACCGTTAG 
AAGGAACAGA CAGACACTAT TACAAGGCAA ATAATTTCCT GGAACTTCTG 
GATATTTTAA ACAATATGAC TTTGAAGATA TATTATGATG TTGTGCTTGA 


>NC_017304.1:118007:118506
CCGCCATGAT AAAGATTAAT GTGGACGGAC AGTATGAGAT AACCGCGGAT 
GAGGGACAGG GTCCGGTAAA TGCGCTGGAC AAGGCGCTAA GAAAGGCTTT 
GGAGAAATTT TATCCTCAGA TTGCGGAAAT GAAGCTTACC GACTACAAAG 
TTAGGGTTCT TGATTCCAAC TCGGCTACGG CTGCAAAGGT AAGGGTTTTA 
ATTGAGTCAA CCGACGGTAA AGAAGTCTGG ACAACCATTG GAGTTTCAAC 
GGACATTATT GAAGCCAGCT GGAAGGCGTT GGTGGATTCT ATAGAATACA 
AGCTTATCAA GGACAAGGAA GCAAAACAAA AGTCTTAAGC CGGGGAACGG 
GAAAATTGAT AGAATGAGGC GAGAAAGTTG ATACTTGTTG GCAGACTGAT 
AAAAGGAACA CATGCAATAA AAGAGTCTGT TTTTAATAAA GAGGCTGAAG 
ATACCGATTT CAGGGATTTG CTGGAGGAAG GTCTCATTAG CCTTTGCAGG 


>NC_017304.1:1192486:1192985
AAGCTTTTGC CGTCCGGGAA GACGAAAGCA AAAAGAAATA TTATGTGCTT 
GAAATGTTTC CTTATCCTTC CGGAAATCTT CACATGGGAC ATGTGAGGAA 
TTATTCCATA GGAGATGTTG TGGCAAGATT TAAAAGAATG AATGGTTTTA 
ATGTTCTTCA CCCGATGGGA TGGGATGCTT TCGGTTTGCC TGCCGAAAAT 
GCTGCCATAA AAAGAGGGGT TCATCCCAAT GACTGGACAT GGTCCAATAT 
CGACAACATG AGAAGGCAGT TAAAACAACT TGGCATCAGT TATGATTGGG 
ACAGAGAGGT TGCCACCTGT CATCCCGATT ACTACAAGTG GACTCAATGG 
ATGTTCCTTC AACTTTATAA AAACGGTCTT GCGTACAAGA AAAAGGCCTA 
TGTAAACTGG TGCCCATCCT GTGCGACGGT TCTTGCCAAC GAGCAGGTTG 
TAAACGGAGT TTGTGAGCGC TGCAAGTCGG TAGTCGGAAA AAAAGATTTG 


>NC_017304.1:1203888:1204387
AGGTCCGAAC AGGCAAGGAT TTTTAACAGG ATTTTATATA GATAACAAAT 
ACATGGGTTA TGTAAGGGTG GATGAAAGTA TCAATCCCGG TGAGAGTATT 
GATGTGCCTT TTACATGGAA AGCGGAACCG GGTGTTCATG TACTTAAGGT 
TGCAGCCAAT GATATATTGG ACAATCTTAA GGAGATAAGT GTTGAAAATA 
ATACAAAGAC TGTTGCCTTG ACAACTCAGC AGGTGAATTT CCCTGATGTC 
GTGGCAGATG AAATTACATG GACTTGTGGA GACAATGTAA AAATAGACAG 
CGAAAGTCCG TTTGGATATA AGGTTAAGAT ATCCAATATT GGTACGAAAA 
AAGCGGAGAA ATTCTTTGTA TCCCTTTATG TTGACGGAGA GTGGACAGCA 
AAACAGCATA TAAATGTTCT TGAAGCAGGG GAAACTCGCG AGCTTACTTT 
TATCGTAAAA CCCAAATCCG GAAAGCATGA GGTAACGGTA AAGGTTGATG 


>NC_017304.1:122710:123209
TATACCCTGG CACCGATCGA TATCAGAGAA AAGTTTTCTT TTACAAAGTC 
CACTTTACAA GCTGTATACA ATGACTTGCT AAAGAATGAA AACATTTTCG 
GCGCTGTGAT TGTTTCAACA TGCAACAGAA CGGAGCTGTA CCTTTCATGC 
GAGGAAGGAT TGTATATAAA CCCTTTTGAG CTTTTATGCG ACGCTGCAAA 
TTTCGACTAT GAAGAGTACA GTAATATGCA TGTATTGAGA ACGGGTGTTG 
ATGTCATCAG GCATCTGTGC GAACTTGCCT GCGGGGTAAA GTCCCAAATA 
TGGGGTGAGG ACCAAATCAT TACCCAGGTC AGAAACGCTA TTGAACTGGC 
AAGGGAAATG AATGCCAGTG ACAGTACCTT GGAGGTAATG TTCAGAATTG 
CCGTAACATC GGCCAAAAAA GTGAAAACCA CACTGAAACT TAGCAGCACG 
GAAAGATCCA TAGCTTACAG TGCTTTAAAG ATTATAAAAA GCAAGGAGAA 


>NC_017304.1:1242508:1243007
TGGTTGCTCA AAGAGATTGG AACTTCGGTT TTGTTTTTGG GAATTGCCAT 
AACTTTTGTG GTTGCAGTAA TGCTTTATGT AGTAATATAT GGTATTAAAT 
GTATTCTTTC TTACTGGTAT CCGGCAATGT TGGTCGACAG TATGAAGGTT 
ACCTCAGCTT TTAAAAAGGC GGTTGAGGTG GGAAGGTCGT GTTTATGGCA 
GACTGTAGGC ATTACTTTTC TTATATCAAT GGCAAATTTC TTTATAACGG 
TGACATTAAA GAATTTTGCG AATACGCTGC CAAGAGTGGG GATCTATCTT 
GAACCTGTGC TGATAAGTAT ACCTTCAGGA TTGGCAGGTT TCATTCTGCT 
GGCGTTTTAT CTCGCGGTTT ACAGGGATAA AACCCGCAAA ATGGAAGATA 
AGGATGTGGA CATATTTGAG TCTCCCGGAG AGTTTGTTTG AATATGGGCC 
GTCGATGCTT CTTATTTCCG GCTTCTGTAT TCTGCGATAA GGAGATCAAC 


>NC_017304.1:1247163:1247662
ACAAAAATCA TTTTTTGCTT ATGTAAGAAA TACAAAAAAT TATTCCGGCT 
CCATAACAGC TGCAAGTGGG AATTCTCTTT CCGCTGCCAT TTTTTCCACC 
AAAGCTATTT TGCTTCTGGC AATGTCATAT GTATAAACTC CCACAACTCC 
TTTTCCTTTA CGATGCACAT CAAGCATGAT TCTTGTGGCA TCGGCGGCAG 
TCTTATGAAA AACCGTTATA AGTATTTCAA CAACAAAATC CATTGTTGTA 
TAGTCGTCAT TAAGAAGGAT TACTTTATAC ATTTTGGGCT TTTTAAAGTC 
AACATTGGTT TCTTTTTTAA CTATCGTCTT TTCAGACATA AAAAGCAACT 
CCCATCGTTT AAAGATTGCT TTTGAATATC TCTTAATAAA TCTTTCGGTA 
AATTTTGCAC TCTTTTAATA TATAACCAGT TTATATTTAA TATATATAAC 
CAATTTATAT ATAACATACA GATATAACTA TCTATATACA ATAGAATTAT 


>NC_017304.1:1254066:1254565
GGGCAAAAAG CTTTTTTCGC CGTTGAAGTA TTTGAACAGG CCGTCGGCGA 
TTGTATCGAG GTTTGTTTTG ACCATTTGAG GCGAAATGGA ACCTTCGAGT 
ATTGCAAGTA TTTCCTCTTG TTGGTCGCCA AGCTGCGGCA GCTGCCTGCT 
TAAGTCAGTA AATATGCTCT GTACCAGATT ATTAATTTCA TTTTGAACTT 
CATCGTAAAT ATTGTTTTTT TCGAGTAGTT TCTTATGAAA ACCGGATGTC 
ATAACGGAGG TGCCAAGGTT TATTGACATA ATCCAGACAA AGAGTATGAT 
TCCCGCAAGA GAGGATGTTA TAAATAAAGC GATGTTTTTT GTGTATTTGT 
ACAAGTTGTT CATGACATCC TCCTTATAAT GAAATAGTGA TGGTTGTATC 
TATTATAATT ATTACCTGTA CAATATTATA TCATTAAAGC AGCTGGAATT 
GATTCGGGAA AATATGGCTG TTTAGTTGCT GTTTATGCTT TGCTTACTTG 


>NC_017304.1:1263819:1264318
TTAAAGACCA CATAAGCTTC TTTGCTCCGT CTCCTTTAAG AGGCAAAAAC 
ATAGATGAGT TCGGATTAAG GTTTCCGGAT ATGTGCAAGG CATACAATCC 
GAAGCTTGTT GAAATTTGTA AAAAAGCAGC TTCAGATGTG GGAGTGGATG 
TCAAAGAAGG AGTCTATGCT TTTACCCAGG GGCCCATGTA TGAGACACCT 
GCCGAGATAA GGGCGCTTGG AATACTTGGA GCCGATGCTG TCGGTATGTC 
CACGGTTCCG GAGGTTATTG CGGCAAGACA TGCTAATATG AATATTCTGG 
GAATTTCGTG CATAACCAAT ATGGCGGCGG GAATTTTGGA TCAGCCTTTG 
ACTCATGAAG AGGTTATGAA AACGGCAAAA GAAGCCGAAA ATAAATTTGT 
CCGTTTGGTT AAAAGAGTAA TATCCGTCTG GGAGGTATAA AATATGGGTA 
GTGTTATTCG TGATATCAGC CTTGCAAAAT CCGGCAGGCA GAAAATAAAT 


>NC_017304.1:126840:127339
GCCGCTTTTC CTTATGGAGG GCAAAAATGT AAAGCTGCCT GTAAACTCTC 
TTGAAGGCCA TTTTTATTAC AGCCCGGATA CAGTTTTTGA AGCAGTGGAC 
GATGCTCTAA AATGCGGAGT AAACAAGTTT TTGCTTTTTG GGTTGCCGTC 
AGAAAAGGAT GAGATCGGAA GCCAGAGTTT TAACGAAAAC GGAGTCATAC 
AAAAAGCAGT CCGGGCAATT AAGGAGCGCT ACAGGGATGA AGTGCTTGTC 
ATAACCGATG TCTGCATGTG TGAATATACT TCCCACGGAC ATTGCGGAAT 
ATTGAACCAT GGATATGTTG ACAATGACAA AACTCTGGAG TATCTCGCCA 
AAATTGCCCT GTCCCATGCA GCGGCCGGGG CGGACATGGT GGCACCGTCG 
GATATGATGG ACGGCAGGGT GGCGGCAATC CGGCAAGAGT TGGACAAACA 
CAACTTTATC AATACGCTTA TCATGTCATA TGCCGTAAAA TATTCGTCAT 


>NC_017304.1:1278697:1279196
GTATAAAATT TTACTTTGCG TGACTCCATT GGTTCACAGC TGGGGCCGGT 
AATGAGACCT GTGTTCAAAG TGTTTCCGGC AGACAGAAAT ACAGGTATGT 
CAGCTGGTTC ATAGAAACCT GTGATTGTAA AAGAGTAAAA TCCGTTTACG 
TTTTCATTAT TAAGGTCTTT CCACATTACC GTATTGGTTA TGCCCGAAAA 
GCATGGTGGA CAAATTCCCA ATTCAACAGT TCCGGCTCCT GTTGATGATA 
TGACATGATG CCTGGGGTCG GCACAGAGAA CCAGAATCCA GAAATTTATT 
TGGGGAAAAG GTTCTCCAAT TTTAGTTATG CGGTAGATCC AGGTCTGAGT 
GTTATCGCTT GGATTTTCCA CCCGGCCTGA AAAACTTATA TTGTAATTTG 
CCATGGTAAC ACTGTCGGGC ATCAGAATCA CCTCTTGTTT TGAAAACTGC 
TTTGAAATAC TTTGAAAACA GTTTTTCTGC AAAGTAGTTT CGTACTTGTA 


>NC_017304.1:1295704:1296203
TGCGACTTTG TAACTTATAA AATGAACTGT TTTCATACCT ACCAATTCCC 
CGTTGAAATT ACTTTAATAA ATCTGCGAGC ATAAGAATTA TTTCCACAAA 
TATTAGAATA ACTATAACCC ATTCAACAAA AAGTCCTCTC ATTGAATGGC 
TTATCGAAGA AAAACCGCTG AGTACATTAT TTAAAATATC GGTTTTTTCC 
TTTAATGTTA TATATCTGTC ATTAAGTTCG AAAAATTCTG ACATCATGTC 
ATAAAGATTT TTTGCATCGC TGTTGGTCCA GGTAATGTCA GGTTTGTCTA 
ATATCATTAT GTAAGCTATT GTGTTGTACT CATGCCGTAC TATTTTTGAC 
GTGGTTTTTG CAATTTCTTT GTTTCCGACA TTGAGTTTTC CTTTTTCCAG 
TTTATCAATC ATGGTTTCCA GAGTGTCCAG GATTGTGCTG AGGTGCTCTT 
CGGTTTTTTC CAGGGCCACC GACTTGGCAA TAACGGTTGA AACAAGCTCA 


>NC_017304.1:1307904:1308403
GGTGAAAATC CTTTTCCTGT TAATGTAGTT ATCACAGGAA AACCGAAGGA 
AGGCTACACA GTGGTAAAGG CAAATGCAAT ACCGACAACG GTTTCAATTG 
AAGCGCCGGA CGAAATAATA AATTCCATCG GTGAAGTCAG GGCTTATGTT 
GATGTTGACA ATCTCAGTAA CGATATTATT ATAAACAAGG AATGTGTGGT 
TTACAACAAA GAAGGAGAAA AAATAGTTGA GCTGGATAAA AAAATAAGTG 
TTGACATCAA TATTGAAATC GCGAAAGAAG TGCCTATAGT ACCGGCCGTA 
AGGGGGAGAC CGGCAAAAAA TTACACCGAC GGCATACACA GGGTTGTGCC 
GGAAAAGGCG TGGATTTCGG GACCTTCTGA CGTCATTGAC CTTATTGACA 
ACTTGAAAAC CGAACCTATT GATATTGAAA ATATGTCGCA GAGCATGACC 
AAAATTGTAA ATCTCGTTCT GCCGGATGGG GTTCGCCTTG TTGACACTCC 


>NC_017304.1:1316579:1317078
GTATGTGTCC ACAACTCTTG CCGTTCTCAA ATGGCAGAAG GTTGGGCAAA 
GAAGTTGGGA AGTGACGTAT TAGAAGCATA TTCGGCAGGG ACGGAAAAAT 
ACCCTGAAGT GAAGCCACTA GCAGTACAGG TAATGGAAGA AGCAGGAGTG 
GATATGAGTG ACCATCATCC GAAACTATTA AGCGATATTC CGGCGGAAGT 
AGATATATTA ATAACGATGG GATGTAATGT AGAATGCCCT TATGTACCAT 
GCCAGCATAT AGAAGATTGG GGGCTTAGTG ACCCGTCAGG CGGACCAATA 
GAGGATTACA GAAAAACAAG AGATATAATT AAGGAAAAAG TCGAGGATTT 
AATACAGAGA GTAAAGAACA ATCAGATTTG ATAAGCGGTA TGTAATTAAT 
CAAAATAAGA GAATTGCAGT GAAGTTGAAA AGTGCAAACA TGTTGAAAAA 
TAACTTGAAG TGTGTAAGGG GTAAAGGGGA TGTTTTCATA TGAACATATT 


>NC_017304.1:1328555:1329054
GCATCAGGCG GATCTTCGGG AAGCGGAACG GATACGGTAG CGGTGACCGG 
CAATGCAAAA CCCTTTGGCG GGGACTTGGG TATATATATG CAAAGTTTTC 
TTACGGGAGG ACAAAATTTT TATACATATG ACAATACAAC CAATAAAACG 
ATAAATTTTA GAACGAAGAT TACTCCAAAG GTTACAATGA CTTTTAACGG 
TGACACAGTC GACATAAATG TAGTGGGTAA TGCCGGCAAT ACTTACGATA 
TGACCGGGCA TGTGCCAAAG GATACTGTGG AGATGCATAT TGTACTCAAT 
TATAATTTAA CTCCTATTGA AAATAAAGAT TTGGGTGTGA ATGTGCAGAT 
TATCAATAAC ACTGACAAAC AAATAAATAT TAACTTGTAT GACAAGGTCA 
GAAGAGCAAA AATAACAGAT AGGAACGGAA ACAGCATCTA TAAAAGCAGC 
TCGGTTGAGA AGGTTACTAT CGTTTAACGG TGATGGAAAA CAAAATGGTT 


>NC_017304.1:1343157:1343656
TATTTGTGGC GAAAACGGCA AAGTAGGTAT CCTTAACCTT ATGGGAAGAA 
TATACATGGA CAGCATAGAC TGTCCGTTTA AGGCTGCGGA AAGGGAATTG 
GAGTATCTGA AAAACAATTG CAAGGTAATC ATTGTGGATA TGCATGCAGA 
GGCAACTTCG GAAAAATGTG CGCTGGCATG GTATCTTGAC GGCAGAGTAA 
GTTGTGTGTT GGGAACCCAC ACCCATGTTC AGACTGCCGA TGAAAGAATT 
TTGCCTTTCG GTACCGCATT TATTTCCGAC GTTGGAATGA CGGGACCTTA 
TGACGGCATT ATAGGTGTGA ACAGGGAAAT TGTAATTCAG AAGTTTCTCA 
CGCATATGCC TGTGAGGTTT GAAGTGGCGA CCGGCCGGGT TCAGTTTAAT 
GCCGTGTATT TGGAGATTGA TGAAAAAACC GGTAAGACGA CCGGTATAGA 
AAGAATATAT GAGATACTGG AGGTTTGATT AAAAAAGTTT TGCAGTGCTG 


>NC_017304.1:1346955:1347454
TCATAATGTA TCCTTGCCAG GGGCTCATTC CACTGGGATG CACATACAAA 
TATATCACCC ACGTTATAAT AAGGCGGAAT TTCAGACGGA GGAATAAAGC 
CTGTAAAAAC AACCGGACCG CTTAATTGTT CTGCAAGGGC CTTGCATTGC 
TTTGTATAAT CATCTTCTTC ATTTTTACCG TACCATTTGC TCCCGATTAT 
TACCAAAGCA ACATCATCAA AACAGTCCAT AACTTTTTTC ATGGCAGACA 
GAACTATATG GGTACCTTTT TTTGGACTTA ATCTGCTGAC ATGAAGTATT 
ACCCGCTTGT TTTCTATTCC AAGCTTCTTT TTCAGAAGCT CTTTGTTGCA 
AATTCCTTCC GGTGACCAGT TGGGCTTGTA TTTTTCAATG TTGACTCCCG 
AGTAAACCAC TCTTAACTTG TCTTCTGCCA TGGGATAAAG CTGTTTTACA 
CCGTCGGCTA TGAACTTGCT CACCGTGTTT ATGAATTCAA CTCTGTTTAT 


>NC_017304.1:1356214:1356713
GTCCCGTACG AAATAAAGGC AATAGGTGAT CCCAAAAAGC TCTATGAAGC 
GCTTGTAAAC AGTCCTATTG CCGGTGAGTT TCAAATGTTT AACAAAAAAT 
TTGAAGTTCG GATGGCGAAG GATATAGTAA TACCAAAATA TGGCGGAGAT 
ATTGATGATT TAGTCAGCGG CTTGGAGGTG GTCGAGTAAT GAAATTTTCA 
AGAAATATAT CAATTACCAT AATATGTATT ATATTGGGTA TCATGTTGTC 
ATGGCAGTAT AAAAGCATCG AGAGCAACAA AAGAGTGTCG GCAAGTCAGA 
CAAAAAACCT GTACGACCTT CAGAAAGAAC TTCTGGAGGA AAAAAAGAAC 
AACGAGAATC TGCGTGCCAG AAACGAGGAA TTGGAAAAAC AGTTGGCGCA 
GTATATCGAT GCGGCGGGAA ACAATAAACA GATTGAAGAA AGTATAAAAG 
AGCAGCTTAC AAGGGCCAGA ATGCTTGCCG GTCTGGTTGA TGTTCAGGGT 


>NC_017304.1:1362139:1362638
TATATGGCCC TTGTAACAGG AACTTTTTCC GCCTTTATAG TCTCCAAGGC 
AAATAAAAGA AACCGGCTTT CTCTGGCGGG AATTATTGTT TCCGCAATTA 
ATGTGCTTTT AGTTGCCGCC ATAAATATTA TGTACAAAAC CGGATGGGAA 
ATTTTGCTTA AAGAATGTGC CCTGGTGTTT GCAAACGGAA TAATGTCAAT 
GGTAATTACA ATTGGACTTT TGCCGTTTCT TGAAAGCACG TTTAACGTAA 
TTACACCTTT AAGGCTTCTG GAGCTTGCCA ATCCCAACCA GCCTCTCTTA 
AAAAGACTGC TTATGGAGGC ACCGGGAACA TATCATCACA GCTTGATGGT 
TGGAAACCTT GCGGAGGCTG CTACTGAAGC CATTGGCGGA AATGCTCTGC 
TTGCCAGGGT TGGAGCTTAT TTTCACGATA TCGGAAAGCT TAAAAGGCCC 
AATTTCTTTA TGGAGAATCA AATGAGCGGC AATCCCCATG ACGACATGAC 


>NC_017304.1:1369397:1369896
GGCAGCTGGG AGGATATATT TTAAGAAATG TGCCTGAGCT TAGCGTTGAT 
GTAAAAAACC CTGATTTCAT TTTATATGTG GAAGTAAGAG AGTTTACATA 
CATTTACTCG GAGATAATAC AGGCAGTTTG CGGAATGCCC CTTGGCAGCA 
ACGGAAAGGC TGTGCTTTTG CTGTCGGGAG GTATTGACAG CCCGGTAGCC 
GGTTGGATGA TAGCAAAAAG AGGTGTGGAA ATAGAGGCGG TTCATTTTTA 
CAGTTATCCT TACACCAGTG AGAGGGCAAA GGAGAAGGTT ATTGAACTTA 
CAAAAATTCT TGCCACATAC TGCCAAAAAA TTAACCTTCA TATTGTTCCC 
TTTACCGAGA TTCAGCTGGA GATAAACGAA AAATGTCCTC ATGAAGAATT 
GACAATAATC ATGCGAAGAG CAATGATGAG AATAGCAGAA ATAATTGCTA 
ATAAAACCGG AGCTCTGGCA TTGGTGACGG GAGAGAGTGT CGGACAGGTT 


>NC_017304.1:1372298:1372797
GGGAAATTAT GATGATGCGA TATTTTGGTT CAACAAGATA ATAAGCTCTC 
CTGGGGCCAG AGAAAATAAA GCTTTGATTG ACAGTACCAG AGAGCAATAT 
CATTTGGCTA AGGAAGCAAA AGAAGCAAAG GAGAAAGCAT AAAAATTTTA 
TTTTTGCCCG ATTAATTCTT TATATTTATT TGAAATTATG ATATATTTAT 
ATCAATATAT TTTTGGAAGT TTTACATACT TATGTGTTTA CATGCTGGCA 
AATTTGACGC GTGAGCTTTT TACGGAGGCA AATATGGATA TAGGCAAAGT 
TCCGAACAGT GTGCTGACGG AATTGATAAT AAACAAGATA AAAGCAAACA 
GAAAAGAGAT ACTTATAAGG CCGAAGGTGG GGGAGGATTG CTGCGCCGTA 
GATTTTGGAA AAGATGTTTG TGTTTTGTCG TCGGACCCTA TTACAGGTGC 
GGTTAACGAG GTGGGGCGTC TTGCAGTGCA TGTATCCTGC AATGACGTTG 


>NC_017304.1:1374170:1374669
TCCGGGAAAA AGGTATTACG GAGGCTGTGA GTTTGTTGAC ATAATTGAAA 
ATCTTGCGAT TGAACGGGCA AAGAAAATAT TCGGAGCTGA GCATGCGAAT 
GTGCAGCCGC ATTCAGGGGC TCAGGCAAAT ATGGCTGTGT TTTTTGCAGT 
GTTAAATCCC GGAGATACGA TTCTTGGAAT GAATCTTTCC CATGGAGGGC 
ATTTGAGCCA TGGAAGCCCT GTCAACATGT CCGGAAAATA TTATAATGTC 
ATATCCTACG GAGTAAGGAA GGAAGACTGC AGAATAGACT ATGACGAAGT 
GAGAAAGCTT GCAAAGGAAC ACAGGCCGAA ACTTATAGTG GCGGGAGCCA 
GTGCATATCC AAGAATAATA GATTTTAAGG CTTTCAGAGA TATTGCGGAT 
GAAGTCGGAG CATATTTGAT GGTGGATATT GCACATATAG CAGGTCTTGT 
TGCAGCAGGA CTGCACCCGA ATCCTGTTCC TTATGCACAT TTTGTTACCA 


>NC_017304.1:1381823:1382322
TTGATATAAT AAGTTACAAA AAGTTTAAAT TTAAGGGGTC TTTCAATATG 
AATGCGGAGA TATTAGCGGT TGGAACCGAG CTTTTAATGG GGCAGATAGC 
AAATACCAAT GCCCAGTATA TATCCAAAAG GCTCAATGAC ATTGGTGTGA 
ATGTGTATTA TCACAGTGTG GTGGGGGACA ATTCCGTTCG GCTGAAAAAA 
TGTCTTCTTG CAGCTTTGGA AAGGTGCGAC CTTGTTATTA TGACCGGAGG 
ACTCGGCCCC ACGCAGGATG ACCTTACAAA GGAGACTGTT GCGGAAGTTT 
TGGGGAAAAA GCTTGTTTTA CACGAAGAAA GCCTTGAGAG GATTAAAACT 
TTTTTTACCA GGATAAACCG AAAAATGACG GACAATAATG TCAAGCAGGC 
ATATCTTCCG GAAGGGTGCA CAGTGGTTGA GAATAACAGC GGCACAGCCC 
CGGGCTGCAT TATTGAAGAT AAGGGAAAGA TTGTGGTAAT GCTTCCCGGT 


>NC_017304.1:1392213:1392712
TCTATATCCC CGGACTTCAG TGTTTTCCTT TCATTTATTT TTTCTGCAAC 
CTTGAAAATC AGACTTCTGA GGTCTTCATG TGTTAGTTTA TACAGTGAAT 
TTTCCCCTGT AAAAATGGTT TCTTTCCGAT TTGTAACTGT TATTGTTTTT 
ATATTTAATT CTTCCCTTGA TTTTAGTACA TCAAATTCAA ACTTAAATGT 
CAACATCAAA AATCAAGTTT TTTTGATTTT TTCAAAAGGA CAAGAGAGTC 
GGACATTATT ACGACCCTTT TAAACAGAAA ATTAAAATAG CCTGCATTTC 
TGCAGGCTAT TTTAATTACC CTGATGTCAG GGTTGTCAGT TTATTTGGTG 
CGAGGAAAGG GATTTGAACC CATACAGCCT TGCGGCCACT AGAACCTGAA 
TCTAGCGCGT CTGCCAGTTC CGCCATCCTC GCATTTCTGA ATGCAATAGA 
TATTGTACAA TAAAAAATAA AATAATGCAA GATGAAATTT TTATATTTTT 


>NC_017304.1:1422818:1423317
GGAGGGAGCC AATCGGGCGC TGTGTACGGA GGAGTAAAAG AAAAAGATTT 
GAACTTGGAT ATTGCCAAGC GGCTGAATAC CTTGCTTAAA GCTGAAGGCA 
TAAAAACATA TATGACCCGG GAAAAAGACA TAACAGTGGG GCTTTATACT 
AGATCTGACC TTGCGAACAA AGAAAAAGCC GATTTGTTTG TCAGCATTCA 
TAACAATGCC GGGAACAGCA AAACTTCAGG GTCCATGACT TTGTATCATC 
CTGACAGCGG CAAAAAAAAG GGAAATCTTA CCGCATATGA ATTTGCTCAA 
ATAGTGCAAA AAAATTTGAA CAAGACCCTG GGGTCAAAGA ATATGGGAGT 
TATTCAAAGA CCAAATCTTG CAGTATTAAG GACGACAAAC ATGCCCGCGG 
TTATAGCGGA AATAGGTTAT ATGTCCAACA GTGCGGAGCT TGCAAAATTA 
AAAACCGATT CATACAGGCA GAAAGCTGCC GAAGCGTTGA GAGATGCCGT 


>NC_017304.1:1424902:1425401
GAGCTTTTAA AAACTGCCGA CGTTTTAAGG GCTGTAAGAA ATCTTAAAAG 
CTATGCGAGC AATGACAGAA TCAAGACCGA TGAAGACAAT ATTGTAAGTG 
AGCTTATAGG ATGCCTTGAA TCCAATAAGC GGATTGAAGA CAGGATTTAC 
ATGTCAATAC TAAGTGAGGA TGAAATAGCT GACAATGCAA GCCCGACCCT 
TGCCAACATA AGAAGGCAGA TACGAAATGC CCAGGAATCA ATAAAAGATA 
AGCTCAATGA TATCATAAGG TCGTCAAGAT ATCAGAAATA TATACAGGAG 
CCCATAGTTA CTTTAAGAGG AGACAGATAT GTAATACCTG TCAAGCAGGA 
GTACAGAACC GAAATACCCG GACTTATACA TGATTCATCC GCCAGCGGGG 
CGACCATTTT TATTGAGCCT ATGGCGGTTG TGGAGGCCAA CAACCACATA 
CGGGAGCTTA AAATTAAAGA GCAGGCTGAA ATTGAGAAAA TACTGGGGGA 


>NC_017304.1:1436244:1436743
TACCTCTTTC TCTCTCCAGA TCATTTGAGT CCATTACTCT TTCCTGGACC 
TGTTCATTTT CTCTGAATAT ACCGCTTTGT TTCAGCATTG CGTCCACAAG 
GGTTGTTTTC CCGTGATCAA CATGTGCAAT TATAGCGACA TTTCTGATAT 
TTTCTCTGAT ATATTCACCA GCGTTTTCCA CAAAAATCTC CCTCTAAACC 
TTTAAAATTC TATTATAGCA ACTATATTAT TGTAAAATAG GTATCATGTC 
TTGTCAATAA AATAGGAATA CTGAAAAATA CTGAAATAAA AAACATAGTT 
TCAGCTTAAG CTTATTTTTG TCAAAAAATT TTATTTATTA TTGATAAAAC 
AATAACTATG TGTTATACTA CTAGACGGAA AATACGCACG CAAGCTTGAT 
TTATGGGATG GTGCCGAAAG GTTCCCCATA AAGATGAAGG TTGCGGAGGT 
GTAAAACTAA CGGAGGTGTT TTGAATGTCA GTTATTTCAA TGAAACAATT 


>NC_017304.1:1437921:1438420
GCAAAAAATG AAGATTTCAG AACTTTTGTA AAGGACATTG CAATGCATAT 
TGCGGCAAGC AAGCCTGAAT ACATAAGCAG AGATGAAGTT CCTGCTGAAA 
GAGTCGAAAA AGAAAAAGAG ATTCTCAGGG CTCAGGCACT AAATGAAGGA 
AAACCTGAGA AGATTGTCGA AAAGATGGTT GAAGGAAGAC TGGAAAAGTT 
CTATAAGGAA ATATGCCTTT TGGAACAGCC GTTTATAAAA GATCCTGACA 
AGACGGTACA ACAGCTTCTC AACGAAAAGA TAGCCATCAT AGGTGAAAAT 
ATCAACATCA GAAGATTTGT AAGATTTGAA AGAGGCGAAG GCATACAGAA 
GAAGGAAGAA AACTTTGCCG AGGAAGTTAT GAAACAAATA AATGGCTAAA 
TGACGGGTAA TGGATGAAGG GAACATATAA AGTATTTATA TGTTCCCTTT 
TTAGGGATTA TTGTTGTTTT AATAAAATTT GTTTCCAATT ATAATGTTTA 


>NC_017304.1:1446810:1447309
GGAATAGAGG CATATCTTCT TGATGATTCC GTTCCCATTG TCTATCATGC 
CAATGGACAT CCCGTTGACG GGGAGTTTGT GGTATTTGAT ATTGAAACGA 
CCGGCCTTTC GGCTGATAAA GATAAAATAA CGGAAATTGG TGCGGTAAAG 
ATTAAGGAAG GTAAAATTGT TGATACCTTC AGCACATTTG TTAATCCTGA 
AATTCCGATA CCGGAGTTTG TTGTCAAGTT GACAGGAATC ACTGACGATA 
TGGTGTCAGA CGCTCCAACC ATAGACAAGG TTTTGCCTGA ATTTTTAGAG 
TTTGTGGGAA CTTCTCCTTT AGTTGCCCAT AATGCGGTTT TTGATACAGG 
ATTTATCAGG CATAATGCCC GGCTTATAAA CAGGAATGTG GACAATCCTG 
TAATTGACAC TTTGGAACTT TCAAGGCAAA TGTTTCCGGA GCTTAAAAAA 
CACAAACTGG ATGTGGTTGC AAAGCATCTT GGTGTTTCAT TGGAAAACCA 


>NC_017304.1:1461818:1462317
TTTGATTTTG ATTACACCAT TGAAGAGAAT TATGCATATT CGGCTTTCGG 
TGGCGAATCC AAAGATCCCT TGATGGTAAA AGAAAGAGTC GTGGATGAAA 
TCAGGAAAAT ACAGGCGAAC GGGCTTGACA AAAACAGCTA CGAACGGATT 
AAAAGAGCCA TGAAAGGAAG ATTCATAAAG CAGCTCAACT CGGTGGAGAG 
AATTTCGCAC ATGTTTATAT CGGTGTATTT TAAAGATGTA AGCATGTTTG 
ACTATCCGGA TGTTTATGAC AATATGACTT TTGATTATGT AAAAGAGGTT 
TTTGAGAATC ATTTCAATTT GGATAATCTG GCTGTATCGG TGGTAAACCC 
GGTATAGAAA AAAGGGGGAT AATTATGGAG ACCGTAAATG TTGTGAAGTT 
TCCCAAACTG GGATTGGAAT TTACCATAAA CAATGTTGCC TTTCGTATTT 
TTGGCATACC TGTCTATTGG TATGGGATAA TTATTGCGGC AGGTTTTTTC 


>NC_017304.1:1480346:1480845
ATTCTTGAAG ACGGTGAAGG CCAGATTTCC AAAAACCAGA TGTTAAAGCG 
GATTTACCAT GAAGTAAACA ATGAGTATAT CAGCGACGAC AGGCTTGAGG 
ATTTGTCCAA CTCTGTGAGC TTTGTCAAAA ATATGCTTTA CACTGAGGAT 
GATATAAAAA AATTGGATAT CGGAATCAAA AATTTTATTG ATATTTACAA 
TGCATATGAA AAACGTAAAA AGTCAGAAGG ATATATAGAT TATGACGACA 
TGCTCACCGG GACTTATAAG CTTCTTAAAA GAAATACCGG GATTACTAAT 
ATGTTAAGAG AAAGGTACCA TTATATCAAT GTAGACGAAT CCCAGGATAC 
ATCTTTGGTC CAGCATGAAA TTATAAAGCT TGTTGCCCAC CCAAAAAACA 
ATATTTTCAT GGTTGGGGAT GAGGACCAGA GCATTTATGG GTTTAGGGCT 
GCTTTTCCCC AAGCGCTTCT TGATTTTAAA AAAACCTATC CTGATGCAAA 


>NC_017304.1:1485122:1485621
CGATGATTTC TATGTCAAAA TTGCCTTCAA GCACTTTTGC CGCTTTTTTT 
ACCAGGTCCA GCATGAGGTT TACACCTATT GACATATTGG CTGAGTAAAA 
TATGGGTATG TTCTTTGACG CCTCATGGAG CATTTTTACC TGGGAGTTGC 
TAAGACCGGT TGTTGCTATA ACTGCCGGTA TTTTTCTTGC AATGGCGAAT 
TCCAGCAAGT TTTGTAAAAC AGAAGGATGA GAAAAATCGA CTATTACGTC 
AACTTTAACA TCGCATTTGT TTATATCGGT ATAAACGGGG TAAGGGTTCT 
GTATTGATGT ATTTATATCC AGCCCCGCGG CAATTCTTAC GTTTTCCTTT 
TCCGAAGCAA GCTTGCTGAT TACCTGTCCC ATTTTTCCGT TACATCCGCT 
TAATAATATG TTTATCATTT GAGCAGCACT TCTCCTTTTT GCATTTGTAC 
ATTATTTCAT CAGGATTACG GCGTGGTTTA AATCAGGCCG TAATCCTTGA 


>NC_017304.1:1488710:1489209
AGTTATTGGA GCTTATCATA TAAAAATAGG AAAAGATTAT AAAGATTACA 
GTGCTCTTTC CAAAAGCCTT GCTGAAATGA AACAAAAAGG CGTGAATGCC 
TATGCAGTCT ATGATGACGG CTGGCAAATC TGGACGGGTT TTTATGTTGA 
CGAGAAGGAA GCCAAAAAGG CAATAACAAA TCAGATAGAT CCGGTTTTAA 
AGATCGGGGA TTACAGTGTT GTATCTCCGT CCGAGTCAAG AATAGTTGTT 
CTGTCAAAAG ACGGACAGGT TATGCTGATG TTTGATTCAC TATATTATGC 
ATTCCAGGTG CATCCCGAAG TCAGTGATGA AACCGGTGTT TTAAGGATTA 
ACGGGGATGA CGGGAAGAGA TATCGCGGAG CATTTGAAAT TTTGAGACTA 
TCCGGAAGTG ACATGACGGT AATTAATGTG ATTAATATTG AAGAATATTT 
GTATGGGGTT GTGCCCTATG AGATACAGGC AAGTTCCCAC CCTGAGGCCT 


>NC_017304.1:1512068:1512567
TTAGCTTTTT ATCTTAAATA TTTTACGAAA AATTGAGGAA ATTGTTGCAT 
ATATGATAAA TATATTATAT ACTTTTAATA TCAGAGATTA GTACCAGGTA 
ATAATTATGT GGAAAAGATA ATATAATATA TATGATTAAG CAACTATGAT 
TAAGCAACAT GTGCAAATGG TAATTGTAAC GAAAAGAAGA AACATATTGC 
TTCGGGACGC AGCCCGGAAT AAAAAGAGGT GAACACATGA GCAGGTCGTC 
ATGTATGAAG AAGGAAAGAC AGGCCATACT TCTTGAAAAA CTTGAGCAAG 
ACCCGTTTCT TACAGATGAA GAGCTGTCTG AGATGTTAGG TGTAAGTGTA 
CCTACGATAA GGCTTGACAG ACTGGAACTG GGTATTCCGG AGCTTAGAGA 
AAGAATAAAA AACGTAGCGC AAAAAAATTA TAGCAAAGTA AAATCTCTTC 
AAGTTAAAGA TATAGTCGGA GAACTGGTTG ATATAACATT GGGAAAGAGT 


>NC_017304.1:1540339:1540838
ACTTTATTGC ATCACTTATG GATGGACATA CCAGAAATGG CACGATGCAT 
AAAATAATAG ACATAGTTAT TGATAAATAT GATCAGTACA GTCTTGGTGA 
TAAGTTATGG GAAGATATAT TTGGAAAAAA TGAAGATGAT AGAGAATCAG 
GCAAAAGCAC AAAATCTGGA AAAGGATCAT CTATTAAGCT ACCATTACAA 
GAACAAAAAA CTCTGGTAGA TCCAAGTGGA TATGTATACG AAACTGTACC 
TGACAACAGA ATAACCGATG CTACAGTCAC AGTATACTAT AAAGATGAAA 
ACGGAGAAAT GATATTATGG AATGCGGAAG AATTCGGCCA GAAGAATCCA 
TTGCTGACAG ACGAGAATGG TTTTTATGCC TGGGATGTTC CTGAAGGAAT 
GTGGCAGGTA AAGGTCGAAA AGGAAGGATA TGAAACAGCA TATAGTGAGA 
TTTTACCTGT GCCTCCTGTG CAGACCAATG TTAATATTCC TTTGGTTTCG 


>NC_017304.1:1548062:1548561
TGCTTTGCCC GGGCTTTTAT TTCCTGCTCC GTAACCTGTT CCTGTCTTAG 
CCTTGCAAGG CCCTCGTTTC TGTTTTGAAT AAATGCTCCG GTCTGTTGCA 
TGATTTCTTC ACGGGCTTTG GTTATTTTAA CGTTAAGAAG ATTTCTAAGC 
TCCTCAAGCT TTATGTAAAT TTCATCCTGA AGGCTTACTC TGTTGGCCCG 
AAGTACTTTT GTCATTTCAT CAATACGTCT TTTTACCGAC AATTCAAATC 
TTGTCAGCCT GTTTATTTCT CCTTCCACAT GAGCCCTGTA ATAAACGTCC 
ATTCTTTTTT CCGCTGAGTT CAAAAGGCTG ATTTTTTCGT TGTAGAACTG 
TTCATACAAA ATGTTTCTCA AATTTTTGTT TTCTTTTGAG AGTTTTTCGT 
TCTCAATTTT TTCCTTTTCC AAACTTGATT TAAGTTTTGC CAGCTCTTCT 
TTCAATTTTT GATTTTCTTT TACAAGGTCG TTGGCTTCGA TGCCGGCAAT 


>NC_017304.1:1554234:1554733
GGGGAAGATA TTCTGACCAC TCCCAAAAAC AACAGTCCGA TAGGTACCGG 
ACCGTATAAG TTCGCGGAAT ACAGGCAAGG TGAGTATATC AGGCTTACAT 
GTAATGAAAA TTGGTGGAAC AAAGATGATG GTATTGAAAA CGGAATTGAC 
CTTCCCTATA TCCAGGAGGT CAATATAAAA ATATATGGCA AAAATCAGTC 
TGTAATGAAT GCTTTTCATT CACAGCAAGT GGATGTCATT ACTTTAGACA 
GGACCAATTG GACGGGCTAC AGTGGAAGGT CCGATATAAT TTTAAAAAAA 
TATGTAAGTA ATGAATTTGA GTTTGTTGCA TTTAATCTCT CAAACAAAAT 
ACTGAAGGAA AGGGAAGTAA GGACGGCTAT AGCATATGCT GTTGACAGGG 
AGCAGATTAT AAGCAGTATT TTGCCGGGGG AGGCTGTGGC GTCGGATTTG 
CCCGTTATTC CCGATACATG GCTCAATGAT ACCAATGTTG TATCTTATGA 


>NC_017304.1:1565490:1565989
GCCAAAGTAC CGAAAGAAAT TTTGAACAAG CCTTCAAAAC TGACTCCGGA 
GGAATATGAG GAGATAAAGA AACACACTGT TTACGGCTAC AGGATACTTG 
AAAAGGAGCA TGAAATCGAC CGGGATGTGG CCATTGCCGT TCTTATGCAC 
CATGAGAGAA TGGACGGCAG CGGTTATCCT ACAGGCGCCA AAAGTGATCA 
AATAAATATG ATGGCAAGGG TGATAGCAGT AGCGGATATA TATGATGCCA 
TGACGTCAAA CAGGGTGTAC AGAGAGAAAG AAAGTCCTTT TGAAGTATTT 
CACATAATAG AGGAAGAAGC GGTAGGAAAG CTTGATGTAA GGGTGGTTAA 
TGCTTTTCTC AGCAATATAG CCGCATACTA TATTGGAGAT TTTGCCAAGC 
TTAATACCGG TGAGATATGT GAAATTGTAT ATATAAATCC AAGATATGTG 
TCAAGACCGA TTATAAGAGT GGATGACCAG TACATTGATC TTACGGTGGA 


>NC_017304.1:1569385:1569884
AGCGATAAAA AAGCAATTTT GCTTGAGCTT ATTGAAAAAG GCAAACAAAA 
AGGAATGCTG ACATACCAGG AAATTATGGA TGCTTTTGAA GAAGTTGATA 
TCGATCCGGA ACAGATCGAA AAAATTTATG AGACATTAGA AAACATGGGA 
ATAGATGTAG TAGGAGATAT CGAAGCGGAA ATGGAGGATA TCCAGCTTAC 
GGAAGATGAT CTGGATCTTT CCATTCCCGA AGGTATAAGT ATAGATGATC 
CTGTCAGAAT GTATTTAAAA GAGATCGGCA AAGTACCTCT TTTGACTGCA 
GAAGAAGAGA TAGAGCTGGC TCACAGGATG GAGCAGGGTG ATGCCGAAGC 
CAAAAGAAGA CTGGCTGAGG CGAACCTGAG GCTGGTTGTA AGTATAGCCA 
AGAGGTATGT CGGAAGGGGC ATGCTTTTTC TTGATTTGAT TCAGGAAGGA 
AATCTCGGGC TTATAAAAGC GGTGGAAAAG TTTGATTACA GAAAAGGTTT 


>NC_017304.1:1599148:1599647
ATCGGGACAG ATGGCTCCCA CCACCTTGAT TGATCAGGTT ACGACCACAA 
CTCCTTTTGG AAGAAAGCCG GAGGTTCACG GATATCCGAT AAATGTTTGT 
GAACTTTTGT CCACACTTGA GGGCGCGGTA TATGTTGAGA GAGTTTCGGT 
GCATGACATA AAAAATATTA TGAATGCAAA GAAGGCAATA AAGAAGGCAT 
TTAAAGTTCA GATGGCAAAC CTGGGTTTCT CGATTGTTGA AGTGCTGTCA 
TCCTGTCCGA CAAACTGGGG ATTAAGTCCT GTGGAAGCAT TGAAATGGAT 
AGAGGAGAAG ATGATTCCGG TTTATCCGTT GGGCAATTAC AAAGGCAAGG 
ATTTGGAGGT GTAAATGAAA ATGGCGGATC AGCAGATTAT TATGGCAGGT 
TTCGGCGGAC AAGGGATACT GTCGGCGGGA AGAATTCTTG CTTACGCTGG 
AATGTTGGAG AACAAGAATG TATCATGGCT TCCGTCTTAC GGTCCTGAAA 


>NC_017304.1:1602874:1603373
TGGTATTTTT TGATTCAAAT TTATATCTGT GTATATGAGG ATACATGAAT 
ATGGCCTCCT TGGATTCAAA ATTTAGCTGT ATTCCAAAAC TCTAAATATA 
ATTTATACAA AGCAGTCGAA TTTATTATTC CAATTTATGT AACTTAAATA 
AAGGTCAAAT TCTAAAAAAA ACAAATTTAA ACTGTTTTTA TAAATATATG 
CTGCCAATTT GATTTAAAGC TTAGTCAACA ACTTTGCTGG TCTTGTTGTC 
ATTTTCAATT ACAATATAAT ATCTTTGGTT CATATATTTG TCTTTTCCGG 
TAACTGTATA AGTTTCTATC GGGTATTTGT ATAGAACGAC ATCTTTTGCA 
TAGCCAATGT AAGTTGTCAG AACGTCTCCG ACTCCGATGC TGTGTTTCAT 
GTATTTGTTT AACGTAGAAA TCAGACTGGG GAGCTTGTCG ATATTGGACA 
TTGTCCCATG CTGCTCAATA AATGCTTTTA TAAAATTAAT CTGGTTTTTC 


>NC_017304.1:16098:16597
TGAGCTTGTG ATTTGGGTCA AGGTTGAGGT TGGCTGACAG CTTGAGCTCG 
GCGGCTTTAT TTATTACATT GCCCGGCCAT TCACCTTTCA GAGTCTTTTC 
ATATCCAAGG GCACGAATTA CAACAGCCAA AGCCTCAGCG TAAGTTACGT 
CATTGTCAGG TGCTATGGTA TTGTCAGGGT ACCCGGAAAC AAGGTCGTAC 
TTGATGGCGC GCCTTATATT GTCATAAGCC CAGTGACTTT TCTTAATGTC 
AGTAAAAGTG ACTTTTACGC TGTCGAGGTT GGTATCGGCA TCATATCCCA 
TCAGGTTTAC AACCAAAGTT ATAAACTCGC TTCTTTTGAT TTTGTTTTCA 
AGTCTTAAAG ATCCGTCTTC ATAACCTTTC ATTATTCCCA GGGTTACAAG 
AGCATCGGCA TTCTTTGCCT GAATTTCAGG AATTGCCTGT GCCCTTGCGC 
CGATTATATT AAAAGAAAAT ATTATGGCTA AAGCGACCAG TAAACTTATG 


>NC_017304.1:1614885:1615384
TCATAATAAT AAATCCCGGG GCATACACTC ACTACAGCAT TGCAATAAGA 
GATGCCATAA AAGCCGTTGA AATTCCGACT ATTGAGCTTC ATCTGTCAAA 
CATACATGCA AGAGAGGAGT TTAGAAGCAA ATCGGTAATT GCTCCTGTGT 
GTGTGGGGCA AATCAGTGGA TTTGGAAGTG CAGGGTACAT ACTTGCCCTT 
CATGCCGCTC TGATGATATG ACATATTATT AACATGACAT GTTGTTGACA 
TGACATGTTT ATTTAAAAAC TGCAAATTTT ATTTTTAGGA AAAAGGTGAT 
TCAATGGAAA ATTATATGGG AAAAAGACTT GAAAATTTTA GAGCGAAGCT 
TAAAGAAAAG GGAATTGACG CCGCAATAAT TGCAAAAAGT CCAAACTATT 
TTTATCTTTC CGGATTTACA GGTTCTTTTG CATATCTTGT AATTACCCGG 
GATGATGCCG TGCTGGTGAC GGATTTTAGA TACAGGGAAC AGGCAAGACT 


>NC_017304.1:1623481:1623980
AAGAGAAAAC AAATTGTTGT ATTGTCATTG ATTCTTATGA TTGTTGTAGC 
GGGGTATTTA CAGTACAGCT ACAATAACAG CGGTTCGTCA GGAAATGATT 
CGGATGACAT ATCCGTAAGT CAGTTTGATG AAGAAACGGA AAGCCTGGGC 
GAAGCATGGT ATGTGGACAA TACAACGGAT CTGCAAGCCG GGAATAAAGA 
AGAAAAGAAG GATGAAAAGA GTGAAAACAG CGACAAGAAA GAGAACAAGC 
AGGACAACAA GGCTCTTCAG GCTTCCAAGG AAGCAAATGA GTTTTTTGCC 
CAGGCAAAGA TGGATAAGGA TGTAAGGAGG GCCAAAGACA AGGAGGAATT 
AGAGAAGATT ACCAATGATG CCAATGCCAC AGAAGAGCAA AGAACCCAGG 
CATATGAAAG AATGCTGAAG CTTTTGGAAA ATTCAGACAA GGAAATGAGA 
ATTGAAGCAT TGATAAAAAA CAAAGGGTTT AGTGACGTTG TGGTGTTTTT 


>NC_017304.1:1626762:1627261
GGTGTGGATG TCATTATCCT TGCCAGAGGT GGAGGCTCTT TGGAGGAATT 
ATGGCCGTTT AACGAGGAAA TAGTGGCAAG AAGCATATTT AATTCTTCCA 
TACCGGTAAT ATCGGCCGTG GGACATGAGA CGGACTATAC AATAGCGGAT 
TTTGTTGCAG ATTTAAGGGC GCCCACTCCA TCAGCGGCCG CCGAATTGGT 
AATGCCTGAA AAAGTAACTA TTATAAACAG AATAAGAGAG CTTAATGTCA 
GGATGGTGGA CGCACTTCAA AGAAATGTAA AGCAAAAAAG GGATATGCTT 
AAAAAACTTG CCGATTCAGT AGTTTTCAGG CAGCCATATG ACAGAATATA 
TCAGGAAAGA ATGAAGCTGG ACATTTTAAA CAGGGACTTG AAAAAGAGCA 
TGTTTGCTTC TTTAGAGAGG GCAGGATCAA AGCTTGGATT TTTGATAGGA 
AAACTTGACG CATTAAGCCC CCTTACTATA TTATCAAGGG GATACGGAAT 


>NC_017304.1:163576:164075
TTGCTTAATA TTATCAGAGT AGTTAAACTC TTCATAAGAA ATTATTAATT 
TGCCCAGTGT TTTAGATACT GTGTTTGATT TTTGATTATT TTCATAAAAA 
TTGTCTAAAA TATCTATTTT TTCTTCAAAA TGGTTAACGA TTGTCTGAAG 
AGTATCTTGC ATAGGCAAAA CATTGTAGTA GTGGCTTTCT TCTTGTTTGG 
TTAAATATAT TCGCTTATCT GTTTTATCAT ATTGATAGGT TGATATAACG 
TTCCATCGCC AGGCCGAACC GCCATATTGG CTTATTGAAA TAGTACCGTT 
ATCAATATTT GTTGACACAA TTGGTTTGCC TAAAAGACCT CCATGGGATG 
TTATCAAGCC TTCGACTTCT CCATATTTTA GGTATCCATC TTTGCTTCCA 
AAAAGAATAA GTGTTACTCT GCTATTGCCA TAAGATTCAA TGCCGTCCTG 
AGGAGTATCT ATTTCAAAAG TAATAATTAC ATCTTCATAA CTGTCATGAT 


>NC_017304.1:1656848:1657347
CATTTGGACG GTTTGGGTGT TTTGGAGAAA ATAGGCGCGA CTGCAATCAG 
TAAAAGACCT TTGTTCATTA TTCTTTCGGC AGTGGGCCAG GACAAGATAA 
CACAAAGAGC ATTGGCACTC GGAGCTGAAT ACTATGTTGT AAAGCCTTTC 
GACATGGAAG TTTTAATTTC GAGAATAAGA CAACTCAAGA ACGTGAACCA 
GCCCAATGTT ATAAGACAGG ACGGTTTGTC CGGTGAAGTC AAGTCGTCTT 
ATCATCCTCC GCAGCCAAAA AATCTTGAAG CTGAAGTAAC AAATATTATG 
CATGAAATAG GCGTACCGGC CCATATAAAA GGGTATCAGT ATCTGAGGGA 
TGCCATAATA ATGGTAGTCA AAGACCTTGA CGTGATAAAT TCAATTACAA 
AGCAGCTGTA TCCTACAATA GCGAAGGAAT ACAACACCAC ACCCAGCAGA 
GTTGAAAGGG CAATAAGACA TGCTATTGAA GTGGCGTGGA GCAGGGGACA 


>NC_017304.1:1659271:1659770
CAGACAGCTT TCAAATGAGA AGAAAACAGG TCCGTCGGCA GATAATACTG 
CATCTTCAAG CAAGCAAAGT GTTATAAGTG TTAACATAGC GAAACTTGAC 
AAATTAATGG ATTTGGTTGG AGAAATAGTC ATCTCCGAAG CCATGGTAAC 
GCAGAATCCC GATCTTGAGG GCCTTCAGCT CGACAATTTT CACAAGGCAG 
CAAGACAGCT CAACAAGTTG ACAAATGAGC TGCAGGATGT GGTGATGTCA 
ATTCGAATGG TTCCCCTTTC AATGACTTTC CAAAAGATGA ACAGGATAGT 
CAGAGACATG GGTAAGAAAT TAAACAAGTC AATAGAGCTG GAGATAATCG 
GAGAGGAAAC CGAAGTTGAC AAAAATATTA TTGAACGTAT ATCCGACCCC 
CTCATTCATC TTATAAGAAA TGCCGTGGAC CACGGGCTTG AAGATCCTGA 
TGAGAGGGTG GCAAAGGGAA AACCTCCGGC GGGAAAGATT ACTCTTGAGG 


>NC_017304.1:1671269:1671768
CATTTCTTCA CTGGAAATGT TGATATTCAT CAGATACCCG ATAATTTTTC 
CTGATGTGTC TATTTTTATA GAAAAGAATC TTACAAATCC GGAATCAAAA 
TTTGAATTTA GTTTTTCTTC ATTTGCAATG GTGTACAGTA TTATATCGGC 
CTGAAGTTTC AAAAACGCCT TTACTGACAA ATATATACCA AAAAAAATAA 
TAACCAGAAT GGTTGTTATG CTGACAATAT TGGTCATTAC AAATTTTATT 
TTAAGCTTTT TAAACATATT ACAGTGCCTC CTTAAGGCAA TAGCCCCTTG 
CTCTTATTGT CTCAATCACA ATTCCGCAGT CCAGTTTTGA AAGTTTTTTT 
CTAAGATATG AGAGATATAC TTCAATATTG TTAAGCTCAA TATCTGTTTG 
AAAGCCCCAT ACTTTCTCAA GGAGTTGCTC TTTTGAAACC ACTATGTTTT 
TGTTTTTAAT GAGTATTTCC AAAATTTGCG ATTCTTTTGA CGTAAGTTTT 


>NC_017304.1:16748:17247
ACATATAAGT GCGGAATAAT TCAAACTTCA ATAACCAAAA CTAAATTTAG 
TACAACAAAA GGAGGAAAAA TCATGTCAAA AACAGTTGCA GCAATTTTTG 
ATAATTACAG CGATGCAGAA AGAGCAGCCT ACCAGATAAA AGAGCAAGGA 
CTCAGAACCG ACGATATTTC AATAGTTACA AAGCAGGGTG AAAAAGATGA 
CAATACAAAG GGCATGTTTA TGGGAACAAC AGGGCAGATG AATGCGGACA 
TGACCGCGGG AAGAAACAAA GGCGGTGTGA ATGACAATAT ATCCGACGGA 
GTTATATCCG GAGGGATACT TGGAGGACTG GCAGGATTGT TAATCGGCGC 
CGGCAGTATG GTTATACCGG GTCTTGGAAT TGTGGCTGCG GCAGGTCCCA 
TAACCGGACT TGTTTCCGGA GCGGTAACAG GAGGCATTGT CGGCGGACTT 
ATTGATTTGG GTATTCCTGA GAACAAAAGC CGGCAGTACG AAACAGATAT 


>NC_017304.1:168963:169462
GTCGTTTAAG AATTGAGGCC AGGTTTCTTC AGCTTCTCCT ATGAAAATAG 
TATCGCAATG CAAAGCTGCT TCTTCGGGAT TCAAGGTCAC ATGCGGTCCG 
CCTAAAGCCA CCCACGATCC CAGCTCGCGG AATTTTTTTG AGATAGCATA 
AGCATAGGGA GCATTTGGAG TATTTACAGT AATTGCAACC AAGTCGAATT 
TTTCGAAAAT AATTGGTTCT GTATGCTCAT CCAACAGCCT TATGTCATAT 
TCTTTCGGGA CGAAGCCTGC AAGATATGGC ATGGTCAGCT GCATAAAGTT 
GTTAAGCTGA TAAGCTCTGA ATCTTTTTAT TTCCAGGTTT TCAGGAGTAA 
TCATTAATAA TGTCGGCATT ATATTATCAA CCTTCCTGTT TATAAAAGCA 
ACCATTTAAG GGGCTTTTGC ATGCGGTTGC GTTTTTGTAA AGTTATTATA 
GATTTATTCT TTATATGTAC CACCGGTATT ATCTTTGGAT AATGTACCAC 


>NC_017304.1:1690866:1691365
TTCGGAGAAA CTTGCGGGAA TGTTGGCTGA AATGGGATAT GCTGAAACGG 
ATAACGTAAA CGAAAGCGAT TTGGTTATTT ACAATACATG CTGCGTAAGG 
GAAAATGCCG AGCTTAAGGT ATACGGGCAT CTTGGAATGT TAAAGCCCCT 
TAAAAATCAA AAACCGGATC TTGTGATCGC TGTATGCGGT TGTATGATGC 
AGCAGCCGGA AGTTGTGGAG CATATAAAGA AGACATACAG TCATGTTGAC 
CTGATATTTG GAACGCACAA CCTGTATAAG TTTCCTGAGC TTTTGTACAG 
TGCGATGGAT TCTCAGACAA CTGTTGTTGA TGTCTGGGAT TGCGACGGCC 
AAATAGCTGA AAATGTGGCA ATTGAGAGAA AAGACGGGGT GAAGGCCTGG 
GTTACGGTAA TGTACGGCTG CAATAATTTT TGCACCTATT GTATTGTTCC 
TTACGTACGA GGCAGGGAAA GAAGCAGATC AATGGATGAC ATTCTTGAAG 


>NC_017304.1:1691128:1691627
ACGCACAACC TGTATAAGTT TCCTGAGCTT TTGTACAGTG CGATGGATTC 
TCAGACAACT GTTGTTGATG TCTGGGATTG CGACGGCCAA ATAGCTGAAA 
ATGTGGCAAT TGAGAGAAAA GACGGGGTGA AGGCCTGGGT TACGGTAATG 
TACGGCTGCA ATAATTTTTG CACCTATTGT ATTGTTCCTT ACGTACGAGG 
CAGGGAAAGA AGCAGATCAA TGGATGACAT TCTTGAAGAA GTAAGGATGT 
TAGGACGTCA AGGGTTTAAG GAGATAACAC TTCTGGGGCA GAATGTAAAC 
TCTTACGGAA AAGACATTGG AGACGGTACA AGTTTTGCCG AGTTGATACG 
TGAGGTTAAC AAGATACCCG GGATTGAAAG AATCAGGTTT ACCACATCCC 
ATCCGAAAGA TTTGTCCGAT GATTTGATTT ATGCCATGAG AGACTGTGAA 
AAGGTATGTG AACATTTGCA TCTTCCGTTT CAGGCGGGAA GCACCAGAAT 


>NC_017304.1:170629:171128
ACTCCAACGG CACCTAATCC CGAACGGAAC TTGGAACATT CAATAATAAT 
TTCATTGTCT GATATTTTAT CAACTTTTTC AATTCGTAGA AGAAGCCCGT 
CCAAACTGTT TAAATCCTTT ACCATTCCCT TTTCTTTTAA ACTTTCAAAT 
GATTCGTCCA TTATTTCGAC ATCATATTTT TTGAAATATT CTAATACAGT 
TTTTTTATCT GCATTAGTAG CATTTTCTAA CGTATGCGTA TCTATAGCTA 
TATATTTCAT ATCATCATTA AGGCCTTCAT CAATTGGCAT GAGTGAATCC 
AATGCCAATA TGTAAACATC TGCTATTATT ACTGCTGCTG TTATTAACAG 
AGTTATTGTC TATTGTTTTC GAACAAGCTG TGATTGCAAA TAATGACAGT 
ATCGTTATTA AAATCTATAC TTTTCTCATC CTGCACGCCC CTGTTATTTT 
ATGATTAATT CTATTCACTG CTTTTTTCTT TTGACTCCAT CAGAAGTTGT 


>NC_017304.1:1710462:1710961
GAAGGTGTTG ATGAGCGGAT TATAGAAGAA ATAGTGGACG ATGAGATTTC 
CATAGGAGAT TATGTGCTGA CAGGCGGGGA GCTTCCGGCC ATGGTACTTA 
TAGACTCTGT CAGCAGGCTT ATTCCGGGAG TTTTGTCCAG TGAGGAATCC 
TACTCTCAAG AGTCCCATTA TGAAGGACTT TTGGAGTATC CTCAATACAC 
AAGGCCTTAT GAATTTTGCA ACAGAAAAGT TCCTGACGTG CTGATGTCAG 
GACATCATGA AAACATAAAC AGGTGGAGAA GGCAGCAGTC GTTAAAGAGG 
ACCTATTTAA AACGGCCTGA TTTGTTTGCC AGGCTCTCTT TGGATGAGAC 
GGACAAGAAA CTTCTGGAAG AAGCGTTGAA AGAGACTTCG GAGTAAGCAT 
TAAATTAAAT ATTAAATTTT CGTAAATATA AATAAAATGG CAAAAAAATA 
TTTACAATAT ATTAAGTCTA TGGTATAATG TCATCCTGTG GAATACGGAC 


>NC_017304.1:1717957:1718456
ATCATGATTA TAGTTGATGC ACACTGTGAT ACAATAACAA AAATAATGGA 
GAAGGGTACA CAACTTCGTA AGAATGACTG CCATGTTGAC ATAGATAGGC 
TTAAAGCAAA AGGAAACTAT GTTCAGTTTT TTGCAGCATT TATAGACCCT 
GCTTACTGTC AGGCATACGC ATTAAAAAGA GCTTTGCAGA TAATTGATGA 
GTTTTACAGA CAGATTGAAG TTAATAAAGA CGACATTATG ATATGTTGTA 
ATTACAATGA TATTGAAGAG GCTGTAAAGG CTAATAAGAT TGCTGCAGTG 
CTTTCAATAG AAGGCGGTGA GGCCCTGCAG GGAGACCTTG GTGTTTTAAG 
GATGCTTTAC AGACTTGGTG TAAGGAGCAT TTGCCTGACA TGGAATCACC 
GCAATGAAAT AGCCGACGGG GTCAAAGACG AATCTTCGGG AGGCGGCCTT 
ACGCCTTTTG GAAGAGAAGT GGTAAAAGAA ATGAACCGGC TGGGAATGCT 


>NC_017304.1:1724140:1724639
GCTCAAGTCA TTTGGGTCAG TACGCCCCCA ACTTTTTAGG AGGTTGCCGT 
GGAGAGGAAT GTTGTTATAA GATTGGAAAA TGTTACGAAG AGTTTTGATG 
ATCAGGTGGT TTTGAAAAAC CTGACTTTGG ACGTAAGGAA GAACGAATTC 
CTTACCCTCC TTGGCCCAAG TGGTTGTGGT AAAACCACAA CCTTAAGACT 
TATAGGAGGA TTTGAAAAAC CTGATGAAGG AATTATTCTG CATCATGGTA 
ATGACATCAG TAATCTACCG CCTTACAAGA GAAACGTTAA TACTGTGTTT 
CAAAAGTATG CTCTTTTTCC ACATTTGAAT GTTTATGAGA ACATAGCTTT 
TGGTCTGAAA ATAAAAAAGA TGAACAAAAG CTTGATTAAA GAAAAAGTGG 
AAAAAGCTTT AAGACAAGTG AACTTGGTTG GATACGAGAA TAGACGGATT 
GATCAGCTCT CCGGCGGCCA ACAGCAAAGG GTTGCAATTG CCAGGGCAAT 


>NC_017304.1:1729450:1729949
GCCGGGTACG GCAATTCGCA AAGATGAATC TCTTCTATAG TGGTCCTGTC 
CGCCGGGGAA GAGACGATCT CCGGTGTAAT CAACTTCTAT ATAGTATATA 
TTCTTTTCTT TGTTCCACAG GTGCGGGCCC GACACTTTTC CGCTTGAACC 
TTGACCGCCT GATATTATTA AATCGTTTGG ACCGTATCCT GCTTCAATTA 
CTTCAGTAAG GTCAATAAAG TATCTAAAGG AGAGTCCTTC GGACACTCTT 
GCAGGCCATG CCGTCCTGTT GTTAAGTCTT GTTTTTATTT CAACATAGTT 
TTTGTCGCTG CTGCTTACAT AAGCTTCAAC CATAAATTCA TCTTCCGGCA 
CTTCAATAGC TTTAAATTCC GGTACCGGTC TTCCGTCATA TCTGTTGTAC 
ATTTTGGCAA GTGCACCTAC AAAACCTGCG TTATAGTCAC AGGCAACCTC 
GTTGCACTGA TAGTCGGAAA TATCGTCCCT GTAGTTGTCA CTTTCACCGG 


>NC_017304.1:1736809:1737308
GTTGGAGGTT GAAGATTTTG AAAAATACAT ATGAAAGTCC TTTAAATTCA 
AGATATGCGA GCAAGGAGAT GCAGGAACTG TTTTCTCCCG ACATGAAGTT 
TCGCACATGG AGGAGGCTCT GGATTGCGCT CGCAGAGGCA GAAAAGGAAC 
TGGGGCTTAA CATTACCGAT GAACAGATAG AAGAGCTTAA GAAATATAAA 
GATGACATAA ATTATGATGT GGCTGAAATG AAAGAAAAAG AGTTTCGCCA 
TGACGTAATG GCGCACATAC ATGCTTACGG AGAACAGTGT CCAAATGCCA 
GGCCCATAAT TCATTTGGGC GCTACATCCT GCTATGTTGG CGACAATACC 
GATATTATAA TAATGACGGA GGCTTTAAAA CTCATAAAGA AAAAACTTCT 
TTGTGTAATA TCTAAATTGT CCGATTTTGC GATGAAATAC AAAGATCTTC 
CCACTTTAGG GTATACACAT TTTCAGCCGG CACAGCTTGT TACGGTGGGG 


>NC_017304.1:173862:174361
ATTTGTACTG GGAAGTGACA TAGAATATAA CCGCAAGGTT TTTATCGGGG 
CATTGGAATA CATCAAGAAC AGCTATAGAA ACAGGGTTGC CCATAAGGAT 
GGAATTGAAA GGGACAGAAT GGAAAAATGC AGAGAAGACA TGCTTATTGC 
CCAGAAGCTT ATATGGATGT TGATTTATAT AATGAAGTGA TGTTTGAAGT 
GCATCATTGC CCGTATAGTA TGCGTAGCGT ATTATTAAAG CCATGAAGTT 
CTGTCCAGTG CATAATTTTT GAAGTTATAC TATCATAATG CAGTATATAA 
ATGAGAAGAT GAGATGTTAT AAAGCAGAGG AAAAATTAAA ATAAATACAG 
GACATACCAA ATATTAACAT ATTCAGAAAT TTTATCGGGG AAATATCATG 
CTATGGTACT AAACTTTCCA AAGAAGCAAA TTGTAAGTTA ACTGAAGGAC 
AATTTGAGGA GATGTATAAG GTTCTTTTAG AATTTCCAAG AGAGAACGGT 


>NC_017304.1:1751631:1752130
GGCTTTAATT CCGTGTATTT CAGTTACAAA AGCAATTACA TCTATACCCA 
TGGTATCTAA CACCGCCTTT GCCACGGCTC CGGCGGCAAC ACGGGCAGCC 
GTTTCTCTTC CGGAAGCTCT TCCTGCACCT ATATTGTCTG CAAATTGTCC 
GTACTTCTTA AAAAAGGTAT ATCCTGCCTG TCCCGGTCTT ACAACCTCTT 
TGTAGCTCTT ATGCTTGTTA ATGTGCTCAT CCTCAATAAC GTCATTGGGT 
ATAATCATCC CGACAGGAGC ACCGGTTGTA ATATCATCTT CCATTACTCC 
GGAAAAAATA TATACTTTGT CCCTTTCTTT TCTTGGTGTA TCCAAAGGAG 
TTTTTCCCGG TCTTCTTTTA TCAAGCTCCT CCTGCACGAA ATCAGCAGTG 
AGCTTTATTC CGGGCGGAAC ACCGTCCACG ATTGCTATTA GTCCCCCAAA 
CAACTCTTTT GGTATTTGAA GATTTTTGCG AAAAGCACCT GCATAAGATT 


>NC_017304.1:1754420:1754919
TTTCTCCATC GTCAATTACA AGGTCTTTTT CTGAGTGTAT CGCATCGTCA 
TCTGCAGTGA GATTGAGGGT ACCGCCGGTC ATTTCAAAAT CTTTTTCGCT 
TTCAATGGCA TCGGATTTTG CCGTAACGGT GATGTTTCCG CCCTTGATTT 
CTATGCCGCT GTTTGCGTGT AATCCGTCGG TAACTGCTGT TACGTAAATA 
TCTCCGTTTT CAATAATAAG GTCATCGTCA CTTGCAATAC CGTGCTTGTA 
ATTACCTGTA ACGTAGAGAG TGCCTTTTCC CTTCAGCTCC AAATCGTCAT 
TACTGAAAAG AGCTGCTTTT GCATCCTGAT CAGTATATGT TGAGCCGTCG 
GAGAGATAAT TGACCGTACC TTTTTCTATT GTGATAAAGC CTTTGTCAAC 
GTTGTAGAAG TAGATGGCAG GGCCGTTTGG ATTTTTTATA TTTACGCCGC 
TAAGTCTCAG CTTAACCCTT TCGGTTGTAT TGACAAAAAT CATGCCGTTG 


>NC_017304.1:1761080:1761579
GAAATAAGAT GCATTTAAAA AAGACACAAA ATCTCACTCT TACTTATTAT 
TTTACTTTAT TTTTTTTATT TTTGCAATAT TTACGAAATA GTTTTATAGT 
CCCATTTCTT TAGGACTATC ATCAATATCC GGTTTCTTTG TTTACATGTC 
GGTTTCTTGA CTAATTACCG TATTTATTCT ATAAATAAAT AATAGCAGCT 
TTAACTTAAC ATCGAAATAA ATTTGGAGGT AAATACAATG TATGATTGTC 
ATGTTCACAG CAGCTTTTCA GGAGACAGCA ACATGGACCC GAAAATTGCC 
ATTAATACTG CCATGAAATT GGGATTTGAA GGTATTTCGT TTACAGATCA 
TTTGGATATA GACTATCCGG ATTATGATGA TGTATTCATG ATTGATTTTG 
ACAAATATTC TGAGGCCATG GACAGGCTTA AGCGGGATTA TTCCGGCAAA 
ATCAAAGTTC TCAAAGGTAT TGAAGTAGGT ATACAACCCC ATGTTATAGA 


>NC_017304.1:1761588:1762087
ATGATATTGT AAAAAAATAT GATTTTGATA TTGTAATTGG CTCGATTCAC 
GTTGTTGACA AAACTGACCT TCATAACGGC GATTTTTGCA GGAACAAATC 
CAAAAATGAA GCCTATTTGA GATATCTTGA AGCAGTTTTG GAATGCATAA 
ACCTTTTTGA TAATTTTGAT ATTTTGGGCC ATATTGATCT CATCAGAAGG 
TATGGATGTT ATGATGACAA GACGTTAAAA TTGGACGATT TCAAAGACAG 
AGTTGATGCC ATACTCAAGG CTCTCGTTGA AAAAGGCAAA GGTTTGGAGG 
TAAATACCTC CGGCTTTCGA TACAATTTAG ATTCGCCAAT GCCGGACTAT 
GAAATTATAA AAAGGTACAG AGAGCTAAAG GGTGAGATAA TTTGTACAAG 
CTCTGACGCC CATACCCCCG AGTATATTGG TTATAAATTC GACTATGTGA 
AAGAACTTGT TAAAAATGCG GGTTTTAAAT ATACGGCGCA TTTTGAAAAC 


>NC_017304.1:1773973:1774472
CATCCGCAGT GTTGTCTGAA ACAGTGGTCG CACCTCTGAT AGCCCATACC 
ATTATAATCA AATCCTCCTG TATACCGTTC TACCATCCTG CCTGCCAACA 
TTTTTGGCAA TCATACGGCT TATAATTTTC AAATCTAAAC AACCCTGTGG 
CCCAAACCTA TGGCAACTTC ATTCAAATGA AGCAGGCCTA TTCCAAAAAA 
GACTGCTACG GAAATATGAT CTTTGTATCG TGCAACACCA ATTTTACCGC 
CGACATTAAG TCCCAGTGCT TTGGGCATAA TTTGTGACAA TGCCTCCCTT 
GTGGCACCGG CAACGGCTCC CTCTTCCACA TGATTGTCAG TAATGACACC 
TTCTCTTTTA GACGATACAA CAGCCCTTTC TATTATTTTC ATAACAGAGG 
TGATAAACTC TCCTCCGTAG TCCACCGCAG CAGTGCGTAT GCCGATTTTG 
CCGTACTCAG ACTGCAACCG TTTTTCCGAA ACTCTGTCTT TTGTTAAAGC 


>NC_017304.1:1805180:1805679
AACTGCATAG TCCAAAAGTG TTTTTCCTAC AGGAGCAAGA GAAAAATCTT 
TCCTTCTGTC GGTTCTTTTG TAGTTTCCCG ACTCGCCGAT GAAAGGCCTT 
GCAATTACCC GTCCGACCGC ATGTTCTCCG GTAAGAATGT TTCGTGCCGT 
CCGGCACATG TCATAGAGCC TCTCCACGGG TATTACATTC TCATGGGCTG 
CTATTTGAAA CACACTGTCG GCCGATGTGT ACACGATTGG ATAGCCTGTC 
TTTACATGCT CATCTCCTAA CAGCTTGATT ATCTCTGTCC CCGATGCCGG 
AACATTTCCC AATGTCTTTG TTCCTATACT GTCTTCGAAT CTTTTTATTA 
TATCTTCGGG AAATCCGTTT GGATATACCG GAAAAGGCTT ATCCAATATC 
AGGCCGGCAA TCTCCCAATG ACCTGTTGTT GTGTCCTTGC CCGCGGATTT 
TTCCGCCATT CTTCCGTAAG AGCCTAAAGG ATTTTTTGAA GGCTCATAGC 


>NC_017304.1:1818057:1818556
AATCTCTGTG TTTCTGTATT TGTTTGCCTC ATTCATGGCC GTCTCCTTGC 
TCTGCTTTGC ATTTTCCACG TTCTTGAATG CCTGCTTCAC TTCTTCCGTG 
GGCGGTTCCG AATCCTGTAT TTTTACATCC AGCACCTGAA TTCCGATATC 
ATAGGCATCA AGGCTTGCTA TCAGCTTTTC CTTAATCTCG TTCTCAATTG 
CAATTTTTCC GCTGGTAAGC ACATCATCAA TGGTTGATGA ACCTACGACA 
GAACGTGCGG CACTTAGACT TGAGTCTCTG AGTATGTTTT TGGGATCCTC 
TGAATTAAAA AGATACTTTT TCGGATCGGA AACCTTCCAT TCGATAAAAA 
AGTCAATCTT TACTATATTA AAATCTCCCG TAATCATTTT TGACTCTTCA 
TCCACAGTTA CATACCTGCC GTCACCTTGG TCTCTGTAGC CCAGTTCCAG 
CTTTTGGGTC ATTTGTACCG GTACTTTTAT AACCGACTGT ATCGGATATG 


>NC_017304.1:1819498:1819997
ACTCATTTTT CAAAGTTTCA TTTAAGGTTT CCAAATTCAT ATTTTCCTCA 
GACATGGTTT GGACTCTGAG AAAAGTATCC TTAAACCGTT TTTTTGTATC 
ATTGTACCAA TTGTATATTA TAATGTTGTT GACTATCAGA CTGATTATAG 
CAACAGATAA AAAATATATT ATTATTCCGT ATATTCTGTT TGCCTTGTTA 
ATTTTATTGC ACTTCTGAGG CTCAGTTGAT GACGTCACAT CATCGCTAAG 
CATATATTTG TCCTCCTTAA AAAATTTGGT TATTTTTATT TTAATTATCA 
TCACATTTTG CAATTTTTAT ACATAAAAAA ATATCTAAAT TAGTATTTAC 
ATTTTAAAAA GAGTATGCTA TAATAACAAA GCGTATCGGG GTGTAGCTCA 
GCTTGGTTAG AGTGCTTGCT TGGGGTGCAA GAGGTCGCTG GTTCAAATCC 
AGTCACTCCG ACCACTAAAA ACAGCGTCTT ACATAGATTG CAGTAAGGCG 


>NC_017304.1:1830051:1830550
GTCAACAAGA AATAAAATTC CCCTTTCCCT GGTTATTTTC CCTATTTCTT 
TTACGGGCAT TATTATACCA TTAACGTTGG AGGAAAGGGA ACATATAATC 
ATTTTTGTGT TCTTTTTTAT ACTTCTTTCT ATATCCGCTA CATCAATTTC 
ACCGAAATAA TTTCCCCATA CTATGGTAAG CTCTATAATA TTGTTTCTCT 
CCAGCGTTTT TAAAGGTCTT AAAACAGAGT TGTGCTCCAT GCTTGTAGTA 
ATTACATGAT CCCCTTCTTT CAATACTCCG TTAATGGCAA GGTTCAAAGC 
TTCTGTTGCA TTTTTGGTAA ATACGACCCT CATAGGATTT TCGATATTGA 
AAAATCTTGA CACAATTTCC CGGGTTTCAT ACACCGCCCT TCCCGTTTTT 
ATTGCCAGTT CATGCCCTGA CCTTCCGGGA TTTGCACAGT ATTCCTTCAT 
ACATAAAAGC ATTTCATCAT AAACTCTGTC AGGCTTCGGA TATGAAGTTG 


>NC_017304.1:1838416:1838915
ATGGTCCTTG CAGATGCTAA AGGTTGGAGT AATTGAGATA TAGGGCATTT 
TGTAATTTGT AAACACCTTT CTTATAAGAT TCTTGCACAC ATTGACATCT 
TCAATGCTTT CGCCAAGATA AAGATGCTGA ACCGTACCTC CGGTGTAGAG 
AGACTGGAGT TCGTCCTGAA GTTCCAAAGT CTCAAAAATA TCATCCGTAT 
AATCCACAGG AAGCTGGGTT GAGTTTGTAT AATATGGGAT ATCACGTCCT 
GCTGTAATTA TGTCAGGATA TCTTTCCTTG TCAATTTTGG CAAGCCTGTA 
AGATGTTCCT TCCGCAGGAG TGGCTTCCAG ATTGTAAAAA TGTCCGGTTT 
CGTTCTGGAA TTCCAACAAA ATATCCCTCA AATAATGCAT TATATCAATG 
GCAAACTTTT GGCCTTCCGG AGTCGTTATA TCTTTTCCCA TAAAGTTTTT 
GAGCGCTTCA TTCATTCCAA CAATTCCAAT AGTATTGAAG TGATTGAACC 


>NC_017304.1:18411:18910
TTCGCGGCCC AACTCGTGGG GAACAACTCT TACCTTGTTG TTTTCAACGA 
CTGCTTTTGC ATCCACCGGT TGTACGACTA TTTGATTGTA AATGTCATCG 
ACGCCGATAG CTTTTGGCAT GGTTGTTATA ACAGGCACGT CAAAAGTTCC 
GCCCTCGCAT GTTTTAATAG AATTATCAAT AATTTCCAAA GCTTTTTCTT 
TGTCTATTGA TTTGCCGGGA TGACCGGTGG TAAGGGTTAC CTTGTTGTCT 
TGAATGGACA GGTTTGCTTC TTTGACCGAA ATCAATGTTT TGGAATAGAA 
ATCATCGATT ATCTCATTTA CTTTGCCTAA GTTATAAGAA TACTCCAGAC 
TTAGCCGAAC ACCTTCCCTG CTGGTGTTAA AAATCTCGGA CAACCTTTCA 
AAGATATTTC CTTTTCTGCC CACATCAAAA GCTTTTTGTG CGGCTTCTTC 
AATCTTGTAT TCCAAATCTA TTTCAGACAG GTCAACCTCT GCGGCCATGC 


>NC_017304.1:1856006:1856505
TGAGGCAGAC ATATCGGAAA GCTTTTTTGT AAAAAAAGGA GATGTATTTC 
TTCTTTGCAC CGACGGTCTT ACGAACATGG TTGAAAATGA GCGCATAAAA 
GATGTTATAA ACACTGAAAA CACACCTTCA AAAGCTGCAT CAAAGCTTAT 
AAACGAGGCA CTGGAAAACG GAGGATTTGA CAATATAACC TGCATTGTTG 
TTAAAATTGA AGACATCTTA TCATAAATTT GCAATATCAT AATTACAATT 
TATAATATTA TAATTACATC TTTCATTGTC TGTATACCGG ATTTGGTGCT 
ATAATTTTAT AGAAGCACTA TAAGATAAAT TGCCTTGGAG GTTCTGAAAT 
GCTCGTTTCT TCTGATGACT ATATAAAAAA ATACGAACCT TTGTGGGGAG 
CATGGTTTGT AGAATCCTTT ATCGGCGAAG GAAGCTATGG TAAAGTGTAT 
AAGATTTATA AAGAAGAGTG GGGCTTTAAA TACCAGTCTG CTTTAAAATT 


>NC_017304.1:1864414:1864913
ACGGAATCTC TTCTGTATAT GTAACCCTGA CTCTTACCAG ATCTCCCGGC 
CGCAGTATGC TTCCACCGCA TTCAAGATAA TCATACTTTA TGGTAAGAAC 
TTCATAATTC TCTTCCAAAT CATACAGCCA TTCAGTATCA CGCGGTTTTT 
CGTCCGTAAG CTGATCATAA TAGATAGGAG CCCCGTTTCT TAAATAATAC 
AGGCTGTATT TGTTAAGAAT GCTGTCCACT TTATCATAAG TAATCATGTC 
ATCATTAAAT TCTTTTCTGA TAATAGAATA TTTCCCAATA TTATCTTTTG 
TAATGAGAGT GTTGGCAGGT ATACCTCCGG AAGCCTTGAC AACAACAATA 
TCAACAGTAT CCTTTGCAGA ATCATTTACG CTGTTTAAAT AAATAAATGA 
ACCAATAATA ACCGCCACGC TTACAAATAT CGCCAACAAT TTTTTAGGAA 
GTTGATTGCC GGGCTTTATA CTTTTTATGC TGTTAATATC CATATTATCC 


>NC_017304.1:1873717:1874216
GGAATCTTAA CATGCTGCCA GTCCGTAGTT ACCGTTACAT AATTTGATAT 
TACTGTGGTA ACATCAATTT CAAGTCCGTA AACGCGTTCA TAAACCTTGT 
CCCTGAAACC AATAACAAAG TCTTCTCCGC CTTCCTTACC CTTGATGTCA 
AACTCAAGAT AACCGTTTTC GACATACTGG GAAAGGTCAT GGGTGTTCCA 
TCCTCTTAAT GTAAGAAGAG AAATCCACCA TCCTGACTGA ACGGTTGTCT 
GGACATTCAG TCTTAAAGTC GGCAAACCGT TATATGTAAC TGTGGTATCA 
ACCGGAAGGG TATCGCCGAT AGTTTCAAGC TCGCCCATAC CGCTTCCTGA 
CCATCCGACT ACAGGCGAAT CCTTGAAAAT TTGTACATCC AAAAGCTTCC 
TGTAGCCTTC AGGAGCAACT GTTTCGGCAC TTGCAGATAT CTGTGGAACG 
ACCATCGTAA ACATTATGGC AAGTACCAAA AGTAGCGATA ATCTTCTCTT 


>NC_017304.1:1875902:1876401
ACGGAAAACC AAGCGACAAA ATTGCAATTG CAACCTATGA AGGCAAAAGA 
ATAGCTTTTT TGCCCCGCCA CGGCAAAAAC CATCAATTTC CGCCTCATAT 
GATACCTTAC AGAGCAAATC TCTACGCTAT GAAAAAGCTT GGAGTAAAAA 
AAATACTGGC TCCCACATCC TCAGGAAGTC TCAGAGCCGA TATAAAGCCG 
GGAGATTTCG TTATCTGCGA TCAGTTTGTC GACAGGACAA CAGGACGTAA 
AGACACATTT TACGACGGGC CTGTAACCAA GCATATAAGC TCTGCTCATC 
CTTACTGCCC CGAGCTTAGA AAAATTGCAA TTCAGGTGGG CAAAGACCTT 
GGAATAACAA CCCACGAAAA AGGTACCGTG GTTGTCATCC AGGGACCGAG 
ATTTTCCACT GTGGCAGAGA GCAGATGGTT TAGCAAAATG GGCTGGGATG 
TAATTAACAT GACCCAGTAC CCTGAAGTTT ATCTGGCCAG GGAGCTGGGT 


>NC_017304.1:1879539:1880038
AATAAAAGAC TGCTATGTGC GGAAAAACAC CTCCCGCGAC ACAATATCTG 
ATAAAATAGA CAAAGTTGTC ACAAACCGGT GGCTGGCGTT TCCCATTTTT 
GCCGCCGTCA TATTCCTTGT CTATTTTATA TCAGTTACCA CTGTAGGAGG 
ATGGGCAACC GAATGGGTAA ATGATGTGTT GTTTGGTGAA ATCATTCCGA 
CTGCCGTGGA AAGCTTCTTA GAATCAGTCA ACTGTGCTGA CTGGCTGTCA 
TCTTTAATTG TTGACGGTAT AATCGCCGGT GTTGGATCCG TACTTGGTTT 
TCTGCCTCAA ATGATAGTAC TGTTTTTGTG CCTTTCACTC CTTGAAGATT 
GCGGATACAT GGCGCGAATT GCCTTTATCA TGGACAGAAT ATTTAGAAAA 
TTCGGCCTTT CCGGTAAATC CTTCATTCCG ATTATCATAG GAACGGGATG 
CGGTGTTCCG GGCATAATGG CTTCACGAAC TATCGAAAGC GAAGAAGACA 


>NC_017304.1:1885233:1885732
CCTGTGCGGG CCTTCAAATT TTACATGTTT TAAAAGGGCA CACGGTCTTT 
GGGAAATTAT GACCGAAGGC TCATCAGCTT CAATTTCTTC TTTTACGGTT 
TTTTCAAACT CTTTTATATT AAAAGGATCT ACAACCTTGA CCCTGTCAAT 
TCCAACGGCA TTGCAAAGCT TTACAAGATC CACCTGTTTT GTGGGTTCTC 
CCTTTATTGT AAAACCGGTT GTAGGATTGT GCTGATGACC TGTCATACCG 
GTAATGGAGT TGTCCAGTAT TATCACCGTG GAATTTCCTT TATTGTAAAC 
CACGTCAATA AGTCCGGTTA TTCCCGAATG CACAAATGTG GAATCTCCCA 
GTATGGCAAC AGTTTTTGTT CTAAACTCTC TGCCCCTTGC TTTTTCCATA 
CCGTGAGCCG CACCGATACT TGCACCCATA CAGATACAAG TATCCATCGC 
CTGGGTGGGC GGCAACGCTC CCAATGTGTA ACATCCGATG TCTCCGCTTA 


>NC_017304.1:190353:190852
ATGAAGAAAG AAATGAAGGA GGACAATATA AAAGTCATTG CTACCGGCGG 
TCTTGCGAGG CTTATTGCCA GTGAGTCCGA AACAATAGAT GAAATTAACG 
GACTTCTCAC GCTGGAGGGC CTGAGAATTA TATATGAAAG AAACAAGTAG 
TTTTTTATAA AATCATGCAT TTAAAGACTA TTGAACGCAT ATTCAGAAAC 
ACCGGTTTGC TTTCTGGATA TGCGTTCAAA ATATATCATG ATGATATATC 
ATGATGCAAT CTTTTTTCTT GTAAAATCAA GTTGTAAAGT GCGAAAGTGC 
TTATGATAAG AAGCGGAAAT GTCGGCATTG CAAATCTGCC TTCGCCGCCT 
TCCACAAGAG CTATCAGGAA AGACACGCCG ACAATCAAAA TATATGCAAA 
AGCGAAAATA AGCAGTGTTT TATGGCTGTC CGGCCTGTTT TCTCTTTTTC 
GCTGATTTAT GAAGAATACA AATGGTGCTG TTATGAAGGG GATTTGCAAT 


>NC_017304.1:1904718:1905217
CTTTTATGGT TTCCAGGTTG TCCGGAAGAA GATACCTATT GTCCGATATC 
ACCTCAATTT TGATAAAATT GCCGCACCCG GAAGCTCTGG CAAGCCGTGC 
AATTCTTACA GCCTCTTCGG CATTTCTTGC TCCGGATGTA TTTGGCATAA 
GAATACAGTC TTTGGGAATG TATCTTAGCA TGTTCTCCTC ATCAGAATCA 
AAGTCAATCC TTCTTAATGC CACAGTGACA ACCTGAGCTC CTGACATCCT 
TACAACATCA GGTATTATCC TGTTTGCGGG AAATTTACCG GTACCGATGA 
AAAGCCTGCT GATAATTTCC CTGCCCCCAA TAATCAATTT ATCATCCATT 
TTTATCCACC CCCTACAAAT CGCAGTACTT CAAGATTATC GTTTTCTTTC 
AAAACAACAC TGTCCCACTT TTCCCTCGGA AGAACCTCAT AGTTGTACTC 
AACAACTATG CTTTCCGGCT CAAGACCTTT GCTTTGGATC AAACCCACAA 


>NC_017304.1:1907040:1907539
AACAGGAGAA TAGTTTATCC CCAGATGATG TTCTGAATTG GTGGATATAT 
CTATGCAAGT AAGCAAATCG TCAAGCTGGG GGTATATGTC TTTTTCAAAA 
CCAAAAACAT CCCTCATAAA GCTTTCCAGT ACAAGGGAAA CACTGCGCTC 
AAAATTGCTA TTTTCTTTGT ACTTTGTCAG CAACGCAGGT ATTTCAGATT 
GTATGGGCAA TCCGGAATTT TTTGAAAAAC CTGCACCAAG TATTAATGTC 
GTCTTCATGT CATTTCCTCA TATCATCTTT TCTGATATAA TAAATTATGT 
AATACAGTTT TATTCTTTCA TAATAATGAA ACATTTATTA AACTTAAATG 
ACATCTTTAC ATAGAATTTT CTGTTGTCAA TTCTTCTGCC TTTTTTCAAT 
TGATTTTGTA CATATTTTAT GATAAAATTC ATTATTATTG GTGGAGGTGA 
TAAAAAAATA TGCCATGGCA AACTTGGGTT TATTTGCTAG CCGTTGTTGC 


>NC_017304.1:192323:192822
AAAAATATGT ACTTTTTTAG GGGAGGGGTT GTTTTAATGA AAAAAACAGC 
ATCATTTATT CTTGTTCTTT CATTGCTGCT GGCTTTTATT ATTCCGGCTG 
AAGGGGGGTT GGCAGCAGAA GGCAATTTAC TTTTCAACCC GGGCTTTGAA 
CTGGGAAGCA CCGAAGGATG GTATCCTTAC GGAGAGTGTA CCATTGAGGC 
GGTCGGTACG GAAGCGCACA GCGGAAATTA TAGCGTTTTT GTTACGGACA 
GGACTCAGGA TTGGAACGGT GTGGCCCAGG ACATGCTTGA CAAGCTGACC 
GTAGGCATGA CCTATCAGGT TTCGGCATGG GTCAAAGTTG CAGGGACAGG 
AAGTCATCAA GTCAAAATAT CCATGAAGAA GGTCGAAACC GGCAAGGAGC 
CGGTGTATGA CAACATTGCG TCAATTACCG TTGAGGGATC CGAATGGTAC 
AGACTGTCGG GTCCGTACAG TTATACCGGC ACGAATGTTA CAAACCTTGA 


>NC_017304.1:1925664:1926163
TTCTTCCTCA TACTGCCGCC AGGCATCGTC AAGGTTAGGG TCATTTCCCT 
GAATGTAGGT TTTTACTTTA CCCTGCCGGC AAAGGTTTAG CCACTCTTCC 
ACGCTATGCT TTGGCTGTGG AGAAGGGGGA GGAGTTAATT TGTCCAGTCT 
AAGCCTTAGT GCATCCCGTT CCCGATTCAA TGCATCAAAC TTCCTACTAG 
CTTCATGGTT TTTAGCAAAC CATTCCTGTT CTGCTTTTTT GAAAGCTGTC 
TTGGCATCCT CATAGGCTTT CCGGTACGGT TCTAGCTCCT TTTGAATAGC 
CTCCTTCTGC CGTTCTATTT CCTTCAGCTT AAATTCGATA TGCATTGCTT 
CGACTTTAGA TTGCTCTTCT TCCAGGAACT TTATATCCCT ATCAACTGCT 
GCAATTTGCT GCTGTAAAGA TTGCACCATC GCCAGGGCCT CTTGACGCTT 
ACCTTCGTCA CCTTTCAACA GGGCCTCTCG CTGTATTCCG CTAGCGCCTT 


>NC_017304.1:1928135:1928634
CGGACCCGGC GTTATATGAG GGAAATGGGC ATACATGGAT TCTGTCCTGG 
CCCCAACCTC AGCAAACGAA TACATGGTAA GAATTTGTAT CCATATCTGT 
TGAGAAACTT GAAAATTGAT CATCCTAATC AGGTATGGTC CATAGATGTG 
ACCTATTGCC GAATGAAACG CGGTTTCATG TATATGGTTG CAATAACAGA 
CTGGTATTCT CGGTATATTG TTGGGTTTGA ACTATCAAAC ACTCTTGATA 
AGACATTCGT CATAGAAGCA ATCCAAAAGG CCATAAAGCG ATATGGCAAG 
CCTGAAATCA TGAACAGTGA TCAAGGCTCA CAGTTTACCA GTGATGATTA 
CATAAATCTA TTAAAAAATA ACGGTATCAA AATATCTATG GATGGAAAAG 
GAAGAGCATT AGACAACCAA AGGATAGAAC GATTTTTCCG TTCCTACAAG 
TGGGAGAAAC TTTATCTTGA AGAGTGCGAA ACGGTACAAC AACTTAGACA 


>NC_017304.1:1935303:1935802
TTTGAAGATT CAACCTACAA ATGTGCTGTA AACCAGTTGG AACCCGGAGA 
CAAAGTATTG CTTTTCACAG ACGGCATTAT TGAAAGTCCT TCGGATTCAA 
GTGATGAAAG TTCTGACGGC AATCAAATTT TCGGCTATGA AAACATGGTT 
AAAGTTCTCG AAAGCTGCAA AAATGAACCT ATTTCAACTA CCATTGATAA 
AATAATGAAA GCCGTAAAAG ATTTCTCGGG CAATAGGTGT ACTGATGACA 
TGACGATATT AGGTGTTGAA GTCTTAAAAG AGAATTGAAA TTTTGGAGGT 
CAACTGGAGG TCAAAATGAG GAAAAATCTG CACATTAATG AGAATCTTCC 
GGAAGACATA TTGGAAAGCA TCGTTATTAG CTCAACGGAA TATGCCATTA 
TCGCTACTGA CATCCACAAC AGGATAATTA TCTGGAACAA GGGTGCTGAA 
CTCATTTACG GCTACTCAAA GGAAGAAATG CTGGGAAAGC AGTTTCCTCC 


>NC_017304.1:1945833:1946332
GACTTTAGTT CCAAAAGCTC CGCATGTCTT GTTGTATGTC TTCCTCTCTC 
AATTTTATCA CTGATCTCGC CCGTCTCCAT AACATATGAA TCCAAAATTT 
TGTTTAGTAT GGTAGACTTT CCCACTCCCG ACTGTCCGGC AAAAACAGTA 
GTCTTTCCTT CCAGCATTTT CGCCAGTTGT TCAAATCCCA CATTTAAAAC 
CGAACTGACA CATACTGTTT CAACTCCGGT ACCTTTATAG CAGTCGATTA 
TAACGTCCTT ATATCCTTCA TCCAAATCTA TTTTATTTAT GCAAATTATC 
GCATTTAATT CTTTTTGCAT TACGGTTATC AAAAGCTTAT CCAAAAGAAC 
AAAATCCGGC AACGGTGATT TCACCGAAAC AACCAAAGCT ATCTGGTTTA 
TATTTGCCAC CGCCGGTCTT ATCAACTGTA TTTTTCTTTC ACAAATTTCT 
TCAATATATC CTTTCTTTTT TTCTTCATCT ATAACCGATA TAACTACTTC 


>NC_017304.1:1948498:1948997
AATTTACACC TTGCTTTATA TACATCGGCC ATTCCTCCCC CGCCGATTTT 
CTCAATCAAT TCATACCTAT TTCCTAAAAT TTGACCAACC ATATTAAGCA 
CCTCTGCTTT TCATAGCATT ATCAAATTAC ACCTGACTCC CTGCTGTTTT 
GCCATTCTTC CATCAGTCGT TTATTACTAC AATAACCGTA ATGTTGTCTT 
CGCCGCCTTT TTCATTTGCC AATCGCACAA GTTCACTGCA TGACACTTCC 
GGGTCGTCAT TTTTCATAAT TACGTCCAAT ATTTCATCTT CTTTCAGCAT 
GTTTGTCAAC CCGTCAGTGC ACAAAACAAA AATATCTTTT TCCTTTACAT 
CAACGGTAAT TGTATCAATA AGAATATTTT CCTCACAGCC CAAGGCTCTC 
GTAATGATAT TTTTATTTGG ATGATTTTCA GCTTCTTCTC TTGTCAGCGA 
ACCGTTTTTA ATCAATTCCT CAATATATGA ATGATCAGTG GTAACCTTTT 


>NC_017304.1:1953535:1954034
CATTTTTTGT CCTTTATAAT ATGTAAACGC CACCGGCCAC GGATTTGTTC 
CCCTTACAAG ATTGTGAACA TCCCTTGCCG ATTTTGACCA GTTAATACAT 
CCAACAGTTT TGTCCAACAT AGGCGCATAT GTAGCTTGCT CGTGGGGCTG 
GGGAATCCTC TGGAGAGTAC TGTCCTCAAT CTTTTTTAAA GTTTCCCTAA 
GTACCTCCGC TCCAAGACAG GCAAGCTTGT CATGCAGTTC ACCTGCCGTC 
ATATCGTCGG ATATCTCTAT TTCGGCCTTA AGAAGCATAT CCCCTGTATC 
CATGCCGGCA TCGGTATACA TTGTCGTAAT TCCGGTAACC TTTTCTCCGT 
TTATAATAGC CCAGTTTATC GGAGCCGCTC CCCTGTATTT GGGAAGAAGC 
GAACCATGAA CATTTACGCA CCCATAGGGA GGTATGTCCA GAACTTCCTG 
GGGAAGGATT TTTCCATAAG CCGCGGTAAC AAGCAAATCG GGCCTAAGTT 


>NC_017304.1:1959094:1959593
TCTTAAAGAA AAAATTAATC GAATATCCTT GTTTTTCTCA ACACACCTTC 
CAAAAAACTG CTTACAAGAC CTACAAAAAA GCCCATTATA CAGCCTGATA 
CCAAAAGCAC CGGCAAAACC ACGGCAACCG CCAGGTCTTT CATAAAAACA 
GCTGCTACAA ATATCTGGCC GACATTGTGC GAAACCGCTC CAGCTATACT 
TATTCCCGTT ATACTGAATT TATCACGTCC TGATTTATAA AGAATCGACA 
TGACGACAGA GCTAAGCACT CCTCCCGTTA CACTGAACAG GAAAAGCATC 
CATCCCCCTC CGCCAAATAT AGATGAAAGA ACACACCTTG CAATTACCAC 
CGAAACTGCT TCCCTAAATC CAAAAAATAT GATAGTTATT ACGGTTATTA 
TATTGGCAAG TCCAAGCTTT ACTCCCGGCA CCGGCGAGGG AATTGGTATC 
CATGATTCAA CTATTGACAA AATCAAAGCC TGAGAAACAA ACAACCCCAG 


>NC_017304.1:1962078:1962577
GTGCAGGGAA TACAATATAA AAAGAGAAGA AGTTGACTTA AAGCTTATCG 
AGGCTTTACC AAAGATACTA AGCAATCTGA AAGACAAAAA TATCAACAAG 
GCCATGAAGT ATCTTACAAA CACTTTGAAG GTTGATGTTC TGTTGAACAG 
CGCGATAAGC AAGCTCAATG AAGACAGTGT AGAGCTCAAA GACGGACGGA 
AAATACCTAC CAAAACCCTT ATCTGGACTG CCGGTGTAAG GGCATGCTGT 
CTTAATGACA ATCTTTCTCT TGAAAAAGGA AGAGCGTGTA GGATAAAGGT 
GGATAAATAC GCCGCAACTC AATTTAAAAA TGTATATGCA GTGGGAGATG 
CCTCTTGTTT CGAGTACAAC GGACACACTC TCCCGGCGCT GGTTGAGGCG 
GCGCTGCAGA CCGGAAAGGG AGCTGCATTA AACGTCCTCA ATGATATCAG 
AGGCAAAGAA AGAGAGGAAA TAAAGCCCAA GCTCCACGGC GTCATGGTTT 


>NC_017304.1:1965525:1966024
CTCTTGCAAT TCTCACAACG TCATTGTTGT AATCGCCATA GGGTGGTCTG 
AACAGTTCCA CATCTTTTCC CGTGATTTTC TTCAATACTC TGTCACATTT 
TAATATTTCA CTTTTTATCG CCGAACTGTT AAGGCTCGAC ATTTTATAAT 
GGGAATAGGA ATGGTTTGCC ACGTCGTGTC CCTCATCCGC AATCATTTTT 
ACCTCATCGG GATTTTTCTC AGCCCACACC CCAATAATAA AAAAGGTTGC 
CTTAACATCA TGCTCCCTCA GGGTATTCAG AATGTCCGGT ATATCCTCAC 
TCCCCCAGGC GCAGTCAAAG GTAAGGGCAA CTTTCTTTTC GGGATAATCC 
ACAGAATAAA TGGGAATTTC TCTTTTTTGT TGAAATGCAC CTACAACGTC 
TTCCCGGGAA AAATAAACAA AGAATGAGAC AGCCAATACA ATAACTGCTA 
AAAAAGCATA TTTTATGAGA TTATTTACTT TCACAACATA AAACTTCATT 


>NC_017304.1:1981119:1981618
TCCGTATTCC TTGCATAAAT ATCCGTAAGC CTGATGTCCC ACAACAATAT 
CCTTTTTTGT ATACTTCGCC AGTTCTTCTC TGTATTCTCT GTCAAGATCG 
TCAAGCTTTT TGACATTGTC TTCAAAATTT TTTTCATAAT ATTCTTTGTT 
TTCAGGATCC GCTTTTACAA AAGCATCTTT TATTGCTTCC ATTTGCTTTT 
TGGCATTTTT GGGACTTAAC CACACATGAG GGTCGTATGC AAGGTCATCA 
TGACCGTCGG ATTCTTCCTC CGCATTTTCT TCATCATGAT AGTGGCCGCC 
ACGAAGAAGT TCTATATTTT TTGATGTTTC AACCACCACA AGTTCTTTGT 
TAGTTATAGA ACCCAGAACC TTTTCCACCC AAGGCTCCAT ACCCGCTCCG 
TTATATATAA ACACGTCAGC TTTCTCAATC TCAAGAATAT CTTTCGGTGA 
CGGTTCCCAG TGATGAGGTT CCGTTCCCGC AGGCATAATA TTGACAAGGT 


>NC_017304.1:2003933:2004432
CAATAATTCT TTGATTTTCA TAATAATCAG TCGTAACGGA AAGCAGCTGT 
TTGGCTTCAT TCCAGGTCAC TTTTGCTCCC ACTTTTGAAA ACTCGGCAAC 
CGGCACATAA ATATAAGGGT ATTGGGCATT TGCCGGCTTA TAGTTAAGTA 
CAGGATACAG GCCTGTGTTT ATATCAACAC CGTTTACCAA TACAGGCTGG 
GTAACTATCT GTAATGTCGC CTGGGCAACG GGAATGCAGA TTTGTTGTCC 
AATATAAAGC CAATTTGGAT TTATTCCCGG ATTTGCTGAT AATATCGCCT 
GATAGGTTGT ATTATATTTT GATGCTATTT TGTACAGCGT ATCGCCGGAT 
TGAACTGTAA TAGGTTATGT TTCCTGTCGG ACAAGGCATC TAAATTCAAC 
TCCTGAACAT AATATCCATA CTGCATAATA TAAAATAAAA AGTAAAATGA 
CATAAGACTT TATAAAATCA TAAAAAATAT TCATAAATAA AAGTTCAACT 


>NC_017304.1:2012028:2012527
AGTCAACAAC GAGGTTGTTT TCATTGCGTA TCGGTTTAAC CTTTGCATAT 
TTTATCGCGC TAAGGGAGTC TGCCACCACA GACAAACCGG CTATTCCGCA 
TGCCATCGTC CTGAACACGT CTTTGTCATG CAATGCCATC TGCAGCGCCT 
CATAGGCATA TTTGTCATGC ATGTAGTGAA TTATATTGAG GGTGTTCATA 
TAAAGCCTTG CCACCCAGTC AAGCACCATG TCAAACCTCT TCATTACGTC 
CTCGTAATCA AGGTATTCGG TTTCCACCGG TGCAAACATC GGAGCAATCT 
GTTCTCCCGT CATTTCATCC TTTCCGCCGT TAATAGCGTA AAGAAGAGCT 
TTTGCAAGAT TGCATCTTGC ACCGAAGAAC TGCATCTGTT TTCCAATTCT 
CATAGCAGAA ACACAGCATG CTATTCCATA ATCGTCTCCC CAGTGTTTCC 
TCATTATGTC GTCGCTTTCA TACTGGATGG AGCTTGAATG AATTGATACC 


>NC_017304.1:2028732:2029231
CTATCTCAGT ATCCACTTCA TTTTTCAACA GATTGTTGTA AAACAGATCA 
AGAACTTTGG ACTGCGGCTG CTCATTATCA TCATTTGTCG CAGCAATCAG 
CTTTTCAGAA GGTTTTTGGA TTTGCTCATA AATCTTATTG ATTTTCTCCT 
CCATGCCAAT TATTTTATTC TCTAAAAGAT GTATTTTTTC CTCTTTTTCG 
TCAAATTTAC TTCTTAAATT TTCATTATAA CTCAAATTAC CACCTGATAC 
GACATCATAT CCTCTGTCAT TTTTTCCTCT GCTTTCATAA GCTGTTCTTC 
TGGAATTTGT ACCATAATTG TCATCCACGG AAGCCAGAAC CTCAACCAAA 
GGTTTTGAAA ACATTTTGAA AAAACCTTTC TGCCTTATCT TTCTGGTGTT 
TAATATTATG GCGTCACTGC CAAGATCCAT TTTTACTTTT AACAAAGCTT 
CCTGAGTATC TTTTCCAATG TATCTTCTGA TTTTCATTTC AGATGCTCAC 


>NC_017304.1:2029545:2030044
TTGGAAATTG CCCTTCCAAG AGCTTGTCTT ACATATTCCG TCAACATGTC 
GGTGTCATGG GTAATCGGCG CATAATCTGC CAAAGTTTCC AGTATTGTTA 
CAATATCCCT TACCGATACA CCTTCTTTTA ACAAGTTTGC AATTACTTTC 
TGAATTTCTC CGATTGTCAT TACTTTCGGA ACAAGCTCTT CCACTATGGC 
AGGATAATTT TCTTTCACCT TGTCAATAAT TGTCTGAACT TCCTGTCTTC 
CTGTCAGTTC ATGGGCATGG GCTTTAATTA CTTCAGTCAA ATGAGTTGCA 
ATTATGGATG GCGGATCAAC CACAGTATAT CCCAGCATTT CAGCCTTGTC 
TCTTTGTGCT TCGGTTATCC ACACGGCTGG CAAACCAAAT GCCGGTTCCG 
TTGTCTTGAT CCCCTCTATC TCCTCTTCCA CAAATCCCGG ACTCATTGCA 
AGATAGTGGT CAAGCATTAA TTCGCCACCG GCCACCTCAA CTCCTTTTAT 


>NC_017304.1:2061335:2061834
TAAGCAATAA GACATGTACT TGCCAAAACG ACTATCACCA AAATACACAG 
CCATTTTTTC ATCATATGCA CCCCGTTCAT TTATTGTGTA TTTTCAGATA 
ATTATACCAT GTTGTACAAA TCAAGTCATT GTAACATGCC GCCTTAATTA 
AGCAGTAACA TCCGATTCGT CAAAGAATTT CTTGATTTTG CCAAGGCTTG 
CGTTGAGTTT TTGATTCTGA CTCAATATGG CATTCACATA TACATTCTTT 
ATATCGTCAT ATTTTGTTAA TATCTTTACT AACCTGTCCA CTTCCGCTTT 
TATAATATAA AAGTCAATTT CAACAAGATT TTTAAGAAGG GAATTGTATA 
TCGGAGATTG AAGAACCCTG TCCGACATTT CATTTATTGA ATTGACAGCC 
TTAATAAACC TTGAGCGGCT TTTTGACGGA TGATAAACAT CTCTCTTTAA 
ATCCTCTGCT GTCTCAAGCT GCCTTTTGGA AAGCTGTTCC AGCCGTCTTA 


>NC_017304.1:206383:206882
GATACAATAC TGAATCAAAA AGGCAAGGAT GTAATATGCA TTTATGTTGC 
CATAGGTCAA AAAGCTTCTT CGGTTGCCGA GGTGATAAAC ACCCTCGAGG 
AAGGAGGGGC CATGGAATAT ACGGTGGTGG TGTCTTCCAC GGCCAGTGAG 
ATGCCAACAC TGCAGTATAT AGCACCTTAT GCCGGCTGTT CCATTGCGGA 
AGAGTTTATG TACAATGATC ACAAAGATGT ATTGATAGTG TATGACGACC 
TGTCCAAACA TGCCGTTGCA TACAGGGCAA TGTCGCTGCT TTTAAGAAGG 
CCGCCGGGAA GAGAGGCTTA TCCCGGTGAC GTGTTTTATC TTCATTCGAG 
ACTGCTGGAG AGGGCGGCCC AGCTTAGTGA CGAACTGGGA GGCGGTTCGA 
TAACCGCATT GCCCATAATT GAGACCCAGG TGGGTGATGT TTCTGCATAC 
ATTCCGACCA ACGTAATATC CATAACCGAC GGACAGATAT ATCTTGAAAC 


>NC_017304.1:2084432:2084931
TTTCTCGCAG GAGTTCCTGT ATAATTACTC TCTTCTATCT TCAATTCCTG 
ATAACTCCAG TCGTCGGTCG GATCCCAACT GTTGCCCCAT GTGTATGTAC 
CCAACGCAAA CTGGTATTTT TTATTGGAAT TAGCGATTGC AAATCCTTCC 
CACGATATTT CCACATAGTA AATATTATCT TTATAATGGT GAGGACCTGT 
AAGTTTGGCC GCATAATCCG TCTCTGCCGC TGTCTGGTCA TAAAGCTGTC 
TTATCTCCAT CTTGTCAGGG TCAACCGATG ACATCCCCGT GGCATCGAAG 
AAGTACCTGA CGGAAATATT CTTTGACGGT TTCCTTGAAT CCGAACGTAC 
ATACAAAGTG ACTTCAGTTG CTTTTGGTCC ATCGCTTTGT ACTATGTCCA 
CACCAAATGC TTCTACCCAA TAGGAACCTC CGTTGTCAGG GTCCGATATC 
TCGACCTTCG GCGGGAAATT AGGTGTAATC TCCATTGAAG GATCCCCAAA 


>NC_017304.1:2088678:2089177
GAACATAATC AACATTTGGA ACTCCATTGA CTTTAAACTC TTTGCGGGCC 
GCTTCAAATT TCTTTGCCGT GCAGGGCATA ACTGCAACAT GCACCAACCG 
TTTGCTGGAA GTTGAATATT CCTCTTTTAT TATGGAGGCA AACATCTGCA 
TCGGTGAACG GCATGTGGAA ACATGGGGCA AAAGCTCGGG ATAGAACTTT 
TCGCAGTAGT TTACCCATGC AGGACAGCAT GACGTAAAAA GAGGCATGTC 
ATTTTTTCCT TCTCTAATAC GCCTTAGCAG TTCTGCCGAT TCTTCCAGAA 
CCGTCAAATC CGCCCCGGTT GACGTGTCAA ATATATCATC AAATCCCATG 
CGCCGCAGTG CCGCCACAAT TTTTCCTATG GCATTTTCTC CGTCATTTAA 
GCCAAGTTCT TTTCCTAAAG CAACACGGAC AGCAGGAGCT ATCTGCACCG 
ATACCCGGGT ATTTTTATCA TAGATTTCCT TCCATACTTT CTGTGTATCA 


>NC_017304.1:2089769:2090268
GGAATTCCGT CTATCAACAT ATACTCTCTG TTATCCATCT CTTCAGCCCT 
CCAATATTGC GTGGAATGCA CAAGTTTCAA TACATGCACC GCACTTGATA 
CATTTGCTTT GATCTATAAC AAAAGGCTCT TTAACTTTTC CTGTTATTGC 
GCCCACAGGA CAACTTCTTG CACACTTTGA GCAGCCTTTG CACAAAGAAG 
CATCAATAGT AATGGTTTTA AGCTTCTGAC AATTTCCTGT GGGACATCTC 
TTGTCATAAA TATGTGCTTC ATATTCTTCT CTAAAATTCT TAATCGTACT 
TACAACAGGA AATGCTGCAG CTTTGCCAAG TCCGCAAAGT GCCGTTGCTG 
AAATGGTGTC CGCCAATTCC AAAAGAAGTT CTATGTCACC GTCCTGGCCG 
TTTCCTTCTA CAATCCTTTC CAAAATCTCC AGCATTCTCT TTGTACCTTC 
GCGGCAGGGA ACACATTTTC CGCAGGACTC ATTCTGGGTA AAATTCATAA 


>NC_017304.1:2092378:2092877
CGTCATTTTT GCTGTGCCAC TCGTTATAAA GAATGTTTTT CCCAATATAA 
TCCTTTGCAT ATTCCAGAAC CCGGCTTATT GTCAACACGC CCTCTGTCAC 
AAGATCAACT CCTTCAATCC TGGCAATGGG CGGAATTCTC GGGTCAATAT 
AATCAATGGT CGTTTCAAGC TCCTTGCCCA AAAACTTCGC TGCAAGCGTT 
GATGTGGTAC CGCCACATAC AATATGTCTT CCCTGTTTTG CAAAAAACAG 
AGACATCATA TTATGGACAT CTTCAGGATT CTGCGGCGGA CCAAACATCA 
GATTGACTAC TTGTCTTTTT CTAATCTTAA TTGCTGCAAT GGTTGTATCA 
TCTCCGGGCA TGTTTGCATA CAGGTTGTTG CAAGTATCAA TCAAAAGAGA 
TGTAAGAGCA TTGGCAGAAA GGCTTTTGTC ATAATGAGAC TCAATAAACT 
CAATAATATT CTCCCTTTGC CAGCCGTAAT TTAAAGTCTG GCCGACTCCC 


>NC_017304.1:2107836:2108335
ACTTGGGTGC AGTAAGTTTT ACAGTAGGTT TCACAATTAC CTTAACAAGT 
ACAGGAGTTA CCGGTGACTC AATTCTTCTT CCGTCAGACA GCACTGCAAC 
CGCTTTAAGG TTATATGCTC CGACAGCGGC TCCTGTTATC TTTGCTGTGT 
AAGGTGCAGT TGTGTCACTG GAAATAAGCG TATCTCCATT GTAAAACTCT 
ACTTTGCTTA CAGGAGTTTT TGATTTAACA GTTGCGCTTA TATTAATGTC 
TTTACCGGCT TCAAATCTTT CTCCTGCAAC AGGCGAATCA ATAGTTACCT 
TATCGGTTTC ACTGTCTGTG TACTGCTCGT CAAGATAAGC TGTAACCCAT 
GCAAACGGAG CATTCCAGTT AACAGTTATC TCGTTGGTTG ACCATGAGTC 
TGTATGGTCG ATAAAACATT TCTGTGGCGG TGTATCCTTC TTAACGGCCG 
CATTTATTGT CGGGTCCTCG AAACGGGAGT TCGGACCGCC GGAAATTATA 


>NC_017304.1:2123850:2124349
ATTTACAAAA TCATTAACAT TTGCTTTGGG ATATATTCCT TGAGACCATT 
GATACAGCAA TTCTGTTGAA ATAGGTATTC TCAAAAAATT TATTCCTCTG 
TCCGCCATAC CCTTGAGGGC TTCTCTCATA TTGCAGCTCC ATACTCCGTC 
AAACACATTG GTACCGGTAT TGAATCCAAA CCAGTTGCAG CCGGTCAGCC 
AGACCTGATT ACCGTACATG TCCACTATTT TGTTACCTTC AACATGCAGC 
CAGTCGTCAT TGTTCGGATC GGCCGCAACA GTCGGTGACT TAAAGGACAC 
TGTAGGTAAC AAAGCTACAG CCAATACAAT CAATCCCAAC AACAAGGCCT 
TAACCTTTCT CAATTCTATT ACCTCCTTTA GAAAATTTTG TTAACATATT 
TTAATAGTTA AATTTGTTGA CATAAATAAG TTTCACTGGA ACCAATCATG 
GTTCTCTTCC CCATTTTAAA ATGCCGGAAA TATACGCTGT AATTCTGTCC 


>NC_017304.1:2126859:2127358
CAATATATCA GTCAACTGGA AGTCTACTAC CAAGTCGACA AATTCCTTGG 
TTCTGAAATT ATAAATATAC AGAATCTTTT TATTGGTATA TTTTGTCTTT 
GGTGCCTTCT CAATTCCGTA CACAATATAG TAGTCACCTT TTGCCTTTAC 
AACTTTGTCA ACGTCAAAAT AATCCCTTAA AAGCTCGCTG TTTCTGGAGT 
TTATGCAATG GAAGGAATCC ACTTTGGTGT CGGTATCAAC TCCTGATGTA 
AATATAAGAT CGCCAATTTT TTCCCAGTAA TTGACCTGGA AGTTGCTCAA 
CAGCTCCTTA AACTCATTTG AATAAAGATA AACTTTGTTT CTCTTTATAT 
CCGCTTCATT ACCGCTTATA GCCAGACTTC CATTCAATTC GTCCCATGCT 
TTGGTCTCCA TTCCAAGTAC CAGGTTTCTG ATTCTCAAAT TAGGAGACGA 
AACATTCTGA TCATATATCA ACAAAGCCTG TCTCTTCTTC TCGGTTATTC 


>NC_017304.1:2141670:2142169
TGTCACATAT ACACCGATTT TTACCCTGTC TACATTTATA CCGGAAAGTC 
TTGCAGCATT TTCATTGCTT CCGACGTAGT ATATATTCCT GCATATCTTT 
GAATACTTCA TAAAGATAAA TGCAATCGCC GAAATTATTA TAAATATGAT 
GAAGAGAACG GGTATTCCAA AAACTGATCC TGTCGCAAAG AAGCGGAACG 
ATTGAGGTAA ATATCCTGAA ACAGAAAGCG GTGAACCTGT TGTTATAATG 
TAAGCCATAC CCCGCGCAAG ATTTTCCATA CCCAATGTAA CAATGAAGGG 
CGGCAAACCT ATTTTTGAAA TCATAAAACC ATTGAAAAGA CCTACAACCA 
AGCCACTTGC AATACTTGCA ATACAAGCAA CCCCAATATT AACCCCCTGC 
AACGCCAGGT AACCGGTTAT CACACATGTC ATGGCAGCCA CACTTCCAAC 
ACTCAGTTCT ATTCCACCCA AAATCAACGC CATCGTAAGA CCAATCGCAA 


>NC_017304.1:2165640:2166139
GGTGGGAACA GCTATCACGG GTTTGTCCAC AAGGCCGCTG ACCACACTTG 
CCAGGGCTCC CTCCATTCCC GCCACCACTA TAAGTACATT TGCGGCGCGG 
ATTACGTCCA ACCGTGCAAA AAGCCTGTGA ATGCCTGCCA CACCGACATC 
ATAAACCCGC TCAACACTGT TTCCCATTAT TTCACATGTA ACCGCAGCCT 
CCTCGGCTAC CGGGATATCC GCCGTTCCTG CCGTTACGAC TGCAATCATC 
TTGTCAACTT TCGGAATATC CCTTTTCTTT ACAACCACAA TTCTTGCCTG 
TTCGTAGTAT ACAGCATCGT CGGTAATTTC CCTGATGGCT TCAAAGCACT 
TGATGTCGGC CCGTGTGGCC ATTATGTTGT TATTTTTCTC CATCAGTTTT 
TCAACTATCT TTTTGACCTG CTCCACAGTT TTTCCCTGAC AATAAATCAC 
CTCAGGGTAT CCGTTACGAA TATTTCTGTG CTCATCAACT TTTGCAAAAC 


>NC_017304.1:2169154:2169653
GGTCCTCTTG ACATTTGCAT CAATGAATCC GAATTTTTGA TTGATGCCTC 
TGCCGGAGAA CTGTTAAGAC TTTTTGGCGG AAACAATGCA GAACTTCTTA 
CAAATTATGC CGCGAATTAT TATGCACCTT ACGGCACCAA AAACACAAAG 
ATATTAAACA CCAGTGCAAA AATTGAAAAT GACATAATCT ATATCTACAG 
ATTGATAAAT TTCCTGGGCG AAGGTCAAAG GCACAAACTC GGTTATTCTG 
TCGACATAAT AAGAGACGGC AAAATTTACT CCCTGTTTTT GTCTGTCAGT 
GATTATTTAT GCACCGACGG AAGCCTTGCA GACAAGGAAC TTTCCAAAGC 
CATAAATACC ATAGTGAACT CCTTTACTTT GGAAGAAACA GAGGAATATC 
TGAAAAGAAA ATCCGCCGGT GAGACTCGAA ATCAGAAAGT AGTTTTCCTG 
GAAAACTGCT TCAAGTTAAT TCTTGGAAGG TCAACAACCC TCACCCATGC 


>NC_017304.1:2169609:2170108
CTGCTTCAAG TTAATTCTTG GAAGGTCAAC AACCCTCACC CATGCAAAGA 
CACTGAATTC AAACGATGAT ATTCTTATTC AGTTAAGCAA CTGTAAAGAA 
GCGGGAACTT ACAGGTTAAA GTTTGATTAT GAAAATAAAA ATTTCGAAAT 
TATAAGTGTC ATCCTTCAAA AGGATGCTGT AAAATCTTCA GAACCAAAAC 
TTAAAGAAAT GTATGGCAGC AAATTGATTC ACCGTATTAC CCCTGATTAT 
GACAACATGA CAGTAACAAT CCGGTATTCC GACGGAATTG ATATGCCTGT 
TTTGGAAAAA AGCTATTTTA TCGACGTACT GCCGTCCGAA GACGGATTTG 
ACATCTTCCT TGCAAGAAAC TACACTTATT CAGAGCTTAA AAGCAAGTGT 
ACTTCCTATC TCGAAAACTA CCTACTGACC AATGTGGAAG TACAATTTCC 
AAAAGAATAT AATCAACCGG TAAAATATTC AAGCAAAGGC AGATATGAAG 


>NC_017304.1:2195435:2195934
TTGCGGCAAA CCGCAAATGA ACTTGTTCTC ATCGATGTTT TCAAGGAAAA 
AGCCATAGGC GAGGCTATGG ATATTAACCA CGGTCTTCCA TTTATGGGAC 
AGATGTCATT GTATGCCGGT GATTATTCCG ACGTTAAAGA CTGTGATGTT 
ATCGTAGTCA CGGCCGGAGC CAACAGAAAA CCTGGTGAAA CACGTCTTGA 
CCTTGCAAAG AAAAACGTTA TGATTGCAAA AGAAGTAACT CAAAACATCA 
TGAAGTATTA CAACCATGGT GTAATACTTG TAGTATCCAA TCCTGTTGAC 
ATTATAACTT ATATGATCCA AAAATGGTCA GGCCTCCCTG TGGGAAAAGT 
TATAGGTTCA GGTACCGTAC TTGACAGTAT CAGATTCAGA TACTTGTTAA 
GCGAAAAATT GGGCGTTGAC GTAAAGAATG TACACGGCTA CATAATAGGC 
GAACACGGTG ATTCACAGCT TCCGTTGTGG AGCTGCACAC ATATCGCCGG 


>NC_017304.1:2201963:2202462
ACAGCCTGTA CCTCCACAAA CCAGAACATG TGCTCTATAT AATTGCATTT 
ATAACCCTCC TTAACAAAAA TCGAAACTAA CTATTTGTCC GCCTCTGCGA 
TGGTATACTC AGTACATACC CTTCCATTGA CTATGTGCTC AGCAACAACA 
CGGGCAACCT TTTCAGGAGT CATTTTTACA TATGTTACCT TGCTGCCGTC 
CTTGTCAATT ACCTCAACAA TAGGTTCAAG TTTACACATT CCGATACATC 
CTGTCATAGT AACCGCTACA TTGGTCAAAT TCCTCTTGTT TAATTCTTCA 
ACAAACGCAT TCATAACCGG TCTTGCTCCG GCAGCGATAC CACATGTGGC 
CATACCCACA ACAACTCTGA TGTCATGATT GCTGGTCCTC AAATTTATTT 
GATCAAGAGT CCTCTTTCTT ATTTCTTCTA ATTCAGCCAA GGATTTCATC 
TAATATCCCT CCAAAAATAG TCTTTACACC ATCATTTACA TACTCGCCAA 


>NC_017304.1:2215932:2216431
AGCGTAAACC TTATGATCTC GCCAACCGAT CTTACTCCCC TTTTATCCAC 
TGCCCAAAAA TAAAAGTCGT GATCGCCGTC TTTAAGATTG AAAGGTGATA 
AATCTATAGT TCCGCTTATC TCCTGCCAGG TTCCGTCGGA TATAATGGAA 
TTCTCATTCA GAAGATTTCC TGTCATGCTT TCATCGTAAC TGTCAAAGCT 
AAAGAACAAT TTCAGCTCAT CACCTATGTT TTCATCTCTG ACATAACCCT 
GAACATTAAT CTTACCATTA GTAATCATGC CTCGTTTCGG CTCAGTAAGA 
TACACTTCTG GACGAACATT TTCCGTATAT TTGATTGTTA CTGTATATTG 
GTAAAATTTG CAGTTTTCTT TAGTTACACT ACCTTGATAT TTTACCCAGT 
ACAGTCCTTT TGCCTCATCA TAACCAGAAT CTATTTTCGT AAGGATTCCT 
TCATAGCCGT CAACATTATA GGATGTTTTC TCATCAAAAA TACCTTTATC 


>NC_017304.1:223120:223619
AAGTATAAAA TTGAACCGGA ATTAAATATC TGTATTACCG GATATTTTGA 
GGGAAGGATG GATTACAAAA ATTTAAACAA AGTGAGCAAA AAAATACTCA 
AAAGTGCAGA TGCCAAAAAG GTAAACGGTA TTGCGGAGAA CAATTTGATA 
AGTGTTTCGG CTTTTGCACC GGGTATTGAC AATTCAATAT TGGTAAACGG 
CAAAAAGGTG AATATGAATC TTGCAATCAG GTATAATTCT TATGAAGACA 
GGACATACAT ATGGCTTGCT ACACCTGTAA TAACCGTTGA ATATTGATGC 
AGGAAGCCGC GCAAGGTCAA TACAAAAGAT AAATTACAAA AAAAACGAAA 
GGAAGAATCA ACGTGCCCAA ATTAATTGTA ACTGAAACAA AGCCTTTACA 
TGGAAAGGTG AGAATCAGCG GCGCAAAGAA TTCTGTACTG CCTATTATTG 
CCGCCTCAAT ATTAGGGGAC AGTGAAAGTG TTATTGAGGA AGTTCCGGAT 


>NC_017304.1:2232310:2232809
ACAGCCGAAA TCCGCTTTAT GCTTTTATTT TCCTTCTGTA TAACTTCATT 
ATTGGGCACA AGTATTTTTT GCCCCGGATG CATTCCATCT TTTATCGGAA 
CCTTTTTGAA AGAGCAATCG TCGGTCATTA CAATGGCTTC GTTTCCTTCT 
ATCTTAATGA TTACTCCTAT GTTATCCATG ATACTTTCCC TCCCTTTCGA 
AGCCCTGCAC ATACTCTTTG AGATCGTATA GATTACTTCG TAAAATCAGG 
CTGACAGCAA TTATAAATTT CCTGTTCCTC TGAATCGTCT TGTGATTTAC 
TTTTATTCGG CTTAATACTT CTTTCATGGG TATGTACTTC TTTTCGACCA 
GCTTTCTGAA CATATTGTCA TCATCAGCAA TTATTCTTGC GATTTTTATC 
AATAAAAGCC TTGAATCCTT ATGTTTCGGA GAGGATAACA CCAAGTCTTC 
CAGGGAAATT CCAAATTCCT TTAAGCTTTT CTCAAAGCTG ACCAGTTCCT 


>NC_017304.1:2241592:2242091
TACTTCCGAA GTTGTCTCTT TGTATCTTCT CTCCATACTG TTTATAATTC 
CCGGGAAGCT TGCCATGAAT GTTCCTTTTT CATTTTCCCT TTCATATTCT 
ATTTTAATTT TTTCCCCGTT GGTGCCATAG AGTATAATGT CAAGAATATG 
CGGGGGAAGC TCCTCAACAG GGGTATCCAC GCTGAAATTA TAATGTTTTG 
CAAGAGCGTC TATATACATT CTGGCATAGC TTTCATCATT TGCTATATTC 
CATCCTGACG CCCTGACGGC TCCCTGGGCC AAAGAAAGTT TTTTGTCCGG 
TATGACAAGG TCAGGGTCTA TCCTCATAAG AGAGCCCAGA CCAGTACATT 
CGGGACAGGC ACCGTAAGGA TTGTTGAAAG AAAACATTCT GGGCGTTATT 
TCCTCCATGC TCACGTTACA TTCGGTACAT GCAAAGTTTT GGCTTAGGAG 
CATCTCCTTT CCGCCTATGA CATCAACCAC AAGTATGCCG TTGCTTAAGC 


>NC_017304.1:2255289:2255788
CCTACAACAA TTTGAGTTCC CTGACCAACC GCTACTGAAA AAACCATTAC 
AAAATACATA ATGTTTAAAG TGTATACCCT GGTTGTAAGG GCAACCTTTC 
CCAATACCGT TATAATACGG GTAATGGTAA GCTGAGATGC TTCGTAAGCA 
ATTCCTTCAC CCGCAGAAGG AAGTCCGATT TTCAATATAT CCCTTAAAAT 
CTCCCACGGC AGCGGCACAA GGTCCCGGAA AGAAAATTTT TGATTAAGTC 
CTGTCAGCAT TACAATCAGC ATAGCAACAA CACCGACAGC CTGGCTTATT 
ACAGTTGCAA TGGCAACACC GGTCACTCCC ATTTTCGGCG CCCCCAGCAG 
TCCATACAGG AAAATACTGT TTCCAATAAT ATTAAGGATA TTCATGCCGA 
CAGAAATGTA CATGGTTATC CTGGTGTTGC CATAGCTTCT GATTATTGCA 
GACAAAGTGG CTATCAATGC CTGGGTAAAA GAAAATCCTC CGACAATTCC 


>NC_017304.1:2267631:2268130
TCATTACTGT CATTTATAGT ATCATTAAAA TTTACTCATT ACCATATATA 
CTTTTCATTA AAATTTCAAT TCCATTTCAT TTCTCCGAAA TTAGTTTTTT 
TATTTCCAAT TCCATCATAT TATTTTTTTC ATGCTCAATA AAATGATTTA 
TTATAGTCAT TCTATACCCT TTAACTTTGC ATACAAAATT ACATAAGTTC 
AAATAATACT TCAGTGGTAA AAAGAATAAT AAAATGAAAG GAAGGTGAAG 
TCCACATGTC AGCTTATAAA CAAGCCAACA GACTAATCCA TGAGAAATCC 
CCTTACCTGC TGCAGCATGC ATATAACCCT GTAGACTGGT ATCCCTGGTG 
TGATGAGGCA TTTGAAAAAG CCAAACGGGA AAACAAGCCC ATCTTCCTCT 
CCATAGGCTA TTCCACCTGC CACTGGTGCC ATGTGATGGA GAGTGAATCC 
TTTGAAGATG AAGAAGTTGC CGAAATTCTA AACAAAAACT TTGTTTCCAT 


>NC_017304.1:2270305:2270804
TCCTTGGCCA AATGGGTTAC AAATATCAAA GGAACGGCGT CCTTTCCCCT 
GTCCTTCTGA ATTACCGATG CTATACTCAC TCCGTGTTTG CCAAAGCATC 
CGGCAATTTT GGCAAGAACT CCCGGCTTGT CCTTTACCGT AAGTCTGACA 
AAAAATTCGC TTTCCCAGTC ATCATTGAAT TTTATCTTCT CAGCTGAGCC 
TTCTTCGTCA TTGTAAAAAC TGATATATCT GTGCTTGTCC TTCTGATGGC 
ATGCAGTAAT TATATCCGAC ACAATTGCAC TTCCCGTAGG AAGGTCCCCG 
GCTCCTCTGC CGTACAGCAT TATATTCCCC ACGGCGTCCC CTTTAAGGAA 
CACTGCATTA AAGGAATGCC TTACAGCAGC CAAAGGATGG TCAAGAGGTA 
TAAATGTCGG ATGCACTCTT ACTTCGATGG TATTGTTGCG CTTTTTGGCA 
ATGGCAAGAA GACGGATTGC AAACCCCAGC TCCCTGCCGT ATTCAATATC 


>NC_017304.1:2280324:2280823
ATACCTTCAA AAGTTTTCCT GATTTCTTTA AGAAAATCCT CAGTATTTAC 
TATTTTCTTC TCCGGAACTT CTGAAAGCGA AGCAAGATCC TTTGTCATTA 
CACCATTTTC TATTGTCTGA ACAGATGCTT GTTCAAGCTT GGTTGCAAAA 
TCAACAAGCT CTTTTATGCC ATCCAGCTCG CCGCGTTTCT TTAATGCACC 
CGTCCATGCA AATATGGTTG CCATTGAGTT GGTGGATGTC TCTTCTCCTT 
TAAGGTGCTT GTAATAATGT CTTGTAACAG TTCCATGTGC TGCTTCAAAC 
TCATACTTTC CGTCGGGTGA AACCAGAACT GACGTCATCA TTGCAAGACT 
TCCAAAGGCA GAAGCCACCA TATCGGACAT GACATCACCG TCATAATTCT 
TGCATGCCCA AACCATGCCG CCTTCAGATC TTATAATACG TGCCACAGCA 
TCGTCTATCA GAGTGTAGAA ATATTGCAAA TTCTTGGCTT CGAATTTTTC 


>NC_017304.1:2286790:2287289
TAAATATTTA CAACTAAAAC AAATTGTCAT GTTAATGTTC TTCTGCTATA 
CTCTGTTAAA CCAAGTCCAC GGTTCAACTT CAGGAGGTTC ACATGAAAAA 
ATCATTTCCT GTTTTAAAAC GGGATGAACA AAGGCAATTT CACTTGACCA 
TAAAGCTATC TGCTGTCCGG GTTTGTTCAC GCCATGGCCG TACTTCTGAT 
CGCCGTACAA CGGATGACCT ATATTGGCCA GTTGGACCCT GATCTGGTGA 
GGACGTCCTG TGTGCAAACT GACTTTTACC AAACTGAAAC CGTTATAAAT 
CCCCTCTACC TTGTAATCCA AAACCGCCAG CTTGCCTCCC GGCGTGTCTT 
CTTTGACCAC GCTTACCGTA TTGTTCCTGG TGTCTTTTAA CAGATAATTC 
TCAAGTCTTC CTTCAAGCTT GTCCAAAATT CCGTGAACAA CTGCCAAATA 
TACCTTTTTA AATTGTCTGG TGCGTACCTG GTCTGAAAGT CTTGATGCGG 


>NC_017304.1:2287584:2288083
AGATGAAACA GGTATCCCCA CTTCACCGCA GGTAACAACA CCTCCAAATC 
TTTTCACCAC TGTCATTTTA AGTATATTGG CAAGAACTGT AGGTGAAAAA 
CCTGCAGTAT ATGAATTTAT GAGAAAAAAC AAAGGTTTTG GAGACAAAAC 
GTCAATGCAT TGTTCAACAA ACCCATAAAG CTCATCCTCT ATCTTCCACA 
CTTCCCCCCG GGGTCCTCTT CCATATGAAG GAGGATCCAT AATTACGGCA 
TCGTACTGAC GTCCGCGCCG CTTTTCTCTT TGCACAAATT TTATTACATC 
ATCGACAATA AACCTTACAC TCCTGTCCGC CAGCCCTGAT AAAGCAAGGT 
TTTCCTTTGC CCGCTGCACC ATCCCTTTTG CGGCGTCAAC ATGGCAAACC 
GAAGCATTGG CATAGGCACA GGCAACAGTC GCACCTCCGG TATAGGCAAA 
AAGGTTCAGC ACGTTTATAT TTCTGGATGC AGAACGTATT TTGTCAATCA 


>NC_017304.1:228835:229334
AGAAAACTAT AAATTATATT TAGTTTCAAT ATGTTTAAGC CTTCAATGGG 
TTCAAATCTT AAAATATCGA AAATTTAAAG GCAACTTGGG CCGGATTTTC 
AGTCCGGCCT TTTTTGTTGT TTTTTAATTT AAATATAATA TTTTCTACTA 
AACCATTCTA ATAAATTTCC GATATTTTAT AGTGTAAGGA GAGAAGCAAA 
ACAAGTCAAG TCAAATACAC TTTTGGGAGA TAGGATTATG ATCAGAGGTC 
TTTACACGTC AGGTTGGAGC ATGCTTGCCA ACAGCAAGCA AATGGATGTT 
GTATCCAATA ATCTTGCAAA TGTCAATACC ACTGCATTCA AAAAAGATAC 
GTTGATATTG GAAAGCTTTC CTGATATGCT GGTAAGAAGA ATCAATGACA 
GCCGCAGCGC AAGCAATCCT TCAGGAAGGT TGGGGAATGT GCAGCTTGGA 
AATGATGTGG GAGAGGTTTT TACATACTAT ACCCAGGGGC AGCTCCAGAA 


>NC_017304.1:2293182:2293681
GGTAAAAGCA TGAGAAAAAT AGCTGTATTG TTAATTACTT TGACGTTCTT 
AGTCACGACT CTGTTTTCAA TGTCATTTTC ATCGGCAGCT GCAAGTCATG 
ATTATGCCAC CGCATTAAAA TACTCAATTT TATTTTACGA CGCCAACAAA 
TGCGGTCCGG ATGCAGCAGT TGACAATGTC TTCAGTTGGA GAGGACCGTG 
TCACACGACT GACGGAAGTG AAATAGGCCT GGATCTGACC GGAGGATATC 
ATGATGCCGG AGACCATGTC AAATTCGGTT TGCCCCAGGC TTATGCGGCA 
GCGGTACTGG GTTGGTCACT TTATGAATAC AAAGGAGTGT TTGACGCAAC 
AGGAAACACC TCCAAAATGC TCAGTACTCT CAAATATTTC ACCGACTATC 
TTTTAAAATG TCATCCGGAC TCCAATACCT TCTACTATCA AGTAGGAGAC 
GGTCAGGCAG ACCATACATA CTGGGGTGCG CCGGAAGTCC AGCCGGGTCC 


>NC_017304.1:2306302:2306801
ATATTGGTTT GCTCGGCTAT CTCCGTAATT CCCTGCAGAA ATTCATTTAC 
CCTGTCCATG CTCTCCTGAA GCTTTAGTAC CGTTGAGTAA GATTCATTTA 
CCGCAGTGTT AATAATGTCC ATTTGTTTAT TCATTTCATT TATATTTTTA 
ACACCTTCAT TTACAATCTG AACGGTTGAA ACGGAAACTT CAGCCATTTC 
CCTTGAAATT GCGGCCGTAT CAGCCACTAA TTTATCTGCT TCCGACATCA 
TAACATTAAT ATTACTGACG CTTTCAGCTT CCTCACTAAT ACCTTTCGCA 
ACCTCTTCCA CCGCCAGTGC AACACTGTCG CCCGATTCCT TAATCATTTT 
TAAAGTCATA TTGCAATTCA TTATGTCACG GTTTAAAATT TCAGTATTTT 
TTCTCAGAAA TCCCATGGTA TCTTCCAGTT TATTCAGTAT ATTATTTGAA 
TTCTTCTCTT TTTCTATCAT TTGATGGATT ATTTCACTTC CCCATTTGGC 


>NC_017304.1:2308204:2308703
ATTCCCGAAG GAGTTTCACA ATGTACAAGA GTTGCAGCTT TAAAATTGTG 
GTCATTCTTA AGAAAATTTT CGACCACATT TACATCAACA GCCCGGCGAT 
AATCAAATTT CAAATATGTA GCTTCTCCTC CGTACATCTT TACAAAATCG 
CCAAATCCGT TTCCGAATAT GCCATTATCA ATACACAAAA CTCTGTCTCC 
CGGTTCAATA ACTGAAGCAC AGGCAGCCTC CAAACCCAAA ATTCCTTCTC 
CTGACAATAT AATTACATCA TTCTTTGTTT TTAAAAGTTC CTTTAGTCTT 
TCACATGTTT CCCTGTAAAA TTCAAAAAAG CTCTCCTCCA CATCCGGATT 
TCCCACTTCC TGTTGCATGG CTCTTCTTAC ATCCTCATGA ACATAAGTTG 
GACCCGGAGT CATTACTAAC GGTTTGTTCA TTATAATCCA CCTCTCTTTT 
TATTATTGTT TTTTAGATTT TTATGCTTTG CATTATTAAT GCACACAGAT 


>NC_017304.1:2310155:2310654
ACAATCCGTC AAGTCCCACC GGTCCTCTTG CATGAATTTT GCTTGTGCTG 
ATTCCGACTT CAGCGCCAAA ACCATACCTA AACCCATCAC TAAAGCGTGT 
GGAGCAATTC CAGAAGACAT TGCCCGAATC TACAAGGGAC ATAAATGCTG 
CCGCCTTTTC TTTGCTGTTT GTAATTATAC TGTCAGTATG CCCCGAACCA 
TAGGTGTTGA TATGTTCTAT GGCCTCCTCC AGATCACCGA CTACTTTAAC 
AGACAGCTTG TAGTCAAGAT ACTCTGTCCT CCAGTCCTCT TCCGTTGCCG 
GGGCAACAGG TATAATCTTC TGTGTTTCAC TGCAGCCCAC CAGTTCCACA 
TTTTTGCTGT CCAAAGCTCT TTTCAGCTCA GGCAGAACTT TCGGAGCAAT 
ATTTTTATGA ACCAGCAATG TCTCCGTTGC GTTGCAGACA GCAACATACT 
GGGTTTTGGA ATCCACAACA ATCCGAATTG CCATGTCAAT GTCGGCATCC 


>NC_017304.1:23108:23607
GTGCAATGTC TGCATGTATA GGTGCTCAGG CTGCAGGTGC AAGAGCAATG 
ACTGCCACAT CCGCAAACGG TTTGGCATAT ATGTGGGAGG CTTTGTATAT 
AGCGGCAAGT ATGAGACTTC CGATTGTATT GGCGGCTGTA AACAGAGCAC 
TTTCAGGTCC TATCAATATC CACAACGACC ACAGCGATAC AATGGGAGCT 
AGGGATTCGG GATGGATCCA GTTATACAGT GAAAACAACC AGGAGGCTTA 
TGACAACATG CTTATGGCTC ACAGGATAGG TGAGCATCCT GATGTAATGC 
TTCCTGTCAT GGTCTGCCAG GACGGATTTA TTACTTCTCA CGCAATAGAA 
AATATTGAAC TGGTGGAAGA TGAGAAAGTT AAGGCTTTTG TAGGAGAATA 
CAAACCGACT CATTATCTTC TCGACAGGGA AAATCCGATT TCTGTGGGTC 
CTTTGGATTT GCAGATGCAT TATTTCGAGC ACAAGAGACA GCAGGCACAG 


>NC_017304.1:2320248:2320747
CACCCTAAAA CCAGCACAAC GCCGGTTGTT ACCGTTATAA TTACAGTCAA 
CCGCGTTGCT TTGATTTTAG ACATTGCAAA GGCCAAAGCA ACAAGAACAA 
ATCCGCTGAA TAGAATTACA GCAAGAAAAA CGGAATACAC TTTGATATTG 
TTAAGAATTA TTAACTTTAC ATCGGCCTCC GACGCACCGC CGGATATCAT 
TTCATCATAC TGTCTGTCGA GTTTTTGAAG TCTTATTGCC GCCATTAAAA 
GAACAGTAAT TATCAAAAAT AAAAGGGCGG TCAAGTGGAG TGGAAAATAT 
CTCGTATATA CTGACTCTGC CGGCTCACTT TTGAGCATTT TTGAATGAAC 
CAACACAGAA GGAGCCGCAA AGAGCATGCA TATCACACCG ACTGCTTTTT 
CAAACTTATT GTAACACAGC CCGATTATGA TAAAAGCTAC AATATTTATT 
ATTATAAAAA CTCTGCTCTG TGTTTTAAAT AAAAATACAA GGTCCCAATA 


>NC_017304.1:2328180:2328679
TTATGCGGTA GGTCATCTGG TAATCCCTGT ACCCAAGATG CAAATTCTCT 
ATTTTCCACT CACCGGTTGC CGTATACTGC TCTCCAAGGA AATAGGTATC 
TATGTACTCA CCTTCATAAG TGTAGTAATC GCAAAGGAAA TCAATTTTGT 
CTCCTGCAAC TATATCTATA AGTCCCTTTG CCAAAGTTTC AGTCTCGGCC 
TTTGTGTCAT ACCTTATCTG GGCTCCAAGC ACTTTTCCGT AAGGATTTTC 
ATTGTCAAAC ACCACAATAA TGTCAACAAG CTGACCGTTC AGCAATGCAG 
GTATTCTTCC TTTTGTCGAA TAAGTATCCC CATGGCGGTC ATCACTTATC 
ATGTAGTAGC TTACAATATT GCCGTTTAGA GCAAGCCATG TTCCGTCAAA 
TTCCATCACA AGGTCTCCGT CTTCATTGAA TTCGTATACA TTATCAAGAC 
CAAGGTCAAT AAATCCTTCT CCATCATCTA TGAAAACATT CATTTCCATC 


>NC_017304.1:2335689:2336188
TAACGTTGTT GCCCGCATTT AAAGTTACAA CTATGCTTTG GTCATTCCAT 
ACAGTCCAGG CTGAAGTCGG ATAAAAGTCC AGACTACCTG CAACCAGATT 
GGAATTTACT CTTATTTCCA TAGGTCTGTT ATTGTTTGAT CCGTTTGCAT 
ATCTGAAAAT AAGCTTATAT GTACCTGAAC TGGATACATT TACATTCCAC 
TCAATATATC CTCCGGGTTC GTTGTCGTAA TTTACATAAC TTCTCCCGTC 
ATAACCTGCA TGGATTGTTT CCTCGAATGC CTTGTACAAC ATCGCATCCT 
CAGCCTGATA TCTCGTCTTT TGTGTTTGGG ATGGTATATC CGTGCCCACC 
GGAAACTTGT CAATAACACC CAGCAGGTAT CTTTTCAGCG CAGTAAGGTC 
CGTTGAATCA ACCTTTGAAT CACCGTTAAG GTCAAAGGCT ACAGATCCAT 
TGGAAATGGG AAGCTCCGAA ATTGTTCTCA GAATCAATCT CTTGCCCAAG 


>NC_017304.1:2339657:2340156
TATGTTGTCT GATTCCAATC GACTGAACAT CCGAGAACTT CAGATACGAA 
CCTTAATGGC ACCATTGTGC GTCCGTTTGA TATTTCAGGA GAGGTATCCA 
TTGCTTGCTT CACTGCGTTA ATATAACATT CTTTGCTTCC GACAAACAAT 
TCAATATAAT TGTAGTCATC TTTTATTGTA ACTTTCTTGT CTTCGCCATC 
CCATTCCACT TTTGCTCCGA GAGCTTCAGC GACAAAGCGT ACTGATACAA 
ATGTCCTGCC GTCTTTAATA TACGGCCACG TGTCCATTTT AATATAGTTG 
CCGTTTACCT TTACAGTAAT GAAAATCTGC TTGTTAATTG CACTTGCTTT 
AAAGCTGCCT GAAAGAGTTA CAAAAATTAC GATAAGTACG GCCAATACGG 
CTTTAAAATT TCCTGTTTTA CACCTTCCTT CATTACTCAT GATACACCAC 
CTTTAATAAA TTGTAATAAA AATATGACGG CAACATTTTA TCATAAAGCA 


>NC_017304.1:2345353:2345852
GAACCGTCGG TTTTTCTTCC ATAGGCTTGG TCATCCAAAA GATTAATAGT 
CACCAAAATA TCAATAACAT TGCCGTCAGG GTCCTTTAAG GTCAATGCTT 
CTCCGGAAGA GCTTATTTTG AAATTGGTAT GCAGCCCGCC GTCAGTAGCA 
ACCTTGTTCT TGTCAGATGC CCAAACCAAG AGGTACCCTC CTGCCGGCAC 
AATCCCCTGC GGGAATACCC ACTCTGCCGA AGAGTCGGCA AGAATGTATC 
CTGTCAAGTC CACATCATAA GGGCCGGCAT TATAAATTTC AATCCAATCC 
GAATATGCTC CGCCCTTGCT TCCGTCTTTA GGGTCATCCA CATCTCCGTC 
CCTTATAGTA CGTGTATTGG AAGCCATAAC CTCATTGATA AAGAGGGTGG 
ATGTACCAGG AGCGTTATAA ACATTTGCGG CACCGGGGGT TGGATTTATG 
AAAACAACAA ACTCTGACGC ACCGTCACTT TTTCTTCCAT AGCTCTGGTC 


>NC_017304.1:2354825:2355324
GGTCAATAAC CCTTGCTCCG GTGGTATTCA GCTTAAACGC TTCATTGGGC 
ATACGAATCA GCACATTGTC TTTAAGCCTG ACATATACAT ACGGTTTTAT 
CCGGGCAATA AACCCATCAA CCCAGGCCAG TTTTTTCTCA GTCTTCGTCA 
TCTTGCACCC CCGCTTACAC AAGCAGAGTG ACAAGCCGAA TGGCAGGCTG 
AGTGACACGC AGAATGGCAT GCCGAATGAC ATGCCGAATG GCACGCATCA 
TGACATGCCG AGTGACACGC AGAATGGCAC GCAAAAGCGC CTGTGTCGGG 
GTCTAAAGCT GAATTAAACG ACAACCTGCC CGGATTGACC GGTACAGACC 
TTTCATATCT TTCATGGCGG TCTCTCTGTC TGTGATACAC CAAACCGCTG 
TGGAAATAAT ACCAGTACGG CCAGGCGTAA ATATAATCAT CTCCGGTATA 
TGAATTGTCT GCCGCCTGTG CCGGGTCCGC ATTTTCCTTT TTCAAAAGCT 


>NC_017304.1:2367091:2367590
CCCATTGTCA AGACAGTTTT TTAGCTTTTC TAAGTTAGCT CTCCTTTCTT 
AATTTTGTAT AATCTTTACA ACTGTGCACT CTGTTGGAGG ATGTCAAGGG 
CGAGCGTAAG CGAGTTCATC TTGACCCTTG ACATCCTTTG GACATATATC 
CTTTTGCTTT CCGGTCTGTT ATGACAGACC GGCTGCCTTC CGGTGAGGAC 
GGGGTTTGGG GCGGAGCCCC ATAATTCTAT ACAACTGCCA GTAGCTGGTC 
ATATCCTCCA AAGTAATACT CTGCCGGTGT TTTGTAATCC AATGACTGGT 
GCGGTCTCCT ATGGTTATAG TGCTCCACAT ATTCCTTTGT GATTTGTCTA 
AGTTGTTGTA CCGTTTCGCA CTCTTCAAGA TAAAGTTTCT CCCACTTGTA 
GGAACGGAAA AATCGTTCTA TCCTTTGGTT GTCTAATGCT CTTCCTTTTC 
CATCCATAGA TATTTTGATA CCGTTATTTT TTAATAGATT TATGTAATCA 


>NC_017304.1:2371450:2371949
TATTCTCATT ATCCTCATTA TTAATGCTCG CTTCTTTAAC GTTTTTTATC 
GACCTGATTA CTTTTCGGTA TTGGTGTCTC ATAGGCTTCA ACTTGAATTG 
TTGCTTCACT TCATGGATTC GCTGAAAGTT TTTCTCTTTT GCTTTTTATC 
AGCTTCAATA AATGCACCAG TGTTTATAAA CTCCTGAATT ATTTTTGCTG 
GAATATATCC TTCTTTAGCT TGCAACAAAT TCAACGTCTT ATAATCTGTA 
CTGTCAGCCT GATATGCTCC CCTTGCAATT CCATAGTTAC CATTATGTTC 
ATTCACAGAT AATACCCGAA TCTCTCCAGA TTTTAGAAAC GGAACTTTCG 
AGTATTCCGT GTTGGTAAGT TTAAATACAT CGCTTGATAT GTTCCCCATC 
AAAACTTTTT CCACTTTTAT TGAGTAGAAT TCTTCATTTA CGCTCTCCAC 
TATTCCAATG CTAAAGCAGA TTGTGCACCG TTCATAATCA TCTGATATTC 


>NC_017304.1:2384227:2384726
ACAGGGAATC TATCAATAAC CCTGAGCAAA TATCTTTTAA ATAATGAATA 
GTCTGATGAG TTAACATGAC CGTCGCCGTT TACGTCTCCC TTAAGAGGTA 
AATTAGGGTT AGTCGGAGTA GAAGGAGCAA TCGTAGGAGT AGGAGTAGGA 
TTATCTTGCG GAACACCGTT AGGATAGTAT TTTACATATT CGTACTCCGC 
CTGCAAAGGA GTTCTTCCGT CGTAACGTCC CAACCATTCA TCCACTCCTA 
TTCCTGGCCA CAAATTCATC ATAATTTTGC CGGGAGTAAC AGGTATGTTC 
CTGGTTCCAC GATAAACTTT TTTGCCGTCA ACATAGAAGT CTATATAATC 
CGGCCTCCAT TCAAATCCAT ATGTATGAAA ATCCTGGGAA GCATCGAATC 
CAAGATTGTG CAAATACTCG TTTCCACCGA CTCCATTTTT GTACCAGTTG 
AACTGAACTT TAGTTGTGTC CTTTCCTAAA AACTCGATAT CGATTTCGTC 


>NC_017304.1:2392359:2392858
TATCATCTCC ACCGCCCACA AAGACAAACA ATGGGTTTTT CCTCCTCCGG 
GTATTGCCGC AATGGCGCAT TTTCCACCTC TGTATCTTTC CACGAGCTCT 
TTCTGCCCTT TTCTAAGCCC CACGAAACAT GCCTCCCAAA TAATTTTACT 
GTGTCAGTAT CTCGTCAAAA TATTCCGCCA GAATACCGTT ATTTTCATAA 
CCGTTGGCAT TAAGCATGGA TTCAAAGGTT ATAAGCTTGT CTTCACATCT 
TTTGAGCAAC GACCTTATAA GAACCGCCAG GTAATGTTTC TGATTTTTCT 
CTTCCATTTC CTCGGTATAA ATATCATTCT CATTCCACGT TTTTGTCAAA 
ACATGGATAT TGGTTATCTC CTTGATGCTT CTTGGAGTCC AGCTGTTGCT 
GCTAATACTC AAAAGTATCA TTACTTTACT TTTTAGCGGG CTTGACAGGT 
ATGCCACCGG GGTGGACATC AGCACAAAAT TGCCGTTAAG TTTTTCTTCC 


>NC_017304.1:239598:240097
ATCTTCATGC GCCTCAATTG CAGGGATTTT TTGATATCCC TCTTGATCAT 
TTGTTGGGAG GTAATATACT TGCCAACTAT TTCCTGGAGA AATTTGGAGA 
CATGAGCGAT GTGGTTGTGG TGTCGCCTGA CGTGGGCAGT GTTTCAAGGT 
CGAGAAAATT TGCCCAGAGG CTGGACGTTC CGTTGGCCAT TATTGACAAG 
AGAAGACCGA AAGCCAATGT TTCCGAAATA ATGAACATTA TAGGTGATGT 
TGACAACAAG AGGGTAATAT TGGTGGATGA CCTTATTGAT ACGGGAGGAA 
CAATTGTTAA TGCTGCAAAT ACCCTTATGG AAATAGGAGC AAAAGAAGTA 
TACGCATGTT GTACTCACGG TCTTTTGTCC GGTCCTGCAA TTGACAGAAT 
TAAAGAGTCT CCGATCAAGC AGCTTGTTAC ATTAAATACG ATTCCGCTGG 
ATGAACGCAA GAGAATTGAC AAGATAGTTT CTCTGTCCGT TGCTTCTGTG 


>NC_017304.1:2404355:2404854
AAGAAGCACA GGAGAATTAT ATTTAACGGC AACAACTACT CTGAGGAGTG 
GGTAAAAGAA TCTGAAAAAA GAGGGCTTTT AAATCTTAAA TCAGTTGTTG 
AAGCCGCGCC GTATTTAATA TCTGAAAAAA ATATAAAACT GTTTACAAAA 
CACAACATCT TTTCAGAGTC TGAGATTCAT TCAAGATATA ATATAATGCT 
TGAAGAATAT ATCAAAGTAC TGCACATTGA AGCCCTCACG ATACTCGACA 
TGACGAAAAG AGGTATTATA CCTGCGGTTG TTGAGTACCT TAAAGATTTG 
ACGGAGGTTG TCAAAAACAA AAAGGCCATA AGCAGTGAAT TCAACTGCAA 
ACTCGAGGAA AGTTTGATTA ATACTATATC TGATTTAGCC GCTTGTCTTT 
ATAAAAACGT TGAGAAATTG GATAACTCCA TTCTCGAGGC TAAAAATCAG 
GATGGTCTTT TAAATACGGC AAAATATTAT AGAGAAGTAG TTTTCATTAA 


>NC_017304.1:2413005:2413504
CTTCAAAATC AAGTCCGTCC AATATTTCCT GTATTTCCTT AAGCTTGCCC 
TTGTTCTTCG TTGCAATTAC AAATTTTCTC ATCTTTCGTA ACTCTCCCAA 
CCTCACTTGC TACCTGACCC AAAGCATCTT TTTGTATTTC AATCAACTGA 
CTTATACCTT TTTCCGCAAA ACTTAAAAGT TTGTCAAACT GCTCTTTTTT 
GAAAGGTAAT TGCTCACCGG TAGCCTGAAT CTCAATAAAT TCGCCTTTTG 
ATGTCATCAC GACATTCATG TCAGTGGCAG CATTCGAATC CTCCATGTAG 
CACAAATCAA GCATTTCCAC GCCGTCTACA ATACCGACAC TTACCGCTGC 
CAAAAAGTCG GTCACCGGTA TTTTTTCAAT TATGCCGTCA TCCACAAGTT 
TCTTGCAGGC ATCCACCAAA GCGACAAAAC CGCCGGTAAT CGAGGCGGTT 
CTTGTGCCGC CGTCCGCCTG AATAACGTCA CAGTCTATTA TAATTTCCCT 


>NC_017304.1:2436367:2436866
AACTGATTCT GCTTTATATT ATTGATAAAG TAAACATACC CATCAGCAAT 
CTGCAGATAA CAAAAATCAT TCTGGAAAAT AAATTTATGA ATTATTTTAT 
GCTTCAGCAG CTTCTCAATG AACTTTGCAC CAGCAACTAT CTATTGTATA 
AAAATATTGA CAATAAAGCG TTTTACACCA TTACTCCTTT GGGGAAACAA 
ACCTTAAGCT ACTTTACCGG CCATATACCG CAGGGTATAA AAAGCCTTAT 
TGACAACAGT ATATCCAACA TAAGGAACAA CATCAGAAAC GAAACCTTTA 
TTTCAGCTGA ATATACCTTA AGCGGAGAAA ACGAATTCAC CGTCTCGTGT 
CAGGTCCGGG AGGACAATTT CAACCTTATC GATTTAAAGG TTACAGTGGG 
AACGAAAAAT GATGCCCGAA GGATTTGTGA AAACTGGAAA AAACATTCCC 
AGGAAATATA CAGTGAAATT ATTGAAAGCC TTATAAAAGA CAGAATTAAA 


>NC_017304.1:2449472:2449971
TCATACTGAT TTACTTTGCA GCCTAACGTA TAGAATGCAG CCCTTTTCAT 
TGTTTGCGTA AAACTCCTCT ACTTTATTTT GATATGAAAA AATAGTTACA 
AAATACTAAG TAAATTTTAG CAATATAACA ATTGACTTGC AACTTCAAAC 
AAGTTAATAT ATTACCATGG AGCAAATAAT GCCTAAAGAA CACAAAGGGG 
GAAATTATAT GAAATCATTT AATATTTCAC TTAAGTCCAT CACTGATGTT 
AAAGATTTTG TCAATATAGT AAATAAATAC GATTTTGATA TTGATTTAAC 
ATCGGGACGT TATGTGGTGG ACGCAAAATC TATAATGGGT ATTTTCAGCC 
TTGATTTAAG CAAACCTATC AGAGTGGACG TCCACACTGA CAATTGTGAT 
GAATTCTGTG AAGAAATTAA AAACTTTTTG GTATAGTCTT TAATGAGGAG 
GTAAAAGCAT TTTACCTCCT CATAATCGTC ATCCTGTATT TTATACCTCT 


>NC_017304.1:2456482:2456981
GACTAATACT ATGACTGTCA CAGTCAGAAT TATCAAAAGT GCTGAGAAAG 
GCTTCCACTG TTTCAGGATC AAACTGTGTA CCGGAATTGT TTTTCAACTC 
AGCCAGTACT TCATTTATTT TCATTCCTTT TCTATAGGGA CGGTCGGACA 
ACATAGCGTC AAAGGCATCC GCCACAGATA AAATCCGGGC TTCAAGCGGT 
ATTTCCTTAC CCTTCTTCCC GGTAGGGTAT CCTTTGCCGT CATACCTTTC 
ATGATGATAT TTTATGGAAT CAATCAGCAT GTCAATACTG GACAAGGGTT 
CCAATATATC AACACTATAC ATCGGATGCC GCCGCAGATT TTTCATCTCT 
GCAGGGGTCA GGGGCTCGGT TTTGTTCAAC ACGGATTCGG GAATTTCCAC 
TTTGCCTATA TCATGAAGCA GAGCGGCTAT TTTAAGAAGA CGCAGCCTTT 
CGCTGCTAAG CCCCATGGCC TTTCCAATCC TTACGGCATA TTCCATGACA 


>NC_017304.1:2491708:2492207
CTGGATAAAG CTGGTCCTGT ATCCGAATTG GTGTCCGTCA TCCCTTACAA 
CTCTAATTTC ACCGTCTTTA TCCATGTATT CGGTTTCAAC TACGACATCC 
TTCATTTCTC CACCGTATGC TCCCGCGTTC ATGGCAACCG CTCCTCCGAG 
AGTACCCGGT ATGCCGCAGG CAAACTCAAG ACCCGTAAGC CCGTTTTCAT 
AAGCAATCGT TGAAACCCTG GAAAGGAGTA TACCGGCATA TGCAGTAATA 
ATATCGTCTT TAACAGTAAA TTGATTTAGA TTGTCGAATA TTTTTACAAC 
TACTCCCCTT ATTCCTTTAT CTCTTACAAT CAAGTTTGTT CCGTTGCCCA 
TAACAAACAC CGGAACGCTT TTGTTTTTGC ATAATTTTAA AATTTGACTC 
AGTTGCGAAA CAGACACGGG AGTAACCAGA ATATCCGCCG GTCCGCCAAC 
CTTGAACGAA GTATGGTTTT TCATAGGCTC ATCAAGTTTA ACATTTTCCT 


>NC_017304.1:2498384:2498883
GCCGGGCTTT TTTGAACCCA ATATTGTAAC CGATGCGGTA TGGGGAATAA 
GAGAAACTTT AAAGCTCTTC TCATCCACGT ATGCAACGGT AAGGCTGACA 
CCGTCCAATG CAACCGAACC TCTTACCACA ATATATTTCA ATATGTCCGA 
AGGTGCGGAA ATCTCAAGCC AGATGGCATT GTCCTCCTCC TCTTTGGACA 
ATATCACTCC GGTACCGTCA ATATGCCCGC TGACAATATG CCCTCCCATC 
CTGTCAACGG GCCTTAACGC TCTTTCAAGG TTTACCTTTT CTCCTGTCCT 
GAGGTTTCCC AAATTGGTCT TTCTCATGGT CTGTGGCATA ACGTCCGCCG 
TAAAGGCACC GTTGTCAAGA GACGTGACCG TAAGACAGAT TCCGTTTACG 
GCTATGCTGT CCCCGACTTT TACATCATCC ATAATTTTCT CACATTTTAT 
TGTGAGTTTT ATCGACTTGT TTCCAGGAAT TATTTCCTTT ACCAATCCAA 


>NC_017304.1:2504410:2504909
TATGGTATCG AAAGTATGGC ACATCTGACA TGCGTCGGAC ATTCCAAAGA 
GGAAATAGAT GCTCTCCTGA CATCTATGCG CGAACACAAC CTTGAGAATA 
TTCTAGCTTT AAGAGGAGAC CCCCCGGCAA ATCAACCGGA TTTTGATTTT 
AGTAATAATG CTTTTAAATA TGCAAATGAA CTTATTGCCC ATGTAAGAAA 
ACAGAACAGA AATGATTTCT GCATAGCCGC CGCAGCTTAC GTGGAAGGTC 
ATGTTAACAG CAAACGTCTT AAAGATGATC TTTTGTATCT TAAGCAAAAA 
GTCGACACCG GGGTTGATTT CCTTGTAACA CAGTTGTTCT TCGACAACCG 
GCTGTTCTAC GATTTTCTGG ACAAAACAGC CTCAATAGGT ATCACGTGTC 
CCATTACTCC CGGAATAATG CCGATATTTA AAGCCGACCA GATTAAACGC 
ATTACATATC TTTGTGGTGC ATCCATTCCC GCAAAACTGG TAATAATGAT 


>NC_017304.1:2506466:2506965
TAATAAATGA ATTCGGCAAA TCTTCCTGGT TTTCTGTTTC ATTGTCTGTC 
AAGACGGTTT CAGCGGATTT GACATATGTG CCTTCTTCTT CAGCCGGATT 
TTCACTCTCT AAAGCATCTT TTTGCGAACC TGACTTCTCG TTAACATTCT 
CAACAACATC TTCAACGCTC TCATCTTCTT TGATAACACT TTTATTATTC 
CCGGCACTTG CCAAAAAACT GTCAATTTTC CCGAATACAC TGTTAATGTC 
AATATTATAG GACAGGATTC CCTTTATTTT GTCTTTGCAG TAATTGGTAA 
TTGGTGAATT AATATTTTTA ATGAGTACAG CCGTCAAAAG AACAACGACA 
CATACGACAG TTTGTATCAC AAACTTTTGA ACGAGGTTAA GTCTTTCCCC 
GCTTCCCCGT TTTCTTTTGC TCTTCCTTGT TCTTCTCAGA CTTTGTTGGA 
CATTATATCT TGGGTATCTT TGTCTGTAAA CAATATCGTC CACGGCAAAC 


>NC_017304.1:2509207:2509706
TATATTATGC ATGCTTCTAA ATTGTCCTTG CTTCATCTTG CAGGCAAATA 
TCTTTCGATA TATACCATGC CATCCTTGAC ATATGCCAAT TCGGGGAAAA 
ATTGCCCAAC AGTTTCCTTC TCGTCCGGAG GCCGGGTAAT TACATCAGCT 
ATTCTAAGCT GGGTCGGTTG CAAATTCAGA GCAACTACCA AAGCTTCCCT 
GTTTCCGTTT GCCCCTGCAT GAACCATGCC GCGAAGCGAT CCCATAACAA 
TGACATGTCC GGTTGCACAA ACCTCACCGC CGGGGTTTAC ATCGCCGATT 
ATCACAAGAT TTCCGTCAAA GCTCACCAAT TGCCCTGAAC GCACAGTACC 
TCTGTGAAAT TTTGTAATAC CTTCCTCCAA TCCCTTGAAA TAAAAGTTGC 
TCATTCTGAT TTTGGAGCGA AATCTTGGCT GCTGCTGCAC GGGTTCAGGT 
TTTACGGGCT CTTCCGTGTC CTCCTCAAGG CTTTTTATTT TCGCCCCGCT 


>NC_017304.1:2510799:2511298
GTAATATAAC TGTTCTGCGG AGTAATTGCG CCTGTTTCGA GTCCTGCAAT 
GCTGATCAGC GGCTTGAATG TGGATCCGGG AGTGTATGCT CCCTGTATAG 
CCCGGTTGAA CAGAGGCTTA TTCTTTTCAT CAGTCAAAAG AGCATTTATC 
GTTTTCTGTG CCTCCTTGTC CTGCGGTCCT GCCAGGAATA CAGACGGGTC 
ATAACTGGGA TAGCTTGCCA TGGCGAGCAC CTCTCCGCTG TTTACGTCAA 
TGACAACAGC CGCTCCCGAA GAAGCATCTC CAAAGTTCTT CTTGTAATCT 
GCCTTGGATC TGATTCTCTC TATATTTTCC TCCAGGGACT TCATTGCTAC 
TTTCTGAAGT CTCATATCAA TTGTAAGAAC AACGTCATTA CCGGGTATAG 
CAGGTTCACT GCTCAGTTCC GCCGTAAGCC TGCCGTTGGT GTCAACTTCA 
ACCCTCTTTT TTCCGTTTAT ACCTCTAAGC TGACTTTCCT GAGTCTTCTC 


>NC_017304.1:2514765:2515264
AAAATCTTTA AGCAAATCGG AAAGCCTTCC AAGCGGCAAT CCCACCACGT 
TGAAATAACA TCCCTCAATT CGCTCGACCA GTATGGCCCC TTTTTCCTGG 
ATACCATAAG CCCCGGCCTT GTCCATGGGT TCTTTTGTGT CCACATATGC 
CAAAATTGTA TCGTCCGTAA GTTCCTTCAT CTTAACTTTT GTAATTTCCA 
CACTTGTGAC GCTTCTGAAA TCTTTCGTGT CAATCAATGC TATACCCGTC 
ATTACTTCAT GCCAGCTTCC GCTAAGATGC TTTAGCATCC TTACGGCATC 
ATCCCTGTCT TTGGGCTTTC CCATTATTCT GTCTTTGACA ACCACGGTGT 
CCGCCCCAAC AACCAGGTAT CTTTCCTTTC CGTTCTCTCT GTTTGCCACT 
TTTTTGGCAA CATCATAAGC CTTTTTATAC GCAAGATGCT GTACCAGTTC 
GTTGGCTTTA AGATTTTCTT CATTGCTTTC ATCTATGTCC GACAGAACAA 


>NC_017304.1:252413:252912
CCTGTTTGAT GAATGAATCC GACAAAGCCT TTTTAATTGC CTGTTTTATT 
TCTTCCTCGT TTGGGTTGCA ATTTATGACA CTGGTGGCTT GTATTCTTCC 
TTTCTGGCGT TCGCCGATAT TTATTGTCGG AATGCCAAAA CTGGGCGCTT 
CCAGCAGCCC GCTTGAGGAA TTGCCTATTA TCATGGCACT GTGTTTCAGG 
ACACTTAAGT AATTAACCGT GCCCAGTGAG GTAAAAGCAG TAATGTTGTC 
ATTTTCCTCT GCATATTTGT CAATAAGCCG GTTTATAATG CGCCCGTCGG 
TGTCGGCATT GGTTTTGGTA AATATGAAAT TCATATTCTT ATATGCCTTG 
CATGCTTCAA GCAAAGCAGT AATGTGCTTT TCGGAAGTGT TTTCTTCCAG 
GGTTACCGGA TGAAAACATG CCATTGCATA AGGCTTACTT AAATCTATCT 
TTAATTCTTT TTCCAATTCA TCTTTTGACA GGAGTTTTTC ATTTAATATA 


>NC_017304.1:2525241:2525740
CGAGGAAATC ATCTCCATTG AAGACGAAGA AATAGTTGCC GTTTCAGACT 
CTTCCTTAAG TCACTGTAAA AAGCATCTCA AAGGAACTGC CAAATTTGGG 
GACCGTTCCA TACTTCTTAT TGACTTTGAA CCCATACTGA ATGAAACTCA 
AAAATAGTCA ATACCGTTCT TGATTCAACT TTGCGCTTCA ATATTAGTGT 
ATTCTCAATT ATTGTGTCCT CACACCCAAT ATATGTATAA ATCTGATGTT 
AACCCAGTTA TAGTTTGTAA GAGGATAATA ATCCCTGTCG TACGTATGGG 
CTGCCACAAG TATGTTCCGA AGACTTGCAG GGGAACCCAC CTGCACCACA 
ACCGGCGAAT GATCAAAATG AGGTGCTCCG CCGAACGACA GCTGGATTAT 
ATCTCCGGGC TGTATGTCTT TGACATCTGT TTCCTCTGCA TAAGGTCCCG 
GGCCTTTGTT GTTTACCAGA AAATTGTACA AGTAGTTTAC TCCCGTCCAT 


>NC_017304.1:2535754:2536253
CAAGGGAATG CACAATCTCC ACTGTATTTC CGCCGATAGC CTTTACATCA 
AAAGATACCG GTCTTTCCAC TCCGTTGAGG TTATCATTCA TGCCTGTCTC 
AGGTCTTACA AAAAGAGGCG CAGAAACCCT GCTTAAGTTC AACTCCGCTG 
CCAGTGCCGT CTCAAAAAAG TCCTTTATTT TTTTAATTGC CGCTTCCGTC 
TCTCTAACCG ACAAAGTCGG ATGGTAATCC GGCGGAATTA TAAGCCTGTC 
TATCTTCTCA ACCACAATAT TTTCCCTCCT ATAATCACGA CAACACAATA 
GAATCAACTC ACATTATACC ATTTAATAGT CTCAAATCCA ATAGTTATAT 
TCTGATAGAG TTCAGAAATT CGGAAAAAAG CTTTACGTTA TGTAGACACA 
CCCATAAAAA TGTTGTATCA TGTCTTTAGA ACTTTTAAGA TATGGGGGTT 
TTGAAATGAT TGGAAGGACC AATACAAAAT TCCTTGCAAT TATTTTAATT 


>NC_017304.1:2547949:2548448
ACCACTCCGT CGGATGATAC CGTTACAATA TCCCTGTCGC TTGTTGACCA 
TATAATTTCT TTGTTAGTGG CATTCTCCGG TATTATTTCG GCAACAAGTT 
TTACTTCGTC TCCAATACCC AAAGATATGC TGGTTTGTTT CAATTTGATT 
GCTGTTACTT TTACCGGCTC AACTTTCAAT GTACATACTG CCTCTACACT 
CGGGTCGTTC TTCCATGCTG CGGTAATTGT AACCGTTCCG ACTCCCTTTC 
CTGTCACAAC GCCATCCTGG GTTACCGTTG CAGTTTTTTC ATCGCTTGAT 
GTCCAAACCA GTGTTTTATC GGTAGCATTG GACGGAGATA CGGTTACCTC 
CAACGCTTTG CTTTGGCCAA CCAGTATGGA CTCAGGTACA TTCTTAAATG 
TCACTTTTGT AACCGGTCTT GCAACCACTT TAACTACACA CACAGCCGTT 
TTGGATGAAT CGTAAAGGCT GGTTGCAATT ATCTTTGTTT CACCGATATT 


>NC_017304.1:2564668:2565167
CATGATCTTC TGCCCGTTCT GCAATTTTGC AACCTTTTCA ATGAGTCTTC 
CGATAGCGTC GGGACAAGAC AGAACCTTCA AACCTTTCTG CCTTATTGTC 
GACGGACATC TTATACCTTT CAGCTGCTCA ACAATGTATT TATAATCAAC 
TCCGGAACGA AGGGCGATAG ACACAAGCCT TGCCGTTGCT TCCGACTGGG 
AAGGACATCC TCCCGCCCGT CCAGTATTCG TAAATACCTC ACAAATACCA 
TAGTCGTCAT AATTTACTGT TATGTACAAA TTACCGCAGC CTATCTTAAC 
CTTTTCGGTG AAGCCTGTCG CTATCTCCGA TCTCGGTCTT GGGGCTATGC 
CCGATACAGG CTTGATCTGC TCTTTGGGCT TTGCAGGGCC TTCTTCCCTG 
GCTTTTGAAA CGCTTTCTTC CTTGCCTTTC ACTTTTCCAA TATTAAGTAC 
CTGCAAATCT CTGCTGCCGT CCCTGTATAT CGTTATACCT TTGCAGTTTG 


>NC_017304.1:256883:257382
TATGTTTTTT GCTGGCCTTG TTTATAAGCT TTCCATCCTT GAAAATACAT 
TCCTTTTCGA AAAAATCTTT AAGTTTGGCA ACATCCAGAG TAAGGGAGTC 
GTCACAGTCC ATAAATACCG GTTCGGCACC GGCATATTTT ACCGGATTTA 
CCGCAGCAAT AAATGTAAGG GTGGGAACGA TGACTTCACA GTCTTTTGAG 
ATACCGCAAA CCATAAGGGC TGTGTGAAGT CCCGACGTTC CGTTTTGACA 
GGAAACTGCA CCTTTACAAC TCACATACTC TGAAAGCTTT GATTCAAATT 
CAGCCACATA GGGCCCGGCA GTGGAAATCC AACCGGTTTT AACCGCATTT 
GTTACATATT CAATTTCTTT TTCTCCCAGG TTGGGAATTG ACAACGGCAG 
GAATTTCCTA CTCACTTTGG CACCTCCGTA TTAGATGTTG TAGAGGTCGG 
TTTTGTACCT GTCTAAATTG TGCCTGATAA ACTCAATGGT TTCTGCCAGG 


>NC_017304.1:2591936:2592435
TCCTCCTTGA TTTTTTATAT TTCATTCCTT GAGTATTGCA CTTATTCAAT 
CTTTGAGAAG TTTTTCGCAG TCCAGTATCA GCCTGACTTC ATTTCCGGTT 
TTGCCTATGC CCTTGATAAA CTTGTTTTCA CTTTGGTCAA AATCGGGTGG 
GACAACAATC TCCCCGTCCG GAATGGACAT TACCTCACAC ACGCTGTCTA 
CAATCAGTCC AACAAACATA TTGTCAACGT CAATAACAAT TATGCAGGTT 
CTGTCGTCAT ACTCTCTGAA TTCCTTGCCG AATCTCAGCC TGACATCCAT 
CACAGGAATT ATTTTCCCCC GAAGATTTAT TATCCCGCGA ATATATTTAG 
GAAGATCGGG TACTTCGGTA ATAGACTGAA TCCCTATGAT CTCCGTAACA 
TACCTGATTT CAATCCCATA GTACTCCTTT TCAACAATGA AGGTAAGATA 
TTTGTCCCTT TGGGTTTCCT CTTGCTGCAG TTCTAATTCG TTTGTCAGTA 


>NC_017304.1:2592953:2593452
AATATTTTCT ATATAAATTC CAAATTTCCT TCTTATTTTT TTAATTTTCA 
TAAAATTTTC ATAAAGCTAT CAATATTCTT GAATCTTTCT TCCATCTAAA 
ATCCTCCATC AAAATCGAAA AGGCGTTCTT CCACATCCTT CCCAAAAGTC 
GGCAGGATGT TTCAGAACGC CTCTGAAACT TTACCTAGTG GCAAAGCTTA 
GACTTACTTA AAAAGCATTA ATAATTCTAA TACAGTTTTC ACATGATGTC 
AATATGGCAT GAAGGCAATC AAACCGCATA ATTAAAAAAT TAACGGAAAT 
CATATTATTT GTGAAAAAAC TCTTATAAGG ACAAGGAGTG ATATGTATGA 
GCCTGATTTC CTGGAATCCA TTCAGAGAAG TAGACAGCAT CAGCAGAGAT 
ATGGAAACCT TCTTTGAACG TTCACCTTTT GGTTTTTTCA GCAGAGCAAC 
AGCTCCCAGA GTTGATGTTT TCGAAACAGA AAAAGATGTT GTTGTAAAGG 


>NC_017304.1:2597262:2597761
AGCTTCAAGC TCAGCCTTAA GCTCCCTTGC GGACAGCAGT GCGCATCCTT 
CTCCCCTTAC AATTATCTGC TGCAATCCGT CGGATGTGGC AACAGTGATA 
TCATAGTTTT TACTGTTTTC ATAGGCAAAT TTCTCAATAT ACTGATCCGC 
TGTTTGAGCC TCTCTCGTAT AAACCACATG GATATTATAA TAATCTATTA 
TCTCTTCTTT ATGTCCCTCA ACACGGTAAG CATCAAATAC GACAATGACA 
TGACATCTTC GAATCCATTG GTAATTGCTC AGCATATCAA GCAATTTCAT 
TCTTGCGCCG TCCAAATTCT CATCGGCAAG CTTTTTTAAC TCCGGCCATG 
CATAGATGAT GTTATATCCG TCCACCAAAA GATACTCTTC TTTTGCCTCA 
TGCCTTTTTG CACCGGCTGC AGGTTTGTAA TACCTTTCTT CCGACGCCTT 
TTGCCTCTTC CATGCAGATT TCCTTCCCTG GTTTGCATAA AAGGTTTTAT 


>NC_017304.1:2608908:2609407
CCTACCAAGA CAAGTTTTTC AACCCTGTCT TTGTATTTGC CGGCAGCGTC 
AATCGCAAGC AAACTTCCCA AAGACCATCC CAGAAGACAT AATTTATCTT 
TCTCCTTCTC AATTAACTTA CATACCCTTT CAGTATAGCC TTCCATGCCA 
GTTATGCCAT GCCATTCACA AAAAATAAGC TGAAAATACT CACTTAAAGC 
CGCAACGACG GGCTTCCATA CGGAAGAATC CATACTCCAT CCGGGCATCA 
TGACAAGCTT TTGTTTTTCC AAACCATTAT CCTCCCCTGT CAACATTATG 
GTATTATCCC CAACTTCCTT CCGAACCGGA CAAGGTTTTT AAGGGCAAAC 
TCCATGTCTT CATAGGAATG GGAAGCCATT ATGGAAATTC TAAGCCTGCT 
CGTTCCTTTA GGAACTGTTG GCGGCCTGAT GGCAGGAATA TATATCCCTT 
CGTTATAAAG CAGCATACTA AACTCTACTG CAGTATTTAC ATCTCCCACC 


>NC_017304.1:2622028:2622527
ATCTCTCTTT TACATTTCCA GGGTATATCA CTTCCTGCAA GCGGTTTAGT 
GCATCATAGC CGTAGGCCGT TACTTTTCCG TTCTCTTCCT TCAAAATCGG 
ATTTCCATTT CCGTCATAGG CATATTTGTA CACAAACATC TCTTTTCCTG 
TCGGGTCTGT ATTCAAAAGC CTCGTTATAT TCTTATCCAG GTCATATTCA 
TATCTCGCGC ATATTCCGCT CCCATACAAG ACCTGCGCTA TCGTGTTGTC 
AATATTGTAT TCATATTTTG CGGAAATCTT TCCTCCATTT GTTATCGCAG 
CTACTCTTCC GAGCACGTCA TATGTATACT CCACCGGTGT TCCACTTATG 
TCAACAAGCC TGGATACAAA CCCATTTTTA TTATAATCAT ACTCCAACAC 
TTTCCGCCCG TTGGTTGTCT TACTTTTCAG TCTCCCTGCC AAGGTATAGG 
TATAAGTATG TATAGTGGTA CCGCTTATTG ACGCAGCCAG ACTTCCGTCA 


>NC_017304.1:2631859:2632358
ACCGCTGACT GTAACAACCT GGCTGTAAGC CTTTATTAAA TAATCCTTCC 
GGATTGCTAT GTTTCACCGT TAACTTGCCC ATCAGACAAT TTACATCCAA 
TTATTTTTTA GTAGATATCA ATTAGCTTTC TATCAACCAA CAAAATAATC 
TTTTTATAAC TCAGCCAGCA TTCTCTCGGC ATCATCTTCG GCCTTTACTT 
TATCGTTTGC CTTGACAATA ATCCCCTCTT CATCTATAAG ATATGTGGTC 
CTGACAACGC CCATACAAAC TTTTCCGCAA ACCTTCTTTT CCTTCCATAC 
GTCATAAGCC TCAATCGCTT TACGTTCCGG GTCTGAAAGA AGCGTAATCG 
CCAGCCCATG TTTTTCTTCG AATTTCTTAT GAGAAGCCAC AGTATCCTTG 
CTCACACCAA GAACTACCGC ACCCTTTTCT ACAAACTGAG GATATCTCTC 
CGAATAACCG CATGCCTGCT TGGTACATCC TGCAGTGTTA TCCTTGGAAT 


>NC_017304.1:2633121:2633620
CCAGTGAGCC TCCTTGTCTT TCGGATCATC ACCAAAATCA AAGGGCATGG 
CCAGCTCTTC CTCCGTCATA CTGTCGATAA GTGCCCACAT CTTGTCAAAT 
TGCTCGTTTG CGGCAGTAAT TAAATCTTCT TTCGTTGCAG GTCTTGGCAT 
ATTATTTCAC ACTCCTCCCA TTTCTGTCGT TTGCCCGCGC TATACAGTCC 
TGCCATTGTG TTCTCAATAG CTTTCTTCTT ATATAATAAC ATCGGAAAGA 
TGACAACAGT GTGTCATATT ATAATGTTTT TATATCTTCT TGTTTAAATT 
TTTCTTTTAA GTGCTCCGGA CTTATAATAC AAACATCTTT TCCCAATGAC 
CTTAAAAAGC TGTATAACCA GTTATCCTCC GCCACTTTTG CCGTTACACG 
AAACCATCCG TTATCGCATT TTTCAATGCA GCTTTCATCA AATTCATCAT 
AAGCCCGACA GGTAACCTGG GGAGGTAAAA CAATGACAAG TTCCATAAGT 


>NC_017304.1:2642511:2643010
GTTCCTGGCT TTAGTTTCAT ATTGCATTCT ATAACTGACA TTTTTTAAAT 
ACCCCGGGAA AGGAATTATC TTGTTGTTAC TGGCTTTTTC CCAAAAGTAG 
TTGTTTTCAA TTTGCGGCGA AAATAAAGTA TCATCTTGTT GCGCAAAATT 
ATAAGTTTGA CCGGATTCAC CAAATTCGTC GGCTTTCGAA TTTGCCATTA 
ATCCAATACC AACTGCTGTC GCAATGGCAA CTGATAAAAT AATTACCCAA 
AACCTTTTTA AAACAGTGAG AAACAGCCTT CCCATCTCTG CGCCTCCTTT 
TACTCTCTGG TCTATGCGTT ATAGACTTCA TAACATTAGT CTATATCATA 
TAGACTAATT TGTCAATTAT GATTTAATTT CAGATACTTT GCAATTTGAA 
GAATTTTTTC TCGTCTGTCA TTTGAAAGTC GGTTCATATA ATTTTTTAAA 
TACCAGCTTG AATATTCGAT TCAAAAGAAT GCCTTTTAAT AATTGCCGCA 


>NC_017304.1:2647097:2647596
ACGGTGTCAA TTTTTGCAAT CTTCGTTATC ATCGCATTGG TTTTAAGGAG 
CATTTCCCTG CCGTTTATTC TGATTGCCGT AATTGAACTT GCAATATTCA 
TCAATCTCGG GCTGCCGCAT TATTTCGGTC AAAGTCTGCC GTTTATCGCG 
CCTATCTGTA TCAGCACCAT CCAGCTGGGC GCCACAGTGG ACTATGCGAT 
TTTGATGACC ACAAGATACA AGTCGGAACG TATTGAGGGA AATGACAAAA 
CAACATCAGT ACAAACAGCA CTTGCCACAT CAATTCCGTC AGTAATTGTG 
TCCGGTATGG AATTGTTTGC AGCAACTTTC GGCGTTGCCA TTTATTCCGA 
TATTGACATA ATCAGCTCCA TGTGTATGCT TATGGCCCGT GGTGCCATCA 
TCAGTATGCT GATGGTTATT TTCGTGCTGC CGGCACTCTT GCTCCTCTGT 
GACAAAATAA TTTGCAAAAC AACTCTTGGT ATGACAAAGA TTAATAATAA 


>NC_017304.1:2660829:2661328
ACCCGGCTCA TATCATCATT TATCACGCAT TTTCCGGGCG TTTTGCTCCA 
GCAGCAAAAA CAGCCCTTGC AGGGCGATAA ATTCAGCCTG GACACCGTAA 
CTTCCCTTAC ATCATTGTCT CCCATACCTT CGAGAAAGGC TTTGGTAAGT 
TTCAAAGAGT TGCTGGCATC ACCTTTCGGA CTTCCGTTTA TAACAAGTAT 
TTTCATTTTT CAACATCCTC CAGAATTTTA ATGCAGCAGT CGCACCATTC 
TGACAACATC TTCATATAAC GTATTCCGTA CTCTACGGTC ATATTCCAAT 
AAACAGAATC CTCAGGACGT GCTACCATCC CCTTATAAAT TTTCATGGTT 
TCAAATACGG AAGAGTACCT CTCTATGGCC TGCTGCGCCT CATTTTTTAT 
TTCCCGGAGG CGTTCTATAT TTTCTTCTTT CGGTAACTCT CCGGAGAAAA 
ACACTTTCAT GCACAGAGGA CTATTCCTGT TTCCGTAGTC GTACTCTCTC 


>NC_017304.1:2671692:2672191
AAAGCCATTA TAAGAGCACC AATGAGCATA CCGGGAGCCC TCAGGGCCAA 
TCTCAGCATC ATTTGAATCA TATTTTGTAT CTGAGTTATA TCATTGGTTA 
ACCGTGTAAT CAAAGAACCG GTATTATATT GATCGATATT GTTAAAGGAA 
AATTTCTGAA TTTGCCTGAA CAAATCTTTT CTCAAATCGT TGGCAAATCC 
CGTGGATGCT TTAATTGCAA AATAGGCTCC TCCCACACCG CCTGTCATCA 
TGAACAGCGC TGTGACTATC ATTATTATAC CCATTGTTAC TATATATGAA 
ATACCTCTGC CGCCAATAAC TCCCTTATCA ATGATATTGC TCAGTAGCAG 
AGGCATAATC ACTTCACCGA TAACTTCCAC AATCATAAAA ATCGGCCCTA 
TGATAAATGC AGATAAATAC GGTTTTACAT ACTTCCAATA CCGCCTCATC 
CTTTATATCC TTCCCCTTTC TATTTTGTTT CCGCTTCCAT TCTGTCCAAA 


>NC_017304.1:2673185:2673684
AAATGCTTGA GCAATTGAAT ATTACTCCAA AACCACTTTC CGGCAAAACT 
GAAAGCACTA TAGGAAGCTT AATAGACAAA TAAGGAGGGA GAATATGGAT 
TTCTTATCAA GAGAAGGTTC TCCAATATCT GCCGACCTTT GGGAAAAAAT 
TGACGAGGCC GTTGTATCGG CAGCAAAGAA AATCCTGACA GGAAGAAGAT 
TTATAAGCAT TTACGGACCC TTGGGCGCAG GTATTCAAGC CATTAATGTT 
GACAATATAT CAGAATTGGA CGAAACCGAA GGAAACATTT CGGTTATCAG 
GGGAAGAACA TACCAGCATA TTCCTTTGAT TAATGAAGAC TTTTCACTTC 
TGTGGAGGGA CTTGGAATTC AGCGAGCAAA TGGGGTTGCC TGTTGATTTG 
TCCTCAGCTT CCAGAGCTGC CACCCAATGC GCTTTAAGGG AGGATAAATT 
GATCTTTTAC GGCAATGATG AATTGGGATA CAAAGGCTTG CTGACAGAAG 


>NC_017304.1:267464:267963
AGATAGAGAT ACGATAATTG CGGTTTCGGG AGCCTCAAAG AAAGAGTATC 
TTGAGAAATC TTTAAGTCCG GAGCTTGAAA AAGTAATAGA AGAAAAGACC 
ACTTTAATTG TAAAAGCACC TGAAGAAAAA CCTATAAGCA TTTTAGCCGA 
CGAATCAGGT GAAAAATACT ATTCACAAGT AGTTACTCCG ATTATTTCAG 
AAGGCGACCC GATTGGGGCG GTAATATTCC TGTCAACGGA TCCTGATGTT 
CGCATGGGTG AAGTTGAGGC AAAACTCGCT CAGTCGGCTG CAGGTTTCCT 
GGGAAAGCAG ATGGAGCAAT AATTGGCAGC GTAAAGGTAT AGGTACTTTG 
GTACTGTTCG ACAAAGAGGT AAATATGGAA TGGTTTACAT TCTTAAAAAT 
AACAGGTAAC CGTTGAGGAT TGCCTGTTAT TTTTTAAGGT TATTTTTATT 
TTTAGAATCT ATGATCTTAT ATATTTGTGG CAATTGCTGA ACGCATTTGA 


>NC_017304.1:2677360:2677859
AGTCTGTCCA GAGACTTCAG AAGTTTTTTA TCAACAGGTT CCACAATTTC 
TCCTTCAATT ATTCCGCTTC CCGGAAGCAA ACCCGGATAT CCTTCAGGCA 
GATGATAAAG CAATCCATAA GTTTTGCCCG GTGTTATACG ACTTATCCGG 
CCTTCAAGAT ATCTTTTGTA ATTGCAAAAA TCTTTCATTA GTGTTCCATA 
TACAAATACT TTATTTGTAT AAATTTTACA ATTTATTAAT TCATTATTAC 
ATGTCGTCAT TTATATCACC CTTCCCCATA TAACAGATTT AATTATTAAA 
TTTCACTATT AAAAAAGCTC TTTTCTTTTG GCTGAATTCA CCTTTGAATT 
CACTTAAAGG CACCTTCGCC AAAGTAAGAA AAGAGCTTGA AAGCCAGGCT 
TCATTTATTT GAGTTTGGCA TTTTGGTTTT CCGAAAACCG CCTTTGCCGG 
CTATTATGCT GCCATACATG CTGTCATCGC ATGGGCCGGC TATTCGATAC 


>NC_017304.1:268020:268519
TAAAAGAAAA ATATACCTTT GATGATTTAG TTGAAATTAT GAAAATTTTG 
AGAAGTGAAA ATGGATGCCC GTGGGACAGG GAGCAGAACC ACGAAAGCCT 
TAAAAAATAT CTTATCGAGG AGACGTATGA GGTTCTTGAG GTAATAGATT 
TAAACGATAA AAAAAGACTT TGCGAAGAAT TGGGTGACCT TTTGCTGCAG 
ATTGTTTTCC ATGCCCAGAT AGCAAGTGAG GACAACGAAT TTGACATAAA 
TGACGTAATA ACCGGTATCT GCAGGAAGAT GGTACAGAGG CATACTCATG 
TTTTTGGCAC AGATAAAGCG GATACTGCCG AAGAAGTTTT AGCCAACTGG 
GAGGAAATAA AGAAAAAGGA AAAGGGAATG GAAAGCCAGA CGGAAGTGCT 
TAAAAGTGTG CCTTCAAATC TCCCGGCACT GATGAGAAGT TACAAAGTTC 
AGCAAAAAGC CAGCCAGGTA GGATTTGATT GGAAAGACAT AGACAGTGTG 


>NC_017304.1:2685587:2686086
CAGGGGACGG TTCCGAGTTC TATGTCCCCT GCCTTTTTGC TTATGCCCAG 
GTTTTATTTT TCACATTTGA AAAAAATCAT AATAAGAAAA GCTAAGAATC 
CTGTTCGTGC CATCAAACCC ATTCGGAACA AGTTCAATTG CAAATATGCA 
TTCATCAGCA TCCTCTACAC TGTCGTCCTT CTTAATCCCA AGCTCACGGT 
AATTCTTTAA CCCCATTTTC CTTTTATACA CATCAGGATT TCCACATGTC 
ATACAAGCCG TAAAACCAAG GGATTTTGCA ATTTCAAGCC CGTGTTTCAC 
AATGGCTGTG CCAATGCCCT TTCGCTGGTA CTCGTATCTT TTTTCGGCAT 
GATTATCTTT TTCCCCATGC CTCACAGCCA GACTGTTGAG CCATATGACA 
TGATTTGCGT CATTGCCCAT GGGAAGCGCC GAAAAAATAC CGTGCCCAAG 
AATAAAACCT TCATTGGTAA CTGCAACCAA ATCAAGCTCC GGTATGAAAT 


>NC_017304.1:2694930:2695429
CAAAATCAAA AAATCGTCTT CTTCCCAAAA CAGTTAAACA AGCCTTGCTC 
CAAGTTCATA TGCTTCTTTC AGTTTCAGCG GAAACACCGC TTCATGATGG 
GCCTTTTTCT GCGCCGGGTC AAAAATAGTC CAATTGTATT TGCTATAATC 
ATCCACCTGC AAAGTATTTC CGCAGATCAT GATTTTTGTC GGCCCGACAA 
AACGCTCCAA CATCTGTTTA TAGCCTTCTA ACATGGATGT ATAACCTATC 
TTGTCATAAA TACTTTCATC ACAATTACTT GTTGTGATAA GCAGAACCGG 
AATCATATGT TCATTACAAT TGGGCCGTTC CTTATTGTAA GTTAAGGACT 
GAAAAATCAG CCGCTCATAA AGTGCCCTGA ATCCTGCCGT CAAATTCCCC 
AGATAATTCG GCGAACCAAG AATAAGTCCG TCAGCTTTAC GAATTTTATC 
CAACACTTCC GACAAACCGT CTTTTGATAC GCATCTCCCG AATGTCCTGG 


>NC_017304.1:2712107:2712606
AAACTTTTTT ATGAACAAAC CTTTCAGTAT TAATATAAAA AAAGCCACCC 
CAAAAATCTT ACAAATTTTT GAGGTGGTTT TCTCTATATT GTGTGCGGAA 
CAAGGTACCT GTTCCTTTGC CTCAAGTTCT TATCAGATGA CACTAAACAG 
GAGATCGCCA TAGGTGGGTA TCGGCCACAA GCTTGCATCC ACCATGGTTT 
CAAGCTTGTC AGCAAAGGCG CGCAATTCGT TCATCAGCGG GATGATGACA 
TCCTTATAAG CGCGGGCATG CTCCAGCGAA TCTCCTTCAT GCGCATCGAC 
CTCTTCAAGC TTCGCACTCA GTTTGTCGAT GGCGGCTTTC AGGCTTGATG 
TCAGTGATAC AAGTTCATCA AGCTCTTCCT TGGCAAAGGA GGAATCGGCA 
CCTGCCGCTT TGAGGGAAGC AACGGTATCA GCAACTTTTC CGACATAGGC 
CAGTGATGCG GGGAGGATCT GCCTGCTTGC CATTTCAATC ATGGTCAGGG 


>NC_017304.1:2716518:2717017
CTGTATTGGG TGCAGTAGGA GCAACGAGCA CGTCACATTT TTCAAATACG 
GCATCAAATT CCCGGTTTAT CTCTTCACGA ATCAGGCAGG CTTTCTTGTA 
GTAAGCATCA TAATAACCGC TGGACAGCAC ATAGGTTCCC AGCATGATGC 
GGCGTTTAAC CTCGTCACCA AAGCCTTCGC TCCTTGTTTT GACAATCATG 
TCCTCAATAC TGGTGTATGA GGATGTGCGA TAACCATAAC GGATACCGTC 
ATATCGTCCC AGGTTGGAGG ATGCTTCGGC ACAGGCGATA ATGTAATATA 
CAGGAAGCGC AAGCTTTAAG GCCGGAAGCC TGATATTTTC TATCACAGCA 
CCGTTTCTTT CAAACAGCTT TATGGCTTCC TCAATCTTTG ATTTAATCTC 
CGGATTGATA CCGTCAAAGA ATTCCTCGGC CACACCAATG CGCATTCCCT 
TGACATCCCG GTCCAGACAT TCAGCCAGAT AGGAACCATA ATCATAATCC 


>NC_017304.1:2732639:2733138
GTGTTTGCTC AAATAACGAT ACTTCGACGG ACAGCAATAC ATCCAATACG 
GTTATTTGGC TTGGTGTTCT TGTTAATTGA TACCCGCCCT GAGCACCTTT 
GGTGGAACTA ACGATTTTTG CCTTTTTTAA CGAGGAGAAT ACCTGCTCCA 
AAAAGATTTT AGATATTCCC AGTTTTTCAG AAATGCTAAT TACAGTAATA 
TATTCTCCGT TGTTATATTG CTGTGCCATA CTGATAACCG CTGCCAGGGC 
ATATCGTCCT TTTGCCGATA TTCTCATCCT TATCACTCAT TTCATATATA 
AATAGTACGT AATAATGATA AAGGGAAAAA GGCGTATTGT CAATATTTCA 
ATACTTTATC ATTAATTAAT ATACCTCATT TTAAAAAATA AAACATATAT 
AAATAGTAAA TTTGATATTG ACAAATTGAA GTTGAGAGTT TATGATAAAA 
CATATAAAAC ATATATGAAT AATAAATTTC TATAAATAGA GGTAACTGGT 


>NC_017304.1:2733597:2734096
ATTCTGGATA AAATCTTCAA GCAGTATGGC TTAAACTATA AAATTGTGGA 
CACCACTGAT TTGGCAGCAC TCGAAAGTGC ATTTACTTCG GATGTTAAAG 
CTTTGTTGCT TGAATCCCCG GCCAATCCGC TGCTCAAAGT TACGGATATC 
GCGGCGGCAG CTGAGATAGC AAGATCCAAA GGAGCGCTGA CTGTAGTGGA 
TAACACCTTT ATGACCCCTT ATCTTCAACG GCCTTTAGAG CTTGGAGCGG 
ATATCGTCGT GCATTCGGCA ACCAAATATC TTGGCGGACA TAGCGATGTC 
ATTGCAGGAC TTGTCATCGT TAAAGACGGT GAACTGGCAG AAAAGCTGCA 
TTTCATACAA AATGCGGTGG GTGCCGTTGC CGGGCCGTTT GATTCTTTCC 
TGCTCATTCG AAGTATCAAG ACGTTGGCAG TGCGCATGGA AGCCCATGTG 
GCCAACGCAG AAAAACTAGC AGAGGCTTTA AAAAGTAATC CGGCAGTTAA 


>NC_017304.1:2750406:2750905
GCGGAAAAAA TTCCGGCAAC AACAGCAATA ACAGCAGTAA TAACAACAGC 
AGCAACAATA CCGGTGGCAA GAAGATTAAG ATTGGTATGG TTACCGATGT 
TGGCGGTGTA AACGACGGCT CATTCAACCA GTCTGCCTGG GAAGGTCTGC 
AGCGCGCTCA AAAAGAACTT GGTGTAGAAG TTCGCTATGC CGAATCTGCA 
ACCGATGCCG ACTATGCTCC CAACATTGAA GCTTTCATCG ATGAAGGTTA 
TGACCTCATC ATCTGTGTAG GATACATGCT GGCTGATGCC ACCAGAAAAG 
CAGCTGAAGC CAATCCAAAT CAGAAATTTG CCATCATTGA CGATGCTTCC 
ATCGATTTGC CCAACGTTAC CTGCCTGATG TTCGAGCAGA GCCAGGCTTC 
CTACCTGGTT GGCCTTGTTG CCGGTAAAAT GACCAAAACA AACAAAGTAG 
GATTTGTTGT CGGTATGGTC AGCCAGACCA TGAACGAATT CGGTTACGGG 


>NC_017304.1:2751836:2752335
GTATATCTGG GACAGTTGGA TACGCTGCTG GAACCTTTTA TGCAAGACGT 
TGACGACACT ACGGCCAAAA AACTTCTGCG AGGCTTTTTG GTGCACGTGG 
ACCGTACTAT TCTTGACTCC TTCTCCCATG CAAATATCGG TCCCAAGCCC 
ACACGGACCG GCCGCTTGCT GCTTGAGGTG GAGGCAGAGC TTACGCAGGC 
CGTTCCCAAT CTGACCTTAA AATACGAAGA AGGCGTAACC GATGACGACT 
TCGCCATTCA GGCTGTCAAG ACAGCCCTGC GTTCGGCCAA GCCCAGCTTT 
GCCAACCACC GCATGTTTAC GCAGGAACTT GGTGAGAATT ATGTCATTGC 
CAGCTGCTAT AACGGATTGC CGCTGGGCGG CGGATCATAC ACCCTTTGCC 
GCCTGATTTT GGGCAACATT GCAAAACGCG CGGGCGGAAT TGAAGATTTC 
AGGACCAACC AGCTGCCCTA TGTTATGGAC ATCATGGCAC GTTACATGGA 


>NC_017304.1:2753044:2753543
TTCAGCACCG TTGACGGGCC TGGCAACCGT ACCGCTATCT TTTTACAGGG 
CTGCAATATG AACTGTTTGT ATTGCCATAA TCCTGAAACA AGATGCAAAT 
GTATGCACTG TGGGGCATGT GTCAACTCAT GCCCCACAGG GGCATTAAGC 
TTCGAAGATG AAAAAGTTCG TTACAACTGT GCCAAATGCG TCCATTGTGA 
CAGCTGCATC AAGGCATGCC CTCATGACAG CAGCCCCAAA ACCGTTGATA 
TGACACCGGA ACAGGTTTGG CGAAAGGTGG AAAAGCAAAT CCCATTTATC 
CGCGGTATCA CCGTTTCCGG CGGAGAATGC ACACTTTACC CGGAGTTTCT 
GACAGAGCTG TTTATTCTGG CACAGGCTCA TGGCCTGTCC ACCCTGATTG 
ACTCCAATGG AACCCTCGAT TTTGAACACT ATCCTGATTT GCTGGCCGTT 
ACCGACGGCG TAATGCTTGA CATAAAAGCA TTTGACTGTG AAGAACACAA 


>NC_017304.1:2765553:2766052
TTTAATTTTC ATGCACTTCG TCCTCCTAAG ACTTATTTTT TGTTGTTTTA 
TTTCCTTATG TTTTAATATT ACTGCTAAAA AAGGTACAAA TAAATCCTAC 
TATCAAACAA AAAGGTGCAA AATAAAAAAG GGAAATATTG TATGTTGTGA 
TTTTTAAAAA AAAGCCGTTA TCTTATATGT CAGCTCACAT CTAACACTAC 
CGGGACAGTT GATATGTTTC CTCTTTCAGT ATGAAACAAA TCTATTGACA 
AGACAGGTTT ATAATGATAA ACTTAAGAGG TCGATAGTTA TAAACCTAAG 
TTAAAGAAAG GGGAATGTTA TGAAATATTA TTTAAACGAC AGTGAATATC 
GGTTTATGTG CATTGTATGG GATGTGGAGC CCATAAATTC AATGGAACTC 
GTAAGGATAT GTTATGATAA GCTTGGGTGG AAAAAATCCA CAACATTTAC 
TGTAATCCGA AACCTGTGCA AAAAAAAGAT TCTTTCCAAT GAGAATGCAG 


>NC_017304.1:2792838:2793337
TGACAAACTT CATGGAACAG CTTGATGCGT CCTTTATATG CTTTGTGCAG 
CACCATGCAA TATATTTACG GTTACCGCTG CCATGAATTC GACGCTTAAA 
ACTGCTGCCA CATTCTGCGC ATTTGATTTT CCCAGAGAAA GGGTAGCGTT 
TTTGATACTT ACTGCTTCCC TTAATTACAC CTTTTTCTTT TCCTCTTTGC 
TTTAATATCT CTTGGGCGGC TTCAAATTCC TCATGGGATA TAATGGCTTC 
ATGATGATCT TTTATCATGT ATTGATCTTT TTCCCCATGA TTATAATGCC 
GCTTAAAATT CTCATCTGTA TAGGTTTTTT GCAGAAGAAC ATCCCCAGTA 
TATTTTTCAT TGCTTAAAAT GCCGCGGATA GTTGTCGCTG TCCAGTGTGA 
ACCTCTCTTT GTTGGGATTT TATCGGAATT TAGCCCATCT GCAATTTTCT 
GTGTGCCTTT ACCGTCCAAA GCCTCGGAAA AAATCCGCTT TATGATTTCA 


>NC_017304.1:2795717:2796216
GCCCTGCCTT AAAGCAAAGC GCTGAAAATT AAAACTTCTA ATCTATATTT 
GCTTCGGAAG CGCCTCCCAC AACCGCATAT CCTCCTGCCC AAGAGACCAG 
ATGGCTATAC CTCGCAGTTT CCATCGATAA GCCGCTTCGT TTGCCCAGTA 
AACAAGGCTG TCCACATCCT GATAATACAG AATAGAAAAA CCATCTGCAT 
CTCCGAGGAA GAGACGGGAT ATCCAGATAT TGATGTCTTT CGGTATAATC 
TTTACTTCAT AGTCATTACC GCAGGAAAGC GTCAAAAGCT GCGAGTGGAA 
AAAATCATAG TCCATCGAAA TGTCCTCATT GCGAGTTGCC GATTCCTCCA 
CATCGCTATT TACTGAAAAC ACCTGAAATT CATCATCCCA CGTGACACCA 
GTGCGAGCAA GCCTGCCAAA GCTGGTTATA TTTCCATCCG GAAGTTCCAC 
ATCAAAACGC TCGTATGGTT CATATACCCA TGCATCGCCC AGTCTCAGCA 


>NC_017304.1:2798410:2798909
ATCTGCATTA ACCGGGTCAA GAAACCTTAC CTTATGCGCG CCCATACCTT 
GGGATATTTC AATACTTCCT GCGGCCATAT CCTGTATAGG ATAGATATAG 
CAGTCAAGAC CAGCAGAAGT TTTACCCAGG TTGAATAAAA TTACAGTCTC 
CGCTGTTCGC ACCACACCGT TATAATGCCG GGGCGGAACT GGCTGCCCGT 
TTTCCTGCAT TTTCGTTAAC ATTTTGCTCG TGTGGACGGT ATAGCCTGTC 
AACTGATCTC CATCCTGAAG CTGCAGGTCG GTGAAATAGA TTATTCCGGT 
ACAGTCGGAA ATCTTGAGAA TCACAGTAAC GTCCACCACA TGTTTATTGC 
TTTTTAGTTG TATGGTTTCT GTAAATCTTG AAAACTGCAT CCATTTCACC 
TACCCGTCTA ATGTCCACTG AATTTCGCAT ACATGCCCGA TCCATCCAGT 
GGAAACCGAA CCGCCCTGAA GCAATAAGTC TGTAAAGTAC ACTGTGCCGG 


>NC_017304.1:2800525:2801024
CAGCCTGCCA TGCTGACCAT TCTTCAAGAT CATCGCTTGT GCTGGTCTCT 
ACTAAAGACA CTGACGTAAC ACCTGCAGTA TATTCGCTTG TGACAGCTAC 
ACGACCGCTG CCTGATAAAG CACATGGAAC TGCCTTTGTA TAAAGTACGC 
CACTTGCAGG ATACTCGCCA TCTGTTGCTT TAAGGGTGAC TGTACCAGGC 
TCTGTCAAAG CATCTACGTC CGAAGCTGCA TCCCCACCGT TTGCATGTAA 
AGACGACTTA AAATACAACA GCAAATCGTC TACTGTAAGC TGTGAGTCCG 
TTTCCAGAAA CCAGTCATCA AAGCCTCCGG CATAGTAGTA GGTATTTGCA 
TGCATCCCCA TAATAATGTT TGCAGTACAC TCCCGGTTCA GTTCTCCGGA 
AAAGGAACGC ACAGGTGACA CCCAGGTTGC CCCGTCGCTG CGATCGCATA 
TGATGTTCTG TACCTTTTTG TTGTTTACTT CAATGATGGA AGCGATAAAA 


>NC_017304.1:2805478:2805977
CCTCAGCAGC GTCTACTCCG ATATCTGCAA CACCAAGAGT CAGGGTGCCG 
CTTTGAAATT CCTTGACCAC TTCTGCCGCC CCGTCATCGG CATAAAGTGT 
CGCCTCTGCC AGCTCCACAG AAAGCTCTGC CGTAATAGCC TTAGCCAGCG 
GAACAGGCGT GGCGTATGTC TCTTCTCCGT TTTCATTCTC AGTTATTTTG 
GCATAATATA ACCTGTCCAG TCCGATTGTG GCCATGTTTT TCATTCCTCC 
TTTACTTCAT ATTCTTTTGC CACATCAATG GCATAGTGGT GATAGCCGGT 
ATCGTCCTCA TGGCCTATAT ACCGCCTGTC GGTAATGGTA AAGCCTGCTT 
GAAGCAATGT GTTCACTATT TCGTTTTTAC GGGCAGTGTA GTTTCCCTTT 
ATAAATAAAG ACAACCTTAC CTCCTGGGTT TCTACCTGAG GCCGGTTGTC 
TGCAAAAACT TCAAATGTAT CTGTCATCGG AGTAATGACA AGGTACTCAT 


>NC_017304.1:2805831:2806330
GCAATGTGTT CACTATTTCG TTTTTACGGG CAGTGTAGTT TCCCTTTATA 
AATAAAGACA ACCTTACCTC CTGGGTTTCT ACCTGAGGCC GGTTGTCTGC 
AAAAACTTCA AATGTATCTG TCATCGGAGT AATGACAAGG TACTCATCCG 
GCGGTACACC GCTAAATACC CCGGTTTCAA TGGGGATACC CAAACCATCC 
AATAACGAGT TTAATTCTGA CAATATGCTC ATATACGACC CAGCTCCTGT 
TCCAGTCTTG ACTTCATTAC TTCGATGCAG GACTTCCTTG TAGCTGATTT 
TGCCGGTTTC AAAAAGGGCC TTGGAGGCTG CCCGGACTTG CCATACTCAA 
TAATATTAGC AATCTTCGCA TTGCTTTCCC CATCCTTCCT TGGTTCAGTA 
AAGCCGATTT TTATGTTGTG GTTTCCATCC CTGTCCTGTT TGGCAGGAGA 
AAGTCCCAAA GCATTTACCA ATTCACCGGT TGCTCTGGAC GGATATTTAG 


>NC_017304.1:2808565:2809064
CCATCGGCAA AGCCAAGTTC CACCGCTTTT CTTGCGTTAA ACCAGCTTTC 
TGCATCCATT AGGTGCGATA TTTTTGCCCT GGAAAGTCCG GTTTTCAGCT 
CATAAGCGTT GATGATGGAT TCCTTTATTT CTTCCAGCAT TGCGATAGCT 
TTCTCCATTT CTTCTGTATC ACCGATGGCT ATTGTCATAG GGTTGTGAAT 
CATCATCATG CTGACTGGTG ACATAAAGAC GTCACCTCCG GCCATAGCTA 
TGACCGAAGC GGCGCTGGCT GCAATACCGT CAATCTTTAC CGTCACTTTG 
CCTTTGTAAT CCATAAGCAT GTTGTAAATT TGATTAGCTG CAAATATATC 
TCCGCCAGGG CTGTTGATCC AGATCGTTAT ATCACCCTCT CCGGACAACA 
GCTCGGATTT GAACTGTTTG GGAGTTACTT CGTCTCCCAG CCAGCTTTCT 
TCAGCTATTG GGCCGTCAAT ATATAATGTC CGGCTGCCAT CATCGTTTTG 


>NC_017304.1:2808795:2809294
GTCACCTCCG GCCATAGCTA TGACCGAAGC GGCGCTGGCT GCAATACCGT 
CAATCTTTAC CGTCACTTTG CCTTTGTAAT CCATAAGCAT GTTGTAAATT 
TGATTAGCTG CAAATATATC TCCGCCAGGG CTGTTGATCC AGATCGTTAT 
ATCACCCTCT CCGGACAACA GCTCGGATTT GAACTGTTTG GGAGTTACTT 
CGTCTCCCAG CCAGCTTTCT TCAGCTATTG GGCCGTCAAT ATATAATGTC 
CGGCTGCCAT CATCGTTTTG TATCCAGTTC CAGAAGCGGC GAACCGGTTT 
TGGTTTTTGT GATTTGTTCA ACTTTTGATC CCTCCGTTTT AGCATTGTTT 
TTGCCTGCAA AGGCACCTGC ATCGGCAAGC CTGGTCATGT TACCGTTAAC 
AAGATACAGA TCTCCGCCCA ACTCCGCCGG AATCCGGTTC ATGTCCTCAA 
GCTCGCGGAT ATCGTTAGCA GACATCCAGC CGTTCTGTCG AGCTACAGCA 


>NC_017304.1:2822730:2823229
GCCTCCGGCT TCAATGGCAC CATCCGTTGA AACATATACC ATCCGCCCGC 
CATGCTCATA AATCCCAAGA GCCTTGACCC CTGTTTTCCT TACCCACTCC 
ATTTCGGATA TATAACCTTT CAGCAGTTCC AAATCTCCTT CTGAGCCAAA 
ATAGCCTAAG GATATTGTCC GGCGTGACAC CTCGAATTTC TTTGCAAGAT 
AAGGAGCTGT AACTTTTTTA TTCTGTTGTA ATATGGTAAT TATTCCGATA 
AGACGATCTA TTTTCATTCG CTTACCTCCA CAAACCCAAG TTATCACCCC 
TGTCAATTAA GTCCTTATAT AGCTATATTC TACCATTTTA AAGCATTTCC 
TCTTCATATT GATTATCTAC CAGCAATATC TCTTCATATT GATTATCTAC 
CTAAAGAATT GCTTTTACGG TTGTAAATTC CAAAATGCAA TAATTAGGAT 
CTGCAATACC ACCAGTGAGA TAATTAATGT ACCTGCCCTT CCATATTTTT 


>NC_017304.1:2826366:2826865
TAACTGAGCA GGCCAGTAAA GAAGAACAAT ACCGTAATGA GCTGCTATTA 
ACTATCGGGA CTCAAATTCT CTTTATGATC ATTGGGTTTT CCAACGCCTA 
TAACAGCTTT CATATCAATC TGCAGACCCG GACCAGAGAC TTTGCTCTGC 
TAAGAAGCGC CGGGATGACT GAAAATCAGA TAAAAAAGAT GCTTCATTAT 
GAAAGCTGGT TCATAATCAG ACGGGTTATT ATTTATTACG TGCTGATGTT 
GACCGGAGGT GTCTATGTCG TATCCGCCAG GAAAAAGTTT ATGTTTTCGC 
CGTGGCAGTT GGCTCTTAAC ATAAACTATC CACTCCTTGT TTTATTTTTC 
CTGATCAGTA TTTTAGGCAT CTGGGGAGCC ATGAAGAGCG GAATACGCAG 
AATCTTAGAA CAAAGCATCA TTACCGCTCT GCATGAAGAA TAATTTTAAG 
GCTTGCTAAC AAACAAGCCT TTTTTCTTTG CACGGCTGCA AATAAAAGCG 


>NC_017304.1:2834055:2834554
TTTTATTAAG ATAAAAATAC CTTACATCAA AAACTTCACA TCTATCCTGT 
CTCCACAACC CCTACAAAAA TAAACGTTAT CTAACCTGTC AACTCAACCC 
TATCACTTTC AGGGCAGTTG ATATGTTACC GCAAACAATA AAAATAAGGG 
TTTCCCGATA AGAGAACCTC TGGCCAATCA GCCACGAGAA ACGCTCAATG 
TCTGGAAACC CTTTATTTGT AGGCATTTTC AGCCTTCTAT TTATTCACCC 
TTGACATCAA GACGACACAC TCAACATGAT ACGTCCACGG GAACATGTCC 
ACAGGTTGAA CCTCCCGAAC CTCAAACCCG CCTTCCGCCA AGTACTTCAA 
ATCCCTTGCC AGTGTCGCCG GATTGCAGGA CACATAAACA ATCCTCTCCG 
GCTTCATATC CACCAAAGTC TTCAGCACTG CCTCATCGCA TCCCTTCCTT 
GGAGGGTCAA CCACCACAAC ATCCGCGCGC ACGCCCTTTT CATACATCTC 


>NC_017304.1:2836585:2837084
TGCGGTCGAA GAGCTCTTGC CATGCTCTTT AAAAGCGTGG TTTTTCCTGA 
CCCGTTTGGG CCAAGAATCC CGTAAAACCT GCCTTTCTCC ATCTGCAAGG 
ATATGCCCTT TAGCACATTT AAATCTCCAA AGGATACTTC TATATCCCTT 
ACCTCAATTG AATATGCCTT GCCCTGCCTC AATCAAACCA CCTTCTTCTT 
GTTTCTTATC AAAACCGAAA TAAAATACGG GGCACCAAAC ATTGATGTCA 
GCACGCCCAC TGGAATTTCC GCCGTGGGAA TCCTGGATAT TGTGTCACAC 
AGTACCAGAA ACATTCCCCC TCCTATTGCC GAAAAGGGAA GAACCACCCT 
GTTGTCCGAA CGGGATATCA GTCTTACCGT ATGCGGAACA ATCAGTCCCA 
CAAAACCAAT AACGCCGCTT ACCGCCACAC AGGCCGCAAC AACAACCGAG 
CAAACTACAA GCAGCAGCTT TTTTACCTTC TCCACCTCAA CACCAAGACT 


>NC_017304.1:2837775:2838274
GGCAAACCTG TATCTATACT TTTTATCCCC AAACGTCATC TATATTTCTC 
CGTTTCATTT AAAAACTTCA GGATGAATTA TTTTAGCAAG TTCCAAAACC 
CCGTCGGCAA TTCTCGGCCC CTGCCTGTCC AGCATATTGT TGTCTATCTC 
AAAAAGCTTT CCGTTTTTTA CCGCGGAAAG TTCCTTGTAT CCGTCGGTAT 
TTTTTATTCC TTCTTTTGTA TCATAATATT TTGAGCATAT AAGTATGTCA 
GGATCCTTTT CAAGGAGGCT TTCTATGTTG TATTTCCAGC CTTCCACATC 
ATCCGCCGCG TTCTTTCCTC CAGCCATCCC AATCATGCGG CTGATAAATG 
TGTCCCTTCC TGCGGTATAA TCCCCAAACT CGCCATAGCC AAGAACATAA 
TAAACACTGG GCTTTTCAAG GCCGTCGACC TTGCTCTTTA CAAACTCTAT 
TTTTTCCTTC ATTTCCGTCA CAACATTCTT TGCCTCTTCC CGGGCGTTCA 


>NC_017304.1:2844885:2845384
CAATGTCATT CTGGAAAAGA AGCCAAAAAG CACCATCGTC TATGACGAGA 
CTGCCGCATA TGTTATGGTT GACATGCTGA AAAGCGTGGT AAGTGAATCA 
GGTGGAACTG CCGTCGGACT TGGTCAGCTG CAAAACGGGA AAATGCCCAC 
AGCAGGTAAG ACCGGTACCA CCAGCCAGAA CTTTGACAAA TGGTTCGTAG 
GCTTTTCTCC TTATTACGTT GGAGCTGTCT GGTACGGTTA TGACCACAAT 
GTCAGCATCT CAAGCGCTGA ATCAAACAGG GCGCTGCAAA TATGGCATGA 
TGTTATGGAA AAAGTACACG AGAAATTGGA GCCGATTCCG TTTGCTGAAC 
CCGAAGGCAT TGTCAGAAAG AGAATATGCA TCTACTCCGG GAAAATTGCG 
ACAGATTTGT GTGCCAGTGA TCCAAGGGGT TCCGCAGTCA GAACTGAACT 
GTTTATCAAA GGTACGGAGC CTTCCGATGA TAATTTATGC GACGTCCACG 


>NC_017304.1:2848565:2849064
GGCTTTTGCA CTGTCACATC GCTTTTCAAA TGTCCATCCC TGAAGGTTAC 
AATCCGCTTT GTATGCTGTG CAATATCCGG CTCATGGGTA ACCAGGATTA 
TTGTAACCCC CTCCCGGTTC AACTCCTGAA ACAGGTCCAT GATTTCTTCT 
CCCGAGTAGC TGTCAAGGTT TCCTGTGGGC TCATCCGCCA GAATAATCGC 
AGGATCGTTC ACCAGCGCCC TTGCTATGGC CACCCTCTGT TTTTGACCTC 
CTGACATCTC GTTGGGTTTG TGGTTCATTC TGTCTTTTAG CCCCACTCTT 
TCCAATGCCA TTTCCGCTCT TCTTTTTCTT TCCTTTGCGT TAACTTTGGC 
GTATATCATC GGAAGTTCAA CATTTCGAAG AGCGGTCATT CTCGGAAGAA 
GATTGAATGA CTGAAATACA AAGCCTATCT TTAAATTTCT GATCCTGGCA 
AGCTCCACGT CATTAAGATT GGATACGTCC ATTCCGTCAA GTATGTATTT 


>NC_017304.1:2851399:2851898
ATATCTCATC TGAAGGGGCA GAAGTTCAGC CTGTTTGGTC AGAAGCACCT 
GTATATTCGG AGGATAAACA TAATAGTATT TTCCCATAGG AGTATCTATG 
ACAGTCATCT CCGTCTCAAT TCCCCGGGTA CGCTGCACCA CACCGTTGTA 
CTGATAAAAG GCTTTCCTTT CCGACAGCTT CTGCTTTGCC ACGGCCCTGC 
TGTTTTTCAG CATGACTTCT TTTGCCGTGT CATAGGACAG CCTGCTGTCA 
TTAGCCGCAT AGGCCTGCAT GAAAGCTAAC ATAAAAATAA TGATTATTGC 
GGACAGGACT TTTTTCAAAC TGCACCCTCC TTTCGTAAAC TTTAAAAGTT 
CTTATCCCTC CCCATAAGAA ATACGAATTT CTATATCAAG AGTCTGATTT 
TTGGGCCAGG AAAAGTGAAC CCACTTCCTT GCCTGCCAAA ATGTCATAAA 
CAATATTCGG ATTATCACCG TTGGCAAGAA CCATGTTTAT ACCTGCCAAA 


>NC_017304.1:2852810:2853309
CTCAAGGCAG CTTTTTTATA TAAATTGTAA ATCCGGAAAT TACCGAAAAA 
ATTACTGTTT GCTTGCTTCC TCAACAGCAA CTGCAACGGC AACGGTAGCC 
CCAACCATCG GGTTGTTGCC CATTCCGATA AGTCCCATCA TTTCAACATG 
GGCAGGAACA GAAGATGAAC CTGCAAACTG GGCATCGCCA TGCATTCTTC 
CCATTGAGTC GGTAAGTCCG TATGAAGCAG GACCTGCAGC CATATTGTCA 
GGATGCAGTG TTCTTCCCGT ACCTCCTCCG GATGCAACGG AGAAATACTT 
CTTGCCGTTT TCATAAGCCC ACTTCTTGTA TGTACCTGCA ACAAGGTGCT 
GGAATCTTGT AGGATTCGTT GAGTTACCCG TAATGGAAAC GTCAACGCTC 
TCTTTTATCA TTATGGCAAC GCCTTCATTT ACATCATCGG CACCGTAAAC 
TTTAACCTTT GCCTTTTCTC CGTTGGAGAA GGCTTTTTCC TGTATAACCT 


>NC_017304.1:2856772:2857271
CCATAGGGCG TAAAACCGTT ATGCCGTGCA AGAATTTTTG CCCTGAACAT 
ATGGAAGTCA TTGGTGACAA TCATTATTCT GTAGTCGCTT CTTCCTGTAA 
GCTGTTTTAA AACTTCCGCG GTATATTTCA TGTTTTCATT TGTGCTGGTT 
GCCCTGTCTT CCATAATAAT TCTGTCTTCG TCAATTCCGT GGCTTACCAG 
GTATCTTTTC ATTGCCTCAG CCTCAGTTAA ATCCTCACCG GGACCCTGTC 
CACCTGTCAC AACCACCTTT AACTCAGGGT TGGCCCTAAG ATATTCCACA 
CCCTTGTCCA GCCGGTATTG AAAAGTGGGA GTTATCCGGT CGCCTTTTAA 
TCCGGCTCCC AGAATAACCA GATAATCGAC CTCCACATTT TTGTCGGTGT 
CAGATGATGC GAAAATCAAG CCCAGTATCA ATACAAAGGA GCCTGCAAAA 
GCAATTAAGG CGCCAAAAAA CAGCCTCCTT AAAATCGTAT TTTTGATCCG 


>NC_017304.1:2862233:2862732
ATACTGTATC GGAGTACATG GATGGTCCGT CATTATGGCC ACCTTGACTC 
CCGCCTTCGC CAAAATTCCA GGTGTTTTCA AACTGAGGTT CCGAAGCTCC 
ACTTTTGACC TGTCGGTAAG TGACGGCCCC ACAATTGCCG AAACTCCTTC 
ATCTGCAAGA ATGTCCTTTA TAAGATGGCC TTCGGTGCAA TGCTCTATTG 
TAAGCCTTAG CCCAAATTCC TTTGCTATCC TTATGGCGGT AAGGATGTCA 
TCCGCCCTGT GCGCATGTGC TTTTATCGGA ATTTCCCTGT TTAAAACCTT 
CAGCAGAGCT TCCATTTTCA TATCATATTC CGGTTTGTCG TTTTCTTCCG 
GATTTTTGTT GTACTCATCC ATCAATTCCT TGTACTCTTT GGCTTTCATC 
AGGTTTTCCC TGAGAATGGC CGCAGTGGCC ATACGGGTTG TAGGCGCCGT 
TTTTCTTTCA TTGTACACTG TCTTTGGGTT TTCTCCAAAG GCCACTTTCA 


>NC_017304.1:2885813:2886312
CCGTGGGTAA AGTTGTGGCT CCTTTAAGAC AAATGGGAGC AAACATTACC 
GGAAGAGAGA ACGGAAATAT CTGCCCGCTT TCAATCCAGC CGGCAAAACT 
TACCGGTAAA ACCCACCATG TTTCCATTTT GGACACATAT ATAAAGTCTC 
CGCTCCTTAT TGCAGGTCTC TATGCTGACG GAGAAACCAC GGTAATTGAA 
GAAGTAAAGT CAAGAGACCA TTCCGAGTTG ATGCTGAACT ACTTTGGAGC 
TGACATTAAA GTAAACGGCC TGGAGGTGAC ATCCCGGAGG GTTGAGAACC 
TGTATGCTCA GCATATTCAG GTGCCCGGAG ATATTTCAAT AGCTGCATAT 
TTCATAACAG CCGGTTTGAT AGTGCCAAAT TCTGATATAG TAATCAAAAA 
TGTCGGTATC AATCCTACAA GAGCAGGAAT TCTTGATGTA TATAAATCAA 
TGGGAGCTAA AATTGAAATT CTCAACGAAC GGGTTGTCAG CAATGAAAAA 


>NC_017304.1:2889416:2889915
GGCATCAAAA ATGGAACATA TCGCAACAAA GGAAGAAAAG GCAAGAAAAA 
GAAAACTTGA AAAACAGCTT GTCGAGACGG AAAAAGAAAT CACCGACACC 
GAAGCCCGCA TAAAAGAGAT TGAAAATCAA ATGACCAACG AGGAAGTTGT 
CAGTGATCAT GTAAAGCTTG TGGAACTTCA CAACGAATTG AACGAGCTTA 
ATTTAAAACT TGAACAGCTG TATGAACTTT GGGACAACCT TATGTCTGAA 
AACAGCAGGT AGCCTTTGTA TTTGTATTTT TCATATTTAT CAACAGTCAA 
ATTTATCATA GTCAAAGTCT ATTGCATCCG GAAATTTATT TATGGTGTTT 
ACCCTTTCAA ACATTTCTTT TTTAACATTT TTTGAACATT CAACAGGCTG 
TATGAATATA CTGTCTATGA AAATCCATAC TATCATGAAG GAATGATGAA 
TCCAATGTGG TATACCGTAC AGCCGGGAGA TTCTCTTTAT ACCATTTCCC 


>NC_017304.1:2894581:2895080
TTTTATTATC AGGGTCAACA TTTTCCCTCA GTGACTTCTG TATACAATCT 
GCAAGCTTCT TGCTTTCTTC TGATCTCGGA GGGAAGAAAA CCTGGGCTCC 
ATGGGACTGT GGCTGGGTGA ACTTGTTCAA ATGTATGCTT ACCGCAATAT 
CAGCTCCTGA TTCGTCTATC AGCTTTTTAC GTGCCGTGAG GTCCTGCCCT 
CTTTTGCTGG TATATCCTTG GGTCCCTTCT TTGTACTTAA GTACATCCTC 
TTCCCTGGTC ATAATAACAT TGAAGTTCTC TGCTTCCAAA AGTTCCTTGA 
CCTTTTTCGC AATAGCAAGA TTTACATCCT TTTCTTTAAG TCCGCTGTAA 
TCACTTACTG CTCCGGGATC TTCTCCCCCA TGCCCCGCGT CAATCACAAC 
AGTTCTTTTT ACTGCATTAT CATTTGCAAC TTCGACTGCA TTTTGCCCCG 
ATGCTATGTT AATACTTATC AGCGCCAGCG ACAACAAAAA GACCAATCCG 


>NC_017304.1:2895750:2896249
ATATTGCCCT GAAGCCCGGT CAATGGATTT GCCCACCGGT TTCTGTCTAT 
GCGCCTCAGC GTGTTTCGAA CTCTGCTCAC AAGCTCTCTG GTGTTAAAGG 
GCTTCGTTAT ATAATCATCC GCACCCAGTT CCAGTCCTGT AAGCTTATCA 
TCTTCATTAT CTTGGGCCGT AAGCATGATA ATAGGCATAA GGTTGTTGCC 
CTCGTCCTCT CTTAGAATTC TGCAGACTTC AAAACCATCC ATATCGGGCA 
TGACAACATC GAGCAAAACC AAATCCGGCT TCTCAATCCT GACCATTTCA 
ATGCCTTGAC GCCCATTAGA CGCTGTTACC ACTTCATAAC CTTCGTTCAT 
CAGGACATCG GATATTAGTT TTGTCATAAA CTCAGTGTCA TCAATAACCA 
ATATTTTCTT CTTAAACATT TACTGTGAAC TCCCATTAAG ATAATTTTAG 
ATATATTTTC CTTTATATAT ATCGGAATGA ATGAGACAAA TAATAACATT 


>NC_017304.1:2896664:2897163
TAAGATAATT TCGCTTGCTT ATTTCCAATG TAAATTCCCT CATATCGCCG 
GGTATGCCGG ATATTTCAAA ATAACCTTTC TCGTCTGTCT TCGTTGACAA 
TTCCGTTCCT GCAACTTTTA CATTGAATCC TGATTTTATT TTTGATTCCG 
ATTCCGGCGG ATAATCAAAA TCAACCGAAA TATAACCTGA TACAGTGGTT 
TTATCAGTAC TATCGTTGTT AACGCTTAAC ACTAAGGTTC TGGTGTTGTC 
ACTGGTATAA ATCTCTTCCT CATCTGCTAC AACTGTAAAA TACAGTATTT 
CCGTTTCTTT GTCCGCACAA AGTATCTTTT TGTCAAACTG ATATTCATAC 
TTCACTATAT CGTCTGTGCT GTCAATAACC TTTGTGTCTA TCACTTCACC 
GTCTTCACTG CCCTTTGTTA CCTTTAAAGT TGCTCCTGTA GGCACATGGC 
TTAAGTTTAT AATATTGGCA GTGACATATT CAATGTCTCC CTCACTGTAT 


>NC_017304.1:2913565:2914064
GGCAAGGTAT CTTTTAGCCC TTATATTGTC ACAGCCGCTC TTTTCCCCCG 
GCAGGGCACC TCTTTGAAGC TTCATTTTAT GTGCAGTCTG CCAGGTCCTT 
ATAATAACCT CTCCCACGCG TCCCATGGCC TGGGAATCTG AACTCATCAT 
GCTGAATACT CCCATATCGT GCAGTATGTC TTCTGCGGCT ATTGTCTCAG 
GCCGGATCCT CGAATCGGCA AAAGCAACGT CCTCTTTTAC CTTGCTGTCA 
AGATGATGGC ATACCATAAG CATATCGAGA TGTTCATCCA ATGTATTGAC 
GGTAAAAGGC ATGGTGGGAT TGGTAGACGA GGGCAGTACA TTCATGCGTG 
ATGCAATTTT AATTATGTCC GGTGCGTGCC CGCCGCCCGC TCCCTCGGTA 
TGGTAAGTGT GAATTGTCCT TCCGGCTATA GCCGCTATAG TATTCTCTAC 
AAATCCTGCC TCGTTCAGTG TATCGGTATG TATAGCCACC TGTACATCAA 


>NC_017304.1:2916296:2916795
TTCAGAACAA TGCTTTCCCC GTAGCAGGCA CAGAGATTAT CCACCTTAAG 
CACATCCTTC ACCTCCTCTT CCCAGATACA CTTCCATCAC TTTGGGATTT 
TGCTGAATTT TATGCATATT TCCCTCATCC AAAAGCCTTC CCTCATGCAA 
TACCGTCACC TTATCCGCAT ATTCCCGGAC AAACTCCATA TCATGCTCCA 
CAACAATAAC CGAACATTTT TCCGATATTT CTTTAAGAAG CCTTCCCGTC 
CTGTCGGTTT CCTTTCTTCC CATCCCTGCC ACCGGCTCGT CTAAAAGCAT 
GATTTCCGGC TGCTGAACCA AAAGCATGCC TATTTCGAGC CATTGCTTTT 
CGCCGTGGGA AAGAGCCGCA GGGGTACGGT ATCTTTTCTC ATACAGCCCG 
ATTTTCTGAA GCACATCCTG AATTCTTTCC GTCTGCTCCC TGCTGAGTTT 
TGTAAAGAGT GTGGAATACA AGGACCTCTT TCTTGCCGCC GCAAGTTCCA 


>NC_017304.1:2927685:2928184
CTATTAATAC AACTGTTAAA ATTTTTGCAA TTTTTTCACT CAACCTTTCC 
CCTCCATTTG TTTTTTATAT ACATAAAAGC TTTATTCTTC TTTTTCAAAG 
AAATGCTTAA TTTCATTTAT TTTTTGACCA TTTTCATTAA CTTCATATAT 
ATACACACCA TCCATCAACC AAAATGCAAA TACCATGCCT TTACTTTCCG 
GGTTTACACA ATAAACCACC TCGGATGTAT CTAAATCTTT AAGTTGTGTC 
ATGTAGTCAT CTATTACTAC ACAGTCAACA CTAAACAGCC TTGTTCTTGA 
CAAATGTTGT TTTTTCATCA TACTGCTAGT TCTATTCATT ATAGTTAGTG 
AAGTTCCACC AGTATAAGGA TTTACAATAT CCTTTTTATA CAAATCATTT 
AATGTATTTA TAATTCCCGC ATAATCACCA GTTTCAGTAA AATTTCTTAA 
ATCAGCAGCC TTTATAGCAT ACTCTAAAAA TTTTTCTGCA TTTGTCTTTT 


>NC_017304.1:2943123:2943622
TTATATTATC TAAAATTACA CCCTTCAACG TATCATTTAT TGAACTATAG 
TCAACACCGG ACATTTTACC CAAGTTTATG TTGTCCAGCC AAACTCTGAT 
ATAGTATTCA CCGTCAGGCA TCTTGGGATG AGTGTAAAAT TTATTATTAC 
CTCCGTTTAC TACAATTTCA ACCTTTGTTG TTTCGGTTAT TTCATATACC 
TTCTGATTTC CGGCAACATA TTCTCGATAT TTATATTTCG TATAACTGTC 
CAGACTTCCG GACAACGAAT AACCTTCCAT AGACATTTTC CAAAAGTCAT 
GGCTTTTGTT TTCATTTTCA TTTTCGTAGG GTTTATCAGA ATAGTAAGGT 
ATTTCATTTG CTATATTTTT ATATTCTGTA GTCTTTACAC TTATCAGTTC 
CTTGCCGCCT ATACCTTTGT TGTTTTTTGC AGTCAATATT CCCGGAGTTT 
TGTATGATCC ATTTGCAATG TTCACAGCCT GGTTGCTGCC ATTAATATAT 


>NC_017304.1:2970256:2970755
TTCGTGCTTC AAGGGGGCGA AGACGGTTAT TATACCGACA AAATTTTGGC 
GGACATAGTA AGCAGCATCA AGGCAAAATA TCCCGATTGT GCGATTACTC 
TCTCTTTGGG TGAAAAAAGT TATGAAAGCT ATAAATTGCT TTATGAGGCT 
GGAGCGGACA GATACCTTCT TCGCCATGAA ACAGCAAATG CCCAGCACTA 
CTCAAAGCTT CATCCGCCTG TTATGTCCCT TAAAAACAGA AAACAATGTC 
TTTACAATCT CAAAGAAATA GGATACCAGG TAGGTTGCGG TTTTATGGTC 
GGTTCACCGT TTCAGACCAC GGAATGTCTC GTTGATGACT TAATGTTTAT 
AAAAGAATTG CAGCCCCACA TGGTGGGAAT AGGTCCGTTT ATCCCGCACA 
AGGATACGCC TTTTGCCGGC AAACCCGCCG GTACCCTGGA GCTGACATTG 
TTCCTTCTCG GCATCATACG GCTAATGCTT CCCTACGTTC TGCTTCCGGC 


>NC_017304.1:2974302:2974801
CTTGAACCTG TAGTAGGGTC GGGCTTCTGC CCTGCATGGA CCTGCAAAGT 
GTCAAATTTC AATTTTCTTT CTGCCATAAT TAAATCTCCT TTCAAATGCG 
ATTTCTCTTA TTGACTTTGT CGTGATTGAC ATAAAAATTA TATGTAATAC 
ATTGTACTGT CAATACCATT TCGTTTTCGG TAATCTTCAG CAAGATCCTC 
CAAAGTTATG GAATCCACCA ACTCGTTAAG ACTTTTGTTC ATTTTTTCCC 
AAACATTAAT CCTGATACAT TTTCTTATAG ACGACTCGTT CTCCGACACT 
TCCTCATCGT CTTCATCCGT AACCGAAAGA GGACCTTCAA GGGCTCTCAA 
AATTCTGCCC ACTTTTATGT CCGACGGATC TTCCGACAGC ATATAGCCTC 
CCTGGGCACC TTTTGCGCTT TTAACCAGTC CTGATTTTCT CAGAGTTGAA 
AATACCTGTT CAAGATAATT TGTTGAAATC CCCTGTCTTT CGGCAATACT 


>NC_017304.1:2989503:2990002
TGTTTTACGG CTTTACATAG TCGAGCGGAT TTACCGGAGT GCCGTTCTTT 
CTTACCTCAA AGTGCAAGTG AGGCCCGGTG GCAAGTCCGG TGCTTCCTAC 
TTTTGCAATC GTATCCCCGG CATTAACCGA ATCGCCCACT TTGACAAGCA 
GTTTGCTGCA ATGGGCATAC AATGTGGAAA TTCCGCCTCC ATGGTCCACA 
ACCACTGTAT AGCCGTATCC GTTCTGCCAC CCTGACATTA TGACCACGCC 
TTTGTTGGCG GCTACTATCG ATGTTCCGGT GGCTGCCGAA ATATCTATAC 
CTGTATGCAT CTTATACACT TTGAGTATGG GATGAAGCCT GTTGCCAAAG 
TAAGATGAAA TTTTGGTACT GCCAGGCAAA GGCCAGCGCA TGGTTCCACC 
GGCGTAGCTT CCGCTTTGCT GAAGTTTTCT TATCTGACCG GCAAGTTCAT 
TTGACTGTTT TATCAACTCA TTTTCCTGTT GTTCAAGTTT CTTAAGTTGG 


>NC_017304.1:2999773:3000272
TTTAAAATAT TAAAATAATT TAAAACAGGC AACTTAAAAA GTAGTACTTT 
ACAATTTTAG ATTTTTCAAT TTTATTTATT AATATAATTT TATTTAAAAA 
ATAATATTGG TTAAGGAGTC TGAGAAATGA AATCTGTTTT GGTTTTGGAA 
GATGGAACTT ATTTTACGGG GGAAGCCTTT GGCAAGACCG GCGAAGTAGT 
TGGAGAAATT GTTTTTAACA CATGCATGAC AGGTTATCAG GAAATACTGA 
CCAACCCGTC TTACAACGGT CAAATAGTTG CAATGACCTA TCCGTTGATA 
GGAAACTACG GGTTCAATCG GTATGACAAC GAATCCGACA GAATCCATGT 
TCAGGGATTC ATTGTCAAAG AGCTTTCGGA CACGCCCACC AACTGGCGTT 
GCGAAATTAC TCCCGAAGAA TATTTCGTTA CAAACGGAAT TGTGGGAATC 
AAAGGCATTG ACACAAGAAA CCTCACCAAA CACATAAGGA GCAAAGGCAG 


>NC_017304.1:300121:300620
GGATTTTGAC CTGGATATAT CCCTTGAAAC TAAGATAAAC ATAATCAAGA 
GACATATGCA AATGCTTGTT GAACTTAAAG GTGAGCAATG CGGAGTACGG 
GAAATGAGAA AACACATAGC ATGGTATATA AAAGGTATGC GCAACGCTTC 
ACGTATCAAG GAAAAAGTAT TTAAAGCGAC AACTCAGCAA GAAGTTTTCA 
GCCTGCTTGA TGAGCTTTTG GAATTCAACA TGTAATAATG TAACAAAACA 
TGACATATAA AATATACTAT ATTTACAATT TTGCAACTTA ATTAGTTCAA 
AATATTGATT TTAAAATACA TGGATGATAA TATAATCATA TAGGTCATTC 
TTAATAATAC TTAAGGAGTA GATAAAATGG TAACAATTCC TTTCTTGAAA 
ACCAACCTTC TGAGTATTGA CATCGGTTTT AGGAACATAA AAATTGTTGA 
AGTGGAGCTA GGCAGGAATA ATGAGATTTT TATTAAAAAT TTCGGTATAG 


>NC_017304.1:300560:301059
AAAATTGTTG AAGTGGAGCT AGGCAGGAAT AATGAGATTT TTATTAAAAA 
TTTCGGTATA GCTTCTACTC CAAAAGGGTC TATCAAAAAC GGGGCTATTA 
AAGATGTCAA GAGTGTTACC AACGAGATAA GGAAGGTAAT GGAGAACATA 
AACACAAAGG CAAAGAATGC AAAGATTGTT ATGTCAGGTA CGAATATTAT 
TTCCCGTGTT TTTGTTGTTG AAAAGATCCC CGGGGAAGAT ATGAATCATC 
TTGTCAGAAC GACTATTTCC CAAAGTATGC CGATAGACCT TGATGCCCAT 
CAGATAGATT ACAAGGTGTT GCAGGAATTC AGAGAGGATG GAATTGATAA 
AATAAAGGTA TTTGTTACCG CTGTTTTAAA AAGTATTATA CAAAGTTATA 
TTGACATTTT GATAGAATTG GGACTCAAAC CCATATCAGT GGATATTCCC 
GCCAACAGCG CGGCAAAGTT TTTCAACAGG GAGATTATGG TTTCCGAGAG 


>NC_017304.1:3009373:3009872
AACAACAATA TTATTATTCT CTGATATCTC TTGAATAGGA AACCTGTATG 
TATCGCCATC CGAAAATAGT TTAATTTTAA AAGCAAATAC CTCTTCACTG 
GTTTCCGTAG GAGTTGGGCT AACCTCCAGT GTAGGAGTCG GTTCTATATC 
CTCAACCGGA AATTTGTCTA TTTCCTTGAG TAAGTATCTT TTCATCAACG 
AATAATCTGT TGAGGTTACT TTACCGTCAC CATTCAAATC AGCGGGAGTA 
ATGTCATCAA GAGTTCTTTG CTTGAGCAGT ACTCTCTTCA TTATCATTAA 
ATCGGTTGAG TTGATTGAAC CATCTGCATT TAAGTCACCG TATAATGTAG 
TAGCACCGGC AGACATCATG CTAACAACAA TGGTTGCTGC AATAACTGTT 
AGTAGTAATA GTAGTCCTTT TTTTCTCATT TGTGCTTCTT CCCCTACATT 
TTTATTTTAA TTTTGAGTTT ATCACTCAAA CCTTAATTTC TGTTAACTAT 


>NC_017304.1:302135:302634
AAACGGAAGA AGAGAAAAGA GAATTTGAAG AAGCCGAGAT AAGAAGGGCG 
GAACGTCTTA AAAGAAGACA AAAGGAGTAA GTTTTAAATT AAGCAAGCAG 
TTAGAATTAA CTAAGTATTC TAAAATTAGA TATGATGTTT ATCATAATAT 
TGGTCATAAG TTGCTGAATT ATAAAATAAT AATAATCAGG ACAATTTGCT 
ATAATTCAGG ACTGAAATGG CCAAAAAATC GTTTATAGGC AGTGCTGTCA 
TTTTGATGAT AGCCAGTTTC ATAGTTAAAA TAATTGGTTT TATTTACAGA 
ATATACCTTT CAAACCTTAT CGGCGCAGAA GGCATGGGGT TGTTCCAGCT 
TATTTCCCCT GTGTATTCCC TCATTATCCT TACTTTGACT TCGGGAGTGT 
CGATAGCTGT CTCCAAGATG GTGGCGGAAG AAATGGCAAA AGGCCACCAT 
GTCAATTTAA GGAGGATTAC GGGCTGCGCC CTGGTTATTG TTTTATTGGC 


>NC_017304.1:3033809:3034308
ATAACATATT AGCATAATCA AATTCCACTT CCTGTTTATT ATAACACTCT 
AAAGCCTCTT CATAAGAACT TACAGCCAAC AACAGCTTCT TCTCCCTATC 
TCTTCTGTCT GCCAACATAT AATACGCATT ACCGATATTA TTCATAATTC 
TCAAATATAT ATCGGGATTT TCGTCCTTGG AAATCTCATA CAGCATTTCT 
TGGTATATTG AAAGTGCTTC ATCAGGATAA TTATTTTCCA GCAAGCTGTC 
AGCACGATCC AACATGCTAA AAAGTGTGTC TGTTTGACAA GGCTGATGTA 
TATTTGCAAT TATACCGTTT CCAAGTATAA CAATATTTCT CTTGCCATCT 
AAACTAATTT TGGTTTTATA ATCAGCTGAT TGTATAACAA CATTATCCTC 
ACCGTTCCAT ATAACCTGCT CACCCAGATA GCGTGCTACA AATTGGCTTT 
CAATTAATAC TTTGTCAGAG TCAATAATCA CTTCGCCTTG AAGGTAAATC 


>NC_017304.1:3041232:3041731
ATTGTACGTC CTTCAATAAT CATTGCCGGT ACATCAAGCA TTATCTTCTC 
GCCGTTAACG TAAGCTTCCT GGGAACCAAT TGTAAGAAGA ATTTCCGTAT 
CATCCTTGGC AATAAGAACC TGCTTTGTTG CATCATTATA GGTTACTTCC 
GCTCCCATTT CCTCGGATAT GGTTCTTATT GGAACCAACA CTCTTCCATT 
GACGTTTTCA GGCTTTACAT CAGGGAAATA TACTACTTTT CCATTCATAA 
CAACATTAAT TCCGTCTGAC AAAGCAGGAA TATCATATGT ATAATCCTCT 
TCACCGATAC CCGGAGCAGA ACCAATACCA GACAGTATCG GCATAAATCC 
TTTCAAAACA TCAAAGGAAT TTTCTTCAGT TATTTCCGGA AGTTCTATGG 
ATACTTCTTT ATTTATGTTG TAAACAGAAC TTTCAGCGTC TATTGTTAAA 
TAAAGCACTC CATTTTTATC TTTTTCGTCA AAATTGTCAC CCAATAATGC 


>NC_017304.1:3043571:3044070
GCGGAATGAA AATATATGTT ACCAACCTCC AAATCTCGCC TTTAAGAACG 
CGGGACGGAA TAAGATACAA ATAATTTATG TATCTGCTGT CAAGTAAGTT 
CAACATATAT ACGAACAAAT TCAGTATGAC AATGTACATC GGAAGCCTCT 
TTATGGCAAA CTTCCCAAAT TTTCTTTCCA GCCTGTCAAG AAGATTCATA 
AATTCACTCC TTTTATTAAA TCTTGAAAGA AGATAATCCA TCCTGATGTA 
ATTGACCATC TTAATTATTT TATCAGGAAA AGCGAATAAA TCCAAGGCTG 
TTTTTAGTGG GAGGATGTCA GAAAGGGCTT TATGTATTCC AACTGTTTTT 
TTGCCTTGTA CGAATTCAAC AAATACAATG CCGTACCCTC TTTATAAACA 
GTTTCAGCCG TTTCACATGA CTTGTTAAAA TACGTGCCGG CCATTTCATA 
CTGCTTAAGG CCTGCATATG CATATCCCAA ATTCAGATAG ATCTGGGCAA 


>NC_017304.1:3046069:3046568
AATGGTATTG GTCAAAGCCA GTCCGGTAAG AAAAATCAGA AAAACTATGC 
AAAGTCCCAA AGAAATGAGA ATGATTATGT GATTTTTCAA TATTTCATTT 
ACATCGGAAA GAGTCGTAAT TACTCTTACT ATTCCAATCA CTTCTTCGCT 
GTCAGGACGG ATTATGGGAA AAGAAACCGA AAAAACCGGT TCACCCGTCA 
TGGGTATTTT TCCTTTCCAC GCAGCCTCTT TCCCATTCAA GGCCATATTG 
ACATCGTAAT TATCAAGCTT TTTTCCTTCC ATGGAAGGCT CTATCGAATC 
AGCAATCAAA ACCCCTTTGT CATCAATTAT CTGGACTTGG GCCACGGTAT 
TGCCGGGCAT GGATTCAAGC AATACTTTTG CATCCCTGTG TAAATCATAA 
TTATTGAAAT ATTGGCTGTA ATTATGGATT ATTGACTGTG CGGAACGACT 
CAGTTCAGCC TCTATACTTG AATAATAAAA CTCTACAAGC CCGTAAATGA 


>NC_017304.1:3054998:3055497
TTAATTTGCA ATTCCAAAAT GGTTCCATTC CCTAATTTTT TTTACAATAT 
AAACTTTTAT TGTTTAGTAT AATTCTTTAC AAATTCAAAA CGAATTATAC 
TATACATTAA ATTATTTTCA TCAAAATCTA TATATAGGAC GGGTGAACAT 
AATTTTGTAA TAAAAGAATT TAAATTTGGC ATTTTTCAAA AAGTACTTTA 
CCTGTCGTAG TAATTGTGAT AAAATATTAC TACGACAGAC AAAGTACGTC 
TGACGTAATA ATATTAAAGG AGGTGTTACG GTGATTAGCA GTGATGTAAT 
ACGGGGTTAT GTCGATACCA TTATCCTAAG CCTCCTTATA GAAGGTGATT 
CCTATGGGTA CGAAATTTCA AAGAACATCC GCATAAAAAC AGACGAACTG 
TACGTTATAA AAGAAACAAC GCTTTATTCC GCCTTCGCAC GTCTCGAAAA 
AAACGGATAT ATCAAATCCT ACTATGGGGA AGAAACTCAG GGCAAAAGAA 


>NC_017304.1:3070034:3070533
CCCACCGGTA CCAGCAGCAC ATCCACATTT CCGATTTCCC TGACCTGGCT 
GTCACTTAAA ACATGTCCCA AATCTCCCAA ATGGCAAACG TCAATTCCAT 
CTATCTTGAA TTTGAAAATA ACATTTTTTC CCCGTTTCGC TCCTTTGCAG 
TCATCATGGA AAGAAGTCAC ACCAGTTATT TCAATCCCGT CTATGTTTGT 
TTTCCCTTCT GACTTAACAT GCTTTGCATT TTCTGAAACC ATGTCAACAT 
AATTGTGGTC ATAATGATCA TGACTTGTAG ACACTATTTC CGCATCAATT 
TTCTCCACCT TGTATCCCAC GGTATTATCA TACGGGTCGG TAACCACTCT 
TATCCCGTTA TCCGATGTCA GCAAGAAACA TGCATGACCA AGCCATTTTA 
TTTTCATAAC CGTTCCTCCT TGCAGCATAC TTGTTGTGAG CAATCAAGAA 
ATATAGAATA TTAGAATATT TTACCTCAAA TATTATATCA AAATTTATTC 


>NC_017304.1:3076605:3077104
TGGCCAATAC CAACGCGTTT GTCTTCAAAT ACTCTTTTTC GGAAGGCTGA 
ATGGCCGCCA TTTTCTGGAA ATCTTCAGTA TTTTCCTGCT CAATAACATC 
CACAATATCA TCTATTGTCA CTATACCGAC CAGTCTTCGT TCATTATCAA 
CCACAGGCAT GGAAAGAAAA TCATATTTTT TAAACAATGC TGCAATTTCT 
TCCTGCTTGT CATGTGTGTT TACATATATT ACATCTGCAT CCATGATGTC 
TTTAATTACC ACGGACTCGT CACTTAATAT CAGCTTTCTG ATTGATATTA 
CACCTTCAAG TTTTCTGGAG TCATCCAAAA TATAGCAAGT ATCAATCGTC 
TCTTTGTCTA TCCCTGTCTC CTTGATATGC TGCAAAGCCT GTTTTACCGT 
CATTTCCTTT TTCAAGTCGA CATACTCTAT GGTCATTATG CTCCCGGCCG 
AGTTTTCAGG ATAGTTCAAA AACTGGTTTA TAAGCTTTCT CGTTGTTTCA 


>NC_017304.1:3091758:3092257
ACCATTGAAA TATCTATTCC GTCTGCATTA ATTTCTTTCA GCGCCTCAAC 
AATTTCGTCC ATATCCCTTA ATTCTTTTTG AATGAGACTT CCCAATTCCC 
TCAAATTCGG TTTTATAACA TTTGGCTTTG CCTTTATGCC TTCTTTTAAA 
GCATCTCCGC CGCTGTCAAG TATAACAGGA ATATTAAAGT TTTTTGCCTC 
TTCAATAAGA GCCTTATAAC AGCATGCAGG CACTCCCTGG GGAAGCCCGC 
CTGACAGCAC AACGACCTTG GAATCGGAAA GAGCCTCTTT ATAAACCTCC 
ATGAATTTTT CCATGTCTTC GCCGGATATA AAAGGCCCCG GCTCCAGTAC 
TTCCGTCTCA CTGTCTCTTA CTCTGTCTAT AATATTGTTG TTTGTTCTTG 
TCTCACCGGA TACTTCAACA AATCTTGTAA CGACCCCCAG TTTCTTAAGC 
TGCGATTCCA GCCAGTTACC TGTCTCTCCG CCTTTAAAGC CTGTCAGCCG 


>NC_017304.1:3093511:3094010
CTTTTTTATA TACATTGCCC ATATCGTTAA AATCAAATTT GACAAGTTTT 
ATTTTTATTT TGGGATGAAT CAATTGAAAA TGGTTTATAG GAGCTTTCCA 
GCCGTCATTA TACGTCCAAA ATTCTATTTC CACATCCTCG GCAGGCTCTT 
CTATTTCAGC AGCCTGCACG CGAGTATATT CGTTCGGCGC CTGCACTTTT 
CCCCCCAGAC TACACCCCGT CACTGTCAGA ATTGCTAAGA AACAAAGGAA 
TGACAACACG AGAGAATATT TTGACCTCCT CATACAATAT ACCTCCACTT 
TTTCAAATAA TACCAACTGT TTATCTCTAT TTATTTCCAT ATTGTGTAAA 
ATGTGAAATA TATATCAAAG CCTGTTCTAC GGTCATTCCC TGAATTTCAT 
CGGATATTGC CCCTGGACAA GCCATTTTGA CAAACTTTTA TACATTGATA 
ATAATTCGAC AAATATGAAT ATAATCCTCT TTATTTCAAG GTTTTTATAG 


>NC_017304.1:3094475:3094974
AATCTGTAAA AACCGGTAAA ACTCATTTAC ATCTATTTCA TCGGCATGGC 
TTCTGAAGTT TTCTTTGCTT TTTGGCGTTG AAAAGTGTAT TTTAGGCGGA 
AAATACTCAT CTTTCCATGT GTCAAATATT TCCTTAAGCA TATCTTCAAG 
TCTTTCTCCA TTGTTTACAC AGTTGTGATG ATGCACATCC AGCACCATTG 
GAACCTTCAG CTCCTTGCAG ATGTCAAGCA CATCCCTGGC AGTATATATC 
TTGTCGTCAT TCTCAAAGAT CAGCCTTTTT CTGATTCTGT CAGGGAGGAT 
GGCATAGTTT TCTTTAAACC TTTCAACAGA CGTTTGTTTG TTTTTGTAAA 
GCCCGCCTAT GTGCATTACC AGCTTGTATT TGTAATCTTC AAGACCCATG 
GCTTCAAACA GTTTTACGTG ATAATCAAGG TCCCGCACCG AAGCTTCAAA 
AACCTCTTTT GAAGGTGAGT TGAGCAATGT GTAGTGGTCC GGATGGGCGC 


>NC_017304.1:3103681:3104180
CAATTATCAG GGGCTTGATT TTTCCCTCGG CAATCAGATT GTCGGCAATA 
ACATTGGCTC TGCCTCCCCC TTCGAACCAG TCGTTTTCAC TACCGCCTAT 
GCCGTGTAAG AGATACAAAA CACTGTATTT TTTGTCCTTT GAATATCCCG 
GCGGCAAATA AACTCTTGCC GGCCTGGTAG TGTTGGTGGC CGTGGAGAAA 
TAAGAAATAT TTACGACCTG CCCTCTCGGA ACGCCGTTCC TTACCTGGTC 
ATATCCCGAA GGCGGCATGG TTGGCAAGGA TGCCGCTGAT GTACTGCTTA 
TTGTGACAAG CAACGATGTC ATAAGCATCA AGCCAACAAG TAATACACTG 
AAAAGTTTTC TTGACATGTT TCTCCTCCTT TTTGATTTAT GATATAAAAT 
AAAAATTAAT GGACCTCATG TAGCAAACAC TTTTCTTTTT GCAGAATTAA 
TACCCTTATT TATATATTTA TTGTTTCGTG AACGCTCACA TTTTTGTGTC 


>NC_017304.1:3116049:3116548
TGTTTAAATT TACAAGAGCA TCATCGTACC TTCCAATATC AAAGCAAAGG 
ATTCCAAGCA AGTTGTAAAG CTGAACAAGA TTTTCCGGAG TACATCCTAA 
CTCTTCTGCC TTCGCAAGAT TTTTCAGGGC ATCGGAAAAT CTTTCAGCGG 
AAGCTAACGC AAATCCAAGG TCATAATACC TGTTGCCGTT GTCAGGATCA 
TATTTGACAG CTGTCCTGTA ATACTCAATG GCCTCATCAT AACGGTCCAA 
TGACATGCAA GCGTTTCCGG CGCATCTGTA TGCGTCAGGA TTGTCCGGCG 
CCAGGGATAT TGCCTGTCTG GCCAGCCTTA AAGCCGTTTC GTTTTCCTGG 
TTTAGAAAAG CCAGATGCGA ATCAGCTATT ATATCTTTTA CATTTATATT 
CATAAGTTAC CTCCATAAGG TTCTTCCCTT GCACGTTTAA ACTCATTAAA 
TGAATTGTGA TGGTTTTTTT ACAGATTTTT TAATATTTTT TTAACCACCA 


>NC_017304.1:3121376:3121875
AGAGCGTATC TTGCTATGCT TGATGTGGTA ACACTTGCTT CCGGCATTTG 
CGCTTGAAGT TCATCAATGA TGGCATCCAA TTCATCAGAC TGCCTTTGTG 
TAAGCCTTAC CCGAAGCATA CTATCCTTTT CTGTAGACAT TATTGCACCT 
CCTGTGTTTC TTGTCGGTTT TATTGTGTTA CATCGTATCA CAATTTGTCA 
AGTATGGATA AAAAGAAAAC CCGACTTGCC GTTATATTGG CTTGCTGGGT 
GGACATACTC AATATCAATC ATATATATCA CTCAAACACA TATCCCAATA 
TTTATACTTA GCTTAAATCT AATGTTGTCC ATCCAGCAGA AATGATATCA 
TTTTGCAGCT TGCAAAAAGC CTTTTCAGCG TCGGGATACT CATCACACTC 
AATAAACTCA AATCTTGTAA AAGGTTTAGT AAAAAACCCA ATAAACCGAG 
GCCTTGCACA AATATCCCTC TGACCAACAC ATTTACTGCG TTTTCTAAGC 


>NC_017304.1:3127025:3127524
ATTAAACCAT TTGAGATATT TACTTTACCA AAACCTCAAC TATCACCTGT 
AACAAACAAC CTTTAAATTA TACCAGTCCT GCATATCTCT CTTAAAATTT 
ACGTATTCAC TTTCATTTTC TGCAATCTGC TTACCACTGT ATATGATAAG 
ATAGCTTATA TCCTTTTGCT CTGTGAGCTG TTTTACTCTT TTTGTAATAT 
CTTTTATACC CCCAAAAGTT ATAATGATAC TGTCTACTTG GATATTCTCC 
TGACAACATA CTGTTGTTAA TTGCGCTACC TGTGCTGCCA TTACTTCAAG 
GTCTGCTTTT GCTGTACTTG CTGGTCTTAC TGCTATTATA GCTTTAGGTA 
ACAACTGCAC AGGTGGTCTT ACTGTTCTTA TATCTTTACT CATTATTACT 
CCCCCTCTCT TTTAACTGCA TCTGCTACAT TAGTAAATGC GCTCACATCC 
AATAGAATCA TATCCTCTGA TACAAATTTA AACTCCACTA CCAAATAGTA 


>NC_017304.1:3138589:3139088
ATACTACCTC AGATAGAAGA GTGGCAGAAA AGGCCTCTGG GAGAGGTTTA 
TCCGATAGTA TTTATTGACG CAATTCATTT TTCAGTAAAA AATGACGGCA 
TTGTTTCGAA GAAGGCCGTA TATATTGTGC TGGCAATTGA TATAGAAGGG 
CAGAAAGATG TTATCGGTAT TTATGTAGGA GAAAATGAGA GCTCAAAATT 
CTGGCTGAGT GTCTTAAAAG ACCTTAAAAA CAGAGGAGTT AAAGACATCC 
TGATTCTCTG TGCTGATGCA CTTTCAGGGA TAAAGGATGC AATCAATGCG 
GCTTTTCCGA ATACTGAATA TCAGAGGTGT ATAGTACACC AGATAAGAAA 
CACGCTAAAG TATGTGTCAG ATAAAGACCG AAAGGAATTT GCCAGGGACT 
TGAAACGGAT ATATACGGCT CCGAATGAGA AGGCAGGGTA CGACCAGATG 
CTTGAGGTTT CAGAGAAATG GGAGAAGAAA TACCCGGCAG CTATGAAGAG 


>NC_017304.1:3152174:3152673
ATCAATATTT AAATCACTAA ACTCAACAGT AGGAGCTGGA TCGTCTTTTC 
TTGAATAAGG ATATACGTCT ACAAACGCAG TATCATTTTC ATCGGCCAAA 
ACACCGTTCC TTGCCTTAAC AACCGGTGGT GTTTTGTCAA TTTCAAAGAC 
AACCGTACGT CTTGGCTCAG CACTGTTTCC GGCCAAATCT TCGGGATTAA 
TTTCAATCTT GTAGACAGCA TCTCTGCTAA ACGTAAAGGA AATTGTATGA 
ACATCACCTT CCGACACCCA ACGGGATGTA CTCAATATTT CAGATGTTAT 
GTCAACAAAA CCTTCTTCGT TATGTTCTTC TCCCGGATCC TTTCTGAAAA 
CTTTCAAACC AGCCAGTTGA GGGTCAAAAT TATGCTCAGT TATTTTTATA 
ACAGCAGTTT TATCTGTATT AAAACTATTA TTTGTAGCCT CGTTCGTAAA 
TGTTGCAAAA TTCTCCTCAA TACTGGGTTT AGTTTTATCC ACATAGAACA 


>NC_017304.1:3175190:3175689
TCTTGGAAAC GCCTCTGTCA ATAGCAACAA TATCAATTAG TTTATAGCTA 
CTGAAATAGT TATTGAAAAA ATCATCAAAA GGTACACATC CATTTTTGCC 
TTTAATTTTC ATCCTCAGGA CAACCATCGT TCCATTTGTA AATAGAAATT 
ATCTCAATAT ATATTTTATC CTCAATAAAT ATAATGAAAG TTTTAGCACC 
TATAAAAAGG CCACATCAGC CTTAACTGCG TGACCTTCAA ATTGCTGTCA 
CATCTTAAGT ACAGGTTCTT ATGCTCTTCC AGCAAATAAA AAGCTGTAAT 
ATCAGGTAAT TTGTTAATCT CCTTCTGAGT ATTTCTTGTC ATTTTCTTTT 
AGCATCTCTA TCATCTCACA ACAGAATTTC AACCATTTTT CAGCAACACT 
TTTGTCAATG GCAACAATAT CAATTGGCTG ATAATTATTT ATGAAATTTT 
CAAAAGTTAC ATATTCTTTA GCTTCATCTT CGTCTTCAGG ATAACCGTCA 


>NC_017304.1:3188738:3189237
CACAAGTTTT TCAACCGACA ATTGACACAT TCCTGTTTAT TCCTGAAATA 
AACCCAGTTT CTGCGTTTTT CTCCGTCCAC AACCACAACT TCATTTTTGT 
CAAAGCATGA ACAGTTGTTA AGTATATGCC GGCTGAAAGC CGCCCTTAAA 
ACATTACCCG GTATGTAATC CAAAGTTTCT ATATAATTTG ACACCCGTTT 
TATTCCTCCT ACAATAAACG GTGATTTAAA TTTCAGTTTT ACTTTCATCA 
GGACATCATC CCTTTCAATT AAACTTCCTC CCATTGAACC TCAGCCCTGC 
CAAATCCTTT GCTGTGCCCG CCTCCTATAC TGTTCACCAT TTTCATTGCC 
ATTTCTATGT TTCTTTTGTA TCTAATAGTT TCATCATCAA AATAAACCGT 
TATATTTCCG CAAAACTTGC CTCCGGTAGC TACTTCCCGG GAATACAGAC 
GATTATCTTT ATTGGTTTTT GAATACCTGT TTATTGCAAT GCCATATCTG 


>NC_017304.1:3197458:3197957
GACCTGTCAG TTTCCTGGAC TACTATGCCC CTTTCCCTTG CCAGTGCGAT 
TATCTGCCTT ATTGAGCCTT CTTTTTCCCC TTTCGGGACT AAAATCTTGT 
TTATGGTCCT GCCGGCTTTT ATTGCCTCAA GCACGGAATT GCGCCCTTCA 
ATCCTGTCGA GGTCCTTTGC GCCGTCCCTT TCTTCTTTCC TGCCGTTCAG 
TTTCACGTCC GACCGTTGTG ACGTCTTAGC CTTCTTATAA TCTTTCTTTC 
CAACATTGCC CATAATCTTT CGAAACCTTC CCTCATAATT ATAGATTCGT 
GAAAGAGCTT GATTTTTAGT ACGTAAAATG CACCTCTCTT TTATTTTTCT 
CAAAAAAATT GAGTTTTAGC CGGATTTTCC CTCTTAAATT CCGGCAAAAA 
CTCACACATT ATGTCAATTC TGTGAAACAG CCATTCGCAA TATATCCATC 
AATCGGTCAT AATCTTTTTT CAAATAAAGA AAACCCAACA AAGACTCAAA 


>NC_017304.1:3208396:3208895
CTGGAGAGGG TCAAGAAAAT ACCCTGAAAA ATCTTTTTTT ATCTCAAAAG 
TGGGAACCGG AATCACATGC TTTCCCTGTT CCCTTCTTGT GGTAAGCGCC 
TGTTTTATTT CAAACTCCGT CGCCACCTGG TGTATATAAA CCTTTTCGGT 
TACTTCCGGA AGCTCCAGAC GCTTCGCTAT GGCTTCAACC ATGCCGTCCG 
ACGTTCCAAG GATAAGTATA CCTTCCGGAT TGTACTGCCT TATGGCCGTC 
TTTACGTCAT CGGCATGATC ATCGTCCGTA AACAGGGCGC ACTTTATCGA 
GCCTATTTTT GTTTTTTCCT TTTTGGCTGA CTTTCCTGCA ATAATCTGGG 
CCCCTCTTAT GAGAAGGCCG TCATCAATAA TAAAATCTAT TCCCCTCTCC 
CGGGCAACCC ATACAGCCCT GTGGCTTTTT CCGGTCCCGC TCGGTCCTAC 
AAATCCAACA ACCCTCAACT TTATACCTCC GTAAGTTTCG AAACTTGCTC 


>NC_017304.1:3212651:3213150
AAGTCGGGTC AAATTTCAGT CGGCGCAGGA CCGGTAATGG CTTCGCCCGC 
CGAGTTCGAC ATAGTCATAA AAGGCAGGGG TGGTCATGCG GCCCAGCCCA 
ACAAATGCGT TAATCCAATA TCCATAGGGG CAAATATTAT AAACATGTTT 
TCATCCATTA TTCCAAAAAC CCTGAGTCCT TTTAAAAGCG CCGTTCTGTC 
GGTTACATGC TTTGAAGCGG GCAACACCTA CAACGTTATT CCCTCACAGG 
CTGTCATCAA AGGCACCGTC AGGGCTTTCG ACCGGGAAAC CCACAATGTA 
ATATACAATA AAATGTATTC TGTAATCGCC TCATTAACGT CGGCGGAGGG 
AGCGGACTTC TCTTTTGACT ACAACCTCGG CTATCCTCCT GTCGTAAACA 
ATGCAGAAAT TGCAAAGCTT GTTGCAAATG CCGCGAAAAA AATTGTAGGG 
GACGACAACG TAGTGGAAAA TCCGGAGCCT TCCATGCTTG CGGAAGATTT 


>NC_017304.1:321490:321989
TGGCAATTGC AGGAAAACTC GACAAAAAAG ATTATTATGT TTATGTGATA 
CTGGGAGACG GCGAAATGCA GGAAGGACAA GTCTGGGAGG CGCTTATGTC 
GGCTTCCCAC TACAAGCTTA ACAATCTTAT AGCCTTTCTG GATCACAATC 
ATTTGCAAAT AGACGGCAAT ATCACGGAGG TAATGTCTCC CGAGCCGATT 
GTGGACAAAG TTCGTGCTTT TGGATGGAAT GTTATTACAA TTGACGGACA 
TGACCACAGG CAGATATCGG AAGCCGTTCG CGAGGCTAAA AAGTCCGGGG 
ACAAGCCGAC CATGATAATT GCTGAGACCG TAAAGGGCAA GGGTGTGTCC 
TTTATGGAAA ATGTGGCAGA ATGGCACGGC TCACCTCCAA ACAAGGAAGA 
GCGGGACAGG GCGATAGCCG AGTTGGATAA GATACTTGCC GGATTGGAGG 
GGAGATAAGA TGCAGGAAAA GATTGCGACA AGGGAAGCTT ACGGAAAAAC 


>NC_017304.1:3218406:3218905
ATGGAATAAT TTCGTGTTTT AATAAAGGGG CTATTCAGCC CCTTTACTTT 
TTACAGCCTT GATTCAGAGT GTTTTAATTT AAAGCATACT CTTTATTTAA 
ATCATATTCT TTACTTAAAT CACACTCTTT ATCCAAATCG TATTCTTTAT 
TTAAATCACG GCTCTTAGCT AAATCACATT TTTTATCCAA ATTACACTTT 
TTATTCAAAT TGCATTCCTT ATTCTGCTCC AATTCACGGT ATTTCCTATA 
TGACAGGCTT ACCAGGGATC TGTCATGACC TGAATTAATA AGATTCATGG 
CTTCGTCAAC CTTAACAAAG TCCATGAATC GTGAACTGTT TTTTCTTCTT 
ATTTTCATTA TTTTATTTTC CTCGTCAAGG GATTTCATAA TGTACCACGT 
GGTTTTATTG CAGAAGGGTT TTTTATGCGT CGTGGATGAG AATTCATAGT 
TGGTCTGCCC GGCTGTGTAT ATGATTTCAG TGGCTATCCC GGATTCCTCC 


>NC_017304.1:3219928:3220427
TCCTTAAGTT GTGCTTCAAG GAAGCTTATT CTTCTCTTTA TATGCCTTCT 
GTCAACCTCC AGTTTTTTCT CACCCGGACC TCTTGTTCCT ATACCGCCTC 
CGAGCCTTGA AAGCTGGGTC CCAAGACCCA CAAGCCTCGA TACCCTGTAT 
TTTAGCTGGG CCAGTTCCAC TTGAAGTTTT CCCTCCCGGG AACGCGCCCT 
TTTGGCAAAT ATGTCCAAAA TCAAAGTGGT CCTGTCCACA ACCTTTACTC 
CTGTCATCTC TTCAATATTC CTCATCTGGA CTCCCGAAAG CTCGTCGTCA 
AAAATTATCA GATTGGCGTC AAGAGCCTGG CATATAAGAG AAAGTTCCTC 
AACTTTTCCC CTTCCGATAA AAAATGCCGG GTCTTTTGCA GGTCTTCTCT 
GTATTATTTT TTCCAGAACA ACCGCTCCGG CAGTGCGGGC CAGCTCTTCC 
AGTTCGTCCA AAGATCTTTC TCCTTCGCTT TTTCCTCCCA CAATGACCTT 


>NC_017304.1:3228579:3229078
GTGCTTCCTC AGTAACAACA CCTTTTCCTT CAGAGCAGTA GAAGTTGTAC 
CATGCACGGT TAACCAGTTC AGCAGCCATG TCTCTTGCTT TTGTATCAAG 
TTTTCCTTCC CATCTTTCTG TAGCTGCGGC ATAAGTTGCA AGAGCATTTG 
CAAGTGAACC TGCAACACCA AGGTCAGTAC CGTAAGAAGT TACTCTTACA 
TGGAGGTTCG GGTTGCCTGT GTATGTTCCG GTCCATGTAT CAGGCTGACC 
TGACCACTCG AGGTCGCTAG GAATTGCAAA TGTTCCATCG TCATAGAGCT 
TAATTTCGCT CATTACCCAG TCGACCCACT TCTTAATCAA ATTCTTAACT 
GATGAATCTC CTGTTTCGAG GTAGTACTCC ATTACACGCT GCATTGACCA 
TGCCTGGAAT CCGAACCACT GGTTACTACC CGGGTCAGCG TATACAGGAT 
GCGGAACATA TGCCATACCA TAGAACGTTG ACGTACCAGC AGGATATTTC 


>NC_017304.1:3239830:3240329
TACGCTGGAT TTTATAATAT CATTTCAGAC CATCGACCGG TGTATTAACC 
ATATTTGCAG CAAAATCAAA GACAAAGACG AACTTCTGAT AGGCCGCCTT 
TATCTTTCAC TAAGAGACGC GGTTGACCCT AAAAGAAGAA TCTCCGTCGG 
TTACATAAAC GGTCTTGACA GCAAATACGT TTCAACCATA ATAAAGCTTG 
TGGAAAGGTG CAGAAACCAG GTTGTAATGC TGCCTTCATA CAACCTTGTC 
ATAACCCGGC TGAAAAAATT CATTCAAATG TACTCGGATT TTATGACCTG 
TTCCCATTTG GATAAAGAAT TAAGAAACAA AAAAATTGAG GAATGGGTGG 
ACAGGTATTA TGATAAAAGT ACAGGCATAT CCAAAACAGA AATAATCACC 
GCATCGGCAT CCCCTCTTCT TGTATTCGTT CTTTTTGCCT GTGCCCACGA 
CCCGTACCTT ACCAGGGAAG AAGTGGACAA CATATGGGAT GCATATTTCC 


>NC_017304.1:3246376:3246875
TCTTATGCAT ATATCCTGCT GTAAATTTCT TATTTCATCG ACACCTATGC 
TAAGGCCCCT GGTTTCCAAC ACACCAAAGT CGGGATTGGT CCTGTTCTCA 
AAAAGGCGGC AGGACCGGCA ATTGCCGCAG CTTTTATCCA CTGCCGCATC 
ATCGCACATC AATATGGATG CAAAAATCTT TGCAACAGTA CTCTTGCCTA 
TTCCTTCCGG TCCAGAAAAT ATATATGCAT GTCCTATTCT GTTGTTGTCT 
ATAAATCTTT TTAAACTTTC CACAACACTT TTTTGGCCGA TAATCGAATT 
AAAATCCACG TTACACCCCT GCCATAGCAA AAATATAAAA CCTGTCAGCA 
CAACAATAAA TTACAATGAG GCATCAGATA CACGCCTCAA ATAAACATTC 
TGCAGCCAAA AAATCTCCAA TAATAAAAAA TTACCCATTA GTGCAAGTAC 
TATAACATCA GGTCCAAAAC AAGACCCCTT ATATCCTCAA TCCTCTGCAG 


>NC_017304.1:3246578:3247077
CCTTCCGGTC CAGAAAATAT ATATGCATGT CCTATTCTGT TGTTGTCTAT 
AAATCTTTTT AAACTTTCCA CAACACTTTT TTGGCCGATA ATCGAATTAA 
AATCCACGTT ACACCCCTGC CATAGCAAAA ATATAAAACC TGTCAGCACA 
ACAATAAATT ACAATGAGGC ATCAGATACA CGCCTCAAAT AAACATTCTG 
CAGCCAAAAA ATCTCCAATA ATAAAAAATT ACCCATTAGT GCAAGTACTA 
TAACATCAGG TCCAAAACAA GACCCCTTAT ATCCTCAATC CTCTGCAGTA 
TTCTAATGTT GTCCTTCTCG GCATTAAGAA CCTCTTTTGT AAGCTCGTCA 
AGCTCCTCAT TTATTTTCTT TACCGTGGCA TAAACCTTGT ATCTGCCTCT 
TCTGTCAAGA TGACTGTCTT TCGAAAATAT ATGGGAGTGG TGCAAAACTT 
CATCCAGAAA ATCAGAAATA AGCCTTTTAT AAACCTTAAG TTCCGCTACA 


>NC_017304.1:3255199:3255698
GGGAGCCTCG TATGAAACAC TATGCCATTC GGCCGGAAAA CAAATTAATT 
GGTATTTCGG CATCCCCGCA GCTGTTGCGG CAATTAGCAG TGTTTTCGGT 
GTTCGGGCCC TGTTTAGCGG CTTATTATCC TCAAGGGTTA AAAGTAATAT 
TTCTGCAATG ATGATAATTT CTGTAGCTAT GGTGCTATTG CTTTGTGTGG 
TAGAATATAT TTATATGGCT GTGGTTAAGA AATCCAGCAA TCGTTATATC 
CTGACACTCA TGGTACCGGA ACGCGAAGAA TGAAAAAATA TCCTGATGAA 
AGGAGAAAAG CATGAAGCAT ATTGTCATTG TGGAAGACGA GGTATTTATG 
CGGGAAGAAT TGAACGATAT GCTGTGTAAA GCCGGATACA AAGTTGATAT 
GGTTAATTCT TTCGAAAATG TAACAGAACA ATTGCTTTCC CTCTCTCCCG 
ACCTCATTTT GCTGGACTTG AATCTTCCCT GTGTCAGTGG CTTTCAGATT 


>NC_017304.1:3259536:3260035
ACTGGCACCG GAGCTTGACC GGAAGCTTGT GGTAAAAAGC CAGCGCTTTT 
TGGCCTCAAA GTATCAGGAT GACGCTCCCT ATTGGGGAAT GCAGAAAAAA 
GAAGTATGGG AAAGGTACAT GAACTGGCTT TACGAAAATA AATTCATAGA 
TGCCCCCATA GATGTGGAAA AGGCCTTTAC CAACGACTTT TTGCAAAATG 
GACAGTAAGC GGTAAACAAT AAATTAAACA AATTAACGTA AACTGATGTT 
AGTATGAATT AGCAACAAAC AATAAACTTT ATATATACAA AAGGTGGAAA 
ATGAATATCA AGATAAAGAT TGAAAATTTA AGCAAAACCT TTAAAGTGAA 
TAAAAAACCT CTGGAGGTTT TAAACAATAT AAATATTGAG GTCTATGAAA 
ACCAGTTTGT TTCCCTGATT GGTCCCAGCG GCTGCGGCAA AAGCACAATT 
TTTCGTATTT TGGCCGGACT TGAAAAGGAC TTTTCAGGAA ACATAACGGT 


>NC_017304.1:3264396:3264895
AAGTAAACTT CTTAACACAT TTGCCGTCTT TCACATCGCA TTCAATATCG 
TTAAGTCCCA TCCCAAACGG GTTGGCCGAC AAAGGAGTCC AACCGTCTTT 
ATTATAATTT TTCAATATGT TTATCGCACT TCGGTCATGT TCGTCAGAAA 
AATGCGGGAA GATGGAAAAA TAATCCTCAA GCTCTGAAAT CCGTCCACTT 
TCATTCCATA GAGAATTGTA TTCAAGTATG TCAAGATAAC AAACCTGATA 
AGACGGCATG TTCTTTGCAA TAATATACAC AGATGACTCC GAACCGAAAT 
ATGCCGAAGC GGTTAAAGGC AAAAACAGTA TCACCAATAC AATTAACAAT 
AATTGTGCAT ATAAAAGTTT TGCCAAGTTC TCCCTTCCCA CAATACTCCC 
CCTCTTATAA TATTCTACCA TAAAAAAGCA AAACTTTATA TAAACTTCAT 
ACAATTTATT CTGCCATTGT TTTGCCCATC ATTACAAGTA CTATATAATT 


>NC_017304.1:3268283:3268782
TTTGCACTGT CGCTTAAGAA TATCAAAGGC TGTTCAACCA TATTCCAGTT 
GTCAATGAAA GCCAAAATCG CAAGAGAAGC TATTATGCTC TTGCACTGGG 
GCATAATAAT CTTTGTAAAG GTTTTAAGAT ATCCCGCTCC GTCAATCATT 
GCCGCTTCAC AGCACTCATC AGGTATTCCC CTCATATACT GTCTTAAAAG 
CACCACGCCG AAGGCCGAAA ATCCTCCCGG CAGAATAACT GAAAGAAACG 
AACCAATCAT ATCAAGTTTT CTTAACAATA TATAATTGGG AACGAGGGTA 
ACCTGCAAAG GCATCAGCAT AACCACTATA AAGACAAAGA ACAACTTATC 
CCTCAACGGA AACCGCAACT TTGCAAAAGC GTATGCCGCA AACACACCTA 
CTATCACCTG GATGATAACA ATGGGAATTG TCATAATTGC AGAGTTTAAA 
AACATCAACA GGAAAGTCGG CTTTCTGAAT AAAACAGTGT AATACTGTTT 


>NC_017304.1:3280960:3281459
AATTGTAACA GCCCTTGACA GAGAGGATGC CACATTCAGA GTGATTGACA 
GTTCATCTGT GGATCCCGAC AAAGCGGATG ATTCGGTTAT TGTAACAAAT 
CCGATCGTCA GGCGGCGGGC AGATCCCTGG GTTTACAGGC ATACCGACGG 
TTATTATTAT ATGACGGCAT CCGTACCGGA GTATGACAGA ATAGAGCTAA 
GACGGTCGAG AACATTGCAA GGACTTTCAA CAGCCACACC TAAGACGATA 
TGGAGAAGGC ACTCCAGCGG AATTATGGGA GGACATATCT GGGCTCCGGA 
GATTCATTTC ATTGACGGAA AATGGTATAT TTATTTTTCA GCAGGAACAT 
CCACTAATTA CTTCGATATA CGTTTGTATG TCCTTGAATG TTCGGATTCA 
AATCCTCTTA CCGGAACCTG GGTGGAAAAA GGTCAATTAA AGACCAACTG 
GGAGTCTTTC ACCCTCGATG CAACCACCTT TGAACACAAC GGTACAAGGT 


>NC_017304.1:3283047:3283546
AAAAGGGTTG ACCGGGACAA CTGTCAGTGC TGCCGATGAA GCCAGTATTG 
ACACGGCCCT GGAAGGGCTT CAGTCCTACG ACGCAACCAC TTTGTCCTAT 
ATGTCCCAGC TTAATGTGCA TTCTTATTTC GGCTCGAAAA GAGCCCAGCT 
CAGAGACCTT GCAAAATCCA AAGGGCTCAG AATCTGGCAG TCGGAATCCG 
GTCCGTTGAG TTTTAACGGC GATATGGCAG ATTCATGTAT AATGCTGTCA 
AAACGTATTG TTACCGACTT GAAAGAATTA CAGTGTGTGG CGTGGCTGGA 
CTGGCAAATA ATAGACGGGG GCAATTGGGG CAGTATATAT GTGGATGATG 
CGTCCCAGAC CTTTACCCTT ACCGAAAAAT TCTATATGCA TGCAAATTAC 
AGCAGGTTTA TAAGGCCCGG TTATACAATC ATAGGTGCCA ATAATGAAAA 
AACAATTGCG GCAATAAGCC CCGATAAAAA GAAGCTTGTT ATCGTCGCAA 


>NC_017304.1:3287977:3288476
GGTTAAAATA CAGGTTCTCT TTTTTATTAA TGATTTCATT CAAATAATTC 
TCACCGTCAT GCCCGTATGG TACATGTCCC AAGTCATGCC CAAGCGCAAT 
TGCCTCAATC AAATCCTCAT TCAGACTCAA ACACCTTCCA ATAACCCTTG 
CTATCTTTGA AACAAATTGA ACATGCAGAA CCCTGTGGGT AATATGGTCG 
TTTTCGAAAA GGAAAAATGC CTGCGTTTTG TCAATATATC TTGTATAGGC 
AAGAGAATGT ATTATCCTGT CGGTATCGTG GAAAAAAGCA GGTCTGATAT 
TAATCCTGTC CTCTATTTCC TCCCGTTCCG GATGCCGGCG AACCCCCATG 
ATGCTCTTAC AAGCATATTT TGATAATATC TTTTCTCTTT TTAAATTGTT 
TTTAATTATT TCACTGTAAA TTTCATTAGA ATCCATAATT AAACACCCCT 
CAGTTAAAAT AATTCCCGCC GCCTGATGTC CGGCAGCATA ATTTTTATCC 


>NC_017304.1:3290718:3291217
TCCTTCATTC TTTGAATTGA GTCCGCAGAG GCATCAATTA TATCTTCGGG 
ATTTGATACC GAACTGCAAA TCATTAAATT CCTGTAATAC ATCACCAGCT 
CCGAAACAAA CTGGCCGATA TTCTTGCCCT CCATCACCAG CTCATCAACG 
GCATTCAACA CTCTGCCTAC CTCTTTGTTT TTTATGGCAT CCACAACCTC 
AGCGATAAAA GTATCTGTCA CAAGGCCTAC CACAGACAAG ACATCCTCAT 
AGGTCAGCTC CTTGCTTCCC AAGGATATGC ACTGATCCAA TATGCTTATG 
GCATCCCTTA AAGCACCGTC GGATAGCTTT GCTATCAATT TGGAAGCTTC 
CCTTCGTATT TCCACTCCGC TTTCTTTTGC AATATACTCA ATTCTCTTTA 
CAATACTGTC AACCGGAATT CTTCTGAAAT CAAACCTTTG GCAGCGGGAC 
AGTATGGTTG CAGGAAGCTT GTGCGGTTCG GTGGTGGCAA GAATAAATAT 


>NC_017304.1:329212:329711
TTATACTTGT CTTATTACTT AAGAAAAATA TGGAGTGAGG CCAAGGTGAA 
CAGCCCTGAA AACATACCAA AGATGCGGCA ACCTTCGAGC AGAATGAGCA 
TACTTCTATT TTTCGTACTT GTGATCATAG TTGTGTGTAC GGCTGCTGTT 
GCCTATCTCA ACAGCAAGGG TATAGACATT AAAAGTGTAA GCATAAGGGA 
TATAATAGCC AATGGGTTTT TCGTCGGAGA TAAAGATGTG TATGAAGTAA 
CCGGCACCTT GTTAAGATAT GAGGACAGTT TGAACTCTGA GTTTGGTGCT 
TACAAGGGCT ATATTGTAAG ATGCACGAAA AATGGTTTGG AATATCTCAA 
CAGAAATGGT GAAGAGGAGT GGATATATAC TGTTTCTTTG AATTTGCCGT 
ATTTTAAGTC CGCGGGCGAG TATCTTTTGG TTGCAGGGCT CGAATCAAAA 
GACATTTATG TATTTGCCGG CAAGGAGAAA AAGTGGGAAA AAAAGCTGGA 


>NC_017304.1:3292877:3293376
CTGGAATGAA TTATCCGCGG ACACAACAGA AATGGCATCC ATTGCATACG 
GAAATAACAA TTATGTAATT GTAAAAAGAG ATGGTAAAAT ACTAACATCA 
TCCGACGGAC ACGAGTGGAA AGAAAAATAT TTTTTACAAG GCGGCAGTTT 
TACAAGTGTC ACATATAACG GAAACATGTT TGTTGCTGCA GGTGCATATA 
CCGTGGCTTT GCCATACGGC GGCCCTCTAA CTTACGGTAA ATGCGTGATA 
ATGACATCAC CGGACGGAAA CAATTGGCAA CTGCAGGATG CAGGGTATAA 
TGCCGATCTT AAAGGTATAA CATGGAGCGG AAAAAAATTT GCTGTCGCAG 
GTACGAATAT CATATTATCT TCAGAAAACG GAATCACGTG GAATGCCGTT 
GAAGTTAATG CCATTCTTCA TGACATTGCT TTTGGCAACG GAATATTTGC 
AGCCGTCGGT TATGACGGCG TTATCATGTC TTCTGTGGAT GGAGAACATT 


>NC_017304.1:3295310:3295809
ACCTCATGGA AAGTACTCCG GTCCGAATAT CGCCAAATGG GATGATTCGA 
ATGACCCGAA CAACTGGAAG AGAGCAGCTG AAATCATTGC CGAAGAAATT 
CTTGCAATCA ATCCAAATCT TTTAATCGTC GTAGAGGGTG TTGAGGCATA 
CCCGATGGAA GGGTATGATT ACACCAACTG CGGTGAGTTT ACCACATACT 
GTAACTGGTG GGGCGGAAAT TTAAGAGGAG TTGCCGACCA TCCTGTTGTC 
ATATCCGCTC CGGACAAGCT CGTATATTCC GTACATGATT ACGGACCGGA 
CATCTATATG CAGCCGTGGT TTAAAAAAGA TTTCGACATT AACACCCTTT 
ATGAGGAATG CTGGTACCCA AACTGGTACT ACATTGTCGA GCAAAATATT 
GCGCCTATGT TAATCGGCGA ATGGGGAGGC AAGCTTATCA ATGAAAACAA 
CCGGAAGTGG CTTGAATGTT TGGCTACCTT TATTTCAGAA AAGAAACTGC 


>NC_017304.1:3297067:3297566
ACTTTTTTTA ACATTTAGAT CCCAGCCTCC AAACAATATA TTTTACAATA 
TTTCATTCCG GCTATTTGAT CATATTAGCC ACTTGTTTTC CAAGTCTCAC 
CGAATAATTT TGCCCTCTGT CCTCCGGATA TATTTGGGCC ATAGAAGCCA 
AATACAGGTT CTCCACAGGA GTGGCAATTT CCGGTAAAAT CTTTGAATAT 
TGCTGTACAA TAACCGGTTG TGCGTAATCC GTCCTGTTGA TATGAACCCG 
TTTTATCTTT GATTCATCCC AATTTGGGAA CATGATTTTC AGGTATTTTA 
CAAACTCCCT CTGAATTTCC TCGTCGGTTA GAGAATAAAA CTCGTTCTTT 
TTGTCCAAAT ACCTTGAAAG ATAGACAACA TGTGACTTAT AATCATTGTC 
GGCAACCAAG TTGGTATGTT CTATCAAAAG TACAAACGGA AAATCTTTTT 
CCGCAATCGT AACCCAATAG TAATCCGACA ACTTCTCCGA AAGCTCCAGA 


>NC_017304.1:3298854:3299353
CCCACGTTTT ATAGGACAAT ATGAAGAATA TATTTGAATC CTTTACAGGT 
TGTCCTCCCA AAAGTGTCCA CAAGTTAAAG GCATTGGCAG TGGCATACGG 
ATAATCTTCA ACACTCGTCA GATACAAGTT GGGCATCCAC CAAAAGTAGT 
CAATGCTCTC AGCTATAAAA TCTTTAACAA CGGAAGTACT CTTCATTCGT 
TCATAAAGAT CGGTATGATA ATAGAAAGGA TAAATAACGA TAAAATAACA 
TGACAATCCT ACACAAATAG CCACCAATGT TTCCTTGATA CTTTTAACAA 
TCTTTTCTTT TGTGATGTTG GAAAAGTCAA ACAGTTCTTT GTAAAAAAGT 
ATGCCCAGCG GTGTAAGAAG CGCACTTTGA GGCTTGGTCA GAACAGCAAT 
GGCATACAAT ACCACCGCAG TCATTTTCCG GTTTACACTA AAAGCATATA 
TCATACCTAC AAGCAACGTT GCCGGTATCG AATCAAATTG TCCCCAAATC 


>NC_017304.1:3307460:3307959
CCTCCAGCTT ACCAAGGCAG CCTTCAGCTA TATTCAAAAC ACCCTCACAC 
TTTACATCTT TGCCCCCGAC ACTTACTTTA ACATCCGCAT TGTTAATGCT 
CACACTTCTA ACACTGTCTA TTGCATCATC TTTTGCCCTG ATTTTTATCG 
TACCTCCGGT TATATTTACA TATCCTTTGT GAGGCTCCTC CGTATTTTCC 
ACCTTAATCC CATCGGCCTC TGCCGTAATA TCAATATTTC CACCGCTTAT 
TGTCACACTG TCATTACCTT TCAGACCGTT ATTAAAAGCT TTGACAGTAA 
TATTTCCACC TGTTATTTTC AAATCATTGC TTGTACCGAT ACCATTGTTA 
AAATTGGCGT TAACTGTCAA ATTTCCATTA CCCTTTATAG TAATATCATC 
TCTGCTGTAA ATACATGCAT TTGGTTTGTT ATCCTGAGGA TCCTCAAATT 
CATAGAATTC AGCATCCGTC AAAACATTAT CCTTACCGTC AGCCAACTCA 


>NC_017304.1:3308324:3308823
ACTCCCCTTC AGTATTTTAT TATAGATTTT TTATATAGTA TCTTTATATT 
TTTTTGAATA CTGCCTCAAT GCTGCAATCC CGGTCGTCAA AGAGTTTGAT 
GGATATTGTT TGAGAATTCT TGTCCCCCAC AATTTCCGCC CCCTCTATCT 
TCCAACCGGC AAATGCATAG CCTTCTTTAG GAATCGCAGT TGCAGTCATT 
TCATAATCCG TATAATACTT GCCGGTCCAT TTACTGTTCG TAATGTTGTC 
AGGCAAGGTG TTTAACTTAA TAGTGCCTTG TTCAGGATTA CTAATGTTTA 
GCGTGACGTT GGTCAGCTTG CCTTTTAATT TGAAGAATTC AGCCATGTAT 
TTGGTGATAT AATCAAATCT GTTTTCAAAG AATATAATCA TTGATTCATC 
AGGATTATCT GTTACTTTAT ATAGTTTTTC TATTACCAAG TCTTTATTAA 
AATTATAATT GGCCAAGTCC ATAAATGTAT TTACAAATTG CTTGCAAAAA 


>NC_017304.1:331558:332057
AATTCCAGAA ACGAAATTGT TCCGGGACAT ATACATCTGG ACAAGATTGC 
CGAAGCTGTA AAGGCAGGTA TCAGAATGGC AGGAGGTACT CCTGTTGAGT 
TCGGTGCAAT CGGTGTGTGT GACGGGATAG CGATGGGTCA TACGGGAATG 
AAATATTCCC TGGCCACAAG GGAGCTTATA GCCGACTCCT GCGAGGCAAT 
GGCGTTGGCC CACAGCTTTG ACGGAATGGT TTTCATACCC AATTGTGACA 
AGATAGTGCC GGGAATGCTG ATGGCAGCTG CAAGAATAAA TGTTCCCGCC 
ATTGTGGTAA GCGGAGGTCC CATGCTGTCT TTAAGGCATA ATGACAAAAA 
CCTGGATTTA AACAGCGTGT TTGAAGCTGT AGGGGCATAC AAGGCGGGAA 
AGATGACGGA GAAAGAAGTT TGGGAGTATG AGGAAAAAGC TTGTCCCGGC 
TGCGGTTCCT GTTCCGGTAT GTTTACCGCC AACTCCATGA ACTGCCTCAC 


>NC_017304.1:3325820:3326319
ATATTAATAC ATTCCTTTCA AGTTTTTGTG GGATTCTTTA ACGTTTTGTA 
CGGGATGGCA AAAAGAAAAA AATAAATAAG AGGACTAAAT ACTTAATCCC 
CTCATTTTAT AATATTGATA AATTCTTATA ATTTTTTAAA CAACAATTAG 
TCACTAATGC CAAATCTCTT CTTGAATCTG TCAACACGTC CACCGGTGTC 
TACAAGCTTC TGCTTTCCTG TGAAGAAAGG ATGGCAGTTT GAACAAATTT 
CAACATTAAT CTTTTCCTTT GTGGAACCTG TTTCATAAGT TGCTCCACAA 
GCGCATTTTA TAACCGTCTG ATAATATTTT GGATGAATTC CTTCTTTCAA 
CTCTTTCACC TTCTTTCATA AACCTTTTGT GAAAATGCAT TTCCGACGCA 
TTTTCGTAAA ATTTTCATAA ATTATTTTAA TTCTTTGCCG AAATAGTTTT 
CAAAACGCAA GCATTATTTT AACACAAATA TCTATAATAC GCAAGAATTA 


>NC_017304.1:3330354:3330853
AATCTTCGGC ATTTATCACA TGAATCCCTT GCAGGGAGTA TACGCCTCCC 
TATTGGGAAT CGTCCTTGGC ATAGCGGCTG AAAAGACAGG ATCAATATGG 
ACGCCGATAT TGATTCATAT TTCCTTTAAC AGTATAAGCA CTCTGTTGAG 
CAAAATGCCG GTGGATATTC CGGAAAGCTA TTTTCCGTCC AGTGAACATT 
TCGCGTTTGT TTCAAGTATT GTGTTCACGG CACTGTCTTT TGCTTTGATA 
CTGAGGCTCT CTTCACGACA TCGCGACATC ACCTCCGAAT AGTTGAAATT 
ATCTTTCTGA AGACTCGTCT TCCTTTTATT GTAAATCATC ACCTTTTACA 
AAACATAACA TATTATATAC TGTAAACTAA AATCAATTTA CGACCGGGAA 
GGGGGTCTTC ACCATGCCTG ACATCAATTA CAACGAATTA AAAAACCAGC 
TTAAAGCAGA ACTTAAAGCC GAATTGGAAG CCGAGCTTGA TGTTGATGTA 


>NC_017304.1:3333879:3334378
TGCTCGACGT CCTTAAGAAT CATCGGAACA AAGCAAGAAC AAACAGCATA 
TATGCATTCC CCGGGCATGC CGGCAGAATG ATGGAAACGA CCGAACTTAA 
TAATCAATGG AGGAAGGCAG AAAGAAAAAT AGAAAAATGG TTCGAAGCAA 
ACCCTGGTGC GAGTGTAGAA CCTTTTAGTC ACACATGCAG GCTGTTGCAT 
CCTACCTTCC ATATAGCACT GTACGACGCC GGGATAGATG CATTGACGTC 
AGCAAAAAGA ATCAAACAAA AACCCGCTAA TCCTCGAAAC TAGCGGGTTT 
TGTGTGGAGC TGGTGGACGG ATTCGAACCC CCGACCTGCT GATTACAAGT 
CAGCTGCTCT ACCAGCTGAG CTACACCAGC GTAAAATATT TAATTACTTT 
CTTCATGCAG ATGATGTACC CAACTGCGTA AATATAATAA CACGCTTTTC 
AAGTTAAAGT CAACCCCTTT TTTTGCAAAA ATATGTACGT TTACGTTGTA 


>NC_017304.1:3341028:3341527
AATGTGTATT TTGATTTTTG GAAAACGGAC ATAACTCTGC ATGCTCCGGA 
CGGAAGCACA ACCAGAGTTT TTCAGTACAA TAAACCCAGT CCTTTCCAAT 
ATACCGACAT AACCATCTGG ACCAGTGCCT GGGACAAATA TTCTTTAGGT 
GTATCCCAGC AATATCCTGA CTTGGTGGAA GTAGTGGTCG ACAACGGCAC 
TGTTGTGGAA ATCCGTCAGG GACTTCCCGC CGTTGAAATT CCGCAGAACG 
GTTATGTAAT TATATCAAGA GGTGCAAATG CGCAGTTTCT TCTGCAGCAC 
TTTAAAGTGG GAGATCCCGT GGAAATCTCA TTTTCCACCG TATTGGACTG 
GCAAAAGATT GAAATGGCTG TAACAGGCAG CGCCATTCTC GTTAAAGACG 
GCCAAATACC TGAAAAATTC TCCTATGAAA TCTCCGGAGT TCATCCCCGT 
ACTGCCGCAG GAACTTCAAA ATCTGGCAAG GAATTAATAC TTGTAACTGT 


>NC_017304.1:3345387:3345886
GAAGCATAGG CGGGATAATA GCGCTCCTTG TCTGGCTGTA TTGGATAAGT 
ATAATAATAA TGCTGGGCGG AGAATTAAAC GCTTCCCTCG CGCAAAAAAA 
AGAATAGAGC AAGCAAAAGC AAACAAAAAA ACAGCCCGCA AACTCCAAAT 
GCAGGCTGCT TTTATTTTTC ATCATATTAA TCCGCCGTGT AAGGCAGCAA 
AGCAATATGT CTTGCCCTCT TTATGGCAAC TGTCAACTGG CGCTGATGTT 
TTGCACAGTT TCCGGATATT CTTCTTGGCA ATATCTTGCC TCTTTCGGAA 
ATGTACTTCT TCAGCTTGGC CACATCTTTG TAATCTATTC TCTCCACTTT 
ATCAACACAG AAGGCACAAA TTTTCTTTTT TGCCCTTCTG ACCTTTACAG 
GAGTTTTAAC ATCAGTTTTA TCTACCTCTT TATTGTTCTT ATCCTTCTTA 
GGAGTTGACA TAACGCGACC AATGCCTCCT TTCTCAACCT TTTAATTACT 


>NC_017304.1:3349725:3350224
CGGTTATGGT ATTATATTAT CATAACATTT GCGTTTTTTT CCAAGGTATA 
AGTACCAATT TCACTTATTC TGCTTTTTAT TCGCGTTTTA TCCGCATTGT 
TGAAAATAAA ATAAAGTTTT GTTTTGAATT TGTCGATTTT GTTTAAGAAA 
AAATATTACC AAAAATAAAT ACGCAAAGAA GAGGTATGAT AGCGATGAAC 
ACAACAGCAA ATATTGACGA GGTTTACAAG GTTATCAATG CAGAGCATCA 
TGATCCGTTC AGTGTGCTGG GAATGCACCG TCTGGAATCT GAGAATGCAA 
TGGTCGTAAG GGCATATCTG CCAAATGCAA AAGAAATAGA AGTAGTGGAA 
CTCTCCAAAA ACAACACATA CCCAATGGAG AAAATCGACG AGAGGGGCTT 
TTTTGAGGTT GTAATAAAAG ACAGGAATGA CTTTTTCAAG TATAACCTGA 
GGGCCACCGA CTACGTAGGC AACACTTTTA CCTTTTACGA CCCTTACTGT 


>NC_017304.1:3356927:3357426
GAATTCCCAA ATGATTATTG TAGGTCTCAG CTTCAATTTT TGTAAAAGCG 
TCTCTTGGAG CAGGAGGTGT TGTGGGTTGT GGCGTCGGAC CGGGCACATC 
ATTTAACCGG AACCAATCAA CATCCACGTA GCCATTACTT CCATTAGGAT 
TGAAATTCAG AATGGCATAC TGTTCTCCCT GGAATGTTCC AAACTGCCAG 
TCAAAGCCCA TGGTTATTTC CGGACCGAGT TGCTGCCAGT CCCTGTTGTC 
ATCTCTCCAG AAGAATCTTG CCTTGTTGGT TATGAAGTTC ATTTCCAGCC 
TGAAGTACAG GATATTGGAA GTTATATTGT TAACAGTTGC CTTTACAACA 
TCCTCTTCCG TCATTATTAT ACGTTTGGGA TCCCTGGTAA CGGCTATATA 
CCCCCGCGGA TCTCCCAGCA TTCCCAATCC GCATATATCT CCGGGTTGCA 
TACCGCTGCA ATCAATTTTT ATGGTTCCTG TACTGATGGG CCCCTGACCT 


>NC_017304.1:3361331:3361830
TTTTGCTCAC CGTTGCATAG GTCCTCAGGA TTGTCAGATC GTGTTTTTCT 
CCGAAATCTT CGCAGTTGAT GGTATATTTT ACTCCCGGGT CGATATTCAG 
GACGTTGTCG TTTTCAATTA TATATGCAGT GCCTTCGTCA TTATGCAAGC 
CATAAGTAGG GCCATATGTT GCCGGTGGAA TACCCTTTAC ATAATTCTCG 
TTGATATTTG TACCCGGCAT CTGGCCTATG GTATATATTG CTCCGCTGTC 
ATGTAGCCTG GACAAGGTAT CAACAACCCT GTTGTAGCTT ATTGTGTTGT 
TTTTGCACGT TGTGGAGTCT TTAAAATTGC ACCATCCCCA GCCCAAATGT 
ATACCGTTGT AGGCCGTCTT CTGGACATGG TTGTGAGTTA TTTCCAGACC 
TTCCACAAAG TATGCTGTAA TGCCGGCACA TCCGCCAAAT CCCGGAACCA 
TACTTATGTC GTACAACACA TTGTTTGAAA TGGTATTGTT CTTGCAAACA 


>NC_017304.1:3365538:3366037
TACTATAATA GTCCCGTTGG TTTTGGTTGC CTGGACTATC ACGAGGCACT 
TGCCGTTAAA AGCCTGCCTG CTGTTTGCCT TGTAAGGTTC CAGGCTTGCA 
GCATTTCCAT TGTCAACTCC GACAATTACT CCCGGTCCGG ATATGGAAAA 
GTTCACAGTA TTGCTTGCCG TCGGGACAAG AACACCGTTA CTGTCTACAA 
TATCAGTTTC TATAAATACC AAGTCCTTGC CGTCAGCCGT AATAGTTGTC 
CTGTCCGGTT TTAACTGAAT TTTTGCAGGA TTACCGGCAG TGGTTACCTC 
GTCATAAACC ACTATATTTC CTTTGACAGC TTTTGCTCTG AGTGTACCCG 
GAACCCAGGG AACATTCCAC GAAACATGCC CGTTATTTCC CATACTCTTT 
ACTCCAAGGG AAGTGCCGTT TAAGAAAAGC TCCACCGTAT CGCAGTTGCT 
ATAAGCCCAC ACCTCTACGG TAGTACCGTT CGACCAGTTC CAATGGGGCA 


>NC_017304.1:3372763:3373262
CCTGATAACT CATAAAACTC TCCTCCTCTT TGCCCGATAG AATAAATTCG 
ATTCGAGAGA GTTGTTCTGC AGAATGTTCA AGCTGCGCAA TAATTTCCGC 
TTTTCGTTTT TCCAAAATTG ATTTCACATT ATGGCCGGCC AACACTTGCT 
TTATTTCTTC AATGGACAAC CCGATTTGCC TTAACGCCTT AATACGATGA 
ATCTTTTCAA GCTGTCCCGC AGAATAAAAG CGATAACCTG TGAAGCTGTC 
CGTACACTCA GGCTTAAGCA GCCCAACTTC ATCATAATAG CGCAGCGTTT 
TAACAGTCGT TCTGCTCATT TTCGAAAAAT CCCCTATTCT ATACATCCGC 
ATCACACCCC CTCGTAAATT CAGTCTAATA CCTCCAGTAA CAGGAGAGTC 
AAGAATCAAA TATAAAAATT TTAAGAGGAG GAATAAGTTA AAAAGTCTTC 
TATTTTAGTT CTTCCGGTAT ATTACATTGC ATTCTGTTTT CAGGTTCGAC 


>NC_017304.1:3379819:3380318
TCTGAAATTT CCTTTCGTTA ATTGTTCGAA ATAATGCTTA AAGCTTTCGT 
TAATTAATTC ATACATATGA GAATTATCCT CTGCACCACT TAGATAAGTT 
GCAATATAGC TTTGGAATAA TTGCTTGTCA AAAATTATTG TCTTATCTTT 
CACCAGATTC TTTTTCTTTT TATAACAGTA GTCAATATAG TATTTTACAG 
CTTCAAATTC TCCGAGTTTT AATCCTGTTG TAATAACATC CATACATATT 
TTTTTAGCCT TTGGTGATTT TATTTTTATC GCCTCATCCG CAAGTTCTTT 
AACATTGATA TAAGCATTTT TTAGAAGTTC CACATCTTCT ACTTTATTGT 
TAATCCACCT AAATTTATAT AGTAAATAAT GCTGAGCAAA TCTTGCTGTT 
TTTGCATCAG CCCTTTTGCC AGGCAGATAT TCTCTTCTGT CATTTTCAAG 
TGCATAGGCT GCATATATTT CTCCAAGTTT AGACAGTTCA TTTGCCTTCT 


>NC_017304.1:3404103:3404602
TCCTCAATCC ATTGGCACCC GTAAGGTATG AATTTCTGCT CCGCACTTTT 
CTCCATATGT ATTTCTCCCT GTAAAATGTA GTTTGTATAA CGTGGATTTA 
AGGAAATGAT AATTTCACGA AGTTATTTTC ATTATTTCCT CAACCACACG 
TTTTACCCCT TCTCCGTCCA CCAGCTTTTG CATCTTTCTG CTGAAAAGCA 
CTCTTTTTTC ATAATCCCCG CACAAAGACT TAACCTTTCG CAAAAGCTCC 
CTGTCATCAA GCTCTTCATG CCAGCCCAGG CTGATTATGT AACCTTCGGA 
AGACAACATA TCCACCATTT CCCTTTGGTT ATCAGCAATA ACAACAGCCA 
GGGCAGGTGT CCCGCAGGCG CAAAGCTCAT ACAATGTGCT TCCCCCTGCA 
GATATTGCAA CATCGGATTT TAGCATTACT TCCGACATTC GCAAAACATT 
TTCATGCAAT ACAACATTCG GGTTTCTTTC GGACAGCTCT CTAAGCTTGT 


>NC_017304.1:3410920:3411419
CTCTCTGATA GCTTTTATCA GCATTATTAA AGGCATCTTC CAGTACTTTA 
AAGGAAAATA CCTCAACATC AAGCCCTCTG GGATATGTTC TCTGGGTCAA 
ATCATTTCCT GCATTGGTTA CCAACGTATA ATTGCCTGAA AAATAAAATT 
CCACCACTTT ATCCAAAAGC ACAGGATCAA TCAGCGGACA GTCCGAAGTA 
ATACGAACAA CTGTATCAAG GTTGTTTTCT TTTGCCGCAT AATAATACCT 
TGACAACACA TCTTCTTCAC TGCCGCAAAA CCATTTTACC CCGTTTTTTT 
TCGCCTGTTC CACTATTACC TTGTCTTTCT CCGATGTAGT GGTTGCAATA 
ATTATATCAT CCAAAAGCTT TGACTGCTTC AGCCTGTCTA TCACATGGTC 
TATTACCGGC TTGCCGCATA AATTCATCAT AACCTTGCCG GGCAGTCGTG 
TTGAGCCCAT TCTTGTTTGT ACAACAGCCC CTGTTTTCAT ATGCTCCTCC 


>NC_017304.1:341431:341930
CGAAAAATCC GGGAGTTGTT GAAAAGGTAA CCGCCAATGA GATTATTATT 
CGTACAAAAG ACGGTAAAAG AGATACTTAC AAGCTCCTCA AATACATGCG 
CTCCAACCAG GGAACATGTA TCAACCAAAG ACCGATAGTG AAAAAAGGTG 
AAGAGGTTGA AGCGGGAGAT GTAATAGCGG ACGGTCCTTC CACAGATAAC 
GGTGAAATTG CATTAGGAAA GAATGTTCTG GTAGGATTTA TGACCTGGGA 
AGGATACAAC TACGAGGACG CCATCCTGAT AAGTGAAAGA CTGGTTAAAG 
ATGATGTGTT TACATCCATC CATATAGAAG AGTATGAGGC TGAGGCAAGG 
GACACGAAGC TCGGTCCCGA AGATATAACC AGAGAAATAC CCAATGTCAG 
CGAAGATGCA TTGAAAGACC TGAACAGCGA AGGTATTATC AGAATAGGAG 
CCGAAGTCAG AGCCGGTGAT ATCCTCGTAG GAAAGGTTAC GCCAAAAGGA 


>NC_017304.1:3415358:3415857
ATTTTAATTT CTTTTGCTTT TACGTTTTCT GCCTCAAATT CTTCTTTGAA 
TTTTTTATCC AAAATTCCTT TAATGTCATA TTCCTTTGTG CAGTACTTTT 
CTACAATCTC CTTCAAGGGC ATGTTTTTCA TCCCTTTTAT AGGCAGTCCT 
TCTTCAGAGC CGTTCAAATA CAACCTGTCC GGGTGGTTCT TGATATACTC 
TTCAAAATAA AATCTTATGG AAAGCATGCT GTGAGTAGTA TATACATCAT 
TACCATCAAT ATCTTTTTCA AGCACATAAT ACTTATTTGA ATTTTCCACG 
CACTGTTGGA TATGCCGGTC CTGTTCCTGT TTTAACACAG CACCGTCAGC 
ATAAGATTCC AAGTTTGGAA AGGACAAATT CTGGCCTATG ACAATAATCG 
GATTGCATCC CATATACCTC GCAATGTCCA AAGACAGATT TGACACGGAA 
GAACCTGAGC GAAGGTTTTC CGCACCTTCA ATGCCCAACT TTTCGTCAAT 


>NC_017304.1:3436186:3436685
TCAGCCTGTC ATAATCAAAA AACTGAACCT TGCTTTTGTC CGGTACCTTT 
GTAAAATCCT CTATACTAAA GCAATCTGCG GAAACATCAA TAAGGGTTGC 
CTCCAAGCTG CCACATATTT CATCAACAAC CGTAATTCCG GGTATGTTTA 
CTTCCTTATT GAAATATATG TCTTCCTCTT TAAGCTCGTG CAAACATATT 
TTCAAGGTAT TATAGGATTT CACTGCCCTT ACTCCGTGGG GAAGGTGCAG 
CATTGATCCC GTTTTACCGT TTTCAATCAG ATCTGTTATA CTGTCAATAT 
GCACTGTTGC AATTCCTTTT ATGTCACCTT TGATTTGTTT TATGGAATTT 
CGAATTATTC TTTTCCGAGC CGCAATGTGA CATTCCTTTA AAATATTAAG 
ATCTAAAATT ACTCCCTTGT CATCGCTCTT TATTTTTGCT TTGTTGTAAA 
TTTCATCTGT CCGGCTTTCG ATAAAGCTTA CGTCATCTTT TATTAAATCT 


>NC_017304.1:3438469:3438968
TCCCTCTTAC CTTAAGCTGT TCCGCAACTG TAATGAGGTC AATAGGTTCT 
CCCTTTTCAT AAAGGTCCAT TATTGCTTCG AATATTTCCC TATGGTCCTC 
TCTGTAAAAG TCCTGGCTTG AAATTATCTC CGTTACACTT GACAGAACTT 
CTTTGTCCAG CAGTATGGCA CCCAGTACCG ACTGCTCAGC CTCAATATTT 
TGCGGGGGTA TCCGGCCAAA AGAACCCAAG TCCATATATC ATCACTCATC 
CTGACATAAA CATATTTTCG CCAAAGACTG GCTCAAAATC ATTCCTGTTC 
AATCTTAACC GTCAACTTAG CACTTACTCC CGGATACAGC TTTACCTCTG 
CTTCATATGT ACCCAGTGAT TTCATGGATT CAGGAAGACT TATTTTCTTT 
TTGTCTATGT CAAGATTGTG CTGTTTTTTC AAATAATCCG ACACATCCTT 
GCTGGTCATT GAGCCAAAAA GCTTTCCGTT TTCTCCCGCC TTTGCCTTGA 


>NC_017304.1:3451351:3451850
CGACGTGTCC ACCCAGAATA TTATGAGCGT GGAAGTGCCT GTACTGAAGT 
TTACCACTTC AAGCTCCGAC GAAAGCGACA TATATCCTTA TGGATTCGCT 
TCGACTTCCG GAGAGCTTGA CGGTGCCATC TTAACCCTTT CAAAGGTGCT 
TCCCTACATG CTTGAGCTTG CACAGATGGA AAAATCGTCC CAGCTCCTTG 
CCCAGGAAAT CGAAAAAACA AGAAGAAGGG TTAACGCCCT TGAATACGTC 
ATGATTCCTC GACTGACGGA AACGATAAAA TATATATCCA TGAAGCTGGA 
CGAAAATGAA AGAGGAAATA TCACAAGACT TATGAAAGTA AAAGACATGA 
TGCTGGAGCA AGCCCATAAT TTTAAAGAAA AACTCAATGA AGCTTAAAGG 
TAAAGTTAAA ACCGCCTGCC ACTGAAACAT TTTTAGAGTT GGCAGGCGGT 
TTGTTTACAT ATTCCCCAGC AAAGCCGCAA GACGCCGGTA TTCTTCTTCA 


>NC_017304.1:345190:345689
CAATCTCGAC AGGTTCAATC CGGTGTATAT GATGTCCCAG TCCGGAGCGA 
GAGGTAACAT CAATCAGATA AAACAGCTGG CCGGTATGAG GGGTCTTATG 
GCTGACACAT CCGGTAAGAC CATAGAGTTC CCGATTAAGG CTAATTTCCG 
TGAAGGCCTT ACCGTTATGG AGTTCTTTAT ATCCACTCAC GGTGCAAGAA 
AGGGTCTTGC AGACACGGCA CTAAGAACTG CCGACTCGGG TTATTTGACA 
AGACGTCTTG TTGACGTAAG TCAGGATGTT ATTGTAAGAG AAACTGACTG 
CGGAACAAGA AAAGGAATAG AAGTAACGGA TATAAAAGAC GGAAATGAAG 
TAATTGAAGA ACTGTCAGAA AGAATTATCG GAAGATATCC TGTCGGAAAC 
ATAGTGCATC CTGAAACAGG AGAAATAATT GTTGAAGCAG GAAGAATGAT 
AACTGACCAG GATGCGGAAA AAATTGTGAA GGCCGGAATT AAAAAAGTAA 


>NC_017304.1:3464988:3465487
ATCTCGGACA TATTTTCAGA AGCAGTATTC TGTTCCCGTT CTTTATCTGC 
AGTTTTTCTT GCCTTTTGGG CAATAGCTTT CAACTTATCC AAAAACTCCT 
TTATTATTTC CGGTTTCACA TTCTCTTGCA GCAATGCACT TTTTAAATAA 
AAGTCTGCAG CACCCAATTC CAAAGCCTGA AAAGTCGCCT TTGGGTCCTT 
ATCGGTTCGG TTACTCAACA TTACAACAGG AACCGGACAA GTCCTCATAA 
TCTCCTTTAA GGCAGTCATA CCGTCCATTT CAGGCATCTC CACATCCATT 
GTCACAATGT CTGGTTTGAG CCTGTGTACT TTTTCTATCG CTTCAACACC 
GCTTCTTGCA ATTCCTATAA CAAAAAGCTG AGGATCCTTT TCTATTATCA 
AGCTTATACA TCTTCGCATA AAAGATGAGT CATCCACCAC TAATACTCCA 
TACTGCTGCA TCAATGCCTT TCTCCTTTCC GATAATAAAA TGCCGAAGGT 


>NC_017304.1:3467376:3467875
CTGGCATTTG CCACACCTTT GATGATTTCC TCAACACCTT GGGTTTGCTC 
CCTGGCGGCC TGTGCCACCT GCGCCGCTTG TTTGTTCACA TTTTCCACTG 
CAGCTACAAT ATTCTGTCCT TGTTTTGCCT GTTCTGCCAC CGCAGCCGAT 
ATTTGTCTTA CCTGTTCTCT GGAGTTTTCA ATACCCTTTA CAATATCCTC 
AACGGCCTTT GCCTGTTCTT TGGTTACATC CGTCACCTGT GCTGCCTGTC 
TTGTCACATT CTCTACCGCC GTTACTATGT TCTGACCCTG TTCCGCCTGT 
TCCTTCACTG CAACGGTAAC CTGTCTCATC TGTTCTCTTG CATTTTCTAT 
GCCTTTTATT ATGTCTTCAA CATCTTTAGC CTGCTCTTTG GTTGCCTGAG 
TAACCTCTGC AGCCTGTTTG GTCACATTTT CCACAGCAAC CACTATGGTC 
TGGCTTTGTT TTGCCTGTTC TTTCATCGCT GCCGTAACCT GTCTTATTTG 


>NC_017304.1:346946:347445
TGTAATATAG ATGTTGGTGC ATCTGTTGCT TGTTTGCTCT AATTTGTTTG 
TTTTTCATTG TTTTAATGTG GCTTGTTCCG ACATTTGTTT GGAAATAGAT 
TTATTTGGTG CTTGAAAGGA GGTGGAAAGA TGCCAACGTT TAACCAGCTG 
GTCAGAAAAG GAAGAAAGGC TGCGAAGAAA AAATCAACGG CTCCGGCACT 
TCAGAAGGGA TTTAACTCTT TAAAGAAGGT GCAGACGGAT ATAAGCTGTC 
CCCAGAAAAG AGGAGTATGT ACAGTTGTTA AGACTACAAC ACCCAAAAAG 
CCTAATTCGG CTTTAAGAAA GATTGCGAGG GTGCGTTTGA CCAACGGTAT 
TGAGGTTACA GCCTACATCC CCGGTATCGG GCACAACCTT CAGGAACACA 
GTGTTGTGTT GATAAGGGGC GGAAGGGTTA AGGACCTCCC TGGAGTTAGA 
TATCATATTA TTCGTGGAAC TCTTGATGCT GCCGGTGTTG CAAAAAGAAT 


>NC_017304.1:3476166:3476665
CTTTATAGGT TCCGCTTAAA ACTCCTCTTG CAAGTATGTT GCCGGTTGTT 
CCTCCGGAAG TATCAAGAGC TTCAATAATT TTGTCTAGTG ATGGATTTGA 
ATTGTCAAAA TAACCTTCAT AGGAATCCGG AGAGTTTTTC AGGGCAAATA 
TCATAACCTC ATATGTATGA ACTCCTCCCG GCGGATAAGG TCCAATATAT 
TGACTGTTTT CAAGCTCCGC CCCCAGTTCA AGTTCTGTCA CTTTGACGTC 
CTTTGCAATC CAATGACACC AATTGCTTGC TGTAGTATCA ATCATATAGA 
TGGCATAACA AGAAGCACCT TCAACCGGGG TCCAGGATAA TTGAGGAGAT 
TTATTTTCTC CCATGTATGC TGTTATAACA GATTTCCACT TTCCATCACT 
GTTTAGGGAA GAAGAAGTAA TTTTAATTTC CTCTCCCGGT TTAATTGTTT 
TTAAAGACTG CTTCGATTTC GAACAAGCAG AGAAGGTCAG AATAGCAAGT 


>NC_017304.1:3477079:3477578
GGCATCCTGT TAAAAAAAGC CAGATATTCG TTGCCGGGTT GCATTATATT 
TACTGTATTG GTGTAGTAAA GATTAAACCC TCTTGGGTCA AAAGGATCTC 
TTTTTTCGTC AATATTATAA TATACAAGTC CGTTTGACAC ATCAAGTTTG 
GCAGTCATTC CCTCCAAACT TTTGTCACCT CGAACAACTT TGTTTATTAC 
AACTTCCTGC CTCAACAGCC AATGATACTG CTCAATCCTT CCCGTCGGGC 
TGACAACAGC AATAATTTCA GCACGATCGT TTACTTCAAG GGCCTTTTCA 
GGAGTATAAT AGTTTGGATA AATATAGTCA TCAAGTGATA AATCAAACTG 
AAATACCAGC TTATTTAATT CATCAACCGT TTTTATCTTT AATATTTTAT 
TGTCAACAAG TAAATTTGCT TTCGCTATCT GTCCCAAAAT TACAGTCAAT 
ATTATAATAA CAACTGATAT TATTGCGTTT CTTCTGAACA TAAATTCATC 


>NC_017304.1:3495854:3496353
GTAATCTGAT TCTACAACAA GAAGTTACGT TTCAAGTTCT ATAATAATTG 
ATATAATGAT AATACCCAAA AAAGAAAAGC ATGAAAAGCC ACTTCATTCT 
TTGGCTGTCT GTCGCAAAGT CTCAAATTTG CTTGTATCAA GGGTTACAGC 
GAATTTGTTT TTCTGTTTTA TTCGCTGGCA TCCTATTAAA ACAATAGTCA 
AACTTCAATC ATATTTTATG TTTAACCTTA TTTATGGTAT AATTACAGAA 
AAAACAAAAA CAGGAGGAAG AAGAAAATGA AAAAATTTAT CGCAGGCTTT 
TTGACATGTC TTGTGCTCAT GTCAGGCTTC TATGTTCTGG CCGAATCTCA 
GCAGTGGACC GCCCTGCGCG CAACCTTCGA TGTGTACGTA AACGGCAAAA 
AATTCGAAAG CGACAAACCT ATAGTTGCCA TCGAGGGCAG TACATATTTG 
CCGCTAAAGG CCATCGGTGA TGTGCTTGGT GTTCCGGTTC AATGGAACGA 


>NC_017304.1:3515659:3516158
GCATTAATCA GAATATCTGT GCCTTTACGG GGTGACATTC CCATTGAATG 
AAAAAATACC AGTTCTTCCC TTGGTTTTGG GCTTTTTTTG TAATTAAACA 
CACTCAAATC TGTTCCCCAG GGAACATAGT AGGCGGCAGG GTGCCAATTA 
AACACTGAAT AATGTCTCTT AGTATTGCAT ATTAAAAAGT CATAAATTTC 
AAACTTTTTA ACGGTATCTT CTTTGTAATA ATCTATATAT GCACCCAATA 
TAACATCAGG ATAATGTATT TTTAATTTAT ACAGGCATTC GAAGTCAGAT 
TGCTCGTTAA AAAATACGAC TTCGATATTA TTTTTCTTTA TCCATTTTGA 
AAACTGACGC CAATCAATTC TTGTTCCGGC AAGTCTCAAA CCCCATGTAA 
TATTCGGAAA ATATGGGTCG TCTTTTCTTT TATCTGCGTA CTCGCCCCCG 
CGGGCAAAGA CGTATAAATT GTGCCTGGGA GCCAATAATT CCATATATGT 


>NC_017304.1:3525376:3525875
AAGAAATAAG GCTTTAGCTT TAGCCTTGGC ATTACTTTTA AACGGAGCCT 
AAATAAAAAC TCCACTGCCA CTGTTAAAAT CAAGGAAACT ATTATTCCCA 
ATGCAATTCC CAGCCAAAGG TTCGAGCGGC TTCTGCCTGC CAAAGGTGAA 
AACAGCACAG GTATTACACT TGAAACTGCA GCACATAAAG CCATTAAAAA 
AGCTCTCAGC TTACTACCCT CAGGAATTAC AACAAGATAT AATATCAGCA 
CAATGGGTAT TAATATCATA ACACCACGAC TCAAAGTAAG TATTATCGTC 
GTTACAAATA CAAAGCTGCA TACTCCTGCA ATCAGTCTTT GCCAAATTTT 
TGACGATATT ATGGATATCG TCAAAGTTAC AAAGAATACT GCCATAAGAT 
ACGCAGCCAG TGCATTGGGA TATTGGATCG TCGAATGAAT ACGTCCTTCA 
ACGTAAAGAC CAAAAAATTC AACCGGTATA TGCAGGAAAT CAAACACATT 


>NC_017304.1:3528076:3528575
TTTGAGTGTA ACTTCTATCT TGTTATCGAT AGCTGCTACA TCATAGTCGA 
TACCAGCTTC AAGAGTCTTG CTACCGTTCT TGATTACGAG GTCGGTTGCA 
CCCAAACCAG CTGAGTTGTT CAAGAACTTG ATGTCTTCAT CGAATGTCAA 
TGTGAATCCT TTCTTTGATG CATCGTATAC ACCATTAGCT ACGCTTACAA 
AGCTTGGTGC AAACTTATCA TCAACTGACT TCGAAACTGC TCCTGTTGTC 
ATTGCCTTAC CTGTATCGGA TTTAATTTCA CCCTCAATGT AGAGCGTATA 
ACCTGTGATG TCTCCGGAGT TAGCAGGACG TACTGCATCC GGGAGTACAC 
CCTTAACTAT TGTTTTACCA TCATCATAGG TGATTGAGCT TATTCTTGTG 
AGTGCAACTT TGTTGCTGCC TCTTTCTACT TCAAAGTCAG TCTTTTCAAC 
AGTTGCCTTG TCAAGGATCT TGTTAATTAC TATTTCAATT TCAGTCTTGC 


>NC_017304.1:3532989:3533488
TCAAAGTATC TTATACCTTT TATACTGCAT ATATTACATT CTGGAAGGTT 
TCGCAGGTTT GGATATCTCA CACAACGCCT CCGAAGCTTC CATTTCAAAC 
CTTGTATCTG CAGCTATGTC TCCTAAAGAA AGCATTCCCA CAAGCTGATT 
GTTTTCAACC ACAGGAACTC TTCTGATCTG CTGATTTGCC ATGAGTTTTG 
TAACCTCTTC AACATCCATG TCCGGCGTTA CGGTTGTAAC CTGGGATGTC 
ATAACATCCT GGACTTTTGT GTCTTTTGGA GTCTTGCCAT GGGCTACGTT 
TCTGACAACG ATATCCCTGT CGGTTACTAT TCCCACAACA CCCTGGTCAT 
AAACAGGAAT GGAACCGACA TTGTGTTTTT GCATCAGCTG CGCCGCCTCA 
ACAACACTGC TTTGAGGTGA AACATATGCC ACGGTTTTTG TCATTTTATC 
TCTAACTTTC AAGCTTATCA TCTCCTTATT TCTTTTTCAA TTTTATTTTC 


>NC_017304.1:3533815:3534314
TGACCTTATA AACAGCCAGG TTCACACAAT TTCATCAGAG CCGTCAAACA 
AAGTATATCT AAAAGCTGTA GTTAAAGATG CAAACGGAAA ACTCATTCCC 
CATATTGAAG TTAACTTTGA AGCTTCAAAA GGCATGGGTA CGGTACAGCC 
TGCAAAAGCC GCAACCGACA GCCGGGGTGA ATGTTTTGTC ACTTACGTCC 
CCGAATACTA TTACAACCTT AGTCCTGATG CGAATCCACG GCATGTTGTC 
ATTACTGCTT CAATTGCCGG CACCGACACA AACTCAACGG TAAAACTGAA 
CCTTGTTCCG GCACCCGTCG TCTTTGTGCA TGGATACAGG GAAACTGCGG 
ATGTTTTTGA CAATTTGAAT GAATTTATTT CATCAAAAGG GTATACTTGC 
ATTTCCCTGA ATTATGACTC AACTTTGGGA ATAGAGCATG GTGCCAAAGA 
ACTGGAGCTG TTTTTGCAAA AGCAAAAAAA GGATTTTTTA AGTCAGGGAA 


>NC_017304.1:3534800:3535299
TATCCTGCCG TTATAAACAA ATAATGTTTT TCATCAAAAA ATTATTTTAT 
CCACCGGTTA TCCACTAAAA AAATTCTCTT ATCCACACGA AATACAATAG 
ATATCCACAC AACATATTCA CAAAGCTGTG GATATCCATA AAAAAACTCA 
CACCTTCAAA CCCTTGTGTC ATGCCGTTTT TACGACTTAT GCACAACAGC 
AACAAGCAGC ATGTGAATTA ATTGTGGATA TCTTTTCGTT TTATCCACAA 
GTCGTCATTA CATCTTAACT TAATTATAAA TTTCTTAATA AATCTCTTAA 
AATCCTTTTA AAACCATTTG ACAATTGGCT TCTTTAACTG AATTTCATGC 
TGATATCAAA GGCTTTTACC GAATGGGTAA GGCCTCCAAC CGAAATAATA 
TCAACACCCG TGCAAGCGAT ATCATATATT GTATCTGCGT TCACATTGCC 
GGATGCTTCT GTGACAGCCC GGCCGTCAAT AATTTTAACG GCTTTCTTCA 


>NC_017304.1:3537285:3537784
TGCCGCAGCC TCGTTAACCA AAACCCACAC ACTTTCCTCG TCACACAGGC 
CTGCTCCGGC ATAAATTGTA TCCTTAAAAT GCAACTCCGG AGAATCACCT 
TTGTCAAGGG AAACGGCTAT TCCTCCCTGG GCAAGAACCG AGTTGCTTAT 
TTCAATGGTT TCCTTTGTGA GTATGACAAC ATCGTATTTT TCAGGTATTT 
CAAGCGCAGT GTAAACTCCT GCTATTCCGC TGCCTATTAT AATAACATCA 
TGAAACTCCG TAGGCAGCTC ATCTGTGTCA AAATCCACCA AATATCTGTT 
CTCATCCAAA ATTCATTATT CCTCCTCTAC GTGATTACAC TTGTTATAAC 
ATACATTATT ACATTTATTT TAGTAATTGT ATTTATTTTA CATCAAAATA 
AAGGCTCCGG ACAAACACAT CCAAAAACCT CGGAGCCTTA AATTCAACCA 
CTGAAACAAA CATAAATCAG CCAATCCGGA TCATTCTGTC CAGAGCTTTT 


>NC_017304.1:3544556:3545055
ACTGACTTCG GGTGTTGCAG ACTCTCATGG TGTGACGGGC GGTGTGTACA 
AGGCCCGGGA ACGTATTCAC GGCAGTATGC TGACCTGCCA TTACTAGCAA 
TTCCGACTTC ATGCAGGCGA GTTTCAGCCT GCAATCCGAA CTGGGACTGC 
TTTTGGGGAT TTGCTCCACC TCGCGGTATC GCTTCCCTTT GTAGCAGCCA 
TTGTAGTACG TGTGTAGCCC AGGACATAAG GGGCATGATG ATTTGACGTC 
GTCCCCACCT TCCTCCGACT TGTCGCCGGC AGTCTCGCTA GAGTGCCCAC 
CTTAACGTGC TGGCAACTAA CGACAAGGGT TGCGCTCGTT GCGGGACTTA 
ACCCAACATC TCACGACACG AGCTGACGAC AACCATGCAC CACCTGTCTC 
CTCTGCCCCG AAGGGAAGCC CTATCTCTAG AGCTGTCAGA GGGATGTCAA 
GCCCTGGTAA GGTTCTTCGC GTTGCTTCGA ATTAAACCAC ATACTCCACT 


>NC_017304.1:3548319:3548818
CTGAACTTCA AAGCTCCAAA GTACTTGATT TGTTCGCCAG ACCTGCTTAT 
TTTGCCACTC CGGAAACTCC TGCAAGCGAC CAATGTGCAG GTGCTGCGGC 
ATCACTTGCA ATAAACTATC TTAATTTTAA AGATGAAGAT CCCGAATATG 
CTCAAAGATG CCTGGATACT GCCATTGCCC TCTATGAGTT TGCAAAGAAA 
TACAGAGGAC TTGGTGAATC CGGAGGATTC TACGGTTCGT CTTATGATCA 
TGACGAACTG GCGTGGGCCG CTGTCTGGCT CAACATTGCA ACAGGAGACA 
TGCAGTATAT AGATGACATT GTTGCAACCG ACAGCGAGGG AAATTATATA 
GGATATATGC AAAGAATCAT TAAAGACACA ACCAACACAT GGCAAAATAT 
ATGGGTTCAC TGTTGGGATA CCGTTTGGGG CGGAGTATTT GCAAAACTTG 
CTCCAATAAC AAATACGGAA AGAGACTGGT ATATCTTCCG CTGGAATCTG 


>NC_017304.1:3550455:3550954
TTCCCGACGA AAATGCAGAC TTAAATCTGG ACGGAAAAAT AAACTCTTCC 
GATTATACGA TACTTAAAAG ATATGTTTTA AAGTCAATAG AAAAACTGCC 
CGTAAAGTAA TAAACTAAAC AAATCAAAAA GAGCCGGAAA TCAAGCTTTT 
CCGGCTCTTT TTTAGCTCTT CTTATTACTA TCTCTTCTTA TTACTATGAC 
TTTGGTCTTT TTATTGCCAT GACCTTGGAA GGCTTTTTGG AAAGCCTGTC 
TTTAATACAT GCTTACATAA ATTGCACTAT TCTTTTTCTT CATCATCTTT 
TTCTTCTTCG TCATCATTTA CTATTCTTGC AACGCTTACA ACAGAGACAC 
CCTCATCCAT TCTCATGAGA GTCACTCCTT GCGTCGCTCT TCCCAGAAGA 
CTTATATCTT TTGCTTTTAT CCTTATAATG CTTCCGTCGG AACTTATCAT 
CATCACATCG TCATCTTCGG ATACAAGTTT CATACCGGCA ACCTTTCCGG 


>NC_017304.1:3557467:3557966
TACGCTTACT TCACCTTGTA CAAACAATTC CGTTATTGCA TTCTCCAACT 
CGCTTATTCC CGTACCTTCC TTTACAGAAG TCCTTATACA CTTTCTTCCT 
TTAAGAAGAC TTTCAATTTC ATTAATTTGT TTTTCATCCA CAAGATCTAT 
TTTATTTATC AAAATAATCA ACTTTTTATC CCCAAGCATG GTTAATATTC 
TATTGTCGTC TTCATCCATC CCTCTTTTTG CGTCAATCAT CATTATGACA 
AGATCAGCTT CGTCTATCGC CCTGTGGGTC TTTTCAACTC CTATTTTCTC 
AACAACATCT TCCGTCTCTC TTATACCTGC GGTATCTATT ATCCTTAAGG 
GTATACCGTT TATGTTAATA TACTCTTCTA TTATATCCCG GGTGGTTCCG 
GGTATATCGG TAACTATGGC CTTGGATTTT CCTGAAAGTT CGTTTAAAAG 
TGATGACTTT CCCACATTGG GCTTCCCGAT AATTACTGCA TCAATTCCTT 


>NC_017304.1:3559389:3559888
ATTCAACTCC AAAAGAGCCA AGTCTATTGC TTCCCTAACC GTCTTAGCGG 
ACTTTTCTAC AAACCGTGGC ATTTAACTAT CCGAGTCCTC CTTCTTTTTC 
ATAATAAATT TATTTATTAT AAATTCTTGA ATTATCTGAA AAACATTGCT 
TGTAAGCCAA TACAATCCCA ATGCGGCCGG AGCCTGGAAC GAAATAATAC 
CTGTCATTAC GGGAGCAATC CACATCATAC TCTTGTTCAT TGCAGCCGTC 
ATGTCATCCT GGCTCTGGTT CTTCGACTTT TTCGAATTGG TCGAACTTCT 
TAAACTTTGA GTCCTCTTCA TCATCATCTT GCTTGAAAAA TAAGTTGCAA 
CGATCGCAAG TACCGGTATC AGCAACAACG GAAGATATGT CGCCACATCC 
TCGGTAAAAT TCAATTTCGG TATTTTACCC AAATCAAATT TTATAAATCC 
CAGTTCTTCC ACCACATCAA GCTTTCCGCT TCTTAAAGCG GCTTCTATTT 


>NC_017304.1:35840:36339
AAAGTACATT GAGAGATTTT ATTGAAAAAG GAATGTATAT TGTATATAAT 
ATAAAAATAT ATAAAACCCT ATAAACATTT GGGTTTGAAA TTTAATTTGA 
AAAATCTGAA TGTAAATTTG AAACCGGGTG AAAAATGGAA TCAATAAGTT 
TGAAAGCCCA TGCAAAAATT AATTTGTCCC TTGATGTAAT TGGAAAGAGA 
CAGGATGGTT ATCATGAGGT CAGAATGATT ATGCAGTCCA TAGCTTTGCA 
TGACGAAGTT GTAATCGAAA AAAGGGCTGC AGGAATCAAA GTGGAATGCG 
ACAAGCCGTG GGTGCCCGAA GGAAGCGGCA ATATTGCTTA TAAAGCGGCA 
AACCTCATGA TGGAAAGGTA TAAGATTGAA AGCGGCGTTG GCATTAAAAT 
CCTAAAGAGA ATTCCCGTGG CGGCAGGCCT TGCAGGGGGA AGTGCCGATG 
CGGCGGCGGT AATTAAAGGG ATGAATGAAC TTTTTAATTT GAATGCTGAT 


>NC_017304.1:360143:360642
CGGCAAAAAA GAACTGGCGG GCAAACCTGC ATTGTTTAAA GTAATCGTTA 
ATGATGTGAA AGTTAAGGAA CTGCCAGCAA TTGACGATGA ATTTGCAAAA 
GATGTCAGTG AATTTGATAC TTTGGAGGAA TATAAGGAAA GCATCAGGAA 
AAAGCTTACG GAAGCTGCCG AACACAGGGC AAAGCATGAA CTCGAGGATA 
AAGTAGTGGC AAAAGTGGTC GAAAACGCCC AGGTGGATAT TCCTGATGTA 
ATGATTGAAA GACAGATAGA CAGTATGGTT CGTGACTACA ACATGAGACT 
TAACTATCAG GGATTGGATC TTGACAAGTA CCTTATGATT ATGGGTATCG 
ATTACCAGAC ATTCAGAAAT CAGCTTAGAG ACAGGGCGCA TGATGACATC 
AAGAGGCAGC TGGTTTTGGA AAAGGTAGCC AAAGTGGAGG ATATCAAGGT 
ATCCGACGAA GAGATTAATG AAGAGGCAGA AAAAATTGCC AAGAGTTATA 


>NC_017304.1:370072:370571
AAAAGGTAAG AAGCTCTATG ACAAGAGAGA GGATATTGCC AAAAGGGATG 
CTTTAAGAGA GATTGACAGA AGGCTGAAAG AGAACTTTAG ATAGATTTGA 
GTTTTATATT ATATATAATT GAAAATTTAA ATATGGGGGC GTATTGGTTT 
CGACGGGATT GTTGAAGCTT GAGTAGCGGG TAGAGGATTC TCGTTGGCCT 
CTTTAAAAAA CGAGAAACTA AAATAAACGC TAACGAAGAT AATTACGCTT 
TAGCTGCTGC CTAATATAGG CAGCCCGTCA GTCCAGGGTT CCTGCGCCTT 
GGGTAGCTGG CGTCATTAAG TCAGGCCTTT TGAGTGGGAA GGTTAAACTC 
TAGAACTGTC ACAGTGGTAG CCTTGAGCTG TGATGGATTT TAAAGGCTAC 
TGATATCCAA AGCCTGCCCA TGGGCGTTGG GTTGAGGGAA TTTTTAAAAC 
ATGGGCTGCA CCCGGAGAAG CTCTTGTGGA TACGATTTCG GACAGGGGTT 


>NC_017304.1:371337:371836
GAACTTGTAT TAAAAAGGAC TAGACAGAAT GCCATTTCCG TAAACTTTGC 
CCTTTGTATA AATGAGTAAA GGACAGCATA TATGGAGGAA TTATATTAAA 
TGAAAAGGTT GGTTTATATA AGAAAAATGG GGTGTTCTAT TCCGATTTGA 
ATCATTGTAA TTACATGGTA TAATTAAATC AATATATTAA TTCGACTTTG 
TGAAATATAA TGAATTAGGC ATTATGTATA TTTTACACCG GGGGTAGTTA 
TGACTTCTTT AAGAGACTTA ATCCCAAAAC ACAAATTTGA TAACTCAACA 
ATCGATCAGC TATGTAAATT AATCGATAAT GAAATTGAAC CTATTATTTT 
CGATTTATTG AAATGGTTAC AAGACTATAA TTGGCCGATA GCAAAAGATA 
TTTTACCAGT TGTTGTTTTA CATCAAAGTA TTGCTATGCC GCATATTCTG 
ACAATTTTGC AAGGCAACGA TATAATGTGG AAATATTGGG TTATAAAATT 


>NC_017304.1:375008:375507
CAAAATATAT CCTTCCCATG GCAGGGCATT TTCGAAAGAA GATTTGGAGA 
AAAACATCCA TAGATTGGAC AGGGTAGAAT TATATTCGCT AAGGTAAACA 
AGTGCGAAAT AAGGTGTAAT TTGGAGGAGG TATTTATGTT GGGCGCAATT 
GCAGGAGATA TTATCGGTTC AAGATTTGAG TGGAATAATG TGAAGACGGT 
TGATTTTGAA TTGTTCAGCA GTCAATCAAA ATTTACCGAT GATACGGTTA 
TGACGATAGC AATAGCTGAT GCCATACTGA ATAAAGAATA TCATAAGAAT 
GATGCAATTG AGTCAACGAA AATATATGCT TGCAAGCTGA AAGAATACGG 
CAGGAAATAT CCTGATGCCG GGTACGGCAG AATGTTTAAG CAATGGCTGT 
CAAACGATGA ATTAGAACCG TACAACAGCT ATGGAAACGG CTCGGCAATG 
AGGGTAAGCC CGATAGGGTT TGCTTTTGAT ACATTGGAAG ATGTGCTGAA 


>NC_017304.1:390589:391088
GCTTTACATA TCTTGAAGAG CAAATTTACA GCTGAAAATT TCGATGCATT 
TATTGATAAC TTTTATCTTA TTGATAAGCT TCAAAATGTG TTAAGGGTTG 
ACCTTAAGAG TGTAAGGCAG GAGATTGTGG ACTATCTTGG GGATGATACA 
CTGCTGGACA AATTAAAAAG CAAATTAAAA CATCCCAATG TCAAGTTACG 
CCTGTTCTGC TATAGGTTGT TGGAAGATAG GATTGCTGTT GATGACGATA 
TTATAAATTT TGCACTGAAA GATAAATCTT TTGAAGTGCG AGTATGGCTT 
GTTAATGCGA TAAAGAATCT GGATGAGGCC CGAAGGGATA ATGTTATCGG 
GAAACTTCTT CAGGATAAAT CAGCGAAAGT GAAAACGGCG GTATTAAGAA 
ATTATGAAAA TGTTGTCTGT CTGAAATTCA AAGAAATGCT TGTCAGGCTT 
GTAGCAGATG ATAATGCAGC GGTTCGCGAT GAGGCACGGT TTATTTGCAA 


>NC_017304.1:394013:394512
CCTTTCGATA TCATAGGAGA TATTCACGGT TGCTATGATG AGCTGAAAAT 
GCTGCTTGAA AAGTTAGGCT ACTTAATTGA GGAAGTTGAA GGTGGTGTTG 
GAAGCGGCAA ATACAGGGTA ACACATCCGG AAGGAAGAAA GGTATTGTTC 
CTCGGAGACT TGGTGGACCG GGGTCCTAAA ATTACTGAAG TATTAAAACT 
TGTTATGGGC ATGGTTAAAT CCGGAATTGC CCTTTGTGTG CCGGGCAATC 
ATGATGTCAA GCTTTTAAGA AAGCTTAGTG GCCGTGATGT TCAGATTACC 
CATGGTTTGG ATAGAACTTT GGAACAGCTT GCGAAAGAAC CACAGGAATT 
TATTGAAGAG GTGAAAGCCT TTATTGACGG GTTGGTAAGT CACTATGTAT 
TGGATGACGG AAAGCTTGTT GTGGCACATG CCGGGATGAA AGAAGAGTTT 
CAGGGCAGAG GTTCGGGTAA AGTAAGGGAA TTTGCTCTTT ATGGAGAGAC 


>NC_017304.1:39989:40488
TTTACACCTT TTGCGGCAAA AACGGAGAAT TATACCGGTG CGGAAATTGA 
GACTGTGGTG AGAAAAGCTT ATGAGATAGC AAATGAAGAT GACGTTGAAG 
GCTGTGTTCT TACAGCGGAA ATACTCAATG AGGCAATTTC GAGATGCAGA 
CCCAGTACCC AGCAGGTGGA GTTTATGACA ATGCTGGCAA TCAAGGAATG 
CGATGATAAG GACCTTTTAC CGGAAAGATA CAGGCATTAT CTTGATGACA 
GGACGAAATT TGACGGAGAT TTATAATATT GATTAAAATT TTATTGATTT 
ACAGTTTACA ACAAAGCATA TTTATTATAA ATTAAAAGAT GAACCATTTT 
ATTTACAAGG AGGATTAGGT ATGGGTTTTT TTAGCAGACT TGGAAGTTTA 
ATCCGGGGTT TCTTTGGAAT GTTTGTCGGC GGACTTGAGG AAAACAATCC 
GGAGTTGTTG TTCGAAGACA TTAAAAATCA GATAAACAAA GCACGTAAGG 


>NC_017304.1:406060:406559
TAATATAGGA GGTGAAAAAA TGTCAAAGGA AAAGGAGAAG CTGTTTAAAA 
AGCTGTCGGA TGCAGTGGTT AACATGGATG AAGAGGAAAC TGTACTGCTT 
TCAAAAAAAG TGGTTGTAGA CGGATATGAC GCCTATGAGG CAATTGATAA 
AGGGCTTGCC GACGGCATGG ACAGGGCGGG AAAGCTGTTT GAGGAAGAGG 
AGTATTTCAT TCCCGAGCTT TTAATGTGTT CCGATGCGAT GTATGCCGGA 
CTTGACGTGT TAAAGCCCCA TATAAGAATA AACAACAAAG TTGGGAAACA 
CAGGGTTGTA ATTGGGGTTG TGGAAGGAGA CACCCATGAC ATTGGGAAGA 
ACCTGGTAAA AATAATGCTG GAATCCGCCG GATTTGAGGT TTTTGATCTT 
GGCAGGGATA TTCCGCCAAT ACGGTTTGTT GAGAAAGCCG AGGAAGTCAA 
TGCAAAAATT ATCGCTCTCT CTACTTTGAT GACCACTACC ATGGATGGAA 


>NC_017304.1:407794:408293
TGATTTACAA AGGGCATTTT CCGTCGCAGT ACGACTCTTA TTGCTCCGAT 
TATATTTAGG CTTTGGCAAA TCTCATATAA CGAAAGGAGA AGAAAATGAA 
CAGCATAAGT CCCAAGGAAA GGATATTGCG TGTGCTAAAA AAACAAAAAG 
TTGACCGGCC GCCTGTAATT TGCCCCGGAG GCATGATGAA TGCCGCGATT 
GTTGATATTA TGAAGACTAC CGGACATACC CTTCCGGAAG CACATCACGA 
TGACAGGCTT ATGGCGGAGC TTTCCCGGGA TGTGCATAAA TACACGGGCT 
TTGAGAACTT TGGCATTCCC TTTTGCATGA CCGTTGAAGC AGAGGTACTG 
GGCAGTAGCA TAAATTTTGG AACACTGGCC TGCGAACCAA AAATCGAAAA 
AGAAGCCTTT GATTCGGTAT CGAATGTAGT GTATCAGGAT ATCGGCAAAA 
TGCTTAAAAA AGGCAGGATA GAATCTGTCA TTCAGGCAGC CTGGCACCTG 


>NC_017304.1:43726:44225
GTATAGTATA TTTAATTTAA TGTATCATTT TTGCAGAAAC TTTGATATGA 
TATTCTTGTG ATAAACAAGG CTGCATGAAG TTTTGGGGTG GAAAACGGAA 
CATGAATTCA TTAAAGTTTC TGCATTTTTC GGATATTCAT CTTGACGCAC 
CTTTCAGCTC TTTGGGCTCA AAATTTGCGG CTGAACAAAG AAGACGGGAC 
CTTCTTGAAG TGTTTGGCCG GATAATTGAC CTTGCGAAAA AGGAAGCTGT 
GGACATCATA CTGATAAGCG GAGATCTTTA CGAACATGAG TATGTAAGAA 
AGTCTACAAT TCATTACATA AATAAAAAAT TCAGCGAGAT TCCCGAAACA 
AAAGTGTTTA TTGTTCCGGG AAACCATGAT CCGTGTATTT CCAATTCCTA 
TTACCAAAAC TTTGAGTGGA GCAAAAATGT CTGTATTCTG TCGGAGAACA 
GGACGAAAGT TTTTCTTGAG GAGCACAATG CCTGTGTGTA TGGTGCGGGC 


>NC_017304.1:441571:442070
GAAGTGTGCT TGACCCTGAC GGAGACGGCA AAGTTGACGT GTCAGGCGGT 
TTTCATGACG CCGGCGACCA TGTGAAGTTT GGTTTGCCTG AGGCTTATGC 
CGCTTCAACA GTGGGTTGGG GTTACTATGA ATTTAAAGAC CAGTTCCGTG 
CAACGGGACA GGCCGTCCAT GCTGAAGTAA TTTTAAGATA CTTCAATGAC 
TATTTTATGA GATGTACTTT CAGAGACGCT TCCGGAAATG TTGTGGCGTT 
CTGTCATCAG GTGGGCGACG GAGATATCGA CCATGCATTT TGGGGTGCTC 
CGGAAAATGA CACCATGTTC AGAAGAGGTT GGTTTATTAC CAAAGAAAAG 
CCTGGAACTG ACATTATTTC GGCAACAGCA GCTTCTTTAG CAATAAACTA 
CATGAATTTT AAAGACACAG ACCCTCAATA TGCGGCAAAA AGCCTTGATT 
ATGCAAAAGC TTTGTTTGAT TTTGCGGAGA AAAATCCAAA AGGGGTAGTT 


>NC_017304.1:450653:451152
ACTATCATGG AAGAAATCAG TGACCCGTTA ATCCATCTTA TACGGAATGC 
TATAATTTAC GGGATTGAAA ATCAGGAAAT CCGAAAAAAG CTGGGGAAAC 
CTGAGAAGGG GAAATTGCGG ATAGCAGCAT TGCCTGAGGA CAGTAATGTA 
ATTATAACGG TTGAAGATGA CGGAGCTGGA ATTGATGTGC AAAAGATAAA 
GCAATCTGCC ATTGAAAAGA TGGTGATTAC GGAACAAGAA GCAGACAACA 
TGACTGAGCA GCAGTTAATA AACCTCATTT TCCACGCTGA CTTTTCCGCT 
TCGCAAAATG CAAGTGATGT TTCTGACTAT AGAGTCAGAA TGGATATTGT 
AAGGAACCAC ATTGAAAGGT TGAATGGAAT CATTGATGTC GAGACGTGTC 
CAGGCAGAGG GACAAAGTTC ATAATCAAAC TGCCAATCAA GCTTCCTCTT 
ACCCTTGCAA TATTGAAAGG ACTTTTAGTC AAAATCAGCA ATGAAACTTA 


>NC_017304.1:458720:459219
GGAAACAGTA CCAAAGGTCG GGATGTGCCA AAATACTACT TTGACCCCAA 
TCTTGCCGGA GGTGCGCTGC TGGATTTGGG AGTGTATCCT GTTTCTTTTG 
CGAGACTTGT GTTTAAAAAA TCTCCTGTTG GTATAAAGAC TTTTGGATAT 
ATAGCCGATT CAAAAGTTGA TGTGCATGCA GCCTATATGT TTGAGTTTGG 
ATTTGGAAAA GTGGCAATGC TGTCATCCTC ATATAGTGTT GACATGCCTC 
ATGATGCTGT AATTTGCGGA ACGGAAGGAT ACATAAAGGT TCCGGATTTC 
TTTCATCCCA CTCAGTTTTC AATTCATTTG AACGGGCGGG AAGAAAAGGT 
TGTGAGGATT CCTTTTGTAT CCAACGGCTT GAACTACCAG GTTCAGGAAG 
TAAATAAATG CCTTAAGGAA GGAAAGTTGG AAAGTGATAT TATGCCTTTG 
AATGAGAGCC TGGAAGTCAT GAAAATTTTG GATGTACTCA GGGCAAAGTG 


>NC_017304.1:466158:466657
AACAAAATCG GACAGGTACG CCGTGACCCG TTTGCTATGC TGCCTTTCAT 
AGGCTACAAC GTAAATGACT ATTTGCAGCA CTGGTTGAAC ATGGGTACCA 
AGACTGACCC AAGCAAGCTT CCCAAGATAT TCTATGTAAA CTGGTTCCGC 
AAGGACAGCA ACGGTAAATG GTTGTGGCCT GGATACGGTG AAAACAGCCG 
TGTTCTCAAG TGGATTGTTG AAAGAGTCAA CGGAAAAGGT AAAGCAGTAA 
AGACACCTAT AGGATATATG CCTACAGTTG ACGCTATCGA CACAACCGGC 
CTTGATGTAA GCAAAGAGGA TATGGAAGAA CTCTTGAGCG TTAACAAAGA 
ACAGTGGCTC CAGGAAGTTG AGTCAATAAA AGAACATTAT AAGTCATACG 
GAGAAAAACT GCCGAAAGAA TTGTGGGCAC AATTGGAGGC TCTTGAACAA 
CGTTTGAAAG AGTATAACGG TTAATATCCC AATGAGTGGA AAAAGGAGTC 


>NC_017304.1:46918:47417
TACGAAAAAA TTGAGAAATA TTCGATGGAA ATTCAGAATT CTTACGGCTT 
TACGGATAAT TCTCCGGAAT ATCATGAGCT GATGGAGAAA ATTTATGACG 
CTGAATTTCA AAGTGCTGAA AGTTATATAG AAAATTTACT TTCAGAGCTA 
AATGGCAGGA TTGACGAAAT TGTGCTTGAG ATGAGCAGGG ACTGGGCTTT 
GGTGGAAAGA GGCTGTTTAA TTGAAAATGA AATTCAGGAA CTTGAAGTAA 
AGACGGCAGA ACTTGAAAGG GAGAAAGAAC GTCTTCTGGA TATTGGCAAA 
AGTTTAAAGA CTGCGCTGGA TGTCCTTGAG GAGGCGGCGC TTGAGATAAA 
AAGGGAATTT GCACCTTTGC TGAATCAAAA GCTTGGCAGC ATAGCAGGTT 
TTATAACGCA AGGCAAATAC AGTGAGGTAA GAGCCGATGA CAGTTTCATG 
ATAAGAGCGT TGGAGCCGGG TACCCGGCGC ATTGTGGAGC TGCCTTTTTT 


>NC_017304.1:481574:482073
TTCTGGTTTG ATTACACCAG GGATATCGTG GACAACCATG TTATAACCAC 
TGATGTCAGT GAATATCCTG AAGGACTTTC GAAATTTAAG GAAGAACTTG 
AAGGCCGTTC CATGCTGGTA AAGAAGATAA AGATGATTCC GGCCGAGTGC 
ATAGTCAGAG GATATCTTGA GGGTTCCGGA CTTAAAGATT ACAAGGCCAC 
CGGAAGCATA TGCGGAATAA AACTTCCGGA GGGTTTAAGA CAGGCTGACA 
AACTTCCTGA GCCGATATTT ACGCCTTCCA CAAAGGAAAC GGAGGGCCAC 
GATCAGAATG TGTCCTTTGA AGGGCTCTGC AATGCCATAG GCACGGAGCT 
TGCTACCAAA CTTAGGGACA TAAGCCTGGC ATTATACGAA AAAGCAAGCA 
AGTATGCGGA GAGCAGAGGC ATTATTCTGG CGGATACAAA GTTTGAATTC 
GGTATTCTGG ACGGAAAGAT TGTACTGGGT GACGAATTGT TTACACCCGA 


>NC_017304.1:491532:492031
TTTTAAGTAA TGACTTTACC GACAGCGAAA TGACCAGCAA ATTTTTAAAC 
AATACCGACG CAAGGGACAA CCTTATCAGG GAAATACTTG CTTATGCGGC 
ACTGTATAAT CTTGACGGCA TTAATATTGA TTTTGAAAAC ATGTATATTT 
CGGACAGAGA TGTTTTTACA CAATTCGTAA GAGAAATTGC CCCTTTGCTG 
AGGGAACAGG GACTTGTGGT ATCGGTGGAT GTCAACGATA TACAATGTTA 
TGACAAAAAG GCATTGAGCG AGGCTGTTGA TTATATAATG TATATGTCCT 
ACGACCAGCA CTGGAGTACA AGTCCTGTGG CAGGCTCAGT GGCACAGGTG 
AGCTGGCAGG AGAAAATAGT AAAAAGAGTC CTTGAACAGG AAGGAGTACC 
AAGGGAAAAA CTGCTTTTGG GAATTCCTTT TTATACCCGG CTGTGGAAAG 
AGACGGTTGA TGAATCCGGT AAAAAGAAGC TGACCAGCAG CGCTCTTACA 


>NC_017304.1:498039:498538
GCAGTGGAGT ATGTGGTTTA ATTCGAAGCA ACGCGAAGAA CCTTACCAGG 
GCTTGACATC CCTCTGACAG CTCTAGAGAT AGGGCTTCCC TTCGGGGCAG 
AGGAGACAGG TGGTGCATGG TTGTCGTCAG CTCGTGTCGT GAGATGTTGG 
GTTAAGTCCC GCAACGAGCG CAACCCTTGT CGTTAGTTGC CAGCACGTTA 
AGGTGGGCAC TCTAGCGAGA CTGCCGGCGA CAAGTCGGAG GAAGGTGGGG 
ACGACGTCAA ATCATCATGC CCCTTATGTC CTGGGCTACA CACGTACTAC 
AATGGCTGCT ACAAAGGGAA GCGATACCGC GAGGTGGAGC AAATCCCCAA 
AAGCAGTCCC AGTTCGGATT GCAGGCTGAA ACTCGCCTGC ATGAAGTCGG 
AATTGCTAGT AATGGCAGGT CAGCATACTG CCGTGAATAC GTTCCCGGGC 
CTTGTACACA CCGCCCGTCA CACCATGAGA GTCTGCAACA CCCGAAGTCA 


>NC_017304.1:504019:504518
GACTTGCGTT AAAGTCGGCA TTATCATCAA AGGTCAATGA AAATGAATTG 
CTTGTACTTG ACAGTTTGAA TTTCGATGAA ATAAAGACAA AGCAAATGGC 
AAATGTTTTG AAAAATCTGA AGGTTAATGA TACTACTGCT GTATTGGTTT 
TGGCTGACAA GAACAGAAAT GTGGAATTGT CGGCGAGAAA CATTCCGGGG 
TTGAAGACTT TGTTTGTTAA TACAATGAAT GTGTATGACA TAATAAGACA 
TGACAAGTTT ATAATCACCA AGGATGCCGT AGCAAAGGTT GAGGAGGTGT 
ACGCATAATG AGACCTGCTG AGGATATAAT TAAAAGGCCG TATATTACTG 
AAAAGAGCAA TGCCGAGATT GCAAACGGCA AGTACACCTT TATTGTGGAC 
GCAAAGGCTA CAAAAACTGA AATAAGACAA GCAGTTGAAA AGCTGTTTCA 
GGTAAAGGTT CTCAAAGTGA ATACGGTAAA CTATAAGGGA AAAAGAAAGA 


>NC_017304.1:509843:510342
TACCCAAAGT TCTGGGTGGC CTTGGAATTG CTATAATTTC CACTTCAAAG 
GGAATTATGA CGGATAAAAA GGCAAGAGCA GAGGGTGTTG GCGGAGAAGT 
TTTAGCATTC GTTTGGTAAT CCAAAAAGTT TCTGAAAAGG GTTTAAGGTA 
AAATATCTTA AACTCACAAT GTTAAGAACT GGAGGTGCAA AAATGTCAAG 
AATAGGTAGG ATACCGGTAG CAATTCCAAA GGGTGTTGAT GTTAAGCTGG 
GTGACAACAA TACTCTTACC GTTAAAGGAC AAAAAGGAAC TTTGACGAAA 
CAGTTCCACA AAGATATGAT TATCAAGGTT GAAGGAGATA AAATTATTGT 
TCAGAGGCCT TCTGATGAAA AGAAACACAA AGCATTGCAT GGTTTAACGA 
GGACTCTCAT AAACAATATG GTTATAGGAG TTACTCAAGG ATACGAGAAA 
GCCTTGGAGA TAAACGGTGT GGGTTACAGA GCACAGAAGC AGGGTAAAAA 


>NC_017304.1:521538:522037
ACCGGCTTAT CTCTTCCACC AGGGTGTAGA GGGTATATCT CTTTTGCCGG 
CGTTGTAGAG TTTGGCTGTC CTTGACGGCA AGTTTCATCT TCTTACCATT 
GGTTGCCATC TCTCGTTCCG TTACGAGAGC CACGAATTCG TTCTTATGAT 
TGGTGTAATA TTCATCCAGG GCAAGTTTAA TTTGGCCGGT CTGCTCCTGA 
TACTGGCGCA GAACTTTTAC ACGCTGTTTA GCCAGTTTTA TCTTGACGTC 
TTTACGCTTT TGAATTGTAA CCTTGCGCTT GTTCTTGCGC CCTTCTAGTT 
CGGACATGGT GGTGCCCAAG TTCTTCTGAA TTTCACTCTC CAGTATGGCC 
CGGTTCTCAG TAGAGAGGAA AATGGTTGCC GTCTGGGGCA TGTCGCCAAT 
GGCCCGAAGG CAGCGCAAGG AAGACTGGAG AAGGAACACC TTGCTGCGGG 
GCCTGCGATA CATGGCTGTA GCAAACAGGC TGCGACAGTT CCATCCTTCC 


>NC_017304.1:531541:532040
GGCTGCCGAA ACGTGCCGCT GTCCTCTGTC GGGTTTCCAC AGAAGACCAA 
GCAGAAGGGA CTTCTCTCGA TACCCAAGCG GAAATCTGTA CAGAGGAAGC 
AAAAAGGCGC GGTTACCACG TTACAGAAGA AGACATATTC AAAGAAGACG 
GCTACAGCGG AGCACTGGGG ATTGATGCGA GACCAGTGCT CCATCAGCTT 
TGGGAGAAAT ACCAAGCGGG AGAATACGAC GCTATCTTCG TCTACCGTCA 
AGACAGGCTT TCCCGCTCTC TTGCCCTTTT TGCCGCCCTG CGGGACGAAG 
CCCGAAAAGT AAGGCGGTGC GGTTTTAAAG GAGACGGCTT TATTTTCGTA 
CAGGGGTCTA ACGACGACAC TCCCGAAGGT AAACTGCAGT CAAACATCCT 
CGCCACCTTT GCGGAGTATG AAAGGGAAGT TATCAAGTTA AGGACGGTAA 
CCGGAAAGAA AAAGCTGGCA AAAGCAGGCA AGTATTCCGG CGGTTCTCAG 


>NC_017304.1:534347:534846
AAAAAATTCC TCAGATAAAT GACGACATTC TGACCATCGC TGAAGCAAAA 
GAAGAATTGG CAAAATATAT AAGAAAGGCG TAGTGGACTT ATGGTCAAAG 
ATATAACATT AGGACAGTAT TTTCCCGGAG AATCATTGAT ACACAGAGCC 
GACCCGAGAG TAAAAATCAT TCTTACACTG GTGATTATGG CCAACATATT 
TTTCATAGAT TCATATCTTG CCTTTGCCGT GTTTACATGT TTTGTTGTCA 
TGACGGTTCT TGCCGCCAAA GTGCCTTTTA TTTACACATT GAAAGGATTA 
AAGCCGATAA TACCTGTAAT TGTGTTTACG GCTCTGGTTA ATATTTTTAC 
CACTCCGGGT ACTGTAGTTT TGGGATACGG AGCGATTCAC ATTACCTGTG 
AAGGAATTGA TACGGCGGTA AAAATGAGCC TGAGGATTGC GCTTTTAATT 
ATCAGTTCCT CCATTATGAC TCTCACAACC ACCCCTATAT CCCTTACGGA 


>NC_017304.1:538952:539451
TGCAATCTCT GTCCAAGAAG TTTGGCGATA TTGCCGCAGT AAGCGGTATC 
AGCTTTGAAG TAAAAGAAGG CGAAGTATTC GGGCTGCTGG GGGAAAACGG 
AGCGGGGAAA ACTACGACCC TGAGAATGCT TGCGACTATG CTTAAGCCCA 
CTTCCGGCAC TGCAACAATG GCGGGCTGGG ACATTGTAAA AGAACCCGAA 
AAAGTAAGAA GCAGCATAGG AATACTTTTC GGCGGAGAAA CCGGACTTTA 
TGACAGGCTG ACATGCGAAG AGAACATTGC ATATTTCGGA GAACTCAATG 
ACATGAGCAA AACTCAAATA AAAGAAAGGA TTAAAGAACT TGCAAAAGTT 
TTCAACATGG AAGAGTATTT GAAGAGAAGA GCCGGAAAGC TCTCAAAGGG 
AATGAAACAG AAGGTGGCGT TTGCGAGGGC CATAGTGCAT GACCCGAAAA 
TAATGCTTTT GGATGAGCCC ACGTCCGGAC TTGATGTCAG CGCAACAAGA 


>NC_017304.1:555333:555832
TATGATATTC TTAATTTGGG TCATTGATAG CATCCTCCAA TCCTCCTTGT 
ACACGTTTTC TGCTCATATA CAAGGATATT ATTTTGGTGT GGTGCCTTCA 
ATGGCCTTTT GCAATTATGG GGAATTTACT TTTGCAACTT TGTCCATTTT 
TATTATGCAA CAAATACAAT AGGAGAAAAA GGAATAAAAG GCTTTGCTTC 
TGATATTAAA AATGCTATCA ATCTAAAAAT TGGTGTTAAG GGTGCAGATA 
AGACAACTAC ACAACGATTA AAAACTAATT TACAATTGTT TGCTGAAAAA 
GGAACGAGTA GTATTCTCAA TTTACCACCG TATATTGACA ATGCAGGAAA 
GTTTGTGAAT TGGACAAAGC AATTTGAAAA AGTGAAAGTA CCACTAACAA 
CAGAACAAGT TGATAAATTG GTTGCGCTAG CTAAAAAGTT TGGAGTAAAG 
GTAGAAGCTT CTGCAAGTGA TTTAGCTGGG CATACAGGTA AAGCAGGTAC 


>NC_017304.1:561527:562026
ATGTGAGGGT AAATCCAAGT GATGTTAATA AAATAACTTT TATTGATTAG 
TGAGATATAA ATTGTGTAAG TGCCAAATTC TGAAAGTACT AATTGGCAAA 
ATAATAAGAT ACAGTTAATA AGAAATGGAC GGTTCTTAGC CTGACATCAG 
ACAAAGAACC GTCCGCATTG TTTTAACTAT TCAAAATATG CCCATTTGAA 
GATTACGAAA CCAAGTTGTG AATGTAACAC TCCCTTAAGA TTCGGTGATA 
TGACTATAGG ATCAGTATAG AAGTACAAAG GAGCTATTGC GGCGTCATCC 
ATAAGTATCT TTTCCGCATC ATGGTACATT TGAATGCGTT TAGCCGGGTC 
AGTTTCTCTT CTTGCTGCGG AAATAAGTTC ATCATACTTT GGATTGCTGT 
ACATGGCATT ATTCTGACCG TTTCCGGTTG TAAATATGTC CATGAAAGTT 
GACGGATCCA TATAGTCTCC GATCCAACCG TTTCTGTTTA TATTGTAAAC 


>NC_017304.1:565941:566440
TTGGCAGCTA AAACAAACTC CTGCTCCTTT AGTGCCAGGA TCTGACCGCG 
CACTATCCTT GCCATATCCA CCCAGTAAAG AAGGGCCAGA ACGAAGAATA 
TACTTATTAG CCCCACACCA AGGTTTTTTA GAAATTTGGG AGCACTGGCG 
GAATTTAAAA AATTGTCTAT CGGTGTCTTT AAGGCAACCT GCAGCAAAAT 
AACTATAAGT ATGGTCGGAA CTGAATAAAC AATGTCTATG ATTCTCATCA 
TGACAATATC AACCCAGCCG CCGAAATATC CCGAGATTGC ACCGTACAGA 
ATACCGATTA TTGATATCAT GATGGCTGCA ACAATACCGA CGGAAAGAGA 
GATTCTTGCA CCTATCATTG TTCTGGTAAA CAAATCCCTT CCCAGACTGT 
CAGTACCGAA TATATGCTGT GCGTTTGGAG GCAGATTTTC ACTGCCTTTG 
TTTATCTGAT CATATTCGTA AGGTGAGAGC ATGGGCCCGA TTATTGCAGC 


>NC_017304.1:571549:572048
TTGACAAAAC AGTGCTTTTT GTATATACTG TATATAGTGT ATATATACAG 
TATTGATTGG AGGCATCGCC TTGGATATCA TATTAAGCAA TGTGAGCGAC 
CGGCCTATAT ACGAGCAGAT ATATAATCAG ATAAAAAACG CTATCATCTC 
GGGCGAGCTT AAAGAAGGAG ACATGCTTCC GTCTATAAGG GCGCTTGCAA 
AAGACCTTCG CATCAGCGTC ATTACCACTA AACGGGCTTA CGATGAGCTG 
GAAAGGGACG GATACATTTA CACTGTTGCG GGAAAAGGCT GTTATGTTGC 
GAAAAAGAAT ATGGAGCTTA TTCGAGAGGA ATACTTGAAA AGAATAGAGG 
AACATATTCG TGAAATACAG TGTCTTGCCA AAGTCTGTGA TCTTTCCCGC 
GATGACATTT TTGAGATGTT TAGCATCATC CAGAAGGAGG AATAAGAAAA 
TGAATGCCAT CGAAATCAAA AATTTAAGCA AGTCTTATCC GGGGTTTGAG 


>NC_017304.1:576632:577131
TGCTGGTCCA TCCGTAGACT CCCAGATAAG AGTTTCCGTT TGGCTGATAG 
TTGCAGGAAT AAGTTACCGT TATGTATCCA AGTTGATCAT GTGTCTTTGT 
TTCATCGTAT TTGAAACCTT TACGGAAAAG AATATTGTTG ATATTGCTCC 
ATTCGCAGCT GAACGCACCA CCGTCTTTGA GGACCATGGT TCCGTTTCCG 
GTGTCTTTCC AGTACTCAAA GTTGTACCCG CCGTGAGTAC CCGTCTGGTT 
TGACGTAATT ACCACATCAG CGCGTACATT TACCGGAAAC AAAGTCAGCG 
AAACGGTAAA AGTAATTAAA ATCAGGAAAG TTACCAGTAA TTTTTGTTTC 
ATTTTTCTCC CCCTTTTTTA GATTTTTTTA TAAAAATATA AATTTATATT 
AATAATTTTT TTAAGCAATT CTGAAAAAAT ATATACTTTC CCTTCGCCTG 
TAAATTGACA GTGTTATGGA TTTTTTATAA CAGCGAGAAA AAATTTACAC 


>NC_017304.1:582179:582678
CGGGCTGCGG ACTTATATTG TTTCGGATGA AGGGCGGGAG GTTACACTGT 
TTCGTGTCGG CAAAGGAGAG ACATGTGTTT TGTCCGGTTC CTGCCTTATG 
GATTCAATTG TTTTTGACGT TATGATAGAG GCTGTGGAGG ATACGGAAGT 
GATAATAATT CCAACCTCTG TGCTGTCACA AATCATGAAG GAAAATCCCC 
GGGTTGAAGT GTATTTGTAT AAAACTGCCA TGGAACGCTT TTCGGATGTC 
ATGTGGACAA TGCAGCAAAT TCTTTTTATG AGAGCGGACA AAAGGGTTGC 
CATTTTTCTG TGGGATGAAT TGGCCAAAAG CAATCATACA ACCATATATC 
TGACCCATGA TGAAATTGCC CGTTATATAG GCAGTGCACG GGAGGTTGTA 
ACAAAAGTGC TGAAGTACTT TGCCAGGGAA GGCGTAGTGT CTTTGGGTAG 
AGGAAAAATT GAGGTTATTG ACAGGAATAA ACTAAAAAAA TATCTGTAAT 


>NC_017304.1:585131:585630
GCACTTTTGG CATTGATAGA ACAAATGGAA CTGGAAGATG ATATAAAAAT 
AATTGACCTT CCTGAAAACA AAGCAGGTTT TTATGTGGTA TTTTCCAAAG 
CGGCAAGCAA TTTTGCAGAA AAATACAATG AAGCAGTAAA AGATATGGAT 
TTGGAAAAAG AGTATCTTGA CATGTTGGCA AAATATATTG ACATATCAAA 
GCTGTAATTG TGTTTATTAT ACTTTTAGAA TCTGTCAAAC AACTGATGTT 
GTTTATTTGC GTATACGACA CTTTTGAATG TTTTTTAGTC AATTCTTTTC 
TTTCCAAATC AAACTCTTGG GGGAATTATA ATGAGATTTT TACCACAACA 
AAAAGATAAA TCTTTAAACA ATAATTCTGA AACAAAGAAA GTTGAATTTG 
GACACGTAAA AAAACTATCA TCACGTTTTT CTGTGCCGAC GATAATCAGT 
GTTATAGCTT TTTTGATTGT GTATAATTGC GCTGCTGCAA TTATTGCTTA 


>NC_017304.1:59747:60246
ACGCCGTCAT TATTTTTGTC ATCAAACAAT TTATATGTTA TTTTAGGTCC 
GGCAATGTCA ACGGTACCTT TAACGGTCAG AGGATTATCT CCATCGTCCC 
AATCGTCACT ACTGTTGACA ATCAGGGTCA TGTATAATCC GTTGCTTTCC 
AAGTCATATT TCAAGCCGTC GCTAATCCTT GTAAGGGTTG CCAGCTCATC 
GCCGCTGAAA GTATAGGTTA TATTGTATTT GCCACCAGAT GCTGCAAGTC 
CTGACAAGTT AACAATTGAC TCTTTTGTAT TACTTGCCCT CTTGAAGAAC 
AATTCAACCG GTTTGATGTA ACTTGGCAGT GACAGTTCAA ATTGTGCTGA 
ACTGATTTTC AAGTTTTCCA CAGCAAGTTT AGGCGGCATA CTGTTTGAAC 
GATATGCCAA TTCGTTTATA ATTGAAAGTG ATTGTATATC CTCTAATGAA 
GGACAGTAGT AAGCTTTTTC ATCAGAGTCA TAAATGTCAA TTCCCAGGTC 


>NC_017304.1:598228:598727
AAAAACCTGC TGCATTTTTA TACAAAACGG CACGGAATAT GACAGTTACC 
TATTTAAAGA ATTTAAAGCG CCAAAGAATT TCTGCAATGG AATACCTGTC 
TGAGAATATT CCCCAGGATG ACACTGACTT ATGTGAAACG CTCTTGATGG 
AATTGGACCG AAAAATCGAT GAGACAGCCT ATACCGGACA AGTAATCGGC 
AACTTGAATA CAAACCAGCA CAATCTGTAT AGACAACGTT ATGTCGAAGG 
CAAGTCAATC AAAGAAATTG CTTCAGAAGA GGGTGTCAGT GAAACAGCCA 
TGCGTATGCG GTTGGTAAGG CTGAGAAAAG AAATACAGGA TATCGTAAAA 
AAATTAAAAC TGGGTGAAAA GTAAGTTACA TTGGACAAGT TTAAATATAT 
ATAAAATGTA AAGCGCTTTA CGTTGAAAGT GGAGGGAATT CATTATGAAT 
GATATTTTAC GGCTTAGAAA GGAATTGGAA AAAGCAGTGC TGCGAAATGA 


>NC_017304.1:613116:613615
ATACTATCGG GAAAGGATTC CTCTCTTTAA TGACACGGAT TGCAGCCTCA 
AAATCTCCGT TGCCTACATG GCGCAGGTAT GATTGGATGT CAATATTTGC 
AGGACATGTC ATTACACAGG GAGCGACACA ATCTGCGTTG TGGTCGGAAA 
GAAGCTGCTC CAGACGTATT TTTCTATAAT TCTCAAGTTT TGGAGTGTTG 
GTGCATATTA CCATACCTTC CTTAATGGGA GTCTGACATG CTTTGACGTC 
TCTCTCACCG TCAGGGGAGA TTAAGGTAAC CACACACAAT CCGCAATTGC 
CGTTTGACCT TTCAAGCCTG ATATCATAGC ACAGGTGCGG AATGTGTATA 
TCCTCCTGAA GCAATGCTTG GAGGATGGTC AGGTTGTCAT ATACCTCGAT 
TTCGCGTCCG TTGACGGTTA CTTTGATGCG ATTATGATTT TCTAGTGTTT 
TCATCTTCTT CACCTCAAAA TACATTTCAT AAATTTTTCA AAATATATTT 


>NC_017304.1:614723:615222
CCAAGGGGAA GCACTTTTGA GGTGGTGGAT TTCTACACCG GCAAATCCTT 
TTTTGTAAAA CGTACGGGCG GTTCAAACCA TGCCGACTGT GAAACTCTTA 
CTGTAAAAGA CACTAATATA ATGAAGGAAA TATGGGGTGG CTTCAGCTGG 
GTAAGAAGAC CTGTGATAAT CAAATATAAC GGAAGAAAAA TTGCCGCCAG 
CATGACGGCA ATGCCGCATG CGGGAAATGA CAGCGCCCCG GGTGGTGTCT 
GGACATCGTG GAGGAGCGGA GATTACGGCG CGGGCACAAA CTATGACTAT 
ATTAAAGGCA ATGGTATAGA CGGCCACTTT GATATACATT TTTACAACAG 
TACAAGGCAT AAGGACGGAA AACTGGATCC AAACCATCAG CAGTGCATAA 
AAATATCGGC AGGGGTGCAA TAATGGGTTC AATAGTATAT AAATAGGAGA 
ATTATTTAAA AATCCAAATT TTTATGCAGG TTATATTTAA TTATAGCCTG 


>NC_017304.1:616490:616989
GAGCTACAGG TATGCATAGA ATTTGATCCA CGTATAAATC AGTGGGGTCT 
ATTCCGTAGT TTGAATACAA TAACTGTTGG GGAGTTATGT TAAAGTAAGC 
CGCTATTGAC TCCAAAGTGT CTTCCGGCCT TACCACATAA TAGTTTGTTG 
TCGGACACGA AGGATATATT TGCATGGTTA GCGGAATACA TATTTGCTGA 
CCTACTCTTA AATAATAGGG ATCAATATCA GGGTTTGCAT TAATAATGTC 
CTGTACTGTG GTCCCGTATA TTCTTGCTAT GGCAGCCAGT GTGTCTCCGG 
CTTTTATCGT ATAGGGAACC GAACCTGTGG GACACTGCCT TTGATAGTAC 
GGAAACATAA AGTATCACCC CTGTAAATAC ACTGATATTA TAGTATATTA 
ATTTATGTAA ATTTTGTTAC AATGAACGCT AGGGATATCG AGACTTTTTG 
GAGTTGCTTT GCTTTTTTGA AGAAGACAAA AAGAAAGCCG GAAGAAAGTT 


>NC_017304.1:617411:617910
CAGTCCAGAA AATGCTGTGG AGAATATGAC CGGAACCGTT GAAGGCCAAC 
TGATTTTCCC AGTATTTTAT ATATTTGAAG TCATTGTTTT TCCGCGCTTC 
CACCAGGTTG ATTTCCGCCC TGTTCAGGCC ATCGACATAA GCCTTGTGGT 
GCATGTCGTG ATGAATTCTT AAAGCCTCCG CACTGATTAC AGGCTCCAAT 
GCATTGTAAG GGTAGGGTAG AGGTGGCAAC CGATGCTGTC CGGGTGCTAT 
GGACATCATT GCATACTGCA TTGTATAAAT CGCCTCCGGT AAAGTAGTTC 
ACAATGCTAT ATTATTCTTT TGAGCATCGG TTGGTGTAAA AATAGTTTTA 
TAGTCCGGTT TTATACTCCC CAGCTATGTA TTTTCCATTT GCTATAAGGA 
GTTTCTTTTG TTAACACGTA GCCTTTGTCG TTTATATCGC TGGTGTAACT 
TGCTTCAACC CAATCTATTG CCCCTTTGTA TACAACATGG AATATAATCA 


>NC_017304.1:619272:619771
TTATTACAGG ATTGGGAATA GCGGCAGCGT TGACAGGCGG GATGTTCAAA 
GGAAGAACTT GAAGTTTTTA AAGAAGGAAC AGAAGCTATA GATAATGAGG 
TGACAATATC GACTTTTAAT AAACATACAA TCTATAAAAT ACAGGACTTA 
AACTTACATG ATGCTGAAAT TGCTAAAATT ACTTGTGATT ATAATATGCA 
CAGAATAGAA ATACCTGTAA AGTTATGTAG GGATAATAAT AGCTATAAAG 
AAGCAGTAAT TATATTTGAA GATGTCCAGT ATGCAGATAT TAGCTTTTAT 
GAGCCTTGGG GAGCAGGTAT ATATATAAAT GAAGTTAATG TTAATGACGG 
TACGGATATT ATTAATAGAC TTGTTGAATA TCAAAGAAAT AGTGAGAGCT 
TTTGTCTGAG TATATTATTA AACTCAGGTG ATAGAATTAA CATATTGACT 
TCTAAAGTAA TTTATTCAGA TATTCAAAAG TAAGGGAGAA ACTCTAAATG 


>NC_017304.1:625660:626159
CTATTTGCCA CAACCTTTGC TACCGAGTCA TCAACAGAGC GTACAATTCT 
TCGTTTATTG TATAAAACAC CGTTTAACAA GGGCGATTTT AACGACAGCA 
TTTCTGAATC GTCCTTTATT ATGGGCTTGT CGGATATATT GGCGCTTGTC 
ATAATCAGAG GTCCGCACCT TTTGACAAGC AGCATGTGCA GAGGAGTATA 
GGGCAGAAAA GCTCCGCAGT ATATGCTGCC CTGACAGGCG GAAGGTGCCA 
TGGAGTTGTT TTTTAAATAC AGTAAAACAA TGGGCCTTGC CTTTGACTTT 
AAAAGTTCTT CTTCTTTTTC CGATACAACG CAGTATTTGC GTATGGAGTC 
CACCGATTCA AACATTATTG CAAATGGCTT TGCTTCACGG CCCTTTAATT 
CTCTAAGCCT TAAAACCGTA TCTTCCAAAA AAGGAGAACA GGCAAAATGA 
TAGCCTCCTA TGCCTTTTAC AGCGATTATT CCGCCGGATT CTATGATATT 


>NC_017304.1:62944:63443
AGATCTACCG GAAGCATTAT AAAGCTCGAG AATAAAAGTG GAATCTTCAA 
TATTGGTTTT GCCTTTTACA GTTATTTTAA CGTCATTAGT TTTTTCTATT 
TCTTCGATAA TGATTTCGTC AAAGGAAACG GCCAAGTCTT TATATTTAAA 
CTCACTACCC AAACTTTTTC TTTCGACGGT TGGCAATACT TCTCCTGGAG 
AGGACGGTAT GTTATTGGGC ATTGTTATGT ATACGGACTT CGTGCTGTCA 
TCCCAGGCAA CCACCGCTCC ACAGTTTTCA CTGACAAATC TTAACGGAAC 
AAAAGTCCTG TCGTCCGTTA TTTCAGCAGG TACATCAAGT TCTTTTTCTT 
CTCCGTTTAC AATGGCAATT TTTCCACCGA TGTAAAGTGT CATTTCAATG 
CCATTGCCTT TGGCTGTGAC CATACGAAGT ACAGGATCCC AGCCCACATC 
CATACCCAGG GCTTCAAATA TTCTGCGGAA CGGAATAAGA GTCCTTCCTT 


>NC_017304.1:632617:633116
CCATTTCATA TATCCGACAG TGTATATCAG TATAAGGCTT CCGATACATC 
CCACAATGAG GACCATAACA GCGGAAAGCC TGTCGAATAC AATGTCCGAA 
TGAACATTGA TACCGTGTTT TTGTGTAAAT TCAAACCAAA GAATCAGAGC 
GGTTTGAACA GCTGCAAAAA TTGATACAAT GAACTTTTTG TTTTTTATGC 
CTGTAAATAT TATATATGCA GCAATAAGGA CCTCCGCCAG AGATATGGTC 
ATGTCAATAA TATTCCTGTT TTCAATGGAC AAAGATATTC CATCCTTAAA 
ATACCGACAT ACCACAAATA ATGTCAGTAT GCCGGTAATA AAGGCGAAAA 
TTCTTACTAT TATATTTCTT ATGGCATCTT TTCTTACTGA CAAAACAGTG 
ACAGATGCCA ACAGCGGAAA CAATATCAAT ATTAAAATTG CATTCATATT 
TTATCTCCTT GCACAAGATA ATTGCATAAG GTATTTTATG CTGGTTTTAA 


>NC_017304.1:64587:65086
CTGGATGATC CATCTAAAAT CGGTTCTGCC ATGGCGGTAG CGTTGGTCAC 
AACTTTCTAT GGAAGTATTC TTGCCAACCT GATATGCAAC CCTATTGCAA 
CTAAACTGGC TGAAAAGAGT AAAGAGGAAA TACAGGAAAA AAAGATGATT 
ATTGAAGGAG TTCTGTCCAT ACAAGCCGGA GAAAATCCAA GAATTTTGGA 
GCACAAACTG AAAACCTTCC TTTCGCCGAA ACAAAAACTT GAATATGACA 
AGATGGCAAA TCAGGCTGCA GAAGAAAGAA GAAGTGAGAG AGGCGAAAGA 
AGTGAAAAAG GCAGAGAAGC TGCTGTGTAA GTGAGGTGTA ATTATGAAAA 
AATTAAGAAA ACAGCTGACG GATGACGAAC CGGCGTCAGA AGGCGCGCCA 
GAATGGTTGC AAACTTACAG TGATATGGTT ACACTGGTAC TTACCTTTTT 
CGTACTCTTG TTTTCCATGT CAACTATTAG CAAGGAAAAA TTTGAACAGC 


>NC_017304.1:66845:67344
ATGTTCCAGG CGTTTACCAC GAGGGAGCCG GATGACAGCC AGATAGAAGT 
GGCTATTGAA GCCATGAAGA ATGTAATGGT TGAGAACAGG GAAGAAGACA 
GATGGTGACA GGGTGATAGC GTGATACTGA AAGATGCACT GTTGATGGGA 
ACAAAGCTTC TTAAGTCAGC GGATATTGAT ACCCCGGCGT TGGAGGCCGG 
GGTACTTTTG TGCCGTGTTT TGAATGTGGA CAGAAGTTAT TTGTATTCTC 
ATGATGATTA CAACATGACC GAAGAGGAGT ATAAAAAGTT TACCTTGTTT 
CTTGAGGAAA GAATCAAAGG AAAACCTCTT CAATACATAA CCGGGCACCA 
AGAATTTATG TCCCTTGATT TTATTGTAAC GCCGGACGTA TTGATACCGA 
GACAGGACAC AGAGACCCTT GTTGAGGCTG TGTTGACGCA TGTAAAAAGT 
ACCGGCCTTG AGAATGCAAG AATACTCGAT ATAGGCACCG GCTCGGGATG 


>NC_017304.1:672026:672525
GAAGACCATC TGAAGGAATT CGAGTATGAT AAAAATGGTA GGCTCGTAAC 
CACAAGGGAT TACCATGACG GTAATGTTGT GCATGAGTGG AAGCAGACAT 
ATGATGCTGC AGGCAACATT TTTACAAAAG ATGACGGGCG TGGAAATGAA 
ACAGTATATA TTTACAATTG GCGCGGTCAG TTAACTGAAG TCAGACTGTT 
GGAATTTGAC TCTGTAGACA GCAGCGGTCA GAAGAGATAT AAAGATGTAA 
AGACTTTGAC ACGCTATACC TATGATGCTA ACGGCAATAT GGAATCCCAA 
AGCTTCGAGG GAAAACCGGC TGTTGAATAT GAGTACAATG CCAGAAATCT 
GGTAAAGAGA AAGATTTATC CGGGTACTGT CAATAATGTT GAAACTTACG 
GCTATTATGA AAATGGAGCG CTAAAACAGA AAGTTGACAG AAACAACGTA 
ATCACAACAT ATAAGTATTA TCCGCAGGGC TGGCTGGCCG AAGAGAACGC 


>NC_017304.1:677305:677804
TTTTACGCAT CAAATACTTG ATATGATTGA CTCAAGGGAT TATGAGACTG 
TTTGCGAGTG GTTAAAAACA TATCCAAATC TTAGTGTGAT ATCAAGAGAT 
GGATCTGTTA TCTATAATAA TGCAATTGCA AATGCACACC CGGAAGCTTT 
ACAAATAAGT GACCGTTTTC ATTTACTGAA GAATCTGACT TCCTATATAA 
CAGAGTATCT AAAAAAGAGA TTAAAGCCGC AAGTTTTAAT ACAAGCTGTC 
AGTCAGGAAA CTAAAGAGAT AAAAACAATA AGACAGGCAG ATGAAAACAG 
AAAACTTACA TTGAAAGAAA AATATGAAAA GATAAAACAA CTCCTATTAG 
AAGGAAAATG TAAAACAGAA ATTTGCCGAA GCTTAAATAT GGATATACGA 
GCTTATGATA AGCTAATGGC AATGACGGCT GAAAAAAGGG AAAAGTCATT 
CCAGACAAAA AAGATGATCA TACATGAAGA AAGAGTAAAG CAAAAAATGG 


>NC_017304.1:67981:68480
CATGGATACA AGAGTGGCAA AGGGATGAAT TCCTGTCTGG CTTGAAACTA 
TTTTCGGCTC GATTATTTGC CTTAAAATCA CTCCTAAAAG GTATACGGCG 
GTTATGCCTA AAGCTATTTG AATGTTTCCT GTAATAATGT TCCAGCCAAT 
AAGCGGAAAC AGAACAATGC CCGTTCCCAC GATGGGCAGT GCATCGGCAA 
TTGCGGCGAT AAACCCGATT AGCACTGCAT ATTCACATTT TATGACGATA 
AGACCCAAAG TTGTTTCAAT GAAGGTGATG GACATAAGGA TGAGCTGTGC 
CTTTATGTAT CCGGCTATTG TTGAAATGGC ATCGCTTTTA ATCCCGATAA 
AACCTTGTTT TAGATTTACG GGAAGCTGCC TGTAAATAAA GTTTCTGATC 
TTTTTTCGGT CACTGCTTAT AAAATAGGAA GACAGGAGAG TTACAGCGGT 
AAAGACCGCA GCTTTGGGTA TTGATGCAAT GCTGCTTATA ATTGATTCTG 


>NC_017304.1:681877:682376
GAAACATATG CCGTAAAATA TGTGCCTTTA AAAGACCGCA GCGGTGAAGT 
TTTAGGAATG TGGTTTGTCG GTATGCCAAA AAGCAATATT GGCAGCAAGG 
ACAGCCAGAT ACTTATCATG AGGATTTCAA TTGTTGTTAT TTCCGTATTG 
TGCGGTATAT TGGGCTGCGC ATTGTTAATG CTTTATGTAA AGAAGTTTTT 
AAACGATATA GATACCCACA AGGTTTCATT CCTTGAATCC AATTCAAGCG 
GTAATAAAAC TCAGCGCAAA GTTGTAATGT TATCATTATT CCTTATAGGC 
ACGTTTTTCC TGATTTGGTT TACTGTACAG GGCTTCACAA TCGGTAATGT 
GGTCAACAAC CTTGAAGACA GTAATATAAA AGACAGGCTG AATGCGTGTT 
CACAACTGGG AGAAATGTTA ATTAATGAAA TGCATAAAGG GGAGTGGACA 
ATTAAGTTTA ACAAACTTTA TAAGGGTTCC CTTCTTTTGA ATGATGACAC 


>NC_017304.1:702473:702972
ATAAATTGTT TTCGGAGAAT GAGGAATACA GTCTGAAAAA TTTAATAAGA 
AGCATACACC ATTTATTAAA GTACGAAAGA ATTTTGCAGC ATCAGAATAC 
GTTTGTGATA AGCTCTTTTA TTCCGCCGAT AAATACCAAA GCGTTTGGCA 
GCTTGTTTGA CGGCATACCT GGAAGCGGCG GGAATCTTTT TGAAAACTTT 
GTGAAAGGAA AAAGGAAGTT TCCCGTTTGG ATAAATATTG ATATTACGTC 
AAGATATCCG AACAACAAAT ATTTAGACGG TGATAGCGGT TTTTCGGAAA 
GACATTTTAA TGATATGGAA AGAGAAAAAC TCATATCTTT GATAAATGAG 
ATACAGGACA TGGGTGTTGG AATTATAGGA CTTGCCGGAG GAGAACCTTT 
ACTTAGAAAT GACCTTGAAG AAATCGTTGA AAATATTGAT GACAGAAGTG 
TTTCTTATGT CTATTCAACA GGATACGGTT TGACCTCTCA AAGAGCGAGG 


>NC_017304.1:706726:707225
CCTACAACAC CTGTAACAAC ACCGACAGAT GATTCGAATG CAGTAAGGAT 
TAAGGTGGAC ACAGTAAATG CAAAACCGGG AGACACAGTA AGAATACCTG 
TAAGATTCAG CGGTATACCA TCCAAGGGAA TAGCAAACTG TGACTTTGTA 
TACAGCTATG ACCCGAATGT ACTTGAGATA ATAGAGATAG AACCGGGAGA 
CATAATAGTT GACCCGAATC CTGACAAGAG CTTTGATACT GCAGTATATC 
CTGACAGAAA GATAATAGTA TTCCTGTTTG CGGAAGACAG CGGAACAGGA 
GCGTATGCAA TAACTAAAGA CGGAGTATTT GCTACGATAG TAGCGAAAGT 
AAAATCCGGA GCACCTAACG GACTCAGTGT AATCAAATTT GTAGAAGTAG 
GCGGATTTGC GAACAATGAC CTTGTAGAAC AGAAGACACA GTTCTTTGAC 
GGTGGAGTAA ATGTTGGAGA TACAACAGAA CCTGCAACAC CTACAACACC 


>NC_017304.1:722727:723226
GACCGGCAGA TAAGGCAAAG ACCGCTTGGA CCTTTGCTTT GCGCCATAAA 
CAACCTTGGG GCGGAGGCTT TTTCCACCAG AAACAACGGA AGAGCGCCTG 
TGGTGGTGAA GGGAAAGCTT AAAGGCGGAA GGACAGAGAT TGATTCGGTT 
ACATCCCAGT ATCTTTCGTC AATACTGATT AATTCACCTC TTATTCCATT 
GGATACCGAG GTGATTGTTA CAAGGCTCAA CGAAGTTCCT TATGTGGACA 
TGACGTTGTG GTGGCTTGAT AAACTGGGAA TAAAGTATGA AAATCACGAT 
TACAAAACTT TTTACATAAA GGGCGGCCAG CGTTACAGGC CTTTAAACGT 
TACGATACCA GGGGATTTTT CTTCGGCAAC CTTCTTTGCC GTCCAGGCTG 
CAATATCGGG AGAGGAGTTC GTGCTGGACA ACCTGGATAT GACGGATCCC 
CAAGGAGACA AGATGGTGTT TTCCATACTT GAAGATATGG GAGCCAAGGT 


>NC_017304.1:723910:724409
AACTTGCAAA GGACGGTTTA CAGGCAATAG AAATGATTAT TTCCAAAAAG 
CCCGATGTAG TTGTGCTCGA TATTATTATG CCCAACCTGG ACGGTTTGGG 
GGTTCTGGAA AGGCTGTCAA CCATGCAGCT TGAATACAGG CCCATCTTCA 
TAATGCTTTC AGCAATCGGA CAGGATGTGT TTGTGCAAAG AGCTGTTAAT 
CTCGGTGCGG AATACTATAT AATCAAGCCT TTTGATGTGG AAGTGCTGGT 
CACGAGAATA AGACAGCTGT ACAGGGAAAA GACAACGTCC GTTTTCTCAA 
ACAAGCCGAT TATCAAGAAT TCCGAGCTTT TAAGCAGCAA CGTTGACAAA 
AACTATGATC TTGAAGTCGA AGTAACCAAT TTGATGCATG AGGTGGGTAT 
ACCTCTCCAT ATGGCCGGTT ATCAGTATCT TCGTGAGGCC GTCATACAAA 
CAGTAAAGAA TTCAAAAGTC TTTACGTCCG TCACAAAGAA TTTATACCCT 


>NC_017304.1:725639:726138
ATGCTTAAAA ATTAGCAATG CTTAATCCCC AAAAGATTTG GCAGGCAATT 
TTTCAATCGC CCTCTACTTT TATTATATCA GAGATATTAA AAAAAGTCCT 
ATTTAATTAT CAAAAAATGT TTGATTTATC TTTATTCCTG TTTACAGTCA 
AAACAGGTTT TTGTATACTA GAATTAAACT TTAAAAGTTT TAGGCGGCAA 
GTTTAAGAAA CAAGAGGTCG GGGGATGTCA TGAGAACAAT TCATGTTGAT 
AGTATTACTG AAGCTGTGGA AAAGCTTTGC ATGGACTCAA ATTATTATCT 
TAACGATGAT ATAATAAATG GCTTGGAAAA AGGGCTTGAA AAAGAAGAAT 
CGGACAATGG CAAAGAGATT TTAAGCAAGA TTATTGAGAA TGCGCAGATA 
GCAAGGGAAA AGGCCGTGGC AATCTGTCAG GATACGGGAA TGGCCGTTGT 
TTTTATGGAC ATAGGCCAGG ATGTACATAT CACGGGAGGT AACCTCACTG 


>NC_017304.1:732910:733409
GCCAGAAGTC CAACCCACCA TACGGCCGGA TTTCCCATTG TAAATATTTT 
TGAAGTCATA CCGGGTTCAA GGTCGCTACC GAAGTAGAAC GCCATGGGTT 
TTGCCATAAT AGGCCATTCC CACCATGCGG ACTGGTACGG GTGTTCCGCT 
TCCAGTTTTG AGTGATATTC AAACATGTGC TTGGAGTTTT CAATAAATAC 
AGTGATTCCT TTGTTGTCCC CGGGTACCAG CATATAAGGA ATATATGACA 
GGATGTAAAT TACCAGAGGA ATTATAATAA AGAATAAAAC ACACGCTCCT 
ATCGTAATGC CTAAGTTTGA AGGATAATCG CCAATCCAGA GAGGTTTCTT 
TTTGGATTTG CCGGTTGATA TCTTTCTATA TTCCCAAAAC TCGGTTCCCT 
TGTTTACAAA GAACAGAAGG GCAAGTCCGG CGGCTCCGTA AATTGCAATC 
CACTTGCTGG CGGCGCCCAA CCCAAAGAAC AGTCCGCTTA GGAACAAAGG 


>NC_017304.1:736750:737249
TTTTGATTTT CCTTCCCTTC TTTCCACCAC TTCGAAGGGA ATGGAGGCTC 
TTTTGTATCC AAGCCAGGCG GACATTCCTC TGAAAAAGGT GTTGCGCTCC 
GGCATGATGC GCCATGAAGC CACCACTTTC GAATCAAGAA GTTTGAAATC 
GGATGCGCCG TCTAAGTTAA AGCCCGACAA ATTTTTCAAT ATTGAGTAGA 
ATAAATGGGC ACCCACCTTG TTTGTAATAC TTTCCTTACC CCTTGAAGAC 
TTTACACCTT CCACGACGTC ATAACCTTCT TCTCTCCACA TTCGCACCAT 
TTGGGGAATG ATTTCCGGCG GATGCTGAAG GTCGGAATCC ATAACCACAC 
AAGCATCTCC GTGGGCGGCT TCCAACGCCG CACAAAGAGC GGCTTCCTTG 
CCGAAATTCC TGCTAAGTCT GATGGCCAGG ACATTCGGAA GATCCACAGA 
AAGCCTTTTA AGCTCTTCCC ACGTGTTGTC CCGGGACCCG TCGTCCACAA 


>NC_017304.1:744011:744510
TTGCATCAAT ATTTTGTGAA AATTGTACTA AAAATTGCAT TGGTTTTTGT 
TGCTCTATTG CTGTGTTGAT GCATTGCTGT ATTGGACAAA CTGAGTTTGA 
ACTTAGATTT TGTTGGAACT TGCATTTGCA GTGTTGCTTT GACGTAAAAA 
CCAAATGTCA TTTTGTAAAT ATTAATTAAA TGTTCATTTT AACTTAAATT 
CTAATGTTAT TGGAGAGGAT AGTATGAGAA GAGCTGTTGT ATTGTTGTCC 
GGCGGACTGG ACAGTACCAC TTGTTTGTCA GTTGCCTTGG CGGAAGGCTA 
TGAGGTTTAT CCTCTGTCCT TTGATTACGG GCAGAGAAAC AGAAAGGAGC 
TTGAGAGTGC AAAACAGGTA GTTAAGTATT TTAAACTAAA AGAGCACAAA 
ATCGTGAAGA TAGGAAATGT GGGAGGAAGC GCTTTGACAG ATATGAACAT 
AGATGTTCCC GATTATAAAG GGCTTCCGAC CATACCTGTT ACGTATGTGC 


>NC_017304.1:759775:760274
CCTTGGGAAA ATAACTTTCA AGGACGGATA TTTCAAACCT GTCGGATGCA 
ATGGGTGGTT TAAAAAAGGT AAAGAGCAGG CTGAATTTGA TGAACAGCCG 
GTCGAGGCCT GCGAAGCTGT TTTAACCTAT TTAGAGGCTT TTGAATTAAC 
GGGAAAGACA AAGTATCTGG AAAAAGCAAA GATATGCAAT GCATGGTATT 
CGGGAATGAA TTCCAAAGGA ATACCTCTTG TTGATCCTGA GACGGGAGGC 
TGCTATGACG GCCTTACCCA AAAAGGAGTT AATCTGAATA TGGGCGCGGA 
AAGCCTGGTA TCTTACATAA TATCATACTT GAAAATGTCT GAAATCAAAT 
CTTTATAGTC AAATCTGTCA ATAAAAAAAG AATATTCTTT TAAGCAGCCT 
TTATATAGCT TTGATGCACA TAGGTCATTT TAGAGACAAG ATAGGCTTCT 
TTGATTAGTC ACAGTAATCG GAGGTGTTTA TCATGTTGTA TCCGTATAAA 


>NC_017304.1:762701:763200
AGACTCTTTT GGAACTATTG GATTTTTTAG CCACATGGCT TGTGGAGCAT 
ATATATAAAC AGGATAAATT GATTGCAGAG TGATTTTACT AAAAAGGAGA 
GACAAAAATG AATCAAAAAG CTTTATGGAA TTTATCTTAT GGGGTCTATA 
TTGTATCTGT CTGGGACGGA GAGCGTCCGA CAGGATGTGT GGTCAACAGT 
GCCATGCAGA TTACGGCGGA ACCTGCAACG GTTGCAATAA GTGTTCATCA 
TGACAACTAT ACAAACGGAT GCATTGAAAA GACAGGCAGG TTTGCAATTA 
CCGTGCTGTC TGAAAAGACG GAACCTTCAA TTATAGGAAC TTTTGGATTC 
CAGACAGGCA AAGAAATTAA CAAGTTTGAT TCTGTAAAGT ATGATTTAAA 
AAACGATATG CCAATTGTAA AGGATGGGTG TGCTTATCTT GTCTGCGAAG 
TGATTAACAA GATGGAAACA AGCACCCATA CTGTTTTTTT GGGAAAAGTA 


>NC_017304.1:77250:77749
TGCTGACGGA ATCTTTGGGT GCTTTATTGT CGGTGATGAT GATATCGATT 
TGTTCGAGAG GGAACGAATT GCACAACGAA TTAATTCCCC ATTTGGAATA 
ATCCAATAAT AAAATACGTT TTTGAGCTAT GGATGCAAGT GCCTTTTTTG 
TCGAAGTTAA AGATTGAGAA TGTTCGAACG CGCCTCCCGG AACGCGGAAA 
GCCCTGCAAG ACAAAAATGC AACATCAGCC TGGTACTGCT TCATAATGTC 
CGGATCAGCA AGAATAACGG AACGGTTTTT GTGATGAAGA AAACCTGTTG 
GAATTAAAAC CTGTATGTTT TCATTATTGG ATAAAGTCAT TGAAGCTGTA 
AGGCTGGTTG TGATAACGGA CAGATGGATG TTTTCGGGCA GTGTTTCAAC 
TAACAGCTGG GTGGTGGTTC CGGAGTCGAT ACATATGGTT TGATACGGAC 
GAATATATTT AAGTGCGGCA ATGGCTATGG CTTCTTTTTC TTCTTTATGT 


>NC_017304.1:773225:773724
GATCCGTCCA AATTCCAGAG TGTTGCAGAT GACCCTGAAA ACAGGCATAA 
AGTTGGAGTT GACTGTTCGG GACTGGTAGC TTATGTGCTT AATGAAGCAA 
CAGAAGGAGC GATTCACAAA ACCCACGGGC AAACCGGTTA TGCAAATGGA 
ATTAGTGCGG CAGCCCTCAC AAACACTAAA CTTGGACAGA AAATAACCAG 
GGCGAAAGAT ATTGTTCCGG GAGCTATAAT GAATACTGAT GACGGCGGTC 
ATGTTATCGT AATATATGAA GTTGTAAAAA CAAACGGAAA AGTTACTCAA 
ATAAAATATG CACATTCTAA TGGCAAACAC GGGCCTCATA AAGGATACAT 
TGACATAGGA GATGAAAATC AGGACTTGGA CGGAAGTGCA CAAACGTGGC 
ATGATATTTC ATATACGGAC CAAAAAGCTA AAGAGCTTTA TACCTATACC 
ATTTTGCGTA ATGAAGTCAT AGAATATTTG AAAAAATAAA ACTATTGTGG 


>NC_017304.1:783346:783845
TAAAGAGTCT TTGCCTGATA TTTCCAAATA TCCGCCTCAG GTGGAAGAAA 
CTACAGGCAC TTTTATAGAA ATCTTTTCTT CCACTGAAAA GTCAGGAGAG 
AAAAAAGACG GATGGCTTCT TGATGTGGCA AGGGAATTTA ACAGAGCCAA 
CATACAGGTA AACGGTAAAC CTGTTTCTGT CAGAATCAGA GGTATTGCCT 
CGGGTTTGGC GACAGACTAC ATAATTTCCG GTAAATATCT TCCTGATGCC 
TTTACACCTT CCAACGAGCT TTGGGGGGAA ATGATCAGGG CAAGCGGGGT 
GGATATATCC CTTGTTGAAA AAAGACTTGC CGGTAATGTT GCAGGAGTGC 
TTCTTTCAAA AGCAAAGTAT GAGGAATTGC TTCAGAAATA TGGTTCAATA 
AATTTAAAAA ATATTACTGA GGCGGTTGCG GCAAACGAAA TAGCAATGGG 
TTATACCAAT CCTTTTGCAA GTTCAACGGG AATGAACTTT CTTGTTTCAA 


>NC_017304.1:785027:785526
TCAGGAGGGA AAAGAACCGT CAGGAAAGAA ATCTTAAATT TCAATAAAAC 
ATTTATAAAA AAAACATATA AAAAACAAAG GAGGAGTAAA TATGAAAGTC 
AAGCTAAAGG GCACATTTTT ACTTTTGATT TTGATTGCAG CGCTCTTGTT 
TAATACGGTC TGTTCAAGTG CTGCAGAGAG CGTACTGCAA GACAGGACCA 
TTGATGACAT AGTGAAGAGA TATCAAAACA ATCCGTTTCG TATTAATGTG 
TCCGTTTCTG ACATATATGA AATTGAGCCC AAAGCTGAGC CTCCTTATGT 
TGCAGGAAAA TTAAAAAGTG ACTATTTAAA GGAAGCATTA AATTGTGTAA 
ATTTTATGCG TTATCTGGTT GGATTGCCGA ATGATCTTGT TCTGGACGAC 
AATTATAATA ATTATGCCCA GCATGGAACA GTATTACTGG CAAGATTAAG 
AGGTATAGCT CATTATCCTC AAAAACCCGG TGATATGCCT GATGAATTTT 


>NC_017304.1:793139:793638
CGCTGGATAC AAGTGCTCAG GCCGGTTGGG GACAGATGCT GCATAAATTC 
GTAGACACCA ATGTTTTTCA AATTAGAAAT ATGGCTTCAT CAGGCCAATT 
TGCAAGAGGT TTCAGGGATG ACGGACAGTT TGAGGCAATA ATGAAGTACC 
TCAAGCCCGG TGACATATTC ATATTGCAAT TTGGTATAAA TGATACCAAT 
TCCAAAAACT CAACAACCGA AGCGCAATTT AAGGAAATTA TGACCGACAT 
GGTGGTAAAG GCCAAAGCTA CCGGTGCAAC TGTGGTATTG TCGACACCAC 
AAGGCCGGGC AACCGACTTT AATTCATCAA ATGTGCATGA TTCCCAAGGC 
AGATGGTACA GAAGGGCTAC TATAGAAGTG GCAAGAGAAC AAGGTGTCCG 
ATTGGTGGAC CTTAATGTAT TAAGCTCGGC ATATTTCACA TCAATAGGTC 
CGGAAGCAAC GCTTGCATTA TATATGCCGG GAGACACCTT ACACCCGAAT 


>NC_017304.1:803108:803607
CGGGAATCTG GGCCTGGAAA CATCCTCACA GCAGTGACGG CTCGGTAACG 
TATACGAAGC TCATGGGGGA TGTGAGATTG TTTAACGTCG ATTTCGAATA 
TGAACCGGGA AAGTCTGTTT TGCATGATAT CAGCCTTTAT GCGAAGCCGG 
GTCAAAAAGT GGCGTTTGTC GGTGCCACCG GTGCCGGCAA GACCACAATT 
ACGAATTTAC TTAATCGCTT TTATGATATT GCCGACGGTA AAATACGTTA 
TGACGGTATT AATATCAACA AAATCAAAAA ATCGGATCTT CGCCGCGCCG 
TTGGTATAGT ACTTCAGGAT ACCAACCTTT TTACCGGTAC CGTAATGGAC 
AATATCCGCT ACGGCAAACT GGATGCCACT GATGAAGAGT GTATTGCGGC 
CGCAAAACTT GCAGGTGCCG ATGACTTTAT ACGCCGTTTG CCCGACGGAT 
ATTATACAAT GCTTACTGAA AACGGGGCAA ATCTGTCCCA GGGACAGAGA 


>NC_017304.1:812621:813120
CATCTTTACG ATCTTTTACA TAAACTGGGC GGACCTAAAG GTATTATCAG 
ACAGTGTGAG TTTTTCCTTT ACAGTGACAG GGACAAACAG GCTGTCTACA 
AATGTTTGGA GAGAGGATAC AAATATCCTG AGGTTACAAG CTGGATAAGG 
GCGACAAAGA GCGATTTCCA GCTGGCAAAG GACATGGGAA TGAAGGAAAG 
CGGTATTCTT GTAAGCTGTT CCGACTATCA TATATTTAAG AAGCTCAACA 
TGACGAGAAA ACAGGCGCTG GAGCACTATA TGAGCATTGT AAAGAGCGCC 
ATAGAAGTGG GAATAAGACC AAGATGCCAT TTTGAGGATA TTACAAGGGC 
TGATTTTTAC GGCTTTGTTG TGCCTTTTGC CATAGAACTT AGAAAACTCA 
TGGAAGAAAG CGGAGTGCCC ATCAAGATTC GCGCATGTGA CACCCTGGGC 
TATGGAGTTT CATATCCGGG TGCCGCACTG CCAAGAAGTG TTCCGGGAAT 


>NC_017304.1:814502:815001
CAGGGAAGAG AGAATGACTG GGTGGAACTT AAGCCCGACG AGGATGCCGA 
GTATGACGAA GAGATTGTTA TTAATCTTGA CGAGCTTGAG CCTCTTGCAG 
CACAACCGCA CAGCCCGGAC AATGTTGCAA AGGTTAAGGA TATAGGTAAG 
ATAAAGGTTG ACCAGGTGGC AATCGGAAGC TGCACCAACT CTTCATACAT 
GGATATGATG AAGGTGGCTG CAATACTTAA AGGAAAGAAA GTACATCCCG 
ATGTCAGCCT TGTTATTGCA CCGGGTTCAA AACAGGTGCT GACAATGCTT 
GCCCAAAACG GTGCGCTGGC TGACATGGTT GCGGCAGGAG CAAGAATACT 
CGAAAGCGCC TGCGGACCGT GTATAGGAAT GGGACAGGCT CCGGCAACCG 
ATGCCGTTTC CTTGAGAACC TTCAACAGAA ACTTTGAGGG AAGAAGCGGT 
ACAAAGTCTG CCAAAGTTTA TTTGGTAAGT CCTGAGACAG CTGCGGCAAG 


>NC_017304.1:819473:819972
TGTTGAAAAA GCCCTGCCGT TTTATCGGAC TTGACTACTC AAGCACGGTA 
ATTGAAGCGT CAAAAAAGAT TGCCCAAAAC CTTGGCTATC GAAATATGGA 
GTTTAAAGTG ACGGATATAA GAAATTTTCA CACTTCGGAA AAGATACACA 
TGGTTATAAG TCTTCATGCC TGCAACACGG CAACGGATGA AGCCATAGCT 
TTGGCTGTAA ACAACAATGT AAAAGCCATG GTCATGGTGC CGTGCTGTCA 
GCAGGAGATT TTAAAGCAAT ATTCATATCC ACCCTTTGAA CCTATAATAA 
AACACGGAAT TTTAAAAGCA AGAATGGCGG ATGTGATTAC CGACGGTATA 
AGGGCGCTGA TTTTAGAGGC TTTGGGTTAC AAAGTTTCCA TTGTGGAATA 
CATATCACCG ACGGAGACAC CGAAAAACCT TATGCTGAGG GCAGTTAAAA 
CTCAAGGTCC TGACGAGAAG GCACTTGCGG AATATAAAAA ATTGAAAGAA 


>NC_017304.1:832087:832586
AAGTTTGGAA AAACAGGTTT TCCCGTGCGC AGACTGTTAA TCCTTGCAGG 
TGTTTCAGTG CCGGTGATAG CAGGTGTTGT GGTTCTCATA ATAATTCTGG 
TAAAAAGAAA GAAAGCGAGA GCTGATTTGT ATGAGAATAT CTGACATATT 
GGGAATGGCG TTTAAAAACC TGATGAGAAG AAAAATCAGA ACTCTGTTGA 
CCCTCACAGG TGTGTTGATT GGGACGACGT CCATTGCTGT AATGATGTCA 
ATAGGGGTCG GGATGGACAG AGCCTTTGAA AGCCAGTTCA GCAGGATGGG 
AAGTCTGCAT ACTATAACTG TCACCGGTTA TTATTACTCG GATGGAGGCA 
GTGATTATTA TTACTCGGTG AGTGGCGGCA CTGGGAATCA AAAAAGACTT 
GACGACAAGG CAGTCAGGGA TTTTGAACAG ATTGAAGGAG TCGAAGCTGT 
TATGCCGCAG CTTAGGGCAT ATCTCAAGTT TGTATCGGGA AGGTATGTGG 


>NC_017304.1:836829:837328
ATGCTTAAAA GGAAGCTTGC GATTTCTTTT GCAACATTTG GATTTAAAAA 
CTCTTTTTGA GACTGTTTTA TTCTGTTCAG TTTTTCACCG TTGTTTTCAA 
GAAGTTCGTT GACTGTATGC CTTAATTTTC TGACGTCTTT GCATACAACA 
CCAAGATTGT ACTTTTGCAT ATAGGCGGGA TTGCCTTCTT CCTGACCGGG 
GAGATTGCCT GTGATAATAA GGGGAACATT GCAGGCAACT GCTTCCATCA 
TGACATTCGG GCTGCCCCTG GTGAAAGCAA TATCGGAGGA TAGCATAAGA 
TCTTGAATGT TTTCGGTAAA ACCGTATATT TCAACCCTGT CGCCGAATCG 
TTCCCCGATG GTGCGCTCGA GCCTTCTTTT TAAGAGTCTG TTACGGCCTG 
TGACTATTTT AACCCGGCAG TTGAAATTCT TAAGCAGTAT CGATGCGATT 
CTGCTCATAT TTCCGGAACC TTCGCCGCCG CTCATGATAA GGCATTCTAA 


>NC_017304.1:840501:841000
AACTTCGTCA AGATGATGAA CGACAAGGCA AGGGAGCTGG GACTTAAAAA 
TACGGCGTTT AAAACACCTC ATGGCCTGGA TGTGGAAGGC CACTACTCCA 
CGGCTTACGA GCTGGCCATG CTCACCCGGT ATGCTTTACA GAATCCTGTT 
TTTGCCCAAA TTGTGGCAAC CAAGAGTACG ACAATCACCA ACCGCAGCTT 
ATATACAACA AACGAAATGC TTTCTCTGTA TCCCGGTGCG GACGGGGTAA 
AGACAGGATA TACGGGAAAG GCAGGAAGAT GCCTTGTGAC ATCGGCAACA 
AGGGATGGAT TTAAGATAAT TTCGGTGGTT TTGAACTGCT CAAGCAGAAG 
TAAAAGGGCG GAAAGCAGCA AGACTATTCT TGATTATGCC TTCAACAATT 
ACAAGCCTTA TGAGCTTTTG AGGGCAAACC AGGAACTGGG ACGAGTGAAG 
GTGTACAAGG GAAAGAAGGA TTCGGTGCCC GTTGTTGCCG TGGAAAGCAT 


>NC_017304.1:84729:85228
AGAAATCTTA CAAGAAAAGG TGAATTTGAA GATATCAGCT TTCATGTAAA 
GAAAGGCGAA ATTTTGTGTG TGGCAGGCCT GGTTGGAGCA GGAAGAACCG 
AGATATTTAA ATGTGCCTTT GGAATTACGG AAAAGGAACC CGGCGGAAAG 
ATTTTTATCG AAGGCAGGGA AGTAAACATA AAATCTCCTA TTGACGCAAT 
CAAATATGGT ATTGGGTATG TTTCCGAAGA AAGAAGACAT GACGGCATTA 
CACCCAATAT GTCGGTTATG GAAAATATGA TATTGCCGTC GTATGGAGAG 
TTAAAGAAAT ATGGTCTGAT TGATTATGAA AAGGCAGTTT CCATTACAAA 
TGACTACATT CAATCTTTTA GAATCAAGAC ACCTTCCAGG GACACTCTGA 
TTAAGAATTT ATCCGGTGGA AATCAGCAGA AAGTTATCGT AGCAAGATGG 
ATGGCCAAGG GAATTAAAAT GTTGATTTTG GATGAACCTA CCAGGGGAAT 


>NC_017304.1:850336:850835
CAAGGTTGAA TACGAAGGAT ACTGGCACAG CAGTGCCGAC TACAGCCTTA 
CGGTAAATAC GGTGGGCGGT ATCCCCAAAG TTAAAGTTTT CCTAAACGGC 
AAGAGAATCA GGTTTGACCA GCCGCCTATT ATACAAAACG GCCGCACACT 
TGTGCCTTTA CGTGCAATAT TTGAAGCCAT GAACGCCACT GTTTCATGGG 
ATGACAAGAC AAAGACGGTT ACGGCAAAGA AAGGCGATAC AACTATCGTC 
ATGACAATTG GCAACAAAAC GATGAAGAAA AACGGAGTAG CAATCGAACT 
GGATGTTCCG CCGCAAATCG TTAACGGCAG AACCTTGGTT CCGGCCCGTG 
CAGTTGCGGA AAGCTTTGGT GCAAAAGTGG ACTGGGACGG CAGTACCAGG 
ACGGTTACAA TTACGGAAGG AAATTAAGTA AGGCCTTTCA AGCTTGATTT 
TTAGATATTT CTTGTAAATG AAAAAGGGAG TCTTGATTGC TTGATTGAAA 


>NC_017304.1:85146:85645
GGAAATCAGC AGAAAGTTAT CGTAGCAAGA TGGATGGCCA AGGGAATTAA 
AATGTTGATT TTGGATGAAC CTACCAGGGG AATTGATGTT AATGCTAAAG 
GTGAAATCCA TCAGCTTATA AGGGAACTGG CTGATAAAGG AGTGGCTGTT 
GTTGTAATCT CCTCGGAGAT AGAAGAAGTA TTGGCATTGG CAGACAGAAT 
CATGGTTATC CAACGGGGTA AAATTGGTGG ATATATTAAC GATGTCGATA 
TGACAACACA GGAAGATGTG CTGAAGGTGG CATTTCAATG ATGGGAGGTT 
ACAGGAATTA TGAACAAAGT TAAAAAGTTT TTAAAATCAA CAGCGGGTAT 
GGTTTTGATA GTAACTATTC TGATTGGTGT TATTGTTCAT CTCGCAACCG 
GTAATTTTTT TACTTCATAT AATATCAGTA CCCTGACCAG GGCAGCGGCT 
TTTGTTATCC TTGTTGGATT CGGACAGACC ATTGTGCTGC TGACAGGCGG 


>NC_017304.1:857949:858448
CAACGGAAAA GTAGCAGTAT GCCATTTTGT GCATAAAATA AAGTGAACAT 
ATTATTTATC CCAGGGAGGT TTTAAAATCA TGTACGGAAA AGATTGCATG 
TATTCCATGC CTCATATGAT GAACATTCCG GCCTGGCAGC AGCAATACCA 
CCCGATGGCG GCAATGCCCG TGCAGCAGCT TGAAAACATG TATCCGAGAA 
CATATTATAT AGTGTACCCG AGAGTACAGC ATTATTGTGA TATGATGGAC 
ATGAACTACG GCTGCTTCTA TTGTCCGACC AAAGAAGAAC TTGACAGAAT 
GTGTGATAAA ATATGTGACG AGGTTGAAGC CGATGTTGAA GCTGCCATAT 
GTGAAGAAAT GAAAGAAGAA GCCGACAGGC AGTTGGGCTT TGGAGGAAGA 
AGACTCTTAA GGGCTTTTGT GGGTACACTT TTGATAAGGG AGCTTTTAAC 
AAGAAGACGT CCATATGGTT TTCCGGGATA TTGGTATGGT TATTATGGTT 


>NC_017304.1:889832:890331
GTATTTTATG ATCCAAATTA GAGCGTTACA AATAAAAAAT ACAACTTATA 
AGTGTGCATG AGTAGAATGA AATTAATTTT ATGCATAGAA GCAAACTGTA 
GATGATACAA CGGACTGACA AGTATTTCTC CTATATAATG GGATTTTGAT 
GATGTAACAT ATACTGCAAC ATTTACTTTT TAATGAAAGA GAGGGATATA 
TTTGATTAAG AAAATCGTAT TACTAATACT TCTTACAAAT AGTTTTATGT 
TGACATCATG TTTGTATAGG GGAGGACCGG TGTATGTTGG TGAAGAAAGA 
GCGGCAAAGA AACGAATAAA AGAAATACTT GCAGCAATTG AAAATAAAGA 
TAAAGAAGCT ATGAAAGCGT TATTTTCCAA AAAGGCGTTA GCTGAAGTGA 
ATGACTTTGA TGAAGGAGTA GATTATTTAT TTGATTTCTT TCAAGGCGAT 
GTACAGTCTT GGGAAATAGA TGCATGGTCT TCAGGCGAAT CAATAGAAAG 


>NC_017304.1:894835:895334
TAGTAAAAAA ATAAATGTTT CTTTACCGGA TGAAAACGGA ATGACTGCAG 
AATTGGATGT GGGTGATGGT TGGTTGGTTA GCGATGTAAG TGGTGGTGTA 
AATGTGACAA ATGTGACACC GCAATTGTAT AAGTCATTTG AAGTCACGGG 
AAATAAAATA CCGGGCGGAA CACGTCAGAC TACTGTTACA TTGTATCCGG 
AATTCAGTAC AACAATACAC AGAAAAGATG TTACATATGA TTCGGCGACA 
GGACTTTATG ATAATCCGGA AGAGAAAAAA TATCTTGACG GACCGTCAAC 
AAGGGCAAAG ACTGGAGCTG TGGAAGCTGA AGGTAATGCA ACCACGACAC 
GCAGGTATAG ATGTGGAGGA TGCGTATGGA TTCCGGATGA CTCGGAGGAT 
AGCTCGAGTG GTACTTGGGT GTGTCCCGGA CATACTGAAA ACATTTCGGC 
TACATTCGGA TATGTTGCGG ACCAAAGAGT AATTACTGCA AAAATATATA 


>NC_017304.1:900370:900869
TTCAGGAAAT ATCGTAAAAT ATGTAAATCC GGAGAATTAC GATCCGGAGA 
AAGATGACGG AACAGGTACC ACATATCTTT ATGACTCAAT GAACCGTCTT 
ATAGAAATAG TAAATGCAGC GGGTATAGTA GTGGAAAGGA ATATATACAA 
CACAGCGGGA GAGATAATAA AGAGAATAGA CTCAGTTGGT TATAGTTCCG 
CAGATAATGA CAATGACAGG CATGGAGTTG AATTTAGTTA TGACCTGGCG 
GGACGTTTGG TGGAGATAAC AACGCCGGAA GCAAAGATTC ATGGCCGAAA 
GAGTCAGCAA TACACTTATG ACGCAGAAGG AAACATAACA GGAGTAGTTG 
ACGGAAACGG AAACAGCACA AGGTACAGTT TGGACCTGTG GGGTAAGGTA 
ATAAACATAA CGGAACCCGA CGGAACCAAT ATAAAATACG ATTATGACTA 
TGCGGGAAAT CTTGTATCCA CCACTGACGG TAACGGAAAC ACCACCCGTT 


>NC_017304.1:930182:930681
GACGGACATT TTGCTTTATT GGGTAGTTCA TATTTCTGTC CATATTATTG 
ACTGTGTTGT TAAAGTTAGG ATTCATTTGG TGTTGTGGAG GCAAATTTGG 
GTTTTGTGGA GGTTGAGAAT TAGCTGAATT AATTACCCCG TTAAATTGGA 
TTGACTCTTG GCTGTTGTTA TCCGAAGCAT CTTTTATGAT GTTTGTATTA 
TTTTCTAATG GATTGGATGG CGCAAATGTA TCTTTAACAG TATTAATGTC 
ATTAGCATTA TGTACGGAAG ATTGGTTATA TATTTGCTTA ATAATGTTCT 
GAAGCTTTGC AATATTATCA TCTGGAAGAC CGATTGTTGC ATCGACTTTG 
TACGGGCTGC TCAAATAGTG TTCAATTGGC TCTGAGGGCA TTGCCCTGTC 
AACGCAGAAA GGAATAATAG TTTTATTCAG TGATGATGCT TTCTGCAATT 
CATCAATTAC TTGTATGGAT GTATTTGAGT GTGAAGAAAA AATAAAAACT 


>NC_017304.1:931524:932023
GACTTTGCGG CAAACGATCC CAACAAAGAT TATTGTGTTT ACTGTTCACG 
TCCCGACGGA GAAATGCAGT CTTTTGAAGA GAAGAAAGAG AGCCTTACCA 
AATTTATAGT AAAAACGCAG GGAGCAGATG AAAACGTTGC CTGGAAAATT 
GCAGAAAATA TGATGCACAA GTTACCGGCA TGGAAGGAAT ATTTTAATTA 
AAAGAAGGGT GTGCATTATC AACTTGACAT TATTTTGTCT TCATGTTGTC 
AGTAAATGCG TTATTAATGC TTTACCTTAA ACAGTCAATA CGTTGACATT 
CATCAACTTC AGTCACGTTA AGACAACAGC ATTTATAAGA AAGGAAAGTA 
ACTAATGTAT ATTGAATTAA GAAATGAAAG ATTGTTGCTA CGTCCGTTCA 
GTGTTTTAGA TTTACATACA GTATACGAAT ATGCGTCATA TGCAGAAAAT 
ACGAAATATA TATGATTCAT TTTCCTCATA AAAGTATAGA AGAAATACAT 


>NC_017304.1:946355:946854
TATGTAATCG GCATTTTCCC TCCGGGGGAA AGAAGCCTGT CTGAAGGGTT 
AAAGGTTACG GCAGAGCTTA TAAACACCCA TGTAAAACTA TACCGGCTGA 
TACATAGGAT AAGAAGAGAG CGCAAATTTG CAGGCAGGAC AATGGTAGGA 
ACGGCAATGC ACCTTCGCAT CTTTGACGGG ATAAGTTCTA CCGGAAAAAT 
GATAGCCAAA GTTGTAGATT ATCTGTTTAA CGAAATGTTT ATGGAAGGCA 
TGACGACAGG GCACATGATG TTTCCTCTTT CCAAAAAGGG TTCAAGCCAT 
AAAAAAGGCA GGTATGCGGA TTTTTTGGGA ATTAATTATT ATACAAGAAA 
TATTGTTGAG TTCGTATTTG ACCCGTCCCT TTATTTTCAC GAGCTTGTAT 
GTGACAAGGA TTTGACCAAA TCGGACCTCG GGTGGGACAT ATATCCGGAA 
GGCATATACA AAGTATGCAA GAGGTACTAT AAGAAATATA AACTTCCCAT 


>NC_017304.1:96179:96678
TCACCGGCGG AACTATCGGT ATTATTGAAA CAGGATCGGA AGATGGGGAT 
GAGTGCCCAT TTCCGTCTAT TGACATAATT GTATATTGCG CCTCGACGCC 
GTAAGTCAGG TTTGGATCAA CGAAAGTTAC AGAGGTGTTT TTGCCGGAAA 
CTTCGGCAAT TTGTCCTTCA CCGGATTTGT TTACTATTGT ACCGTTTACG 
GCAAGGGAGT TGTTTGTCCA TGTCAGCGTA ATTTCGTTGG TATTAATGTC 
CAGACATGAA GAAACGATGG AAGGAGCTTT CATTTGCAGT GTGGAAACCG 
TGCTGCTTGC AGATTTAATG GACCTTCCGT TGGAATCCAC AGCGGTTACT 
GTATAGCTGT AGGAGGTCTG AGGCACAAGT CCTGTGTCCT GAAAGCTCAG 
ATAGTTTCTC ACAAGGTCAA TGTCTATATT GGCGATATGC ACGTCGTTTC 
TGACAATACT GTAATAGACC GCATTTGTTA CCGAAGTCCA GTTAAGATTT 


>NC_017304.1:9639:10138
ACTGTTAATT GAAAATTACT CATTTTAAAT AGAAAACAGG GATGAAAGAA 
CCGGCGGAAA CTGAGATCTG AAATACAAGT AAAGCCTAAT GCAATTTAAA 
AACTAAAAGC AAGATTTTAG GAATGCAGCA AAATGAAAAG AAAAGGACAA 
AACAAATAAA AAACTGAAAA ATTCAAATTT GAAAAAAAAG AATTAGTTAT 
CAAAACAAAC CACAAATGAA AAAGACCATA ATAAAAGAGA AGGGGTAAGT 
ATGTCATCAG ATGTTATAAT TGACGTAATT GAGCTTTACG GCCCGTTTGT 
ATTGATTGCA AATGCGATAG TGACTTTAAT ATTGATAATA GCGTTATTTG 
TGACCAACAG GAAACTGAAA GAGCTGAAAA GAAAATATAA AAAATTCATG 
AATGGATCTG ACAATAAAAA TATCGAAGAA TTACTGCTTG ATAATATAAA 
ACTGTCAAAT GACATATCTT TGAAGAATAA AGAGATAGAA AACAGGGTAA 


>NC_017304.1:982861:983360
ATTTTAAAAG ACCATGGGAT AGACTCAATC AGACTCAGGG TATGGGTCAA 
TCCTCCAAAC GGTTACTGCA ACAAAGAAGA GACAATTAAG ATGGCATTAA 
GAGCTAAAAA AATGGGATTC AGAATAATGA TAAACTTTCA TTACAGTGAC 
TCATGGGCCG ACCCGGGGAA ACAAACAAAA CCGGCAGCAT GGGCCAAATA 
TGATTTTAAC GGCTTGATGA AAGCTGTATA TGACTATACA TATGATGTCA 
TGAGCGCTTT GAAAGCCAAC GGCATAACTC CCGAGTGGGT TCAGGTTGGA 
AATGAAACCA ATAACGGCAT GCTGTGGGAA GACGGCAAGG CAACGAACAG 
CATGAGGAAT TTTGCATGGC TCATCAACTG CGGTTATGAT GCCGTAAAAG 
CGGTAAGTCC TGAAACTAAA GTTATAGTTC ATATTGCAAA TGGATATGAC 
AATGCATTGT ACAGATGGAT ATTTGATGGA ATTACCGCAA ACGGTGCAAG 


>NC_017304.1:994841:995340
CGCAAAAGTT GTGATTAAAG ATTCAAAGGG CAATTTGCTC GAAGCCGAGC 
AGACAGGAAA CGGACCGGTG GATGCTGTTT TTAAAGCTAT AAATTCTGTT 
ATTAAAGAGA CGGAAAATCT TACGTTATAC AAATACAGTG TGTCCGCCGT 
AACGGAAGAA ATGGAGTCAT TGGGTGAAGT TTCTGTGACT CTCAGGGAAA 
AGGAAAAATT ATATACGGGC ATAGGTACAC ATACCGACAT AATTACTTCA 
AGTGCCATAG CCTATATTGA TGCAATTAAT AAAGCTATTG CAGCAAATGC 
GAGAGCACAA AAAAATTAAT AGTAGAGAGT ACAAAAATTA AAATGCAATC 
TACTAAAGCA AAGGTAAATA CTTTTTAGGA CGTAAAATCA GCCTTCATAT 
CGTCTGTGTT CCTTAAAGGT AACAATGATA TGAAGGCTGT ATTTTAATTT 
TTATTTTTAA GCGGAAGGAT TTCTTTTATT CATCCACATT ATTATATCAT 


>NC_017304.1:997096:997595
AAGTGGAGCT TAAACGAACA GCTCTCAGCA TTCTTAAAGG ATCTTCATGA 
AAGCGGTCTT CGGGGGAGCC TACTGCGCGG ATGACGGACT TTTCCATGTC 
CTGCATGCCC AAAAATGGAT CAATTATACC TTCTTCAGGA TGGTAGGCCA 
TTGCGTTTAT TGTAAAATCC CTTAACCCCA AATCATCCTT GATAGTGGGA 
ATTTTAGCTG ACGACGGTGC TCTGAAAGTG GTAATTTCAT AATTACAGCC 
GTTTATAACG GCAGTAACCG TTCCATGTTT AATTCCGGTC TCAACGATTT 
TGTCAAAGAT GAGCTTTACG TCTTCAGGCT GTGCATCGGT GGCGACATCC 
CAGTCGGCAG GAACTTTTCC TAAAATGGCA TCCCGTATGC AGCCTCCCAC 
TATATAAGCT TTAAAACCTC TATTGTTAAG AGTATCGATA ATATATGACA 
CATCTTTGGG CATATTGATT TCTATTTTGC CTTTCATTGC TTTTCTCCCC 
