# Supplementary material for: Genome-Wide Transcription Factor DNA Binding Sites and Gene Regulatory Networks in Clostridium thermocellum
Source: Front Microbiol. 2021 Sep 7;12:695517. doi: 10.3389/fmicb.2021.695517 (PMC8457756; doi:10.3389/fmicb.2021.695517)
Supplement: Supplementary file 5 [file Data_Sheet_2.ZIP › Supplemental folder/GntR_1482_motif_sequences.fasta]

>NC_017304.1:2169857..2169872
ATGACAACATGACAGT
>NC_017304.1:2989734..2989749
CTGACATTATGACCAC
>NC_017304.1:2413254..2413269
ATGTCGTGATGACATC
>NC_017304.1:832322..832337
TTGACATCATTACAGC
>NC_017304.1:252649..252664
ATGACAACATTACTGC
>NC_017304.1:1356450..1356465
ATGACAACATGATACC
>NC_017304.1:1603110..1603125
ATGACAACAAGACCAG
>NC_017304.1:1565733..1565748
TTGACGTCATGGCATC
>NC_017304.1:1098096..1098111
ATGTCATTATGACTGC
>NC_017304.1:85387..85402
ATGTCGATATGACAAC
>NC_017304.1:394257..394272
TTGACATCATGATTGC
>NC_017304.1:2862468..2862483
ATGACATCCTTACCGC
>NC_017304.1:2834305..2834320
TTGACATCAAGACGAC
>NC_017304.1:1907287..1907302
ATGACATGAAGACGAC
>NC_017304.1:1599391..1599406
CGGACAGGATGACAGC
>NC_017304.1:2622264..2622279
TTGACAACACGATAGC
>NC_017304.1:84967..84982
ATGACGGCATTACACC
>NC_017304.1:3534051..3534066
ATGACAACATGCCGTG
>NC_017304.1:1904958..1904973
CTGACATCCTTACAAC
>NC_017304.1:1761792..1761807
TTGTCATCATAACATC
>NC_017304.1:458930..458945
ATGACAGCATTGCCAC
>NC_017304.1:2498613..2498628
CTGACAATATGCCCTC
>NC_017304.1:2913809..2913824
CTGTCAAGATGATGGC
>NC_017304.1:2029786..2029801
CTGACAGGAAGACAGG
>NC_017304.1:1981360..1981375
AGGTCATCATGACCGT
>NC_017304.1:1480587..1480602
ATGACGACATGCTCAC
>NC_017304.1:1295941..1295956
CTGACATCATGTCATA
>NC_017304.1:1838666..1838681
CTGACATAATTACAGC
>NC_017304.1:2853045..2853060
CTGACAATATGGCTGC
>NC_017304.1:1374388..1374403
CTGTCAACATGTCCGG
>NC_017304.1:946598..946613
CTGTCGTCATGCCTTC
>NC_017304.1:539201..539216
ATGACAGGCTGACATG
>NC_017304.1:3308560..3308575
CTGACAACATTACGAA
>NC_017304.1:2165881..2165896
TTGACAAGATGATTGC
>NC_017304.1:1962323..1962338
TTGTCATTAAGACAGC
>NC_017304.1:1876127..1876142
TTGTCGACAGGACAAC
>NC_017304.1:1671480..1671495
TTGTCAGCATAACAAC
>NC_017304.1:1462083..1462098
ATGACAATATGACTTT
>NC_017304.1:64831..64846
ATGACAAGATGGCAAA
>NC_017304.1:3559630..3559645
ATGACATGACGGCTGC
>NC_017304.1:2088898..2088913
AGGACAGCATGACGTA
>NC_017304.1:1659506..1659521
TTGACATCACCACATC
>NC_017304.1:1278946..1278961
ATGACATGATGCCTGG
>NC_017304.1:931760..931775
CTGACAACATGAAGAC
>NC_017304.1:534582..534597
ATGACAACAAAACATG
>NC_017304.1:3208640..3208655
ATGACGTAAAGACGGC
>NC_017304.1:3092008..3092023
CTGACAGCACAACGAC
>NC_017304.1:2836829..2836844
ATGTCAGCACGCCCAC
>NC_017304.1:1953779..1953794
CCGACGATATGACGGC
>NC_017304.1:819708..819723
CTGACAGCACGGCACC
>NC_017304.1:36047..36062
CTGACCTCATGATAAC
>NC_017304.1:1710696..1710711
CTGACATCAGCACGTC
>NC_017304.1:773469..773484
ACGATAACATGACCGC
>NC_017304.1:682147..682162
ATGATAACATTACAAC
>NC_017304.1:3094719..3094734
ATGACGACAAGATATA
>NC_017304.1:2593198..2593213
ATGTCAATATGGCATG
>NC_017304.1:2255539..2255554
CTGTCAGCATTACAAT
>NC_017304.1:1691373..1691388
TTGACGTCCTAACATC
>NC_017304.1:614924..614939
ATGACGGCAATGCCGC
>NC_017304.1:3334115..3334130
CTGACGTCAATGCATC
>NC_017304.1:3295546..3295561
ATGACAACAGGATGGT
>NC_017304.1:2592180..2592195
ATGACGACAGAACCTG
>NC_017304.1:1864650..1864665
ATGACATGATTACTTA
>NC_017304.1:1729701..1729716
AGGACGGCATGGCCTG
>NC_017304.1:582423..582438
TTGTCCACATGACATC
>NC_017304.1:345441..345456
ACGTCAACAAGACGTC
>NC_017304.1:268269..268284
ATGACGTAATAACCGG
>NC_017304.1:2609148..2609163
TTGTCATGATGCCCGG
>NC_017304.1:1935538..1935553
ATGTCATCAGTACACC
>NC_017304.1:1691102..1691117
AGGTCAACATGACTGT
>NC_017304.1:1125264..1125279
TTGACATTACGACGAG
>NC_017304.1:1014983..1014998
TTGACAACATGTCCAT
>NC_017304.1:2671933..2671948
CTGTCATCATGAACAG
>NC_017304.1:1135069..1135084
ATGACGTTAGGATTGC
>NC_017304.1:983102..983117
ATGATGTCATGAGCGC
>NC_017304.1:40224..40239
CTGTCATCAAGATAAT
>NC_017304.1:3093760..3093775
ATGACAACACGAGAGA
>NC_017304.1:2371700..2371715
CTGTCAGCCTGATATG
>NC_017304.1:1540588..1540603
CTGACAACAGAATAAC
>NC_017304.1:1126735..1126750
TTGACAGGATGATCTT
>NC_017304.1:812870..812885
ATGACGAGAAAACAGG
>NC_017304.1:744246..744261
CGGACAACAATACAAC
>NC_017304.1:576881..576896
TTGACGTAATTACCAC
>NC_017304.1:3264623..3264638
ATGTCAAGATAACAAA
>NC_017304.1:3046307..3046322
ATGTCAATATGGCCTT
>NC_017304.1:2712351..2712366
ATGACATCCTTATAAG
>NC_017304.1:1879774..1879789
ATGACAGCCAGTCAGC
>NC_017304.1:1819726..1819741
ATGACGTCACATCATC
>NC_017304.1:1718186..1718201
ACGACATTATGATATG
>NC_017304.1:1447051..1447066
CTGACGATATGGTGTC
>NC_017304.1:1264056..1264071
CTGTCGGTATGTCCAC
>NC_017304.1:108418..108433
ATGACAGGCTGATCAG
>NC_017304.1:63179..63194
ATGACAGCACGAAGTC
>NC_017304.1:2504654..2504669
CTGTTAACATGACCTT
>NC_017304.1:2306543..2306558
CCGACATCATAACATT
>NC_017304.1:1425169..1425184
AGGTCGTCAAGATATC
>NC_017304.1:1392462..1392477
CGGACATTATTACGAC
>NC_017304.1:122951..122966
ATGACATCAACACCCG
>NC_017304.1:737012..737027
ACGACGTCATAACCTT
>NC_017304.1:67101..67116
ATTACAACATGACCGA
>NC_017304.1:3528312..3528327
ATGACAACAGGAGCAG
>NC_017304.1:3465249..3465264
TGGACGGTATGACTGC
>NC_017304.1:2848807..2848822
TTGACCTCCTGACATC
>NC_017304.1:239838..239853
TTGTCAACATCACCTA
>NC_017304.1:2169401..2169416
CTGTCGACATAATAAG
>NC_017304.1:1959337..1959352
CTGTCGTCATGTCGAT
>NC_017304.1:3436467..3436482
TTGACAGTATAACAGA
>NC_017304.1:3218655..3218670
ATGACAGGCTTACCAG
>NC_017304.1:2894835..2894850
ATGTTATTATGACCAG
>NC_017304.1:2851634..2851649
ATGACAGCAGGCTGTC
>NC_017304.1:2647338..2647353
ATGACAAAACAACATC
>NC_017304.1:2506711..2506726
ATGTCAATATTATAGG
>NC_017304.1:2436616..2436631
TTGACAACAGTATATC
>NC_017304.1:1447029..1447044
CTGTCAACTTGACAAC
>NC_017304.1:3009623..3009638
ATGTCATCAAGAGTTC
>NC_017304.1:2808832..2808847
TTGACGGTATTGCAGC
>NC_017304.1:2028980..2028995
ACGACATCATATCCTC
>NC_017304.1:1879799..1879814
TTGACGGTATAATCGC
>NC_017304.1:1374406..1374421
ATGACATTATAATATT
>NC_017304.1:68222..68237
ATGACGATAAGACCCA
>NC_017304.1:458949..458964
ATGTCAACACTATATG
>NC_017304.1:2753258..2753273
CTGTCATGAGGGCATG
>NC_017304.1:23357..23372
ATGACAACATGCTTAT
>NC_017304.1:2308454..2308469
CTGACAATATAATTAC
>NC_017304.1:206624..206639
ATGACGACCTGTCCAA
>NC_017304.1:1626997..1627012
CTGACATTAAGCTCTC
>NC_017304.1:1615126..1615141
TTGTTGACATGACATG
>NC_017304.1:837069..837084
ATGTCATGATGGAAGC
>NC_017304.1:762941..762956
TTGTCATGATGAACAC
>NC_017304.1:3533233..3533248
AGGATGTTATGACATC
>NC_017304.1:302370..302385
ATGACAGCACTGCCTA
>NC_017304.1:2328449..2328464
ATGTCAACAAGCTGAC
>NC_017304.1:390830..390845
ATGACGATATTATAAA
>NC_017304.1:3477319..3477334
TTGTCAGCCCGACGGG
>NC_017304.1:3070274..3070289
ATGTCAACATAATTGT
>NC_017304.1:300801..300816
CTGACAAGATGATTCA
>NC_017304.1:1615094..1615109
CTGATGATATGACATA
>NC_017304.1:850577..850592
TTGTCATGACGATAGT
>NC_017304.1:3330618..3330633
ACGACATCGCGACATC
>NC_017304.1:2732883..2732898
AGGACGATATGCCCTG
>NC_017304.1:2536031..2536046
TTGTCGTGATTATAGG
>NC_017304.1:1724384..1724399
CTGATGTCATTACCAT
>NC_017304.1:930418..930433
ATGACATTAATACTGT
>NC_017304.1:890081..890096
TTGACATCATGTTTGT
>NC_017304.1:632858..632873
TTGACATGACCATATC
>NC_017304.1:450894..450909
CAGACAACATGACTGA
>NC_017304.1:3535048..3535063
AAGTCGTCATTACATC
>NC_017304.1:3034054..3034069
CTGTCAGCACGATCCA
>NC_017304.1:2845133..2845148
ATGTCAGCATCTCAAG
>NC_017304.1:1569626..1569641
CTGACAGGATCATCTA
>NC_017304.1:1126768..1126783
TGGACATGATGATCAA
>NC_017304.1:760029..760044
ATGACGGCCTTACCCA
>NC_017304.1:2895993..2896008
ATGTTGTCATGCCCGA
>NC_017304.1:9880..9895
ATGACATACTTACCCC
>NC_017304.1:3307708..3307723
ATGACAGTGTGACAAT
>NC_017304.1:2633370..2633385
ATGACAACAGTGTGTC
>NC_017304.1:1751881..1751896
CTGTCGGGATGATTAT
>NC_017304.1:114641..114656
ATGATATAATTACAAC
>NC_017304.1:725863..725878
ATGTCATGAGAACAAT
>NC_017304.1:408034..408049
CTGTCATCGTGATGTG
>NC_017304.1:321734..321749
CGGACATGACCACAGG
>NC_017304.1:3188979..3188994
CTTTCATCAGGACATC
>NC_017304.1:2355065..2355080
ATGTCATGATGCGTGC
>NC_017304.1:2287033..2287048
AGGACGTCCTCACCAG
>NC_017304.1:2456751..2456766
TTGACATGCTGATTGA
>NC_017304.1:1512304..1512319
ATGACGACCTGCTCAT
>NC_017304.1:1328796..1328811
CTTACGATATGACCGG
>NC_017304.1:1192735..1192750
TCGACAACATGAGAAG
>NC_017304.1:566181..566196
TTGTCATGATGAGAAT
>NC_017304.1:3438710..3438725
ATGTCAGGATGAGTGA
>NC_017304.1:2597506..2597521
ATGACATGACATCTTC
>NC_017304.1:1856214..1856229
ATGATAAGATGTCTTC
>NC_017304.1:1657087..1657102
ATGATAAGACGACTTG
>NC_017304.1:995074..995089
CCGACATAATTACTTC
>NC_017304.1:702715..702730
ATTACGTCAAGATATC
>NC_017304.1:2750655..2750670
ATGACCTCATCATCTG
>NC_017304.1:16334..16349
CTGACATTAAGAAAAG
>NC_017304.1:3293118..3293133
ATGTCATTATCACGCA
>NC_017304.1:174132..174147
ATGATAGTATAACTTC
>NC_017304.1:1737058..1737073
ATGACGTAATGGCGCA
>NC_017304.1:2677604..2677619
ATGACGACATGTAATA
>NC_017304.1:3055247..3055262
CTGACGTAATAATATT
>NC_017304.1:1946076..1946091
AGGACGTTATAATCGA
>NC_017304.1:498289..498304
ACGACGTCAAATCATC
>NC_017304.1:3557702..3557717
TTGTCATAATGATGAT
>NC_017304.1:3548568..3548583
ATGACGAACTGGCGTG
>NC_017304.1:3544792..3544807
ACGACGTCAAATCATC
>NC_017304.1:2927929..2927944
ATGACTACATGACACA
>NC_017304.1:722976..722991
ATGACGTTGTGGTGGC
>NC_017304.1:2287833..2287848
CGGACGTCAGTACGAT
>NC_017304.1:1056074..1056089
CTGACAATAACATAGA
>NC_017304.1:2084709..2084724
ATGACATCCCCGTGGC
>NC_017304.1:1247407..1247422
ATGACGACTATACAAC
>NC_017304.1:2491949..2491964
ACGATATTATTACTGC
>NC_017304.1:1295919..1295934
CTGTCATTAAGTTCGA
>NC_017304.1:375252..375267
CGGTTATGACGATAGC
>NC_017304.1:347220..347235
TTGTTAAGACTACAAC
>NC_017304.1:3197669..3197684
AAGACGTCACAACGGT
>NC_017304.1:1485358..1485373
TTGACGTAATAGTCGA
