# Supplementary material for: Genome-Wide Transcription Factor DNA Binding Sites and Gene Regulatory Networks in Clostridium thermocellum
Source: Front Microbiol. 2021 Sep 7;12:695517. doi: 10.3389/fmicb.2021.695517 (PMC8457756; doi:10.3389/fmicb.2021.695517)
Supplement: Supplementary file 5 [file Data_Sheet_2.ZIP › Supplemental folder/LexA_1449.all.500.fasta]

>NC_017304.1:871
aaaagcatacaatcccttgttcatatatggcggagtgggacttgggaagactcatcttatgcatgccatcgggcactacattctggaacagaattcttcccaaagggttttgtatgtttcatctgaaaaatttaccaacgaacttatcaatgccattaaagacaacagaaatgaagaattcagatccaaatacagaaatattgacgtactgcttatagacgacatacaattcattgccggaaaggaaagaacggaggaggagttcttccataccttcaatgctctttacgaagcaaacaaacagataatcctgtcaagcgacaagcctccgaaagaaatttctcttgaggaccgcctgagatccaggtttgaatggggcttgattgcggacatgcaggcaccggatctggaaaccaggatagcaatactaaggaaaaaagcccagcttgaaaaccttactgttccaaatgaagtaattgtattcattgcagacaagatag
>NC_017304.1:2066
cagctaatggaaggaatcaacgtcgtgcaaaaagcagtgccgacaaaagccactctaaccatactggaaggaatattgctggaagcatacgacaattttaaaatgaccggaaatgatttggaactgggaatagaatgccttatagatgcagacattctggaaaaaggatctatagtcttaaattcaaaaatgttcggagacatagtaagaagacttcccgactcagaggtacttattgaagttaaagagaacaatacagttatcattgaatgtgacaactctcactttgagttaaggggtatgccttctgacagctttccgtcactgccttcaattgaaaaagagaacatgatcaaagtcagccaaaaggcaatcagggatatgataagacaaacactttttgccgtaagtatggaaggaaccagaccgatacttaccggttcacttattgaatgtgcaggaaacgaaattaccttcgtttcaatagacggattcagaat
>NC_017304.1:5979
gatgtaagagaaggtttgaccgctgtcatcagtgtaaaaatacccgacccccaatttgaaggacagacgaagaccaaacttggtaacagtgaggtaagaagttttgttgaaagcataataaatgaaaaatttgcaagtttccttgaggaaaatccgtcggtaacaagacttatactggataagtgtataatgtccgccagggcaagagaggctgcacgaaaggcaagggaacttacaagaagaaaaaatgttcttgaaacctccacgcttcccggaaaacttgctgattgcactgaaagagatccttctctttgtgaaatatttattgttgaaggagactctgcgggaggttcggcaaagcagggtagaaacaggagatttcaagccattctgcctctttggggtaagatgctcaacgttgaaaaagcccgggtggacaaggtttatggcaacgataagcttactccggttataatggcattgggaacaaatatcggaca
>NC_017304.1:8251
aagactcaaaagcgctttagaacctgtcagaaatgactacgattttatactcattgattgtcctccttctttagggctgcttacattaaattctctgactgctgccgataaaatactcgttcccattcagtgcgaatattatgctttggaaggcttaagtcagcttatggagaccgtaaaacttgttcaaaagcatttaaacaagaacctggatgttgagggagtagtacttacaatgttcgatgctagaacaaatttatcaatacaggtagtggaagaggtcaaaaaatattttaaaaataaagtatacagaacaattattccaagaaatgtaagattaagtgaggcaccgagttttgggcttcccataatattatacgatccaaagtcaaaaggagcggaatgttatcttgagcttgcggatgaagttatagaatattctgaggaggaagttcaatgaataaaaagggtcttggaaaaggattgggagcgttaatttc
>NC_017304.1:15387
cggatatacttcgccggattcaacttttgcattggaaacagtaaccttggcagtaatcatcacataatcgaatttctcattattggaagtcacattgaatccaaggtcctttatttcatcaatagtcataggttttacgtccagaagggtaaaagaataatcggcggaaacattggtatcaatgtacttttcttttgccgaccaataaaatgtatcgccaatacttataggatcgtccatggttcctttgttctttgaaggttttgatgtttcagtgcttggcgcaggtgttgtctgtggctttggtgtaccggtgttcgaaggggtactgtcggttgacaaataaattgactgagtggtaccgtcccattcgatgtcaattcccaacaattcgctcatggctcttaaaggcaaatatgttcttccgtttattataaccggagatatttttgaaccgtccgtatcagttaaatttgccaaatcgccgttgtagtaaattt
>NC_017304.1:17219
ggaacaacagggcagatgaatgcggacatgaccgcgggaagaaacaaaggcggtgtgaatgacaatatatccgacggagttatatccggagggatacttggaggactggcaggattgttaatcggcgccggcagtatggttataccgggtcttggaattgtggctgcggcaggtcccataaccggacttgtttccggagcggtaacaggaggcattgtcggcggacttattgatttgggtattcctgagaacaaaagccggcagtacgaaacagatataaaggcgggaaaaacgcttttcagcatgagaacggatgacgacaaggttgaacagattagtacaatactgagaaacaacggtgctgtaagtgtggacagttactagaatttatcttgatttgtctttgatttgaggaaagagaactgtaaataaaaagcgaagggcttatttcccctcgcttttattattggaatttattcagatgttactgtttttattct
>NC_017304.1:17977
gtcttgccttcttcaagatttgggtcgtctatatatttgacgggtgatggctgggaacctacctgaacatgtttaagttctacggtttttcccggctcttcctttgtgccgtaaattgtaaaagatacggtgttgttctttacgctggacacaattttaatcggccagtttgtattgtttttaaacttaaagtccagttcgttgtatgctacagcggcatctcttcccagagggatgtatgataccgtaaacatatgattttgtctttccactgtctcaaggtcggcaaaaagcaccgcactgtacagagttgacgaaacctggcacactcctccgccgactccgtccactattttaccgttgacatattcttttgcaatcttaaaaccgtttgccaccgttcttggaccgactacatcattgaatgagaaaacttcgccgggagcaagaatttttccgtttatttttgatgccgcaacgcctatgtttatgcctctgtt
>NC_017304.1:22438
aacaggataagtgatgagaaacttaccattcacagcaatatttatgaaccggattatgttgtggttgtagatgacactcttttgacatccgttgatgttacagcaggtttgaaagaggatggagctattatcgtcaacactccaaaaactcctgacgaaataagacctcttttaaaaggctacaagggaaaggtttgcacaattgacgcaagaaaaatttccattgaaactttgggaaaatacttcccgaacaccccaatgcttggtgctgttgtaaaggttagcaagataatggacgaagaagaattcctcaaggatatggttgagtcattcaagcacaagtttgcgaacaagcctgaagttgttgaaggcaatatcaaggccctggagaggtcaatgcaggaggtgaaaggattatgagtaaagaattgagagatgtaaaacctgatgttacctggaaagagataacatccggtggagtgatagattcccctggaaac
>NC_017304.1:28600
gtgcttgtaaaaagaggcatttacatttttcacaatttaaatgagccaacggtttttgtaactccggtatatcctttttttcttgctctggtctttaagttgtttgggacgggatttgccggccttcaggctgcaagaattatacaagcggtaataagttctgtcacgatactccttgtttatttaattgccggaaagctttttaataaaaatgtggctttgcttgctgcatttttggtggcgttctatgttccaaacattgtaacagtaggatatatgctgacggaaacgctttttacgatgcttctttgcctccttttgtattttagcctgttgttcgcaaaaaagccaaaaaaaaccgggtttgtgtttttaggagtgctttgggctgttgccacattgtgcagaccaaccatagccctgtatccgatttttttatttgtctacctgttttggtcggagcgtataaaaattgttgagatgataaagctgggaactgt
>NC_017304.1:29735
acggccttttttagcttaaaagttgagtttcacgaataaaaatgtaaatgggaaaaatgcgcttacgggtatctggggggttgaaaatgcaagatttagacaaggaattgtccaggatatatgattttgacatagacaagatttatccgttaaagaactattatgttattgaaacatcggaaggaaagagaattttaaaaagcgtcaactgttcaccagaacgcataatgtttgtgcatggagcaaaagaacacctgtatagtaatggctttaaaaacatagacaggtatgtgtgtaacaaatccaaaagcccggcatcatttataaacgggattctttatacagtttcggagtcggtggagggaagagaatgtgatttcaacaacagagatgatgtgataagggcttcgaaaacactggcaatgctgcacaagacttcaaaaggatatattcctcctcaaaacagcataataaggagtgatttgggcaaacttcccgag
>NC_017304.1:34497
taattgtacctgacgttaatccggacgtggcaaggattctccttattgacggtgagataagagaaggggattctgaggcttcacaggatagaatacatgtggacggtactatttattacaaaattctctatgtttccgacgatccggaacagtcggtaaaaagtataaacacttccagtgatttttcatataccgttgatgtggcaaacagccgcgcgggaatgaaagcaaaagtaaaatgcgacatagaacatattgattatgagatactgaacggaagaaaaatcaacgcaaagaccattctcaggatttacgcaaaggctgtaaatgacgttgaacaggaatttgtaagtgatttgagaggaattgaagacatacaggttttaaaggacaacgtggatatatactgttatcttggagagaacactgttaattgcacttccgaggaaatgctggaggttcctgcgggaaaaccggccataaaagaaatactgagaaac
>NC_017304.1:37793
tatgcacaaaggcatataaaccatcaggaggcggcaataataaaggcgataaaaaatatgaagggaggtggaggggaataacctctccactttaaattatttcatagcccatttgggcaatatgtttttttatttcttgcgggcttatttctgaagggttgtattcgacttttatctgctggctttttaagtcggaatacacatttgttataccctttagttctcttacgttttcttcgattttgctcgaacaggcgctgcatgaaactgaaggaacgttaaaagttgctatttccataagttacctccttaaaggacttgttatactttatagcatttcaaaagaagaaatatttattctaaaattgatatacattcttttgaaaaagttttgggtatgtcaggttcgtttacataaaagtacacataaatgtgctttgcaaagcagaaacaggaaaacagcaaaaaagccgccgcttacaagcaaaataaaaaggagg
>NC_017304.1:38437
gttaattttttcggcaggataaagggaaaatttttgattgacatggaaagggacttggcttttgcgttggcaaaaaacataaagggagaggattttgatcctgaagacgaacctatggtgttgaagccttttcagacactgagcaaaattattgtgaataaagccatagaagaactgaacaatttatattctgcaaaaatcgaggcggcaccgcccatagttttaaaagggaaagacgctcttatcactgttccgaaggttgaacctgtgtttgttgattgtaccaccgctttcggcaaacttagaatcaatgttgccatagaagaagaaaacctgactggagaatcatattccaaggtttttactgacaagtagtgaactttttcaaaaaatatcgtataattactgtgtaaattgcaaggtattatttttgtaggaggattaagagcagaagatgtggtttgacaggtttttaagcatttataaagccggaatatccc
>NC_017304.1:39444
aatatatagaatatcttttaaaagatgaaaatataaaaataaatattaccattgacgaatttgccaaactttcgtcggggctcagcaaaaaggccataaaggacataaaactgaaagctgaagccgaggacgtgccgataagttttgaattcataaaagagaaaaaatattcggtactgaaaaaagagtatggggacgtcctggagtttatatatcctgaaataagctttgaagacatcggaggcatggaacgggccaagaactatcttctcaaaaatattgtggagccgataaagaaaggtgacttaagacgggttccgatgggaatacttttatgtgggccgtccggtaccgggaaaactttgcttgtaaatgctctggcaaagtcaagcggatttaactgtgtgaagattgacatgtccagaatactgggacaatacgtgggagaaagcgagaagaatttcaagaaatgccttttgggcgcccagtcgcagaacccg
>NC_017304.1:40448
gaccttttaccggaaagatacaggcattatcttgatgacaggacgaaatttgacggagatttataatattgattaaaattttattgatttacagtttacaacaaagcatatttattataaattaaaagatgaaccattttatttacaaggaggattaggtatgggtttttttagcagacttggaagtttaatccggggtttctttggaatgtttgtcggcggacttgaggaaaacaatccggagttgttgttcgaagacattaaaaatcagataaacaaagcacgtaaggaagcggaacagcaaatactcgaaatccagacaaatgcggaaatgataaaaattgaaatgaagaacgccgagaagaatcttgccgcaataagggcaagaattgaagctgcccagaggcagggtgacaaggaacttttgattgagcttctcatgcaggaagaggaataccaggctgcttatgagacatataaggaaacccacgataatgctt
>NC_017304.1:43909
attaaggaaatagacaggccgataataaataccactttctatatacaggacggatatataaaagaggtatagtatatttaatttaatgtatcatttttgcagaaactttgatatgatattcttgtgataaacaaggctgcatgaagttttggggtggaaaacggaacatgaattcattaaagtttctgcatttttcggatattcatcttgacgcacctttcagctctttgggctcaaaatttgcggctgaacaaagaagacgggaccttcttgaagtgtttggccggataattgaccttgcgaaaaaggaagctgtggacatcatactgataagcggagatctttacgaacatgagtatgtaagaaagtctacaattcattacataaataaaaaattcagcgagattcccgaaacaaaagtgtttattgttccgggaaaccatgatccgtgtatttccaattcctattaccaaaactttgagtggagcaaaaatgtctgt
>NC_017304.1:45737
cgggaggcagggagcttgtggacaagcttgccaatatcagagagacaggctcggaggaagtttcccttaaaaaggcaagggaggctcttaaagattctcttataaactatgtcggaaccgacagaagcacgacacggcccctggatatggtgaacttaaagctggccgaacttgagggaaagaaaaaggaactttttaaggaaaaggaaaaaatatttgaggcggaagaaaagctaagaaagctttccgaacagaagaatcgttatgagaaaaaaagagaagtttttaaccttgcaagaaaggtcattgaacttaggaaaaacgttgaagaagtaaagaagaagaaaagggaacttgtcttgattataaaagaggcggaaaaatatgagcaggaaagagaaactttaagtcagcagacggagctttgcaacggagttaaaaaacagtatgaagcctattcgaaatacgcaaaagacgacccgggacttatcaatatttta
>NC_017304.1:49668
tatagtcatgggcaacaatataggcctcaatattattttgaaaccagaaagggtgatttacaaaatcagttacaattgctattgacggcacatcgaggttgtaatgttttttcaggtgtgcaatcatttgcaggggaaaaggatgagtgcacactataattgagggtttgaagctttgtatcagtctatgaattttgggagtcaaaagattgctaaaacccctgctcattctgtctatgttttttatatgttcggacattctgtaaagcccaccgtaaatttcgggtacatatttgacaatattaagatatccgtctacgacgacggtgtgaatcaaaggatttatgtatttgaaagtatccactatcaaagttttggatttggggtacttttgcacgacgaacttttgcaaagcttcggccgccctgatgtgccccgaccccagtgaaattgacaaaaacagaacattcatttgttcacctcatagagtaaagttattt
>NC_017304.1:50029
cactatcaaagttttggatttggggtacttttgcacgacgaacttttgcaaagcttcggccgccctgatgtgccccgaccccagtgaaattgacaaaaacagaacattcatttgttcacctcatagagtaaagttattttgcaaagcacatattgtgttttctgtaattcttttcttaaggttattatctgggaatttgcctgatgttatacgtgattttggtgaatttacgaatattttttgcaacagaacaaaaaatatctttgaatgtatggcaatgttttatgtgatgttgcacactttgcaacttcaaggtaatgttttggctgaaggaggagtgggtgtttttgaagacattttggagaatacttattcttgccgttatatttttcattggcataccgctgtttttaaatggcaggttctttattgtaccaattaccgaaagacttgctcccaacatgcagaacgaggatgtagtgagactgcagcaaaggctt
>NC_017304.1:51457
aaattcctcacacaggtgggagatttggcttattccataaacaatcagaacatgtcaggaaaaggtttgactgaggagcagtataaacttatagagcagctccacggttttgccgtaacattggggcaaagcttgaatgaccttcagaatcagctttcggcaggaagaataaaatggggagaacttgccaataaaggaactccgttgtttcaaaaaacatcccagaacatgcagctgcaacagtttgagaacatagacaagactttccaggattatcctactttgatttatgacggtcctttttcggaccacatgactatgaccgagcctaaaggacttacgggaaatgagatgaatccggaagaagcaaaacagagggttgtggatttcttcggcaaagataaagtgagtgcggtggaggatatcggaagaaacgacgcgacaactataaagacctatagctacagggttaagtttaacaatgtacctgaggaacagac
>NC_017304.1:52903
gttcaagtttgatgtaaaaaaggtgctgagaataaataaaacaggctttatgaatttctttctgaccttttggatcatgtttttttacatacctgtagtgggactttttaatattttgaacatgcttttggttaagcttttgtttggtactgtggaaattacccagtatcctgttggaagtgatgccaaagggtttcttgtcagcattctggttataggtgcttctgccggaatatgtgaggaacttttgttcagaggggtaatccaaaggggattggagagacttggagcagttaaatccattcttataacggcgtttctttttggacttattcattttgattttcagaggctttttggaacttttctcctgggggcgttgataggttttctggtatacagaagcaattccctgcttgttggaatgtttgcccatttcaccaacaattccatagctgtggcggcactttttttgtcaatgaaaatgaccgagtacgcag
>NC_017304.1:58162
gaatttatgcgcttttttgtttcaaaatacaagctttgctttggaatagaatgactttaaattttgaggaggttttttataattatgagtttgacaatgctggaagaaaagacctgtagtgtatttgacattattaattcatataatggcataacaattgaggaattgattgataatttgaacagtaaatatgctgacagttttttctttaatgctcacgtaacgctggatgatttaattgaaacaaatgttcttattggaagactaaaaattgacaatggatgtatttttataaccgaaagaggaaagcaatatttaaatacactaaaatgatttctacaataatggtttccattatgacgacttaggataattagctttgataatttgctttatataaataaaacaggagttgtggaacatatttttcaactcctgctttattttcgttttaatttacaagaaagagctaacgatataagttttcaatttgaactaaa
>NC_017304.1:58836
caatagtataatcattttcttccactgtatcatacctggcgatgagattaagtttgctgtcttttttggaaatgctgaatataactgtgtctctggggttcttcatgcgtcgtgtttcaaagtacattgtatcactgacggaatatgcgctcttaacggaaaaattatcgtatcctgcttcgcgaaggtattggttaagttctgtttgattaaaagggtaattcagagtcattatcgagctgaactgttgttcggatacatcaccaatatcttcgggattttcaagggatacggcctggtatttgctgacgagctttccggtttcttcaccataatcgtctttaccgccgtcaccttcaaatataacaagtttgtatattaacaagtcgttgactgccagcattgaatctatcctttgacagttcatactggcaatttcagttttttcagatccatcaaaagactgtttgataatattgtgagtatagttggtactactt
>NC_017304.1:65048
aaccttcctttcgccgaaacaaaaacttgaatatgacaagatggcaaatcaggctgcagaagaaagaagaagtgagagaggcgaaagaagtgaaaaaggcagagaagctgctgtgtaagtgaggtgtaattatgaaaaaattaagaaaacagctgacggatgacgaaccggcgtcagaaggcgcgccagaatggttgcaaacttacagtgatatggttacactggtacttacctttttcgtactcttgttttccatgtcaactattagcaaggaaaaatttgaacagcttagcagttcactgagtgcagcatttatggggaccggccgtggaggcgtatacggttataatgacggaacggtgctatacagcgtaaaagaaaatacaaccggtgacatactggaggatggtgaagaggcttttaatgaaggaaagagtgcagagatcggagcgtttacgggaggaaacgccgacaaagaagctcagaaaatcgaagatttt
>NC_017304.1:66564
tgggtgacaagctgcaggatgtgctgatttatatttcagttattttctcaataattttcagtgtatttttgtttatggtgctgcctaaccttgtggcttcaattctgcccgttgacaagtcaacaggcgtgggtacgcttatatataatgttgttgaaggtgttgtaagggtcgggatttttataggttaccttgctctgacatcgttgatgaaggatatcaggagagtttggcagtatcacggtgccgaacacaagaccatacactgttatgagaatgaagaagagcttactgttgaaaatgttaagaaatattcgacgagacatccccgctgcggaacttcctttttgtttacgattatggtggtaagcatattggtgttctcgctggtgggacagcacggactgtggataaacatactgcttagagttgttttgattcctttggtggcaggcatttcctatgagattataaagataagcggaagaagccagtcaaaa
>NC_017304.1:66994
tgttttgattcctttggtggcaggcatttcctatgagattataaagataagcggaagaagccagtcaaaaatagcaaggattatcaacgcgccggggttgatgttccaggcgtttaccacgagggagccggatgacagccagatagaagtggctattgaagccatgaagaatgtaatggttgagaacagggaagaagacagatggtgacagggtgatagcgtgatactgaaagatgcactgttgatgggaacaaagcttcttaagtcagcggatattgataccccggcgttggaggccggggtacttttgtgccgtgttttgaatgtggacagaagttatttgtattctcatgatgattacaacatgaccgaagaggagtataaaaagtttaccttgtttcttgaggaaagaatcaaaggaaaacctcttcaatacataaccgggcaccaagaatttatgtcccttgattttattgtaacgccggacgtattgataccga
>NC_017304.1:68143
gccggacttgtggaggctttttaaaattgttacaaatatggggcctatgaaaagtcccggaaaaccaaaaagtgtcattcccaaatacatggatacaagagtggcaaagggatgaattcctgtctggcttgaaactattttcggctcgattatttgccttaaaatcactcctaaaaggtatacggcggttatgcctaaagctatttgaatgtttcctgtaataatgttccagccaataagcggaaacagaacaatgcccgttcccacgatgggcagtgcatcggcaattgcggcgataaacccgattagcactgcatattcacattttatgacgataagacccaaagttgtttcaatgaaggtgatggacataaggatgagctgtgcctttatgtatccggctattgttgaaatggcatcgcttttaatcccgataaaaccttgttttagatttacgggaagctgcctgtaaataaagtttctgatcttttttcggtcac
>NC_017304.1:69596
tatacaatataccgccagaaatcacagaaatccagtaattttgcatggtagtaacaattgcctgatttgtacaaatcaaaatattttaataaaattgccgatgtgctattataaaaaagtgagtaattaaaataggcatatgggtggtatataaaattttactgtggaatataaaaattatttaaaatggggttatacgaatgtttgctaggaatttcttcaaaggcggaacgaaagttcctcacttcaaaaatactgctgaatgtgaaactgtcaaaatgggggtccctgaaaaggtggtaattcccatgcttcagcatgtcggagcgccgtgtgaaccctgtgtaaagaaaggggatactgtccgggtgggacaggtgataggaaattctgataagtatatttcgtcacctatccattcaagcgtatccggaacggtaaacgatgtggctccgatgctttttgccggcgggatttacgttaccgcggtggaaattaag
>NC_017304.1:71211
cggcatctttggcaggagtctactttttcggtcccagaacgctgctggtaattttagtaagcattctggcctgcgtgttgtcagaatatctctcaggtaagctgatgaaaagaagcaacacaatttcagatttgagtgcggtggttacaggacttattttggcattaaaccttcctcccacagtacctctgtggatggttgtggtaggagcggttgtggcaatagttgtcataaaacagctgtttggaggaatgggacaaaatttcatcaatccggcattgggagcaagagtgtttttatttatatcctatgcaaatcgcatgaccaattgggtaataccgggtactgacgcagtgtcttcggcaactccccttgggttgcttaaggccgaagatgccgcacaagttgtccttccatcctacaaggaccttttctttggcaacattggaggatgtataggtgaagtttctgcagccgcccttttgataggtggaatatac
>NC_017304.1:85916
tattgcgtcaatatgtggaatgtttagtgcaatctttatggtaaggctgggactgaatccgtacctctccattatactggcttgccttttgggattggtttttggtgcgataaacggtttctttatttcttattttaagttgacgccgtttattgtgacattggctacaatggaaatttataaaggtattgtttatgttattaccaaaggtatgccgattaccggaatgccaaagtcagcacaacagtttgccaatggtgttatcggcggtatacttcccaatgttgttattatcatggttgttatctgcattttattaactatcctgctgaataaaacaaaaaccgggcgctatatttacgcactgggaggcaacagaaactgtgcaagaatagttggtattcccattgaaaggattgagcttcttgtatacagcctgagcggacttttggctgcaactgcaggtgtgttgatggcttgcaagctggcctccttccagg
>NC_017304.1:90651
atatttccatgagtatattgataattttttgatccccttctgaaaaagtatgctttgcagggtcaaaagtaaaatttttgccaaactccagaggtgtgtttgtgtatatgtggtctaaaaactccttcatattctttacaatgtacaatctgccgatgccaagtctaagttcgactgaggatatgtagctgctaaaataatcccggttgaattcatagctcacctcaatctgaacttcctgttttgtgtgttcgtccaataaaccgtcaaaaaaagcaaacaggtcctcaatggtatttttgccctgttttttggaatcgccgtaattgtcatatttgtagtatttatatttgagaagttcgctttgagccattttcattacagccacaatgtgcttgcatgcacctgaatagctgtagtaagcagggcatgtacactcatagtcgcagatatcgccgcattcgttaaaatatattgagacatcgtagtcttcggaacct
>NC_017304.1:91708
cgattgcggatgaaaagcctgtggcgtatttgtaaacgtagaagctggtgtaaaaatggggaattcttgcccattccatggatatttcctcgtccacatttacctcagcttcaaaatattttttgttaagatcatagtatatgttgcttaagatatccgctgtcaaaggttctccgtttttatgtttcatgtgtactgttttttcaaactcggcaaacataacctgcctgtaaacagtgccacggaactgttctagataatgattcagaagataggctttttccgttttgtctttcgttttgtcaagaaggtaattcataagcagggcttcgttcactgttgatgccacttctgcaacaaagattttatattccgaataaacatagggttgggttttgttggtgtaatacgaatggagagcatggcccatttcatgagctatggtgaacacgtcatttattgtgccctggtagtttaagaggacatatggatgcgttgtg
>NC_017304.1:98079
aaagtcaaatcggaagatatgatttttaagttgatttgatgaagttttttggggattattgaaatttgaaggaataggattttaatattaaaatataagtataaaatattatatttattaaaatacggagacgtatcgaagtggtcataacgagcctgactcgaaatcaggttgtcgcgcaagcggcacgtgagttcgaatctcaccgtctccgccacgaacctgtttgcgggaaatatccgcagacaggttctttattttatgttaaagattgaagaaacagtctggcagtatgtaaaagttccggaaggacaggaaattggacaggtggaaatcttgtttgaacggattgacaaaaaagttgtacaggaagaagagtcacacctccttaatatgaaacatagaatgatacaaaacaagaaataatgccataaaagccggaaaggaatggggaagagtgtataatacgaacaacaaatggccatatccttgtttttcaa
>NC_017304.1:98299
acctgtttgcgggaaatatccgcagacaggttctttattttatgttaaagattgaagaaacagtctggcagtatgtaaaagttccggaaggacaggaaattggacaggtggaaatcttgtttgaacggattgacaaaaaagttgtacaggaagaagagtcacacctccttaatatgaaacatagaatgatacaaaacaagaaataatgccataaaagccggaaaggaatggggaagagtgtataatacgaacaacaaatggccatatccttgtttttcaaacgcgccattatatacttcacatagtatgccacacggtatgtacggtgataaagtgtaccagtgcccgtattttctgaatattccaatgtataacttcagcctttgcagcccgtttttgcctcagtatggtccttgtacggagaaggcgaagccttgcgatgtgattaaattgaaggactatggtccagagccttttgtagtaaatattgaagaagctgc
>NC_017304.1:104169
acaccggtaccggaaccaatactgattccgactccaacgccaaccatgacaccgatgccgacaccgaccccaactcttgaggtcaaaagcgatccatacctttccgaccttgttgtgacaggagcaaagcttaaacctgcgtttgttccggatatactgaattacgaggcagtggcggaggaagatgtaaggtttgtgtgtattgttgcttatgcacgggatgacggagctgagattactttaaacggtgttcctgttaaaagcggaagtatatcccatgctgttgagcttaaggaaggaaaaaatgagctgattgttaaagttgtggcagaagatggaataacatcaagaacgcaccgaataagtgttttacttgaggcattgcaattgcctacaccaactcctgataaaagcggcaatccatttttctcgtcattggaggatttgcttaaggaaaatgaagtgagtccagacgggacaaagggtgggatatttgatga
>NC_017304.1:115992
gtggcgataataggctatggaagccagggacacgcacatgctcaaaacctgagggatagcggaatagatgtcgttgtcggtttgcctgagggttcaaaatcaagacagaaggctgttgaggatggcctgagagttgaaaatactgatgttgcggcaaagatggccgatgttgtaatgatgcttgttcctgaccagcttcagcaggatatctatgaaaacagcatcaagccgaatttggaggaaggaaatgttcttgcttttgcccacggctttgcaattcactttaaaaccattgttcctccaccggaagtcgatgttatcatgatagcaccaaaaggtcccggacatacggtaagaagccagtatgtggagggaaaaggtgttccgtctctgattgcggtttaccaggatgcttccggcaaagcaaaagattatgctcttgcatatgcggcaggaataggagcaggaagagccggaatccttgaaactaccttcaaaga
>NC_017304.1:122667
ttggaagacaattcttctgttatgtattatatttaacatccaaagggttcgaaacatttcttttataggtgttttgcaggctaaaacggtaaatagttttttaaaataataaacagccaattattggaataagcatttgtatatcttagagaacgtgtttgtatgctttttaattaatatttatatacaaaatccaagtaaacatataggaacaataatataacaacaaaatattcccagtagagaaagaacgggggtgcggattttgaatgtaatcatggccggaattgattataccctggcaccgatcgatatcagagaaaagttttcttttacaaagtccactttacaagctgtatacaatgacttgctaaagaatgaaaacattttcggcgctgtgattgtttcaacatgcaacagaacggagctgtacctttcatgcgaggaaggattgtatataaacccttttgagcttttatgcgacgctgcaaatttcgact
>NC_017304.1:125716
cggacatcgactatgaatctttagtgaagctaaaaggaactctcatctttatgatgtcggtggcctcatttccgcaaatagcacagggccttatagaagccggcatggaatccgatatggatgcggcagtgatagaaaacggcacaatgccaaaccaaagaaaatttgtttcaaagctttgtgacatcccgaaagttatcgcagaaaatcaggttaaatcccctgcaataatcatagtcggaaaggtatgttccctttctgaaaagcttgattggttttcaaaattgcctctttacggatgcaatgtattggtaacaggcccaaagaaaacatcggagagattggcaggcaaactccgagggctcggagcacatgtagttgaatatccttgcatagaaacagaaccactcgactttgacattgatatacgagagcatagctggataattttcacaagcagcctgggtgtaacaatattctttaaaaaactgtatgaaaac
>NC_017304.1:128306
aatggtcagaatggtaaacagcggtaccgaagcggtgatgagtgcaattcgtgttgcacggggttatacaaaaagggaaaaaattataaagtttgcaggctgctatcacggacatgcggacagcatgctggtcaaagtcggctcgggtgcgatgacaaacggaatccccaatagtgggggtgtaacggcaggtgccgcaaaggatacgctgatagcaaggtataatgatattgacagtgtgaagcttttgttcgaacagaacaagggcaatatagcggctgttatagttgagcctgtggcggccaatatgggagtcgttcctccgaaagacaatttccttgaagagctgcgaaaactgtgtgacaaggaagaggctttgctgatttttgacgaggtaataaccggattcaggctggctattggcggcgcacagcaatattttggcgttaacgcggatcttgtgacctatggaaaaatcatcggcgggggaatgcccgtgg
>NC_017304.1:131137
attcccctttgtagtaaggactgtacaaccagtgctggaaagttttgatgttgaagtggaggaagcggcggcatgccttggagccaccagatttcaaactttttgcagagttattctgccggaattgtttccggcgttgataacaggttttgcccttgcgttctcaagggccctgggcgaatatggttcagtggtttttatatccggaaacatgccgatgaaaacggaaataacaccgcttttgataagaacaaaactggaacagtatgattatgcaggaggtactgcggtggccgcagtcatgctggttatttcctttatcctgttgctgatgattaacgcattccagtggtgggcaggcagacacagatcaaggtaagtatctaaagtgagtatggaatgtaaagagttgcaggagtatttggcggcaactgacagacatatggcaaactgggagtgatttggatggcggggattgttcctgtgagaataaaaacggc
>NC_017304.1:131508
caaggtaagtatctaaagtgagtatggaatgtaaagagttgcaggagtatttggcggcaactgacagacatatggcaaactgggagtgatttggatggcggggattgttcctgtgagaataaaaacggcaaataaagtggaatatgcaaaaaagcgggcggtaaaagactcaaaaattgttcaggtggttttaacgacaatagcgatactattttttataataatgctcatagttccacttgtttcggtgttcgtaaaagcttttgaacagggagcgaatttgtattttgcttcaattaccgatccgatagcactaaaggccataaaacttaccctcataaccatagcaatcacggttccgattaacaccatatttggccttgcagctgcctgggcgattgcaaaatttaagtttaaaggaaaaaacatattgattacgattattgatttgcctttttccatatcgccggtggtggcgggattgatatttgttttgctct
>NC_017304.1:134210
aaatataatattccgtacaattccctgtacagcaagggttttcggagcattggatgccaaccatgcaccagggcggtaagacccggcgaggatgttcgcagcggcagatggtggtgggaagaccctgacaaaaaagagtgcgggctgcacgcaagagtgggacaggtgtaaatatggagcgtgtgattgggtgtacactgacaaaaaatacggattgtacgcaaaaaacaggtaaggtttgagttatggaacatgtgattggacgtacactgacaaaaaatgcaaattacacacaaaaacaggtaagttcttggttgtagagcgtgtgattggacgtacgttgctaaaaaagaatgctgattgcacacaagaataggatgggtcttaaatatagagtatgtgagaggacatatgatgacaaaagtaattcagcttgtacacaagatggggggaacggtatggatcatttggacaaattggaggcacaaagtatttacata
>NC_017304.1:135596
gatcatggaaaaagcaccgtcataggtagactgcttgcggataccggctctcttccggagggaaagcttgagtctgtcaaagagttttgcagaaagaatgccagaccttttgagtacgcgtttttgctggacgcattaaaggatgaacaggcgcagggcattaccatagatactgcaagatgttttttcaagacaaacaaaagggactacattattatcgacgcaccggggcatgttgagttcttaaagaacatggttacgggagcgtcccgggcggaagccgcccttttggtaatagacgcgaaggaaggtataaaggaaaattccaaacgccacggacatattgtttccatgctgggaatcaaacaagtggttgttttggtgaacaaaatggatttggtgggctttgacagggaagtttatgaagctattgtctcagagtttggcgagtttttgcaaaaggttaacataagaccaattaattatattccaataagtgc
>NC_017304.1:142737
caaaagaggacaaaattaaatttacagtttcgttttcacaaaaacgtacaggagtaatggcgtccaagtcagactgcacggtctgcagatattctttgatatcttccatgtttcctttggatgccatactctgaagaagagcaaaatgatgacgcatatcgtgtcggtaggatgcggtagttttttgcatctgccgtagtgattcaaattctttttgtgcctgcttaaactgggaatccaacatattcgaacagatagtaaaaagccggcatggcgccaaaaagcaggcaggaactgacagaacgttctatcagatgccgaactgatgtcactgcatattttcgaaggaaacagtatgttaaaaacgcggcggcaatatagctgacgtgatttatggaaacactgtcaaaaacttcgccaagggcggtaccgatccaacggggaggctgacagcacagaaaggatgcaagcacactggttagtgaaatcagccatggacg
>NC_017304.1:143274
tgggacagaagcggatacaatttaaatgtcacatcaatatcccatgcatttaagcatatgacctgcaaaaaaaataaaaccgtagttaggcagccgaccgcaatataatttttacgtgtgcgttccattccggcgaaactgaccgctgtcgccgtaccaaacaagatttctatcatttaattattactcctccatttgataattcaggtacttatgcttaatctcctttgcttttccctgggcaataggaacagaagtaagggtttgcagggtcacctgatgatttcctattgtgtttatatactgcatgttcacaagataagagcggtgggttttaataaaacacccttatttcaggagattattacagacggttgaaaaaggctccgtgcattccacaacttttccggatatcaagtgatacaacacacttcttccaatgacctctgcataaactatatttgaaactaatattttttagatgccgtcgcagctcttta
>NC_017304.1:144573
tatggaataccttgaatttgccgggctttaagaggaaagagccaagtattttaatgatgatatgcccgggtcaaaggtaacagatgacggctatgttcggggctattattttaagataccgaaagacgcaagcgacaggcggttgacgcaaataaatattaacggcggagactatcacgtttttgggatacgtttaggcgacagtgttgaacaagcggcagaaaagcttaaacaaaggggatataaaagaacaaagtcaatggaagatatatatcgtgaaggaattcatagaacaagattccaaaaggagcttgtcattattgacttacagacagagatgaactcccagattattaaaggaatttccgttctgactgactacccttgattcttgtgcaaagcaatttcataaagcaatattttataggatttggaaagtctcaccgcatggatgagacttttattttaaagcataattgaaatcaagcatgttataatga
>NC_017304.1:145822
ccccaatgggaagcaacagttctggattatgcttatgattatgtggattatatatcattgcatcagtattatgggaataaagaaaatgacacagctgattttttggcaaaatccgatgatttggatgattttatacgttctgtcattgccacttgtgattatataaaagcaaagaaaagaagcaagaaggatatatacctaagttttgatgaatggaatgtatggtatcactcaaataatgaagatgcaaacattatgcagaacgaaccatggagaatagcgcctcctttactggaggatatatatacgtttgaagatgcgttacttgtcggtttgatgctaattacccttatgaaacacgccgatagaataaaaattgcctgcctggcacagttgattaatgtaattgcgcctattgtgactgaaagaaatggcggggcggcttggaggcagaccatattttatccgtttatgcatgcttcaaaatatggcagaggaat
>NC_017304.1:155100
ttctgaagctattcataacatctccgttccagatttgcaccagactttgttttaagcagtccccaacaactattggtttttctacggtacaacacggtatgcattttccgtcaggatatatctgcaaactataaaatggttgcgggcaaatattggtattgggtacttggttaccgttcatcgtaacataaaattcattttggttaaaagtgtctgtataatttattttgtcaacaaatggacataaatgttctattgcaatgatatcacatatgtcaccaaacatattgaaaaattcttcttgctgaccgtcatccaatatttcatcgataactttaatatataactttgtatttcctctattatcataaaagtattttatgttattataaaattcatcaaaatcaatatctataccggcttctcttttatactgttcttcattaatgccctgaagggaaatacgcaatactgtaagcccggcatcaaccaattcatgt
>NC_017304.1:163796
tattttttgatagtgtcattgataaaattttgcttaatattatcagagtagttaaactcttcataagaaattattaatttgcccagtgttttagatactgtgtttgatttttgattattttcataaaaattgtctaaaatatctattttttcttcaaaatggttaacgattgtctgaagagtatcttgcataggcaaaacattgtagtagtggctttcttcttgtttggttaaatatattcgcttatctgttttatcatattgataggttgatataacgttccatcgccaggccgaaccgccatattggcttattgaaatagtaccgttatcaatatttgttgacacaattggtttgcctaaaagacctccatgggatgttatcaagccttcgacttctccatattttaggtatccatctttgcttccaaaaagaataagtgttactctgctattgccataagattcaatgccgtcctgaggagtatctatttcaaaagt
>NC_017304.1:170619
tgagcaaaagaattgaaattaaaagtataattaatagcttaagtttcataattcttcccctttaccataattaactcaatcctattaacaattcaaaataatatcgttgacatcaaatgcaccaggattggtgatatactgaattaaaaagtataaatatactttatggaaataaactttatatattttttaacttatccaagacatttgcgagctgtcgataatccacttgttattttctttttttagaacacatttaactccaacggcacctaatcccgaacggaacttggaacattcaataataatttcattgtctgatattttatcaactttttcaattcgtagaagaagcccgtccaaactgtttaaatcctttaccattcccttttcttttaaactttcaaatgattcgtccattatttcgacatcatattttttgaaatattctaatacagtttttttatctgcattagtagcattttctaacgtatgcgtat
>NC_017304.1:173345
tgagtctgggggatattgacaggggagcaacttctgttagaaaccgcttatttttcgaaagagttgatatcgttatcagggacattttgctcgaaaagctggatgcggatatcgaaagcatgcttgcatctatcagggagctcagagaaaaggccaattatcaggagcgggaggatgaattctttacggcaatcgaaccccgcatcctgtcgctgacaaaacgcatttcagcaaagtacgtcgatcgcgaacaaatagtgaatttttttgttaaacttgatgacaaaggatgctgggacaggctggatgaagagtgtaaaaacatgatgattacatccgagatagtttacagaactttgatttcaagagaggatgcggacagtcttgactattctccgtctatgattccccttaccaaggtgattgagtatcttcttaatgacatatacggtaaaataaaaggcaatattgtgtttgaagggcccggaatgaatatagat
>NC_017304.1:176418
ccttcagaatatcaacttttcggtctcggagggtgagttcataagcatagtgggaccaagcggctgcggtaaatcgacactgttgtcgcttattgcaggactcatggccccaaccacgggagagatattggtggacggcaaacctgtttcggagacttccgacaaggtgggatatatgctgcaaaaagaccatctttttgaatggaggactatttaccagaacgtgattttggggccggaaataaggagaacactgaaccaggaaacaaaggaatatgctttgaaacttttggctacatatggactgtatgaatttaaagataaatacccttctcagctttcggggggaatgaggcaaagagcggctcttataagaaccctcgtggcaaagccccagatactgctccttgatgaagcgttttcagcgttggattaccagacaagactggcagtgacggaagacatatactcaatcattaagaaagagaacaagactgcca
>NC_017304.1:177565
cgttgttgtgaccatacttgaggttttaaatggatttcttggcgtggacggtgacaaaatcaagcttgttaaaacctttggggcaaacaaggttcagatacttacaaaagttgttctcccgtcttcgctgccggttatggtaaatgccctgaaagtaagtgtcgggctttcatgggttggagttattgtgggagaatttttggtttcaaaagcagggctgggttacctgattgtctacggaggacaggtgttccagctggaccttgtgatggcaagtgttgttatacttgccgcagcggcatttctgatgtatcgggcggtggcgtggtttgaaaaactggttgtaaagaggaaataaacaaaatatgtaaacataaaagtgtaatatgaatggaggtgttaatatgaaaaaaaccatgaaaaaagctgctttgattttgattgcggcggcgatgttaatgatgtcctttgcgggctgcgccgaaagggattatactact
>NC_017304.1:179982
atataatggatattgcggcaaacagtgagacaagaaactggttttataacgctcttgtcaaaatgggaagaagtgaaatatatccggaagaatacaggaatcagaaatccttcgcagagtcaaacatggtggaatggcttgtctatcctaccgaattgggcaggatgccggatgaaatagaactgatgaatgtgtttgatattgatgaaaaggagtattatcttttccggttcagatgccaaagcagcgaacactggaaggaaaaaggatggatggcgggagtggccgggcctttcgacaaaagaaattccccgaccacattagccgagggacatactttcagccactttgaaaactgggaaagcaaacagccgagagagcattttgaatctattgtgggaagcggaaaagagttttggatggggctggtgcaggaataaagattcctgcgccggaagacgcctgtttctattattccttgaaatttttatacggatttt
>NC_017304.1:184677
gggatttgtatgataaacgcaagaattgtctacataaatgatatgcatgaagcaaaagaagaaatccgcaaaatcggtgtggatgcgtcagccataacatggctttcacccaaagcattgtccattgcaataaagcttgagaatgtaagctcttatgaggcaaacatactcaagcaggaaatgctggccaagggcggagatgccgccgtaaacagaggtgtggcaaatttcagcacggaaagctccgatgttctcctgatgggcacatacagccagtttaacaaacttgtgtacaagcttcgcatgcacggcggaagtttcaaggaaattaccgatgaaattcaaaggcttctggaaggtttggagaagggaaagccggagtattttgagtgcggcaagtatagactgcccataggagaaaaaacttatgtgatgggaatactcaatgttacaccggattctttctccgacggtggaaaatatcttgatattgacagtgc
>NC_017304.1:187570
caaggacggcggtatggaaatgtattaacgagttgaaaaaggaagggtatgttattgattcttcttcaaaaaagggctataaattatgttatgtgcctgatataattaactcatgggagataaaagaaggccttggcaccagaattatcggccaaaatattcactgcttttccgagattgattcaaccaacaactatgcgaaaacacttgctcaaaagggttgcgatgacggtacggttgttttggccgaacaccagacccagggacggggaaggcttggcagaagctgggattccatgggcggaaaaggaatatggatgtccattgtgcttcgaccggctgttggattggaggatgtgcagattatcactcttgctgccgctgtggcagtggttttggcattcaagaaagtaatgggcatagatgccgggataaagtggcccaacgatatagtgctggacggaaaaaaagtttgcggtatactcactgaaatgagcatg
>NC_017304.1:190550
gtcgggaatcatatacggatatgtgggtgaagttgattatatagtgcgtcgcatgaagaaagaaatgaaggaggacaatataaaagtcattgctaccggcggtcttgcgaggcttattgccagtgagtccgaaacaatagatgaaattaacggacttctcacgctggagggcctgagaattatatatgaaagaaacaagtagttttttataaaatcatgcatttaaagactattgaacgcatattcagaaacaccggtttgctttctggatatgcgttcaaaatatatcatgatgatatatcatgatgcaatcttttttcttgtaaaatcaagttgtaaagtgcgaaagtgcttatgataagaagcggaaatgtcggcattgcaaatctgccttcgccgccttccacaagagctatcaggaaagacacgccgacaatcaaaatatatgcaaaagcgaaaataagcagtgttttatggctgtccggcctgttttctctttt
>NC_017304.1:193010
tccgaatggtacagactgtcgggtccgtacagttataccggcacgaatgttacaaaccttgaactttacatagagggaccccagccgggtgtcagctactatgtggatgatgttacggtaactgaagtgggttccgccgcaacatggaaggaagaggcgaatgcaagaattgagcaaatcagaaaaagggatgcgaaaataaggattgtggattcaaacaataaacctgtttcgggagtaagcattgatgttcgccaggtaaagcatgaatttggttttggatcggctattaccatgaatggaatacatgatccccgttataccgagttcttcaaaaataattatgagtgggcggtatttgaaaatgaagcaaaatggtattccaacgaaagcagccagggcaacgtttcttacgccaatgcggactacttgtacaattggtgtgccgaaaacggcataaaggtaagaggccattgtatattctgggagcccgaagaatg
>NC_017304.1:194693
attatattaatatgtactatatattgtaagataattggtatgagaattgggggtatgatgatgaagaaatgtccaagttgcgggggcgaaaacaacgatttcaattcattctgcgaatggtgcggagggaaacttcctgaaagcgcagaagtgaagtcagagtatgttgacggaagcaatgacagttttaatccaaacccaaatataaattccggaatgaatacaaactacagttcaaattataactcaaacaccggcagaagcaactattattcagcggaaagcgacaatgcgggtattcaggcgttggtattcggtatattgtcgattttttgctgttccatcattttcggacctttggccatagttaagtcaaatgaatccgacagtacaatggcaaaggcaggaagaatcctgggtataattggtttggttttgtgggttctgggtattatattaagggtgattcttcgttgatttgattttttatattttgcatt
>NC_017304.1:209004
aacggagattttggagacgggaataaaggtaatcgaccttctggctccttacgccaagggagggaaaataggtctgtttggcggagcgggagtcggtaaaactgtgcttataatggagcttataagaaacattgcaacagagcatggcggatattccgtattcaccggagtaggtgaaagatcaagggaaggaaacgatctttggaatgaaatgaatgaatccggtgtaatagaaaaaaccgccctggtgttcgggcaaatgaatgaacctccgggttcaagaatgagagtggggcttacgggccttaccatggcagagtatttcagggacgaactgggccaggatgtacttcttttcattgacaatatattcaggttcatccaggcgggttccgaagtgtcggctcttttagggagaattccgtcagcagttgggtaccagcctactttggctacggaaatgggagccctgcaggaaagaataacttctaccaaaaaag
>NC_017304.1:212982
tgaaaatacgctgggacagtgtcatgggggcaaagtcgtttcgtataagctatcatacgcctgaaggactatctcagagtataagcagcaatgacagtgtaaatacatatacgataaccggtttggaaagcgattttatatatgacatccgtgtggaactgtttaacaacctggacgctaccggaagtgtaatagcggaaggtcttttgtttttccttccgcgcattacgttttttgcgtcaagagtggaacagaccagaactgccattcccggaggaggctatgaaattggtgacaagccgaggctgaatcttaagtggaggatgccaaaggtctggaatggcagcagtgttgttgatgccagcaccttaggtgcggtaaattacataaaaaacagcctgaacggcttgtacaacaatggattggacattacgagtctgaacttcagaataaacatttccaccagtgcagctactttaaacagtggttcttcccagtct
>NC_017304.1:229934
acggagtggtaaggcagggctatcttgaacagtcaaatgttaattccattaatgaaatgattaatatgattacaataatgcgttcttatgaggcaaatcaaaaaatccttcaggcccaggacggaacgcttgaaaaagcggtaaacgaaataggagttgtaagataggaggataaccattatgatgagagcactgtggaccgcggggtcgggaatgacggctcagcagctgaatgttgacgttatagcaaacaatctttcgaatgttaacaccaccgcatacaaaaaagaaagactggaatttaaggatatgctctatgacaccttgaacagggcatatatccttgacggagaaggaagaccggtaaatttgcaggtgggatatggaacggttcccatggccacactgaaaaacttccagagcggaaactttgagaagaccgacaatcctcttgatcttgccatagacggcgatggctttttcatggtgctcggtccaag
>NC_017304.1:233861
ttggaaagaggtgtcttgatgctgaccaatgttgaaattcagaatattataccccacaaatatccatttttgttgattgataaaatattagaagttgaacccggaaagagggcggtgggaataaaaaatgtcacaataaatgaacctttctttcagggccattttccgggaaacccaattatgccgggtgttcttatagttgaagccttggcacagaccgcatgtgttgcaggactgatgcttgaagagaacaaagggaaactgggtgtttttacaggtattgagtcgatgaagtttagaaggcaggtggttcccggagatacgttgaggcttgaggctgagtttctggcatttaaattgggaatgggtaaagcaaaggttgtcgccaccgtggacggagaagttgcagcggaaggtcagataaagtttgcaatgattgataccaataagaaggcttagctacctatgctgtttaatataaaaaagtccgagaaaaacac
>NC_017304.1:239816
actgccggggcggacagggtgctcacaatggatcttcatgcgcctcaattgcagggattttttgatatccctcttgatcatttgttgggaggtaatatacttgccaactatttcctggagaaatttggagacatgagcgatgtggttgtggtgtcgcctgacgtgggcagtgtttcaaggtcgagaaaatttgcccagaggctggacgttccgttggccattattgacaagagaagaccgaaagccaatgtttccgaaataatgaacattataggtgatgttgacaacaagagggtaatattggtggatgaccttattgatacgggaggaacaattgttaatgctgcaaatacccttatggaaataggagcaaaagaagtatacgcatgttgtactcacggtcttttgtccggtcctgcaattgacagaattaaagagtctccgatcaagcagcttgttacattaaatacgattccgctggatgaacgcaagagaattga
>NC_017304.1:242680
ttcgaatacccaggtatcggttttgtggtggtaagcggaaaggaactgtttggccaggagaaaaaaacaagaaggcataaatccgccaaggggaagaaaataagcgtatttaccgatttgaacgtgggtgactatgttgttcactatgttcatggtataggaaaatatataggaattgagcagctggtggtagagaatgtaaagaaagattatctcaaaattcagtacagtgacggagattatctttatgttcccacaaaccagcttgacctgatacaaaagtacataggttcggaagggaaaaccccgaagcttagcaaactgggaggaacggactgggcaaagacaagagccaggacaaaggaatcattaaaggagctggctcaggagcttattaatttatatgcccagagggaaatggcagaagggcatgcttttggaaaggataccgtatggcagaaacagtttgaggatctgtttccgtatcaggaaacggagga
>NC_017304.1:245402
ccaagcagcaaagaataccggcgttgaagtcatgtcagccgaagaaatgctgaaagatacctacggagttaccattcaggaatacaaagaaatcttgaaagatcttagattggttttgaagcttgtcgaagatgagcaaaaaaatatcaccattacagaggaagagttacgaaacaggtataacgaaaataaagacgtttttgacaaaataaccgtaagacacataatattttataccattaatccgaaaacagatgtttctttgtcggaagatgccaagaaaaaagcgtatgagaacgcaaagaaagctcttgaaagggcaaacaagggcgaggatatggaggcattggctctggagctttcagaggacagcggtgttgaaggaaacaaggggattcttgaaatcaattctcttaaggtgaatgaaccgaaactttcgaatcttgttaaatgggcttatgaacataaagttggagatacggacatagtggagacaggct
>NC_017304.1:246228
aaatcggcgcttttgctgcctggatataaaaaaatgttctaatgtctgcaatttacgatatggttcagttatattcaaaagcccgatatataaggcgaggtgctttatgactcaaatgcgtgatataacaaagatacagcaattagtaggcaatatcaccgaacaggatttaaaatatgtagagtgctatgtttcggaaaagtagggatatttatttccagtgtaggcatcgataaaaaatattttgaaaacatataccgaaaatatattcccggaaatcctgactttaaaaatgattggatacaatttgtcattagccatgaagttatggtatatataaagaaattcataaccgagtaccaggaaagaattattggatataaagatattttggaagccctttcagaaattatttgccattcactgataagaggcattgtcggtgtaaaaacggagaaaaatcttatatctgacaattttgaaattgaaaatataattga
>NC_017304.1:248122
attcccaaggggcctattttttttctcagcgttacaaacatcaatattgtgatgaatatgcctactatgctggttgccagtgccagacccccgattcccatgtatcgggacaaaattatattcaaaacaatattgagcgccatgccgatacctgcgttaattgttggggttttagtgtctttgacagagtaaaacactcttgaaagaacatccctgattccaaatgccagcatacctatggaataatagaacagggatacggaagtcatatctaccgcggttttgtcaaatgctcccctgccaaacaacaatgcaactatttcttttgaaaaaatcatggcacctacagacagcggcactaatagcaatgttactccgataattgattccgacaatacttttttaagttctttcatattattttcagctgccagtttggatattgcgggatacattaccgcaatcactgaaaccacaaagactccctggacaaaattgtt
>NC_017304.1:249766
gggtatgtctcttctgaatccggtaaaatgcacaaattcctccacgcccaaatcttttgcaagtgttttgcaagcttccagcttctctccgtctccgactattacgactttgaaatttgatgttttcttaagaatatgtgggatagcttttataagaacttcctgccccttgttgtaattgactcttcccacagtaccgacaagaacagtgtcttttgaaacgccaatttcgtctctgaaagcgtttttgttccattttgacacgtcaaatttcccaatatccactccattataggtatttataattctgttctcttttacacccgctttaatcagcatttgtctggtaaaatcggacacggcaaaaaaagtggcgggataaagtctgtatataaagttcctccactgatagcctttccggatttccattcctctgacactatgggtgattgccactttcctgtttatggtttttgacgccagatatgcggtaaatgccg
>NC_017304.1:250485
ccaggctctgcgttccagggccgttatccctgaattcggatctgatttgcagtattgtcagcctttttttcacggattttcacttcctctccggtcagtttgtaaattcccgcatttaaccccgcaattatataaaaaagcatggcaggtttgctgttgaaaagaggattgttgaccatacagtatataattgtgaagacaaaaaacattattgaggagagcgcgatgcattttcttatttcgttttttgttcttttaaaaacataaatggagtagtatatatttatggcaaacataaaaagatagagaatcaatcctgtaactcccatttcactacccgtctgaagataaaaattgtgggcgtggggataggtatttatggattgcatatattccggcagcaaataataatacctccagttgtcaattccaactcccaccaaaggatgctctttaatcatctgtatgcttgcactccagatggcgagcctttctatatt
>NC_017304.1:252940
cggtttataatgcgcccgtcggtgtcggcattggttttggtaaatatgaaattcatattcttatatgccttgcatgcttcaagcaaagcagtaatgtgcttttcggaagtgttttcttccagggttaccggatgaaaacatgccattgcataaggcttacttaaatctatctttaattctttttccaattcatcttttgacaggagtttttcatttaatatattttctatgccaatggcccccacattgaacacccggtcgggatgttcccccagttgtatgactcttttccggtaagtttccgtacttgtaaaatgaagatagctcagtttggttatggcatggcggattgactcgtcaacagccccttccgtcgattcgccgccgtaaagatgggcaatgggaattctttgatttaccgccgccatggaaactgcaagggtttcatatctgtctccaaggacaatcaacaaatcgggattaatccttttaaaataatc
>NC_017304.1:257892
gacgtaattaaagtctctcgtgggagttaatgaaccaagcctgatttcttcttttcccgaaaggagctgggttatgattgtcgggatgacagcccgggcggattgtcttggtccgtatgtattaaacggccttactattgttattggtatgttaaagctcctgtaaaaagattcggccagcctgtcggcgcctatttttgtcgcagaatacggggactgtccctgataagggtgatgttcgtctatgggaacatattgagccgttccgtatacttctgacgtagaggtaatgaacactcttgacgtgtcaaggattctggctgcctgaagcacgtttaaggtacctttgatgttggtgtccacatatgcttccggtgagtgataactaaagggaatggacactaaggcggcaaggtggaaaaccttgtcaattcctttcattgcttctaaaacaccgttggaatccctgatgtctccggcaaatacctctacttctttca
>NC_017304.1:258944
gttgggatgggttttccatatacccatgaagtttggtcttttttgcataagcttaataaattcgaccaggatatcctctctgtaagctatattgggctgggagaaaaaagaaataaccttgtcgaatttatcaagattgtacctctttataaaatcctcaaaatgcttttcggtgtaagtcggttcaatatttggctgccctgtgacgactacgtcccgttcattcaggttttcattgcaggaaagtatgtttgctttggcataatcgtttaacacacaaaccgttgctttgtatggaattttcaaattttctcccagaaggtcaactatacgtaccacttttacatccattttattggcgctgaaggctgcagctttttcagctcttttcccgctggtaaccacaattacgtccggtttttcaaagcttaatatcctttccattaaatttatggggaaaaaacagcttctgccgcgctctctgaaaagttttaatgctt
>NC_017304.1:261350
acacaggaattttttattttatcaacgagcatttttaaattcatcttgttttgcaggaaaaactcctcactttttaaggaaagctcagcttcatattttcttatatctgcgatgccgtctttgaacgtttgatttatactgtcaagattggcaaactcttttacattgcaaaagcttcttgaaaggatgaccatggaagagcccaatctgtaatgttcggcaagtatgttttccgccggcagaagacctgttccaagccgggcaatgcctccaaatccgtagggaatggatttttgttttatttttttgcaaagcatttcgactgtgccgtcaaccaaaggttcaaacataaatttcattctataacctaagtgcaagtcattaagtcctatatgtatataatctattccgctttcgccaaggattgaatcaatattgcggacagcttccggagtttccaccaaaagcatggcttttgccctgccgttgacatgaccaat
>NC_017304.1:265227
aaagattacagagagcttataaaaagcaagctcattgtcaaaactgcgttggaagaactggaaataaccgatatgtctcctgaacgattggctgcaaatatcaccgtggactcaaaaaatgacaccaggatattggaagtaaaggtaagagacacttcccccgaaagaagcatgcaactttcaaacaagatttgcgaagtgtttgtaagagagtccgtaaacatcacaaaaacagccaacgtaagcattgttgacgccgctgaagtcccaaaaggtccggtggagcccaaacccatgttttatgcgttagtagcgtttttagtaagcctttgtgcaaccataggtgcgttttacctgtttgaattattgaacgagaccatcaaaaattctgaggacgtggcaacatatctggaactgaacgtgcttgggaccatacctttgtttaacatcaagtaggggggatggcagttgtcggaaatcagctatgtaattaaatatga
>NC_017304.1:267819
attgtaaaagcacctgaagaaaaacctataagcattttagccgacgaatcaggtgaaaaatactattcacaagtagttactccgattatttcagaaggcgacccgattggggcggtaatattcctgtcaacggatcctgatgttcgcatgggtgaagttgaggcaaaactcgctcagtcggctgcaggtttcctgggaaagcagatggagcaataattggcagcgtaaaggtataggtactttggtactgttcgacaaagaggtaaatatggaatggtttacattcttaaaaataacaggtaaccgttgaggattgcctgttattttttaaggttatttttatttttagaatctatgatcttatatatttgtggcaattgctgaacgcatttgatataattatttggtaaactgatacaatcaagtactgccagggagatgatgatatgataaaagaaaaatatacctttgatgatttagttgaaattatgaaaattttg
>NC_017304.1:270339
tgttctcggaggcatgattgtagcatttgtatatgatattttcagggtcagaaggaaggcaataaaatcaagcaacctcattgtatattttgaagattttatttactggattattgttgcattaattctttttgccattatttacaggagcaatgagggcgaactgagaggatatctcatgttgggagtggccattggcattatattgtatgctttgcttttaagcagaatagtcatggccgtattcctgttcgttattaaaacagtatataaagtggctgttgccgttttcggcatcttgctgattccgattaggataatccttaaaattttgggcataccggtaaaaaaagcatgcaaaattgtcacccggggtgcaagaaagataaaaggagccggcaggagaaagttgagcaaaataaaagtatcgggcagaatatttaataacattaggaaaaaaatatagggaaggaggatttttctaatacatgtagaattat
>NC_017304.1:277762
gaaggaatctacaacagtcattttattctgagtcagagtacctgtcttgtcggagcaaataatttgtgtacagcctaatgtctcaactgcggtaagtcttcggattatcgcattgcgtttggacatttttgtgacaccgatggaaagaacaatggtaacaaccgctaccaaaccttcagggattgcagcaacggccagactgattgccagcaaaaacatttccagaacgttgtttcctgaaaaacctccgttctttaatacgccaaagacaaatatgaatatgcaaattcccagtacagctatgctaagcactttgctcagttcggcaagtttcttttgcagaggtgttttttcctcttccgtgccggaaataatatttgcaattttacccatttccgttgacattccggtatttaccacaataccttcaccgcggccgtatacaacattggtacccatgtaagccatgttgcggcggtcaccgagaggaatgtctttat
>NC_017304.1:278924
cgcgttgtcttttaattaacaattgtctttacaaataatttatcatggaataagatttaaagaaaccaatatttttaactaagtgtccggtttttacacagatcgctcaaagtgtgtaaatttcggacagattatgataaatgtccgtatatgaggtgattaatgatggcaaaacctgagcttaccaaacagctgatagcgcaaacgttaaagaaactcatgttgaataccccgctggacaaaataagtgttcaggaaattgtagatgcgtgcggccttaatcgaaaaactttttattatcattttcgggataaacaggatttggtttgttggatttttgataccgagtttgcaagtcttacggatgccaatcataacaattcggtactggatgaacttgtggagcatttgtataaaaacagggacttttatgttgctgctcttacttcaaacgttcaaaacaatcttagtgaacattttttcaggattatatacgaatc
>NC_017304.1:283653
taagtagaccggataatgtgactgtaactttatttagacctgttgatggcggagcttattggcttgaacaaattagactttatggaggtggttcgattgtcttctgaggtaactaaaaaatatccatgtccttgttgtggatataaaacatttatttctcctcctccgaatacatttgatatttgtccggtatgttattgggaagatgacggtgtgcagtatgcgaaacctgattatgcaaatggtgcgaacaaaattagtttgaatgaagcaaaggctaattttgtcaaatacggagcaatattaaaagaatattcaaacaagacaagaaaacctttgaatgatgagatgtaaaatgtatcaaagtccagactgtagcaatgaagtgttttctgtcaagtagacagtgcaatgaataagaaattaattataaggtcaaccagtgattttggttggcgtcatttatcggtatgtattgaaaaaattcagcagcatacaag
>NC_017304.1:290278
gaaaagtgaaaactgatataacaatacctggtattatcagcataagatcaattctcctttgaaacctgttttctccattccaattcaccgttgaatatggaagtgagcaagttaatcgtgtaattatctttatatgcaccgttttttaaagcttcaaacatctcatccctttctttgggcatgttgttgtagtggtatgccagagccatgttggctatcgaaaggggattcgttttgtcaagattgtatgtttggattgcaagttccaaccctttcttgacatctccaagtttgagttcggctcttacaagatttcccaaagcggcagtgttttgccggttgtcagccaaaactctgttgcagtgttccacagatttgttatagtctcccttttcacagtatatttcagcaagaagaaggtgagcgaaatagaaatcttcatattttgcaagaatgtcatttgcaagcttttcagcttcatcatactctttaagttcaac
>NC_017304.1:293081
tattgccttttcatattttccaagttcatttagacagtaaccttttgaagttatggcatctaagtcgtcggggtcaatttccagtactttgtccaaaagttctatggcctcttctgttttgcccattttgaaaactgcaatggacttgttgtagtaggcattggtataggttggactaagttctattgctttatcatagcattcgatggcttcatccaattttcccagagcgtcaagggcaaaacctttgtttgagtaggcaacaccgctgcgtggattaagtttgagtgccttttcggcatattgaattgcttcctcaaatctgccgagattgtttaagccatatgccacatcattttgataggcactgttttttggtttcaattccgctgcttttttaaaattttcaagagattcctcatacctctcaagactggctaaagtggtgcctttggcattataggcttttgccaaatctttgttgatttcaatggctttgt
>NC_017304.1:294197
ggcggcgtagctcagttggcaagagcatacggttcatacccgtagtgtcgttggttcgaatccgaccgccgctaccataatgtggcccattggtcaagcggttaagacaccgccctttcacggcggtaacaggggttcgagtcccctatgggtcaccacttttacgggcgcttagctcagctgggagagcatctgccttacaagcagggggtcataggttcgagccctatagtgcccaccagaacggttgtacgttatcgtacagccgtttttgcctttttatgcatcaaaacggcgggaattcattacagaaataaaaaatgccgtgataaaagatttccgttaggaaaattattttgttaagacagaaagtttttgataaaaagtttttgacgaaatcctacataattatcgagaaaattcactttgatgaaaagtttcatttatttttctgaaagttcatccaatgtaatccccggttgtgttttgaaagtaactgt
>NC_017304.1:295232
tttgtaagtgctgctgttccccagattataatggcgtggctgcagggatttttaatgtatgatgttttaatggcactgcttaacagtgtgctggtattttcaatgatatacatattcaggcgcggcatgcctttaatagaaggaacaaagaaaaaaggtgtcattggcaatgaagaaatgataagtgttgcaatgatggcggccatttccctgtcgggattggggggaataaatatttttggcacatctgttcttaatgcattgggtattctggcggtaatgctcttaagcttcaaagccggcccgggagtgggagcggctgtcggagtgattgtgggtttggtaatcaatttaagcggacctgcaacaccactggttataggttcctatgctttctgcggtttgatggccggtttgttcagaaatatcggcaaaatgggaacagctgtgggttttatacttgccaatgcagtgctgactttatatataaacggttcaac
>NC_017304.1:300704
atcatataggtcattcttaataatacttaaggagtagataaaatggtaacaattcctttcttgaaaaccaaccttctgagtattgacatcggttttaggaacataaaaattgttgaagtggagctaggcaggaataatgagatttttattaaaaatttcggtatagcttctactccaaaagggtctatcaaaaacggggctattaaagatgtcaagagtgttaccaacgagataaggaaggtaatggagaacataaacacaaaggcaaagaatgcaaagattgttatgtcaggtacgaatattatttcccgtgtttttgttgttgaaaagatccccggggaagatatgaatcatcttgtcagaacgactatttcccaaagtatgccgatagaccttgatgcccatcagatagattacaaggtgttgcaggaattcagagaggatggaattgataaaataaaggtatttgttaccgctgttttaaaaagtattatacaaag
>NC_017304.1:303251
tccaaaaaaggctttatgagaaagcgagttatagttaaggagattgtaaaaatatcaattcctgtgtctttcaacaggtttatcacttccatcatgtccactgtagagtttattttaatcccgagaatgcttgttttggggggcatgacctatcaaaacagcatacaggaatatggcaaacttacgggaatggccatgccgctggttttctttccgtcccttgtgacatcagctctggcgacgactcttgttccggcgatttcggaagcaatgtccgtaaaaagatacaaaacggtcaattacagaatgtcaaaatcaatacaacttacatttataatgggttttatattttcagccatttttatgctctttcccgatacaataggggatttaatttacaggaaggaaaatatcgggcatatattgtatcttctctcctttaccggaatattcatttatcttcagcagaccctcctgggcataatgaacggccttgggaa
>NC_017304.1:311019
taccattttcagagccgcacaggatacttcaacccagaccagggtcaagattttgcagactgtggaaccaatgttcaaacactatatgctgtcgggggttggcctgggttcggacatattcaggcaactgattcagaattacaaactgtatacaaaagcagttccgcctcatacccatattctgtatttgcagatatggattgaaatggggcttgccggatttgtcactttcatgtggtatatttacagaacaataaagaattctgttattggtatatataattcaagcctgacgcttaaaaccatacttgccgcagggacggcagctttgtgcgggattttggtgacgtcgctggtggagtacagctggtattatccaagagtgatggttatgttctgggtgcttttggggataattgccgcagcgacatatttggctgagttaaagaacagaaggctctcggagatggactgaggaaatggattaataaaaacataca
>NC_017304.1:318051
cgataagcatttgagttttgccgattattccaagcatttctgaaacagtaggtttattggttattacaaagcttttgtttttcattttcgaagttatattttgaattattgcaaggtcttccggatagtgcattgctataaaaaggggtttcataccgtatttttcgactatataatccgcaagttccgcaattgtggtctcatatttttcatgttcgccccattttctcacggatatgccgacaagttgttcgttcgggtcaattccctcatctatgagaagctgatttacacgctcgattttttcgggtattatggtaaaagccgggtcggcagttaccttaatcctgggactttgaattttaagattgtttaattcttcataggacaacttttctctcaaagtgatgacatccacccggtttacaattttctttgtaagcttccggtttttttccttgttcaaaggccctatgccgttggcgtaaatcatcaccttc
>NC_017304.1:324579
gtgctcagaccgaggaaaaggaggttgaggaataatgtgggctgtttataaaaaagaacttaaaacatatttctattctccgttggcatatgttttgtccggaatatttgtattggttttcggaatatactttttaactcagacaatgtccaaagtgggacagggtattgcccagtttgtgtttggtggacagctttattttgcaagtttttggcttgtcatgttgattcccatattgacaatgagagtgtttgctgaagagagaagaaacggaacggaagttttgttgatgacttcaccggtgagtgttcctcaaatagtaataggaaaatttcttgcagcatttaccgtatttttaaccatgacggcgctgacggcaattttccctattataatatccataaaaggtgagctggttctttcagccgcattatccagttatctcggctttatattgttgggagcttcgtttgtggcttttggactttttacttcttcca
>NC_017304.1:325008
attatccagttatctcggctttatattgttgggagcttcgtttgtggcttttggactttttacttcttccataacggagagtcagataatagccgcagtgctgggaaccgtaacgctgttctttatactgcttatagaccagttaaaaactttggtttccggatttttactaaaagtaataaatcagttgtcgctgtatgagcattacaagcagtttgtccagagtgtaatcagtttgaacgatatagtgttctttttaagtataacggcaatgttccttttgcttgtgatgatagttatagaaaaaaggcgctggagtcaggggtgataagtgatgaaaaagggttttaaatatagtaagaattttaaatatggcatggtttttactgttatggcggctcttgttgtcggaataacgatattggtgaatgcttttgtttcagctcttaatataagatgggacgtgtctcagaacaagatgtattccattggtgagcaga
>NC_017304.1:327045
tgcgatctttatgcttccaaagaggtggaaagcgatccgaagaatcttggacagtatggtcttgacaatcctgtaacggtaacgctgaaattttcggacggtacggttgcggaaatagaagtgggtgatcaaacacctacaggaagcggatactatataagagaaaaagggaaaaacaaagtatatacaattgcctattacgcaggaaacatactcaaggcaaacgaaaacagcatccggaacaggtttgttcttgatgtcacatcacaggatgtaacggagctggctgtaacaaagaagggaaaacggtcctttaaacttgtaaagtcggatgacaagggatggcatatgacagagcccatagaggcaaacgccaacatggtcaggctgaatacggccctggaggcgcttgtgagggcggaagttatagattatattgagaaggatgttaaagacctttcaaaatacgggcttgacaatccgtcctatgttgttgaagc
>NC_017304.1:330921
catgaggctttaagtcttccgtttgatgcagcggcaaaggctacagcccaatcggttgttgacggcttgagcctgcccggatttatgaagggcatgataaaaaacagcttgctcaagagtttgcccagccttacggagctgattgatgtttcaaccattatggattccttaagcgacgttcttgcccatatgatagtcgatattataagtctcatagttatgtttgtggcggtaagagtgggattgtttgttcttgagcgtgtgctgaaaggtgtcacttctcttccgatcgtaaaacaggcggacaaagcgggaggatttattttgggcgcactggaaggactcttaacggtttatatagtttttgcgatactgattatgtttagcgcgtcaccgaaatttcagggagtgtttgaggcaattgaaagttccactgtcgcaaaagtactgtaccacaacaattttatagtggactggatgttcccgaaagacgtcatagt
>NC_017304.1:331849
aagattgccgaagctgtaaaggcaggtatcagaatggcaggaggtactcctgttgagttcggtgcaatcggtgtgtgtgacgggatagcgatgggtcatacgggaatgaaatattccctggccacaagggagcttatagccgactcctgcgaggcaatggcgttggcccacagctttgacggaatggttttcatacccaattgtgacaagatagtgccgggaatgctgatggcagctgcaagaataaatgttcccgccattgtggtaagcggaggtcccatgctgtctttaaggcataatgacaaaaacctggatttaaacagcgtgtttgaagctgtaggggcatacaaggcgggaaagatgacggagaaagaagtttgggagtatgaggaaaaagcttgtcccggctgcggttcctgttccggtatgtttaccgccaactccatgaactgcctcactgaggttttgggaatgggtcttccgggcaacggaacggtccc
>NC_017304.1:335327
ttaaatatatttgatttttaggacaaaccttggaggtgtgaaaggtgagagtaaaaattacattggcttgtggagagtgcaaacagagaaactataatacaatgaaaaacaagaaaaacgacccggacagactcgaaatgagaaaatattgcaggttctgccagaagcatactatgcataaagaaacaaaataataaaaaagagggaataatatcggcagctgggggaagacttctgatgtgctgacagaacaaaaaattttaaaaatggagatgtgttcgtatggctgaggaagtgaaagtctctaaggttgaaaaaaagaaagaaggttttttaaagagagccgcggggaaattttcaaaatactttaaggacgttaaaaacgagcttaaaagggttatttggcctacaaggtcacagcttataaacaataccatcacggttttgattttgtgctttattgtcggagtgttgatatggctgtttgacctgggatttgg
>NC_017304.1:336789
acgaaaactccgccggcgtcagtgcttattaaaagagcatgcaagatagaaaaaggatccggtagaccgaacagggaaaaagttgccaagatttcgaaagaggaagtaagaaaaatagctgaaatgaaaatgcccgaccttaatgcagcaagccttgaggctgccatgagcatgattgcaggtactgcaagaagcatgggcgttgttgttgaggactaagttgaaggtttaaagcaaagttttcatgttgttctaaagtagaaggtgggaggaaacgtaagtttccgagaaaaattaccacgtaaggagagtgaattggatgaaaagaggcaagaaatatcaggaaagtgtaaaattggttgataaaacaaagctgtatgatcctgtagaggcaatggaacttgtgcaaaagacagccaaggcaaagtttgatgaaactgtggaggcacatatcagactcggtgttgactcaagacatgccgatcagcaggtaagaggcg
>NC_017304.1:339808
aatacagtgtggatgaatgtaaagaaagagacgcgacttatgctgcacccttaaaagtaaaggtgcgtcttatcaacaaggaaacgggcgaagttaaagaacaggaaatttttatgggtgatttcccactgatgactgaaacgggaacttttattattaatggagctgagagggttatagtcagtcagcttgtaagatcacccggaatttactatgcaatgaagattgataaagcaggaaaacagttgttttcaaatacagttattccaaacagaggagcatggcttgaatatgaaaccgattcaaacgacgttttgtcggtgcgtatagacagaaccaggaagctgcctctgacggtattggtaagagcactgggatatggaacggatcttgagattaccgagctttttggcgaggatgaaagaatacttgcgacaatacagaaagacagtaccaagacagaagaggaaggacttcttgagatatacaaaaggctcaga
>NC_017304.1:350458
cagggtaggggcgtattctcaatggaaataagccattttgaggaagtgccgaaaaacattcaggagcagataataagtggaagagctaaaaataacagtagcgatgaataatgaatgagtaatggtaaattgatgtgtaattatattgtgaaataataaatgattaaaaaaattaattattataaaaaaatcagttggtgaactgaaaaaaggaggagaattaataatgtcaaaagctaaatttgaaagaacaaaaccccacgttaatatcggaacgattggtcacgttgaccatggtaagacatcattgactgcggctataacaaaagttttaggtttccagggtaaggcaaactatacttcttatgaaaacatcgacaaagctccggaagaaagagaaagaggtattacaatatcaacttcacacgttgagtatgaaactgataacagacactatgctcacgttgactgccctggtcatgccgactacgttaagaaca
>NC_017304.1:352707
aaaagcattatcttccgaaagaaaggaaggaattttatgaattgtgaaaaatataaagactatattatgaagcatatggacaaaactataacagagatggagcagattgagctggatgaacacttaaaacggtgcagtgaatgcagattggagtatgacgaattaaaaaacattgtatcggttcttgaggaaagaagctgtgttgaaccacctgctgattttgaaaacatggttatgaaaaaaataaatgttcttgacatttatcataaaaaacagcgtaaaaagagaattttaatatacggctttgcgtttattttcgcatttatgaccgtattgctgatgtttgcagctttgtgcagggagagtattcttggtttgctgcttgccgcaggtgtgtcggaatcgctgtcctacgctgtttatggatttcttacgcgtatggatttgttccttgcttatatggcttatgtgtccggaagcggaaagatggcgttttcaga
>NC_017304.1:355169
cttcgaaggtgaacccgtttcggctgggacgaagatgggtaaaatatttattgtaaaggaatctgatatcaagataaacgagggcttgatagatgaatccgaagtggaagaccagataacaaaccttgaagtggcgatatgcagaacctttatagaaatttatgatttaaatgacggttttaaaggaatactcagtgaagaggagaaccggatttttgagttttataaagaaatacttgatgaccaaacgttctttgaggaaattaaaagtttgataaaaaatgaaagatacagtgccgaaaaagcaatatacacatgtataaacaagtatatagatgagatatccaaaagcaataatgaatatataaagcagcggatttttgaccttaacgacattgccaaaagacttgtcaggaacatttctgtcagcgtggccgacgaaaatggcttgaaaatcaatgaaataaacagcgaacagattatggtgctcaaagaactta
>NC_017304.1:358337
ggcgcaggatttggaacgcttccggatgttttgcttgtggacgggggaaccgggcatgtgaatgctgtgcgcagcgtgttggaggaacttgattttaacattcccgtatatggaatggtaaaggacgataaccacagaacgagaggactggtcacgggagaacgtgaatttgatttgtcaaaggacattgtgctgctaaggtttgtgacggccattcaggacgaagcccacagatttgctttggaatataacagaaagctcagagcaaaaaggtacagcggctctgtgcttgacaatatagaaggagtgggaccaaagcgcaaaaaagaattgatcaggcattttggttcggttaaagccataaaagaggctgagccgggcgaaattgcgaaagttaaaggaatcagcagggatttggcacaaaaaatatatgattatttcagacaacaggagtaagggtagatggcagtatttgcaatttccgacctgcatttggcata
>NC_017304.1:360856
ttaatgaagaggcagaaaaaattgccaagagttataatatggaacatgaagattttaagaaacatttgagagatgacgatatagaatatatcaaggcaacaatattattcaaaaaagcagttgactttttagttcaaaatgcaaaaatattataaagacagtttattttactgccaatgtggcaaaacatatataagacttgaaattgacagggaggcgttattatgagtttggtaccgatagtagtagaacagacaaaccgtggtgaacgctcatacgatatttattcaaggcttttaaaagacagaataatagttttaagcgatgaaataaacgatgtaacagcaagccttgttgttgcccagatgttgtttttggaagcggaagatccagacaaggatatacagttgtatataaatagtcctggtggttctgtaaccgcaggatttgccatatatgataccatgcagtatgttaaaccggatgtctctaccatctgt
>NC_017304.1:364035
aaacgccgcgcaaaagggcggatttgccatggaggaaggatgtgccgaactggtggcaaagtacgcccagaatggaagagaagccgtacatatagtccagattgcaggcggagtggcaattgtagagggcaggaggctcatagaaaggaaagatattgaatgggttatagaatttggccattacagtccgcgtattgacaaaaaagtgacaaaaggcgagcaggttggatgtataaacgggcttgcggtgtttggcaactcaaccggtacggtaattgagatagaagcctgtgccacaagaactgtcagcggagagggtaccatcaaaatatccggaatagtcgaagaagaggaaatggacggcagagggcacagactcagaagaacaagttcggcaagggcttcggttgataatgtcctcacggttttgaagaggtttttgggtgttaattatgaggattatgacattcatctgaattttccgggcggtgtgcctgtag
>NC_017304.1:367623
acagtaaatgaataataagatgggagggaatttaaaacagaacaactgaaggttaaattttcatatagatattagaaaagcagcaataggattatggaaaataaagatttcagcaaacttccttttttactcttttaacaaacttggagcagacctttttgtttttgccgtcatatttgcgcaccgtaaacagctcgcatatgccaaaagctctatcttccacattggaagtatcgaaaataataaagtgttcgcagtctatgcaggtatgtatttttcgctttatagagctgaaagagggcataaatctatgtttggaacagacgtaatccgatgatactattcccttttcaatgcataatatatcattgtttatatttattgcggtccctttaagacaattgctgcatgttctttttacttttttcttcaaagtttactcctcccaaaaaaatgttaactgaaatctactgttaattttacaaaccggctttaagcta
>NC_017304.1:369231
cctaaaattattgaaaaccttaatcgtatgggatttgacattactattgacgaggttgtggccgaggctcagggaagagtggtggcaaggccgcacatagcaagcgtaatggtcaagaaaggctatgtggaaagtgtcgcggaagcttttgaaaagtaccttgccaacggtaagcctgcctatgtgaaaagggagacactgactccggaagaaggcataaaggtgataagggatgcgggaggaattcctgttctggcccatcccatttatctggggcttaccctggaagagcttgacgaacttgttgcccggctggttgcggcaggtttaaaaggaattgaggcatattacgtggataacactattttcgataccataaatcttttaaagctggctgcaaagtatgatattgttgtcacgggaggaagcgattttcatggcaggtttaagcccgatatcagcataggaaagggcaggggaaatttgaaagtgccctatga
>NC_017304.1:374135
gtaacatttccgccaacagcaatgctgagcagtcgaaagaaattgttgtatatataacaaaaactggagagaaataccatacaggcggttgcagttatctgaggaaaagcagtatccctgtaaagttgtccgatgcaaaaaacagaggatatacaccttgcagcaggtgtaatccgccaagataggaggataattatgagattaattgtggatagatttgaaggcgattttgccgtatgtgaaaatgagaacaaagaaatgatcaatgtttgcaggtcagaacttccggcagatgtaaaagagggagatgttctgctgaaaatgaatgacaaatatgtaattgacactgcggcaacagaggaaagaaagaaaaaaatatcaagaatgatggatgagctttgggaataattttagagcgcaaatattttgacaggagattatttttttcatatcataaatttataaagttgttggtaaaaaattaaaacggtgagataaag
>NC_017304.1:376407
ttaatggggtgttttgtcctttttcgcctaatttttttattttgtgaggtctagcccgtccggcaatgaggacgagcccttaagggcggtgggggtgaatgcttttaaatatacttctccaacctgactggatactgaatcatcagttgacttagtaccttatcccaattcttatacctttgtgtccacttctttactacattcattgacgctaaataaagcatcttttccagtgaactgtcattcggaaacattgtttttgttttcgatacttttcgaaactgtcgatgtagtccttcaatgatatttgtagtgtaaattattcttcttatttcccctggaaatttatagaatggacttatcacatcccagttgtcacaatgggtgtttttttgtgcttacataaaaattgacaaaagtttcaacggaaaatatggagggggctgttttgaaaaaacttagaatatatgataatatgataattacgtacatatagatat
>NC_017304.1:378008
gaacatcatttcactggcaggtattcgcggagccgctgctattgccttcgcaatcatggctgtaaacagtccggcggttttatctgttgatgtttatcatattgtgtttggtatatgtgtgctttcatccttgattcaaggcagtttaatgccgtttgcggcaaaacggttggatatgctggaccccggggatacggttttaaagactttcaactattatcaggacaaatcggaaattggctttttggaaacaagaatcggtccgaacagcagcttgattggtaaaaaggtgaaggatttaaatctcacattcgattttatagttgccaagatcgagcgtaacggcaaaactattgttcccaggggacatgttactataaaagaaaatgatttgatagtcataggtggagcggtgcattttgataaaaccggccatgagcttacggagtttactatttcaaaaggtcacaaatggcaaaacaaatacatcaaggatttgg
>NC_017304.1:378866
aggtggttcgcgcgcaagaggcatctatacggaggattcggatatagatatccggtaaattgcttctgaaattgaggatttataatataacagatgtgagtcttaacttgctggatattgacccatcgactatatttgtgcacagattgtcgtatgagaaaacacattctttgataatatcgataatgaaacgaggtcgtttgatggattctctaagcagaatgaataaagcattggaatatattgaagaacacctgactgacgatattgattattgcgaagtatcaaagattgcacagtgctcggaatatcattttaaaaggatgttttcttttttatccgggattggtttgtctgaatatattcgaagaagaaggctaacgctggctgccttggatttaaaaaatgcaaatttgagaataatcgatgtcgccgtcaaatacggttatgactcggcagattcattttcccgtgctttttattctatgcatggtgttctt
>NC_017304.1:381221
cctgaatacgctgaaaaatgccttaccgttgccaaggcactgtatgattttgcagttaagtacagaggattgcataaaggcgacggttactacacctcggattatgacgaagatgaattggcatgggctgctgtctggctttatgagtgcaccggagacatgaaatacataaatgacatagtagctgttgatgaaaccggcaattatgtgggatatatgaaaaggataatacccgacacctttaaacagaacgtttggtataattcatgggttcactgttgggatgccgtatggggaggaactttcataaaactgaacgagctgttccctgaaaatgaattgtttgactttattgcaagatggaatgttgagtatttgtcaggcggaaaatgcccacacgaggatcctaatgatcataattattgtaaaccatctcctgccggctacacaatgataaacggctggggttctgcgcgttacaatgccgctgcgcaattatg
>NC_017304.1:384950
aagaaaatgaaagcggtattacagttgatcttaatatgtataatattgttacatcgcctccgcaatacgagtccgatttatcctgcagatattttgttgatttgtcggagtatgcaggggaaaatattgatatgtcaaaatttgtaacaaaagtgtattactcgcctgcaggtgctacaatatccgagcttaagccttatgataaagagaagaatatttactatgtggaaataagtttccccaatccggtatatgcaagaacttatgtgcagttctgtatttactattatgaaaataaactgtgggattcttcgaatgacttttcttaccagggtataggggatacttataaaactttggagaatattcctatatacaagaatggcgttctggtggcaggaaaagaaccctccggagcaggaccggttgaacctacacctccaccgaagaattatgtatacggagatgtaaacggtgatggtaaggtaaattcaacggac
>NC_017304.1:390057
ggatatttgttgaccgcattattctgttgtctgacaatgagataaacgcagtttatacctatgataccggtcgtgataaacccaaaacctgccaggctttggttgaaagatataagaagtggataaatcctaatgtctgggttcatgcgatagatatgcagggatatggtacacagcagtttaaaggccaaaatgtaaacattattgccggctggagtgagagagtatttgattttatatcttccgtcgaacaaggtatcgatactttgattggcaaaatcagcggctactattttaagtaggggatgattttatgacagagcgtattgacaaatgttctgtgcattatgttttgatgcagcctgtaaaattgcttggatatcctaaagtcaaagataaaattgatgcgttaaactcgataagaccttatgcagatttaaaggatattgaatatatatatcctcttgtttttgaaaaggatatagaacttgcttcgaccg
>NC_017304.1:393184
caaaaaaagtaatagacttggggtgcggggaagggaatcttctctcattattgttaaaggataagagttttgaacaaattacgggtgttgatgtttcgtacagtgttcttgaacgggccaaggacaggctgaaaattgacagactgcctgaaatgcaaaggaaaagaatcagcttgttccaaagttcattggtgtatagagataagaggttctcaggatatgatgcggcaactgttattgaggttatagaacaccttgacgaaaacaggcttcaagcttttgaaaaggtattgtttgagtttacgaggcctcagacagtcattgtgtctacaccaaacaaggaatacaatttccattaccaaaacctcttcgaaggaaatttgcgccacagggaccaccgttttgagtggacccgtaaagagtttgaaacgtgggcagttaaggttgccgagaaatatggatatagtgtaaggtttttacaaataggcgaaatcgatgat
>NC_017304.1:398652
cgtctcccgggcaactcctatgtaatttgcaattccctcacggcttaggggcagttcaacaatgattccgttttggctttctttaccgtatttccttgcgaattcgagaagaactgcactgactctttcctctgcattttttgttcccatattttctactgcgttttcgagccgttccaacctgttgcacagttcttcaatgatttttaaaccaatttcggggtactctcgaagcaggtttttaaagtcgttctttttaattgtgcaaacatgggtttcctccaatgcttcaacgttatattgggcagtttggtttattaaaaggttcttttctccgaaaaaatcgccttgggaaaagatatatagaatctgctcttttccttcaaatgtatttctaaaagcttttacttttccgctgttaattataatcagcctgtctaagtgtgaaccttcaagaacaatcatttctccccgggagtatcgcttccttattattaagt
>NC_017304.1:409316
agaaatctttgccaaatgtcctggcaaaaagcaggcattacctttccaaagaggaagaggagcaagggtatgtactggcctgcgaaacgcaaataaccggggacatcaaggttgaacttggcgaaaacaagcaaaatggcactctcaaaatattaagcaggggtcacagttttgatatagatttgaagccttttataagaaaggaatacttcgtccacgaagacgttacaaaagtgtttgccggaaaagaacaattgggaattgaagcaggagatacaacaaaagaaaactatggagccgtcgttgacataggaactacaaccttggtggcctccattgtaaatttaaacaacggggacgaaataggtacttcttcggcattaaatcctcaggccgtccatgcccaggatgtgttgtcgagaatcaagttttcatccgatgccgatgggcttaaagttatgcatagtgaactgacagacaaaattaacagcatgatcggt
>NC_017304.1:420819
acaagggaagaacttgaaaacaccattgcaaatatcgaaaacgggaagtttggatttgccttttccagcggcatggcggcagtatccaccatactgtctcttttttcacctaaagaccatatcattgtttccgatgacctttatggtggtacttacagactgtttgaggaaatatacaaaaaatacggtttggaattttcctatgtcaacacaagcaggattcaggacatagaagaagctgtgaaagagaacacaaaagcgttttttattgagacccccacaaacccgatgatgaaggtggccgatttaaagacgatatcgcggtttgcaaaagacaggaaaatacttttgattgtggacaatacttttcttacaccgtattttcagaggcccttggagctgggggcggatattgtggttcacagcggaacgaaatatctcgggggacataacgatactttggcgggtcttgttgtagttaatgatgaagagcttgccga
>NC_017304.1:429751
ttgtggttcgggagtattatcttccgccgaaccgcattgaataagtttgccattctcatataatctccaacgggttccgttattattgtcggctaaaagtataattttacagctgattacaccattgtcttccactattcccagtataggctttcccggtgccccggttgcttcgccaaatgccggcgttgctgtgtttgcaaaaacagagattagaagcagacagcttgccacaacagctaaaatcttgttctttttcattttaactcctcctttttattaattggtgtgttgtttgtaagaacgcttagtcgtaagttttatgtaacctaaaactgtttaatcaataaaattataacatattacttcaaaagtggggacaaaaaagaacaaaaaaattgaaattttgatgaaaaatacaagatatgaattaagtgggccgaataaaaactggacagagaagaagaaaacgtgatataattaaattagaatgaacgcgc
>NC_017304.1:439145
acaaaatgacaacatcaggtaaaattaattgtaatgtgaagaaaaatatagtaagataaatataaagggagaaaacgtcttgcttctatatttattctacacagttctgtatgttgcattgtctgtttttcttgccacggttatatcgtgtcacattacagtaatgttacaacactgcataaaggaataatgaaactgaattaaaattttcatttatataaatttatgcagggaggaatctctatggagaacaaaacttcgataaaagttttcctggcattgatgcttgcggttcttatgccggtggtttcatgcatcaatgtgtcaaatgcagtgctttctgacggggataagtatgagtttgaagacggtatccataaaggtgcccagatttataccgactatgtcggccaaaatgaatacggcgaggtattcgaccttaccggaagcacatgcagctttattgcacaaaagggtacaagcacttcggtgaatgttga
>NC_017304.1:441468
attaagttagtttaaaataaatattaacataaaaatcaatatttaagaaaaggaagggatatgatgagaaaaaatctttttgcaaaaagagcggtggctttcctgctcggtattgtgattacggctgcagggattgtctctttcaacaccgtaagcaccagtgccgccggagaatacaattatgcaaaggcgctgcagtattccatgttcttctatgatgcgaacatgtgcggtacaggtgttgacgagaacagccttttgtcatggagaggagactgccacgtatatgatgcaagacttcctctggattcccagaacaccaacatgtccgatggttttataagcagcaacagaagtgtgcttgaccctgacggagacggcaaagttgacgtgtcaggcggttttcatgacgccggcgaccatgtgaagtttggtttgcctgaggcttatgccgcttcaacagtgggttggggttactatgaatttaaagaccagttccg
>NC_017304.1:444051
gcggggtgttgaaaaatggagggcttgagcttgatactgaggcgaaagagttgagagtggacggtgaattggtgaaactgacggcgacggaatacggtattgtgctgttccttatgaaaaatgcgggcaaggtgttttcaattgaccagatatatgaaaacgtatggaaagaaccggcatattcgtcggaaaacacagttgcggtgcatattcggcgcataagggagaaaatagaaatcaatcccaaagaaccaaaatacttaaaggtggtgtggggcattggatacaaaatggaaaaatattaagtattcgaacattacaaaagtgattgtgatttttctggcatggctgagttttgtgtgtgcttctgaaagcgtttttttcgtggtgacaaacggaaacactgttgaatatgccagctattacgattatcctgaatttatatccggtttttatacttgtcttgagagcgttgcagattattatatttgggtaaaaga
>NC_017304.1:446582
gtcttctccgatcagcaagcggtacatggttttgaaaaacaggagctgatttttcttgttttctttcatgtctgccgtttcctttttgggaattgcatagagccgtgtggtcaattcctcggcattcatcttgatttttatcagctcgcaaaagtctttgacccagccctttacttcatcgtccaaagtttcgaaatattcaaaatccggtgccgtatttaatttcatcagcatgttcggtgcatatttgttcagccagtaatctactttttcaagcctttccctgagttcttccgctttaaagctcatgccgatttttgtgaacatttcttctatcatgtcaatttttccgttggaaattgagtataaagttataagaatgttaaaaggcggattgggttttctgggaactccgtccaatacaacatccattgtgcttttagtgatttcatccagattttcggggttattgtaatagttttcacaaaatctgtcaaatt
>NC_017304.1:450038
ccggaaatgttggaggctttaattcgcgaagtggaagaacagctacaacttctcaaaaaagacattgcaaaattggaacaaaactataaggcaacacagaaagccgaagaattactcagcatcgcacaccccttaaaaggttcttttgctgctgtggattttgaaaaaataaaaactcttattcatgaaatggaaaacattttggataaaatccgcagaggtcttgttgaaatatccgaaccgattattgttcttcttttcgagagtttggattatttaaagatgctaaagcaaggtttggattctgatgcaaacaatattaaggcagagaacgctatcgatatagaaataacttctgtgataagtaaattaaaggagatactgtctcaaagcaaaccaaacgataataattcggatacggctgaaaatgcagaagttgagcaaaagaaccaaacgatatttatgcttgatgaaaagcagcaggaacgggtaaatcaggc
>NC_017304.1:453846
atgcccagaatgtaaatgaattgagcgaaaaagtgagaagtgatgctatagatggccagaaagcagtggctgatactttagtggctatcaaggacatatctgaagttattcatcgtgcggaggatgttataaacggcctcgggaagagctccgaaaaaataggcagtattatagaggtgattgatgatattgccgaacagacaaatcttcttgcactgaacgcggcgattgaggctgcaagagctggtgaacacggcaagggatttgcagttgttgccgacgaggtaagaaaattggccgaacggacagccacagcaacaaaggaaatatccgaactgattaagggcattcagggagagacaagtcaggccatcaaggccatagaagtcggcacccaaaaggttgaacacggttcaaagctgagtgatgaggccggaaaagctattgagaaaatagttgagggaatagagaatgtaaacgtggaaatccgccagataact
>NC_017304.1:457571
gagtttttggataggttgaaagccattgctcaaaaagcaagaaagtgtgggaagaaagaaatcaaacagaaaactgattctgaaaaagtgtccgaaattcttgacaatattttgagcaagtcggaagatttgattaagacaaaaacaggggcagctgacttgttaataatagggtgctccaccggaggtccttctgcgttgcagtccatcctcccgcgttttcctaaggacactcatgtgccgatagttgttctgcagcatatgccgccgggatttacgaaaccgctggccgaacgctttgacgctatttgcaatttaagggttaaagaagcggaagacggagacattgttgaggcaggtaatatttatatagctccggcaggttaccagacgttctttgataaaaaggcgaacggtgtaatagctttgagagtaaaagactgtccgtccgttaaaacgctttataaaccatctattaacgtaacccttgattctgcagc
>NC_017304.1:458681
caggaacttgtaaaagacgagtctttggatgtcatatatgtagccaccacacacaactttcactacgaacacgctcttctttgtctcgaaaataaaaaagccgtcctgtgcgaaaaacctttcaccgttaattcaaaacaggccgaagatttaattaaagttgcaaggcgaaacaaagttttcttgatggaagcgatgtggacaagatttttgccgtgcatagtcgagctgaaccgtttgctttctcagaacataataggagacatcggatttttgcgggctgactttggaaacagtaccaaaggtcgggatgtgccaaaatactactttgaccccaatcttgccggaggtgcgctgctggatttgggagtgtatcctgtttcttttgcgagacttgtgtttaaaaaatctcctgttggtataaagacttttggatatatagccgattcaaaagttgatgtgcatgcagcctatatgtttgagtttggatttggaaaagt
>NC_017304.1:465746
tcgtattgcatctgttatggcacgtgacgaaggttggcttgctgaacacatgcttatccttcgcataacagaccctgaaggaaacaagacatatgttacaggtgctttcccaagcgcatgcggaaagacgaacctggctatgcttattcctacaattcccggatggaaagttgaaacaatcggtgacgatattgcatggatgagatttggaaaagacggccgtttgtatgctatcaaccctgaagcaggattctttggtgttgctccgggtacatccatggattcaaatccgaacgcaatgcatacaattaagaaaaatactatatttacaaacgttgcattgactgatgacggcgatgtttggtgggaaggcatcggaactgaaccgccggctcatctcatagactggcagggtaaagactggactcctgattccggaactttggcagcacatcccaacggacgttttacagcacctgcaagtcagtgccctgtaattg
>NC_017304.1:469395
ctttttttggacaatcccgaagtgctgaattattaccagagaaaattcaaatatattctggtggatgagtatcaggacaccaacacagcccagtattcccttgtaagccttttggcacaggggtacagaaatctttgtgttgttggggacgacgaccagtccatctatggctggagaggcgccaatataagaaatattctggattttgagaaggagtttaaggatgcaaaagtaataaagcttgagcagaactaccgttcaacccagattatccttgatgcggcaaaccatgttatcaagaacaatgtgggaagaaaagccaaaaggctttggacaaacaataaaggaggagacgggattagatatctcgagtgcctgaatgagcatgaagaggcgtattttgtggcaagtgagataaagaggctctgcagggagcagaaccgctcttacaaggattttgccgtactttatcgtataaatgccatgtcccgtgttattga
>NC_017304.1:474280
attgggctgtgccacaccggaccttcctatgaagggatctgagtcgcgcagcaaaccccagcggtaggttccgttaggtcttgcttttccgccggtaaaggcatagccgacttttacaccccaagcgggcagttcactggcacaggttattattaccgaatttcccgagatttcaaccgaatttattgtgactcttgaaccgttggcagtaacctcaaaccctttgccgtttctccattcggtcaaggtgttctggtttggtgccggaagcgtattgtcccaaacaaggggcggtaccggtacatggaagtctactatgatggttctgccgtttttggtggcttttataggctgaagaggtttccagtccttaccgaggataaccttttcataatatacctgagcgtacttttcacccaaatgttgatatccggcagaagtcaaatggacgttatctcctccgtaagttcgctgataatttggacctatgcagattatat
>NC_017304.1:501594
tcggaaatcgcgcatcgagtgcaaaggcataaggtagcctgactgcgagacagacaagtcgagcaggtacgaaagtagggcttagtgatccggcggtatgaaagtgggattgccgtcgctcaacggataaaagctaccctggggataacaggctgatctcccccaagagtccacatcgacggggaggtttggcacctcgatgtcggctcatcgcatcctggagctgaagtcggttccaagggtttggctgttcgccaattaaagcggtacgcgagctgggttcagaacgtcgtgagacagttcggtccctatctgtcgcgggcgcaggatatttgaagggatctgtccttagtacgagaggaccgggatggacaaacctctggtgcaccagttgtcacgccagtggcacagctgggtagccaagtttggaggggataaacgctgaaagcatctaagcgtgaaacccaccctaagatgagatatcccaccgaaagggtaag
>NC_017304.1:502068
atgagatatcccaccgaaagggtaagaccccatgtagactacatggtagataggccagaggtgtaagtacagtaatgtactgagctgactggtactaataggtcgagggcttgaccaaggaagaggtcttttgagaagtcttaatgggatagaaggaaagtcttgctttaggcattatatatctttgaaggtgtgaggtaacaatattctggtggcaataacgagaaggaaacacccgttcccattccgaacacggtagttaagcttctcagtgccgatgatactaggatggagacgtcctgggaaagtaggtcgctgccagatttaatatcaaagccttacggttgttccgtagggctttgttttatgtgcaagtagatttgccgttatcaaaattgacaaaaaaggaaaacctataattgtaatgaacaatacaattttatgttgcgtttaattttacaaaaaaaactgcaatttggagaagaaaataaaattaaaaa
>NC_017304.1:503241
agagctgtttcatgaagtgaaccaataaccagaggagggatagtgtatggaaaaatttatgcttggtagaaaaataggaatgacacaggtttttgatgaagatggattgctgattcccgttactgttatagaagccggtccgataacggttgttcaaaagaagaagccggaaacggacggatataattcagtaagggttgcgttcggtgatgttcaggagaaaagactgaacaagccggaaaaaggtttgtttgcaaaattggggatagcacctaagaagtatatcagggaatttagagttgatgatcctgataaatatgaattaaagcaggaaattaaagttgaggaaatgttccagcccggtgacagggtggatgtgacaggaatttcaaaaggtaaaggatttgccggtgtaattaaaaggtttggaaacagaagaggtaaggaaacacatggctcgatgtatcatagaagagtaggttccatgggagcaaacacaa
>NC_017304.1:504978
gttaaaaagtataatccaacatctccgggaacaaggtttatgactgtatccacttttgaggagataacaaagaaagaacctgaaaaatcattgttggcacccctcaaaaagactggcggcagaaactcgtacggaagaattacggttcgccaccacggagggggagcaaaaagaaaatatagaataattgactttaagagggacaaagacggaataaaagcaaaggttgtggctatagaatatgacccgaacagaacagcttatatagcacttcttcattatgttgacggtgaaaagagatatattattgctccacacggattgaaagtcggagatatagtagaatcaggtgaaaatgctgatattaagccgggaaatgcattaccgcttgaaaatattccggtaggtacggaaatccataatattgagttgaagccgggtaaaggcggacaattggttagatcggcaggaaatgttgcacagctgatggccaaagaagg
>NC_017304.1:506772
gacttcaagataagaaaatttatcaagaataaactttattccgcaggtatttcaaggattgaaatagagagagctgcaaataaagttaaaattaacgttcatgctgcgaaacccggacttataataggcaagggtggagccggtatagaagaattaagaaagcagcttgaaaagatgactcaaaagaacatattgataaacataacggaaataaaggttccggaattggacgcacagattgttgcagagaacattgcttcgcagcttgagaagagaatatccttcagaagggcaatgaaacaggcaatggcaagggctatgaggctcggagctaaaggtataaagacagctgtatcaggacgtattgccggtgctgaaatagccagaacagagcattatcatgaaggaacaattcctctccagactttaagagccgatattgactatggctttgctgaagccaatacaacttacggcaaattgggtgtcaaggtttggat
>NC_017304.1:509615
ttgattgtgaaacagcaaagaaagcctaaatataggacaagagcatataacagatgcaaactttgtggaaggccacatgcttatatgagaaagttcggaatttgtcgtctgtgcttcagagacttggcttataaaggtcagatacccggtgttcgcaaagcaagctggtagttatcttgtgaaaggaggtaaaacacatgcaggcaactgacgtaatcgcagatatgttgaccagaataagaaatgcttgttctgcaaaacatgaaacggttgacatacctgcttccaatattaaaagagcaatagcaaacattttgctggaagaaggttatataaagggcattgaggaaatagatgacggcaagcagggagtgttaaggttaaaattaaaatacacggccaacaagcaaaatgtcatttccggattaaagagaatcagtaaaccaggacttagagtatatgccggaaagagtgaaatacccaaagttctgggtggcctt
>NC_017304.1:516442
agagcgggtctgccggttcgcggtcaaagaaccaagactaatgcaaggacaagaaagggtccgaagaaaactgtcggagtgcagaggaagaaatagtaaaaggaggtatgggattaaatggctactaaaatggctggtgtcaaaagggctggtagaaaaagaaaagagcgcaaaaatattgaacgtggagcggcacacatacgttcaacatttaataatacaatagttacaataactgacgtagaagggaacaccatttcctggtcaagtgccggaactttgggattcagaggttcgagaaagagtacaccttttgcggctcagatggcagccgaagctgcagctaaagcggcaatggaacatggacttaagactgttgaagtttatgttaaaggtccgggttcaggaagagaagcagcaataagagcactgcaggctgcaggacttgaagtgagccttattaaagatgtgactccaattcctcacaacggctgcagacc
>NC_017304.1:517993
gtaattgaagatgtgaccgaaataatccttaatataaaagagctgtcattgaatttccacggagaaggaccgaaagttatatatattgatgccgagggagaaggagaagttaaggcaaaagatattaaggcggatgccgatgttgaaattctcaacccggaacacaaaattgcgacattgagcggtgaccacagactttatatggaaatgaccattgacaagggaagaggatatgtatctgccgaaaagaacaaacatcccggccagccgataggggttatacctgttgattcaattttcacaccggtacacaaggttaactatacggtggaaaacacacgtgtcggacaggttaccgactatgacaagctgactttggaagtttggacaaacggaagcatcaagcctgatgaagcaatcagtctgggtgcgaaaatattaagtgagcatctcaacttgtttatcgatttgtctgataatgcgaagaatgctgaaataat
>NC_017304.1:524195
ggccggccatcagttcaatcagggaatccactataggccccgttggccggagaactgttaaaaccgcctcgtgttccatttcgtaatcggccaagagttcagccagggtaagcagtttatcaacggtaataacccgtaactggtgggtacgcttttcagcaataatggagttttccagttgcttcagttcggcatcgctgcgccctactacataaagtcccaaagcatggtcccagtctggtatcttttgttcggatataagccggtctatgtaaccgaggagagtagccgtttttatggcataaacatcggttgttttcacttctacaacgatataaaggccggaaggggacttccacacgccgtcaaacccaatttccccctggacgcccttatatctgccaaaggttacgtcaaagcccagcaggcggcccaagtggtttactaagtcttgtaaggcccggttgtactgctccccggaactgcgcaggcactcttcc
>NC_017304.1:531329
aagttcgtccagcttttggcagaacgcacaaatgaggcaagacttaacctgacgcttacgctgcacgcgcctaacagtgcctataaaggctatgattacaaaactctgtcagaatatgctgacagaatcatagttatggcttatgactacggcacaaagccggaaccaaacgcgctcgttatccaagcagttgaacagtcgttaaaatgtgtaccaaaggaaaaactcgtgctcggcatttcaataccgaacgagaattcggagagcctcatttcaaaggtcgggattgctaagaggtaccagcttaagggaattgctctttggaggcttggccttctgacagacgaaatgtgggacacgttaaaagcgacagtaaaaatcaaagaaataattaacgataacggtaatagccctcaaccaactgaaataaagccgagccagcaggggtgatgcaatgaaagggctgccgaaacgtgccgctgtcctctgtcgggtttcca
>NC_017304.1:547294
aacagggattttaaacccaaatacgtgaaagacataaggactatcaaagaaggggatgcatgccccaaatgcggagctcctgtaaaggttgaattcggaattgaagttgggcacatattcaagcttggaaccaagtattcggaagctttagactgcatatatcttgatgaaaccggcaaagaaagacctatgattatgggatgctacggtataggaataaacaggagcatggccgccgtaattgaacagaacaacgacgaaaacggaataatctggcctatatccattgcaccatatcatgtaattgtaataccggtaaataccaccgacagtgttcagatggagctggccgaaaagatatatacccagctgggagaaatgggcattgaggtactgctggatgacagggacgaacggccgggagtcaagttcaaggatgccgaccttattggtattccgataaggataactgtaggaaaaagagcaggagaaggcattgt
>NC_017304.1:551030
actctgattttgttaactccggaatttaatgaggcagttatactcttggtctgccactgtgtccatgaccctgttcctccaaatacaacaccggaggcaacgatattaccgtttacgcttatgtcaaccgtcctgtttgacgaagttccgtttgcatatgtaagtgtcagggtatatgttcctgcattagctatgttcagtgtccattcgatatatccgccgggtacattgtcataatttacatagcctgttcctgtgtagcctgcattttttgtttcaaatatagcgccgctgaaaactgcatcttcagcctggtaagtcgcggttccgttatatggcaacaagtcgatcgaacccagtaagaatcttcttaatacagtataatcagaggagtttactttaccgtcgagatttacatccgctgctttaagctgttcatttgtaaagcttatggaaccaagaaggtatcttttcattaatgaatagtcagttgaatttgt
>NC_017304.1:552996
tttttaagttctataggtgttgtttatgcactggatgatgggagcgaagaactaatagttgatgaagtgattgatagtattatggaagaagattgcgaaaattacaaagaaaaccagaaaaagaacgaagtacaaaaaaagaaaatgaagaagatagatatattagcgtagatacggaagtatatcggccgaagtcttttgatgctttagctcaatttgatttaagcattgaaactgtatcaattgaagaacaaacgtatacaatttgcggatatttggattcagattttacatatggacaaaataaagctgcatttttcaaatcgggatttaatgttgctataagaggtactaatctttatgacataacagatgaaaatgggtattttgaaataaatggagttccatcaggtacgcatactttggtgataacaaggccttattaccttgatgaaacaattactaatattgtaacaggatttgaggatagagttgaaata
>NC_017304.1:553516
aaaaatgacggcaggtgatatagtagttgatggcgctattaatcaaagtgtttttggcaagataaaattcctcacttttgcaaaattttttccccaaggcaccggtggggaatttttatgtaaaccttgttatttcacacatctaatttcatgtattcaacctcgattcccgcattctgttgctttgtccgaaaaacaacagtaagtggcaatggtgaagtattcgaacaacaattgctcctgtcatctgttcatcatagaatatattcacccatcttgaaaattctatgttggtgttgataatcaccgctttattctcatatcgttcggatattacctcaaacagaagctgtgcccctatcctgtccaatggaacatatctccattcatcacaaatcaacagctcagctttgttcagttttttcagaaaacttgataacgttcccgctcttttctcttctgcaagtttgtttataagtgccgatgtcctgaaaaatctt
>NC_017304.1:555736
atgcaacaaatacaataggagaaaaaggaataaaaggctttgcttctgatattaaaaatgctatcaatctaaaaattggtgttaagggtgcagataagacaactacacaacgattaaaaactaatttacaattgtttgctgaaaaaggaacgagtagtattctcaatttaccaccgtatattgacaatgcaggaaagtttgtgaattggacaaagcaatttgaaaaagtgaaagtaccactaacaacagaacaagttgataaattggttgcgctagctaaaaagtttggagtaaaggtagaagcttctgcaagtgatttagctgggcatacaggtaaagcaggtacaaattggggtattccgcatattcatattggtgaagcaagagttcatatcccagtaccaaaaggttatcaactaccataaggaggatttttatgaaattcagaatacttggagattcaattataacgtcaaatagcgcatataaaggtctttaca
>NC_017304.1:557384
atgtcaataaattgcagttctgttgcagcatcaaaagctctaaaggaaaatgttgtggatatcggtaaaagtacagtttgcaatctcttaaaaaaaaagaaacaccggttgttgacaaaatataatgataccaaaaattaagacagacaaaacagcccaaataagttagaatggaactatggaaaagagaaaacattttacacctgaacaaaaagcaaaaatagtgattgaggtcatcaagggagaaagaacgctgaatgagattgctgcagaatatggaattcatccaaacctgttaagtcgctggaagactgaattcataagcaatgcgggcagagtattcagcaaggaaactgatgaagtagagaaggtcaaacagtcgtatgaaaaggagaaggacgaactgcttaagcaaattggtcaactatcatatgaggttgcctggcttaaaaaaaaatctggcctcctctaaatcccgagaagaccgcatgaaaatgatt
>NC_017304.1:562864
tgcaattacattatttttgtcccagtagttttcattcttttcaaatacaatttttgaatcatggtcccagctggtcagtttgtaaggtccgttgcctatataagtagacggttcaagcgcccacttgtctttattggcggatataatatcttccctgagaggaacgagagcagggaaggcaactatttcggtaaagaacggacatgggctttcaagggttacctcaagggttttatcgttgacagcccgaacacccaacgtactgacgtcggcttcaccggcgttgattttttcaccgttttttatgaaataagcgtaatacgcataatcggcggctgttgccggatcaacgagccttctccaggaataaacaaaatcgtttgcagttacatccttgccgtcagaccactttgcatccttgcggatgtagaatgtccaaacaagcccgtcatcacttgtttcccatctttcagccgttcctgcaacaatggtgccgtctt
>NC_017304.1:564065
ggtacatgacccctactctgtcacatgtatgccttaccacgcccaaatcatgggagatgaaaaggtaggtcaggttcagcctttcctgcatttcttccagcgtgttaattatctgggcccttatagaaacgtcaagtgcggataccggctcgtcacatacgataaattcaggttctacggcgatagcccgggctattccgattctttggcgctgtcctcctgaaaattcatgaggataacgggatgcgtgttcggtattaagtcctaccatttttaacagttctctgactttttcctccctctcttttttggaagaaaccagtctatgaatatccagtgcttcgcccacaatatccgaaacggtcatacgagggtcgagggatgcgtaagggtcttgaaaaatatactgcatttttttcctgtagggaaggagctgtccccttcccaatttggttatatcaactcccaaaaatacaactcgcccggctgtaggctcataa
>NC_017304.1:565158
catgggttatgaggattatggccattcccgtctttttttgaatatctttgagaagctctaaaatctgagcctgtattgtaacatcaagggcagttgtcggctcatcggcgatcaaaagtttgggcgaaccggcaagagccatggcaatcattaccctttggcgcatacctcctgaaaattcatgaggatactgagccaagcgtttttcaggctcgtttatgccaaccaatttcaacaagtcaatcgaacgttcttttatttccttttttgaaatttttctgccgtacttgtggattaaagattccgcaatttggtttcctattgtaaaaacgggatttaaacaggtcatagggtcctgaaatatcattgctatctcatttcccgcaagattctgcctttctgatttagtcatagtggaaacatctttgccgtcaaatataatacttcctccgacaattttgccggggttgtcaattaatcccataatagaataggaagac
>NC_017304.1:567342
cttaaggggaagaaggacagcgcaaaaccgggcaatatataacttgaaaagttgtcgaggaggctgactgtaggtaaaagatgcagctttaccccgaataaaaccatacttactgtggctactacaaagcttgggaccgcaattccaattgttacaatgatcataattattttgtcgacggcggtattcttcttaagcgcgcttattgttcccagaacggtgcccataattatggctatggcactggagaacaaccccagctttagtgaatagggaaactttctggcaattatttcattgacagtctgtcccgacagttttattgattcccccaagtcacctttaagaacgttcattgcatacattttgtattgaaccatcaggggtttgtccaggccgtatttagcctccaggtttgccagtatttcagtcgtaatttttccgtcccccaaaaacgggttgccgggagttaaatgcataaggaaaaaagttaacgtaaa
>NC_017304.1:575016
aagtgcctatggtctgaatggttgatgacttgagggagttgtactcctcagcttcgatttttgaaaaagcacttcttggagtcggttcaggtgtcggacccggtggtgatgatgttgacggtgcgttgccaacagtaattgtcatgctggttacgtcggcttttccgctgctctggtatccttctacaaccaaagcaacctcatacatttttcccattttcatacccagacgttcccaggctttaaagtgttcggttacggatatggttccgcttgtacgttttgatgtacgtacactccagtattgctggaaagtagctgtacctttgatggaaggctggttaactctggtggtctcgtatatctcgtatgtaccaccgtcaacggtaatagtgccctttggtgttgctcccggtggtctccaggttccccagctctcgatgatgtaatactctacaagcggattgctggtccatccgtagactcccagataagagttt
>NC_017304.1:576416
aagtgcctatggtctgaatggttgatgacttgagggagttgtactcctcagcttcgatttttgaaaaagcacttcttggagtcggttcaggtgtcggacccggtggtgatgatgttgacggtgcgttgccaacagtaattgtcatgctggttacgtcggcttttccgctgctctggtatccttctacaaccaaagcaacctcatacatttttcccattttcatacccagacgttcccaggctttaaagtgttcggttacggatatggttccgcttgtacgttttgatgtacgtacactccagtattgctggaaagtagctgtacctttgatggaaggctggttaactctggtggtctcgtatatctcgtatgtaccaccgtcaacggtaatagtgccctttggtgttgctcccggtggtctccaggttccccagctctcgatgatgtaatactctacaagcggattgctggtccatccgtagactcccagataagagttt
>NC_017304.1:579132
ctcttttattgcaaaatcaacgggtttattctttaaatctaattcatccaatgcagcatttgtattatcattataataattcactttgactattttattgtttttatccagttcaaattctatgctggcatcggaatctatggcaacataggcatatacaccattattattaaataaattgaaggaaataagcgtgattatgagtattgcggcgattcctgcggcaattcgggaataaaaagccagtttgttctttttatttataatttcgtttttattgaacgatatttccaaaccctcatacatgcctggctgtctctttattgaaacaattttgcagtcactggtcatgataatggccaaattgtttttaagctttaaaatagtacctttttgttttgtcatcatatttcaccgtcctaatgtatcatatatgtatttctttaatacctcaaggtcgcttttaagtataagaaccatagcggtaataaattttctgt
>NC_017304.1:579381
gttctttttatttataatttcgtttttattgaacgatatttccaaaccctcatacatgcctggctgtctctttattgaaacaattttgcagtcactggtcatgataatggccaaattgtttttaagctttaaaatagtacctttttgttttgtcatcatatttcaccgtcctaatgtatcatatatgtatttctttaatacctcaaggtcgcttttaagtataagaaccatagcggtaataaattttctgttcttttcaagagtcctgcggcatagattaaaacgttcggtcaattctttatatgggagagttttccttttgttgaacatttggtacaatgattcatcctctatgataatgtttgccacattaagacataaaattatagtatcccggtgctttggggaacattcaatcaaatcttcaatggtcattttatattcacatatttttaattccagatttttaatttcttctctggcttcaaaatcaatgctgt
>NC_017304.1:581880
agagaaaccaagcctgttgataaggaagctgttgatgagctgacaaagcaggaaaaaagtttaaatgatcagatcaaaactgaaaaggaaactttacagactataattgatgatatcatttataatgcaataactaagaaagaagcttaaaaggagataatatagcattgtgcaggaatgaataaggaaattccttcttggtgtgaatcgaacactaaggaggaattttttatgtttattttagaatagaacattaccggcttctatagctttgaaaaagaaaatggtttatgataaaaacaaaacagagaactgttcttaagtgaggtggaaagcagattgccgggaagaatcaagaagatagaggagaaagacaaaaaagcagaacagagaaccgtcccctgttctatgcttcctttttggagtgaactttgtgacagtgagaaggaaatgattgagcaaagcagcattaaagccaggtatgaaaaaggcatgatttt
>NC_017304.1:582865
tgtctttgggtagaggaaaaattgaggttattgacaggaataaactaaaaaaatatctgtaatgtgacttggttacatacaccaccttggctttctgataatcttttgtcagaagaccaaggtgtttttttaatggaggggtgaaaatgtcaccgaaaaaatatgcttcagttgaccggagccgatgcgcttcttgcggtgaatgcacccgagtctgtcctaaaggtgcaattaatgtgttctatgggtgttttgccgcggtaaatatcgaaaactgtatcggttgcggcaagtgtgcaagggcctgccctgccggatgcattaaagtcaattcgtttcgctgatgaatttaataattaaagacaggggtgagaggttgtgaaaagcaagtactggtatgattacctttggatttggtcaatagtttatttttcactgggtttttttaatattttgtttgcatggctgggtatgattgattttttcgtacccattattat
>NC_017304.1:583353
acccattattattgcagtatttgccggaaacaagtggttttgcaatagattgtgcggtcggggacaactgttttccaaattgggaggagcgcttaaattttttggaaacagacaggctccccgatggctggtgtcgaaatggttcagatatggttttcttgcatttttccttgccatgtttttaaacatgatattccagacttatttggttgcatcaaaagcaagaacactaaatgaagcaataaagctgttctggacattcgaagtgccttggagatggacctataaagcggggactgttcccgattggattgcgcagtttagttttggcttttatggtttgatgcttacatccatgctgatcggacttgttgtaatggtgctttacaagcccagaacatggtgtgtcttctgtccaatgggaaccatgacccaatccatctgcaaattaaaacacagatcaaatttgaataaaaaataaagggatgtttattcaaatt
>NC_017304.1:584085
gcgagtacaagaacaaagttgcccaatgccacaaacggagccagcggcaatggcagcgttgcacctgtaaggatggctccataaggtgccagaacggatattaccgtaccgctgaaaagtccgaccaggcctgcagatataataaggcaggcattaaccaaaggtccaactataaagttgctgtttggccccaaaggaataaaccttccaatgaattgaaaaatcacggttaatgccaaaagcatggctgttcttgtcaaatatttgagcttgtcattcattttgatttcctttcttttctgttgttttattgttttcactattattttttacccggagtttgataaataatgcgcaaaataacaggaaacggttctctgtttgataccttcccgttgccgttgtaaattgaaggtaaaatgattttttataacatggatatattatacattagttatatcatttgccaaaaaacaggaacagaacaataatttcatata
>NC_017304.1:586547
gcacaaggtgttacacaacaggcaatagatataaatgaaggtgttcaggagattaatgagcttgccgacataattgaaaaggttattgcgtcaacaaacatcctcgagaatgaaataacaaacacggaagaattaaagaatataggtatggaaaatatcaataaccttagcgaaaaaaccaggaaaaatacagagttttccaaaaagataagtaaaattttgctaaattctcaaaaaggagtagaagaaataggcaaagtatcagaaaccatatcgaatatttcagcccaaacaaaccttctttccctaaatgcggctattgaagcggcaaaagcaggagaagccgggaaaggatttgccgtagtcgcagatgaagtaagaaagctggcggagcagtcatccaaatctgttaacgaaataaataaaataataaatgatataaaattaaatacaaataatatgaaagaaatgataattgaaataaatgaaattttaaaaga
>NC_017304.1:587412
gttaaactttcttgcggagggatttgcacataggttgcaggaagctaaaataacaactgaaaatgctttaatgtgcacactctgtgtttctagtttagctgtatcatacatgaattttgccgcctttggttcaagaacgtgtaaaaataccaaagcggctaagttactcaacgtatccggatcagtttgcctgcatccatttcacaaacggtgtcacacaaagcatcgatatcttcgctgtaatgggagaacaaaataattgtaactccctgacggtttaaatttttaaacagtgttctcatttcagtgacaccttgtttgtcaagcccggtcatgggctcatcaagtatcagtaattccggcttttccattatggcctgtgctattgccagcctgtggcgcattcccagagaatattttcgaacagttttttttcatatggggatcaagtcctactttcaaaagagtttccttaatttcctcaacacttactttcttac
>NC_017304.1:588892
gaaaggagcatcgcaaaacagaagcattgcaaaacaaccgtaaacaggcatcattacaggaagagtaaacaagtgtggaaatatccatggacttacgttttttccaaccagctttgcatatttgtatactccggaaaaatgccatatgttaaaggccggtattaatgcaaaaagagtatggatttttggatttactgtccacttcttataattaacaatcgaacataacagagcattttttatattcatgttctctcaatccttttcctgatttgttttatggtaatatataaaagaatgccgagaatcactgcaacaggtatcaacttatacaaaaaagctgctgagggagttacatcaggacaaataccttcaaccaaaatattcagttttaaaaaatcaggtatctgagcatatgctgtcagccgcattaaaacaaaacatataactatgggtgctgccaaggtgctgaatttgttgggtataaaggttgatattgt
>NC_017304.1:589767
ctttaaaatatcggattcactgtaaataaatctcgaacaactggtaaacataacaaatattgaaatcattattgaaataatgaaattaacagataacaaggctctgtatatgtctgtttttagcaaagccataaacgttttcttttttaccaccttgacggatataatttacctgttacaacattaacaacatcatatttatactcggtatattgtatttcatcggattctgtagtttgaacgctgcagaacacccatccgggaatcaattcaaacgcatcaccttcagggatgatcagatagcaaaattctgccgaaacaatatctatatcattctccaatattacaagtgaataattctctatcaatgtattcagtgcttcatatacattaatcagtctgttggtctcaatctcatcaatgatgttaaggatggaattggcctgtatttcctttataccgttattatcatacactaaattaatatatgttctaggcat
>NC_017304.1:591257
gaagatttttaaatttttataaaacatttcttaactttttaaatgaccgttgttttattgcaaagttgtagaatgatgttgatttcacaaaattagtttatagaaacggcaagtttaaggaaataattgacgattgcagggattgaaaaataaatgtatcggaaccaaaaatcgcactcaattatcttatattgacaagtaaaataccatgtgagataattgttctgaattggtcccaagagggtttggaacaaatattttgtttggtaggggaatgaactatgattactaaagtaacagcgagaaataataagataacacctgttgagttgttgaatcaaaagtttggaaacaagattaatctgggcaattttgcggatgctgtttttactgacgcggcgttcaaaaatgtggcaggcattgcaaatttgcctatgaaagcgccggtaatgcaggttcttatggaaaactgcattgtttcaaaatatctgaaacagttt
>NC_017304.1:598761
gtcagtgaaacagccatgcgtatgcggttggtaaggctgagaaaagaaatacaggatatcgtaaaaaaattaaaactgggtgaaaagtaagttacattggacaagtttaaatatatataaaatgtaaagcgctttacgttgaaagtggagggaattcattatgaatgatattttacggcttagaaaggaattggaaaaagcagtgctgcgaaatgatattgaaaaagcagataaaatttcggaccaattgttccggatacagggaggaatggaatccgatactgtaatgccggctcaatttgttgatgaaattatagaaagaagcaaacaaaaatcagggggtcaaaaatctatgaatatgaagaaatttataagtatagttgccattgcggctgttactgcagcccttggtattactgctctggctgcccgctggtacgggataagggatctggttttcaaagacagtggcaacgaagctgcgataacagaaaattcag
>NC_017304.1:604080
tggcggctgtggtaataagtatgatttggttctatcaagtttgtattaatattccggttggaaacggaaaagtgattaagattgggcttggcggcggtgattggacaaagaaatataaacttgaattggaccggtttttcggagaagaaaattgggagtgcatttctaaagaaaaaaaggatagtattatcctggaagattctcaatacacaaattggagcatacgttttaaggataaatacggagaagaacatactgcggtaattacaaatcatgtatttttgattaataatagtggaaaaggatattccagtacaaaaagatatagtgagaaacaggcgttttatctggagttgctggatatttcttgtggtttggtgtctaatgagatacataatgatattataaaaagtgaacttacagaagaagaggcaagttctgtttatgtcagagtattggcgaatggcaatccggaaccgaaattttatgatgccttggct
>NC_017304.1:609542
aagccttttgcctgccagagtacgtgaaagtttcagggaagctttgctctaaaatgtaatatgatattatcggaataagcattccctgctttgtagtaatgtgaaaaattaaatcctggacgggaaagtaagaggaaatattttgctttctgataaagggaggcattgtgatgaaatatttaccatttatattggcaggaggggtattcctttttgttccttgtgcttttctttatagtttctttagagaacaacggtttctcagggatgtgtacaacactgaaataatatatggaacccttgaatgttttggaagataccgcagaggaggtaggcatagcagaagtggatattttgaatacgatgataacagcaatggcttctaccaccctgtttttatagtcagtgacggcaaccggacatataaagttatgaactttttttcaagaaaagacttggataaacagcatatcggacagactttcagattaaggtacatt
>NC_017304.1:616414
gttacgattgttcccacaggtacaagattaaacagctcgcttacatcctcgttggacatgactatactgttgccggtggagacgacatcaataaattccggtgtgtttgtgccatgaattccaaaacctgcttcagaaagtccaatccatcttgctcccatctcaacaccgggatcaacctgtttgtttaaaaccgtaaatgttcctcttggaatgggtgacgccggattttccaaagcaattctgtatgttctgtaaattcttccgtcgcggtatactgtaagagttcgttccgccacgttgacattaacggtgacggggggaggagctacaggtatgcatagaatttgatccacgtataaatcagtggggtctattccgtagtttgaatacaataactgttggggagttatgttaaagtaagccgctattgactccaaagtgtcttccggccttaccacataatagtttgttgtcggacacgaaggatatatttgcat
>NC_017304.1:624710
tttccgagaacgtcaacctttgctgtgtctccgctaatttccactattttgccgggtactgcaacacacatgctaatcacctcactaatccaataaacgtctgtcccagaccaattgaaccgtcatttgggggaaccgacatgttatagtatacgttaaagtgtctgtctcttaaaatcttgagtgttcgttccataagcaaagtattttgaaatacgccgccgcttaaggcgacagtgttaattttttgttctgcccgtattatttcgcatacttccaatatcatatccgcaacggcataatgaaaacccaatgcaagagaacctgtgtcatctttgttttgaagatgacacatggatttaagcatcggttttggatctatttctattaaatcactttttcgcttgatttcaaaggcaagctttttaggctctatcttgtgccttagagccaaaactgcctctttttccagcattgccgcacattctccctcatagcgg
>NC_017304.1:628474
aattgtatataattatatttgccatatttgctatattcattgtatttacatcttacgtttacatctatatatgcttatatctgcattcacggcatacttacgagttatctttcggtacagcttatgcaagggtcaatggtcagaatcaataccgggacgtctgcaagctgacatcctttcagcgtgtgaagcagagccggaatatttgcaaaggttggagtacgaaccctgaatctttccagaaactttgttccgtttgcctttacataatataaaacttctccgcggggctgctccaggcgggtaaagtattcaccgcttggatttcccacaatctttaccttgatttcaccgtcaggaatcagggatatgcactggcgaatcaggtcaatggattgaaaaacttctctgattcttaccgatgttctggcatagcaatctccggcggtttcaacaacgggttctatctttaattttccgtatgcggcatagccgctttt
>NC_017304.1:630091
ctttttttcttgcgtatttctgcctttcctccaatatgccgagagcttttacaaccccgtcaattattgcttcgggacgcgccgcacagcccggtacataaacatccaccggaatgattttgtcgacccctcccgacacattataacattcagaaaaaatgcctccagttgccgcgcatattccaacggccacaacaacctttgggtccgccatttgttcgtaaagctgctttaccactgatttattctgttcgttgatactgccggttatgagcaaaatgtccgcatgtttgggattgcccgtgtttattactccaaagcgctctatgtcatacaatggagtaaggcaggccaatacctctatgtcacagccgttgcagctggaaccgtcataatgcagaatccatggggattttttgctaaaattcatattttcaccttacctaaaaaatgataaaataataagatttactgatgccaaaacccctgttacaatccag
>NC_017304.1:632472
aaagccaggaggaaaagggcatctgggcagacttcgtaagggctgcaatacaaagaaggaaaaccggtatgagaaccgcaagctcaagtttcatggctgtcaatgccgaaagctcgagagttttaaagttcgttcctatatataccattgccgacgcaaacgcaagtccgccgccaagattgattgccaatgcatggaatgaattgtttactgcttcgggtgttcgggtgtaaccgataagaaggtaagaacacaaggttgtaagttcccagcaaaaatacatccagatcaggttgttgctgaaaattaatccgaacattgcaaagagaaagagaaaaattacagaaaaaaagaaactctttctttctttgtatccttcgtggtgtatgtgataccatttcatatatccgacagtgtatatcagtataaggcttccgatacatcccacaatgaggaccataacagcggaaagcctgtcgaatacaatgtccgaatgaaca
>NC_017304.1:635391
ctcaatgatatgattttgaatcttccgggcaaggacatcatgaatgtcctggcaagaagcgtgcttgcctattacacttatgacagcaatccggatgatacttcggtcaaaaatgttttaaggcagtgcatgcgtttgattgggagcatgcctacaattgccgtttatgcttaccaggcaatggctcattactatgacagaaagagtctggttattcatcccccaaggcccgagctaagtacggcggagaacattttgcacatgttaaggcccgacagcaagtatacggaccttgaagcaagactgcttgaccttgcgcttgtattgcatgcggaacatggaggcggtaataactcaacctttgtaacccatgtggttacatctaccggaacggacacatactctgttattgctgcggctctcggttcgctcaaaggtcctagacacggaggagcaaatatcaaggtttgccaaatgtttgaggacttgaagcagaacgt
>NC_017304.1:636266
tatagaggaaattgtcaatgccggaaaaatcatcagaccggcttacaagagcgttgccgaaagacgcgattatgttgctatgaaagaccgaaaataacaacttgtaaaaacgtataaaaaaagccgctaaaattagcggcttttttaaatgatgtatgcggcatatgaaacagagccaatttgttggtatcagagcttaatttgtggtatatttgctgtttagtaaatgttcgatgaacaaatcaatatgttcttttgtaacatgctgcatgattattatgtgtgctttatctccttcgcaggccaaagaccagtaattgcatattgcatcgtttggtttgtctattacaatagtgtttgaccatggattcacaaagttattccagccgatagaatccaatctggccttggcatatgcggtcacttccatgcattgtcttacatcctgtttgaatccttccacacctttgcggtttatctgataccaaagaagcaatgct
>NC_017304.1:638334
atatatcaaaggaataattaatttgaggggcaatgtaataccggttattgatgtaaggctgatgctgggacttaaagaaaaggaatacaatgacaggacctgtactatcgtgctcaatgtcaaaggagttcccattggccttattgttgattcagtttcggaagttctgcaaatatgcgatgataacatagttcctcctcctcaaataaacggtgcagaaaagcaaaagtatataaatgcggtgggcagaacagaaagtggaataaaactcgtgttggattgtgagaaattgctgaacaataatgctttgaaaaatgtgattaagaacatggagcattgataaacaaaacatatttaaaaataacacagagttagagtcctgacagcaacttcaattcaaaaaaatatagcaaaatttaaaagctttggacaaatcaatgaacagaataagaatccagggagggatccacattgattagcaaaatgaatttgacaacaaa
>NC_017304.1:644124
ggagtctatggaaataaacgggtcataaccgattacttccatacccaaagcaacagcatcgttggcaaccaatccacctatggcgccaagaccgataaccccaagttttttcccttttatttcgggtccggcgaactgggatttgtacttttccaccaattcagccacttcatttcctttgcctttgagggactgaacccaggaaatacctttgtatattttgcgggatgacataaacagtgatgcgagaacaagttcttttacggcatttgcatttgcgcccggtgtattgaaaaccacaattcctctttcggtgcacttttcaacagggatgttgttgactccggccccggctctggcaatggccttaagattcttcggaagctccatgctgagcatgtcatagctccttacaagaattgcgtcgggattggatatttctgtggctatttcataggaatctcttggaaaaagctccaagccttttagtgaaatcttgt
>NC_017304.1:649584
gaatagcagaggatacagaaaatgcttgggaagaaatagaaaatatggatgattcgacagaattgaaagatatgaatgatgaattggagtgtatcgcggaagaagtgggaaatgaagaattggaaagcatggaagagttaactgaattggaaatgcagccaattggcgacgagaatagaatgtcggaaacgggcgaatttgaaaatgatgataattttgaggaaataaaagaagaaataaaaaaagcagaacaaagtgtggcttcaagcgggacagcagagcatgtgtttcctccgatggaactgctgaggcaaccggataacagggataagtccggcgataggggttacagctccgaaataagggcgcgaaagttgatagaaactctggagagctttggtgtgggagcaagaattattaatatcagcgaaggccctgctgtcacaaggtatgagcttcagccggattatggtgtcaaggtaagcaggattgtgaacctt
>NC_017304.1:655502
tacgcctatatgatggtaccgtatattcttgccgacaatccgaatatcgggtataaacgggctctggaattgagcgaaaagatgacttacggtcataaatttaatatttttgtattgcgactgtcatttatcggatggtacctgttgggtgtattggcttgttgcataggtgtaatatttgtacctccttatgaacatgctacaatggcggagctgtatttggtgcttcgacagcaggctattgaaaagaacctgtgtacctccgaagagttgatgctggatttggtattgcctgatgacggctttagagagttttagtattatccgtacatatatttattaaaaatccttaaacaaaaaagttaaacgggcttaatagccgcggcccgtttaactttttgtaatatatgctgtgcgcgaaagcttatgcgctgttttttaaatttcgagatcggaataattgcggacaaggatggcatgtatatgtttgaaataatact
>NC_017304.1:658934
accggaacggcggaaaacgagctgtcggttaaaaagaaggcaaaggcacattcgtggtttgtaggttttgcgccggctgaagaccccaaaattgctgtggctgtcatcgttgagtacggaggttccggcggtgatgttgcggcttccattgcaaggaggataatgagcgaatacctttccaattaattgctgtaaaaatagaataattattcttgattttacctcgaaaaagatatagaataattagagaacatctgttcgtaattattgatgcattggtgggagaacatgaggaaaatcagtgaaatgcccaagtttgaaagaccaagggaaaagcttctggaaaggggagttggatatctttcggacttggaattgcttgcagttttaattggaaacggtacaaaagattgcagtgtgatgaatgttgccggaaaggtactaaaggttttggacaaaggctgtgacagggtgagtgccagggagcttcaggaaatcga
>NC_017304.1:669572
aatatcgacggcataagcttttcaagcactattaccgaatatgaatatgatgcggaaggaaacctcattggcaagaagaactacagcaaggcttcagccggagcaaatgaggtattggaatcctattacatttatgagtatgattctttgaacaggctggaaactacctatttcaaagaagatgacagtccggatacaattgcagttaagctcgaggagtatatctatgaggatatatatggcgacagtgttcgcaaatcaaagaagatatacagacagtatttgaatgacggcgaatttgcaaaaaccgaatacatttacgactatgccggaagagaagtagaggtaatacatcctgatgagactaaggttataaaaacagttattacatattatcccaacggaaatgtaaagactttaaaagatccaagaggaagcatcagttattatacttataggaattacgacgcaagcaaaaatctatattttgatgaaaaata
>NC_017304.1:679689
atattgctgcaaataacgcatattttatagcaagcttaaacaacttaatcccgccaatctttttagtatcgaagtagcaaaagtatgctgttttcaatatgattttaggctgctgacaggtatttgtcaataaagaaaaataaatggaagagtgatgctttatgtcctttaagtgctgcatagctttgatataatatatgtatacacttgtgtataattaaactgctgaaggcggaaacgggaacggttgttctgaaaatgaggaggtggtactgatggactattcgaaactgagcaaggaagtggcttatgctttgcgtcatgccccgtgggaatacggattggaactggatgctgaaggctgggttgatattaatcagttgctatcctctttacatgagtgtgaaaaatggaagaaagtaagtgaacatgatttgcatgtgatgatagagaagtccgataaaaagcgttatgagatttcgaacggaaagattagggca
>NC_017304.1:682274
tgtgcggtatattgggctgcgcattgttaatgctttatgtaaagaagtttttaaacgatatagatacccacaaggtttcattccttgaatccaattcaagcggtaataaaactcagcgcaaagttgtaatgttatcattattccttataggcacgtttttcctgatttggtttactgtacagggcttcacaatcggtaatgtggtcaacaaccttgaagacagtaatataaaagacaggctgaatgcgtgttcacaactgggagaaatgttaattaatgaaatgcataaaggggagtggacaattaagtttaacaaactttataagggttcccttcttttgaatgatgacacttcaatagcggaaaaaattagttccgatacaggattgctttcaactgtttttatgatggacacaagaattgcaacaaacatttcaaaggatgacggcacaaaacccataggagccaaggctgcgagtgaaattgtagagactgtctta
>NC_017304.1:688832
tcggaaatcgcgcatcgagtgcaaaggcataaggtagcctgactgcgagacagacaagtcgagcaggtacgaaagtagggcttagtgatccggcggtatgaaagtgggattgccgtcgctcaacggataaaagctaccctggggataacaggctgatctcccccaagagtccacatcgacggggaggtttggcacctcgatgtcggctcatcgcatcctggagctgaagtcggttccaagggtttggctgttcgccaattaaagcggtacgcgagctgggttcagaacgtcgtgagacagttcggtccctatctgtcgcgggcgcaggatatttgaagggatctgtccttagtacgagaggaccgggatggacaaacctctggtgcaccagttgtcacgccagtggcacagctgggtagccaagtttggaggggataaacgctgaaagcatctaagcgtgaaacccaccctaagatgagatatcccaccgaaagggtaag
>NC_017304.1:689306
atgagatatcccaccgaaagggtaagaccccatgtagactacatggtagataggccagaggtgtaagtacagtaatgtactgagctgactggtactaataggtcgagggcttgaccaaggaagaggtcttttgagaagtcttaatgggatagaaggaaagtcttgctttaggcattatatatctttgaaggtgtgaggtaacaatattctggtggcaataacgagaaggaaacacccgttcccattccgaacacggtagttaagcttctcagtgccgatgatactaggatggagacgtcctgggaaagtaggtcgctgccagatttaatatcaaagccttacggttgttccgtagggctttgttttatttcaaggaacctggtacgccgagcttttatatcctttctttaaaaatttaaaggcaattgagcttgaagaactccaatcattatattagaataggtatgacggcttgcaagctgtcaataatatcagtagaa
>NC_017304.1:690061
gaaactacaaggatgctttgagaatctttaaaatatcgcgttttttccttattataataggtactgttttaacagtgcttatgtttgtcacggcaaagccattggctgtcatgattaactcggaaaaatcattccttgcaatagcggcattgtctccgacactgttttttaccgccctggcctctgcgtacaagggatatttccagggcatgagcaacatgactccgactgccgtgtcccaggtggttgaacagatattcaatatgatattcacagtgctttttgcagcgttgctaataaataaaagccttgaggctgcgtgcgccggaggtaccgtaggaacaactgtgggtgcgctggcttccgttattgtccttatatttatatacaacagaagaagagaagaaattaacaatctgaaggaacacaggaagactgcaaagagatactcatacaagcagcttgcgacaagaatattttattacagcctacccataact
>NC_017304.1:692168
tgacggaaacaaggaattttccgggaaattaagcgatgcacagattcctgcggtagttaatgcagttatcgcatatgccgcgaagaaaactgtatttgacgaatcgcaaagacagaatggaattgaccttcctgtcattaaaaatgatgtttttgtgaaagaagtaagaggaagggcaaatttaaacggagacggaataattgaaaacctgtttggagagattatagtttccggaagcgaggaaaacggaacaaagcatgattttaaaattgaacttgtgttcaaggtctacaacataaattctactgtagtggaaaaacccgatttaaccggcaagaaagtagaaaaaactgttgtacaaaacggatataactcaaatgctttacagaagtatatgggtaaatggaagaatgacattgtgatagaggaaagtgacagattcgtcaagataggtgagagaattatagaaattacgagctttgacagcgactatgtttatg
>NC_017304.1:694000
aaccagaccggtttcgaggatgaaactgtatgcggctaagatttgtgccgtggcttttttcgttcttgcaaatctgttgatgataatgctgctgtctttagtggcgggatttatttttaacgccgtatcgttatcggtatccggagttttaagaatagttttgtcctatattgttactttgatacctataatgtgctttgctcttatagttgtgtttttctcaaatgttttaagaagcggaacaggggtgttctttttatcaattgttttattcatagcgtttaatgtgctttcggtcatttttccaaagtattcaaacctttttattacatcaatgtttgactggtatgttttgtggaatgttgacatcataccgttggacaaacttatacgagagttccttattatggcaggatatgctataatgttttataccgcaggctattatatgtttgacaagagagacttataaaagagattttataaaaaggtgaaatgag
>NC_017304.1:714836
cctttgacaggagaaccgataaaaaagagaacaatgccggcagtgaacggcacggtgttgttaaagggagatcagtacagtattactgaggttgtagaaaataacgtcgatgaagggattttaaattttggcaagggatatgcaaatttaactgaatacaggaaaagcggaaaacctgaaacaaccggaattattggcaagataggatttaaagccttaaagcttggcaagacggagatcaaatttgagaacacacccgtcatgcctggggcaaaagaaggaacactgctgtttgactgggatgcagaaactataacggaatataatgtaattcagcctaaagaacttgcaataacgttaccggacgatgcacacattgctttggaacttgacaagacaaaagtgaaagtgggagatgtaattgttgcgacagtaaaagcaaagaatatgactagtatggcgggaattcaggtaaatattaaatatgaccctgaagtatt
>NC_017304.1:725521
ttcctttgcaaaattcactatggtttgaacaatatcatcggattttaacactgaaaggtttgcaccgaccgattttgatattttaaacaagtattctaaagcctctccctcctttatgttgtccaggaagttccattcattttttgcaacatgtatgacaaagagttcgccctttaattcgtttcttaattctgcggcttttagtataagtctttcgcaagtaatctgctgagttacacaaactaaaatgttctgaggtgaactcaagataaaaacccctttcataagatgcttatcggcaaacggatgcaaagaattaaggcttataacccctcctattgtcagtaaaacatttatattgcaatatatgcttaaaaattagcaatgcttaatccccaaaagatttggcaggcaatttttcaatcgccctctacttttattatatcagagatattaaaaaaagtcctatttaattatcaaaaaatgtttgatttatcttt
>NC_017304.1:728951
tacgttgcggatgtaaacagcattatatttgaggccatagagcagggaaaaaatatattgtttgaaggagcccaggcaacatttttggatcttgatttcggaacctacccttatgtcacttcttccaatcctgtggcaggtggagtttgtacaggtgcaggagtcggacctgtttttatcaatgaggtatatggggttctgaaagcctatacgtcaagagttggcgcaggaccgttcccgacggaacagaacaacgaaataggcgacagaataagagaacttggatgggaatatggcacaactacgggaaggccaagacgctgcgggtggcttgatctcgttatgataaagtatgctgccagagtaaacggacttaccgcactggcaataaaccatgttgatacaataggaaagctgccaaaaatcaagctttgtgttgcgtataaaaagaacgggcaggaaacgcgcaatttcccgtgcagcttaaaagagcttgccca
>NC_017304.1:730808
aaagacatagggcaaatattaagaaagctatgcgaaatgaaaggagtagaaataatagaagcaagcctttgtcccgatcatatacatatgttagttagtataccaccaaaaataagtgtatcaagttttatgggatatttgaaaggaaaaagctcgttaatgatttttgataggcatgcaaatttaaagtataaatatgggaacagacatttttggtgcaggggatactatgtagacacagtaggaaggaacagaaaagcaattgagcaatatataaggagacaattacaagaagatatagcaagcgaccagataagtttaaatgagtatatagacccgtttacgggtgagcgagtaaataaaagcaaaaaataaaaccactttagtggtggcttgagaagaatatgcggttggcgaaccattcaacgcgtcttaagacgctgcaaggaccatgcccttatagggctagagcaaaccaccggctgagccggtggttatga
>NC_017304.1:733052
ttgttttaggcagtgcaacatatccgaaggtggttgctgccaaagtaaacagtacgacaagatttttgttgacttttgaaagggcaaatattgcaactatcaataaagccagaagtccaacccaccatacggccggatttcccattgtaaatatttttgaagtcataccgggttcaaggtcgctaccgaagtagaacgccatgggttttgccataataggccattcccaccatgcggactggtacgggtgttccgcttccagttttgagtgatattcaaacatgtgcttggagttttcaataaatacagtgattcctttgttgtccccgggtaccagcatataaggaatatatgacaggatgtaaattaccagaggaattataataaagaataaaacacacgctcctatcgtaatgcctaagtttgaaggataatcgccaatccagagaggtttctttttggatttgccggttgatatctttctatattcccaaaactcg
>NC_017304.1:737806
cgggttattctttccgactgttttgacaccgttaccgtagtggcaaggttgtataaaatcaaatatccaagaccgaacaaaaacaagagggaaggaggattttttatgtcgagccatgcggaaacagtttctatgataaccggagtgctggacaatacaaggaggataatgctcattagtatccacagcaggcagtagcgctcctgaagcttgttttttcttaccaattcgattacgagcaataaaaagaacacgctgaacattatggaaagggaatatacatttataaccatttataccacctctctactcttcggacgaccgtaatgtaccaatgataatggcaagacttacctttagcatgtaatataatgaacgaaaggttgtgatggaagatttgcctccctggcgcttatacatttccaccggaagttctgcaattctgaaattcctttttttgagccttatcaatacgtcaacttcgggataatccacgggat
>NC_017304.1:739133
ttccgacggacttgtactgataatgccttcagagagggcggactttaagatgagaatgttcaattcggacggttctgaggccgaaatgtgcggaaatgcgataagatgtgtggggaaatatgtatttgaccggggaatgacgaataaaaatgttataagagtagagacgctggcaggaataaaggttcttgaactgactgtgcaagatggaaaggccaaacttgtaaaagttgatatgggggaacctatattgaagccggaaaatataccggtgaacagtgacaaggagattttcaggacggagcctgttgaaatagacggaaaagaatttaaagtcacatgtgtgtcaatgggaaatccccatgcagtatcctatgtcaagaatgtggacatttttcctcttgaaaaaatcggtcctaaaatggaacatcatcctctctttccaaaaagaataaatgccgagtttgtggaagtgatagacagaaccaccctgaaaatgc
>NC_017304.1:741947
tttttatgagggagtttgtgaatcaaaagctaaaattaaaatatttacttaaggcggatgaaattttttacaccttgaaaaaaaatatgaggacaaacattgagattggagacatacgttattttattaaagacataaaaaatattaaaacccccgaaatcaatgggtacacactgccgggatattccagatatatcggaggacagtggttttatatatatgacaaaaagaaaacaaaagaacttatagaacaaaatttctattactccaattagtggtaacaaagtgaattttaaaaatcagctgaaaaggctgattttttgtagtcatttcgttgggcttaatatataattgcttaaaaccattaatttatgtattataattttatgggaagaaatgatttgaggtgttagttggtttgaaaaatataggttttacaacaagcgtacccgttgaggtgatatttgcggcagggtacagacctgttgatttaaataatg
>NC_017304.1:749432
aaggtagccgtatcggaaggtgcggctggatcacctcctttctaaggagtataatgatactacggtgggtatcatatattccaggtcggtcgggttcaatctcttacactgtttagttttcaaagcctatgtcggctttgaaaggcgtgggggtgtagctcagctgggagagcacctgccttgcaagcagggggtcaggagttcgattctcctcatctccaccagttcgggatacaggcgatagcctgtgttccgaaaaagattgcaccttgaaaaatatataatgctgtaaagcaagatgagaaaagggtaacaggcatgaccggaagcttaaagaggcgaccgggatgcaagtgactcttaggatctcattaagatggtgaaaagacatcactttaaggaggaccaaaggaaaggacctgaggtcaagctactaagagcatagggtgaatgcctcggcaccagaaggcgatgaaggacgtggtaagctgcgaaaagct
>NC_017304.1:752171
tcggaaatcgcgcatcgagtgcaaaggcataaggtagcctgactgcgagacagacaagtcgagcaggtacgaaagtagggcttagtgatccggcggtatgaaagtgggattgccgtcgctcaacggataaaagctaccctggggataacaggctgatctcccccaagagtccacatcgacggggaggtttggcacctcgatgtcggctcatcgcatcctggagctgaagtcggttccaagggtttggctgttcgccaattaaagcggtacgcgagctgggttcagaacgtcgtgagacagttcggtccctatctgtcgcgggcgcaggatatttgaagggatctgtccttagtacgagaggaccgggatggacaaacctctggtgcaccagttgtcacgccagtggcacagctgggtagccaagtttggaggggataaacgctgaaagcatctaagcgtgaaacccaccctaagatgagatatcccaccgaaagggtaag
>NC_017304.1:752645
atgagatatcccaccgaaagggtaagaccccatgtagactacatggtagataggccagaggtgtaagtacagtaatgtactgagctgactggtactaataggtcgagggcttgaccaaggaagaggtcttttggaagtcttaatgggatagaaggaaagtcttgctttaagcattatatatctttgaaggtgtgaagataacaatattctggtggcaataacgagaaggaaacacccgttcccattccgaacacggtagttaagcttctcagtgccgatgatactaggatggagacgtcctgggaaagtaggtcgctgccagatttaatattcctcaatagctcagtcggtagagcatgcggctgttaaccgcagggtcgtaggttcgagtcctacttgaggagccatatacatacaaaatagcttaaacctagggaaggtttaagctattttattttatttgaaaaagcccatggattaaaatcaaattcttaaaattc
>NC_017304.1:754465
aaagacatagggcaaatattaagaaagctatgcgaaatgaaaggagtagaaataatagaagcaagcctttgtcccgatcatatacatatgttagttagtataccaccaaaaataagtgtatcaagttttatgggatatttgaaaggaaaaagctcgttaatgatttttaataggcatgcaaatttaaagtataaatatgggaacagacatttttggtgcaggggatactatgtagacacagtaggaaggaacagaaaagcaattgagcaatatataaggagacaattacaagaagatatagcaagcgaccagataagtttaaatgagtatatagacccgtttacgggtgagcgagtaaataaaagcaaaaaataaaaccactttagtggtggcttgagaagaatatgcggttggcgaaccattcaacgcgtcttaagacgctgcaaggaccatgcccttatagggctagagcaaaccaccggctgagccggtggttatga
>NC_017304.1:757956
agagttgatgaagacagtgaaaaatacaattccgttttgacagaaaatttcagcgagccgatagcggtataaaaagcgaaagttttttgagtgaggcagtttaaacaggcagctgataagtaagttgtataatatagtgttgtataatagttgtataataaataatatgtgtgaatatatgtgagctgtggcgtatttgagcggcagtgtgtttggcaacaatatataggaggttttgaaatggcttcgaacagaattcggaatgtagcgtttctgagtacttatccgccaagggagtgcggacttgcaacttttaccgatgatttggtaagggagctggacaaggttgaacttataaacaacccaaaagttattgctgtaagtgataatgattacagttacggcagcagggtgattatggagcttaagcagcacgaaagggaaagctatacaaagattgctgaagagattaacaactcggatattgaacttcttgttat
>NC_017304.1:759591
gcaagttcaaaaacttcatgggatatgaccgaaaatggcttgaagacgagggttcggaagactgcttcgggagatgcctgtgggcgattggatttgctctttccggtgattttacccccagaggggttaaacatgctctcctggaaattttcaataaagctatgccccatgcggcaaatcttagttatctgaggggaaaagcatattctgcaataggtctttcgttttttgacggtgatgattcaaaagaacttgttttcagcatagcccaatctctctgctgccaatatgatgaacacaaagacggagaatggaaatggtttgaagatgttgtgtcatattgcaacagcgttcttccgtggtctcttcttacagcctacaaagttacaggagaaaaaaggtttcttgaaacggctgaggaaggtctggacttccttgggaaaataactttcaaggacggatatttcaaacctgtcggatgcaatgggtggtttaaaaaa
>NC_017304.1:760588
tagttgagggacgagtggcggaaagttgggaactttctgccatacctggaagcgaaaccaaaatttccaacggtgttttacaaggtcagagtattgttgatgtaataaaaaaatacggaagaaagaaaattcttggcgataaatttgctgctgcaccgatgaatacaggattcccgcttcttttgaagttcattgacgcaaacgaccgcctgtccattcaggttcatcctgacaatgaatatgcaaaagaacacgaacacggtgtgggtaaaaccgaaatgtggtacatagtagacgccaaatcgggagcgacggttattcacggatttgccgaaagctgtcaaagccctgtaaaaattcgtgaatctattttaaaaggcgaacacagtggattgtatagagaaatccaggtaaaaaaaggcgatgtggtttttgtaccggcgggtaccgtgcacgcattaaatgacggtctggtagttgctgaaatacagcaaaattca
>NC_017304.1:767211
actccttacaaggagttcctcaagggagaaatcagatattcacagcttgcgaatgtattcccggatgtggcgggagaaatgtttgacgctgcggaaagggatgcaagagaacgttatgagacttacaagagactggcagaacagaaatattcgtaacaggtagcatgcaaaagggctgctgcactaagaaattggtgcaacagccctttttgtcagtcttgtgtcaggacggtgtttgccttgggatttgttcttatttttgatttgaatcggcatattccttggcgttttccacttgaatttcactgggaatgggaacccctgactcgggttttttcttttcgatgtttgcccaggccgctgtgttgtgcttttcaattggtactgccatgtttttttgtttataattgttttttgacatcttatcactccaaacaagacttttatattgttgtgttgatgttattttatatcacggaagatttattatactgttcatt
>NC_017304.1:771291
attcgggattaagggagtttaaagttgttttgtttgacaaagaaggcaggataattgttgagtcagcagtaaataaagtaaaggtggaaagttcaatcaagtggacaggggatttatcaccgctggaaacagtaatcggcaccaaaaacttttccatagctcaaaatgccaatcttctggccggtgaaaaaattgctttgtttttacgtaaagatggcgaacagtttccggtaatggttgattcgtccgaacaaaaatacaaacgcgagcaaaataactataatttcagtttcgtatcaaatgattgggatgctgtaaataagaggcctaaatatactaatggtgtatattggatatctgtacatataacggatgggagtggcaaatctcttattaagtctgatgagagaaagataaaaataaataacatttggatttctgaatactacaatagcggacaaaacaaggatatttatgatattaaaaagagattgaatgaa
>NC_017304.1:781532
gttatacctgtagtggttcttcagacaatcgcagccaacctgggcagtatgctgactccaataggcaatccccagaatttgtatttatataacttgtctcaaatgggaattttggagtttgtgctgtttatgcttccttatacaatggtttcaggactgcttttggtaatctcgttgttgcttattaagggcaaacacgaagcggttgttataaaagaagaaacgaacatgcggctttcactgaaaaagaacataatttatctgattttgtttgctttatctcttttgagtgttgccaagattttgcattacatggttgtactgattttggtattgcttgtagtttttataatggaaaaggatgttttaaaatcagtcgattattgtttgcttttgacttttatttgtttttttattttcacggggaatttggaaaatattcctgaggtaaaagatacattgcaaaatttgataaccggtcgggaacttgttataagcgt
>NC_017304.1:787846
ttggacaatggactttgctacgtatacaatagacagtatgaagtgaaatatgaagtgaaaaattttggagattttacgtaaaaatcgcataaatgaaccatgtattaaattaaatacccatagtatcgcaaataaaatatatgcaacagaaaactatattataggaattcctacggaccatccggatgaaatttcggacgctttcacgaagtcggtggcagcactgttggctaaatcaaacggaataagaacaccggaattgatatgttttgatgactcttataccataaaagcattggataaaaaactgcacaagattggcaaagcagaagatggcgcatgtaatttgatattggatatgctaagactattgaggctggctaaagatttgttttgacttttgcaaaggtagttcgaagttgtggtatgtgttggaaaagtgacgattgctttcggcattaataagtaataaaaaggcatccgttgtttttaagtgataa
>NC_017304.1:789261
ggcagcaaggtcaaccgaaataacaccataatttgaagattcataaagtttatcatctttatcagtatttgcaacagtaataatattttcagcggtacagcttgcgggataaataacatcgtccggtaggtcaatatttttattgaagtttccggcagctgttacgaataacaagtctgcattacttattgcatcatttagagcctgagaatcaaatggcctatctccaatttgagatttatgtaatcccaaactaacgtttacaattttaatatccattgcatcggcataattaattgccttaatcatagtagaaacccaattgtccaaatctttaaatttatttccgctaagatgcttaagtgaggcaatcttaacattaggtccaaaacctgcaattattcccgcacaatgtgtgccatggtctcctatgtccataggatcagagtcgtcagcaccgaaatcatacccataaatatcatccgtatacccatttccat
>NC_017304.1:799543
ccgatacagaattgcagagggattgtcgtaaaaaagggaggcaaaataatcggcgcattcatcagtgccggtcggcacagcactttgaacgcctgcagtctgaatgggaacagctttgaaaaagtgacgggcaaaacatttaatgaatggcttgaggaaatggttcggcctgacgagattgaggcaagacttgcaaagcttacacccgagcaggttattgaagaatatttcacggcgcttgacaaaaagaacattgaagtggcaaaacgttgtatctctaaaaaaaccttgttggaaagtctgacggcaaatatggagaacagtgaattgtttaatgaaagtctggtattgcctttggcgggtggcggtattggtgcaaaatcaaattttgacaatctgaaatctgcaaaattgttaaaggttgaattgattgaagaacctgacaaatacacaaagattttcagagtaacggtggatttgaaatataaaaaagaagtaat
>NC_017304.1:800546
tgagtacaaaaaagtatcaattataactcccatactgataagcctggaagtggtgattgaatgcataatcccattcatcactgcgactttggttaacaaaatcaaaagcggatgtgaattaaacacaattatcaactatggtatagtcttgattatcatggcatttctgtcgttgatgttcggtgcgattgcaggctcaaccgctgccactgcgtcctgcgggtttgcaaagaatttaagaaaagatatgttctatagtattcagaactattcttttgaaaatatcgacaaattcatgacatcttcactgattacccgtatgaccaccgatgttaccaatgtgcagcatgcgtatatgatgctcattcgagtggcggttcgcgctcctttaatgttgatttttgcatttgtaatggcatttgtaatgggcgggcgcatggcatggattttcctggttgtcgatccgttccttgcaattggccttagtgttataatttaca
>NC_017304.1:806165
ccggaaaagttcatcgaatggattggaaaatatgttgagaatataatgcgcagaattatcaatatatcatcttcaaaaaaagtcaaagcattgggagaggatattgttcgcagtaccagtaaaacatacagaaacgaaagaattgccggagtggcttttgttctggtaatgacgactcttgtagctttaattgttgctgctttgctggaactgtcaatgtttatagaccctatactgtttcatgctgtaaacacctgtttgatatatttgtctttcgggtcgagagctgttgcaaaagaaagttacaaggtatttgacgcgttaaaagaaagggatgtgttcaaagccagaaatatgctcgctgccgtaatagggataaaaactgaaaatcttgacgaaaaggaaattataaaaaggacggtggagtcaacggctgaagatacagcagacagagtaatatccccgattttttatgcatctttggcttcattttttagttt
>NC_017304.1:810938
ttgaatgatattaacatgaaatattagcatttaaaatattataaattaaaagaagagattgggttttgctcaatctcttctcatttatttggagcaaattttgtttttataccaagttgtattttttgaatttgttctcaagctcttccgcgagatgttcaaggtttttcgccgattctttgatttcctcaatacatcttaattcgtgctctgtggttgcggcaacctgctggcttgcggcggcggtttgttccgatacggaagagatgttttctatggcagcagtaacctgggttttgtctgtttgcattttggttatggcctggtttacttcatttatctttgatactatataggttatggcgttggctatgttgttaaaggcattatcggtcttgttaaccgctccgttttgctcctgggaaacttttctcattatttccatggactcaattgcatgctgtgattcttcatggatgctttgcatcagaatatttatt
>NC_017304.1:816378
tggacttgcaggaattttacacacttaagaatgatatcgagcatttgttaaaacttgattccaggtttcatgacattttgttcagggccagcaagagcaaacctctgattcatatattaactacgttccaccaccacattcaaagagcccggaacgcatcctttgagtctcctggcagagccaaaaaggttctggaggaacacaaggcaatatacgaagcggtagtcgcaagagatgccgatagagcggaacaaatgacgaaagaacatgtaaaaaacgccagcattatgtataaacgcgtgtttaaaggttagaaaacggggtcaggcttgatgagttcacattcaaagttgtggatttgtcaagcctgaatcttgtaaaaaggagttgtgaaatgaagcttcctgaagagtttttaagaaagatggaaggactttttgatgccggagaatttgaggaatttttaaaatcctacgatatgccaagattctacggacttc
>NC_017304.1:817067
atgccgaagaaggggattatgtactggacctttgtgccgcccccggaggaaaaacggtgcaaatggcggccggcatgaaggggaaaggccttttgattgccaatgacataagctctgacagggtaaaagctctggtgaagaacattgagctttgcggtataaccaacgccatagttaccaatgaaagtcctgacaggcttgccaaaaaactttgcgcatttttcgacaggatacttgtggatgctccctgttccggcgaaggaatgttcagaaaagacgaggatgccgcaaagagctggggcaagttcaaatgtgacaaatgctgtgccatgcagcgggagattctcgaaagtgccgatgtgatgctaaagccggggggatatttggtctactccacatgtactttttctcctgaggaaaacgagggaatgatttccgaatttttaagcaggcataaaaactatgatatattggaaatacctaaagcatacggtattgat
>NC_017304.1:821317
tgactcaaacaagaaccttttgaacaaaacaaatcgacttaattgcctcaaatgcccaaacaaaacatttgacaagcaggccctaatagtattaatattaacttataattgattaagttataattggttcatagcaggtatttgatcttattgcattatgtaaatcacatttcttgcaaacggatgttttcgatttttgtaaaaggtttaaaaggttataaattaacttgtttaactttaatgaatactgttctaagctatggatttaacaaaggaggattaagccttgtttgccgttatggtagtcgatgatgatcctaagatacgggaatggtttgaagttgaaatagaatggggaaagatgggatttgattttatctgttcagccaaggatggaattgacgcgctcaacaaattgaatcagcataataagttggatcttgtaatttctgatatagatatacctaaaatgaatggcatagaattgcttaattccataa
>NC_017304.1:823257
atgtatcttgcgaaaggcttttcagtcacaccaacagctggaatacggtaatgaggcttgtgaaccacggcgatttactatataattttatacagaaaataattttatgcaaaaaggtgcaaatagtttttgctgtgggtcataaggataatattgcaggaaggtttggtgatgatggaaaacaatgccggtataagtaaaaagcctgtcgttaaggtgcacgtcatcttgctggtggcaggaatacttgttctgtctgccgtattggcaattttggttgcatatcaggcagggcttatatatggagacttttcagaacttgccagggtaaacggtgagcctgtctatgtcaaagaatataaaatgaagcttttaagcaataccaccgaagtaatcaattatttcagtcaaagttacgcagttgaaaccaaagaaaatttccgcaccgacagctacagtggcgaagcgccggttgaaatggcaagaaaaaaggcattgga
>NC_017304.1:827709
ggcaagcatgaagccctttagagtaaccattgaaaccgaagaggaaatttttgaagatgacatacttcttttctgcattctgaacggcaaccaggccggcggctttcacaaccttatggacgcggtttacgatgacgggcttatggatattgtcattatcaaagactgcagaaaaatagaacttccggctattttctataaagttataaacaatgagctgcaaaacgacaagaatgtggttaccataagaacgaaccggtgtaccataaagagctcgaaagaaatagtacttagcattgacggggaaaagggaccgaccctgccggtcgaggtaaaatttataaacaaggcattaaaagtatttgcggcatagatttatgcctgaaggaatttgtggcagaaataagtttattactaaatacaaataaaaggaaataataataaatagaaggaaataataagtaaaaggctcagtgaccaaaatgtctctgagcctttta
>NC_017304.1:828373
caaaattctttacacctttggcggaaagggtttttacaggtcctgccgaaattgcattaaccctgatgttggcctcaccgagatctgcggcaagatatcttacacttgcttcaagggcggcttttgccactcccattacattatatcctttgaataccttttcagaacccatgtatgtcaaagttatgatgcttccgccttccgtcataagttcctttgctccgcggcttactgccacgagagaatatgcactgatgttcatggcatgggcaaatccttctcttgaggtgtaaataaagtcgttttgaaggtcttctgtttttgcatgagctatggaatgaaccaatccgtgaagaacaccgtatttttctttgatggcggcaaagaggctgtttatttcctcgtcggaagatatgtcgcactgaaatatggaatcggcaccgagctgctccgctccttctttttctctttcactctgatatgtaattatgacatttgct
>NC_017304.1:830216
gtgtacctttgaaagatgtttatatttccgtagataaaagttcttctttttatattgataatgatcattatcaaaccgagtacctgaaagacatggctgttggggacggagaagaacctataatattatatctggtctataaaggtacaggaaacgaattaactttgatatttgattatttaaaagaaggtgcaaccgatcgagaacaactttcacaaaccctgtttcttagcgttaaaaaagaaaaagaacaaacttccggtggttcacaaaccaacacggccgaatacaagccgaatttcagaattgtgggaaagataagcagcaaacaggaaggaaaaaatgtttctgttgaatttcccattaaaaatgtgtccaattttaccgccaaagacattcaaataaccatgtcagccgattcggcggactcacctttttcggcgccgacggggcatctttccgtatccgttgacgagattaaacccgatgccgaaaaaaag
>NC_017304.1:838558
cctttatttcggtttgtatattttttataattattgaacagttgggataaaccttttttgttatggctatttcaccttcgccttttgtttttaaatatcttgcaatattctttttttcttcttccaaggatttaagctctgctttaagttcggacatcctctgcatttttgaattgtattccgctgtctcccgggaagtcatttctttaaaggggtcttgttttgacaaatacagctttatgtccatttgttcctcttttattctgtctattctgtcaactatgtcttccagcatttttgaaagtttttttctgtcaaagcctgtaagaatgagtacggttcttggttccagcggcgaacctaaaacaggtacggtaatttttacttccgcttttacctgacctcccattatgtttccttttattgattcaataaacacttcttttgcttcaaccatgctgtttatgcaataaaaacctatgtgggcggtgccgccgcag
>NC_017304.1:843487
ggaatccgacattatctggataatgggtcgcccgtctcaaattatgaagttctttacccttataaagaaagggcctaaaaaagggcaggaaattatggtcataggtggaggaaaaatcacccattaccttgttgaacttttaaacagacatacgacgaaagctaatataaaaatcatagaaaaagaccggagtaaatgcgaatcgttgtacgaagctttgtcctccgcctcccttgaacggcgctgtctgttcattcatggagacggaacgaatgaagaacttctcattgatgagggaatcgacacaatggacgcatgtgtatgcctgacggacagggatgaagaaaacgttttcatctccctttacgccatgcgcaggggagtaaagaaggttatcacaaagataaactatattcatcagaatatggctaaaagtctaggtttatggttgggaaatattattacgcctcaatacataacggcaaaaactgttatccgtt
>NC_017304.1:846716
taattgtccgatttgttcttctcatggagcggaagaaaatgttatgagcaatacagaaaatctttcagcccataatttgtggactatttgtcatgttatagaagaaatcagatttgcattggacaatgatacgctggaaaaaatgatttccgacattctcgaaaaacatcaattaatatttccgggaagtatgcttaagagttcttttattgaattaacgggctgattaagttaattgaaaagattaagaacaatggttctgctccttttaatgtaatacttaagggagataaaatcatgaagacaataataattggaattaattcaaaatatatacattcatctttggcggcatggtaccttaaggcgtcctgtgacgagcagtgcggggaagttaaggtcatggagtttacaataaatgacaattcggaatatgtcctttcccgtatttacgctgaagggtgcgatgtggctgctttttcctgctatatctggaacat
>NC_017304.1:849463
atttcaaaaaggagtgaagaatattgctaaaaaagggttatcagtctttttggcagtgctgatggtattagctgtaaattttggcactgtgactacttttgcggcaatgagtgatgaagccgagtcaatatcggtaaacaaaccggttaccgacaatttgtcttcggttaatgatgtaaagtattacgaggtggagctgccggcaccgggaaaagtgaacttaagctttagtcatgctaatttggaaagaacatatgtatactggaaagttaccatgtttgacagtgtggagaatgaagtgttgtattttgaatcaacaggaaccaacaccgatggtaaatcaatgagtgtatatctcgataaaggtacatattatgtcagggttaaaagtgaaggttattggtatagcactactgattatacgctttgtgtaaactatacggaaaacaagggagaatatgaaattgaaccaaactatagcaaggaattggcaacagaga
>NC_017304.1:851479
ggcatggaaaaacaagaatctcagcatcaggaaaaatatgacaataacaacagtgacactagaggagaaacttccgtcaatgaaaatgctgccgtaaagctctatgatacaatggtggattttttgaaacagcagaaatacattgagcttcagtgggtaagagtatatgcggtaaagtgcccccaggaaggtttttatgattttcaaataaaatactttgaacacaaaaaccctgcggacgctgaaaagaactatcttttgtttggtgatgccacgaccaattattctataaggaaaaaaggcgatgagataatcggagatacattcgaatgctttgaatttattttaaatcttcgtgaacaattgggaattaaacaactgtgatttaccatatatcagcagaatggaatgggttttatggattacttgagcggagtcgtagaaaggataacatttgttaatgaagagaatggcttttctgtcgtaaaaataaagtcgaa
>NC_017304.1:854720
atatattctcccataggcggttccggaaaaactactgtggctgtaaattccgcagttcattgtgccaaaaagggtcttgaagttttctatcttaaccttgaaaattttcaatccactccgctttatttcaattgcaaaaaggaaagaaatctttccgaactgctgcgctgcttaaaacagggaagaaacgttgcagcgaagattaggcaaataaagcagaaggacgctgattacggtgttcactattttgttcctccggaaaatgtcgttgatcttaaagagatggattccgatgaaataaatgtacttataaacgctttcaggtcaatgaggttttatgatattgtgatagttgacatgtccagtgagcttgatgacaaaaatattgctttgcttaacagtgcggatgaagttataatggtgttggcccaggatgcagtatcaaatgtcaaggccgaatatgtgtcagaacagctggaaaagcatcttgcggggcatgg
>NC_017304.1:858147
ttttttttaaagtaagaggctgcaatttttatgaatttattaacataaaaacaacggaaaagtagcagtatgccattttgtgcataaaataaagtgaacatattatttatcccagggaggttttaaaatcatgtacggaaaagattgcatgtattccatgcctcatatgatgaacattccggcctggcagcagcaataccacccgatggcggcaatgcccgtgcagcagcttgaaaacatgtatccgagaacatattatatagtgtacccgagagtacagcattattgtgatatgatggacatgaactacggctgcttctattgtccgaccaaagaagaacttgacagaatgtgtgataaaatatgtgacgaggttgaagccgatgttgaagctgccatatgtgaagaaatgaaagaagaagccgacaggcagttgggctttggaggaagaagactcttaagggcttttgtgggtacacttttgataagggagcttttaa
>NC_017304.1:863065
aacaaaaaagtaggacttccccctgaaagaattgtaagaatgggcaaggacaacaacttctgggagcatggaacaggcccgtgcggtccctgttcggaaatttattttgacaggggcgaggacaagggctgcggcaaacccgattgcaaggtgggttgcgactgcgaccgttttattgaggtttggaatctggtgtttacgcagtttaacaaggaagaggacggcagttattccaggcttaaaaatccgaacattgacacgggaatgggtctggaaagacttgcgtgcgtgatgcaggatgtaaacaatctttttgaagtggacaccataagaagggtattggattatatatgcaaaattaccggcgttgaatatggcagctcggaaaaaacggatgtatccataagggtaataaccgaccacatcagaagcaccacaatgatgatatcggacggagtaataccttccaacgagggaaggggctatgtgttaagaaggct
>NC_017304.1:870543
gtgaaaaaagctatattgcagtagtacatacagacggaaatagaatgggaagacttcaggatgagttaaaagcgtgttatgctcacctcaacggagacattacccagaaaaacgaagaatatcttttaaacctcagaaggtttagtgatgatataacaaaggcatatgaagaatcatttatagccatgacagatacaatagataaaaataaaaaagagatttttgactgtaccaacattaaagaaaaagtgttccctgttattccggttattgtggccggggatgatattacttatgttacaaacgggaaaataggtatagagacggcgcggatttttcttgagcatttgtcaaaaaagcaaatcagattatatggtgacaaattcgtcaatcttaatgcttgtgcaggtgttgcgatagcaagagtaacgaatccattcgcaaaaacttatcagttagctgaagacctttgcagaaatgcaaaagcaaaactcttagaa
>NC_017304.1:873850
aacaagcgtagcaggggctttcagggcatacttgaagagcattggagaaagataccaggatttatttggggaacagtctgacgagggaaaagttaaaatgagtaaagtgtttataagtgacgcttttgctgatgttaaagggatagatagaagaattgaaataaagatagattctgaaaaaggcagcagtatggatggctcaaaaagagacgtctgctatttgagtccaggattaaaatttgaactggtgttcgagatttataatgatgaagagaatgatgaactggtaaagatgttatacaaatgcctaagtgcacttgataaaggttatatacgattaggaggcaataaaagcaacggattgggcgtttttgaagttgttaaagcaggaaaagtgacttttgatttaactaacagaaatgagtggatgaagtttttgaatggtgaatattcagtatataatgcggagtctgatgaatttttgaaggaaataaaaaatt
>NC_017304.1:876946
ggagtattctgaaaatgggataggtcttgtacttgcggctccaaagcctacttgttatcacatttacttggagcagaagaaaaatgctgataaaaaaaagttgaatacttatgaagacgattcgaatgaagaaaataatttcaaaatcagaggaattaagcagtattggttaaaagacagaattattgttccaaaagaagaagtaaaaaaagaaaatgttgtagtctatttacatcctcttaaggaacgaacaaagtttaaaggaaggatatatttcaataatctctatgcagatgaacttggactattgttatggtctttaagacttgaagataattgttaccaaactataggaatggcaaaaccctttggttttggaagggtgaaagtgggagatattaagctgcatgtggaggatctgaataagaaatacagtgaattttgctttgattatgaaaaaactgaagatatagataaatatatttcattgtataaagaag
>NC_017304.1:889234
gattttttttaagccaggcaacctcatatgatagttgaccaatttgcttaagcagttcgtccttctccttttcatacgactgtttgaccttctctacttcatcagtttccttgctgaatactctgcccgcattgcttatgaattcagtcttccagcgacttaacaggtttggatgaattccatattctgcagcaatctcattcagcgttctttctcccttgatgacctcaatcactatttttgctttttgttcaggtgtaaaatgttttctcttttccatagttccattctaacttatttgggctgttttgtctgtcttaatttttggtatcattataatttgaaaagaatgaagattctcattctaatatgcctgatgggaaatatgcggtaagagtatatgcagacaatataagccctgcccaaaacaaatatgttcaatccgattgacatgaagtggaccggtccaaaaacaaataaaacttatacaatgatctatg
>NC_017304.1:897841
agcggattttataaagttggttactacagtactgttgcctaacccgttacctggattggccaattatttattgtggaatcgactgataggtcgcggaactgcaaattgcccgaacatttttgcgggagaccctgtaaatgtggtatcgggaaatttttatttaacaagaagagatataaccataccgtcaagaggtatggcgattgagataaccagatattacaactccatggataatacgccaggtatgttcggtaaaggatggaaaacagattatgaaacatgcctgaagaaaaaggaagacagtgaagacataatagttgtgtatccggaagggaacataagagtatttgaatataccgatacagggagtttcaagtctccgaagggagtatatgacactcttttaaaaacagaggacggtacatacatattaaaagttcaaaaaggaattacctacaaatatgaccaggcaggaagccttgtatcaatctcggatt
>NC_017304.1:915649
aagattttactcttccatttaaaaagacttttccaaatgaacttaagtttatgcccggagcaaaagacggaataggtatatttcactttggagcaaaaagttcggaaaaagtatctaagaaaatagtaaaacttttaaaaagtgactgtaaaaagggtagtatcagctcacaaaatgaaattgcggaacttctgaatgaatgcggcactttggcagttatcgatcccattctggattctattcgaaaagaacaaaaaaagtttgatattgaaaatttgtttgactatgcttgccagtttgcttttcagtctacggacgaggagctcgtcaaattgggcataggtttgctcggtttgtttgatctaagtaatgatgataagattattgacaaacttcttgttcttgcattgtatgaagagtttacactttacgtaattgtagcagttttaaaatacccaaatgggaatgatattgtgtttagaattgcgcagaaagttgat
>NC_017304.1:923384
ttttgatgggtttgcctttgtaatgttccgcttggatactgaattgtgtgttttggaatttcttcttttttgatactcctttcatgtgaatgataatttttatctaaatcaattttatcagattcccgtttgaaattccatagactggcgcaataaatattttgtaaggaaaactacacataaaggaggcaattttactcaggtgtacaataatgctaagtaaatattttccaacaggccggaaactttgttctacatttttgaataaaaataagttaaaataatgttgcaaatacattcaaaaggacggatttgatgattgttttaagagatgttgcaggctctgatgaaagcatgtatcaagctttgcagagtgatttggatttgactgattatttgagcaggttttgtccgtataacagcagtgtagctaattatgatacttcgaaagtgtgctggtttatcattgaagaagacacaaattgcattggctccatatg
>NC_017304.1:929777
cagtgtttacatcaccggattcggcgatttcacgatatgaagactccaagttctcatttcttgcatttaactcatcttcaaatattccttccatgtataagtattttaatccgtcatttggtgtttcaagtattaccacattattgtacaataatgcttctcctttgcggtgaacagtttcattattctccgtatattcataatccgcatagcagacaaaatctactttgaggagatattctatgccgtgttctttttcgtttttacctaaaatagctacttcctcaaatctcaccacatccaaatccataagtgaaaagaatacgttttcctgaatacgcattagatcatattccggtgcgttatatgcataggtatcataaaattcacgagaggcttgcaatctatccagctctaaaatagcattttttgtaaattcaataatttcttcttcggtatatttactgccgtcaatacgaatgtttgaacctattactgga
>NC_017304.1:941185
gtatttgcaccaaaatataggagacaagtaatatacggtaaaataaagaaagacatagggcaaatattaagaaagctatgcgaaatgaaaggagtagaaataatagaagcaagcctttgtcccgatcatatacatatgttagttagtataccaccaaaaataagtgtatcaagttttatgggatatttgaaaggaaaaagctcgttaatgatttttaataggcatgcaaatttaaagtataaatatgggaacagacatttttggtgcaggggatactatgtagacacagtaggaaggaacagaaaagcaattgagcaatatataaggagacaattacaagaagatatagcaagcgaccagataagtttaaatgagtatatagacccgtttacgggtgagcgagtaaataaaagcaaaaaataaaaccactttagtggtggcttgagaagaatatgcggttggcgaaccattcaacgcgtcttaagacgctgcaaggacca
>NC_017304.1:943451
gtattggcgtaaaagatatgctcaaccggaatgttttggccaatgcttatggaacgtacaaatccgttgtgaagagttaaatcgctccatgctcccccggacatggtgatgcttccgtttgacaaactgaaggtatcataattgaaccacgttgaaaataaaacaaaagcgataaagcaaattattgcaactctgtcacggcagaactcttttatcgtgtcaagaagctctttgaatattttgctgtttgttcggtatacgtatgctataaaagcaaaagatattacgaggtatgctatattgctgagatagtagttgctcagggttttaacgaaaagtatatcaagccagtatagcagtgtgccggaaaaaacggaccctattagaaaagaaccagaaataatcattatcggggattttatttgagttaattttttaagcaggcaaaatcccgttaagaatgatgcaatcaagagaaaaacaaacatatcatcccactt
>NC_017304.1:943869
ttatttgagttaattttttaagcaggcaaaatcccgttaagaatgatgcaatcaagagaaaaacaaacatatcatcccacttcccgacaaataaatttctatctgcgcaaatacaaaaaaaattatatcacaataaataagaaaataatagttttttgtcaaattatattaatttcaattctattaacataatcattcgattcagaatattatgttacaaagaaattatgtttggggtgggattcttatgtttgacgaggtgagagacgtaacggctttgttaaattcaaacgtattgcttatcgccggaactataattgctttagttgtaatcgttttaattgccctgattgtcagaaaaaaacttttcataaaacttgtttcgtttttgaataaacatattgacgcgcttttgtttctcataggaataggcaaaaaaaaggcagacaagcaaaaactcaaccaatcctttgccattgccggttatgcgtatgacgaaa
>NC_017304.1:945174
tgtatgaattcaagaggttgtcggaagtttttgagtctgcggaggagattccttttgatgatttttccaaaattatcataatgagcgattgtcacaggggagacggaagctgggcggataatttcagtaaaaacaagaacatttactatgctgcactgacctattactatcgcaataattttacttatatagaactgggggatggagacgagctgtgggaaaatgacaatatatgtgacataataagtgaacacagagacgtcttttccttgctgaccaggtttattgatgaaggcagggcttactttatctacggcaatcatgatattgagaagaaaaagtatgcattgagaacccttagggaaagaaaaagttttaagtatttggaagacggcgacaaaagaaatgtagccgcattttttaaaacaaaagtacacgagggtttgattttacggcacagggtcacgggagacaaaatatttcttgtacacggacatcag
>NC_017304.1:948149
gtaatctttggatcgattttttgagacagagaaagagacatcagcatgtacctgatatttataacgaaggtggtaagggcaatttcaagataacccgcaccctggataattaaatttgtaccggcaaactgccctgcgctggtaaggttggtcagggaaataaacactgccattaacggatgaagtccgccgccgacagccataaggccgaaagtaaaagctaccggtatgtatcctaatagaatcggtgttccttttttaaatccatagacaaaatcatttatttttgtttgacttttgttcatgaataaaaactcctcaataaaaacattttcaagttagtttgaatgtgatattcttatcaaacattagaacattataatactaaattgaaaaaatatctatagtgtttttgattgaaaaacagattgaaaaaatgaagtaaaaatagtgaaacactgagggcacgcagtttaggctgatgtgactgtttcatattt
>NC_017304.1:953973
aaagacatagggcaaatattaagaaagctatgcgaaatgaaaggagtagaaataatagaagcaagcctttgtcccgatcatatacatatgttagttagtataccaccaaaaataagtgtatcaagttttatgggatatttgaaaggaaaaagctcgttaatgatttttgataggcatgcaaatttaaagtataaatatgggaacagacatttttggtgcaggggatactatgtagacacagtaggaaggaacagaaaagcaattgagcaatatataaggagacaattacaagaagatatagcaagcgaccagataagtttaaatgagtatatagacccgtttacgggtgagcgagtaaataaaagcaaaaaataaaaccactttagtggtggcttgagaagaatatgcggttggcgaaccattcaacgcgtcttaagacgctgcaaggaccatgcccttatagggctagagcaaaccaccggctgagccggtggttatga
>NC_017304.1:955898
cgggggaattcacatacaaaagaatgcctttgttgcttgctgaatttttcatatcctcaatgagcttcaacgtttctttgtggttgtaaccgttgcttaagaaacttgtggttgagttgctgtccataatggtgccttcaacacttacaacacctatatagggagtaagaggaagactgctttcgctgtcgcttaagttcagagacgttccgagtctttttgaaacggtgtttaccaaaacacttgaagaacaaacaaaaacaaatactactcctgccacaattaaaccgattagctgtttcttgttcattgttcgaccccttttctaaaaaattgcatttcttcgaaaataattatctcatactctattttagtagtaaagtgccaattgaatgacaggtatttaaataccgtataacagcttagtataaacgttgaagtaattgtataaaatttgatataaaatgctgtgaaaattctctatgcaatttgccaaaatt
>NC_017304.1:965354
tctgaaggatattggaagggctcaatacgtagccgttaccgatgatgaggccgttgaggcgtttgaatacctttcccgaaccgaaggtataattccggcaattgagagttcccatgcggttgcatatgcaatgaaacttgctccgacgatgagcaaagatcagataattgtaatttgcctttcgggaagaggcgataaagatgttgcggcgatagcgcgttacaggggggttcaaatctatgaataaattagaacgggcgtttagcaacggaaaggcatttattccgttcattacggcgggcgatccgtcactggagataaccgaacagttggtgtatagaatggctgaagccggggcggatttaattgagctcggcataccgttttccgatccggtggcggagggacctgttattcaggaggcagattaccgtgccctttcggcgggtactacaacggacaagatttttgacatggtgggacgcatacgtaaatcctgc
>NC_017304.1:967217
aaaaataaagggcactcatgacttgaaagttcatgattacggtcccggcaggataagtgcgtctattcatgccgaagtgcctgaaggggcggacatagttgaaatacattcaataattgatgaaattgagcaaagaataaaaaatgagctcggaattgatatagtcgttcatatggatcctgttgaagagaaaaaagaggattgttgtaacgacgataaataagtaagccgtatgaaacaagaatttatgtttgcctgaaacttttaggattgtttgacaggaagcacaatggtaaatactgcaccggattctgagtttcgggccgtgatttttccgttatgcctttcaattatgtttttgctgatggcaagacccagtcccacattaccttttttgcccttgtaaaacctttcaaaaatattgggaagttcattggaatctattccggggccgtcatcccggatgacaatttcaattttggagcggtcaataatttttg
>NC_017304.1:970677
gtacaagaaaacttataaaggagtcatgtattcaagaaccttcagcatttcactgatagctctcacaatgataaccaccctgatgatacttgcagtgacttccaatgtggtgctgtccctcggtatggttggtgctctgtcgattgtaagattccgttcagctataaaggaccctatggacattgcatatcttttctggtcaatagcagttggtatagtattgggagcagggctcatacctttggctgtgttcggttcactctttatcggaataatactggtattgtttgtaaacaggaacagtaccgacaatccttatattttggtggtaaactgcgaagatgacaaggcagaaagcaatgtgatgaatataatcaaagataaagtaaggaaatatgttgtaaagtcaaagaccataacgggaggaaaaggaatagaggttgcggttgaagtacgcctaaaaagcatggaaacggaatttgtaaatgagataagcagac
>NC_017304.1:971794
taaacggtaaggactggggattgtatcttgctgttgaagtaattgatgaaagctatattgaaaggcattttggaagcgtaaacggcaatttgtataaacctgaggctatggagattggaggagaccgcggagaagagcgaggtggacagcaaaacggcggccccaacgcaatgccgtttatgagaggccgcagagaacagatgcaaaatgcccccggagcggaacagaggcaaaatgaagccggaagagaacaagtgccaaatcaattcggaatgcggcagatgccgggtggagccgaaagagaacagatgccagacagaccgggaagagatcagataccaaatagggacggaacaaaccagattcaaaatcaagaaacaaaagagcaaaactcaaatgaatcccgaatgcagcagataccgaatggattcggggctcaggggagatttggcggttttataggcggatttggcagaatgggagcaagaggcggtgccgac
>NC_017304.1:973646
ttttcaagttccatcatgctttcagatgacatatagctcattataattatcggaaccacgatttcattggcaggaaaaccgagaatgaaagccattaggatgtagccgtccagtccgattaatctggcaaagggatcgaggaaacctgcgcaaagggataacaggctttgttctccaacataaatgtttgccataatccatattacaaaccctgcgggaatggctactgaaacagccctgccaagcacgaacaaagttctgtcaaatatggaccttacgataattctgcctatttggggcttccggtacggcggaagttctagggcgaaggaagaaggaagtccttttaatattgttttggacagaagttttgaaacaagcaacgtcatcacaatacccaaaaggattactccggtcaaaaagagcgttgaaagcaccgattgagaaaaacctgcaaaatttcccacaaagaacatggttattattgcaatcagagttgg
>NC_017304.1:980101
gtacgataaaaacgcgatatatccaattacttggcgcatagtaaaattatttgtgtttcaattcctcataggtacgataaaaacgtatagaaattgccaggatatggcaagaaaaagaaagtttcaattcctcataggtacgataaaaacgtatctccaagttcagtagaactatttgattcatctagtttcaattcctcataggtacgataaaaacgaacccacggatataccgatgtatcccatgtgaacatagtttcaattcctcataggtacgataaaaactgataattgcgctatgcggcaacgagctaattagcagtttcaattcctcataggtacgataaaaactgtgactcaacttagtgataggatttggcaaactgcttgtttcaattcctcataggtacgataaaaactcgggaaggtaccgaccttatccatcatgatgcttagtttcaattcctcataggtacgataaaaactatagtagatgcaga
>NC_017304.1:984077
atttggacggtcgtatcaattcgactgattatactgtgctaaaaagatatttactcaatgccataccatcacttcctgtaaaatagaaataatatattgacataccggtatccgtgggactggtattgttatgctcattggtatataatagtagtatggagcaattagaggacaggggtcaaaacggagggatatttttgaacggtaaatccgaacgggctgttgagttgtttaaggaaggatacaattgttcccaggcggttcttgcggcatattgcgaagatgttggaattgacatgaaaactgcattaatgattgcttctccctttggaggcggtatcggaagactcagagaggtttgcggagctgcctcggccatgtttatgattgccggattaaagtacgggtatgtggacccgaaggacatgaatgcaaaaaaggagcattatgagttggtccaaaaacttgtggaaaggtttaaggaagagaacggttctata
>NC_017304.1:986272
ccggaaatcaatccgaaactgggatggatgataggtgacatagagattgacccgtttaattccgaccgcatgatgtatgttaccggtgcaactatctatggttgtgacaatcttactgactgggacagaggcggcaaagtaaaaatcgaggtaaaagctaccggaatagaagaatgtgcggtattagacctggtaagcccgccggagggtgcaccgcttgtaagtgcagttggcgaccttgtcggttttgttcatgatgacctgaaagttggtccgaaaaaaatgcacgttccttcttattcttcaggtacgggaattgattatgcggagcttgttccgaactttatggcattggttgcaaaggctgatttgtatgatgtaaagaagatttctttctcttatgacggaggaaggaattggttccagccacctaatgaagcaccaaactcggtaggcggcggttcggttgccgttgcagccgatgcaaaatcagttatttg
>NC_017304.1:989084
ccgttcagtcaaggtatattcaaaatgtagcccactatcctccccataaaaattccacggcggaatacctttccatcggagaaaaaaagtatgaaaagcttaaggaggaacttaaaaaagcaaagcattttatatttatggagtattttatcattcaggaaggaattatgtggaacagtatattggagatactggtggagaaagcaaaaaatggggtagatgttcgtcttatctacgatgatatggggtgtttgctgtttttgccgcgaaattacaacaaaaagcttgaaagtatgggaatcaagtgttgtgtttttaaccctgtgtctccgatattgtctgccaaaataaacaaccgggatcaccggaaaatagcgataattgacgggcatacggcttttaccggcggcatcaaccttgcagacgaatacatcaatgagattaaaaagcacggacactggaaagatactgccataatgataaaaggggaagccgtatgg
>NC_017304.1:994055
cagagaggttgaggggccttatatatgcggcttttcaagagcaattataagagatattgatgagacctggaaagctataaaagatgctcagaagaaatgtttccatatttttatatccagctccgacatacaaataaagcaccagttggggaaaacggaaaaagacgttcttgaaattgtaaaaagcactgtatatcatgcaaagcagtataccgacgaggtagaatactcgccgatggatgcatcgagaacaaggctcgagttcctttatgaagttattgaagcggcaatagacaacggtgccacagtcataaacattccggacaccgttggatatgcaactcccattgagttcggagaactcatacaaaaaatcagaaagaatgtaagaaatattgacaaggctataataagtgtccattgtcacaacgacctgggcatggctgtggccaactccattgttgctgctatgaatggcgcccagcagatagagtgtacta
>NC_017304.1:1002076
ggttcggacagactcatgggaatggttgaggcactgggccttgaagaagaccagcctattgagcataagatgctgtcaaacgccattgaaaatgcccaaaagagagtggagagcaggaactttgccataagaaaaagcgtccttgaatacgatgatgttatgaacaagcaaagagaagttatctacgctcaaagaagaaaggtgttaaatggcgagaatctcaaagaaaacatcgtaaaaatgatggagaacattgcggactatattgtaaatctgttctgcagtgaaaatccgcacccggatttctgggactgggaaggcataaggtcttatactgaaaaggcttatgttccggaaggaaccctggatttttccaaagagcagatggaggatcttaacaaagaaaagctcagacaaataatacttgacagcatgctcaaaagatatgaggaaaaggaaaaagaatttggttccgagcttatgagggagctggagagagt
>NC_017304.1:1006132
ggatgcctttttgacggagactatcttgaagaatgggtgtataaaactttaaaaagaaaaggtataaagacctttgcggatttaagagggggcagaacagaccggacaaatccaaatggatacaaagtcagaatgacggctgttgatgcaaatcgcggaagaatagtggttcttccggacgatatttcctattacggcattgatccggatcggcttgaggttgcaaaagcagtgaggatgagtaccagtgttccttttgcttttaagccagtggaagtcttgaaaaaggacggaggcagtgtaaagaagcattacctggttgacggcggtgtattggataatttgcccgtatggcttattcaaccttcaatggcaattccgcttattgtctgcgagctaaagggaagggataaactgtttagtattatgacgcctcttaacatcctgaaaggccttgtatccgccgtgcatgatttcggcatcccgaacataaagcatta
>NC_017304.1:1024405
ggattgattggtagtttattgtttctgaaaagcagacctaaaaatataattgaggataaattaggcattaaactacccgtagaatcaaaagttgtaaattttagtaataatatgctcggtgaatattttatgcgaaaatattgattgaaaacgataatattaataatgtaaagaatgaacttgataagtgctttggaggagttgtgaatgaagacgctattgagagaatacctaatttttcgaatacatgttcatggtgggatttggacactcaaaagatagagttgagttataataaatttatgtcaggtaaaaagagaatatttagagatactcttaaatcccgtgaagtatgggtttttatcgcaaggatgatagtggtcaatactatctatatatttcatactaattatgtgtgacctatataaactgattgaaacttgaaacactatataaaagaataattaaataattatataatatgtaattgggtgaaaata
>NC_017304.1:1031939
taaaaaatagtactggcatgtataacatatttatggtattataatgctataaattatggaattaaaatgtaatatttttgtaaattatagactattattatggggagatgtatacgttggagaattgtgttttctgcaaaataattaaaagagagttgccttcaacaatttattatgaagatgaaagggttattgccataaaagatataaatcctgctgctcccgtgcatgttttgattattccgaaagaacatattgccaatgtaaaagaaattaacgaatcgaacgctcaaatattgatagacatccacaaagccgcaaacaaagtggccgaagatttgggaattgcagaaaagggttacaggctgataaccaactgtggagtggcggcagggcaaacggttttccaccttcactatcacttgctgggtggagtggatatgggtcctaaaattctgtaagacatcgattgattattgcaataatattacagctgtgat
>NC_017304.1:1033447
gacaattatgccgattatgtttatgaagcaaagaaaatcctgggcgtgacaattactgacggacaaatgaaagctgcgctcaaagtatatgcgagctattcggaaacttatcgggcacaaattgaaggcatgatattggcatttgatttgtcggcaattaaaattgatacttccttatttgctgatctggcagccgatatcaattttgaagttacaggagatgctaatgatgacaggggaataaaatttgttgtaaatacattggattggctgtcacaatttactggaccgatagtatttgacggaactgaggttccttacaaggtggatttcagaattcagggcaatgcgacaatgaaacgtcatcttgacggattgataaaactgattaagtctttggaaaagagaggagttacgaattttgattctttcctcgttttggctgaggatatagttaatgctaatgacaatattcagatttacaactttaagaagctgtt
>NC_017304.1:1035019
aaagacatagggcaaatattaagaaagctatgcgaaatgaaaggagtagaaataatagaagcaagcctttgtcccgatcatatacatatgttagttagtataccaccaaaaataagtgtatcaagttttatgggatatttgaaaggaaaaagctcgttaatgatttttgataggcatgcaaatttaaagtataaatatgggaacagacatttttggtgcaggggatactatgtagacacagtaggaaggaacagaaaagcaattgagcaatatataaggagacaattacaagaagatatagcaagcgaccagataagtttaaatgagtatatagacccgtttacgggtgagcgagtaaataaaagcaaaaaataaaaccactttagtggtggcttgagaagaatatgcggttggcgaaccattcaacgcgtcttaagacgctgcaaggaccatgcccttatagggctagagcaaaccaccggctgagccggtggttatga
>NC_017304.1:1042373
ccagaaaatttaatgcatttcgtggaagtattggagaaatgtctgatggaggaaggcattattacaaagcctggtgaaaaagaactacttcctatgcagcctggtgatgtataccaaacatatgctgatgtagatgatttagttcgagattttggatttaagccaagcacaagtcttgaagaaggattgagtaagtttgctaagtggtatcgtgaattttatatgcagaaataataaggcaagcaaatagaatagatgttttaaattaatagtaaaagatgaactgaacttgttaattttatacatcagttatactaattatgttgatgagaaaaattttctatctgtgtttgttgagaaattgccaaaagattgagatacttttgtgagatggacatataccccaaattacatagaagagtttagggatgattaaaaagatggaaaaacgtaaaaaggttcataatagaaaaccgagaatctgttttgtttcttcgtca
>NC_017304.1:1043138
gcaaaaagttcatttttattgaaacttttggaagagcaaacatgcctaccgtagccggtaaaatgatggaaaaacatgcagatttgtttatagttcaatgggaatcacagaaaaagttttacaaaaatgctgtttatgtggggtgtctgtattgatatttgtgactgttggttcgagaaaatacccttttaatcgtttgtttgaaaaactagattctctttatgacgaaggaattttaaccgataaaatgtttgcccagataggtacttccacttataagcctaggaatttcgaatataaggattttatttcaccagaagagtttgaaagaagaattaatgaagcagatattgttgttactcatggtgcatccggttcaataatgaaagcattaaatgcgggaaaaaaagttattgcagtgacaaggcttaaaaaatatggtgagcatattaatgaccatcaaattcaaaataacgaagcatttgccgcaaataattatg
>NC_017304.1:1045905
ttatatttaagaattctttatagggttagattaaagaaaaaactgaatttacaaaatccacaaagatacaatgaaaaattgcaatggttaaaactatatgatcgacgtcctgagtatacaaaaatggttgataaatatgaagtaaagaaatatgttgctgaaaaaattggtgaaaaatatgtaattccaacattaggtgtttgggatagatttgaagatattaattttgatttactaccagaacaatttgttctcaaatgtacacatgattctggaggaattgttatatgcaaagataagaaatgttttgatttcaagcaggcgaaaaagaagatagaaagatgcttaaaaagaaactactatttgaatacacgtgagtggccatataaagatgttaaaccgagaattattgctgaacagtatatggttgatgagtcaggttatgaattaaaagactataaattctttgcttttgatggtaaagtaaaagcactttttat
>NC_017304.1:1048044
ttcaggatattttttatttatttggagcgcatttcgtattagaacggcaataacaagaggtggatttttaagatccatggaaaatgggctcctttcaactaatacctatgatatggctttaggttatcgtctattatttgttagccttatttttgcgatagaattccaaaaagaaaaaaaaattatacgctatttatatgcaactatttctataagtgcgtttatagcaatgaccatttatggttcaagaacagcagttttatcattttttgttttctggatcttaaaggtactattttgtcacgaagcatcaacacctaaaaaaagaattgtaaatattatttttattttagttgcatttttcactatatatgaagttattacaaatgaagcaatattattgtatttttataacgtaatatcacgaatgggagcaagttcaagaatactaaatacattagtatctggcaatatagcattagataaaggtagaagtataa
>NC_017304.1:1052432
gcattttacagagtattttattcttgctatgttggcttttaatgcattgaggtttgcaagtctcagtaaaaccaaatcttcgattttggcgatgcttatagcctgcctgacggctgttgctgatgagttgtaccaaatgactgtaccggggcgcaattctcaaattttagacgtttttatagatactgcgggtgcgcttgcagccgttttgacatgtttgctcgtttttagaaaaaagatggacaagcgaacagatgtttgatataattatggaaaaactattcgaaagaggttgagtaaatgaacaaagttattttaatggggagattgacacaagacccggaacttaggcacactaccaccggtaaagccgtatgccattttcggctcgcggtaaacagaaggttttcaagacagggagaacaggaacaagctgattttttcccaatagttgcatgggaaaagaccggtgaattttgtaacaattatttccgaaaagg
>NC_017304.1:1053896
ttcaacatctcccacatagtctttcggaagagcaaaaattacttcgtcgaccacatggtttttaagtatttcttccaaatcctcaatatatcccaaggtttttttactgttgaatgttccgttgccgccgtttttgtgtacgttaacataacccacaacatttatggtaatgtttgttttctggaggaaataaatgaatttcaatgctatattgcgatctccgacgaagatcacgtttgttgttgttttgttccggtgtttgctcacaaaatatatgtacatgaatctttcaaaaatcaaaaacgctatgcttgtaagtgtaaaaacggcataaagtgttctgctgaacatggtttcttttataaaaaacataaaggatgcaacaaacatgcatgcaatgagagaagagagcaaaatattccttaacactctgtcataataattaaaggttgttttgttgtacatgcccaaaaatcccatgcaagaaagccacatgggaa
>NC_017304.1:1057994
ataataaaataataatcgattttactaatgacgatattatattgcaaaggcaggacatggcagcggtatacaggtatttaaaatcctgctgccaacagaataatcaagttgttttgaaagacttgtttgcggttgcccgggaagtttcgaaaaagtacggtatatccatgaactatttcaaggtaaaaagagcaatacaggtttttgaagaattatcccttttgaataaacttccttgtggtgagagggaacagattatcgttttaaacaatatgggaaataccaagacaaatcttgaaaactcttgtttttttagaagcattcaaatgctggggagcggatgatgttttttttaggaactccgttgtctttatttttggataaattatatttttacaaggaggatttaacatggatttaaaagctaaactaagagaagtgccggatttcccgaaggaaggtataaactttattgatattaccaccgtacttcaggatcc
>NC_017304.1:1066509
catgctttcaaggcttgaaaccatggtgctgagcggtgccgaaatgcctttggaggctatcagacaacaaatagcttctgcgatagatataattattcatttgggaaggctcagggataaatcgagaagaacccttgagattacagaggttgtggaatacaagaatgggcagattgttctaaatccgctttatgagtttgtcgaagagggggaaactccggaaaaacaggtgattggcaccttgagaagaacaaagaatgaaatggtgaacaaactcaaattcaagatggcgggtatatccgacaagttttaagcggactttaaggagggctgtgtgaatggagctggatttgcaaaacagtgaattggaagaagtggctgcgaagcaaaattacagcggtttgattgattatgatgtatatgttatgagcgcaaaagagaaagttttttatgttttgcttgcggcttcggtattgtttgcaataggctatattttctac
>NC_017304.1:1070731
ataagggtatgaatttgaggtgcccagataaacggtttcctccacatgggtcggaaaaattactgttgtttcatttaaaggatttcgggcgtttcctgcgttgttaaaattatattccggctgcgaaggtgtattgtttcttggaggaacgtttggcatattcggaacagtggtgaaatttcttttttccatgtttatttgcggtcttggagcaggtttttccactactttggtgactgtttcaaccttgttcttttcattcagaatcgttttccataaggcgtaggatatggcacctgccagaatgccgatgcccaatatgtttacaattggttcgtttcctaaagaatccatggctcctgacgctaaaagggcaacggatccgatgacaataactgcctgcaatacggcaccgattattatcacactggttttatatttcattttaactacggttttttcatttgtattcacaggtttcgaaggtctttgagcaacct
>NC_017304.1:1072380
aaaattatacaaagacgaaattaatggaaattcaatgtacaaaaatcttgacaagaaaggattgtgacacatgagaaaaacaatacttatgataattgttgcagctttgctggtgctggttggttgcgataatgtaatgacacagagcccagccgtcacttcgtccggtatccaatccggtgcttcacccgttaacacgtccggcgggcaatccaataattcttccggaagtgaatcaagttatgttgaaacatatacggatgaaagtcacaagcaaatacagtacggcaaactgtcgtttgatattggtgagtttcatgtagtatcacgtaaacgcagtgataatactgaaacatttgagtgtgaaattgacaaaggtaaaaccaggccacaaacccgtatgtctgttaaaattcaggaaatagaaaaaatggattttgctgatattcaaactattgcgtcatatttaaaagagatgtctccaaactatgaaagaataa
>NC_017304.1:1077246
ataccgatttttaaagtaagataatgtaaggaaaggtaatggtgatattatcgtaatatcgtcacttgaaaaatcggattaaattgtatacaatttaataatacagtgtttacagaaataacagccggatttgaacaagtgaacttcaaacttactatgcaagggaggaattgttacgaaggcaaattcgtttttaaaagaggctttggattgggcggctcatataataattgcagtgcttatagggttgtttattgtgaattttgtagcgcaaataactattgtaaacggaagttcgatggagacgacgcttcacaacggtgaccgtcttattatcgaaaaaatcagtcccagatttggctggctgaaaagaggagatattgtgactataaacgactatcccggattggactccgacagaaaacccataattaaaaggataataggtttggaaggcgacaaggtggaaatccgtgacgggaaagtatatgttaacggtg
>NC_017304.1:1086663
actatgagatgttgggatatagagagtcggatcttgtcaaacttgatattatgttaaacggggaaattgttgacgccttgtcctttatagtccacagggaaaaagcgtatgccaggggaagaagaattgccgaaaaactcaaagaggctatcccaaggcagcagtttgaggtaccgatacaggcatgcatcggtggtaaaataattgccagggagacggtgaaggcatacagaaaagacgttcttgcaaagtgttacggcggagacataacccgtaagaaaaagcttttggaaaaacaaaaagaaggtaaaaagcgtatgcgccagataggaaccgttgaagttccgcaggaggcatttatgagtgttttgaaacttgatacttgatataaagatgtttggtataaaagtgtatttgtaaatatatacttgatgcaaagatggggttgcaatgtttgatgtaaaggaactgggattgtatattcatgtaccgttttgcaa
>NC_017304.1:1088666
tttacagcattaaatctgccatggatacaaaaattaatgagctaagccagcttttgaagcaggtatcggtagctatgtcgaaaattacaaaatatgcttccatggctgccttacctgagaagaaaaacagtgttttgaaggctgtgcaggttgttccggtggaaaaaggaaaagctcttgtagttgtcattaccaattcgggaactataaaaaacagtcttataaatatatctgagacggttttgcccgaacatttggtttatgtttcaaatatttttaatgagaaactgtccgggcttacaataggtcagataaatatgccggtaatcagagaaatagagcttcttatggggccttcccaggatatattgatgccggtgcttaacggtgtaactgattgcatagaacagatagacaagtcggaagtgtttttggaaggcgcaatcaatatgctgaattatcctgaattcagcaatgtggagagggctagagaattcctt
>NC_017304.1:1100179
gataggaaagtctttcagaaacgaaataactcccggaaactttattttcagaacccgtgagtttgaacaaatggagctggagtttttctgtgagccgggaacagaccttgagtggtttgaatactggaagaatttctgcttcaactggttattgagcctaaacattaaaaaggaaaacctgaggatgcgtgaccattcaaaggaggaactgtcccactacagcaatgccacaaccgatattgaatacctgttcccgtttggctggggagagctgtggggaattgcagacagaaccgactttgacttaagacagcatgcagagcattcgaaagaggatttgtcctactttgacccgaacaccaatagaaaatacataccgtactgtattgaaccgtctctcggtgcagacagagttgctttggttttcctctgcgatgcgtatgacgaggaagaagtggaagaaggggatataagggttgtgctgcgcttccatcctgcca
>NC_017304.1:1106434
tgtagataaaaacggaaagaaatatgttgagggtgattggatttcccttgacggttccacaggtaatgtttatggggaaaagcttcctacagtggagcctgaaatgaccggcgactttgccacacttatgcagtgggccgatgaaatcagaactcttaagattagaaccaatgccgatactccggctgatgccatccaggcaagaaagttcggtgcggaaggtatcggactttgccgtacggagcatatgttcttcgattctgacagaattccggcaatgagagaaatgatagttgcaagaaccgaagaacagagaagaaaggctttggataaactcctgccgatgcagagaaaagattttgaagaactgtttactgcaatggaaggctatcctgtgacgatcagattcctggatcctccgcttcatgagttcctgccccaggaggatgaagacatagaagccttggcaaaagaaatgggaattactttcgatgaactga
>NC_017304.1:1108532
ttcaacatttccgccaggacgcactgtactgaaaaacaatgcttacggcccaatacagattgcggacaatgatccggaaaaagggatactgaacttcgcgcttgcatattcatatattgcgggatacaaagaaacaggggtgacggaggaaagcggcataattgcgaaaattggatttaaaatactccagaaaaagagcactgccgtaaaattccaggatacattaagcatgcccggagctattttgggaacacagctgtttgactgggacggagaagttattaccggatatgaggtaatacagccggatgtgctgagtttgggtgacgagccttatgagacaccgggaacggatattccgatatccgacaatccggcagcaactccgtcatccacgccgtcagttactccttcaccggaagttaaaccgactcagacgccttcgcctgcagaaaattctgcaaaagtggagcttgaacctgtgttggataatgcaacag
>NC_017304.1:1111769
gaaaatcgataaaaaacaccgataatattccgattaattaaagatattttttttgtcaaatttattattggtcaaaatattattccttgaggttattacaggcacggaatgtgacatattttattataggcttattttgccgatatttattgcaaatataaaaaataaaatgggaatgggagcgatcagcattgaaaaaaaccttcgttcttgacacaaatgtattgcttcaaactccgtttgcattgtattccttcggagacaatgatgttgtgatacctgaagttgtgctggaggaactggataaatttaagaaggacaatacggaattgggtgcaaatgcacggcatgcggcaagaattttggacgaattgaggacaaaggggaatttaaaagaaggtgtaaagcttgaaaacggagggatgttgagggttgaatctaactatagcagggtaaagcttccggaaagctgggatgattcaaacaatgacaatataata
>NC_017304.1:1118389
ccgttgtgaaaaggattatattccacaatcaaccccagaaccttcattgatgcctgtcctttcgattagtttgttcggtatattaattatacatcaatgttttggacaaaaaaagacgggccgggctttacaaaccgccttttaataagatgtcattttgcaaagcttggcccgattttacttcatcgattcttcgagggcttgtatgttcgacattacaactcttccttttatgtcacacagcggctggttcttttcagacaaaaccttttcgaactcctgtatggaataatccaattggctggaaagttctctttgttcttccggtacaatatttttgtaaaggttccatacatttttgaggtttgacatatcgctgtccgcctgctcccaattggctgtcattgcgttaagcattgcatttcgggtgtaataccgaaccctctttatttccggagaggtttcggctctgtaaagggagtaaaagtccggtatataag
>NC_017304.1:1123180
gcaggctactacgatatttttctgagagaggttagaaaggattgcctgaaaataggaatcgcttttgatattcaggtttttccgagtattccgaaggaagagcatgatatattgatggatgcggttgttacggaaaacgaaatctatttttgattgtccggattaaaaataatccggacaatttttattatattttcctttggcatatatattagttagcatccacaaacgaggtattcggcaatggagaacagggattcgaaatcaagggtaattataaaaaaatacacaggtcagaagaaggctgaagaaattttgtcaaaaatcattcagctgtttttgtctaaaatcgttcgatgatttaaaaaggaaaggggtgaggcggtataacggataaagcgaaggctttttacaaaacgggaatttatgttcgagaaagcagggatgacaatgaggaaaactatgagaccatagagactcagagagacctgcttgttgat
>NC_017304.1:1123359
aatttttattatattttcctttggcatatatattagttagcatccacaaacgaggtattcggcaatggagaacagggattcgaaatcaagggtaattataaaaaaatacacaggtcagaagaaggctgaagaaattttgtcaaaaatcattcagctgtttttgtctaaaatcgttcgatgatttaaaaaggaaaggggtgaggcggtataacggataaagcgaaggctttttacaaaacgggaatttatgttcgagaaagcagggatgacaatgaggaaaactatgagaccatagagactcagagagacctgcttgttgattatgtgaaaaaaaacggactgggtgaaattaaaagcatttatattgacgataatgtttccggatccggctttgagagaaggggtatctacgagcttaaacgtgatgtgatggaaggaaaaataaatcttctggttctgaaagatttgtccaggcttgggagaaacaatgcaaaaactct
>NC_017304.1:1137798
atgttccttatccttgttaccagtttttatgcggaaaaaaagttttcctttgcaatggtgggatatgcttttttgtggaatattattttaaagtatttatttccattccctttagataaaaatgggtttgcggctctttttgaatcgccgaaggatattatagacatgttttctatctatattggcttttttctgtttgcggttttttgctggatgctgtacaaagacaattatgagaacgagcagcagaacaagaagctgttcatggagattgcaaacaaatacgagcagctttcggccgctcagcaagaaattaagtctcaaaatgataaattaaaagagtgcaattcgaagctggaagaagcgaacaaaaaatttatgacaagccttgcggagcttttcacattgcagcagataacccaggccataagctcgatattcgatgtcagggagcttttaaagagcgttaatgatattataatcggggttatgggagtaag
>NC_017304.1:1140441
ttaagaaaggttcttagaatgggttaagcttgtctgataattggcagaaaaaataaaaaagtgtatcacattctttctaagaagcatgtggtacactttttcgctgttttttaaatattttttaatattgaataaaattgttatattgctcttgtaactttgtttgaacgcaaacaccttgtgcagacatttgctgtcttcgaagtaccgttctcgataatcttgattcttctgatatttggcttccatgttctgttggttttcctgttggagtgacttaccttcaagccaaaaagaacatctttactgcatatatcacactttgccatttatattacacctcctttaaatctggagcaattaatctgctgtcttttttttagcattgaaaacaatacctattttaacatatagtttgcactgttcgcaagttttttttgcgtatatggcaaaaaagactgagatatattaaaattatttttgtattggaatttgtatca
>NC_017304.1:1143007
taaagttaaaggaaaaaattgccgagaaattcatagaaaaaatacatgacgtaagtttgaattaaaagtcgaattatgattgacaattaagtatgataatataaaatatcattgtaaccataatattcaatgtcaattggaggaatttgttattttaagagttatatccggaacagcaaaggggcataagctaaagacgataaaagggcttgccacaaggcctacatcggacaaggttaagggagctgtgttcaacattttggctgcttttgtaccgggtacaaatgttttggacatatatgcgggcacggggagccttgggatagaagcgctgagcagaggtgccgattctgctgtgtttgtggataaaagcagagagtgtttttttacaataaaggaaaaccttgttcatacaaagcttgagagcaaagccactgttattgccggagacgtttttgtgacattgaataaattttcgaaaaataacaaaaaatttgata
>NC_017304.1:1144248
accctgggagggataaatatggaaatgctttcaattcttgaaacactggaggaccttgttgaaaaaagtgttactgtgccgttttctggaaagtgtttggtggacaaggaagaaatacttgagattatcaaagaaatcaggttaaagcttcccgacgacattaaacaggcaaaatggataaaggaggagaggcagaggatactccttgaagcacagaaggaagccaataatataataaaagatgcggagaacaagattgcatctttgattgacgaacatgaaattacaaaaaaagcatacgaacagtccaatgaaattatttccaatgcccagaaaaatgcaagggaaataaggcttggaacaaaggagtatgccgacagtattttaagcaaggttgaacaaattttggaagaaacattgcaggtaataagggaaaacagggaagaactgaagtagaggcaaaaagtttcaggctgttttaaaatacggaacgtttcaaa
>NC_017304.1:1148653
tagagttaacatttccgtccccgttgacatctgcgttggcaagattatcgcctgtaagctgggttactctgagcaaatgtctcttgagtgctgtgacgtctgtcgagttgatttttccgtcgctgtttgtatcgcctcgtttaattatgccactactgccgccaaaagtaaaccagtcaatatttacggcaccggaaaatacaagatacaagtcatgttttcctgtaactttgctgatgttgcagctttgttcttcgtatgcgttaaaaccgccggtcgctgctactttcaatgttcctataagtgttcccgtcgggctgtctaatcgaagttcaatatttggagaaagggtacttgcaaccaatgccttaaaggtggtcgcaccgtttccgaagtcaatatttttatacgccagccagtctccgttttcaatatatcctatgccgcttccgccgttgggagtgccgattttttgtattgtggaagacttaatgtcattg
>NC_017304.1:1153912
aaattacgataaatattctgaagaggaattaagggaagcttatgaaaatgcagacaatatcagggttgagcttgccataaaacgggagcgtgagcaatactatatcaaaagaagaaatgaattggaaataaggcttaaagaggcttataaaaccgttgaaaaggcggacaaccttatctcccagattggaatttccttaagctatcttaccggagatcttgagaatgtcagtttgcagattgaagatatgaaacaaaggcggcttttggggattcggataataaaagcccaggaagaggagcgacagagggttgcaagggaaattcacgacggtcctgcccaatcgatgtccaatattgttttaaaggcggaaatatgcgaaagattggttgactctgacccggaaaaggcaaaagatgagcttagaactttaaaatccgttgtcagagacactcttcgggatgtaaggaaaataatatatgacttaagaccaatgtcat
>NC_017304.1:1167262
tttctaaatggggttgaaattaagtttgatgtggctccgtacataaaaaacggaagaacgatggtgcctttcagagcgattttcgaagctcttggtgtggatataagctggaacggagtaaaccgtaccattctggcaaccaatgataccaccgagatttatattgaaatagggaaagcctttgcttatgtcaacggatacaaagtaaatcttgatgctgaggctgagatcgtgggaggaagaacttttgttccgttacgatttgtaagtgagaatgcgggagcagatgtttcctgggacggtgccagaagaacggtttatatttcttatgttaaccaagtacgggatttaggggagaaatcctacttcagagatttggagtttactgtggacggatgggaaagtgaagcggacggaaaaatattaaaagtatatggaaaagtgaatttggaaaacaagatgcttatgatagagttgtatgacagctcaagaaaatatgt
>NC_017304.1:1167897
ttcacagtataatttataatgcatcctttataatttgtcatagtttggcattagtgcaatcaaccagtcgacattacacaatcgacataaaattgcttcgtacttatcaacgcaaaaataaagggggatggatgcaatatgctacggagattatcatataagcaaagtgcattgcttattgcagtgtgtatattaatacaaatcatatctttagcttcttttggtttgaatgtctatgcaaattctgcaaacataagtttggaattctataatggagattttggtgcttctgtttcttccatttctatgaattttagaattaccaacaatggttcttctcaaatttcactttcggacattaaattaagatactattttactgatgacggagtgtctccaattactgtttttatcgattatgccaacaataacggcagaggaattaacaacgatgttacttatactataaaagatataaattcatccggagcaaacaaata
>NC_017304.1:1171632
gacccttatctttcgtcagagctggcggcaagccatataaaaggagttcaaagtcagggagtgggtgcatgtcttaaacattttgccgcaaacaaccaggaacaccggagaatgaccgttgataccattgtggatgaaagaacgttgagggaaatatattttgcaagctttgagaatgctgtaaaaaaagcacggccttgggtggttatgtgtgcatataacaagctcaacggtgaatattgttcggagaacagatatcttttgacggaagttttaaagaatgaatggatgcatgacggctttgtggtatccgactggggtgcggtaaatgacagggtcagcggcctggatgcaggtcttgacctggaaatgcccaccagtcatggtattacggataaaaagatagttgaagccgtaaaaagcggaaagctgtctgaaaatattttaaacagagctgtggaaagaattttgaaagtaatttttatggcactggaaaacaa
>NC_017304.1:1176703
agaacgggtgtcgattatccccggctggtaaacctggataatcctgaaagtaccattttaacgaggtcgagtgataaacatcgtttttcacagcgaagagtggatgttattgatttacagaaaaatgaagtaagagatattgatgtaagtgaactgattcctgagcttccggattggtatgtgaatcttgtctgtgagcatgattatgatactgagagaatgttttatgaaagaggacagagacgaaatgttctttttgtttcgtgtgacgggattgttaagaaaagagagcttatgaaaatgatgaaagatattctttccactcttcaggagcattacggaaatcctgtggatgtggaatacacaattaatttcagaaaggacggagcatttaccgtaaatcttcttcagtgcaggcccatggctgtatgggagagtactgccaatcgggaaattccgaatattgaaaaagataaagttctgtttaaagttaatcagac
>NC_017304.1:1178621
tcttgttattatgctgataaagtcaaatttcaaaggatttatagacggcattccatacatttatgatataggcggattcatagccaatgcatttactcctataggagaggctacggttcctttgtcaatgctttttataggcctgatattgtctgaaacgaaaataagcagtacgaaggatttattaaaaagataccctatatttgttttagctttgtttaaacttatcctgattccgtgtattgctttgttcgtattttcttttgtggattttgtagaacctcttgtgaaagcggtaatcatactgcagctttcgatgccgtgtgccacaattgttcccgctttggcggagcagtacggttctgattacaggctcgccaccgaaaacgtgtttataacgacaatactggggattgtgacaatgccctttgtggtttatttgctgactttggccggataaatattatgtaagcttataatttcgtaaaaaaacgaatatt
>NC_017304.1:1181899
gcaaagataagagaaaaacttgaggaagagggtattatattccagtcgactatagattccgaggtaattttgaatttgatttcaagattcaggctgaccagcaacaatattgaagaggccattgtcaaggtaatgaaggagataaaaggtgcgtattcgctggttattctcacaccaaacaagcttattggtatcagagaccctcacggtataagaccgctttgcatcggccgtatagatgattcctatgttcttgcttcagagacttgcgctcttgatgcagtagatgccgaatatgtaagagatgtaaatcccggagagattatcgttattgaagagagcggaatgacttcaatacaaacggaagttccggaaaagacggcactttgcatttttgagtatatttactttgcaagacccgacagctatattgacggtgtaagtgttcacagagcgagaattgaggccggaagaaggcttgcccgggagcatcctgtgga
>NC_017304.1:1183088
agcggtcaggcttatgagaaatgatgtaaaaaggacattcaggcctgaggtgcttactgatataggtggctttggtggattgtttggcttaaacaaagataaatattcggaacccgttcttgtatcaggaactgatggcgtgggtacaaaactgaaaattgctttcctgctggacaagcatgataccgttggtattgactgtgtggcgatgtgtgtaaatgatattgtgtgcagtggtgcggaacctctgtttttcctcgactatatagccttgggcaaaaaccgtcccgaaaaagtggctcagattgtgaaaggtatagccgacggatgtgttgaagcaggatgtgccctaatcggaggagaaacggcggaaatgccgggattttatcctgaggatgaatatgatttggccggatttgcggtcggaatagtggaaaaaagcaagattatagacggcagtaaaatcaaggcgggggacaaattaataggacttgcgtcat
>NC_017304.1:1189887
gaaacaagcgtaaaagatgttgacggagtatttatggtttttatgaaaaaggataacaaatagatgatataagttttaagtcaaggtttccaatctgtatggatttatatggatttatttattttaaacatggcaattgtgtgctataataattttttgaaaaagattcttaatcgcacaagccgatttttgtgagtgaaggaaatgggttatggaagtaaatgttaagagaataggcatactgggaggaacatttgatcctattcataacggccatttgataatggcggagataataaggggggcttttgaactcgacagggtgctttttataccttcgggcaaccctccccataaaaaaaatcagacagtaaccgatgccgaacatcggtacaatatggtctgtgaagctttaaagggtaacccttattttgagaagtcaaggattgaggtggacagggaagggtatacttatacgatagacaccctgggcattttga
>NC_017304.1:1192994
gagaaggcagttaaaacaacttggcatcagttatgattgggacagagaggttgccacctgtcatcccgattactacaagtggactcaatggatgttccttcaactttataaaaacggtcttgcgtacaagaaaaaggcctatgtaaactggtgcccatcctgtgcgacggttcttgccaacgagcaggttgtaaacggagtttgtgagcgctgcaagtcggtagtcggaaaaaaagatttggaacagtggttctttaagataaccgactatgctcaaaggcttctggatgatattgaaaagctcaaaggatggcctgacaaggttaaagttatgcagcaaaactggattggacggagcgaaggtgtcgaagtggattttaaagtggacggaatggacaaagccgtcagggtatataccacaagacctgataccatatatggcgtgacctacgtggtgattgctcccgagcatcctgtggtgaaagaattgattaagggaa
>NC_017304.1:1201410
cagcaatgttctatatggtaacacatatatatacatggtaaaggctgtggatatatatggaaatgaaagttccggttcaacaagtcaggcagtggaacctttgcctgacattacaccgcctgttattgtcggaatggttccggcagacggaagccgtgtgaacggtgaaacaaggttgagtgttttagcttctgacaatgtaaagattaaagctatggaattcttgtttacctccaataaggaagaaggaacatgggaaagcattggtgcaacaaccacaggttctgtaaattggaatacaaaagagcttgttgacggtttgtactatgtcaaagtagttgtaagtgatacatccgacaacattagtgaatttatttcagaatacactgtggacaatactcccccggctgcacctgtgcttaaagcaagttcgtcggagttacgagtgttgttggaatgggaactttctgtgaaggctgaggattttgaccatttcaggg
>NC_017304.1:1223341
ccgagaacatcccctttttttaccggagcttctatgttttctaaaatatgttgttcaatttcataatcatttttagttgaattgttgggcagcaggcatttgagtccctccggcgatgccagaatatccaagttgtgatttcccgctgcttttaaaacgggtacagaggttatatacgagttcggtgcaataacaggctgaacggagtagtttttgaaaccgtattccaacagcattttggaatattcgaacaccatgtcataattctcaacgccgagaaccacagcaatcaattccgttccttcatcgttgacggcggaagaaaccaagttgttaagggccctgtcggtataacccgtttttataccggttatttttgtatagtgttccgatttgtattttgagttgctgtagagcagcaatttattggtagtaccgacaataacctcttcagcatgcttgtttgtaggaggtattttgataatagttttttgaacgat
>NC_017304.1:1229884
ggcaaggcgtacggttatcaattaagtattaagcataaatatcccgaaggagagtttgaccaggttgacaggattatctatgacttaaagcacaatccttacagcagaaggattattgccaacatgtacaatcatagtgaccttcatgaaatgaacctgtatccttgcgcatacagcataactttcaatgtcaccggaagaaaattgaacgcaatacttaatcagcgttcccaggatgttttggtggcgaacaactggaatgtggcccaatatgcaattttagtacatatgtttgcacaagtctgcgatttggaagttggagaacttgtgcatgttattgccgatgcccatatatatgacaggcatataccgttggtaaaagaacttatacaaaggactccttatccagcaccgaagctatggattaatcccgagaaaaaagatttttatgattttaaagttgaagattttgtgctggaggactatcaggccgggcccca
>NC_017304.1:1252210
tttctcaccatactaccttggctgaagcctcaattccatccagtcaaaggcaatccagtcatttggacctgtgtttgaagtattttgaattacaactgtgttgtttcttctaagattcggcacattaaaggtaagaagcctccagttgttgaaacgctggcccgccggtgagccgtgaaccaaaggaagtcttcctgtatgaacgacggtgccgtttattgttattctggcggaatagtttgccacaggaacatttgtgtggtcatcaagaactccccttattaccagctgtgcagtaaggttgcccggtatgagtaaaatgggctgtatgtcaaatgtccatgttccacggttgccagtatataaaatgtctgcgttaccgctgggatttccgtagtttggatatccggtaagttctttaaaaagtacaatggaggtctgtgcaggtgcgttgcttaataccggttggggttgtctttctatagcaggcatggaataca
>NC_017304.1:1255632
acttaagaatcatgcctctgctttgcaaaatatgtttatcgagcaatttggacccttgtttactcatgtcggatccttcacgttccacaaaccatattttttcccggccgtctataaattctttgatgtccgaaccgtaggagccggcaggtgaaaaagcatcatatccgctgtatccgtcgaagtcgggaggaaggtaaagataatgcttgttgttgggataataataacaaaatgttccaaatgtatgttcatctgtgtgaataaaaacgtcttccggagttatattctggctattgatataactgcatacttctttcatcggaccgttaaatcttttctcgataatcaactggttttgcgaaattgaaacggccaataatgccacgcaaacgaatattgaagcacctttgctgttgagcatggatattccgtatgcaaaggccagaacaaacagtccgacaaccgggaatatgtatctttccaccaaaagaggcctt
>NC_017304.1:1259018
agaatacaacaagattttggaaagagaaattacaaaggcgtttattcatggctacaaggaacaggcggaaagcctctttaacaactatcttgaccatgccgaggcctttgtaaacaagtcaaagataaaggacaggaatacgggagaagagcttgagccggacgaaaaattcctaagatccatagaggagcagataggaattacggatactgcggcaaagggatttagagcggatgttacggcatatatgttctatgttttgagaaacggcggaaagcttgactataccagctatgagcctttgaaggaagctattgaaaagaaacttacatcatcggtcagagaacttagcagggttattacacaggcaaaggtaagggacaaagagcagagcgaaaaatacgatacaatggttcaggagatgaaaaataacggatactgcgaccattgctgcaatgttatattgaaatatgcggctaacaacttgtggaaggattaaa
>NC_017304.1:1259491
cggctaacaacttgtggaaggattaaaccccttaatcccgcaaaaatcaaaccggggggtgattgatgtggctattttcagagaatatgtgagcggcggaaaagacagagctgctgaagacaggcggcgccacagggaattggttgaagaatccataaaaaagaatataggtaatatcattgcagaggaaagtattatcggtcagagcaaggacaaaaaaataaaaataccgataagaagcattaaagaatatcagtttgtatacgggaaaaacggtccttcggtgggttccggagacggaacggaaaagcgcggggaaaaaataggcgaggagaaaacggctaacggcggacagggagttgggcaggccggaaaccaggaaggggaagaaatttatgagacagaaattacaattgaggaactcataaattatctctttgatgatttgaatcttccggatatagataaaaagaggattgcggagcaggaatccataagaa
>NC_017304.1:1264669
ggcaaaaacggcgtatcttgcaaagctttttgcaataggcggcggacaagtttccgttacgggaagcaatccgctgtccacccaggatgacgttgccgcggctcttgcggaagacgggcttaatgtttacgcatggtacaatgcaacggaaaaagaatataaggaacatttgaatcttgctttggatggcaggccgaacattgttattgatgacggaggcgaccttgtacatctgctgcacaccgaaagaactgagcttctttccgatgtcatgggtggatgcgaggagaccacgactggggttataaggcttaaggctatggaaaaagaaggtgccttgaaattccccatggtggcggtaaacaatgcttactgcaaatatttgtttgataaccgatacggtacaggccagtcggtgtgggacggtataaacagaaccaccaatctcatcgtggccggaaaaaatgttgttgtggtaggttacggatggtgcggcaagg
>NC_017304.1:1289436
cagcggcaccgggcggtttattgtcagggataaggatgcccatgcgtttcctgaagtttatataccgggatatggatggatggtctttgaacccactgtgagtgtcagggaacaggatgcaatcagccaatttttcagtaaagtaaagtccgtacttacaagttttagagaaacagttgtgaattttgttgaaattatgccgccctgggttagaataatgttcataccgtttttccttttctcactgatgttctggatatggtttttaaggaaaatgtatgttcactcctggaagaaaaggatgctgaaactggagagcgacaaagcagttgacagaattcttttgaagataataaagctgcttaatgttgtaaatttaaacaggaatttgcatgagactcctttgcagtatgggcaaagaatttacaaggaaagcggaatagacattttgggttttgttgaagtgttcaataagtcaaaatatgcaaaaataaagccgt
>NC_017304.1:1293204
cattaaggtatttaaagaagaagttgtgccaagagggttcagacccaagggaatcagaattgattcgggggatattgcgtatctttcgaaagaagcaagaaaaatgcttgatgaggcaggattccccgattgcaaaattgttgtctccaattcgcttgatgaatatataatcagggatatattgcagcaaggagcacaggttgacattttcggtgttggtgagaggctgataacttcaaaaaccgaacctgttttcggaggagtatataaacttgtggcggtggaagaaaacgggactataataccgaaaataaaaatgagtgaaaatgtggtaaagataacaaaccccggatacaaaaaagttttcagattgtttgacagaaagaacaacaaagctatagcagatgttatcgtaaatgcgggtgaagtcattgacgacagcaaaccttatgagattttcgacccggatcatacatggaagaggaaaactgtgaccgatt
>NC_017304.1:1305261
tcttatgaaggtccttttggagtgggatatatggtggcaagaatcggagtcggagctatggattcttcccgaaggataattgaaaacaggagaaacaaaagaaaaaagagtaccgatccgtatgtttctcttgccaaaagagccctggaggcttatgtaacggaaggcagggttttggatgattacagcggtcttccggaggagatgctgaatagtagagccggaacttttgtttcaataaagaaaaagggtgaacttaggggctgtatcggtactatcgggccgacaagggaaaatatagcaagtgagatagttcataatgcaataagcgcgggtacttccgatccccggttctatcctgtgaagccctatgagctggatgagcttgaatattccgttgatgttttaatggagcccgaagagattaattccatggatgaactggatgtagtaaaatatggggtgattgtaagagccggaagaaggacgggccttttgct
>NC_017304.1:1322187
aatattatcttccagaaagccgtggctacaagagcaagtgatattcacatagaaccccaggaagattgtgttttaataagattcagaatagacggacaactggtagagataatgagatatgacagaaagattctttcttcaattgttgccagaataaaaatcatcagcggtctgaatattgcggaaaagagaattcctcaggacggaagaataggaataaaaattgacgacagggagtatgacatgcgtgtttccgttctgcctacaatgttcggagaaaaagttgttataagaattgccgacaaggaaggctttaatgtttcgaagaaagagttgggattctttgaagatgatttggagaaatttgaccagataatatcaagtccttacggtattatactggttaccggacctaccggaagcggtaagtcaacaacgctttataccgcgctgagagaattgtgcaagcctaatgtcaacatacttactgttgaggatcc
>NC_017304.1:1323030
aatgagagagagattcttggcttgaaagatgatgaagaagttacaatatatcgtgcaaaagggtgcgacgaatgtaacaataccggttacaaaggaagaatagcggtttatgagattctgacggtcaatagggaaataaaggaactgatatccaagaacgtaagttccgatgtaataaaagatgcggctattaaaatgggcatgaaaacattgagaatgaactgtacgaggttggttaaagaaggtattactacgatagatgagatgcttcgtattgcatattccatagactagaaaaggggatgtaacatggatataaatgatttactgaggaagacagtcgaaaatgatgcgtccgacttgcatatttgtgcgggggtgcctccgattataagggtctacggcgatcttataaatttaaacgagccggtgttaactccgcatgattgtgtgcagcttgccaagcaatgtttaagcagcagaatgtatgaacgctttct
>NC_017304.1:1334412
ataggtgtgccgcagacttatgaatattttgacagaatgcaggacagagtggtgcagtttgtcaccaagaattcgaatatatccaaggaacgcttccgggaacttatgctaaagacaggagagctggcaaacgacgttggaaccatattgtttggtgaggaagccgtaaaatacgggcttattgatgagatgggcggacttaaggaggcgctcaagaaactgtatgaattgatagctaaaagaaaaaagaacaaaaatagcatttcccaggggactgtacaaaagccggagggattgcaatgatactttattcaatagtaccgccggaaatagtatttggaaactttgactggtgtgaaaaccagaagcaaaattatattgaggtggattattgcggagagaaagtagttgtcatgcccctgtcaaacaaccgatatatgataagcagggttatcagcacttcaccaaaagcttttttgaacccgaaactaatgccggga
>NC_017304.1:1340894
cgagtttaaaattgaaataaatgaggtaagaggaagacctgaggcggagttttatgttgtgagcaacttcggtgggacgcagataaagacaaaaccgcaggaagcaagaggcggaggggtgattgatataatttccctcgccataaggattgccatgctggaatgcagcaacctggaaattaaaggtccgattattttggacgaacctgccaaacatgtgagcgatgattatattacccatgtggcagagttcttaaaacaggtaacacatatgttccaaaggcaggtaataatggtaacgcacaacaggcatctcagtgaaatggcagatcgatggtatcgggtggaaatgaaggacggaataagtgttgttaccggagaagaaagctaacgggcctaattgattcttgacataaaatataaaaaagattaaaatgaaaaagtacgtaagtaagtgcttatggattttgaatatttggaactgaccattgaaaactgaa
>NC_017304.1:1348594
ttgagataagcattgacagaagctgaagcaggttttcccagggatgcttctttccaggaagaaagtttgtctgccatggatttgtactgttcaggccacctgccgagcttggaagagactttggcaccttccggggcgacataaccctttgacgcaatatgaaatttggcaaggccgtgcagggcggattttaagtcatcagcattgacaaaggacaaatcccttccgtaaagccattcatatacaacgaacagctggtcgttgaaagaatgaataagatttccttctttatcccggattattcccgcgacatttccgccatgattgtatataaaatcctgggcgtttacggaaaagagagctttgtctaatggatgtttcaatcttttgagacacagttcacggtccttcgtttttattctccatacggtttttatatttgcactttgaactacactaatgttttccggttcgattccatactcttccaatacagaact
>NC_017304.1:1349064
ttcgattccatactcttccaatacagaacttgcaagcttactcaaatccatgtttgggtttttgccaacttcattcaagcttctcagtccttcctttgattaatctcttcataaacaatggagtcgaagttttccaaaacaggtgtaatggtcttttccaaagcggtcatttcatttattcttttcagatacttttcaaaactccattctttgtctcttttataataaaatttattcatagctcccaggaacagatgagggaacatgaggtcgaactttacaaccgtccattcggaaaaactcaatggattttctgattgataaattcgtataaacttgcgaagaatttccaaatcccattttccgtttttcttcatgattttgttaaggagctttcttatatcccgtgccggaatgtctatggtaattgaatccgtgtcgagaacaaaaatttttcccgaaggattttttaaaagatttccagctgcaaaatcctgatg
>NC_017304.1:1354084
cggttgtggacaaactggcagagcaaaacaacggcaaggtaataagaacgaaaacgtctcctcaggatattatgaacaagatgcttggcaacgaaacaaaggaaaatgtgtatgaacagtttacgctgcattttgatgccattgccggactggtgaaaattcttgatttcatgaaatcggaaaactacagtctttccgaccttgtaaacatgataccggatttctatgtaagcgaaaaagaggttgaatgttcgtggaacgtaaaaggaaaagtaataagacagattatccaggaaaatgagggacaaagcattgaaacccttgaaggagtaaagatattcaaagacggcggatgggtattggttttgcctgatgccgaacagcccgtctgcagaattaaaagcgaaagttattccgctgaatttgcagaagaacttacgaatttctacgtcaataaagtaagagagataagtcagaaataacagacgatttacaagcgt
>NC_017304.1:1356561
atttgaagttcggatggcgaaggatatagtaataccaaaatatggcggagatattgatgatttagtcagcggcttggaggtggtcgagtaatgaaattttcaagaaatatatcaattaccataatatgtattatattgggtatcatgttgtcatggcagtataaaagcatcgagagcaacaaaagagtgtcggcaagtcagacaaaaaacctgtacgaccttcagaaagaacttctggaggaaaaaaagaacaacgagaatctgcgtgccagaaacgaggaattggaaaaacagttggcgcagtatatcgatgcggcgggaaacaataaacagattgaagaaagtataaaagagcagcttacaagggccagaatgcttgccggtctggttgatgttcagggtcccggtgttgagatagttttggatgacggagagtatgattatcagaaagtgtatgacattgacttattgaaactcgtcaatgagcttagagccgcaga
>NC_017304.1:1358440
catgcagtgtcaaaggacaatgcggatgcccttgatatgattatcaagggagccagggaaagaggatttgagtttggagacgtaaatgaccttatacttgagaaatgatttcggttttaaagggttttgggtgtcggaattaatacattttgggaagcataaatttaatactggtgaaaaatgttttttgaaggagaagatttatgcccggaaaaagaaagaaatctgccaaaaaacgaaaagaggaagaacaaaaaataaatcttaaggagaagatggcggaactgttggaactgccgaaagagattgtattggatttgccgaagataacaatgttcggaaacaaaaatcttattgtagaaaattacaaaggaattattgaatatgacaacagcagaataagggtaaatacggggaagggaatcataagagttaccggtgaaggtctgattatcaaagaaattacgtcggaggatcttatgatagacggagaaatcctt
>NC_017304.1:1364142
ttgggaaaaatatttttaagataaagatatataagttaaagatataatttataatatattttgaaatgttttggaggcaaaaatggacgacagaaagcttttagctatggctgaagatataaaaaagaattcctattctccctattccaaattcagagtcggtgctgccgtgcttgccaaaagcggcaaagtcttcacgggagtgaatattgaaaacgcaagctttggtgccaccgtctgcgcggaaagaacggctgttttcaaggctgtttccgaaggcgaacgcgaaatagcagctgtggccatatccagcgacagtgatgagtatacttttccgtgcggtatatgcaggcaggtgctaagagaatttggtgatgatgacacaaaagtgatttgcggcaataaaaatggagaatttacggtttttaggctcggagagcttttaccgaatgcttttttcaagttttgaaattggcggttttaaaatatgacattttaaa
>NC_017304.1:1367397
aatactcaagatctttttgtaatggacggaaatatcaaccacgtttatgatattaatcccctgatcattgatgtgaagataaacaaagttgaaaaattgaaagatttgcgcaagcatgagagattttatgtaagtcttatggccaatatcagagtgtgcgggacttccaagcttgtttttgcagttgtgaaaaacatgagttccggcggtataaaaattaattgcaatgaacagcttacaacggaagatgttcttgaagtggagattttgctggacagaacgaacaaacttgtctttagcggagctgttgtgaggaaaaacaaagtaaacgactattacgaatatggcattgaaatccggggcatatcggaaaacaatttaaagtgtctttatcactatttgaaatggcttgattcggattacagataatcttagattacagattaattaaaagaaattcttcttaattattgattttaatcaagactattgattttaat
>NC_017304.1:1369360
attcacaagctgggtaaggtgcgcattacaaagtcccaggcgagaatatacattgagcccttggaagaaaactatgattttgatgaggctttaaaacttttgtcaaaggttttcggaattgtttcagtaagtacggtgtggaagatagattcggattttgagtgcataaaagaaaactcggtaaaaatggtaaaggacctcataaatcgggaagggtacaagactttcaaggttgagaccaagaggggaaacaagcgttttcccatggattcaccggagataagcaggcagctgggaggatatattttaagaaatgtgcctgagcttagcgttgatgtaaaaaaccctgatttcattttatatgtggaagtaagagagtttacatacatttactcggagataatacaggcagtttgcggaatgccccttggcagcaacggaaaggctgtgcttttgctgtcgggaggtattgacagcccggtagccggttggatgatagc
>NC_017304.1:1372644
tatcatttggctaaggaagcaaaagaagcaaaggagaaagcataaaaattttatttttgcccgattaattctttatatttatttgaaattatgatatatttatatcaatatatttttggaagttttacatacttatgtgtttacatgctggcaaatttgacgcgtgagctttttacggaggcaaatatggatataggcaaagttccgaacagtgtgctgacggaattgataataaacaagataaaagcaaacagaaaagagatacttataaggccgaaggtgggggaggattgctgcgccgtagattttggaaaagatgtttgtgttttgtcgtcggaccctattacaggtgcggttaacgaggtggggcgtcttgcagtgcatgtatcctgcaatgacgttgcttcgtgtggagctgagcctttggggcttcttatgacaattcttgcgccggagggtacgaaagaaaaggatattgaaaatgtcatgacccaaattgt
>NC_017304.1:1381099
ggcttgaaacggtaaggatggagttttcatttcttacaatggcttcaacgattcttcttacggcaagggctacggcataataggttgcacctttgttcctgatgatttcataagctgcatttttaacactttcatatattttattccgggaaatctgctcctcgcactgatggcattcgtcacagtagcgatccatgggaattcccgcaatatttgcaagactccaggccgcaacttcggtgtcaccgtgttcgccaataatataagcatgtacatttcgtgcatccacttttacatgttcgcttaaaagataacggaacctggctgtgtccaaaaccgttccggaacctattactttgtttttcgggaatccggatagtttgtaagttacataggttaaaatatccaccggatttgtgactaccagaagaatacaatcgttgttgtactttacaatttcatttatgatatttttgaatacttccgtgtttcttttaaca
>NC_017304.1:1384542
attaatgacacactcactcctcttttggttggaggaagcactataataattaacatacttttaagtattgtgttttataaaatgacaaatcttggggttgcaggaatggctcttgcttattcccttgccagtgcggtaaatgcttttctgcttttgagtattttaaacagaaaaatgaaaggtatttatattgacaggcttcttagatttctttttaaggttgtgccttcggcaatgataatgggaatggttctttttataacgaatgcttgttttgtaccggatacttcagccaaggttgtgcagcttttaaacctcatttttcagatagccctgggtgtgttggtgtattttgctgccgtgttggtgcttaaagtggaggaggcattgtattttaaagatatggctttatcaaggcttaaaaaaatagtaaaaaaatgaaattctttatgtgtaaaattattcaaaagttattgactacatgattgcggtaatgtata
>NC_017304.1:1384809
gcttgttttgtaccggatacttcagccaaggttgtgcagcttttaaacctcatttttcagatagccctgggtgtgttggtgtattttgctgccgtgttggtgcttaaagtggaggaggcattgtattttaaagatatggctttatcaaggcttaaaaaaatagtaaaaaaatgaaattctttatgtgtaaaattattcaaaagttattgactacatgattgcggtaatgtataattattaagaacacatgttcgatatataggaggatgattaaatgattgagaagaaaaaagctctggagatggttttgggacaaatcgagaagcagtttggcaaaggggcggttatgaagctgggtgaaaacacccacatgaatatagagaccattcccaccggtgctttagggcttgatatagctttgggagtcggaggagtgccgagaggaagaatagttgaaatatttgggcctgaatcatcgggtaagacgacggttgctctgc
>NC_017304.1:1396840
ttgagctggatctttcgataaagacggggcagataaacgacagaacggccgtggaaatattaatctgcagtttggcggctgaataaaaaacggcataaaaaagctccggggaaaaacccgtgagctttaaaagcgtgccttaaatataaaaacgtactttccagtacgtttttattgttgtttgagggcagtgttcaatgcctttacaagctttgatttttttctcgcagcggtgtttttgtgaatgatgttctttgctgctgctttatctatagtctttatcgcaagcttgagagcttccacagcgtttggctcattatttgcgatagcttgtttgcatttctttatattagttttaagtattgattttctcatgctgttttgaagagtctttttctttgaaatacgcactcttttaatagcagacttaatatttggcaaccttttcacctcctgcgagttatttaacagacagtattttaacacgatataaatgaaaa
>NC_017304.1:1418639
gccattcacagatgctaatcctcatatcacagttgaacctacagttgttgactggagtgcagctttgacaaagatcacagctgctgctacaagtggtgaagctcctgacattacacaggttggttccacttggacagctgctatcggtgcaatggaaggtgcattggttgagcttaccggaaaaatcgatacaagtgctttcgttgaatcaactctgcagtcagcttatatcaaaggcacagacaagatgttcggtatgccttggtttactgaaacaagagctctcttctacagaaaagacgcttgcgaaaaagcaggtgtaaatcctgaaacagatttcgcaacttgggacaaattcaaagatgctctcaagaaactcaacggtattgaagttgacggcaagaaactggctgcactgggtatgccgggtaagaacgactggaacgttgttcataacttctcatggtggatttacggtgccggcggagactttgtaaacg
>NC_017304.1:1420455
tttgtgtgacatactgcatatattacccgaaaagccgtattggctggtagggcccaaccagatttgggcaataattatacctacaatatggagaggtcttcctctttctatgattcttatgctggccggtttgcagagtatatcaccggattattatgaagcagctgatattgatggtgccaacggttggcagaagttctggcatataactttgcctctgttgaaacctattcttgccatcaatgttatgttctcattaatttcaaatatttattctttcaatattgtttcaatgatgtttggtaatggtgccggtataccgggtgaatggggagatcttctgatgacatacattcagagaaatacattccagatgtggaggtttggcccgggtgcggcggctttaatgattgtaatgttctttgtacttggtattgttgctttatggtatacactctttaaagatgatttggtggtgaagtaatggctaaaataggtta
>NC_017304.1:1421829
agagagatatataaattaaaaagaaatttgtttttagttgattataatttgtttgacactgatataatttaataaaaagctttaattagttttatctgggctttggcgaaatttaattttgtcgaagcctaaacttattttgggaggtatgtagggaaataatttgaaattattttaattgagtattacaatatatgttgcggttaaaaagataagacggtaaaaattcataaaattgtaagaatgggtgtttggacttgaatgcggatttaactatttcatattcagttgcggtatttattgtggttttactgtcagcttctgttttaaacctgttaaaggagcattatatatttcaaattacaggaatagcctttttgtttatcataggtgttattagaatgaccttggctgttctcgacgatactgttgtttcactgtcacaattgtattttactttgcttcccattctttcggcaattgctgcatgtcttgtttca
>NC_017304.1:1425874
aacacccttgtagtgaccggacccaataccggaggtaaaacggttactttgaaaactgtgggcctgtttacccttatgacgcaggcagggcttcatattccggcaaatgagggaaccaaaatgagtattttcaaaaaagtctatgccgacataggggatgagcagagtatcgaacagagccttagtactttttcttcgcatatgaagaatatagttggaatattaaaggatgtggatgaagattcccttgttctgtttgatgagcttggagcgggaacagaccctaccgagggtgccgcccttgcaatgtcaatacttgagtatttaagaaacaagggcagtacaacggttgccaccacccattacagccagctgaaagcgtatgccgttaccacaaaatttgtggaaaatgcctgctgcgagtttaatgtggagacactaaggcccacttacaggctattgattggagttcccggaaaaagcaacgcctttgcaatatc
>NC_017304.1:1430779
aagggaatgtataaaggatattccctgaactttttcttttataagtgtttcttttttattttcatcaatagtgatttttataggttctttttttatttcgacctgtcttttaatttcattgaaattaagtcctaatatgtttgatatcttctgaagatcgctgctgttatccttaaggtaaagcggttgtattaccacatccactttcttttttctgttggtaaggggaataagatttctgtcaagtatgtttcctcttggcacatcgacggtaagttcggatactttttgagctgttgcctgtataaaaagcttttctcctaaaataaattgtatgtaaattactcttgaaaaaagcagtatgattgatagggtgaaaactgcaagaataattttatttcgtttgataaacatggaatgcccccttgtatttattggattattaattaatttttccatatataagggggtttataccggtttttaggaagaattactaa
>NC_017304.1:1431197
tgcccccttgtatttattggattattaattaatttttccatatataagggggtttataccggtttttaggaagaattactaattgtaaaaaaactgaagctcattattgaacttcagttggcagcattttgcgttataatttattgtattttattaatcacttaatatttctgattacttgatattgtttacttccttttgatgttgtttacttgcttaatgcttaacgtctgatattttaaaccatttgttctggcgttttaagcaaaacccagtctcttgtttcacttattttatttatttggactgctttttcgcctgagcattgcaaattcttccacatcctctttcatcggcatatataccgtcatttgagggtggggggcaacgtctatgtcttcaccgtcggcatttttcatccattcaattttctgaacaaaaaaattgcctttgggatttacaacttctatttcctcacctttgtacatgcggtttctttg
>NC_017304.1:1433333
ttcctttgcaaactcttcgagctctgccaaaaacccttcgttttttttaattgtctttctgatgtaatcatttatatactcataacaaatcatttttatccattccttgtattattgggattataaaaatgtgaggattgtgtaaaatcctcacaataattttttcattttctatggtcacttagtcataattacttaaactacttatagttgctcaattggattgatactttttaacagcttccaaatgttcggccaaagttcttgaaaattcgtgacttccgtctccttttgccacaaagtacagatactctgattcttcgtccggatacaatgcagcttctatggaggcaagaccaggacagcatatgggtcccggcggaagcccctcataaaggtatgtgttgtacgggtggtctatttttgtatcctcgtcggacaacttttccttcatttttccctgagttttgtacaaaacatattgtacggtggcacaggat
>NC_017304.1:1435123
gaacaacgtacccctttcctgggcattgtaaaggccgtacgttacagcttctccgtcttcccatgcaaccattgagcctctttgccttttcggtatttctcccttgaaaggttcaaaaccgtggaatatatgattcattataccatttccctttgtgtcagtcaaaaattccgacctgtacccgataagacctcttgagggtattttaaattccagtctcatatatccctgatgggaagaatgcatgtttaccatttcggccttgcggcttcccagtttttccatgacaacgcccatgaactcttcaggaacgtcaataatcagatattccacaggttcacacagtacaccgtcgatttccttcaaaattacattgggcttggaaacctgaaactcgtagccttcacgtctcatggtttcaatcaggattgaaagatgaagttcaccccttccggatactttaaaggagtcaggggaatcagtttcttcgactctaaggc
>NC_017304.1:1436757
ggaatactgaaaaatactgaaataaaaaacatagtttcagcttaagcttatttttgtcaaaaaattttatttattattgataaaacaataactatgtgttatactactagacggaaaatacgcacgcaagcttgatttatgggatggtgccgaaaggttccccataaagatgaaggttgcggaggtgtaaaactaacggaggtgttttgaatgtcagttatttcaatgaaacaattattggaagcaggtgttcacttcggtcaccagaccagaagatggaacccgaaaatggccgaatacattttcacagagaggaacggtatatacattatagaccttcagaaaactgtgaaaaaggtagaagaggcttattatttcttaagagaagtggcaatgaacggccagggagtcctgtttgtaggtaccaagaagcaggctcaggattccataagggaagaagcacaaagagctgatcagtactatgtgaatgcaagatggct
>NC_017304.1:1440923
aaagagattgagtaattttctactgtggcagtcggcatatacggaactttggtatactgatgtgctctggcccgattttaagaaagagcatatagtagaggctattttggattatcagaggagaaacagaagatttggagggatatgaagttgctaaaaaccagagtgataagcgctctagtgggagtcattcttttgattgcggttgtatgttcgggacagatggttcttggaacggcggttttttttgtttccatgcttgccatgtatgagtatttcagatctttgacaaatgcaggttacaggcctgtaaaggctgtgggatatatttcgtgtgccgctgttttgtttctttcctggagtgaagtgttgaaaaattctttttttcagcagataatatccctgaaatcattgctttttgctgtctttgccatgattgtagtccttttttcctttataattttcttacatggtaaatacaatattgtggatatttcgct
>NC_017304.1:1449270
gaagacataaactgcccggtaggaacttttgcgattcccgaatttggaaccaagtttgtaaggcagatgcttgtagataccaaaccaaaaactttctccgagcttataaggatttcgggactttcccacggaacggatgtctggctcaacaacgcccaggatctggtaagaaataatattgcctcattgtcggaagttatatgtaccagagacgatataatgttaaatctcatacactacggccttccgaacaaaacagcgtttaaaattatggaagatgtaagaaaaggaaagggacttaaagaggaatatgagcagataatgagagaaaaaaaagtgccggactggtacattgaatcctgtaaaaaaataaaatacatgttcccgaaagcccatgcggcagcatacgttatgatggctttcagaattgcgtggtttaaggtttactatcccgaagcattttatgccacatattttaccgtaagggcggatgaatttga
>NC_017304.1:1454853
acaatcgaggcaataaaccatgcaaaggccgcaaatgttacgatcattgttgcaattaacaaaattgacaagccgactgcaaacccggaaaaagtcaagcaggaattgacagaatatggactcattcctgaggaatggggcggcgatacaatttttgttgaagtttctgcaaaaaaaggagttaatatcgactatctgctggaaatgattcttttggctgcggatatgctggagcttaaggcaaatccgaacaaacaggcaaaaggtaccgttattgaggcaaaacttgacaaagataaagggcctgttgtaacggtgcttgtacagaggggaacattatgtgttggtgattccattatagtcggcaccactaccggaagaataagggcaatgacggacgataaaggccacagaatcaaaaaggccggaccttcaacaccggttgagattcttggattgcatgaagttcccgaagctggggaaacattctatgtgataac
>NC_017304.1:1461535
aagcgtggaaaaagaaaaggacataatagctcaggaaatcaggatgtatgaagatgatccgaactggagagttttcttcaacttgctggatgcattttatgtaaataatcctgtaaaaattgacatagcaggaacggttgaaagtataagcaaaatcaaccgagacattttgtacaagtgctataatactttctaccatccttccaatatgatgattctggtagttggagatgttgaaccgaaagaagtgttcggacagattgaggaaagtatagatgcaaagagcagcaagcctgaaataaagaggatttttcccgaggaacccaaaacaatcaaccgggactatgttgaacagaagcttgcggttgccatgcccatgtttcaaatgggatttaaagacaatgattttaattcaaagggaattgagtgcttaaagagggaagttgcggtaaagctcatacttgaaatgataatgggcagaagttcaagcctttataacg
>NC_017304.1:1467068
aaagacaaaaccttacggcagacggtttttgattgattattccgggtgggtatgcttttagctgacccccggatttgttgtctgtttaatgggaatataatcggtttgaggtgaatacatatgttagaggataagaattacataaacggtacggcagccagaaaattagtatatgacgtatatgaagaaaacgcggtactaaatgccaagaagaaacaaaggaacaacaacaaagttaaaaggaagattgttctttgtctgctgcttgtatttgccatgggatccctagcgatgtatagatattcccgtataactgagatgaattatgaaatagacaaacaacttaaagcttataatgaattaaaaaatgaaaacatcaggataaaagttgaaatagaaaacagtattgacatacagaagataaaggaatttgccgaaaaagagcttggaatgcacaaacctgacaagcatcagattacatatgtgagggttcctcaaac
>NC_017304.1:1480919
atcaatgtagacgaatcccaggatacatctttggtccagcatgaaattataaagcttgttgcccacccaaaaaacaatattttcatggttggggatgaggaccagagcatttatgggtttagggctgcttttccccaagcgcttcttgattttaaaaaaacctatcctgatgcaaaaattttattaatggaaagaaactatcgttccacaaagagcattgtgattccggcaaatatttttataaagcagaacaaagggcgatatgaaaaaaatatgtatactgaaaatgaagaaggcgaggccgtggtattcaagcatgtaaaaaatcgcaatgaacagtatgcatatcttacttcggttttaaaatctgagagtaatttatcggaatgtgccgttctttacaggaataatatttctgccattccactggtggattatctggaatacaacaacatacctttttatatcagagataccaatcttcattttttcaagcattg
>NC_017304.1:1483060
aaaccaatatgtcaatactttttttaataaaattttagtgtaattttttggaatttgaaattttcacttgttaaaaaagcacttacagatgaacttctaagtgctttatagatcataagtgctttatagttctttacaaactaagaattactcttttgtttaggtcaatttaataatactgttcgttcttttccgttctagtttactttcatattaaatgcttctgctatgtatctgaccggtatatatgttctgccgttaatcaaaacgggtgtggtatccatttttttaatgtttttatcaatgtaaaatggggtgttcataccggaagtgaaaaaagataccgcataactccatccacctctatttccgtcctctgtttttattttatatgtagcattgttgaaagctgcaaaaatatcttcaattaatttggaagattttattataacaaattttccggtggtaccgttcataatttcaatatgatgaacatcttt
>NC_017304.1:1488957
gaagttattggagcttatcatataaaaataggaaaagattataaagattacagtgctctttccaaaagccttgctgaaatgaaacaaaaaggcgtgaatgcctatgcagtctatgatgacggctggcaaatctggacgggtttttatgttgacgagaaggaagccaaaaaggcaataacaaatcagatagatccggttttaaagatcggggattacagtgttgtatctccgtccgagtcaagaatagttgttctgtcaaaagacggacaggttatgctgatgtttgattcactatattatgcattccaggtgcatcccgaagtcagtgatgaaaccggtgttttaaggattaacggggatgacgggaagagatatcgcggagcatttgaaattttgagactatccggaagtgacatgacggtaattaatgtgattaatattgaagaatatttgtatggggttgtgccctatgagatacaggcaagttcccaccctgaggc
>NC_017304.1:1495410
atccttactatttttttgaggccatttgatactaataatattaatgataaaagtttattttaagtgaggtgtaaaaatgattttaaaatcaaaagacctcttaggacttaaggatttaacggcagaagaaatacaatacattttaaatactgcaaaaacaatgaaggttattcttttatccaaaaacaagaaggctcctcatttgcagggaaaatcaataattaccctgttttatgagaacagcacaagaacaagattatccttcgagcttgcttcaaaatacttaagtgccaatgcagcaaatatttcagtggccgcaagcagcgttgccaaaggtgaaacacttatagacaccggaaagacaattgacatgatgggtgcggatgtaatcgtaataaggcattccatgtcgggagcgcctcaccttcttgccaggaatgtaaaggcatcggtaataaatgcaggtgacggtatgaatgaacatcctacccaggcacttc
>NC_017304.1:1507676
gtggagattttgaaaaaggcatctgatattttctcaaaatatgaaaaacttgacagattgcgttcggagtttagtaatgttggcagggaagttaaccagacaaaaaatatcctggacaggacgtcaaatgtgaaagaacttgattttatgataaaaaatatttctgacaaggttttgcttggctctgaaattactcagttgcgggaaaagcttgtttgccttgaacgagagatatccagggtcaaaaagaacatatcctcttacgaaaatataaatttagtgcaggagattgtgacttctgttgataaaaagctggaagtgttaaacaaactggaagcagccaaaaaggagtacagtgctgtttgtaccagtctgaatgacggtttggagtttatggacaaaaataaaaaagaaatacaggagaatcttaacatatatatcgatattcttagaaaaagcggagtgtgtccgctttgcaagagcagtatcggagatgaaaa
>NC_017304.1:1518133
aagaattggagcacgcgctgaagagaggagcaaacatccttgccgagattgtgggatacggagttacaaacgacgcatatcatattaccgctccggcaccggaaggcgaaggtgcggcaagatgtatgaaaatggctatagatgatgcaggaataaaacctgaagacattgattatattaatgcacatggaacatccaccgaatacaacgacaagtttgaaactgcagcgataaaaaccgtgtttggcgaacatgcaaggaagctggctgtaagctccacaaaatcaatgacagggcatcttttgggtgcggccggcgcaattgaggctattattactgtcctttcgataaaggatggattcttgcctccgacaatcaattaccgcacaccggaccctgaatgtgaccttgattatgttccgaataaaggaagaagcgccgacataacctatgcattgtcaaactctttgggatttggtgggcacaatgtaaccatcgta
>NC_017304.1:1520949
ggtcgctggagcattggcagcaattcttagaggtaaatcgacagctgaaattcaagcagtgggggcagcagcggtaaatcaagctattaaagcaatagcaattacaagaggttttgtagcgccaaacggcatagacatcgtgacagttccagctttttcatctgtttgtatcgacggggaggagaggactgcgattaaattcttagtcgaacctagataattttattacatatttactgttttgaggctgttcttggttacaagaacagcttttttaatgtgtttttttaggtaaaatataattagcagttttagatgcaaaattttgagacctgaatataatttgaagcataaacacgtggaaaatatcagagaaagaacaggaggaaactcaagtggataagccgataataggagtaccccttggagatatagcgggtatcggtccggagatagtggtaaaggcactaaaggaagaaagtatttaccgatttctcaca
>NC_017304.1:1522394
tgatgtgagataatttgctgtgttgataatataaaaaattatgttagaatagttaatgaataaattgaggttttcattctaaaattgccgaggtgttttatttgcatctgaagagacttgaaattcaaggctttaaatcctttgccgacaggatacagcttgaatttaattccggcattactgctgtggtgggaccgaacggaagcggtaaaagcaacatttccgatgcgataaggtgggtactgggagaacaaagtgccaaaaccttaagaggcggaaagatggaagatgtaatatttgccggtaccgaacacagaaagcccatgggatttgcggaagtttcccttacttttgacaattctgacggcgtgcttcccattgattttagtgaggttacggtaaccaggagggtgtatcgctccggggaaagtgagtatatgataaacaaaaccccgtgccgtcttaaggatatatatgagttgttccttgatacgggaatt
>NC_017304.1:1530250
ggttgaaagtgccattgaattggtaagaaagggagagaatcctgaacttacaacaagacaaaagcacatcagagagtgctttgtagtggtggaagaaggggcggataaagaaagaattgaaagagaaattaaaaccatgccggactattttgcggattatgacaccattgtgcattttatttcgctggaggagttgaaagaaaaacacagcgggattcctcacggcggattttcaataagaacgggtagaacaggcatcaataatgaaaacaaacatactattgagtatagtttaaaacttgactccaatccggattttacagccaatactttgcttgcatatgccagagctgcttacaggttaaacaaggaaggagtctttggtgctaaaacggtctttgatattcctccggcatatctttcccccaaatctgccgaagaactcaggagaagtttattgtaatactccgatatctgtcagttatataagcgacggttgt
>NC_017304.1:1534283
atttttttttaagccaggcaacctcatatgatagttgaccaatttgcttaagcagttcgtccttctccttttcatacgactgtttgaccttctctacttcatcagtttccttgctgaatactctgcccgcattgcttatgaattcagtcttccagcgacttaacaggtttggatgaattccatattctgcagcaatctcattcagcgttctttctcccttgatgacctcaatcactatttttgctttttgttcaggtgtaaaatgttttctcttttccatagttccattctaacttatttgggctgttttgtctgtcttaatttttggtatcattataatgccttatataaagaaagctatggagttttaaaaatgacaaatcctaaggaccatgttctggtaatgggtgactttgtaatgcagaattattagcagaccaaagactcaaaagttctatcggatggagtattggagataaagagtgactttacgcaaatag
>NC_017304.1:1542283
gcggcagtattttaaaactgacaaggaggaacaagggaatggacgctcaggttgatggcaaagcaaatgaattaaattcaacagaagaaaatgaaaaagtatattcaaattttattcaggatattattgatgaggataatagaacaaatagatatggcggaagagtgcatacgaggtttccgcccgagcccaacggctaccttcatataggacatgccaagtcaatttgccttaatttcggaattgcagaacagaacggcggtttgtgcaatcttagatttgacgatacaaatccttcgaaggaagacactgaatatgttgagtccattaaagccgatgttaaatggcttggttttgactgggaagacagattgtactatgcatcggattattttgacaaaatgtttgaatacgccgttaagctgattaaaatgggaaaggcttatgtttgcgatttgagtgccgatgagataagggaatacaggggaactttgaccgag
>NC_017304.1:1545150
agcttacccaaactacttttttatttttaagaatattattacggccataattacggcaaccaggatgattgatatgttaaaaatcagcttgtaatcgtattccggtggcttggtttcaggctcttttctgggcagttcgacaatttccctgatgtttaagatatcatatccttcgtccagaatatactctttgtaatttgaaatgtcatagcttttcggagtcaaaatttcgttgttgccaaacttaagaacatactctttcgaaccggagccttcaaataccagttcgtcaaacaggtattcaatttcaattccctcgacgtttatcggtttgtcatctttgttgtctattaccagttcggcagtatcggaagtaattctgtaaggttccacggcaatagtcaaatcggtgtactgcatgccgttgaaattaagattgtaaagggttttggatatccggccgtcaaaggttacttctcttttgaaagtactgtctgttt
>NC_017304.1:1547432
aaagcggtaacctgcttttcctttggcatgtttttttcaataaaccttccaagggcaagataaataattgcaaaggtgagggcaaaaagtcccgtaaagtcttcgaggtcggatgcataaaatgaccagtaaagaagtacactgctgataaatgtgtttaatgcgagcagtacaatgtcagaagttttaaaactcaatttttgcctgaaggttcccgctattggtatcagagtataaattacaaaagcgaacaaaatataaattatggtaatgacggaatcgaatgaaaattccgatggtgcgaaaagtcctccaaacattattgatgctatatatacggaacctatgacgttcagcacaaatcctatgtatgcagtgacagcccattttttgttgacagcaataataagagccaaaagattcagtattacaaagtaaaccatggcaccgtatgctattgcactaataccggttatcgagaagatgggaagatatccccc
>NC_017304.1:1551022
cagtccgaatggggcgacggtaacaatccggccggcggcggaggaggaggcaaaccggaagagccggatgcaaacggatattattatcatgacacttttgaaggaagcgtaggacagtggacagccagaggacctgcggaagttctgcttagcggaagaacggcttacaaaggttcagaatcactcttggtaaggaaccgtacggcagcatggaacggagcacaacgggcgctgaatcccagaacgtttgttcccggaaacacatattgtttcagcgtagtggcatcgtttattgaaggtgcgtcttccacaacattctgcatgaagctgcaatacgtagacggaagcggcactcaacggtatgataccatagatatgaaaactgtgggtccaaatcagtgggttcacctgtacaatccgcaatacagaattccttccgatgcaacagatatgtatgtttatgtggaaacagcggatgacaccattaacttctacataga
>NC_017304.1:1566925
gttggaaggacagattataagatatgccgacagaatagcatatataaatcatgatatagatgatgctatcagaggaggaattatttcagaagacagtcttcccaaagaatgtgtcaaagtattgggtaatacttccggaagaaggataaacaatatgattgtagatattatagccaacagcaaagacaggaacacgataaagatgagcagtgaatttcaggaagcaatggacgaactgagagaatttatgtttgacaatgtatatataggttcaaaagcgaaaaagcacgaaatgaaagcccaaaacataataaaagagctttacaactaccttaaaaagaggccggaatttctttcggaggaagcggcgaaaatgcttcaacattcggatatagacagggttgtttgtgattatattgccggaatgaccgatagatatgcggtaaaaaaatttcacgaaatatttattccggaatcgtggcactgaatataaaaaagtt
>NC_017304.1:1569970
ggtgatgccgaagccaaaagaagactggctgaggcgaacctgaggctggttgtaagtatagccaagaggtatgtcggaaggggcatgctttttcttgatttgattcaggaaggaaatctcgggcttataaaagcggtggaaaagtttgattacagaaaaggtttcaaattcagtacttatgccacatggtggattagacaggcaattacaagagcgattgcagaccaggcaagaaccattagaatacctgttcacatggttgaaaccatcaacaagcttataagagtttccaggcagcttcttcaggagcttggaagggaacctcatcctgaagagattgccaaggagatgaatatgcctgttgaaaaggtaagggagataatgaaaatatcccaggagcctgtgtcgcttgaaacacctataggtgaagaagaagacagccaccttggggactttatacctgacgatgacgctcctgcaccgtcagaggctgctgcttt
>NC_017304.1:1597385
atatgcaggaggagaaaaattattattttgaagtatttattactcctaaaaaacaactgtgttttaccggtaccgtgaaaagaaaaacgagtaatgaaaaaggatttgagtatggtgtaaaaattttcgatattgattttcaaaatgaaaaaactctgaacgagttgttggatgagcttgaaaaaaaagataaagagttctataataaacgaagtagcttttggtcgaagaatagcaaatataataaataatgggggatttacatggctaaggtaattttcgatgaaaacaggtgcaagggttgtaaattgtgtacaactgtttgcccgaaaaaaattgttgttatgaatgaggacaaattaaaccagaaaggctttcatccggcaggagtagtggacatggacaaatgcattggatgtgctttttgtgcaactatttgtcctgattgtgttatagaagtttataaataacttgtaaagataaagttttaatgaaacaag
>NC_017304.1:1600445
tttgattgttttgatttttaattcttatttttaattcttatacggtaaagattattacacgttaaagagaaggtcgccgtatgtcgggaacggccacatttttgaatcaaccagtgtttcgagtttgtcagccacggctctgagttcattcattctgacgaacacatcatccctgtacatacatgcttttttgtatgtgtcaccgctgaaatctgctgcctctgaagtcgatttttcaagagcggccaagttctttttaagttcggcaagaagtgaggacacttcctgcaaaagctctgcctgaacactggtgtcggcattgacacctgttgctttgacagtgtttattgagtcggcaagttttgtaatatagccgataacagcaggtataatatcccgctttgtcatttctatcattgttagtgcttcgatgttgattgtcttaatatagctttcaagaagtatttcatacctggaatacagctctgttctgtttaaaa
>NC_017304.1:1602673
tagcgaattataagaaaaaggcgcatcaacaaaataatgaaacgccttttttgttattgctcaatattcattggacattaacaaaaaacgattttttacataaaaataattcgcatttttattatatataataatgggttttaataaaaaatgcaagaagttataaaaaaatcgtttaaacatatgcatgtttcaatatgctgtgagaaatatactcaatattctcatctgtataattcctgtatacatgttcgtgatctgaagccgattcaagtataccttctattctgtgaatatgaccgttttcagtttttataggaaggccggtgaatcctgaaaagtagtgggtgtgtccattgtatgatgaaatgccgtagtatgcatgaatatgaaaggcttctatgccaatcatattatccgtgtatcctattattttgtgattatgcctgttggtattttttgattcaaatttatatctgtgtatatgaggatacatgaat
>NC_017304.1:1605743
gtcccactccttctgaactggcatagtccaaagaaccttgacctattccttcaaagtctgagctttcctcaagattgtgacttccttcaaaatagtgctcctttgcaacatggctcacatttggccttggttttgcgtgggcgccggaattatgagaagctctttgaaccggccttgttgaataattgtgaggatttttgtttgcagtattatattgccgcattttagtgttgtttgcgtttttagattgttctgcaagtgtttccagcaaacttaataataaatctttattcatactcataacaaaacagctcctttttattggaccaggacggcggtgaaacgttaaacctaactattttttgtcagatgaagaatcatcatgtttgctcatttttgaaatactgtctctcatttgggtgtctgctatgagattttgtaaatgatagtagtcaaggacaccgatttttccttcgcgaagagcagcagccagtgctttt
>NC_017304.1:1607824
tattaaattttttttaagtacattttatattatatactataacagtcatctatcacaatgatatttttggttaatttttttattcagtataaaaacgtataaaaaagcaggtgagtaatcacctgctttccaaaaacaatattatcattattttacttcaacggtccatccgaacttgtcttcgatcttgccgctttgaatgcctgtgatggtattgtaaacaaacgaggctgtttctccgattttaccgtcatttatttttataaccttgccgttccagcttaattcgccgataggcgaaattaccgcagcagttccggttccaaaagcctcctctaaagttcccgcttcatgagcattgtaaatttcctctatggttatttttctttcagttacttttatgccggatgctctaagcagctcaattgtagattcacgggttattccggcaaggatgcttccgtcaagggaaggagtgatgacttcgccgtttattttaa
>NC_017304.1:1617387
gaggttaattaatatagtgtacgggaggtaatttatgagctatataaaggaaagggtctcatatttaaagggacttgcggaaggcatgaaaatcgatgattcaaccaatgaaggaaagctgctcaaagcaatgattgaagtacttgatgatattgcactggccgtggaggatatcgaagaggttcaggaacagttggaagaacaggttgacagcattgatgaggatttggaagagtttgcaagaattttgttcgatgaggaagaagatgatgatgttcttgcccagatagaatgccctcattgcaataaagtatttgatcttaccgaggatatgatagacggtgacagtgattcttttgagtgtccttactgccatgaggaaatagcttttgaatgggactgcgactgtgaagattgcagtgaggaagaagaaaataaggaataggttttagtctacttaatatttaagatataaagaatggacgtggaaagtgtatttc
>NC_017304.1:1618135
aaagacatagggcaaatattaagaaagctatgcgaaatgaaaggagtagaaataatagaagcaagcctttgtcccgatcatatacatatgttagttagtataccaccaaaaataagtgtatcaagttttatgggatatttgaaaggaaaaagctcgttaatgatttttgataggcatgcaaatttaaagtataaatatgggaacagacatttttggtgcaggggatactatgtagacacagtaggaaggaacagaaaagcaattgagcaatatataaggagacaattacaagaagatatagcaagcgaccagataagtttaaatgagtatatagacccgtttacgggtgagcgagtaaataaaagcaaaaaataaaaccactttagtggtggcttgagaagaatatgcggttggcgaaccattcaacgcgtcttaagacgctgcaaggaccatgcccttatagggctagagcaaaccaccggctgagccggtggttatga
>NC_017304.1:1619202
cttaatataagaatatccagggaaataaccggatgttcctcgaaagttttaaaatatattatcagcagtgaaaagcaagtttacaacactttgatagtatctcctccccaatgcgggaaaacaaccttgttaagagacataacgagggctatcagcgacggtgttgaagaaatgggctttaaaggagttaaagtgggagttgtagatgaacgttcagaaattgcagcatgttacaagggggtgccccagaacagggtaggaacaaggaccgatgtgcttgatgcgtgccccaaacaaattggcatgataatgatgctcagatccatgtcgccggatgtgattgttacggatgaaataggaaacaagggagacaaagatgctttgattcaggtgcttaatgcaggggtgaaagtgatatccacggcgcacgggtacaatatttcggaattaaaaagccgcaaagaagtcttgagcctgatagaagaaaagatgtttgaaag
>NC_017304.1:1635081
gattgagaccaaagtgtcagctgcaaaaataacggagaattatcaatttgattcacgaatccgtttaaactcaataggttttataccgaaccacagcaaaaaggcgactatagctgcaaattgttcaaccttttatgttgttaaagaagacggaacaatagtgtataccggaacggcaacttcaatgtttgacaatgatacaaaagaaactgtttatattgctgatttttcatccgttaatgaagaaggaacgtactatcttgccgtgccgggagtaggaaaaagcgtaaactttaaaattgcaatgaatgtatatgaggatgcttttaaaacagcaatgctgggaatgtatttgctgcgctgcggcaccagtgtgtcggccacatacaacggaatacactattcccatggaccgtgccatactaatgatgcatatcttgattatataaacggacagcatactaaaaaagacagtacaaaaggctggcatgatgcgggcg
>NC_017304.1:1650242
aaatttccaactctcaccttaagccttagtttttccttttcatcaggcagagccggactcggaaccgctccttttaaacttttttcgtcgggcaaaatttttaccagctcggatttgaaactttccaatatttcggccggtgcataagggattaactgctccagtatttgttttatcggttcataagtgttttccgcgttttcagaggacaccccatgcaatacccttgttttttcaagactcagcgagaacataagttcacctaaaagccttgtttttccaataccggcttcaccggttatacaagttattttttgactgcagttattgtttgaaatatcgtttatccatgaattcaaacggtttatgttttcttctcttcctatcagcttggttttggttataattttttcaaaccattttttctgaaaacgggtttcttttataccgcatactttttcaatatctttaattacagagtatgcactcttgtaatgatt
>NC_017304.1:1666301
agcgagtgtgaaacaaaatagcatataaagacaaaaggggaagcaaatgccccttttgttcggtttgctatttgaaaaccttttttttgaggcgttttaagaggctgtctttgtttttttccctccacattgatatggaacggtcaacattttcaaaatgcttgtcaagcttgctctcaagtcgtctgatattgttttcgagacatgcacccagttcaagctttgttttattaagttcgttggtcatgtgttcttttgccagctctacctcgagggcgacgctgttggtcagttgtttttcaaattcctgaaagaaagtttttatatcaacgaggttttcgccgtaattatgctttgcaacaggcacactaatatcctcggttacgaccggtggaggctccgttattacattctccgattggagaattttttttatggctttaatttcaagtccttcatccctcatggtcttaatcttgtacataatattggcaagctcc
>NC_017304.1:1692700
tgtggttggcattatatgtagtaattggtctaatcaataaaaaattttaatttgtgaaaggaatgaataaaaaaatgaaaatggcatttagtaacaaatggaagtgtgcgcttttatttgctgtcacactttcattaatttttactgctgcatgcgccagcaaacccaaagcggaaacaattactccaaatcaggaaagtcagaagaacacatcaaatctggattctgaaaaggaagttattcaaacagaacaaggacaagaaaatagcgggcaaacaaacaggcttgataatacgggcaagaaaattgcttttgtaacttttgccaatccagattctcaagaatggcaaaagcttgccgagaatgcagcattcagagtattgaaagaagcgggttatgatactgagaatacggaatttaagataattaaagaagacgacgccacgaaagttggagaagtaactaaagaaattatgcaattcagcccagatttagcattg
>NC_017304.1:1695126
taataggattgttcctggcatggattgtttcggtacttatttcaacacctatcaagcaattggtcaggaatgttgaattggttcaaaaaggagatcttaccgtcagttcagattataaaagcaatgatgaggtgggaatgttatcaaatgctttttatgagatggtggctacgctaaaagctatcttaacggacattaatgaaaaatccctgttgttgtcaagatcttctgaagaaataaacaacagatgttcgatgtcgatgagtacattcgaaggcatttcgagcgcagcccaggatatagcccaggggacaaatgaacaggtggaagcggttgacgaagccaaaaagcagatggaagtaattttgagcgatatggccaagatggctgattttttgactgaaaccagagaagtatctttaaatgccggggaaagtgcttcaatgggggacaagctggtaactgaagcactaaatcagatggataacataaacgacagt
>NC_017304.1:1696464
acaattaaagaagtgtatccaaaatattacccggaaggagtagtggatttttttcttacacaccattcattggagaatatcaagaaagccgtaaacattgaatttattcttctgattgaatgtgacggagagattgtcggcacaggtgccatttatgaaaatcaaattaaaagaatgtttgttttgccggaatttcaaggcaaaggatacggtagcatgttgcttgacagacttgagcaacaagcagcaaacaaaggttatgccaatgttgtgctggattcttctctgcctgcgtacagtctttacgaaaaaaggggctatgttccgatagaatacaacaaaattgttacgaaaaacggacatgttctttgttttcacaaaatgtcaaaaatgcttgtaaaggcagaaaaattaaaagaagaagtataagaaaaaaatttttaataattttataaaaaatttaaaaaaattaagaaaaggataatggtaaagtggctatg
>NC_017304.1:1706200
gataagtgctacgactatgtcaccgttgtttgccgtcgactgctgttttacaacaatatagtcattatcaaaaatacctgcttctatcatgctgtcaccctggacgcggagcatgaaaaccgttgaattttggacaaaatccaaagggagcggaaaagtatcttcaatattttcaactgcaagtatgggctgacccgcagttacctttccaataatggggacttcaacaagctcctttccggaatatatgttcttaggttcatctgttttggaattctttttattattaataactttaagggctctcggctttgaagggtctttttggataagtccttgttttctcaatttctccagatagctgtgcacggtggacgtggatttgaaaccaacggcattgcatatttctcgaacagaaggtggatatccgttcttttctatctgttcgttcaaaaaatcaaggattttttgctgcttttcgtttattttattttgcattc
>NC_017304.1:1716685
aagagcttgccgctgctttaaatgccatgaacattggagatgaaattccgccggaactttatgatattgtggcccagattctggtgtttgtcggcagcgttgataaaaaatatggagaaaagaaaagataaaagtggagagaaagatgaacagcaaagtaggtaacaaaaataacaaaagagctgcagggtcaattggagaagctgcggctgttcaatttttgaaagaaaacaattatgagattttggaaacaaactttcgatacagaagactgggtgaaatagacataatttcccgggaaaaggattatatttgttttgttgaggtcaaggcaagaagctctcttggatacggctatccaagggaggctgtgaatataagaaaacaggagaatatcagaagacttgcccagatatatctttgtaaaaaccggataaatgatttaaaagtaaggtttgatgtggtggaagtttatatggagaaaaaaggcgacgacattg
>NC_017304.1:1718077
tatttattaataaacatacattagaaatataataaataaaggttttgtacgtgcaggaaaacagaggccggaaaagcttttgaattggttttaattatggaattttaataagcgcttttggggagtggaatcatgattatagttgatgcacactgtgatacaataacaaaaataatggagaagggtacacaacttcgtaagaatgactgccatgttgacatagataggcttaaagcaaaaggaaactatgttcagttttttgcagcatttatagaccctgcttactgtcaggcatacgcattaaaaagagctttgcagataattgatgagttttacagacagattgaagttaataaagacgacattatgatatgttgtaattacaatgatattgaagaggctgtaaaggctaataagattgctgcagtgctttcaatagaaggcggtgaggccctgcagggagaccttggtgttttaaggatgctttacagacttggtgt
>NC_017304.1:1729316
agtttgctaattccacgcagaacgtatcttttcaaaataacaaggtctgtagaatttatattgccgtccaggtttacatccgctgctttttgattgggaagactgtttatttgtttcagtaaaaacctttttaagtatgtgacatctgttgagtttactgtcttatcattgtttatgtctccatacaggacatcgtccgaatgaggcggtgttggagtaggagtaggacttggggaaggctgaacaactgttccctcaggttctatgcctgcaacttttacaccgtattcgtaaacgggtatgtattccgctttcttaaattcgcttgttttggagagtcctttgaaggacggatcgttttcactgttccagcatccactgttgccgggtacggcaattcgcaaagatgaatctcttctatagtggtcctgtccgccggggaagagacgatctccggtgtaatcaacttctatatagtatatattcttttctttgttcca
>NC_017304.1:1735194
tggttgatttctctgttcctcaaaggagaaggagatccttcggaagcggcagcaatactggagtacggacgtgtctatcttagaataatgctttgggggcttttgccttttatattgtcacaggtatatggaagtaccctcagagagatcggcgatacaatggtaccaatggtagcaagtgtagctgctgtgttaacaaacctgtgttttaactgggtattgatattcggtaaactgggttttcctgaaatgggagttgcaggtgctgccattgcaacggttatatcccgatatgtggaactggtgatcatagctgtgtatacccatatgaatactgcacggtttgggttcgtggctggggtttaccgctccatgagagttccgagaggccttgcactgacaatattcaacaaaggcatgccgttgctggctaatgaagttttgtgggcagtcggagtgtcagcattgacgcaaatattctctacgtacaatctcaacgt
>NC_017304.1:1737951
tccgagaggatttgtgctttggcaagatatgttattgttaacgctctaaatcccgcgattaccgcatccacccagtggtttgaaagaactttggatgattcggcaaacaaacgtatatgcataccggaggctttccttgcagtggatgcaatactgaacatatatataaatgtcgcagacggcatggttgtgtatccaaaggttatagaaaaacacgttttggaagaacttccgtttatggctacggagaacataatgatggaagccgttaaaaaaggcggagacagacaggagctccatgaacgtataagggttcattcaatggaagctgcaaaacaggttaaggttgaaggaaagaaaaatgaccttattgaaagaatagcggccgatgaaatgtttggacttagcattgacgaactgaattccgttcttgctccggaaaactacgttggaagagctccgcagcaggtggaggagtttatcaatgaatatgtaaagcc
>NC_017304.1:1738674
aattcctgttacattaatttgctttgacagatcagggggaaattaacgtgattaacaagtatagtaacgtgcctctatactctcagcttaagaatataattattgaaaaaattgagagcggcgaatacccgcctgacacaaaaataccttcagaacaggatttttgtgagctttataatatcagccggcccacggtaaggcaggctataagcgagttaaccaataatggatatttgtacaaggaaaaaggaaaaggaacttttgtttcgaagcccaaatcatcaataaccacaaaaaggtatacaggatttaccgactctattttagacaacgagataacaaatgaaagagatattatctcaatagagaaaataacaaacagagatttcaaaaaactcgacgaagtcttttccatagccaataatcaggtggttgattttgcgaagattagctataaaagcaaaaacggtgaggacataatttcgctcaatacctcgtat
>NC_017304.1:1739236
catgctgagaggaaaatatccacttcttccggccaaaacgaaaagcactctggaaataatatatacagagcagtatgaggcacaatacctgatggttcagcccggacaagccctttttatggtatccaacataatattttccaaaagtggtcaagtggtagaatttgtaatatcaaagtacagagcggataaatgcaaactcttgtttgaaaatacaaaataggctttaagttttgactattttattcttattccatatatttgctgacctcttgtgcctactacaatcatattgtcataaactgcgggtgaaccttcaatatttccgccaagaggtattttgtcaaggattttgccgcttttgccttcaatgaggttcatatacccagcggaatcgcaatgaatgatataagctttgccgtcttcagtatatacgtcaaccggtgaactccagctgtagaaatccgaatctataacccatacttcgtcgccggtatttt
>NC_017304.1:1751469
cgcaactctgattctgatatcctcgccgttggaaattccgcccagtatacctcccgctctgttggttttaaatcttacacggcctgaggcttcatcgtaataaggaacatcgtttgattccgaaccctttaattttgtatgaccgaatccttcgccaaactctatcccttttatggctccaatggacattaaggcgtgggcaagtgtggcctgaagcttgtcaaacacgggttctcccaaacctgccggaacacctcttgcaattatttccaccactccgcctacagaatctccttcttcctttatccttttaagttcttcaatcatttcttttgctttttcaaggtccgggcagtttatttcatttttgcgataattggctttggccatttcataagtaatattttcctgggctttaattccgtgtatttcagttacaaaagcaattacatctatacccatggtatctaacaccgcctttgccacggctccggcggcaa
>NC_017304.1:1753031
tacaagggtattatacacataaaattatgaagttccaacaaaaaaataaaaattttatattacagtttcaatattttaaataagttaataaactgcttttaacagtgtataaactatcaaaagtcatttggtgcggcattcattgacaatactatacttaaattgccatttctgcagcgaagttcatcaataaactccttttcatctttttcattatccatggttactgtgtatacaagttcgaaaagtgttcccaaatcggttgtcttaactctgcacaactggtagtttgtcgtatacttctttaaaatgtcgtcaaatgctccctggtaattcatattctcaggaatcaagatttttagtattttctcacagctcttctttgcaccgaaattaattttacacagaacaaccataaacacgcaaagcaacacggtaaaaagtgcagcatagccaaacaatcccgtaccacaggcaagtccggcggccattgaaaaaag
>NC_017304.1:1758370
tttaaaagaacaattccttttccgatgaaggaagagttaagtttgtcatatactccttcataggttggatctattgctgcgttgacgtcggctgaaagcattttggaattgctcaggcatcttcttaaaattatgtccgtgtacttttcagagcttaatgcgcatatatcggcaatgaagttttcaagaaagcttgactgggctccggtattacccatgcttcctatttcctctttgtccgtaagtacacaaacagctgttttgtcgacgttatccaaatccaggacggctcttaaagctgtgtaagcacaaactctgtcatcctgtccgtaggcaccgaccatacttttatccaaacccacatcttttgccttaaaagaaggaaccaattccaattccgcggacagtaaatcttcttcggttatattgtatttttcattaagcagcttgagtatgtttaattttaccttttccttaactttttcatcgttatagggaat
>NC_017304.1:1759729
atcatagttttcaagaatctcaaaaagcttttcaaccacctgggggtcaaactgggtaccggaatacagtctaaactgctccttggtttcttcgaggctaagttttgacctgtattttctgtccgacatcatagcgtcaaaggcatcggcaaccgttaatattcttgccaaaaacggaatctcgtcccctttcaatccctcaggataacctttaccgtcaattctctcatgatgatattttaccagcggaacaacatccttgaacattgaaatggccgaaagtatgtacgcaccttttaacggatgctttttaatttcttcatattcatcgtagctcagcttgtcggttttgaaaagaatatcatcggccgtgccgatttttcctatgtcatggaaaataccgcccactttgagaagctccaactgatcttccggaagtccgaaggcttcacccagctttaccgcatagtatgcgacacggtccgaatgaccccttgtat
>NC_017304.1:1768018
tgattgagttttctctttattatttcttattcgcaataaggtaaaaaatataaattatcattacgacaagatagatggctgcgcttatctcacgataaattccgaatactgtaatgttaagcagcaaaagtacaaagcctgccagaagtatccaggctgcaattcgtttaaacatacaactccccttcccgaaacattttttctttaaagtatttttttctctaaatatctttttccttttgataaaagaacgtttgtatgggcttgaaattataaagattataaagtattatctgttccgtgcttccgacaaaaagcacaccaccggtttttaaggctctgttgaattttttataaatttccgcctttgcttcctcggtaaaataaataagtacatttctgcatacgataaggtcgcagttttttggataagggtctgccaacagattgtgtttactaaattcgacacaattttttacttcctggtttatggcatatac
>NC_017304.1:1771046
aactccgcctatatcaacaaaagcaccgaaatcagtaagactttttacagtacctttgaatacttttccaacttccatgctgttccatgtcctgttggcaagagcttccttttcctcttcgataatcacccttgcggaacctaccactttacgtcttttttcattaagctctaaaattctgacagttatgcttctcttcaggaattcgttcaaatcctttacatatctatcgcttacctgtgaagcaggaacgaatattcttacgcccttgtagctggcaattacgcccccctttacaacttcaacaacataagcgtttacaggagtcttgttttcataggctttaactatgtcatcccaagattttatggcatccactttcctctttgagagtcttacgttgccttcgccgtcattgaccatttcaacgagaacttcgacttcttctccaatctttacttccttttcaatattgaagttagggtcgtcagtgtactctt
>NC_017304.1:1802795
atccttcatagaaatgaacaagtttgttggtgtttaccaactgaaattctccgtttctgaaggtatccatccagatggaggtaaactcaagaattttcgggtgttttacaataagctctctcgacataagcgcaacatcatatgcggtgctgtaatggccttcatccgtaagcccggtacaatcaaggaagtttgtgttgttcatgccaagttcttttgccttttcgttcataagcaccacaaacacctgttcgcttccggccacaagttcggccagggaaacggttacgtcattggatgagtgggttgcaactgcttttagagcatctcttaccgtatactgttcgcccggctcaatataagcctgggaacctcccatgcttgcggcatactctgaagccgtcactatatcatccatgttgattttccccgaatcaattgcttccattaccaacaacatggacatgatttttgttatacttgctatgggcaatctttcg
>NC_017304.1:1805302
ccctcatatactcaagggtcctgtccactccatccatgttgtcgtgaatgtggactgactcggtaatacctcttccgccaaatatatcctcaatctttccgactgccttgactttgtaaccattttcaactgcatagtccaaaagtgtttttcctacaggagcaagagaaaaatctttccttctgtcggttcttttgtagtttcccgactcgccgatgaaaggccttgcaattacccgtccgaccgcatgttctccggtaagaatgtttcgtgccgtccggcacatgtcatagagcctctccacgggtattacattctcatgggctgctatttgaaacacactgtcggccgatgtgtacacgattggatagcctgtctttacatgctcatctcctaacagcttgattatctctgtccccgatgccggaacatttcccaatgtctttgttcctatactgtcttcgaatctttttattatatcttcgggaaatccgtttgga
>NC_017304.1:1809434
ttacagtattaatcataaatcatataatattcaactgtatttcacatcatacatacattaatcatacatcttgcctatttccaaagcttttttcgtgcattcactcattgcttcaattatggcatatctgaagcggtttttttcaagtgaacgtacggcttcaatggtggttcccgcaggagagcacacctggtctttcaactctcccggatgcttaccggtctcaagaaccatttttgcagcccccagaacagcctgggcagaaagtttgtacgccagattccttggtatgcctgaaagaactgcggcatctgccattgcttcaataaacataaagacatatgcagggctgctgctggtaactgcagttacctcactcataagcttttcttccaaaaattctactttgccgaaacattcaaatattttctttacttgttcagcctctttttcatcaacatttttgtcacaacacattaaagtcattccttctcccacca
>NC_017304.1:1820879
gtgaagtggcttttgaaatacctgaagatgcaaaagaccttatgttggaaatagaccctatactctacggagaaaaagttgtagtaaaactcgaccgttaatatggattattaatatgagaatcctgttaatgtgaaaaatcttgctaatatgaaaaatcttgctaatatgaaaaatccccaggattggacctgaggatttatttttttatatttttgattattcagattattcagaacagagtcatttgttcgtgttttactttgcaagaggctgtacatcacatcaaactgcatgtagatatccacctgcatatgaccggtaaggcatatcaactgggtgtttgccgtcctggccagttcaaagatgtatgacaaaagatagcttgttactatttgtaatttttgcatgtaaatttacaaatccacttccataagcaagtatcttttcagcattgtaagatccgaagagtttattctgccgtctccgttcaaatcggc
>NC_017304.1:1830159
cggcgttatttccacattttcgttcacataaagtgcacctactccctggggaccaagtaaatccttatggcccggaacggcaaacaaatctgcatttatttcctggacatccagctttatagaacctgccccttgggatgcgtcaacaagaaataaaattcccctttccctggttattttccctatttcttttacgggcattattataccattaacgttggaggaaagggaacatataatcatttttgtgttcttttttatacttctttctatatccgctacatcaatttcaccgaaataatttccccatactatggtaagctctataatattgtttctctccagcgtttttaaaggtcttaaaacagagttgtgctccatgcttgtagtaattacatgatccccttctttcaatactccgttaatggcaaggttcaaagcttctgttgcatttttggtaaatacgaccctcataggattttcgatattgaaaaatcttg
>NC_017304.1:1835622
tatcttcgtaacatttaccttttagcaacaaattttaaaacctgcgaacattaacaaaattttgccgaaaaactgacgtgaaagtaaaaaacattacttaattaaatatactgccaaaaattttttctaatttaatattgaaaaaaaaatccgttgagtgtataatatgttgcgtgtacagtgcataatatattcattgcaatacggcccattggtcaagcggctaagacgccaccctctcaaggtggaaacaggggttcgattcccctatgggtcaccaaaggaataatacgacggttctttgttttaacaacaaaagccgtctttaattttgactataaataactataaaaaaaataacaatgaggtgcaatatggattataaaaagttggcggacatgcttttcccgcacataaccaaatcggtttcctattacgaagacgttgtatttcctgccagaaatttaagccccggagcaaaagttacgcggctggcgcca
>NC_017304.1:1836156
acggggctttcgtggatgaacgtctggctcatcagagcaacggagtgtttattctccgcatagaggatactgatgacaagcgtaaagttgaaggagcagtggaaaccattatatcctctttggagttcttcaacctcaaatttgacgaaggagcaggcatcaacggagaaacaggcaattacggcccgtattttcagagcaatcgtgctgaaatttatcaaaccgtggccaaacatttggttgaaatgggcagagcctatccttgtttctgctcggaagaagaacttgaggaaataagaaaacagcaactggctgaaaacgttaatacaggttactacggcaaatgggctgttcacagaaatttgaccttggaagaagttcaaaagcatctggaaaacaacgaaagcttcgttattcgttttaaatccatgggtaatcctgaagaaacctttgaaattgatgatgccataagaggccgtctttccatgcaggttaacttt
>NC_017304.1:1845491
atgtaataaatactatggcagttaacaagcaggacaaataaaattagtttaattgtatatttttttgaatattttatgtgatttaaaagaaactaatagtgaaatataaatgagaggagtgttttatatgccacaaatcaaccagttagaacttgaaaacttaagacaccttatctattctcatgaaacttcagcgaaaaaactggaagcatacgcacagcaggctacagacccacaggtaaaacaaatgttccaaaaatccgcacaggatgcaagaaacacaaagcagcaattaatgtcattcttaaactaaaggaggtaaaacaataatgcaggataaagaaatggtaaatgacgtgttgtcacaaataaacagcagtcttacaggttatgcaaacgctattgcacagtcttccaatccacagctgagacaaactttgcagcaaataagaaacagctgcgaaacttttcagtatgacctctacaaattagcagaacaa
>NC_017304.1:1846368
acattttaatgataccaaggtcaatattggataaactcaataacagttaataataatatggacattggcacatataattattcaaaataaggaatatatccgaatttataaattcagacatattccttaccgtggaaaaggtaaaaaaatgagtagaatatataaacgttccacatccaagtgtaaaagcacttggagtatctcgttcgaaatattagttcgaaagatgaatattttttatgcctttttgttcttaactcttttcggcaggaaacttatcaattattctcaaaatataccttatcattgctgaataatcagtggagtttatttttccgtctccgtttacgtcagcatttacactgccgtccggatgagggaaatcattaatgacccttgtcaggtatctcttcagcagtgtcaaatccgttgagttgacattgttatcgccgtttaagtcaccatatttaacgggcttgtcgggtgtcggtgaagcaggc
>NC_017304.1:1858308
tcaatgtttacggtgattatattttctactgcaataaaagtgacggattcaagctgtacagagcaagtattgacggtcgttccaaaaacaagctgaatgatgatatatcctacaatataaacgtgtcaaacggctggatatactactgcaacaaaagcgacggcggcagtatctacagaatcaggacagaaggcactgataaaacaaaactcaataatgaaaattccgaatttataaatttggccaacgaacacatatactattgcagcaaacttaacagcgggaagctttacagcatatctttaggcggaagcaaccggacaaaaataagcatggataaaaaccataatgaagatgatgatgagggctggttttacctttaaacctgtcctcataccctcatcataaaaacattaattttccatacgggcaaacaatgttctttcccttaccagttcaaaagaattatcccctacaaattgctttaagtaatttctttt
>NC_017304.1:1860363
caatcttgtttccattatatcacaaaacttgataatgtgtcttaacggaacacgtttttttaactgttttaatgcatattcctctccatactcaatattgtcaagaaaaacctccagttctgcagccatatcctcattggcattgggaagaaagtccttgaccacatccgccaaatatatgtttatggatctggcgtattgatagtaaagcatgttgtagaatgaaggaaagtctgccaatatgttgttgttctttttttcaatcattttttccagttcatcaaccggatagagccatcccaacacaacaaatatcaaacatccatagccaataagggtgttaatgttcatggcaatcaaggatattcctacggcacctataacatacaaaatctgcttcaatcttatctcttccggtgttattttcaagtccagcctttttatcaaaaaattaagttcatttctttttatgtcactaaggaaaaatttattggaaagtc
>NC_017304.1:1872855
agctctgtacagcgaagctgcagcccagagtctgtctccgctgtcgtcatatacgttgtatggacccggaggtgaaacaatgttttcaggattcttttcaaggaatttccatgcatttattgccgcatccaggcactcttgtgcaaaatcagggtcaatatccttgtaaatcaagtatgcatgagcaagtattccggcggcacatgcagtatcatcagtggtacagccgttctgatccctgattattcttgattttatgttttcgtcattgtcagattgaactctgggatagaatcctccgctttctttgtcctgcattttcagcatccattcaagctcccagcgagcttcgtcaaggatgtccggtacaccgtttccgctttcaggaatattgaactgaccgtcaacaaactgggaagggaacatttcatatgcccagaacaaatcggaaacaccggttgctccggcatttacatacttaccgaagtctcctgcgtcat
>NC_017304.1:1877434
ctcatgagtcaggaaaaaacatacaggtttttgcagacgaaacaaggccttatcttcagggtgcaaggcttaccgcctgggaattgatgcaggacaatattcccgtaacgcttatatgcgacaatatggcagggcatttcatgaaagaaggattaatagattgtgtaatagtcggagctgacagaatagctttaaacggagatactgcaaacaaaatcggaacttattcccttgctgttttggcaaaggaaaacaatattccgttctatgttgccgctcccacaacaaccattgacttttccatagaaacgggagagcaaattccgatagaagagcgaagccctgctgaaataactcatatcaaaggcatcagaattgctcccgaaggtgtaaaggtaaggaatccggcctttgacgtaacaccaaacaaatacatttcagcaattataaccgaaaaaggtattatctacccgccatatgatgaaaatataaaaaaatac
>NC_017304.1:1880180
ttagaaaattcggcctttccggtaaatccttcattccgattatcataggaacgggatgcggtgttccgggcataatggcttcacgaactatcgaaagcgaagaagacagaaaactgaccatcatgaccacaacatttattccctgctcggcgaagctgccgattatttcactcatagcgggagcatttttccccgggtccgtttgggtagctccttctgtttatttcatcggcatcgccgcaattatttgttcgggaataatcttaaagaaaaccaaagcattgtcaggaaacccctcccctttcgttatgaagcttcctgcctaccatgtaccgggagttaagaacgtggcgcttaatatttgggacaaaaccaaatccttcatcaaaaaagcgggaacaattatattccttgccagcacacttgtatggttcctgtccaactttaactggcggcttcaaatggtggatgcgtcagattcaatgcttgccggcctggga
>NC_017304.1:1886548
acaacactctgtgaatgggatatcctagtcgaaagtctgaaaataaccggagtatcaaatttttcgcttatttcaaaagccgccttcacatattctttacactctctactgtcggcaggctcaaccatgggcacttttgcagcttttgcatacattctgctgtcctgttcgttttgagagctatgcattcccggatcatccgcaaccatgataaccagtcctgcattaactccggtgtaggatacggtgaacaaaggatcggccgccacattaagtccgacatgcttcatcgaacaaattgctcttccaccggcaattgccgagcctatagctacttccagagcaactttttcattcggtgaccattcacaatacacttcgtcgtattttgctatactttccgttatttcggtacttggcgttccagggtaagccgttgccactctgactcctgcttcataagctcctctggctaccgcctcgtttccgagcattaattt
>NC_017304.1:1895498
ccatacgctgaagaacttcttcggaaggatgcccgaaattgtttttacccacgcttataacagccacatcgggagtaacactgtccaaaaattcctccgtggaagatgtagaagagccatggtgcgccactttcaacacatccgcatcgagatttacctcatcctcacaaagcagcctttcggcctctttttcaatatctcccgtaaacagtatgctcacatctttgaaattgagttttaacaccaaagaactgttgtttatgccggactcattgaaataaatcccttcccttggatgcaaaacctcaatatacgtttttttgtcaagggtaattacatcgtccttttcacacttttccaccgaaatttttctttttcgggcaatttcaattgcatccagcagtccttcatcagtatcaacgtcgggaattataagagttctcaccttgaagttttcaagtacgggcaaaagccctttataatggtcgtcatgtccatgg
>NC_017304.1:1909053
tagccaaacgcttcactgatagcacgataaggcaaatatgtccgatcgtttctgataacaggtttagagtctaattgaacggtttttctttggttcttttctatacttctaacaagcattacatcctcgacataatccggcaaaaattctatttctatgtcatcataagtaattgtaacctttctcaagacggcatcccaatcaacctttgctccaaagctctctgcaactgcacgaatcggaaccattgttcttccagcttcacttatgtaaggctttgcatccggaaatttcacttctctgtcatcgacatataccttaagttcgcgctgcattggtgttgaagcaaacgatatgttgcatgcaaaacccaagataagagcaaacaacgtgacaataacccctgtccttctaaatagaaaattcttttgcattttgattcctcccttttttaaggcaaattgaactttccataaaacatcccgttccggaaaatctga
>NC_017304.1:1910970
gtggacaagtaatcttctctctcttcatcagtaagcttaactctaccgctggctcttttcaattgcggtataagattttcaaaatctgtattcaaattagcaacacattgataataagtatcgcttaaagcaggatttataaaaaatacaggctgtttattctttgtatcaataataactttgtattcgctcgcatcccagtgaactttataaccaaatgcttcaccaataactcgcaaaggcacaaacgttctgtcgttttttataacaggcttggagtccattggaacagatttgctttgattcgtttttaaatcattgattactacaatattatcaggatgaacaacaagaaaatatatttctatatcatcataagtaattgtaacctttttcagaataccgttccagtcaacatttgctccgaaactctctgtaactgcgcgaattggaatcatagttcttccaaattcacttatgtaaggttttgcatctgtaaa
>NC_017304.1:1932112
gaaccttcattttggggtattgtttcaattcctcataggtacgatacaaaccaggcgcaaacatacaacgtccagggtttaaactttgtttcaattcctcataggtacgatacaaactctagccctatacatatcataccgccacctccacatgtttcaattcctcataggtacgatacaaacatggcaattctaaaagctgcttatcccaatttctagtttcaattcctcataggtacgatacaaacgaacaatccgaccagtggcagtagaagtttgttttagtttcaattcctcataggtacgatacaaacttacagagttcaaacagattctgggagctacgtatagtttcaattcctcataggtacgatacaaacccatacactatgtacaaaaacccaactattatccttgtttcaattcctcataggtacgatacaaacggatttttatagtcggttatacggtacacgttagtagtttcaattcctcatagg
>NC_017304.1:1936965
attctggcaaaaaagcggaataaactgaccgatgaaatgttgctcgaaaagctcaacgccattatagagcaggtggatcgtattgataaaataatcggacaccttcgcacctttgcaaggcaatccgaccaaactaaaacaccggtaaacattaaaatgcctctcacggacgtgttcaaacttattggcgaacagctgaaaagacaacaaatcagtgttgatatggacatcgaagaaaaccttccatatgttcttgccgatcataacagactggaacaggtttttttaaatcttattataaatgcaaaagatgccttgaatgaacgtgaaaaagtccaacaacgcctggtatccgaaaatgacgctgacggacaaattgtccccccggataaaaaaataactataaaagccttttcggataataaacatgtcattattgaaattactgacaacggaattggtatttccaaatccattatcaataaaatctttgagccttt
>NC_017304.1:1952186
ggcagcagcgacataagtcaaggcagcagccgacaacactttctttgccgggtcaatttcatcataattcagcacaccggtatcttcaagggtgcgtattgccctgctgctcgcattaaattcaacaggcagagtaattacgtagaatgccactgcaagagaataaaatattattcccaaattaaccaaaaaaggcaaaccaaaaaacaatccggctatcgccaatgggaatcccaaacatgaacctatgtttgccaccggaaccaaattgcgttttaaaaccagggggccatattgttcactgtgctggatggcatggcctgtttcgtgggccgcaactccgattgccgccacggaattgctgccgtaaaccgactgggaaagccttatcactcttgttctgggatcataatggtccgtaagttctcctgcaactctttcaatcctgacatcactaagtccgtttctgtcaagaatcagtcttgccacatccgctcctg
>NC_017304.1:1955821
ccctcaaactgcttttttacttcttcctcgatcttctgagtacccgtgccgaagttccttatatgattgcttttacatttcggacaatgctccgggttctttactgtaaagccgcagtaatggcatataacccgctcctcatgggaatggtacgtcagcgaaacatcgcaataagggcattttaaaacatagccacagtttctgcaaagtataaacgtcgcatagcctcttctgttgaggaaaacgattgtttgctgtccgctgtcaatattttttctgatttcattttgaagacatcggctgaacacagacctgtttccggcattcagttcattcctcatgtcaacgacttttacttcgggaagaagcatgttgttggctcttttggtcatctccaaaagctcaatttctcccgtctttgccctgtaataagtctccaccgaaggtgtggcggaaccatacaacagcaccgcattttccatgatgcatcgctgccttgc
>NC_017304.1:1966651
attgacaggctgacccccaggggacccgatgcatcgggaagttggatttctccaaatgcgcttattgcccataagcgtttgatagttgtcgacccggaaggcggaattcaacccatggttcgcaggcagggtgaaaacacgtacgttattacatacaacggggaactttacaacactgcggacctgcgaaacgaacttgaatccaggggccatgaatttttaacaagctctgacacggaagttttacttgtttcctatattgaatggggtgcaaaatgtgtcgaacatctaaacggaatatatgctttcggaatttgggatgaaggaaaaaagaggctttttctgggaagggacagattcggcgtaaaacccctgttttatgcccaaagaggagattctttgatatttggctctgaattaaaggcgctcctggcaaatccccttgtggagccaaaattggatgccgaaggcttagcggaaatctttgcgctgggacccgc
>NC_017304.1:1977215
tataaaaatgtccttcgaaagctttattttccgaaggacatttttataaaatcttactgaaatcctattagcaatcttagcaattggagggaatctcttcctgtcaatttctcttatcgcttctcttaccgccaatctcttacagaccggaagcaagctttgtaagcaatgaattgctcctttcaataaactttgtcatgtcatccggttcgagctgcttatggctcatttttgcaaggtcataaatatgttcgcatataagtttgacatcctcttttctgtcctctttgtccttaagattcagaagggatttgatcaaaccgctgttgctgtttaaaacaagggtttcttcctctgcgtaaagtccttccaaattaaatcctccgtaccacctgctcatctcctgtatccttcttgcctgttcactaatcagaatcattcccggcaatgccgaagatttcaaagcctcaacttttattctgagcttgtcattattgaga
>NC_017304.1:1990377
cttgcaatcataccttcaaatccaaagagtttatagacaagctttgatgttttcacctttttggcttcaattttaatatcctgagtctgccggatggcatcaatgggcgatattcttaaggcgcgttttgcgggaatatacgccgaaatcagcacggtagcaaaaccaaccactatggcaaccacaacagctcccagggatacatgaaggtccagaaccacaccgttatccacctgtaaaaaagacacaaacagatcttcggtcaatttcagcgttacccctattcccaaaactcctgccaatatgccaaagggaatccctataaggcttaagaaacaagcctcaaacaacacactttttagcatttgccgccgggttgcaccgatagacgccaaaattccaaattgtttggtccgttcattgacggatattgaaaaagcattgtatataagcaggatggaaccgaacattataagggcaattaatattccggcaagtcc
>NC_017304.1:1999086
caaagcctcttcatttgctttctttgcatcaaggtagtttcccagcataaaacttatatatccgtaaaactcaaacaccccaatatcgcgacagcctttttcaatggctctggaaagcagtatttcggccagctgaaaattgccattgtctgcaaatttctttgcttttgaaagcattacatctacgtcttcaattctgtcaagctgctctcttgcagtgcttattgccacattatacgaacagtatctgttctcagaatagacgcttccttccattgtcagccttgtattggagcagcctccgagacaacgttctccgaaatagcattttttacacaagccggataacttgtccttggtcatttttctgttccagctaaagctgtcaggattcatccatatttctttaataggggtctgtctgatatttccttcaataaagcttctgtctcttacggatgtacagcctaaaatatcaccgttatgcagaatgccgagac
>NC_017304.1:2001623
tttatgcgggcaaataaatccgttagtgtggttgcacctttcataaaatcttttacattaatagttatgcagtcaccgttaatttcccacggatcaatatctttaagcccggtcagcgcctcataaagggctatcgtcgcaggagacaaacatatcatctgatatttggccttcgctgttgtatcgcaatttccgaaagctaaaattatttcattatattccttgtaatcaccttttgaaaaatctgcgaacaaaaattcctttcccggctcgcaataaattgtatcaacaagactgtacttttctttttttctgccaattacttttataaaaaactcagcgtctccgacactatttatacgaatttcagtctttgacttgcgaaaagattttacatcaatatagtaatatcaatatagtaataatgtaaacaattgaaattaatctcatgctcttctccgtccatatagcggttaatccactctttcggcttcggaaat
>NC_017304.1:2002165
ttgcgcactgcaaaatcttcaaataccagctgatacgaatctccggccttctctttaagaaagttgaaaggattcccttcctgaagcagcgactccatcagatactgctttccgttttcaatgatatccacatatgattttgcccaaacaaactcaagatacccacaagcttttccgtctatcattgtataaaaatggctatcaagaacgttcatactgtcatttgcatgtttatttagcacagtatttgttcctttattcttattaatacttgcagatacaaaattagcaactgtttcgttcgtaaaatcaggaggattgtgattgaggttattgtaatatatcctctgaaaatgatgagtcagttcatggcctaaaattgcattcaagttttccatgttcgatatggatgaagttttaacaacaatataaggtacagaatacaccgtagccctttcttcaattatattctcctcagaggccacttttaccagccaatt
>NC_017304.1:2005262
atcataaccaccggctcagccggtggtttgctctagccctataagggcatggtccttgcagcgtcttaagacgcgttgaatggttcgccaaccgcatattcttctcaagccaccactaaagtggttttattttttgcttttatttactcgctcacccgtaaacgggtctatatactcatttaaacttatctggtcgcttgctatatcttcttgtaattgtctccttatatattgctcaattgcttttctgttccttcctactgtgtctacatagtatcccctgcaccaaaaatgtctgttcccatatttatactttaaatttgcatgcctatcaaaaatcattaacgagctttttcctttcaaatatcccataaaacttgatacacttatttttggtggtatactaactaacatatgtatatgatcgggacaaaggcttgcttctattatttctactcctttcatttcgcatagctttcttaatatttgccctatgtctt
>NC_017304.1:2013489
ctccctggttatgagtctttctgtactttgtgaatatttcaacaacctgagggtccacactgtggccataagcttcggctcccttaatcaccatacgtataccgccaaacggcattatggctctttttaaaggctcatccgtctgaagcccgacaataacttcaagttctttatctatatatccaggtttatgagacgtaatcgttgaaattgtatgggtatcaacatccaataccccgccgttctcccgttctttctttaacagttcggaaaccttctcccaaagtttccgcgttctatccgtaggtcctacaagaaagctttcatcgccttcataaggagtataatttctaattataaaatcacgaacgtcaatttcctggcaccagttgcctttattaaatccgcgccatgcatccatccttctcatccctttcaaatctaaaatgtcactatatatttacccaataaacaagaacaatatccaaaataaaaaaaat
>NC_017304.1:2018960
ccatcacttccataaatataattttatttgtcaataggcccaactcttatatcagccccgtccctgtataatgtacaatattgcaggtcctctttgacatacatcatgctcgtccctattgtaacttttgttcccggatatatatgatcaaataccctgatttttccgtcagcctccttctgaagcctttgctctgttattatcaattcttcttttaattcaccaagcctgttcgaataataaatctttgttctaatgcttctggccatcagttcctgcttctccggagtaagctttcctgcggcctcaagcttctttaatattgttatggcctgttccgctttaaccaaatcctcttctattttccgaatctcatcccgaagctccttgtagcgctctttaatctgcggatcaacacccacctcaatatcggtgtgagtggcaagatacgaaccgataaccttcgctactatttcttttcccactttgcattttccgcc
>NC_017304.1:2024063
ctgtgacagggtattgactatttctttctttacaagccctttttcaacagcttttttctttaccttttccacatctattccctgtccgtcgtcctctacttcaattacaacattgtctccatcctgataagcccgcaaattaatatgtccgacggcaggcttgcccatcgcaagtcttttctcttttggttcgatcccgtggtctgccgagtttctaagcaaatggataaggggatctcctatctcgtcaataaccgttcggtcaagttcggtttccacaccggacatattaagctgaatctcttttccaagctctctggcaatgtcccttatcattctcggaaatctgttgaacaccatctcaaccggtaccattctaaccttcataactgcgtcattgagacttgttgttattcgatccaggtactcaatcgtctcattataagtttgagcattatcacttccgctaaggccggcaagtctggttttaatgataataa
>NC_017304.1:2046901
ataggaactttgatctgaacgggaattccgatattaatctgactgcttttaaaaactttgttgctatacaactatatcatctcccccacctcttgagattactatctctccggcgtcttcaagttttcttatgacatttacaatcttctgctgagcctcttcaacatccttaagccttacaggacccatgaattccatgtcctctttgaccatttcagccatacgtttggacatattggcaaaaatcttgttcttaacttcgtcattggttcctttaagggcaatggccagctgattgttgtcaacttcacgcaggaatctttgaatggagcgattgtccagagtaagtatatcttcgaatacaaacattcttttctttatctcttctgccagatcggtatcttcaacttccaaagtttccataatgtatttttcggttcctctgtcaacgttattcaaaatatcaactatcgcctgcacaccaccggcagcggtaaagt
>NC_017304.1:2069201
cacatgttcggcattttttatttccagggctttgtaagacacaatcctgacaggcaagccaaagatttcctttgcagactgaacagaaccgtcaatatatgaaatgccgcccccggccagtacaattcccccattgaaaccatttaagattccctcttgctcaagcctttctttgcacagcgaaaatatttcctgaactcttgcctcgattatttcaacaacttcggaaacctttatcgttcttttggtgttctcgctaaactcatttattgttatgtcatggtcgttgtcaataagtgaagtaagagccaaaccataatcccgttttagtttttcagcatcattcaatgatactttaagtccaatggatatatcgtttgttatatggtctcctccgacaggtatggaatcatacagggcgagacacttgtttttgaacacggatatgtttgtaactcctccgccgacgtcaataagaattgcgcctatatctttttcct
>NC_017304.1:2077645
atatgcatcgttatatatcaatcagtggaatatttttgaaatttgaccccaatatttttttattggacaggtactttgcagctttacaataacattttgtatctgttcacaaaataaaaaatccctgacagaattgaactatcagggatatgtcatttagtatccggatgcggtaaaaaacatgaaatttcaatggtgatttaagctacttccaaacctcgtaccttgtaatgttatcaattgttccagaacacctgtcaaaatggcctttttccttgccgttaaaaataccttcaaccaaaacatactttccgttcgtttttttaagattttcatatgttgttccaagcaatttctcatccaatgtcaagcaaacagcatttttcgttatcgcatttttataatcatctcttgaaagatataggccactgttttcaaattcaactgttgccactcctgtaacccttactaatttcccgtcatactgttccggcgtggca
>NC_017304.1:2080137
ctcatacctttgcataaattgcagtacttcagccctctccacataagcttcaggtactttaggcacagcatttatataacaatcaaaagcttcaagtgccaattggtactcatctaaatgcttgtatgtaactcccattaaaaaataggctatataatagtcatttctcaccccgagtgctttttcgtacataagaattgcctcttgaggcattcccaaacgattataagcttccccctttttcacaagaacatccgctctgtctttatcaactgcaagagctttgtcatagcactcaatagcttcgttaaatttacccatgatatgaaacgcttcacccttgcactttaacaatgtgcatattttctcatttctgtctctgatatcggaagcttctacaatattcaaaatattatccaacactttcaaagcgtcagcgtacttttccatcttgcaaagcaattccgctttttcgatgtaggcatcaacacaataccggt
>NC_017304.1:2084401
ctttaagactgaataatcggttgaatttactttatcgtctccattaaggtcagctgcttttaccggaacatttaatttctcaatttgtttaaccacatacctcttcatcaaagccaagtctgatgaattaaccctgccgtccccgtttaaatctccatatgtgaattccggttcctgtggaggtgtgggagtcggcgacggagtaggtgattgaggtgttgttccgtccggctcaattcctcccacaagaacaccggcatcataaacacatattctgttgtttctcgcaggagttcctgtataattactctcttctatcttcaattcctgataactccagtcgtcggtcggatcccaactgttgccccatgtgtatgtacccaacgcaaactggtattttttattggaattagcgattgcaaatccttcccacgatatttccacatagtaaatattatctttataatggtgaggacctgtaagtttggccgcataatccg
>NC_017304.1:2094503
cgtccactaccatgtaatgatatcctaaatctttatccatactactgataatgcctccggaaacaggaaaacttctggtccttccctctttagagctgcccctattgctttcaattgtaatattttctgattttagccattcatccagttcatcgaaagtaagcacaagttccacgtaacctttatatttttctgcttcgtcttttttggaaatgcacggtccgataaatacaacctttgcacctttatgttcttttttcagcatttgcgcatgggcaagcatcggcgagactacatctgccagatactgaattgcgccggtataatgcctttggatcaaggtgtttaccgtatggcagcacgaagatataataattttgctttttttctcttctatcattttttcatattgtttcttgacaatgtaagcacctttcgccgtttcatccgcacctttaaacccaagctttattaacgcctgttccatatcatgtatgctt
>NC_017304.1:2095007
tatgaaaccatgcgacaaaggacggagctatactggcataaacatcatattttaaaaccagttgttttgctttttccacatcggatcgtatctgctttgcgttttgcgggcaaacgacatagcattcgccgcacaaaacgcattcatcccttactatatgagcctgaccgtcagtgaatttcaatgacttaaccggacaatgtcttatacacttatagcagttcttgcaatttgattttttagtttgcaaacattcggtcattagactcgcgctccttatccacaagcagcaccgcttatttgttttttaattttcagtcctcaagttttttaagaatctctgtttcaaaaaagcttttcacgttttccggagtgacagaaaacagtttatcatcaactgtcacgctgacaccgttaacacagtttttcatacaaaatgccccgccaagttcaactttctctttcaggttatagtcggcaaccaggctttgcagctgttc
>NC_017304.1:2107248
ctgcattgtcaagattaatattaacattttctttctttaaatatctcttcattactgcgacgtctgttgaatttactttgccgtcatcattacagtcgccgtaaactatcgcaggctcttccggttcttcaggctcttccggttcttcaggttctgtaccgcccggcggcgttccccaaacaagttctccattcttatacagggtaaccttgccataatcctggaacgcttttatagttggatcgaacgaatagtcgttcgactgatcatggaaggagttatctgcatatcttataacaaactgtatttccccagtctgaccgccggcaggcagcttgacatctttgaattccagctgcagataatgctcgtcacccgagccgccaaaggacggaatgagatttccggagcctatgggtgtataatagcagataaactgaagctgtgaattgtgctccttggtaaagtagtatcttaatactatatctttcagcgaataa
>NC_017304.1:2111511
ctcttcaatgccacagcgtcagttgaattaacttttccgtcgccattgcagtcaccataaataacctccggttcttctgggtctactcctcctggcggtgttattaagtcaatttcatcgagataagctgtaacccatgcaaacggagcattccagttaatagttatctcgttggttgaccatgagtctgtatggtcaatgtagcacttctgcggcggtgtatccttcttaactgctgcagttattgtcgggtcttcgaaacgggagttcggaccaccggcaattatacccggaggtggagcagggaatttcttacttgtctgtggcgtccagaatctgtcatgaggattctgaagtggacgctcaccataccctgttacataggactgatccagtccgtttcttcccaacaggtagctcataccatcctgcattccgtcaagatacttgctgttgcctgtaaagtcatatgcgtatcccataactatcatctggttcaa
>NC_017304.1:2115557
tgaagcaataattgtaacctttaaaaatgatactccggatgttctcaaaatcagtcttgccaatttaaagcaaaacaacaatctaaaagttgttttaaattatataggttgtcataaatttctttatcagaacaaaaagttgcagactatactcctggaagaaagaaaaattaaaaccgaggatataataagagttcaagaccattatgccttatataaggaaggtaacgacagttacagagttcttttgttcgacgagctcaaaaatatatccaatgaatttacgttgacagaacttccaaatgttaatgaagaagcatgggacgttctgtttacaaatgacattttccaatatgtacaggaaaacggctattctttcagtaatttcagacaggacaatgactatattgaatactggcagaatattggatcaaaaagcgtctgtgttatgagatgcaaaatttaaaagcaaaagaaaagtctgatatggggcaaaatca
>NC_017304.1:2120463
gatttattccaaaacacttgactttcatcttcttcccccggattaaaaattgtaaaatgcaaaattcacacgaaacaatgttggacctgtaatgcttgaatatagaagcgacacgtaaaactcaaccaaataaccccagctttttgagctgtacataataaggactatataattatattatatataattttacatacttttttcaacctattttcaataaatctggtctaatttgcatataatatcccgaacaaatgtttgctttattttttcccttgtggtaaaatttatttagcaactttcgggaggtgcattttagtggagcttcaaaaaaagcttgaaatattatccgccgccgcaaaatatgatgtttcgtgttcctccagcggcagcaacagaaaaaataccaaaggaggcctgggaaacgcagcatctttcggtatatgccatagctggtctgatgacggaaggtgtatttctcttttaaaaatccttcttac
>NC_017304.1:2127581
aagcctgtctcttcttctcggttattctgtcaatatcctcaactgctataaatgtcctctgcccaaccgttataatgttgtttattttgactacgtcatgagccgtagacactttgtccttgtcatatatatgaagcaaatagtctttggtatctttgttttgcaaatgcatcagcaaattatcatcttcaattataaagtttaaaaacgtcacaccgctatgtatcgtttcaacatctgacaataccaaacaccgagtatttggatatgtaaacaagttttccctttttatatacgacggaacatctgtggtcctgaatgactttgccgtaattatgctttttgtctgatttacagctataaaaatcttaccgttgtaatctacaataccatcaacttttacggccgacggtttcacaccggcagattgaaatatggaagtcggagcaaagagatcataaattgtatactccgtcggttcttttattgaattcctcaat
>NC_017304.1:2130687
cctgtgccgaaactctgttgacactttccgtaatcttatctacttccgtaacggttacaaaagtccatcccaaatccgtaacattgactttatctattgttgaaaaagttatcaaaacatctttcccatacaactttgttgtaaaagcaccgctcggttctgatttaattttcttgaatatctcttcgtcaatataaaaattccgttctttttcttcctggctaacatcatttatagccagcgacatgtgttctttttttgaaggattcattacaatgttatagtcgtttccgacaacatacataaccccgtcataaggcaaatgcaaatcattaaatattctgcccaaattttcatagttgatatagaagaacagctgccccggactttttagctttgtccttgaataaacttttttagccaaagtaattacttttccgcccaaaccggttgtgtcctgatgaattaaaacatcttgcacgtaaggatcataccatttt
>NC_017304.1:2141889
taagcctgctaatgtggagattaacgcaattgtcacatatacaccgatttttaccctgtctacatttataccggaaagtcttgcagcattttcattgcttccgacgtagtatatattcctgcatatctttgaatacttcataaagataaatgcaatcgccgaaattattataaatatgatgaagagaacgggtattccaaaaactgatcctgtcgcaaagaagcggaacgattgaggtaaatatcctgaaacagaaagcggtgaacctgttgttataatgtaagccataccccgcgcaagattttccatacccaatgtaacaatgaagggcggcaaacctatttttgaaatcataaaaccattgaaaagacctacaaccaagccacttgcaatacttgcaatacaagcaaccccaatattaaccccctgcaacgccaggtaaccggttatcacacatgtcatggcagccacacttccaacactcagttctattccaccca
>NC_017304.1:2143233
aagcctgcgaaacctaagatttctccttttttcaatgtaaagcttacattttcaaatccatttccgcttaaattttcaacctttaaaatatagttgtcttcctcaatttttgaagatttaggcgggtaaagctcgccaaggtcacgccctaccatcgctcttattacatcttcatgtgtaatttccgaaatattcatacagcaaacatacgaaccatcttttagaactgtaacccggtcacatatttcgaacacttctttcatacggtgagatataaacagtatggatatacctttcttcttgaggtctctgaccacttggaacagtcttgctgtctctttgtcagtcagggaactggtaggctcatctaaaattaggagcttacaattaagtgaaatagattttgctatttccacaagttgctgttcactgaccgttaaattactaacaagagttttgctgctgaaattggcatctaaagttttaagtatcgcatcggc
>NC_017304.1:2146710
attaacatcaatgaggactttcatagtaatttcacgattattgtcaatatactcataggctttttcccaatctctaaaagcaaaatgcttgctcatcagaggggttaattttactttacccgcttcaacaagctcaatggcttccacatagtcctcatgccgatacatcattgtcgtattcaaatccagttccttatcgttaagagttgcaagatcgactgttgccataccttcaaatactgcaaccagaacaattatgcttcccttgcgggaatgttttatggcttgttccattgttgtattgttgcccgcacaatcatatataacatctgctttatcaggtccaaaacagcgaagcatcgcttctccgaaatcttcttttttggtattgactgcaaaatcagcaccacacttgagcgccaattccaaacgataatcgcttacatccgtaaccattaccttgcgggcaccttttgctttcagggtctgaaccagcaaaa
>NC_017304.1:2148034
ttacgggacagatcgcaaagggtcctaacagtataagatgaaatttcgaattctttgctttttgataaattctcttctattttgccttttgaattttttcccatgtatttcattttaagataacccttatcacactcctgacaccaataaacaattatttcataatgttcatttttaccaacgttcgtaggtaaaaacaaatcctttatttcatcagaactcaaattgtcaatatcctgaaacttaattgttctgtctatgtccgtagccaaaaacttcaatatggactttttcttcatataccgtttgcaatcattgcagtactttgcgtcacgcaaaacaagccaatatgccataacacttccgaatatagagccaaggccatcaataataaagaatatccaatttacgacagcatttcctttcacttcaccaatagtccgactacgatgatagaaagaaatagttcttgattcaaccattagctttgtaaatgaaat
>NC_017304.1:2157684
cactccctgtgccatcatagcatttgcaactttcaggaatcctgcaatatttgcacccaaaacaagattgtcttcctggccgtattcttttgctaccgctcttacatttctgaatatgttaaccataatatccttcaacttggcgtcaacttcttcaaaagaccaggaatacctcatgctgttctggcacatttcaagtccggaagttgcaacaccgccggcatttgaagcttttcctggagcataaagaacgccgttcttcataaatatatcaatagcttcaggcgtacacggcatgtttgcaccttctcctaccgcataacatccgttttcaacaagagtctttgccgcgtttccgtcaagctcgttctgagttgcacacggaagcgcaacatcacacttgactgaccatattcctgaacatccttctgtatattttgcattaggatgatattttacatattcactgattctctttctttctacctcttttatttgct
>NC_017304.1:2164591
tttcaattcctgggccacttttttacagtcttcaaattccggcgaatatttcttgtaatcgccaaaggacgactctttcactcttattttcccaaactcagtattcacatgttttatttccctttcaagaacatatctttgggcggtggtctttctgattcccaaagtggtcgtttctgtcagaataatatccacaagcttctcttcatgctccttgtccgtaagcaccgtcaataaaactcccggtctgttctttttcatgtaaacgggcgtatagaatacatccagtgcaccgttctcaaaaagcctgttcataacatagccaagaatctccggattcatatcgtcaatatttgtctcaagcatacaaatttcatcatcaattttttctttttctttagcatttcccaaaatacaccttaaggcattaaaacgccccgtctgtcttttgcctgccccatatccgactttttcaatagtcatcgggggcatggggccaa
>NC_017304.1:2165646
ttccgacatcaattcccaaatccagcagggcacccagaatcatatcaccgctggcacccgcaaaacagtcaaaatacagtattctcatatccttttccttccctaaagtttatttatcatacttgccaaaaatcccgccccaaagccgttatcgatatttaccacaccgattccggccgcacagctgttcagcattgtcaaaagagcggaaagtcctccgaaattagcaccataccccacactggtgggaacagctatcacgggtttgtccacaaggccgctgaccacacttgccagggctccctccattcccgccaccactataagtacatttgcggcgcggattacgtccaaccgtgcaaaaagcctgtgaatgcctgccacaccgacatcataaacccgctcaacactgtttcccattatttcacatgtaaccgcagcctcctcggctaccgggatatccgccgttcctgccgttacgactgcaatcatcttgtcaa
>NC_017304.1:2170619
cgacacacttgaaagataagaatttataaatccatccaattccccgtccataacggcatccacatttatttcttcataattggttctgtggtctttcacaagggtatacgggcaaaacacataggaccttatttggcttccccatgctatttccaactgtatacctttcaagtcctctatcttttccttgttttcgcgctctttcagctccataagctttgccttaagcattttcatggcagtatctttgttctggaactgagagcgttcgctctgacatgaaaccactatacccgtgggtatatgggtaattcttacggccgattcggttttatttatatgctgacccccggcaccgctggaacggtaagtgtcaatgcgaaggtcatccgggtttatgtgtacttcaatatcatcattcagctccggcataacatccagtgaagcaaaggaagtatgccttcttcccgaagcatcaaagggagaaattctgacaagcc
>NC_017304.1:2200283
tttacctcaacaacgcacatacggcaggcacctacttcatttatatccttgaggaagcaaagagtaggtatgtctatgttagcctgttttgcagcttccaacacggtataattggcaggtacctgtatcttgcaattatctatagtaacatttaccatttgcatcttttcacatccccttccattaggcttttttggaaatggccttgaacggacatttctccatacaaacgccacatttgatacatttgttctgatctataacgtacggaaccttcttttctccgcttattgcttttacaggacattgtcttgcgcatattccgcagctcttacatttctcagcatctatttcataatgcatcaacgccttgcaaacccctgcggcacacttcttatcccttacgtgctcaatatattcatgcctgaagtatcttaaagtactgagaataggattcggagctgtctgacccagtccgcacaaagccgatgcctttatat
>NC_017304.1:2201987
tctttttacaattcttccttttaccagatgctcctcaactatctctttcacatcttcaactttgaccattgtatacattgcaccttcaggataaaccaccataatcgggccttcggcgcaaagtccaaagcatccggttcttacaacttttacttcattctgtataccgtttctggcaatttgttcttccaattcagtgattatcttattggagtttgatgaagtacagcctgtacctccacaaaccagaacatgtgctctatataattgcatttataaccctccttaacaaaaatcgaaactaactatttgtccgcctctgcgatggtatactcagtacatacccttccattgactatgtgctcagcaacaacacgggcaaccttttcaggagtcatttttacatatgttaccttgctgccgtccttgtcaattacctcaacaataggttcaagtttacacattccgatacatcctgtcatagtaaccgctacattggt
>NC_017304.1:2203407
cggatccttttacataacatgcagtacccatgcaaacctggattttatattttccttttggattcaaggaaaactgggtatagaatgttacaacaccgtaaacttcagccaaaggtatgttaagcccttcagcaatttttttctgaacctccagaggcaaataaccatatacttcctgtgcttcatgaagaacaggaacaagcgctccttttgtgtttttgtatttttcgattatttcgttaagtttttgttctctggagtctactccgccgcaacagcagcaaccatttgcgctcatttctttaataaccccctaaccagacgtttgatttcactttcaaaacgcatgttaacaatttaacaatatcgccttaattatatcaaatatttatacattattcaatacattttagtattacttttaatgttctgatgacagtttcaaatgcttttatcatcaagatttccgggaaatccaagaggtcagaacggcaccgttg
>NC_017304.1:2211096
gccgcggtgaatacttttgagccagttgttccatctgcctgactgcctcgtttgtatcaataacatttggctccaaaaattttgaatatcctgtgattgtaaactgaaaatacaaattgtacagcgataaatatttcgggtctttgagtacattggcaaaggacttggaccacaggcaaattgaatgcaccttttcacaagataaatccaccatgtaagtggatttattgtaaggattttttaccactgcatatttatttttcaggcattcctgaagccagtcataataaaaggcgggaatgtccgttcttctgctgcagcttattatctcaagcacctgattttaaagtcccctataagtaattttttgtttatatacaataatatcaaataaacctcatctatttttgattatataacaccttttacctagcaatcaacttattattatctttgaaaattttgaaaaataaaaagagttttcatttttcttttcttat
>NC_017304.1:2213492
ttccgaaggagaagttgaccctgaatcggacaagtttactggatttgtgtttaaaatccaggcgaacatgaatcccgcccacagggacagaatagccttcatcagaatctgttccggacgatttacccgcgggatgacagtttaccacgttcaacagggaaaagaagtgcgtctttcccagccacaacagtttatggcgcaggaacgcaccattgttgaggaagcttatgccggagatataataggtgtgttcgatcccggtatattccacatcggagacactttaagcgaaggcaacagcaatcttagatttgaaggaatcccaatattcccggccgaacatttcgccaaagttactccggtagacaccatgaaacgtaagcaatttataaaaggtatcaaccagctctctgaggaaggtacaatacaggttttcaaacaaattgacatagggtttgagtccattatcgtcggagttgtcggaattctgcagcttgagg
>NC_017304.1:2215073
aaggaatatagttcttgattcatcgtcatccttgttaataagagttccacttgcagttattgaagcagtagcagaagaacttatttccggcacctcaagcaaattcaccttgactttgtattgaatcttgcctgaagagtttgctttaagcgattcaattttccattcaatgtcatttccattttgagtacctccggctatatcctcaacagttgtgtttgccggtattcctgctttcacaataacgttgtttgcctgaacattggttttgtttttgtatgtaatattgaaagtaattacttcaccttcttcatattttgatttatccgcacttataaacacggacaaatccacaggactgcctcctgcgcctggaatattgggttcgggctgcagtatttcatcgtcttttttcccgtcgttgccatttccgtcattatttccgccaccactgttacttccgcttccaccgctactaccgcttccgcctgtgccaccgc
>NC_017304.1:2217172
atcataaccaccggctcagccggtggtttgctctagccctataagggcatggtccttgcagcgtcttaagacgcgttgaatggttcgccaaccgcatattcttctcaagccaccactaaagtggttttattttttgcttttatttactcgctcacccgtaaacgggtctatatactcatttaaacttatctggtcgcttgctatatcttcttgtaattgtctccttatatattgctcaattgcttttctgttccttcctactgtgtctacatagtatcccctgcaccaaaaatgtctgttcccatatttatactttaaatttgcatgcctatcaaaaatcattaacgagctttttcctttcaaatatcccataaaacttgatacacttatttttggtggtatactaactaacatatgtatatgatcgggacaaaggcttgcttctattatttctactcctttcatttcgcatagctttcttaatatttgccctatgtctt
>NC_017304.1:2220901
tttccttctttttcttctcttcttcaaccactttttgcggggcttttgaaacaaacccttcgtttgccagtttgctgtttaccctgtccaattctttctgaagattggaaagttccttctcaagtctttcaatttccttctcaatatcaataaggtcttccaaaggaaggaatatttcaacccctgccaatatcgcagctacggcattggaaggtattcctgacttgtcaggctggataacaacttccgaacatgaagcaagtctttcaaagaataccgttccttctttcaatatatcctgttcgctgccgccgggcgcgacaaatatggcttttgcctttctggaatgaggaacattcatctccgcccgtatatttctaatgctctttatagcatccatgataaggctcatcttcttttcttcctcagggaaattatagtcttccctgtaaaccggccattttgaaatcatgatgctttcatcatccactaccaggtga
>NC_017304.1:2224580
gaggaaaagatcggacagattttcattgttgcctttagaaaaggcaaatcttcacgcccgttaaaagtattggacaattctacaaaactgaagattcagaactttaatcccggtggtataatacttttcagcgaaaacatagacaccataccgcagacacaaaaactcattcgtgatatgcaagaggcaagcaaaattcccatgttcatcgctgttgacgaagaaggcgggcgaatagcaagaatcggaaacaatccgaaaatgcattccacaaaaataccctccgcccagacaataggacttgccgatgaccccgaacttgcgtatgaggcaggcaggatactgggtgcggagctgtctgcccttggctttaacatgaatttcgcaccggtggccgatgtaaatacaaatccggacaatcctgttatcggagacagatcttttggttccgacccctataaagtcggcttaatggtacaggcgatgtccaaaggtatgca
>NC_017304.1:2228670
ccacggaatatatatccttccttttcttgtatgcctcgagatgaagttttatttcagacgaaggcttgtacatcccttccagtatatttccgttcatatcagttttcacaatcatgtcttcctttaaaaaacctttgcatataccgctgggtgtaatgtaaacattgttgccgtcccgaacggaaaggtttccggcaaaagcgtttaccatacctttctcatacattaactttgctactttcactatttgttctctaatagcatccgacatattttttccccctaaaaacttgtatcaaatagaattttaacattttattcgcggaacatacaactctgtttcggtctctccactaattttatttatcggctttttaagcatattattatagtccaagcatcattattcatataatttagcagtcagcataatatatggtgatgtatttgaaaaagagaacagcttttttgctcacatttttaatatttatatttatatt
>NC_017304.1:2233174
tcttcttataaaatcatataagcggctttttataactacaaaagaataggtatagaaattgccgtttttatcggcatcatatctgtcaatggcttcattaaaagctgcaagtccaatgctgaattcctcactgtttctgtcatccacaactatcccaagtatatttgaaatcgttcttataatatacggaacattgtctttaataaattcttccttaagttttgtgtccccgctttgaatctttttaagaacaagtgctgtagaaccagtgtcattcttctttttatttacaaacaacccatgcaagcctgttcactccttcaatacttgtacgcaccaaatgatttttttgaggggttcatatccaaacattcagaaagaatatttttgtgttgttatgtaaatcttgtcggttacaatatgtatgagataagaaaaaacaatacggcaggatactatagaggtcaaaactttatggatgtgcagttacagcgaatcaa
>NC_017304.1:2243794
ctgcaggatcattgatgaccttcctgcttacctgcgccggtaacaacattctcaattcaatcacagaaaaaacagccagccatgtgcacaatttcgcaagttccacctgggtatccccagacagtgcaaaattgtcaagcctcgtcaaagaaagtatgccggcaaaaaccgaaggagccctggcttctgtttcagctgtgaataccgcgaacatttcctttgctgaaattaaaaaaagcatagaaagcaaaaatacttcaaaaacccaaagcacacctgtttcgaggtcgaaactgaccgccaaatcaaattctgcaactgaggcaaagtctgcccaaacccaagtcaaacgcacaaaggtggaaattgcggacatcatgccccagtgcaaaaggataatcaatatgacggctacggcatatgacctctcatataaaagctgcggcaaaacccgtgaacatcctgcgtatggaattacagcctccggaacacgcgccaca
>NC_017304.1:2246363
agggtgggtttctgaaccctttcaataacattggccatggtaaatgttttaccggaaccggtcacacccaaaagagtctgacccctgtatcccctgttaatgccttccacaagtttatctatagcctccggttgatctccgcagggtttgtaatcagacaccagtttaaatttatgcataaaaacatgcacctctattctgccggtaaggttgcttcattttattataccacagttgcatatgtattcaaacatatgtttggaaaaagtaaaagaaaccacaaaaatattttgtggttcctttgctctcaaatttctttgttttttgttctcaaaattttattattcgattttaaacaatcccaaaagccgcggtatcaaagcctgtgaattgtaattcatcggcggaatgtcaggaaaaaacagtactagccttacaatccacacaagaacaaataccgccagcacacaacaccataaaatattatttctgtacaggcg
>NC_017304.1:2247949
ccttgccgttctcaaagccaaatatcatatatcctttgtagtcgtccgtcgcaaccatatgaataatctcttcaccctcttcaaggcttaaaacatttgaaagaaattccccaaggctgcttgctttacagtcttcaatttcatatatcttcattttatatacattttgcctgtttgaaaacaacagaagatccgctttgttgtgagtctccagctcctgcactataaagtctccctctttgagcttgtgttcggggctggttctcaatgaagtcagaggaatcttcttcaaatagttctgttttgtgaggaacagcttcaaattgtagtcctctatcaaatgttcatgagttatctcttcaatatgctcctccataacaatctcagtacgtctgggctgtccgtatttcttcgcaatctcctccagttgctttatgataagcttttttattttcttctcgctgccgtataattcattaagctccgcaatttcctttttc
>NC_017304.1:2251240
atattcaagaggtatgtttatatccgtaaaaacttccaaatccggtctccatttaataatggttcccgtgctttcatagtcccatttctgctttttcaggccgccaacattttcacctttttcaaaatgcaaatcatacctcatgccgtctctgaaaaccgtgacatccatatactcagagctgtactgggttgcacagcttcccagaccgttcagcccaaggctgaattcatagttttctccggaattgttcttgtactttccacctgcatagagttcacaaaataccagttcccagttgtaacgcttttcattttcattataatccagcggtattccccgcccatagtcttttaccatgatagaacggtctttgaacctggtaacttcaatcaccttgccaaaaccttcccttgcctcgtctatcgagttggagagtatttcaaaaaacgaatgctggcagccttcaataccgtcagaaccaaagataaccgccggac
>NC_017304.1:2256365
cgtttcaataaatatcggccatgtgagagcaaagacactcatcttttttattgacgccgtttctttttgcattttctattccccatcagaaaattatttcacatacaaccaattctacgccgggatgtgttttatgtcaactgtataaaattctttttttacagtctttgttttttaatatttcccaaaatcttcattgtcaagatctatgttaaaatccgttcgtaaagtttttttacctttcttattgttctcctttttctccattacatcttccatatactttataacctcagggtctgtttccccatatcccggcagacttgtgttcggtttaagtctgaacttttttaccatttcttttaatacttcagcctggcttgacaattcctcacttgcagcagcactttgttcagccgtggccgaattagtctggataacctgggaaacctgggaaacaccctgatttatctgtgcaatgccggtagcctgctcatttg
>NC_017304.1:2260023
tttgggagtaatatctacaatatgtatccaaacaagcctcgtaatcagggtcattaaaaccacaatcagtatccttgcatactccttattcaacatacgcaaatttaaaactttttcaaagagcagtagcactccgtaacctacaactgccgccaccgtgaaaaacaacacatccaaagacttattcagcaaaacattcccggacacccgaaccaaaccggaatttaacataaacagcagaattaaaagaacatacgcacatgctcctgtaacaaccagtttgttcaatgtccatctaaaagtatttttcaaagccctctctccttaaagccaaaattgtatcatttaatcatgcattcaatacccaagattaatacaagattaatacaagattaatataacagaaaagacatactgcaattctttcaactagaaggttactatatgttttttgcaatatcaagtggaaaataaaatttatttttatccgggaaaatttt
>NC_017304.1:2268260
aaacaagcccatcttcctctccataggctattccacctgccactggtgccatgtgatggagagtgaatcctttgaagatgaagaagttgccgaaattctaaacaaaaactttgtttccatcaaagtggacagagaagaacgcccggatatagacagcatatacatgactgcctgtcaggcactgacgggacatgggggctggccgctgacaatcattatgactcccgacaaaaagcctttctttgccggaacatactttcccaaaaaagaccgtatgggaatgcccggacttatatccatcctcaagagcgtacacaacacctgggtaaatgaaaaagattcacttgccaaatacagctccaaggtagtcagtgtaatcagcgaatcaattgatgatgactattactattctgtcgatgaaattacagaagacatatttgaagatgccttttcgcagttcaaatatgactttgacaacatttacggaggatttgggaacg
>NC_017304.1:2273388
tcatttttgcaaaagcttctttggcgacaccgcctgtaacggtctttgccgtaaggtaaaaaatttttgaggcatgtccctcccctattgccttgactgccggaaacagggttgaaatggtctttccaatacctgtgggcgccttcacataaagttttttaccctccgtaacggtcttgtaaacagccacagcaagttttctctgaccttttctgtatttctcaaaaggaaactcaagaactttaatcgaacagtcccttttaacctgccagtcacaggcaagctttgcccatacataatatttttcaacaagttcctcgaaaaaccggctaagctctgcaaaatcgaattcactgaccaggtattttatctcttctgtttccaaatggcaataggtaagccttatctttattttctccaaattttcatttaacgcatggatatatgcgtagcatttggcctgtgtccagtgcaggggattgtagaattcatctatcaac
>NC_017304.1:2284894
taaagccatttccttcatgggtgatgtcattgtaaggagttatggtatccttaagtcctccggtctcccggactatggggattgtaccgtatcttaggctgaacatttggcttagtccgcaaggctcaaaaagggacggcatcaaaaacatatccgcacctgcatatattctttgagccaaaacagcatcatatttcaggtttacagaaattttacccggatacttttcctgataatacctgaacatttgttcatacctatattcccctgccccaagcagcacaaactgaatatccatttttaaaatttcatccattacatagtcaatcaaatcaaaccctttttgggcaaccagcctggatatgatccctatcagaggaatatcaattctttcctgaagccccagactcttttgaagcatctgcttgttcgtaagtttcccttcaaggttgtcaaccgagtagttggcaaagattctgttatcaacggccgggtcattt
>NC_017304.1:2297293
cctcctgccagcataaccaaaatcatgactctcttactcggcttcgaggctttggaaaaaggattggtaaaatgggacgatgaagtaataatctcggaaaaggcctggagaatggaaggctccaaaatgttcctgcttgtaggagacaaagctaaatttggcgagataatgaccggtatatccgttgtctcagccaatgacggatgtgttgcccttgcagaacatctatatggaagtgaagaagcctttgttcaggttatgaacactcgtgcaaaggagcttgggcttacaaacacaaactttgcaaactccaacggtttgccggcggaaggccatgttatgagcgcaagagatatttccacattggcacgttacttaatacagaattatcccaaaattcttgagctggaatccacaacagagtatacctacaacaatataaggcagtttaaccgcaatcctcttctaggagtttttcccggggctgacggcttaaaaac
>NC_017304.1:2305478
atcagaacctccgaaaccaaagagcttcaacccagaatcaagctgataaataccggaaatacgccaataacgctctctgaggtaaaaatcaggtattattatacaaaggatcaagtaatcaatgagatttacacatgcgactggtcaaacattacttcatccaaaataacaggaactgtggttcaaatgtcaaacccaaaacctaatgccgacagctacgttgaaataggtttcactaacagtgccggtgttctaaatcccggtgagtacgttgaaataatcagcagaatcggaaacagttatgctttaagtctggcaactccgccttattcagaatggaattatatgtacgaccaaaattccgactactccttcaacaacagttcttcagattttgtagtctgggacaagattacagtgtatatatcaggaactctatattggggaattgaaccttaaaaataaaaacaaacaggagctgcccgttaatttgattaacc
>NC_017304.1:2313848
atagttcttatcatccgaaatatagcccagcgattctgccttttcaagaaccatcacaagagcagacttcaggtctttctctttcagttcaaggccatccaatacttctgacgcatcttgatttattgcggatgtgacgataactttatgtttactgtttatcgtaaactcaacgcttggattaacatcaacgctgacataagcatattcactgcctgaactattgttcagcatcacattccgaccaaacaggaatatcagcacaaaagcggccgcaatcgatgctattctggagaagtttttgatgttgcttatacgtgagaaattctttatttcgtttttcttactgtttgacacccgtgagaagttcatcacccgtgaaaagtccactacacgggaaaagttctccacttttgactcctgcggtgagtcctgtgaagtctctttggttgccgctacgcgtgagaaattttttatgtcgtcaacgcgggaaaattcct
>NC_017304.1:2317929
ctgaaagaaggagcccttcccacagtcaaatgtatatcagaagctttattatcaacacccatttttaaaatttccttcaactccatcaaagcgatcatctcccaaacaagtatgttgcgtagtccgacgacttgctgctaatatattttcgtcataaaacacaaagttttttaatccgtactttttccaaaccccaaagcttatgcaatcattccctgtcggtcaaaggtatcgttacataaaacgcagaaccttcgttttcctttgactccacccacaattcccctccgaacttgccctttattgtggaataggacaataacaggctcagtcccgttccatttttaccttttgtggttaccattcgcctaaacagcctgtctcttatttcattgggtatgcctttcccataatctctgacaatacatttgaccatattttcttctttcaatatatggagatcaacaatgttactggcattatccattccttcataagac
>NC_017304.1:2325384
accaaatccattccttcaaaggatacatggacctcaaggccttctattccttcataggtaaaaaagtcaacaatccttcctgcaaaattcagtttgttgccgattatatcactccgttcctccagatcaataaaagtatccgcaagaattttaagttcggggtcgcttgaggatgtcctgtaaacatcattttccagaacgtccgcaataatatgatactttcctgcacttatatccccttttatatcgaacacggcttcaaagttgccgtttgtgacataggctttcgcataagaaatacacggctcgctcttgtattgtttcaaatagacaagaaccgtcatgttgtctatgggattgcctgatgaatccgtaacagttcctcttaccgtaacggtttctcccctttttgtcgtaccgtcggcaaaagtaatttgggttattgtttctttcggcggacggtaaaaaacatcataggggaaaacgtccatcggaaccca
>NC_017304.1:2332945
ttaattctatcaggtattcatcctcaaactctttcttctcaatcagttcaatcattttataaaatacctttatctcattcttgtacctgcttaccggacctaaaatactgcttaccctgccatgcaacacaatatttatgacagcctgcacaccaagaagaaagaaaggtatgtacagcgaaaccgaagaatcaagccagcatataaccagaaaaactattgtaagctccggaagaatataaaacaactgttctgcaagcttgttacgaaaaagtttggtgccgtcctcacaaaagtcaagtagcttgtcaggatttttcgaagcattttgagccatcattccttcacattgcaaactttggcaaaagtcaattttctttgaaagctcctttaccgcattctgcctctttctgatttgtccggcctccttttcagggaattccagcaaacgccttagcctttccctgccaaaaaatgtatttgtcgtattgatccactga
>NC_017304.1:2338745
acggaatctacgcaggcaacattgttatttcggatgaaataaaggcggactcaaagaaagctttgaaagaactgaaagaaatcggtgtaagaaaattggtaatgcttacgggagacaataacagcactgcccgcaaggtcgcaagcgaattggaaatcgatgaagtgcatgcggaacttttgcctcatcaaaaggtggaagtggttgaacttttggatggcagcaaatcaaaaggtggcaaactggtattcgtcggtgacgggctgaatgacgcgcctgtgctggcgcggtcggatataggtgtcgcaatgggaggccttggctcggatgccgcaattgaagccgcagatgtggtgctgatgaccgatgagccctcaaagcttgtcactgccattaaaattgccaaaagaaccaaaaccattatctggcagaacattattttttcgttgggcgtaaaagtcctggtcttgctgctcggcgcagcaggcatagccacaatg
>NC_017304.1:2345055
atgtaccggtctttcccactcttttcccctgttctcataattcccatttacataaatcccggtagacttgtcaaagaagttgtcatagtcggttacaatagaaattacgggcagtgtatatctggtattcatttgaggatctacaaaatatgagtgggttactactttactccgtgccccgtcgtctcttatggcaacggccttgatggtggtacatttgaaaacttccccgtttggtgctctccatctgttccactggtcgttggatatatcctgaatcatggaaagtacattcgcttctcctttcctgctctttatattaatgccggaagtatactcaatggttcccgatttccccggcacagggtcagaaccgtccgtggtatagtaaatcttaactccgggctcatttgtggtaagctccagcttaaacgccccggtataaaaacctccctgatgagaaaaaacaggttctgaaacaggtataagacttggatcat
>NC_017304.1:2357438
gtctctttccattttaccataattgaacactttaatggggtttccgcttaaaatatcttttgtaaatgagaaatacgccatatccggtcttccccaggggccgtaaacggtaaaaaacctcagccctgttgtgggaatgccgaaaagatgactgtaggtatgggccagcaattcattggatttttttgtggctgcataaagagacacaggatggtccacattatgtctggtggaaaacggcgaaactttgtttcccccgtataccgaacttgatgaagcatagataaggtgcttcacagggtattttcggcaagcctcaagaatgttcacaaatcctaccaaatttgaatccacataggcatagggattttcaatggaataacgcactcccgcttgtgccgcaagattgattacataggaaggccgataggtttcaaagatacggtccactgcctttttgttttttatgtcaactttgcggaatacaaagtttttatttt
>NC_017304.1:2375279
attaacagcggacttggaaatgtgtgtgttcccttaaggcttttttcaccgccggaaatatccatactacatctgccataaaattaatttttgctataaaaataaggagtcagaaagctttccgactccttattttatttattccattgaccataatttatttatctgtttgccgtaattataaaaattataaatcacatataaatcacaaacatatttcttacaaacgctcttcaagtttctttctttgttcttcatatcccggttttccaagaagggcaaacatgtttttcttgtaagcctcaactcccggctggtcaaaaggatttacaccaaggaggtatccgcttataccgcaggctttttcaaagaagtataccatatttccaaagtaataagcactaagctcaggcacggttaccacaagattcggaacaccgccgtcggtatgggcaagtaccgttccttccattgctttcttgtttacatagtccacgtct
>NC_017304.1:2377712
ttttaccattacttcatcttttacaagcatagctatatcccttgtaacggccggatacttcggaagccctttgtactggcaatccattgaagctttcctgaccagtgtttcaacctcgatgacaccaatgtaagtgcgctccggacattcaaacttttcggcaacttcaggatgtatttctcctataatacccgcatactcaccgtcaatgtttattaaagccgttcttcccggatggaacacaacattgttcttctccggcgaaacatcataattctttattccaagcctttccagaagttcttccacaacgcctttcaaatcatagaaatcaagctcaccgtacattcccaaagtaagtaccgttttttcctcgggcagctcctccagcggaaggctcttgggaatataaaccttggacatttcaaacagtcttgcttcttctattcttctgttgtagttggtgcttattaccgcaagcatatccggaatagtagtgg
>NC_017304.1:2379980
aatcttcccatggccgttctttcgacgccaagaccaaaagcaaatccgctgtatacttcagggtctatgccgcaaacctccagaaccttcggatgaaccattccggcgcccaaaatctctatccagccttcatttttacatattctgcagcctgttcctccgcaagcccagcatgaaacatcaacctcggcactgggctctgtgaatgggaaatggtgaggtctcagccttatttctgtcttttctccgaacaaactctttgcaaacactcttaaagttccgacaaggtctcccattgtaactcccttgtccaccaccagtccttccacttgatggaatataggtgaatgggtggcatccacagcatcggagcggtacacccttcccgggcagattattttaatcggtggttttttgttctccataaccctgatctgaacgggagatgtctgggttctgagtaatatgttgttatttatgtagaaagtgtcctgtacatc
>NC_017304.1:2384950
cctaaaaactcgatatcgatttcgtcccatggattgttgtccgaaggtcctgtataagtgaagaaagatgaaacaattcctacgtttttggcagctttcattcttacttcataataaccgtatccgaaaaatgattttgtacgatattcaccgcttttatacggatatgaaccgccatattccctgtcaagggtcaaaatcattttaccgttcgaaaatgtcacctgtgaaggcttccaaacacagttgaacaccgaaccgttcgcccaatccgctttttcccactgactggagtcaaagttcgaaaacactgcaacaaaaggcgtatttaccacagttgcggcttccgctttgtaaaaaggagcaacaattaccgacaaaaccaaaagcaaggaagccattaataatgaaattaccctgtttttcataaaaaatacctcccgtaaaataatataaataaaatatatttttatactttagcggcggtaaaaattaacact
>NC_017304.1:2394708
gcaaagttgacttcccgcttccggtgggacctttaagtatcagtttggacttttctattggtgctttaataatcttccctgcaacatcatcgaaaaatatgataggtatccctccaaaaattcttacttcatatattataccaccgagggaagattaatgaaaacacctaaaaaattcggcaggaaacacattgaaccgacaatttgcaaattaccaaaaacagaactgaacgtttgcaaaaaatcaagaacagacaccggcaatacaacaaaatcgggttggacaaactcaattcatgtctcgctcaacacataaagaagaatgattcccaaaatttgaaatgcaaaaatcaaaggaattcctatcataaaactcatgcgccttgtcttgtgcctgaaaacaagcaaccctaaatatacgcccggtgcgccgcccattaaaacaagccagaaaaatgtcctttcatgtatcctccacaggcttcttgacgctttgtatt
>NC_017304.1:2395983
gattatgcataagtcaaaatctctgtcaagcaatattcttttggcttcgccggcatttctagccataacgatttcgttgtaagaagaattaaacttaagcagctcctccaaggtagaacttacttttaaggaactggatacaatcaaaatactgtccataaaaccaccgacttatcttagaaaatcttaaataattttaaaatacatctgtttttccacgctttccctgtcttcactttcaaaatacatgttccactcttttagctttatctccaaatacttgcttaacatttcctcgcctaaaatgtttcttacaaaactactttttgatgcaacatccaaagcctctttcaaattctgcggaagagctttgatattttgcaactcatcagcgccggcattgtacaaattctgattaatcggcccgggaagctccaattttctctctatcccgtcaagtcccgcatgcaaaataagagcgaaagtaatgtaaggattgc
>NC_017304.1:2397507
tttggccatattctcggctaattatgcgtgtacagctgcttgtaggggtttttcgtattgggaaccagacagaagaatttggagtttaaaatttgttctttgtctttgccaaactcccggcagaattcctctatatacccctttatttcctccatatcctcctcatttgcttcccttgcgataacctgtttgggcaaatcctgtggaagcctgctgcaccttaaatatattttaccaccatgcatgcctgttccgcaaaagtctcccacaggaacggtgtcttcgctgtttaatcccaatactattattattccgcctgcaagatactctccaagaaaacttcccgcagtgccgccgatgactatgacgggctttttttctttatattgcttcatatgaatacccgttctgtatcccgcattgtcccttataaatatttttccgcctctcattgcatatccgcagacatctccactgtttccgtgaatataaattgttcc
>NC_017304.1:2403514
tattaaagacaacaccctgtgcattccgacagcattctgctcatacagcggagaagcacttgacaaaaagaccccgcttcttcgttccatggaagcaatagacaaacaagccaagagaattttaaagattttcggaaatgataatgtaaaaagggttgctgcaactgtaggtcccgagcaggaatttttcctgatagacaaggaattataccaaaaacgtccggatttgatatactgcggaagaacactgttcggtgcaaggcctccaaaaggccaggagttggaagaccactactttgcatcaataaagccaagagtttccgcctttatgaaagagctggacgaagaactctggaagcttggtgttttggcaaaaacaaaacacaatgaagttgctcccgcccagcatgaagtggctccgatatttacaacggttaatattgccgctgaccacaaccaattgattatggaacttatgaaaaccatcgcaaacaaacatg
>NC_017304.1:2407365
aacagcagcaataataaaccctaacattcctccctgaacaaatgtaaaatcaagaaaatatacagaagccagtgcaataaataaaccttcaaataatccaggaatacagctcatctttaatgcagggattccaatacttttcaattcatccttgttaagtccgagtcctgctcttaataaaataattattaatgcaatacttcttaaatcagaagatatttgaagcatatccgtttgaagcagattaagaacatgaggtcctataagaatgcctaatatcaacattcccaacaaaccaggtaatcttaatttttcaaatattcgttttgccggtaatcccaataataaaataattgctaaactcgcagccataaaacactactcccttcccaagtaacaaaaaactcctacagaaacagtattattattcctgtaggagtcatcagcattacgcatttcaggtgaactccatcaccttttattcaattttaagtcaattt
>NC_017304.1:2411726
aatactatagtcagaactgtttattttcccatctccgttcaaatccgcacaagcagtgtcatttaatccgtctatcaaacggagtaaataacgtttcatcatgttaagatccgagctgtttatttttccgtctccattcaactcaccataaacaagttttttaggaagggtcttaaatgtgatagtttcaggagtaccttctttattccgaataggcatttgtccataaatcttatatgtatactctgtgttcggctccaaaccggttagctcagtcctatacactacttcactaatcccttctgagatctgcttgctggattccccccataagatgttgtagctatgcataacgtttgaaggttcatcagttttccagtattcaacatcgtacacatatcccggcattgttatatagtcgtcaatttttactttgataatcttaaatctaatgacagcactggtatccgtcacaaccggatcaggatataactcgtaat
>NC_017304.1:2435009
tcgaatatgcaacggtcataatacctataacggcttttctgaaatccaaaggtttaaaataaagacatataatcagactgatcaatactccgaacagtgaaagataaaaaaagacgtaacccataattatcaccctgcgtttattattctcacagggcaaaaacaataaacatacattattttcttatgtcatttttaagatattccacatttttcaatacagccttaagcctgtattggtcaacaggtgttcttattaccgcgtcaattccgctgttcttgtaatcatctatacttattgagtcacaagatgacaaaatacattttatctccggaaaacgggcttttatttttgaagctaattcgtcaccatatatttctttcatcacgcggtttataataatataatcaggacgcatgtcctgtaccttttcaattgcatcatattcatccgcaataccggcaatatatcctatacttaccaacatatctttcaaaat
>NC_017304.1:2436363
attccatccatatatgtttatatatacgtatttatcggcaagtttatataagccaaatataatcaaaatttgatttgtcttcgggcaatatggcacaattccccttcactatgttataatacactcaaaactacatactaagaaacgtgataaatttatgatttgatttttaacttgagagccaaattaagctgagcgaaaggaatgattattgccatgagtatcgtcagcaataaagaacttgcagagaacaaactgattctgctttatattattgataaagtaaacatacccatcagcaatctgcagataacaaaaatcattctggaaaataaatttatgaattattttatgcttcagcagcttctcaatgaactttgcaccagcaactatctattgtataaaaatattgacaataaagcgttttacaccattactcctttggggaaacaaaccttaagctactttaccggccatataccgcagggtataaaaagcct
>NC_017304.1:2438260
tccttaagtcctttgttggatgccgcggatacagggaaaattttgtatcctcttggttcgataaccttcctgaatttttcaagattttcctccgctcccgtgacatccatcttgtttgctgcaataatctggggcctttcacaaagtacagggttatattttttaagttcttcatttattacttcaaaatcctggacagggtctcttccctcggatcctgaaatatccaccacatgaataagaagctttgttctttctatatgttttaaaaattcatgacccaatcccacgccttgatgcgcaccttcaataagtcccggtatgtctgccattacaaaggcgttctcggcgtcaatgtttacaacacccaaattggggtttattgttgtaaaatggtaatttgcaatcttgggctgggcagccgtaaccattgaaagaattgtggatttgcccacattgggaaaacctatcagtcccacgtctgccaggagtttaagctc
>NC_017304.1:2445948
tttttcatacaagcaaatccccgaacctgaattttcaacaccagattcggggatgtcctcctttttttattcttcttcaaattcgaactcttcttccatcctcatcttaaattcttcaaaaacagcgtccagttcttcgtcatcctcaacggtcacaaaactgtcttctccgtcctctccttgttcaattcttaaaataaccacttcctccgcgtcgttttcttcttcagtctgctcaaccggcaaaagaaccacatattcgtttccgttatactcaattgtatccagatgttcgaactcagtttcctcgccattctcgtcaattaataccacaagatcgtctctttcttcactcataaaatattcctcctattttaattatcaagtatagattatatcacaatattctataaattccagtacatataactattattttcaatttttcaatatttataattacaaaacctttcccttgctgtcgagatatccttgtaaaa
>NC_017304.1:2450998
gataaacctttctgcttctttcacctatcaggctgtaacttttgtcattatacacataatagtcatcctccaggctgcttatccttaccaggccctcaatagtgttttccaattccacaaacatgccgaaggacgtcacatttgatattataccttcaaacacttgtccttcatgctttttcataaactcaactttcttcagctcttcggtctccctttcggcctcttccgcagcccgttccctttcagaacaaagctttgcaatttcaggaagtctgctgtttaataaatcttctctttccggatttacagtacctttcagatattccttcataattctgtgaataataaggtccggatatcttctgataggtgatgtaaagtggcagtagtatttcgcggcaagtccaaaatgtccgctgttgatgtggctgtacctggccttttgcaaagacctcagcataaccgtgcttattatggtctcctcttttgtgcctctg
>NC_017304.1:2453206
atggtccttgcagcgtcttaagacgcgttgaatggttcgccaaccgcatattcttctcaagccaccactaaagtggttttattttttgcttttatttactcgctcacccgtaaacgggtctatatactcatttaaacttatctggtcgcttgctatatcttcttgtaattgtctccttatatattgctcaattgcttttctgttccttcctactgtgtctacatagtatcccctgcaccaaaaatgtctgttcccatatttatactttaaatttgcatgcctattaaaaatcattaacgagctttttcctttcaaatatcccataaaacttgatacacttatttttggtggtatactaactaacatatgtatatgatcgggacaaaggcttgcttctattatttctactcctttcatttcgcatagctttcttaatatttgccctatgtctttctttattttaccgtatattacttgtctcctatattttggtgcaaata
>NC_017304.1:2460506
cattggcagcattaacacttccgccgtactgaattctgatagcttcggcaacatcctgaccgtaaagctcttttatgcattctcttattatgccgcaaacttcttctgcctgctcatttgtagcagtctttcctgtaccaatggcccagataggttcataggctattacagcctctttcacctgttcggcggaaagtcccagcaaagcaatcttaacctggtatcttaccagttcggcggtaaccccctgttctctttgagtgagggactcaccaacgcagataatcggctttaagccatatttgaatgccgcatgtacctttttattaacagtttcatctgtttcaccgaagtattgtcttctttcggagtgacctatgataacatagtcaacaccaagttcggccagcataggtccggatacttctccggtaaaagcacctttttcctcccagtgcatgttttgtgcggcaaccttgatatttgatccttttgccgcc
>NC_017304.1:2461212
tttccttcaagaaactccaaagacgcgccgcctccggttgaaatgtgggtaatcttatcggcaaaaccaagctgttctatagctgcggcagaatctccgcctccgattattgaaattgctccggactcggcaaccgctcttgcaacttcccttgtaccgttggcaaagttggagaactcaaatacgcccataggaccgttccataccacggttttggcattcttgattgcctcagaatacaacttgattgtttcctcaccgatgtccatacccatccatccgtccggaatctggtcagacggaacagtcttgcgttctgtatcattgctgaactctttgcctacaacattgtccacaggaagcaagagttttactccctttttctctgctttatccataaggctctttgcaagctcaactttatcatcttcacacagggatgttcctatgctgtatccctttgctttaaagaaggtatatgccatacctccgccgattat
>NC_017304.1:2464442
cttgaaaattgccgatttcaccgcatatcttcccgaaatccattgcagcctgtttttcggattcctcaaattttttaaatgagcaagctccctttcggacagcaccgacagaacatcaatctcattcacttttatttttcgggctatttcacgcatgtccacaatatgatagaaaaccctgtgttctgccgcatacctttccaaaaagagatttgccagtcttaaagtgtctttcccctccgcaatcatgttcgtaatcatgagtggataagcctcatctttacgctcttggcataatagcatacttcattgttttcatcgagcataataacatcatatacttttacttcatcatcctcatgtttcaatgcacaatacgccttgtagcggattctttccttcggagccttcactacaccgaactcttcaatctgccatggcagatatacatcaacactgttatacagtgaatgtaccccgcaaatctggaaaaccgaatc
>NC_017304.1:2479958
aaaagaaaccattaaagaaaaaacattcaaattaaatattttcctgtatatcttaataacaacataaccccaaaatcaatactattttaattatattacagaaaatggtccggtaacaggagaacagccaagagcgtttcgataacatacttctttatttataattttaccattatatcatataatcaagtgttcgaattaccatgtatatttagtcagttttccataaggcacaagtccggcaaaattgttctgtcgtaatgcttcatatacaattatggcaacagagtttgaaagatttaaagagcggatatcatctctcatcggaatcctgatgcaccattccttgttttccacaagcagttcttccggcaaacccgccgtttctttgccaaaaacaataaaacaatcatcaggatattttacatcggtgtataacttttgtgcttttgtggttgaataataaaaaatgtgctccttatatttatccctaagttcac
>NC_017304.1:2480714
acagagcacggcagaacttgttttcagcaaactctgctatgctctattttaaattatgcaaaaaggttaatcaaccactgaaatatccaactcaatctttttatcttctcccaaaagaagcggaatacatattgtcttcatttttgaaggtgaaatctgcatgttctcccccatcagaaaagacggtggagttatttcaacgccaacccctctgttataaagaagtgtggcggtattgcccaaaatcatgttcgtaagttctgacaaagcgctttttgacatttcgtccaattccgtcagattaaggcctcccatcataccggaagcaacggttaaagcaacgtttttattcatggagaaaattgcctgtcctctgatttttcctgtaagacctactaaaattactatattatcactggcataaggagaattttttaaagaaatactgcccaatttcacatctattcccgcgatttgctttaatacagcccgacttgctt
>NC_017304.1:2482810
ccatgtcaacaattttgccggtggtaatatgtgtaatatacgggcctgaaccatcgtttgaaatcaacactcctccggagccggttaccgtccattgggctgaaggaggcctttgcgttcccaactccaaaggaaaacggaactgtttttccgcagagcaaaaatgacttgacgttatacatacaacgttatcggcaaaccctccgtcaaccagcattgctccgatactcattgattccgcaatagtggaacaggcaccatacactccaaaaaacggaacatccgattccctgagtccgaagttggcggcaatacattgattaagcaaatctcctgaaattacataatctatttcctggcttgtcttgtttcctttttgcaaaaccttggaaaaagtctctctaatcagtttgctttcagccttttcccaacttttttctccccacatttcgtcttcaattatattgtcaaaaaagagcctcaacggtccctttccctct
>NC_017304.1:2488045
tttcgcatccatccatgtaagctgggtatgttcatctccggcactgattaaataatcctcatcagcttttatattaaagtgggttccttttgagtagtactcaattatctgtttcaatccactgtatatattttcttttatgaacttataatcatgggtgtaatttacatacttgtttacagcttcaaagtaccacagagcggcatcaacggtgttgtacggcggctcatgtcccgcatcggggaacatgttcggtataagtccgtctttgacatattttgaaaaagtataaagaatctcctttgcatcctcaaaacgccgggttgccagcgtaagtcccgcaagagatatcatggtatcccttccccaatccgtaaaccacggatatcctgcaattacggttttcgcattagtggattccctgtgtactataaatttgtctgccgccaaaaccagtttttttgccagctcatccttgtatcccgctttacttgccagtt
>NC_017304.1:2501673
ttggcagaatttttataaatttctgcaatccctggcctaaaaaccgtcacaaggcaaggcgtcttacgcatccaaaccagctgaaccagtatagaacgtttctggctcccaatggacaaatttggtttaaaaccgacgacacgatgttgtttcaggattctataaagtattttgaacaatgcaacttcaatatcgtttatctgaccgaagatttgcatgcaagcggttttgaaggtaacattgaaaccgaacatgaaagaatgtttcttgaacagggctgtaaaattaagtttctcatcgctgaaaaaaagtaaagaggacataaacgtcctctttttcatatatattttcgcgtacataaattcccgcaaaaaatcttaatatatttaagttcgtttcgattacactgccagctttaaaatattgtacacatcttcacgattgagttttacaaaatttccgattgtagcttttcctccgttcgtgcattttgacgccat
>NC_017304.1:2504745
caaccttgagaatattctagctttaagaggagaccccccggcaaatcaaccggattttgattttagtaataatgcttttaaatatgcaaatgaacttattgcccatgtaagaaaacagaacagaaatgatttctgcatagccgccgcagcttacgtggaaggtcatgttaacagcaaacgtcttaaagatgatcttttgtatcttaagcaaaaagtcgacaccggggttgatttccttgtaacacagttgttcttcgacaaccggctgttctacgattttctggacaaaacagcctcaataggtatcacgtgtcccattactcccggaataatgccgatatttaaagccgaccagattaaacgcattacatatctttgtggtgcatccattcccgcaaaactggtaataatgatggacaaatacggcgataacgacgaggacatgcgcaaggcgggcatcgagtacgccagcaatcaaatacgcgatttgattgacaacg
>NC_017304.1:2505874
aatcggaagcatgttaaataaagcaagacatatattggcatagataaaaaaacgcatattataaccggcgttaaaataatacgttttaattataatacaaataaaaaacattaaaatatttgcacatggcccgctgatgtttattaaaaaacgatttgcatcaacatcatgtttttcttttatgacggcatttaaccctaaagctgtaatcctaaccgaaacaagtattcttttttgcactgccgccgcaacaatgtgagccgtttcgtgaattgccatagaaaaaaaaattaataaatattccattaaataattgtggtaatacattattgcggccaataccgcaaaaacagggtcaatttcaacttcaaacggcctttttataattttgacaaaaatatgattatccccatttcctatttattatttaatttatatcctataaccatacctaagtcctaatttgaaggagactggatgtaatccagaggatttacggg
>NC_017304.1:2506806
agccggattttcactctctaaagcatctttttgcgaacctgacttctcgttaacattctcaacaacatcttcaacgctctcatcttctttgataacacttttattattcccggcacttgccaaaaaactgtcaattttcccgaatacactgttaatgtcaatattataggacaggattccctttattttgtctttgcagtaattggtaattggtgaattaatatttttaatgagtacagccgtcaaaagaacaacgacacatacgacagtttgtatcacaaacttttgaacgaggttaagtctttccccgcttccccgttttcttttgctcttccttgttcttctcagactttgttggacattatatcttgggtatctttgtctgtaaacaatatcgtccacggcaaacacatccccgtaaagttttttaatattttttaacaatgtatgtaagatgagctgtcagtatttttatattttgattatatttgatttgtttt
>NC_017304.1:2516992
taaaattgatatagatttctaattaaagtttttatatgttgttaatttttttatacttctctttttcatttattagaagtataatatatatataggcatataatttttacaaagaaatctggtgatacttatgaaaattgaaaaaataaacgaaaataaaatcaaagtcacaatttccattgacgacttgctggaaagaaacatagaccttgacacactaaattacaatactccggcggcacaggaattgttctgggacatgatggaacaggcggaaatccagttcggttttgatgcttccgattcccagatatgtgttgaggctatccctgatcctgaagaaggttttgttattataattacaaaactggatgaagacggtgaattcgaatctattcacaaatatataaaaaacagattcagaaagtccgatcttcgggtaagaaagagaaattccagggtctcctcttctatagtcatatatttcttcaataattttg
>NC_017304.1:2518853
aaaacaaaattttctcatctttattaagctttaacgcatgattttgatattctccgtcataaaactcaataaatttgcatatgggaaagccttttatttctatttccaaaatttctcctgaaggttttataagaatcggcgaaacattaagacctgccgaggaataagtaagaacctgtgtgtgcctgttgtataccgcataaatcatgacaatatatacattttcgtcgaagtttgttgagttgaaagaacggtatatgttttccaaaaccattgccggactgattttgttaagttcgtttgtttccatctccagcaaagtcttcactgtctgattcaaaaatatcgtaagcattgccgccggaacaccgtggccggacacatctccgatataaaaccctatattgtcgttgtcaattttaaaaacattgcaaaaatcaccgcttaccatttcagaagaatagtttttcacttcaaaccgcactttttcccaatcctga
>NC_017304.1:2523739
taaacataatagatggaggagttacggccccaaaagggtttaaagccgcaggagtcgcctgcgggcttaaaaacaaccaaaaaaaggacatcgcagttgtttgctccagtgacttggcagttgccgccggagtatttacaaaaaatgttgtaaaaggacattcgctccagcttaccatgcagcatataaaaagcggccatgcccgggcattggtcataaacagcggtaatgccaatgcctgtctcggagaacagggctacaaagatgcggaggaaatggcttctcttgccgctcagcttctaaattgtgatgccaaaaacgtccttgtcggttccacgggagttatcggaatgccgcttgacatgccgaaggtgcgttccggtataaaggaggcaatttcaaaactttccgaagaaggcggtcacgatgcggctgaggctattatgaccacagaccttgttttaaaggaaattgccgtggaatttgaaattcaggggcaa
>NC_017304.1:2528864
ttgacggtaccttcaggaatatccactattgaggcaatctcttttatagaaaggtcctgaaaataccttaacacaaaagtaccaaagtccggcatcaaaagccgtctttggtacaaatcacacccaaaaaaccgccaaaaccctaaatcccattaatctcaacagaacctgctccaatatctatatcgatctctattttattttttgcgttgtcatattccggcgaaacataagttttctttttagtctgttcaagggtcaagtctttgaaacttacagagctcagcagtccatcaacctcaactttgatacccgagttcttaggtacaaatattttaaaattggcagccccggcatcaatatcaacttttgttgaagggtgtctgtctcccaatataagcttgatatttcccgcaccaccgtccaactcaaactcttccactttaagagacgataaatctatctcaccgtcagtgcctccaaacttcaagtctatatcc
>NC_017304.1:2534474
agctgtccgcttacagtaagatttgtttccctgtcaaaaaagtcttttgaaaaatccaccgttccgtcttcttttctgggagggttgtttatatcaagggttgtaaccttgaacatctgtcctgccccttccgcgtcacttcctgtgataatcggggtatgaacatatacaaaccctctttcctggaaaaatttatgtatggcgtatgccagaagggacctgaccctgaacactgccgaaaaagtgtttgttctgggtctcaaatgggcaattgtccttaagtactcaaaagagtgcctcttcttttgcagaggataatcgggagtggacgctccttctatttcaatcttggttgcctttaactcaaaaggctgctttgcaccgggagtctcaactaattccccatgcgcaataattgccgaaccaacagaaagctttgctatctctttaaaattgggaaggttcttttcttcgaacacaatttgaagatttttaaaaaa
>NC_017304.1:2538596
gagcttgctatctgaaacatcgtttttaggggaggatggtcgtttatcaaagctcccagccctgcaaacaggcttgcacccacaatcacaccgaaagctattaaaaagttgtatattatattgcttggaaaaacggacaaaaaaccaccttttttcttgtaatgtttctcctataaactatgttgttttttttaactttatactgaagttttaaaataaaaaccaaatttttgactgtccaaagtttttgttctaatttcgttctgtcaagcttatctttaattatagaaacaggcttaaaaaaattttaaaaaggaacggtatttaaaagaagaatgaatttcagacttgttatagttattgtaaatataataatcggaacaatatgcatcgtatacggcgtaaaactgatgagctcaagtctcgagaaagcaaacatccgcaggatgaagaagtatctctccctttttaccgagaaagtgccgctggccacccttacc
>NC_017304.1:2540800
tttcagatattactacaatttaatcaccatacctgtattctttcaactgaatatcaagcttgtgagttccgtcaacgagagcatactgagtcaattcatgcttaaggatttaatatatcttgttgatttgccgtttatgctgatcggagttctgcttttgaacaaaaacacccgaaagctgcatatttcccggagagtataccgcttcgcagcttttctggtagtgggcatggttacatttttatcggtgttccatacttcgaacttaaattcttttgcatacagcaacaactactcggccaaaagcctgggagtactcttttcccattactacaacacaaaactgttaattgaagagaatctcctggaagacgacagcttcacccaggaggataaaaactccattatggccctgtatgaaacaaagaagaatgaaaaagacagcctggacagcaggctgaagggaattgccaaagataaaaatctgattgtcgttcaga
>NC_017304.1:2543879
ttaaatatattttgtaatatattctccaaatggcagtttttcttatcaattgggctcaattccccataccagtttgttcgaaatgtatgcagtcatccttttccaatccgaataggaatccgcaggattgtaggaataatcgtccctttgctcgaattttgtccaatcattcttataaaactcacctgtgatatacattacatcgttcggagaaagcgtccccgatttgaatgtaatttcaagatatttgtttgcctctttctttccgggaagctcataaaacctgcactgaacatccttttcactacccaaactgtaaaagtataccgcccagttcatttcatcaatcgaaacatcttctttgaaataataccttactttaacatctttaaggtcaattgcttcatttcccgtgttaaacattctgaagctgaagtcgatccctgcggaatcatggggctttctgctgtaatattgtattttaagcccttttgtaccgt
>NC_017304.1:2549063
tttcattatatcctacttttatttcaagcctggtcttgtcaatttccacaccggtaacaggagttatgacaacaacttcacaagttgcatatactgaaggatctttcgaactcatagctgtaattaccgccgtaccggattttttcgccgttaccagaccgttctccgatactgttgccacatcggtgttgtcagacttccatattactttgtcatcctcactctgaggagtgaatattgcctcgagctgttccttttctccggggtttatgctcacagacagtttatcaatactcaaggcagaactttcggccggaacaactctgacagtaaatactgttattactgcgttgtgagttcttgcagttataactgacgttcccgttgcttttgccttgacaacaccctcggacgaaacctctgcaacatttgtgttgccggaagtccatttaattgtcttgtttgtagcattctccggtaaatatttaactttgagattt
>NC_017304.1:2575572
gcttttttaaattaactacaatattttggtctgccaatggatagcttatctctctggacaatgcataatatggcaaatcatattttttaactcccatatttataggcttttcagctttaaccaccgtagaaacagtattattttccatattactttccacaggattttttccgtcttcatttattacaaactctatatacacatcacggtcaggcattttaaactgagcataaaaaagtccttccttatgttctgcagatatatttactgttccactttgattattattatttgacgaatcggcaaattgaagttcgtattttcccgcatctaatggaacatctttatcatcgctgtctttcgtagtaatgttccatttgaagctaacgttttccaaatctatatcgaagtgtgatttaacttttactgcaaccaatactttgctgccttctgtcacacttccaggtatcgtataaaaaccaacatccaaatcatcagca
>NC_017304.1:2578232
ccgaaaattttcagcgcatggaaaatgatgtcttcaaagtatttatgatgagcaacgaagatcctatttatgtgcctgcaacggtaaaattcaacaatcacacctggtggcacgtgggaatcagatacaagggacagagtacattgaccggggccatgatgagcatgagccacaaatatcctttccgcttaaactttgacaagttcgaagatgactatcctgaaatagacaaccaaagattttacggctttgacgaactcatattcaacaacaactggtatgatccttcattcctgagggataaactcaccagtgacattttccgcgatgccggcattcccgcacctcgctgcgctttctacagagtgtacgttgatacgggaaacggccctgtttattggggattatacacagtgttcgaggatccttccgacaagatgctcgaatatcaattcgaaaaccccaacggaaatctctataaaggtcagcaagcacctgga
>NC_017304.1:2584041
aaaaaattgcaaatattattgaaataacactacgtcaaagtcaaaccttcgtaaacttcctaaactgcatggcaaaagagagtgccgcagtggcaaacaatttgacagcctctgttgtaattaatcacattgtaagagaatccgaatattacatcggtattgcaaaagcctatcttagccatgttgcgtacagataaatcaaggttctttgccgtaaacaagcttgtttgaaatatacaacgtcaccctgttccaatccgtataatcggaagcagacggattgaaagaataatcgtttgactggttatagtttgaccagtcttcctttgaaaaccttatctgtacttcaacgcttccaccaggatcaagggttccggccccacttccgaaaccaacttcaagacaggtgtccgctccttctttcggtgaagaaagattaaagaagtttcctgtaacatttgaattgccggcactgctccaatcacaccagaagttttgag
>NC_017304.1:2593598
agatatggaaaccttctttgaacgttcaccttttggttttttcagcagagcaacagctcccagagttgatgttttcgaaacagaaaaagatgttgttgtaaaggctgaaataccgggtgtatccaaagaagatttaaatgtatatgttgatgaaaattccataagattgtcaggagaaacaaaaagagatacagaatataaaaatgaacatatatacaggactgaaagatattacggaagcttttcaagaacaattcccctccctgtcgaagtaaaatcagaacaggcaaaggcagaatataaagacggtattttgaccgttacggttcctaaagttgaaacaacacaaatgaaaggcaaaaagattgatatacattaacattaattaaaaatttatttaaaatattgcactatactgtacaaagggccaatcattgccgattggccctttgtctgttattccatgctttattttaagttttaagacataaacaatttga
>NC_017304.1:2601087
aatatcctgcaatcagaggctttgatttcatgaactacaatcctctgtacggatgggaagacggtacaacggcacgtataatcgactgggtaaaaaatcgcggcggtattgcaacagcatgctggcatataaatattcccagggattttgcaagttataaactcggtgagccggtggattggacaaactgtacatacaaaccgacaagcagctttaataccgcaaactgccttgatgaaacaacaaaagaacatgcttacctgatgatggcaattgaagaccttgcagagcagcttttaattcttcaggagcaaaacattcctatacttttccgtccgttccatgaagctgaaggctacaacaacaccgacggctccggcgcatggttctggtggggttctgcaggtgctgaagtttacaaggaactctggaaacttctttataaaactcttaccgaaaaatacggcattcataatttgatatgggaagtaaacctttat
>NC_017304.1:2603887
aatcagacaaacctgaaatggaaactgaaatatttattgatataaaccttaagcactaccccctaagagaccttaaaaatatctattcagatatgagcaacgttgtgaaaaattactccaaactaaatcacaggaacaacaaaaaagatgaacctcaccttaacaaacatgccatgcacttaatacggctgttgattacaggaacggaagtcctcgaaggtaaaggaattaacacttatagagaaaaagaacgggagtttttgcttgacatacgtaaaggaaaatactcttacaacgagttgtttgaaatggttgatgagtatgaacgcagattcagattggcagcagaaaacacttctcttcccgataaacccgattataagcgtgtagaagaattgatgcttgagatctattctaatatatggggttttgggcggtgaaatcaatccatctacatgacattttcaagttctctcataaataaaccggttacttttccg
>NC_017304.1:2611215
ctggatacgggcttaaaatagcagcagtcatatccttttgacttcaataaatacataagccctgcacagacaacggtctttcccacatctgtatctgtgccgataatatatattcctttggtaccattcatatttcaagccccattctttgaatcatttcaaggtcgtccgaaattttattgcccaccgttgtaagatagtttcccaccagcattgcgctgacgccggctttaaagcctttggactgatgttctcccaaacacatcctccctccggcatatctaatgtgggcatagggcattatcaatctgaaaagggctatagttctgagtatctcatcgggagaaagacttctgacattctcgaaaggtgtaccctttatggggtttaatacattgattggaaccgattttacgccaagctcccttatttcaaacgccatcttgattctttgttccatgctctcccccatgccgattattccgccgcagcaaatttcc
>NC_017304.1:2612519
ttctcaagccaaccgctttcgataccggtaaagtaaaacaaataccctgggcttcagttctaaaagcagtatttagctttattgcctccataattttgtcggcaatttcactttcagtaacagtcagtaccacttctttctccgtgtccacactaatgcccataatttctttgtgaagcgcactgactccgcgggcattaattatagtggccccggtagaaccctgggaacgtatataatcaaccacttgttccgcaaatcccgcattgacaacaatatacaatgctttcatattagtgctttccatcttaatcctcccaaatcatactgataacttattcacagggacaacaaaggcaatccccgtatttggtttgtcaaaattcaattttgtgaccaactcctcaagtaactgctcggataaattacccgcaatcaagccggtaatcataacttttttctcctcgttaacaagccccagcatatccctgaaatattcg
>NC_017304.1:2615464
tcttccttaattatattatatattatatcataattttaaaatacgtgcattatgcattcactaaaactttaaaaggcaaagaacaccagtgataatctcccagcgtctttgcctttataatctttttatatttttattttatctttctccaagctctttgtcaagaatatacaagccgttccagtgtccattgattctttccagtctttccacaagtactccaaacatgttttcttcctcaatctgctcatccacaaaccacgccaaaagattgagcaccctctggtctccttcttctcttgcttgttttaccaaatcatttatacgggaagttaccgttttttcatgggcaagagcttttttgaacacatcttcaatggaatcaaatttgccgtctccagggttcagaggacgatattttatgccgtatcctgtgtcctgcagaaattttttgatttttcccgcatgctccatttcttcttttacctgctcatcgaaaa
>NC_017304.1:2627154
cacatcggtaaagccggtcaatttacttttatccgcagtataaaccaaagcatgaaaatcccttttgctgctgtagataaacttcaagcattcatctgttttattaatactttttacaccgaaatcatttatcgctcttcttatatttgtttttgtttcttcatcaattggatattgaaaaatttctgtgatattcccgttttgttttacaacaattttgcctgcctctttcgaaacagtagttccatattccaacggcataagttcagttgatatttcttcaaaaatgcttttatttctgtggaatatttcaatatagtcctgtttttctttctcatttatataaaaaaataaagccgttgcacctattaagagtattaaaataagcactaaagccggtacatgcttttttaagaaactcactattttcattccccctaatgttttcttttttatagtagagaactgcgcaaagtcaaaatccatttgttttaaaattt
>NC_017304.1:2627953
ttcattataaaaggtagcattccaaatctctttaccgtttttatcagtactagtcccagacaaccaagctgtggtaaaactaaaagcatcgttttgcgcaaacactttcctggccatatcaataacatctatactatctacagaccatttatctatattgatattgcccggaacgattttcgaatttcgtttctgattaataatacgtaaaattttatttttctctgtatcaatttctaccgtaattatgtttggtacaccatttttatcttttttatcatctttataccatatctcaacttttcatctaatgtcatattgatttctcctacataataagttcgtttaccccaatatttatcaacataagaattggataatccttgcataataatttaaaataaaagctatagtgtttgtattagtctcatcattagctgccagttggaattcgatctccgcatgaatgcacattctggtttttctttataaatattacc
>NC_017304.1:2628230
tcatctttataccatatctcaacttttcatctaatgtcatattgatttctcctacataataagttcgtttaccccaatatttatcaacataagaattggataatccttgcataataatttaaaataaaagctatagtgtttgtattagtctcatcattagctgccagttggaattcgatctccgcatgaatgcacattctggtttttctttataaatattaccctcgctaataggtaaattttaacatgaacaaataattgaagaagaactattacccaaacttcctatttccaatcaagactgggaacatttccttcaccgccaaataatctcttcttctttcctgtcttataatccaaaatatacaatgtgtaatgcggaaaactcataaggtctgcatattctgttcccaatagaatatacttgtcatctggggaaaaaatatatcttgcactatcgtcaactggtacggttctccatttttttcctgtgttaacat
>NC_017304.1:2635993
ttaaagacctgggctgcaacacggttttatatgatatcaattaccagctttttgcagaagacaatccaaacagggaagaaaatctcaaaaagctcaaagaacatataaggcgtttttcctcaatggacatatatacggctgttatgctaatggctcctccgggactggattcgatcaatgacgcctacgaaaagtacaaacacggctcagaacgtataaaatctgtgtttgaggatgatacctactacgaacagtgggttgagatgtggaagtatttggccgaagaacttaaagactttaaaggtgtggcaggatatggacttataaaccagccaagagccccgagtgaaagtgaaggtggaatcgggatattcagggaacgcctgaacaatgtatgcagagaaatacgtaaaattgacaaaaatcatatcatatttgttcccgaatataacagcagagaggccaatcccggcgaatcctactggaacgaaaaaacaaat
>NC_017304.1:2638488
tgaggacatacccgtataccattgacaaagcctttttggacagggttgagcaagtggttgactggtcactttcaagaggttttgttacaattataaattctcaccatgatgactggatcaaggaagactataacggaaacatagaacggtttgaaaagatatgggaacagattgcggaaaggtttaaaaacaaatccgaaaatcttctgtttgaaatcatgaatgagcctttcggtaacattacagacgaacaaatagacgacatgaacagcagaatattaaaaataatcagaaagaccaatccaacccgtattgttataataggcggaggttattggaacagttataatacgcttgtaaacattaaaattcctgatgacccatacttaatcggaactttccattactatgacccatatgaatttactcacaagtggagaggtacatggggtactcaggaagacatggatactgtagtaagagtatttgattttgttaag
>NC_017304.1:2644983
aataacatatatcccaacaccgaccctgatatgcctaaattttaggcattttgccgtcggtgtctgatttttagtcaaaaattttgtccgtgcccaattttcaggcacgggcatttttttgtctgttgttgtggacatgaagcataacctataattccaataagaccacaaatggagggttgggctatgaaggtacgttccgttataccgatgcggatagcaaaaacaggctacatcgttatatcggttgttcttctttcattaggcatattatttataatcctgccggacatatcaatgcgaacaatcggaaaaatgctcggagcagtcatggttttgtttggctgtatcaagcttacaggctatttttcaaaggacttgttccgtttggcgtttcaatatgacctgcaatttggaatacttgttttggttgtggggcttattgttcttctcaagccatcggatgcaatcagcctgctgtttgcggctatgggcatagc
>NC_017304.1:2649040
aagcatccgggcttacagttcctgaattgaccatcgaaaattacgcttcagtactcaatgaaattattgaatcccttgacagtacaaaagtatataatcaggctctcgaacaggttacagcagccgttgaagaaaaacgggactatatcaaatcacaggtcgttgaagccgtgcgttcggaagtcgaagccaatgtcaccgccgcagttacggaacaggttaaagcagaggttacaaaagcagtaaaagaacaagtgtcggaaaaggtcactgcaaatgttcgtgagaacgttgaagaacaagtaattcttgctgcaacaggtatgaacaaggcaagctattatgccgcagtttcagccggacgcgtggatgcggcaacacaaaaggccgtcaaatccgccattgacaacaaaatggcaagtaaagaaattaccgatttaatctcatcaaatattgacaaacaaatgcagagcgagcaagtttccgcaatgatttcgcaa
>NC_017304.1:2649977
agcaatgcagctttcagacgggctttcaaggttctatgaagaaggtattcagaaattaatcgatacggtcgatgatgccgaaaatcttatcgaacggctgaaagctaccgtaaccgtatcaaagaattacaagtcttttgccggaataagcgaaaacgctgacggtaatgtcaagtttatttaccgcacagacgagattaaatagtatctgaaatgtgtacggcatctgaaatctatatggtatcttgaaacatatgtaagaatgggtattcttttcagtacctgaaaagaatacccattcttcacattacaaccttcccatatttgcacgaagccattttgccacaccatcgtcattattacttcctataatcccggtggcaactttcttcaaactctcgactgcattatccaccgcatatgcttcatcggaaatcctaaacatatcaatgtcattttcaccgtctccgaaggatacgattctgtcacaccccaatctt
>NC_017304.1:2657361
atattgttgatcttgtccgatgattttatattttcaataattttcttttgtgcctcctttgacattatgctattatttccataatgacattctatttcatcattcaaaaccaccttcaacaattccacgtcatttcccatcaaaccaagtttttgagatatatatactcctatactttcgctaagctgtcttcttttatacgcatcaatgtccggatttttcatttgaaccagtacatcctgaaaagatgttctttcggaagaaaaatcatttatgaatttctggtatctgtccatttccttgtttaaatagtcccccagctgatttgtaatctgtattgaataagtacttattttcgttttaattgcttcactggattttttataccacaacataccggtaaaaattaaaataagagccacaagtgctgtaaaagacacgaaaagtcttgtacgaatctttatatttctaaaaggcttgcttaaaaaatcaaggatttt
>NC_017304.1:2658222
aagtccgcacaattctttgacggaacgtttaatccagactcaacaggaagaaaatataaatatacaaaaaatataagatgaaaaaaacttttaatattataatcggtataatgcctcttacaatttaacaaaaaataataatcagacacaacattagcatgcctgactattatttgacatatattcagtaagtataaaaccggctgtttattcaaacaatctacagcatcaattaagaacagtaataagaacagtaagttgaagcctttggcatttaacatatcattccttgtcggtatcctcattcataacagcttcataattctttttagcctttgagccccaataaccatagaaaacaataactgtcatgaagaaaacaagcggtgtcatgcgaagcaaaacaaaagggagttcaaaaaagaatgcggaccagaatgcccttcctgtacgttcccacaagcccggagtcaaaaatgccagttttgaaagatctccgc
>NC_017304.1:2660487
atctccagcacacggtcttttccgtcataacttcccttattgtacaaagccgccatttgcctggtgaaagaaagactcttgtcaacttcattgccggtttctttgtcaattccccaactggcatcagccatttgttcaaatacttccttaggatacaaaagttcattcagcttgcttcttgtctcatttgaaatacctgttgatatatattctctgccggcttttcttactatatcgaggtattcgtccgttctttttttcaattccggagcacgaaacagttctccctgaccgcagaaaattgtctcataattgcctttgccacaaatatagtcaaacatactttttacactttcataatttttttcggcggaataaaacccacaggtggaaattaaaatgtatcttttgccgctcatatcatatcttgaagggtgacttccgcttcccataccgtcttctcgctccgtcataaagggaaggttcattggaagctgtct
>NC_017304.1:2666689
aaaattacaggagaaacaaattcatagttaaaacttaattgcgcacaaaggcgtgtgttttattgatgcctcaataaaatacacgccttcaatttttttaaggaggaatgctttatgaatactacaatgatagttgacaccctttgggtagtatttgcagccctacttgtattctttatgaatcttggtttcgcagcggtcgaatcaggttttgcaagatcaaaaaatacggtaaacatcctgtcaaagaactttattgtttttgcagtttcctcgctgggcttcatgctgcttggctggggactgatgttcggcggagacaatccgattatcggcacaaaggaactgtttatcctgggtggttccgatctcggcttctacaaagacactttgacgtcgaccgtacccttctggggaaaattcttcttccagcttgttttctgtggtactgcagcaaccattgtatccggtgcagtggcagaacgtataaaatatatatc
>NC_017304.1:2668508
aaatcagaaccggcgaagaaggatacgatgcactgcaggatgaagagtaatgaaatgaataatgaattaaaatggaatgaaagcaaaaaacatttaagcagggaacataacaggccaaccctaatatgttccctgcttttttgctgtgttattattccgtctttaatcactcctagtccagttcaaccgctcctgtataaagctgataatatcttccgcccatcccaaggagttcttcatgggttccctgttctataatttcaccgtgttccagcactataatcagatctgcgtttcgcacggtggacagtctgtgcgcgattacaaaagtagtccggtttttcatcaacctgtccataccacgctcaatgtatttttcggtcctcgtgtcaaccgaactggtggcttcgtccagtatcagaatgggagcttttgatatggcagcccgcgcaatattgagaagttgccgttcaccctggctcaaattcgctccgtcccca
>NC_017304.1:2672868
ccatatttttatccatatttcctacttcccacatctccttccaataaagccattattagcttgttaaccattatgatgttaattattaactagttaacgtttatctattatagcacccgttctgatcaatgtcaattatggatttactcttttataaaaagcattccggtttattatattttaatttgatgcgactttactatatttatggtttaaaagtagtataatatgggtatgaataaaagaatgaacagaagtttcacatcaaatcaaaagaggaggatagattatggcaagttttgcaaatcctttcgcaggcaatgtcccaaggaaattgacaaaagaagaattgattcaggcaataaggcttaatattgcgggagagcttgaagccatttttgtttacgatgctcatgtacaagctaccgatgaccctgttgcaaaaaaagtgattgcagacataagggatgaggaaaaagctcatgtgggagaattaatga
>NC_017304.1:2682669
ccttttgcaccatgtcaaggtttagtacgtaatctactttgtcaaacgactccctcaaaggtttttttgcagtttcccagcctttaccgtctgtgatccaaataaagccatgttccggtgtctcttttttgataaagctaaacagggtcgtaaactctccggctacggactttagtttcgaaccgccgccaccgtaataatttgtttcaacaagatacagtttatgaccgttgtctattgcaaaatcaaacgaacgttccgatttgtccacagaaacattatatccaaaagatgttttaattttgtgcgaggtagcttgagaaagataccggtaattattcatagaacaaatttttttgacaaacagctcggttatcatctccatggccgtaccgctacgatttttcctggcattggtatcaaggcctacttcaacaccaattgcataatcaacaacactttttatgtttttcttttcaaacatggcaagaagcccggtt
>NC_017304.1:2690594
ttgacatcaatgttacacagcacctttgttgagtattgcaaatgttgaaggcgaaagggaaatatgttacaatcagcaaggaaaaaatctattttaaaaggtgacacggatgaaacagcaacggcagtatcccaaaattatgatatcccgtaaggcggagcgcagcgtaaaagacggacatccatggatatacggagaagaaattctcaaaacagagggcgaactccaaaacggcggtctggtggatgtgtttgccggaaacgcctttatggggacaggtttttacaatagtgtcagcaagattaccgttcgacttatttcacgcaacgccaatgatgtatttgacgcccgcttttggcgccgccgggtggaatatgccgttcgctaccggaaaaccgtcatacccggtgcagactttgcctgttgccgcctgattcacggtgaggctgaccatatgccgggtctgacagtggaccgctatggaagccttttgtccgtac
>NC_017304.1:2696541
ttttctccggctgcccatttgacatattttttgttctacctgtttttctatcgcagattttcacatatccactgcccgtcaaaatttattgccgcgcagctcaggagccacggatacaaagcacggttgcacgtcatctcaaacggcgtccatccggcattttgtgctcccgcaaagcccagggaacatactttcaaaccaattaagatacttatgattggcaggctttctcccgaaaaaaggcaggatgttctgattcgtgccgtcatgaaatcccgttatgccgatcgtattcagctgtattttgccggaagcggcccctgggagaagaaactttgccatcttggaaacaaactccccaatcctcctgtgtttgggtattacaatcgtgacgagctgattaagctcatacacgaatgcgacttgtatgtacacgcctcagatgcggaaattgaaggcatctcattaattgaggcgttcgcatgcgggctggttccgat
>NC_017304.1:2698983
aaactaccatggctattacagctgatgaaaaacgtttactcaatttaatcctctccttttattggtatttctattagcaaaattatgcatgctttaatatgtatcggcatatatcgattttatctatataataaaatgtaaattttttatgtagcccaaaagcaaaaaacactggagcttttttaacagttacaactttacataccgtctcatataatgatttaagccggacgttttgagtgaaaaaagaacatatcatccaaaaaatcaggcttgattcggtaattcaagcctgatttcttacaacattaacatattttcttccggtaaagacatagaatatcgcatatacaattataaatacgccaatacttataattgtcggcaatgtcaaactataactcataaggtcacttaatactgaaatggcaactgtgctgtggattatccccactatcagcggcaacaggaaaaacacacccacctgttttgatacggac
>NC_017304.1:2706538
acaggggtgagggaatggcagtaacaaaatcttgccatgaaaagaaagtaagctccccaggccatgcttcagttacattgaagcctgactgagaatacggctcctcataatacctgttatttcttttacacagtcagcatcacgtattctcgcttcactgcttgcggtattcccggagtttatattactaatagcaagagcatgttccaatcggttttgcagcgcacccagccgagaacgaaatcgggaaacaatacttattcctgtatcgaactgttcgatagccgacgaaggctgattaataaggttaactgttgaaattgatagagttcatgattaatcccatattatcagtcactaaagaaatggggttgtacctatgcacatcgggtatgatgttcataatcatacaggcaaccacgacagcacctgttatgatcaggtatccataaccgcttcttgttaatgtggctgaaaataataacgccgccggtaaaaac
>NC_017304.1:2711583
ggttaatgcactaaagagattacacatatgctgatatatagcagcttgtaatgtcattttggcttctttcgatttaccaatcatttgataggccgaagcaagaatcgtttcactggaaatgattttttttcttgttccctccaaaagctcaattacttcgttcggatttcccatcatcaacgcgcagcatgcctccatacataaggaaagttgcacaagctcggcatcatcactttctgtttttacccgaacaaacagctctttggcttccgaaagcacagaaagggttttttccttgtctcccgattccgtgctgttgtttacaagcagcaatccaatgtggaataacaggtaaaagcaggagaaatactttttagcaatttcgcggcaagaattcaatacttcatcaaaaggtttggaagcaaaatcggcagataatttcacgtacagtttacggatatcctctttactcatttgaggttcataacccatgagctcat
>NC_017304.1:2721408
agtgtactttcgccaaaagataatgaataccaagattcatcgaaatagcattttttagaaactcaaattatgtatgccctgtattatttttcatattaatatggaacataaggcaaaatcgcccatgtaacatcatgagcggaaatatttctgcgttccaagtacttgtatccaacggttgcttgtccacatgggtactttttgcaatcaaagcaagttttaagctgttcggaaagcaagttttaagctgttcggtatgtaaacattttaacggctcacacaactcatttccttcacgacgacaatgacaaccggtagtatcacaaccggtgcatcgcatatcccaggaagatacgccatacacggcattttcttttggaaatggcttgcggttcggctttttcttaataagtatcagctttttgacagcttccagagtttttaaatcatctactcgaattaacagccatttaccatcgtgcagggtgcgttcacgttca
>NC_017304.1:2725165
aattatttaatagcagcaattacagagaatttatgataagaatacaaacatttcacctctgaaaaattacatttatataacatctcaatctctgtttcaaccgagcactccttatctaattttctgcgttctttccacagttcgatatcccgatccgtcaatccgctgttatataattgcttttcccaatatgaatcaaaccacttattcatattagatgttcctgcacaaaactgatcataattaacgaacactccacctagcggcagcttattgtaaatgttcctgaacaattcttctttttgcatatcctccagatggtgaattgataatgctgatataatagcatcaaaatttccctccggaaggtcctttgaataatctaatattttatgctgtattctgtcaatccccgcaaatctttttcttgagatttccagcatttcatcggcaatatcaactaatacatattccgctgacgggcattctttataccaata
>NC_017304.1:2727833
caacatcatagaaatctaacccaagtctttccagtcccctgttttgcctaaagctgtataatttagtgtataatattgaccctctccgacccacattacaggtgcagccatgcgtaaccgttcatctacacttattgaattatctttaagttctttggctactaatgtattgcgaattttacacagaaaaacctcggcgtcatgcagcagtacggattgctgaacttcaagctcaaatacccacggactgttctttaataccggaacattcaataccgcaccacgttcgacttcaattggaatgttcattttcccgctattatatccttccgtgttgcccaaataatccgcaagatgcagcaaggattcgctgacaaggttggcagaaaacactttgtttgcccggatacgatctttcgttaatttttcaccggcaatgcaagccataacccccaattcgccactccaacaataactaaaccagcaaaacaaaccaaagt
>NC_017304.1:2728089
aataccggaacattcaataccgcaccacgttcgacttcaattggaatgttcattttcccgctattatatccttccgtgttgcccaaataatccgcaagatgcagcaaggattcgctgacaaggttggcagaaaacactttgtttgcccggatacgatctttcgttaatttttcaccggcaatgcaagccataacccccaattcgccactccaacaataactaaaccagcaaaacaaaccaaagttcggtgttccgtcctctttatatgtaccatacagaaacaatgtttgcggacataatttattctccggaccgatagatattttttccattattcttatactccttcatttttaagatttttgatgattcgtctgagttggttcttaaaaccgatgatttcatcatccgtggaaccatcataaaatatttaaaacaccatatacttttttgtcttatcaagatgggctgttcatccatttgaacagtattcatctaaa
>NC_017304.1:2731333
ccttacccatatatccggtgcaaaagaaccttttatcacctcccaaattggggtatccagcaaactcataccatcactcctttacgatgatttataacgttgaaattattaaataccactaccgttttcaaattccgttatccgctgaaattcggtaaataccttagtgaacagggctccagtacggctaagggggttgttaaaaatttcccgaacggttcccacttcaatgattttaccgtcttccagaacagccatccgatcacaggtatatcgaatggcatccagttcgtgggtaatcattaaaatggtaataccggtagttcgattaatttctttaagtaaatccagaatttgcagagtagtctgaggatcaagggcagaggttgcttcatcgcttatcaaaagattcggacggctaaccaatgcccgggcaattcctacacgttgcttttgacctccggataatcctcccgggtaagcattcagcttatcggaca
>NC_017304.1:2732704
agaaatttatcttattaaatgtagaacatcaaggcattataatccttatgcttttctgcctctgcaaccaggtctgcaattgtaattgtactgagagtttgtttgatgtttttatccaaaacatcaaaaaccgatgaccggagggcttgttcaatatcgggggctttatcggaaactgtttcctgtgtttgctcaaataacgatacttcgacggacagcaatacatccaatacggttatttggcttggtgttcttgttaattgatacccgccctgagcacctttggtggaactaacgatttttgccttttttaacgaggagaatacctgctccaaaaagattttagatattcccagtttttcagaaatgctaattacagtaatatattctccgttgttatattgctgtgccatactgataaccgctgccagggcatatcgtccttttgccgatattctcatccttatcactcatttcatatataaatagtacgtaataat
>NC_017304.1:2738247
acctgtttgtgaaagaagaatatcgaggtaagggtattggtaaagcacttatgaaacagcttgcaaagaaagctttgcaaatgggtgcgaaacgtcttgactggtatgtacttgaggacaataaaagcggctcaaggttttataagcatctgggggcagttccccttttagaccggcgtacatatcgaatgagtgaaaaaagtttggaatctttagcgaacggagtgatgacaaatgtcaaaaataaatttatcccttccggaagtacagataagggaaattcgtattaattcaataacgggttatcagggagatgctaaggaactggtagaagcccgcgaattcggtctgaaggataaagaacgttcctttagccaatgcctgggctgtgctacctcaaaagcggcctgtatgactgtgttaattcaggacgctgcagtcatcagccatggaccggtgggctgtgcttcctgtctgcatgaatttgcctttacctatcg
>NC_017304.1:2743844
aaggagcgggaggaatcctgtcattcggtttcaaagggacaacggctcaaagggaaactttcttgaactcagtgaaactctttcattatcatgtcaatattggggatgcccgcagcctgattgtaaattctccgcaaaccacccatagtgaactggagcctgatgagaaaaaatttgccgatattccggaaaacttaattcgcatatcggcaggactggaagatccggcagatttaatagctgatttggaacaggcgtttgaaaaggcatatatataatttcgtaaaggggtgtgttttatcatgaaaggttttataaaattgatcagtgcagtcgctctgttttccatttttataggcttgttttccggatgtggcaggacgaatacgggaggtacccaggacaacgggaaaacggggacatcttcagcagaatacaaatacggaaaaattgatattcccggtaaagacggttcactttgcggtgcacctatctatatt
>NC_017304.1:2748582
aattgatcggaacgtctgccgtccggtgtccctctggaatccttggaatgccgtagttctcggtaccgaccgtggcagagacatatttgaaaatctcaaggatgtcaaaatcaatattcacacccatgtgctgcactatgccggcagccagggaccatacagaatattgattttcaaacagcggcttgtttataaggtcgccaaaaaagtacctcttgccgtttttcgcctgtatgaccgtaaacacctgttcttcactcagtcctctgatctcaacgaattctttcctcaggctcgcctggcatgaataacccgcaagggctcccagtgcgcatataagagtctcaatatgtacacctcttgaatccctgacagcattcaataaagtgttgaaaatttctttagcacccagtttggcgcctatcaacgggtcttcctttctcctctcattaatctggcggaaaaacatatcatctattctttcgtaatcactcccgctc
>NC_017304.1:2765495
ccaatgggttgtctttttctgactctacacgcttaagcaattctcctgtacctgctgttaccaattcaactttgattccggtttctttttcaaactctgaaatcacagctttatttaattcttcacttcttgccgtatatactactaatacattctcttcgttattattgttgttattattattgttgttgtttgtttcttgatttttagttgttgggtcttgtttagtcgtttctgtctttgaacccgaacatgcagtcacagaaattgccattagggctgctaatataagtgccaaccaactttttttaattttcatgcacttcgtcctcctaagacttattttttgttgttttatttccttatgttttaatattactgctaaaaaaggtacaaataaatcctactatcaaacaaaaaggtgcaaaataaaaaagggaaatattgtatgttgtgatttttaaaaaaaagccgttatcttatatgtcagctcacatcta
>NC_017304.1:2766381
tctgcctgcatttatctcagcgtttttacaggataaaaagctgacacgggaagaagctgaatatcttcagaaactcatagacgatgctaaggaggatgaataaatgaccaagttatttgaactgttcctgcaaaacagctttaccggtataatttttatattggtaatattaataataaggcagcttaccaaaaacttttcaaaaagatacgttactgttctttggattctgctgcttgcagaactgttgtttactccgctggtcacaggtccgtttcatacaatacgaaatgtcgcaatccttaattttaatgatggcgtctatgacagctccgaaagtttagggcaaaatcaaataaactacaataactctgatacatataaacaaatagaaggagttaattcaaccggtaacagtaatttaagccttgcacgcaagatacaggaaaacaggattgataaagacaatttgactgaaaataatatcacatcttcaaata
>NC_017304.1:2773074
gtaaataagtctgagtcatgcagccattcatatgaaacattgaattcaaaaggaaagacctggggtaccgaagatagctctgctatttcatagtaggctctttcccttaagtgaagaatggccaataacaacacctgtatggtttttacatcggtaaccgggtacttttttattcgatatacaccaaccttctcattttctatagctccaatttgtttcaaggtttgtaatatcttatcgatggaatggaacagagtagcacgttccccccatatttcaaacagcttttctttaagccaggatgcgtaaatgtatcctggatgctagtaagtttgcctattaaagcacatacatcacagaatacagggtaagcaaccaacatcatgctccaatgcaatgctagtttattcgacttgtcatccttataagcttctaaagcttgccgttttaaagttgaaagtgcatcaggaatcttcacccatatattcgtaagaatttct
>NC_017304.1:2787541
cccgcaccttgcccttatctgtgtatattccgccttactgccatccttttttaaatacagcctacgcctatatatctcatcggcaagttcagcagcatgcatcgttttgttttctgcctctgataagacaattttcatagcttcatgaagcgtaaaattaggcatttcttgcatgccaattcctgtatcagctaaattattttcatcgtattttaagactatataaaccggcttattatctttaagcagaacaacttttccgtttttatcaacaacagagaatacatggtctatattggttttcaatgaatcataaggaattaaactatctattttaatatccacgattaaccacctcataacatgctctgtatacctatgctttatttggataacctgatttttgcttgaatttttaatttttctttgtcagaagataagtttaaaatatgcattttcctatgacaatttggacatagtgcaacagtgttttcaatagt
>NC_017304.1:2788228
tcactttcattttgctctgcacgttcttttaactcattcagtgttaatttttcagctaccttttctttttccttaatgtatttaataaaggattcttcgggaatagcctgtgaaccggtttgtaacttcaaagggaacatccatacttttcttggaaccccatcttcacctttttgtatttcctgataaggcttacctgccaaagatacaaggccacgatatatgtattctgtaggtaccagtacttcgaacagatgaacttctacaccatttctatcagattctgctagtgttttattttgcataaaattcaaatcttggtccccatttttacccatacccgtataatgcaaaacatctccaaaccatttatcttcatacaggccttttgtatgatcagatattataactagggaattggttgcttttgaccggcgcattccccccatatttccgcacttaaattcagctataatatctgaatgggttacaacttgtcc
>NC_017304.1:2800979
caaagcatctacgtccgaagctgcatccccaccgtttgcatgtaaagacgacttaaaatacaacagcaaatcgtctactgtaagctgtgagtccgtttccagaaaccagtcatcaaagcctccggcatagtagtaggtatttgcatgcatccccataataatgtttgcagtacactcccggttcagttctccggaaaaggaacgcacaggtgacacccaggttgccccgtcgctgcgatcgcatatgatgttctgtacctttttgttgtttacttcaatgatggaagcgataaaataccagccgccgtttttcaaggtaatggtagctgtttcactctggtcgtagattagtgtgccggaggagttatacaacataagcctaagtctcccttgataaagtgaaacataaaaaattggctgacctggtccttggcgggtattgaatatgggtatatatgtctggccgaccgaataggtggtaggattaatccaacctccta
>NC_017304.1:2803548
ggagcagatctttgactgctgagataatagcaccggttgcctccggcagggctgccacgatattctctaaaaccggcacgatatttttaacaacagcctgaaaggcatccacaagattttgtgttaggttcgtcatatcagcgttcgcattgccaagtcctgctataaacgaactcagggaggcttgtaaaagaccaatagaaccgctgatagtctgggtagactctcttgcgaagttgccagcatactgttcggttttttctaaaaacatctgcattgcgatctcagccttttcggcattggttgcgctattccaagcaaagtccagcccttttgcaagagcataagcttcaatggtggtggcgttcatggcaacacccagattatccatcatggtgaagttacccttggcagcaccagcaatggattccatagcagtctgcatgtcaatgcccataaccgaagccatgtccgccgctcgctgcatggccttctcggta
>NC_017304.1:2809575
gcagaaggccatctacattgaatttgacaaagtatgcccgcttctctgatggtaaaagcagcgctttttggagagcctgttcccaacgcaccacccacgggtcaagcgtgtatttaacaaattccagagattgctgttcgatgtttgaaaagcttgacttttcaagatctccaaccatatggggaggtactcggaatatccgagcaatttcatttatctgaaactttcttgtctctaaaaactgtgcctgttcgggtggaatgccgattggttgaaacttcattccctcttccagaactgcaatgcgatgagcattggcacttccttgataaacagcgttccagctttctcgcacctttgccggatcctttaatacgccaggatgttccagaacgccacccggatttgctccgttggcaaaaaaggatgcaccatactcctcacaggcaatagccatgcctatggcgttcttggccatagcaataggggagtatccgatc
>NC_017304.1:2810354
tttggttcgtcatggagtaaataatagagcgggtgggtcaacgctttttctttgccaccgtcttctttatagcggtacacatgaagcggaagcccggcgatggcttctgcaagtatccttacacaggcatacactgcagttgtctgcatagcagtccgctcattgacagcttttccgctggatgtgccgccgaagaaaaagctatatgcattaccgaacaggctgtttttcggcttatcccttgctttgaacaaacgggaaaatacactcatataatcaacagccccctttcatcataaattgatccgttgcgttcatccccgtcatgccttaacgcgcggtcaagcgccataattaacgctaccgcaccatctattctctcggtggatttttctttatccggcttaatgtttccggcgggatcggttttgacatagatattgtccatcatccaccgcagtactggattaccaccatgggcgatgcgttcttccaatgtc
>NC_017304.1:2824444
ttttattggtcacccacgatgaaaaggtagccctctcctgtgaaagggttatgttcatggttgacggcacactgcatgaaaggaaggatttacgatgatcatttctgaactggctaaaaacagtattaaaaatcgcagacattcatcggctgttttttattctgttcttgttgcggtgattatactgggaacattgctctttatctacagtgaactggaactggcacaacgtaactaccatcagaaaatgttcggtgattatcatgctgtattgtacgacatcaatgaagaggaatacaagcaattgcaggaaaatgcgaacattaaagcactggagcctactaaggttatccggataaaaaatgctccttttcagcgtccaaatgcagatctctatctgcaaagccctatgcttttttactcctgttccggctttattgagtcccagttattagagggcagtttgccacaacagagcaatgaaatcctggtctcagaaa
>NC_017304.1:2827261
gctcttcccgggcaatccccggaccggaatccctaaccttaatgctttgaaaaacagcattttgttgaagtgaaatgtaaactttggatccctgcggagaaacctccacggcatttttcaccacattgatcagagcctgcaaaagccagacacggtcagcttcaatagtaaaatcatcacctgagacttcaatacttatagatttctgtctcatcaagtactcaaggctcatctcagcttcaatcaccagttcttttgccatgaagaaagccttgtttaaatcgaccgccccggcatccaaagacgaaagttttaaaagcaggtcgctgaactcataaaggcgttcgacttcctggcgcaggcgttcttgatattccattggatggtccggatcggcttctagcaaatccaaaagaagaagtactgctgttaaagcagttttgatctgatgggtgatatcctccatgttgcgttttagttgctctttagctctgaccgct
>NC_017304.1:2832968
cttcaaaccaatcaacaactttgttatataaccaagtacctgctgctattactgtaccacctataattactactccagcagcagtaatcactacttccccaactcctggaatccaccatgtacctgcaataagaactcctgttgcgctttgcacacctacacttcttattgctctattattcttaatagtatcgtttttaaattcagttatatctacttctactgcagtattaagaagtttgacaaactgttcttgtgtataataaacatcattaatatatacaccatcatcagtaataacaatattacatttattagtacttgtatttttagaacttaattcagtttcacttgcaaacgctgaaatacttatattagataccatcaatatcataagtataaaactaataatttttcttgtcaattttttcatgatttaatcaccccttaaacttttccttagataattctatcaaatctataaacaagcttgtttacaa
>NC_017304.1:2836971
ttctatatcccttacctcaattgaatatgccttgccctgcctcaatcaaaccaccttcttcttgtttcttatcaaaaccgaaataaaatacggggcaccaaacattgatgtcagcacgcccactggaatttccgccgtgggaatcctggatattgtgtcacacagtaccagaaacattccccctcctattgccgaaaagggaagaaccaccctgttgtccgaacgggatatcagtcttaccgtatgcggaacaatcagtcccacaaaaccaataacgccgcttaccgccacacaggccgcaacaacaaccgagcaaactacaagcagcagcttttttaccttctccacctcaacaccaagacttcttgcctcatcctctccgacggcaattatgttaagctccctggcaaaaacgcaaacaacaactatgcctgccacaaccaggggagcaagtatcagcacctgcctccaggaggtaaaggctatgcttcccatcatcc
>NC_017304.1:2839324
agtggcaataatctgaagagtctccccatcacagcggcgggaccgtgcaggaatctcacctgcttcccttttaatcggcataaaaatatgcacgaacctgcaaaccactatattcaattttctaaaatattctatcacaaataatttttgaggtcaatatccctgttgcaatttttaccattattttctgccatttttttgcaaaaactcaattactctacctttgttccgcattcggaacagaattttgttcccggtgaaagcttcgcaccgcagttgttgcacactacctcctgcttttctccgcattcaggacagaactttgctcctttgctgatctcatgattgcatttaatacacctgtccttctcttccacaagagacttgccgcagtttggacagaattttgtcccggcgggcacaccggttttacacgaaggacacaccacactctgctgcggaggctgcacctgaggctgtggctgaggctgatagtattg
>NC_017304.1:2844180
cgcttctcttgccggaatcacgaatttgcccggcaaatatgatccttttaccgaaaaagggagagaaaacaatatcaagcgccagagaatcatattaaaagaaatgctggatcagggatatataaccgaagctgaataccagaaggccataaatgaagaactgaaattcgccgaatcaaacaagcgtacagcggaaaacgccagcaatcagccctactttatagatcaggttgtaaaagacgtaaaaagggatcttatggcacagggttattcggaagaagtggccataagaatgatttataacggtggactccaaatatataccacaatggatcctgatattcaaaaagcaatggacgaagtgtttacggatgaaaaatatttcacaaaagtaaacaaaaagacaagccagactccccaggcagccatggtaataatggaccccaacggttatgtcagagccctgtacggaggctctggggaaaaaataggcgcacctc
>NC_017304.1:2852079
cctgccaaaatgtcataaacaatattcggattatcaccgttggcaagaaccatgtttatacctgccaaagtggcaatctttgcagcggaaagcttggtaaccatgcccccggtgccccttgagcttccaactcctcccgcacatttctcaagctcaggtgttattttctcaatcaccgaaataagttttgaacactcattggctctcgggtcacagtcataaaatccgtcaatatccgataaaattatcaacaaatccgcattaaccaaagtcgcaacgattgccgacaacgtgtcgttgtccccaaacacgtggtttgtttcggattctatttcatcaacggccaccgagtcgttttcattaactataggaattattctcatttcaagcaaagtctcaaaagtgtttattacattggtcttacccgtgggattttcaaccacgtcacgggttaaaagaatctgtcccactgtatgaccgtattccaagaacaatttact
>NC_017304.1:2858118
aagcaagatttcttacattctggtaaggaataattactccatgcttgccgttaagtccacgggctttgcaaagctcgaagaatccttctattttctcattaaccccgccaataggttgaatttctcctttctggttaaccgaacccgttaccgcaatgctctgttttatgggaacctccgccaggcttgacagaatcgcatagagctccgcgcttgatgcactgtcgccgtcaactccgctgtacagctgttcgaagcacaggcttgcagtcagagacagcggtatatcctgggcatatttttgaccaatgtacccgctcaatatcagaaccccttttgtatgggatgtcccgctcatttcaacttccctttcaatatttactattcctttttcacccataaaggtgtttgcggttatcctcgtgggctttccgaagcaatagtctccaatatcaagtacggtaaggccgtttatctgtcccactgcctcgccttcggta
>NC_017304.1:2862306
gaccttatgtcaaagggatgaccgtcatagatggcaatgtccgcatccttccccacttctatgcttcccacccggtcggctattcctgtaagttcggcggcatttatggtaactgccctgagggcctccatttcgtccataccctctcttaccgccatagccgcacacagtatcaaatactgtatcggagtacatggatggtccgtcattatggccaccttgactcccgccttcgccaaaattccaggtgttttcaaactgaggttccgaagctccacttttgacctgtcggtaagtgacggccccacaattgccgaaactccttcatctgcaagaatgtcctttataagatggccttcggtgcaatgctctattgtaagccttagcccaaattcctttgctatccttatggcggtaaggatgtcatccgccctgtgcgcatgtgcttttatcggaatttccctgtttaaaaccttcagcagagcttccattttcatatc
>NC_017304.1:2863511
ttcagaatattttattttattattttattatattgctgctgtaattacaatagtgtaagatgtgagctaagatgagtacttttgataggtatttttttcggtgtgaggtttcttatgggctgtcagaagtaaatttgccaattatcattgtcagttacaattgtcaattatcactgccaattatccggcagcatcaaatctttcgaattatccgacaacaaacaaatcagttagccgcgaaagtaacagaacacttttcacccttttcatttgtatagtttacaataataccattatcagtagcctgtataactccgtcatatttgtaatttttctgattgttcagggtataagtaaagcatgccttatcctctttcagtccaattaccgttccgtttaaaacagcttcagtgccttctgatgattgaactgccaaatccacagaatactcaaaaccttgtttttcaatttttaaaaaataattctgaggttctttggat
>NC_017304.1:2875173
ctccgcaagtctgtcctcaaccatgctctgtacagcccttcttaacggccttgctccgtacacaggatcaaatcctttctttgcaagaagagcttttgcttcgtccgacacctcaatttcaattgaattctgtttaagtctttccgcaagattgtctatcataagtcctactatctgctttaagtgttcttcctcaagaggatggaacacgattatttcatctattctgtttaagaactcgggtctgaagttctttttgagctcattcataacgttgttcttcatgtcttcatagctcttctttttatcctgggcgaccggagcaaatcccagctgctttggctcggttataagccttgcaccaatgtttgatgtcatgataattaccgtgtttctaaagtccaccaccctgccctgggaatccgtcagtcttccgtcttcaagaatttgaagcagaatattgaatatgtccggatgtgccttttcaatttcgtcaaaca
>NC_017304.1:2881116
cgattatttctcccatatagctttcaggaacataaacctccacatggtaaataggctccaaaagaaccggagacgcctgctccatacctttcttgtaagcaatatttgcggctattttaaaggccatttccgatgaatccacagagtgatatgatccgtccaccagcgttgccttaaggaatactaccggataacccgccagcacgccttttcggatactttcctgcaaccctttctcaaccgccgggatatactgcttcggtaccgcacctccgaatattttttcatcgaaggtcagttcttccttgtcgccgggttcaaattctatccaaacatgaccatattgcccgtgaccgccggactgtttcttgtgctttccttccactttgacttttttcttaattgtttcacgatatggtatttttgggggagccagttcaaccgacacgccaaattttgttttgagtttgctcactattacatccaaatgaatttcgccc
>NC_017304.1:2889045
aaaaacgtaaaattcaacatcagaaaaaaagaaagagtattcattctaggtcccaacggatgcggaaagtccacccttctgaaaatacttaccggcaaaattgacgactatgaaggaagcttccggtacgggcacaatgtaaatccaggttattacgaccaggagcaggaagggttaaacccgaacaatacagtaattgatgaggtttggagtgccgacgaaaagcttacccagacagaaatcagaaatgttctggcaatgtttttgtttaaaggggaagatgtcttaaagccggtttcgactttaagcggcggtgaaaaaagccggatttcccttattaaattgatgctttccgaagccaacttccttataatggacgagcccacaaaccatcttgatataaactcgagggaagtccttgaaagtgcccttgcggattatgacggtactttgctcattgtatcccatgacagatactttatagacaaacttgcaacacg
>NC_017304.1:2891495
tgcccgaagcctcagatccaaaattcagctggcctgggaactcggcataaagggcgttgctttgtggagacttgggatggaagacccaaacatctggccaatgcttcgaaatgaagtggtggtaaggaagttttaagaaattaaattattttaataaatttacctccatttaaacatatttctttttttctccgcacaccggacaaccttgaagcgccaggggaacctcaagcccgcatgtgttcataagttctttgtccgcaagaatttcggatgtcagtccgtccgccgctactttgccttgctttaatacaatagttctttcgcatatttcaagcaccatgtccaaatcatggctggtaattatcttggtatgttcaaaatttttaagaagctccattacccttcgcctggatctggggtcaagacttgaagtgggctcatccataacaagtatgtccggctgcattgacaaaaccgttgcaattgccgcagcccgc
>NC_017304.1:2893385
gacaatacctgaaacactggtccccaaatttgcattaggccaagctttcccggcatcttcattatctgaagcttcccggctttcactatatcttgctttaaaatcataatccggtaaaaaagcggttttctgctgtatctgcgacaatgtttcataaatttcgccctggacttccaattcagctgttcctgctgtcttttcaacagaccattcaagaccgtcaggagccgatgatgcaaaccaggaaagaacacccccgacaattatggcggcaactgagaacacagccaaaagcttttttacagatataccgtcctgtacttttccttcgtccgctccttcaaacaattcaggtcttgttctccagacgaaaatgacaaccgccgccgttacaagaccttcaactactccgattgcaagatgtataggctgcatcagcaatacaaagcttccgaaaggcagctccgtttttcctgacaaaagcgtctcgattacaacac
>NC_017304.1:2895590
cctgacttcgttggttactatggcaaaagagatggatataagcggaaacttcattacctgtccctgcctgttgctggtaacaatatatcccctttttaaatcttcctcgcaataaagggattttgattttatgtcaaattcttcaattattccttttactatatcctcggctttatccggagtcgacactattataaagtcatcccctccgacatggcctatgaagtcgttctggtttccataactacgaacattatcaacaataatatcggcagtaagctttatagccctgtccccacttgcaaagccgtatacgtcattgtacgccttgaagttgtcaaggtcggcgtaaataaccgcaaaaagctgttttgtagctatcctttggttaatttcactctgtatctcaatattgccctgaagcccggtcaatggatttgcccaccggtttctgtctatgcgcctcagcgtgtttcgaactctgctcacaagctctctgg
>NC_017304.1:2897003
tcgttgacaattccgttcctgcaacttttacattgaatcctgattttatttttgattccgattccggcggataatcaaaatcaaccgaaatataacctgatacagtggttttatcagtactatcgttgttaacgcttaacactaaggttctggtgttgtcactggtataaatctcttcctcatctgctacaactgtaaaatacagtatttccgtttctttgtccgcacaaagtatctttttgtcaaactgatattcatacttcactatatcgtctgtgctgtcaataacctttgtgtctatcacttcaccgtcttcactgccctttgttacctttaaagttgctcctgtaggcacatggcttaagtttataatattggcagtgacatattcaatgtctccctcactgtatatctcaagctgcaaagaaatatcggtatagccaattgtaaactgtttaacattgtcatctgtgttgtattcttcgccctctacggtagaa
>NC_017304.1:2905965
tcttatctatttccttaaagccttgcggcaagctataagcaagaagctcaccgggtatattgtcgccaaactcaatgctggtataggttaccctgtattgaattgcattcatcatagcactctctttttgaagcggcagattcgtctccttgtcaatccatattttgtaggattcccctcctctgggcagtacctcaaatacagaggtttctcttcccgcaaccatctcttctcccacggctttgatttgttcggcatttttggcatcttttatttcattgccaagttccaaggtgaatttgtatggatcggggaatgatggaaagatgtatacttgttcttcagcaggactcacctgccactttttttcgccgttgtttacggttatcaagcctttctgaaagccctgaagctcttttacatagtagcgtccctcgctgtccgcccaaacctcccgcattgcctgcaaagtctcttctccattgagattggtttcaaca
>NC_017304.1:2909700
ttaaataagcttacagcactttcgggaccgaagggtatgagcaattttaatataagcacaatccatataagataatgccactttgggcttaatctgttttttaacaggttctttattaaaatcagcgcaatacctacaacagtgccataaagagaagttacccacacaacattaaaaatgctttccatctctattcctcctcatccagcaactgcttcaggaattccaaatcttttctagaaagtttttgttctttaacaaaacttgcaagcataaggctaacagaaccattgtacagtttttgtaaaaaggatttattggcatagcttttatattgctcttcagaaactatcggataatagacaaaagacttgttgtttattttttcagcgcccactgctcctttattaacaaggcgtgttattaaagtttgaattgtttttggcttccattcggtagtttcggtaagtctttcaacaatctgagaactggtggccttt
>NC_017304.1:2910389
acttaacgggatttgggcattcaacttttcaacaaccggctcatctctaaattacaacttttttaacgttgatatttttcaatgcttgtacactttctttttttaaaccgtttttacagttttatactgccaaaaacatttagttctgattttcataaccaaaaatagtgtttatttttactaatagaggatatttctaatcagttttagaatactttccagcctatcactgctgtttccgagaatccgaacaacaaagccatacttctttgttttgctcaatccgaactggacatcctccatggccgtaagcattacacaaagtttatcaataagttcatcgcttatctgcttacaaaaaaaacccattgacgcctgatgtgtaaaaccttcaaaaaatccgattccttcaagattctgcacttttggaaaaaggaactgattttcaagaaaaatcagttccccgccgtaataaatctttatcccgctgtgatattccc
>NC_017304.1:2918910
tatactccggctatgcaaagggcagccagcaggattataaaaagccttttgtaggggagctgaatatttccaaaaacaaccaccccaccgttcagccatcttggacttctcacatctacattgggtgcaccgaaaatgtttctggctaactgctgaagtataaggcttattccccatgtggccaataaactgtccaaagtcctgccgtacaggcgttttacaattgaaatctccagcaaataaccgacaaatcctgtaatcaggaacgaaagaggtattgccgcaataaaatacagatcgaaatatctttctcccaaaaatgatataaataagttttgcaccatatacgtggtataggcacctatcattatcatctcaccatgggccatgttgataattctcataagcccgaaggttattgccaatcccagggctgccagtaaaagcaccgagcttacgcttatcccgttaaaaatctgcagtaaataactatccatatt
>NC_017304.1:2925297
ctgagacccaaggcaaagacaaggtgaactaccatttcaataaaaatatatatttgacttctatagctgaatattttacaattagttaaaaatttttattgccgctaaaaaatatgcagcaatctccactatccaaacaaaaggaaaatccgtttggtccattaaccgtgaaccgaaaggagcgttttgccatggaaagcatgcttcttccaaagtattttgacatactgatagttgacgatatcccggaacatatagatgtagccgttcaggtacttagggacagcaatttcaaaatccgggttgcaacggacggaaataccgcgctgaagcttatatatcagcagaaaccggatcttattcttttagacatttacatgcccgaaatggacggatttgaactttgccggcttataaaaaatacacccgatttaaaaaatatccccgttatatttctcacatctttcagcgacgaagaaagtataagaaaaggttttgag
>NC_017304.1:2927255
ttacgcccaaccggagaatatgtggtataagtaccgtctttattaaagattgttatacctaatccccactcataaccatccggtatttccggatatgtacattcaatgtagtatttcccattttctttcacaaacctcaattgatctgctaacttcaataaaaactcctttaatttctcaaccttcattcttccgtatgggtcaacatctgtagcatcattaaatgctattccgtcataatattttactgttcctcctgtgggttcaggagaaggtactacatcaccgtccatatcaatatataccgtccttacgtttgcatcccattttacagtcgctcctaatgcttcactcacaaaccttacaggcacaaaagttctcgattcttttaataatgccactgtatccatttgcttttgttgtccgtttacttcataattcttatttcctatctgaaggaccacttttctttcgtttaatgttattgtcacttttttcgt
>NC_017304.1:2933923
aatttcattttctcctgcaagcttaaaagaaatatcccttgacaaagcatcatatggcaagttgattatctctaaattgttgaatgtctctacaagttcaatcgtggcacttgcaacattattttccaaatcatcttcttccggattggttccatcttcattgactataaattttacatctacgtcacaatccggcatagtaaaaacagcatagaatatatggtcgcctctttcgtcaccttccggaaaaacatttatttctccctgttcttcagttccgccgtctttgttgacgtattctacatctaattttctattctttacaggtgtgatttcccatctaaaattggtcttctgctcatttataaaagcagaattaattacagccgaaacaatgacagggtctccctttgctgcactttgaggtatagtttcaaaacggacagagaaatcccttggttcttttgctgaatagaatgtaaacttgatggggtagtcaa
>NC_017304.1:2937414
acaggtacaaatgtcctcgattcttttaataatgccactgtatccatttgcttctgttgtccgtttacttcatagtttttattccctatttgaagcactactttttttccgtttaacgttattgtcactttttttgtatttccgtcccaacttacattcgcacccagagcttctccaacaaatctgataggcacctgtgttcttgaattctcatcaataaacggctctgcatctggaaaatttatctttgttccatttaccactactcgaattggaagctcaattgctaatgttggcaatgataacaagcatgtaactattaatgccaatgttaatattcttgcaattcttttcatttcaatttcccctccatatgtgttacttacatgaaagttttgttttattcttattccttttcaaagaaatgcttgatttcatttattttttgaccattttcatcaacctcatatatatacacaccatccattaaccaaaacgca
>NC_017304.1:2938254
tttgtgtactctgtattgtgtttacccctgacgtaccagaaggttgattatttctttcaccatctccacaagctgataataatacacataacattatccctatcaatattgataatttttgtctattcattttttaacatccccttttcttaaaatttattttaatatcccttatataggataacatcgaactttatccttcttccatcctcggtccttaattcctttggcataaaaggttttgtagcaaacaaatattttattgaaattgaagattcaacgcgcatatatgtactgcattctgacaatttaaaagtattattgcttgaaacctttctcatatttacttgtatcaaatcagctatccttttcaactttacatccttgtttgtaaaaagtaaaaataaccttaaataatcagtatacttcatagagagaaaagaccctctaaggtttgttttcattacttctgaatcacttgtattgccaatagaatcaat
>NC_017304.1:2944786
aatttcattttctcctgcaagcttaaaagaaatatcccttgacaaagcatcatatggcaagttgattatctctaaattgttgaatgtctctacaagttcaatcgtggcacttgcaacattattttccaaatcatcttcttccggattggttccatcttcattgactataaattttacatctacgtcacaatccggcatagtaaaaacagcatagaatatatggtcgcctctttcgtcaccttccggaaaaacatttatttctccctgttcttcagttccgccgtctttgttgacgtattctacatctaattttctattctttacaggtgtgatttcccatctaaaattggtcttctgctcatttataaaagcagaattaattacagccgaaacaatgacagggtctccctttgctgcactttgaggtatagtttcaaaacggacagagaaatcccttggttcttttgctgaatagaatgtaaacttgatggggtagtcaa
>NC_017304.1:2948522
aatttcattttctcctgcaagcttaaaagaaatatcccttgacaaagcatcatatggcaagttgattatctctaaattgttgaatgtctctacaagttcaatcgtggcacttgcaacattattttccaaatcatcttcttccggattggttccatcttcattgactataaattttacatctacgtcacaatccggcatagtaaaaacagcatagaatatatggtcgcctctttcgtcaccttccggaaaaacatttatttctccctgttcttcagttccgccgtctttgttgacgtattctacatctaattttctattctttacaggtgtgatttcccatctaaaattggtcttctgctcatttataaaagcagaattaattacagccgaaacaatgacagggtctccctttgctgcactttgaggtatagtttcaaaacggacagagaaatcccttggttcttttgctgaatagaatgtaaacttgatggggtagtcaa
>NC_017304.1:2950255
gttttcctttacaaatctcagctgatctgctaacttgagcaaaaattccttcaatttttcaacctttattcttccatactggtcaacatcggtaacatcattaaatgctattccgtcataatattttactgttcctcctgccggttcaggagaaggtgttacctcaccattcatgtcaatatatactgttcttatatttgcattccactttacagttgctcccaatgcttcactcacaaaccttactggaacaaaagttctggattcttttaataatgccactgtatccatttgcttctgttgtccgtttacttcatagtttttattccctatctgaagcactactttttttccgtttaatgttattgtcactttttttgtatttccgtcccaacttacattcgcccccagagcttctccaacaaatctgataggcacctgtgttcttgaattctcatcaataaacggctctgcatctggaaaatttatctttgttccat
>NC_017304.1:2958711
ctgcttcccatgtctttggattaccggctgcatccaagtggaacatatagcgtattacatcgaatttaataggattgtttgtccatagtattttcgctttaaagtctttgtcataattattgcttattttattttcatactcttttttcttcaaatcctttttgccgttgtagacatatgtatttatttctattggagcattaccacttcggctgctgcttacatttcctatttcgttcttataacccgaacaaccttcggcctcacaatcttcatgtatattgcatttaatcctatatctatattttttagatacagaaagataataagatgtatctagaattctttttattacatcaacagtgttgttgctgaccaaccacttcttctctccaggattatctccaaaatctttcctttcgacctttgctttcacgcttggcaaacttacagttattgtattttcgttatcttcaatcctcgaacttccaacttgataa
>NC_017304.1:2971317
aacgaattagagtcaaaaacaatcagagccaataaaaactcaaacacatacggcaaatttggccggtgacaaatacaaaagcgatggaatatcacataccatcgcttttacttttaatacatttttaaactacacaaaatcagtataaaagcaatatagaaaggctcgttttgctgaaatccactatgcatcctggaataatgccgtggacaaatatctctctcctgtatcgggaagcagaaccacaatgttctttcctttgttttcaggcctttttgcaatctgtgtggctgcaaaagctgcagctcccgaggatattcccaccaaaagaccttccgttcttgcaagctttctggatgtttcaaaggcctcttcatttttaaccttgaatatttcatccaccactgcgcggttgaaattatccggcacaaaaccggcacctattccctgtatcttgtgaggacctttggttcctccggacagaaccggtgaatcaaaag
>NC_017304.1:2974035
aactcaaaaggcctgataagatacggagtaccaaaggtattgtcaacaataagcggtataccgttctcatgggcaatttttgcgaccgcctcaatatcaactatgttaattccggggtttccaagagactcaatataaagagcctttgtcttttcattaatggcttttctgaaattttccggatcgtcagggtctacaaaaacagttttaattccaatcctcggtaaagttgccgcaaaaagattatatgttcctccgtaaagagtgctggccgaaacaatttcatctcccgctccggctatattgagtattgcataggtaatagccgccgaacctgaagccaccgccagcgctccgactcctccttccaaagcggccattctctgttcaaaaacatcagttgtggggttcataattcttgtgtaaatattgccgggctcctttaacgcaaagagatttgccgcatgctccggactgttgaacacataggacgtggtctg
>NC_017304.1:2974538
aatcggaaccgctcttgaacctgtagtagggtcgggcttctgccctgcatggacctgcaaagtgtcaaatttcaattttctttctgccataattaaatctcctttcaaatgcgatttctcttattgactttgtcgtgattgacataaaaattatatgtaatacattgtactgtcaataccatttcgttttcggtaatcttcagcaagatcctccaaagttatggaatccaccaactcgttaagacttttgttcattttttcccaaacattaatcctgatacattttcttatagacgactcgttctccgacacttcctcatcgtcttcatccgtaaccgaaagaggaccttcaagggctctcaaaattctgcccacttttatgtccgacggatcttccgacagcatatagcctccctgggcaccttttgcgcttttaaccagtcctgattttctcagagttgaaaatacctgttcaagataatttgttgaaatcccctgtc
>NC_017304.1:2979663
caccccttccgggaattgcttcaaactttgccggatccggtatggctccaaattcgcttttacccttctcatatatggcaactcccaaaggatgttccgatgccttctcagcgacggcggaaagtttcacaatttcgttcttttccatacttcccaagggaatgatatcagtaacttcaggtttgccctttgttattgttccggttttgtccaatacaacggaattaagcttgtatgccatctccaggtgttcgccgccttttatcagtatgcccttttccgctccttttccggttcccaccatgatggcggtcggtgttgccagtccaagggcgcaggggcaggcaataaccagtaccgacacagcatttacaatggctgaattcagttcgccggttgccaggtaccacgccgcaaaggttacaacagctattccaatgactgcaggtacaaagatgccggatacccggtcggcgattttttgaatgggagcctttgaa
>NC_017304.1:2982628
tgcttttgtcataggccacgtaaacggtcgagcttgtgtatgaagccttgacatcggttacgccgtccaattttcttaatacattctctattctcgtctcacaccctgtgcacgtcattccctgcacataaagcttatttgccgtaaaattatttttcatattatcctctccatattaccatcatgctgcatattatcagtcaaaacacccgattaccttgttttccagtttgcaggaaacaaatctttgttctgcaatagaaaatctctcgaaataatgatgtttgtgccatcgtccgttttttcatcctttgtaatcggcaccgggttgcagccgcccctttcctgctcaaccatatccatactgaagctgtttccgcagttctggcaaaccaaaaattctccctgctgcttaaaatacgcccttggagagccgttgcacacctgacaggtgttaaatgccgttcttattgaaccgtcgccggctctgacagctaaaa
>NC_017304.1:2993310
atcttttgccttttcggtttccacaagaaaaaccactctgtttacattattttgaaggtgcaactcctttgccctcaaagtgatatctcctggaagaatattatccattataattccttttataaaactgatcttatcatatttctcgtcaaaataattctttacgttaatggtattaatcgatatcaacgcaagaaatttttggctgttttcagaatccgaatcaataaacgtaataaattcaagtttgttctttatgtataccttctgaaacgtttgtccgtcaatcaccacaaactgatctttggacctcattatctcagataccagtgaactgctctgtcccactttcttttcatctgagcaggccaaaataagacctgtgtcatccattatcccaaactccgaatctattacgtcctttatttgatttacaagattctgatatatctttacagacatccaaatccttccctttttatcagctggtaaaaagcaaa
>NC_017304.1:3000121
aataatattggttaaggagtctgagaaatgaaatctgttttggttttggaagatggaacttattttacgggggaagcctttggcaagaccggcgaagtagttggagaaattgtttttaacacatgcatgacaggttatcaggaaatactgaccaacccgtcttacaacggtcaaatagttgcaatgacctatccgttgataggaaactacgggttcaatcggtatgacaacgaatccgacagaatccatgttcagggattcattgtcaaagagctttcggacacgcccaccaactggcgttgcgaaattactcccgaagaatatttcgttacaaacggaattgtgggaatcaaaggcattgacacaagaaacctcaccaaacacataaggagcaaaggcagcatgcacggcataatttccaccgagtcaggaaacatagatttgctccttgaaaaacttatgaaaaagaaaacggagaaaaagaatgcggtaatggaggt
>NC_017304.1:3003139
cttggagtaattgttcaatttggagggcagacttcaataaatcttgcgggaacactggcaaaggaaggagtaaatattctcggcacttcggttgaaagcattgatattgccgaagacagggacagattcctaaaccttttggaagaactgggaataccattgccggaaggagacacagctttttcctatgaagaagcaaaggcgatagcccaaagaatcggatatcctgttctcgtaaggccttcatatgttcttggcggccgagcaatggaagtggtgtacaacgatgagaccttaaaagaatacatgcagcttgctgtgggtcttgccacaaatcatcccgttttgatagacaaatatatagaaggcaaggaagttgaagtggatggtatttgtgacggagaggacgtacttattcccggcattatggaacatattgaaagagcgggtgttcactccggagacagtatttcaatatatcctccccagactcttgacga
>NC_017304.1:3009025
acagtaactaaaatctgttgcattagtattatttctaaacaatccttcaggaatttttgctaaactaacacattcactaaagcaccaactaaagtttgctgcattaacattatttgaaaataatccttctggaatttccttcaggctactacattcatcgaaacagcccaaaaaattagtcgcattaacattattttcaaacaacccttccggaacttttattaagttgctacaacggtaaaaacaccgaacaaaggtagttgcattaacattgcctgcaaacaaactctcaggtatttctgtcaagctagtacagccgctaaaacagaaattaaagtctgttgcattaatattgtttgaaaataatctgtctggaattctttctaggttactacagtttttaaaaaaagagctaaagtcagttaatccgatatctggaaggggtgtaagtatttcaatcacatacttatctcctgtaaaccgaattggtatgtgatcaa
>NC_017304.1:3013691
gtttatatattatatcaaaaaatcttataatatttacacaaaaaaccttcttagatattatttccgattagaataattttttagataagaagttcaagttgctctgatttatagtgattatttgcctttacaataatatctctaaactgtttaagggattccggcggaattatcgttaccccgcaataaaacaatccttctccctgctctgtcgaatctatgaaataagttttcataccgataaagtcaaacatatattttctgactatcggtcctatatatctatcgccaacaggaatgcagttgaaatctttaggcccataatcacaataacatttgccctcttcaaaggtatctattattccaaattcatgattatctattatttcaaatttatgattattcacactattaaacccccaaaaatatatatgtgtatcatcaagggaaaataaccaaagccatacattatttagaacgcaaaattttcttcataaagt
>NC_017304.1:3018100
agtcttaaaatatatttaaatactaacatagaaggaaaattagtttacacaaaaatatttacactgcccctgacggcaacccttgactttccatctgcattcgctcaaaaaacagtcaaaatgggcttaatgataataatgttaattccacaacagtacaattacaggatattttacaacaaacctcttcctgaatttacaagaagaatacggtcattctcactaaaccgaatgcgtttaaagactccgaaaacaaccgaacttgaaagttcacagtcaataaacttcgacgaaattttatatgcctgctgaatctcttcttcattaagacgtataagcctatgccctttttttagaacactttgcagcttgttttcataaggtgtccatatacaacgcagtttatttgcacaacttccgctcctgttctcaacacccacaccaattaccctggtcttggaatttgacttacttattgcacttataattccaaaaaaagc
>NC_017304.1:3019144
tacatcattattccccctgcaataaataaagttttctaaaaaacgtcaaaaagttactctaacggtattgcaccaaaatgcagaccttttttcagtaattggcaaataattggtttaaagagaggggttgtctgcggatggtcatgcatcagtataatatcatcagaatacggataatttaatccagcccatttttccggcaaatccagctccatcaactcaaatacatcatctattgttcgaacgccgaacataggtttttcctgaaacgtacaccactcagccacatcatatgtccaataccagtctatatcatcctttaacccgaatttactgtaatactcatatgtaatcccatcaaacttaggttttgtatatcccagctccttcagaaaagtcatgattttagaaatcttttttttgccttcctcgctgtaaggtttcttgaaaaaattattgtcttctcctttatctccatatggaaatctaaaagctttaat
>NC_017304.1:3022494
taatatcttcactaggttcaggcaatgacttgtaatccacttttccattggtatttagcggtatggaatccaatactgtaaaagatgatggcctcatatattcaggcaattttttctttaaataacgccgaatttcggatatatccaagtttccttcagcttttttatcaagaaccagataagctaccagtttattacttttttctgaatttcccctaacagtaactacagcatcccgaacaacggaatgttcttttattgcatgttcgatttcctcaggatctattctgtaccctcttattttgatttgccggtcaattcttcctaaaaattcaatattcccatccggtaaataccttaccaaatcaccggtgcggtacatataacttgacgggcctggatggaacggattcggtataaacttttgcttcgtcatttccggttcatttatgtatccccgcgccactcctgctccgccgatatagagttcacccacaact
>NC_017304.1:3028025
agcttttcctattcttataaacggatatacatcgccgcccgtccaatgcgtggcaattaatatattggccataatattttctccccaaaaaatacacaaaactttataaatttgcagagcaattacatgtttaattacatgtttataaaaataaaatgtataaattatagttctttatcagccaaccgttcgttctacttcttccaggatagcttccaaatccttgttgtcagtttcctcaagaaatttgttctcaataagttttaccatatctgccactgttaatcctgatgtcagaacttccatcaaagacagcttaattccgaaagtatcgttaatacgcaaagttaagcggttggccaaaagcgaatgtcccccaagttccataaaattatcatatattccaatatcatcaatcttcaataaatccgaccatatttttgcaacttccttttcaagtgaagtagaaggcgctacatatccatctctttgaacatcca
>NC_017304.1:3040573
atcataaccaccggctcagccggtggtttgctctagccctataagggcatggtccttgcagagtcttaagacgcgttgaatggttcgccaaccgcatattcttctcaagccaccactaaagtggttttattttttgcttttatttactcgctcacccgtaaacgggtctatatactcatttaaacttatctggtcgcttgctatatcttcttgtaattgtctccttatatattgctcaattgcttttctgttccttcctactgtgtctacatagtatcccctgcaccaaaaatgtctgttcccatatttatactttaaatttgcatgcctatcaaaaatcattaacgagctttttcctttcaaatatcccataaaacttgatacacttatttttggtggtatactaactaacatatgtatatgatcgggacaaaggcttgcttctattatttctactcctttcatttcgcatagctttcttaatatttgccctatgtctt
>NC_017304.1:3052180
gtttgggatattcctttttctctgttttggccgcaatatctttcagtgcgtttataagggccaccaagttttcttccctgtcacctatgcttactattgccagtatatttgaaagatccgacatttcaatctgtatattgtattcttttctgagtttcgcttccatctcatatccggtatatcccaagcctgatacacatatacccagttttgtttcatcaaaatcatgacatcccggtgttcctataagttctttcccgaaggcatacaaaccttcaattttgtttatctcctctcttgccattctggcaagcctcaaagtttcctccaacatgtcgcttccttttgtggcaagctgttttcttgcaatgtcaagggaacacatcaaaagatatgatgcgctggaagtatatgtaaggtttaaaacctgttttactctttcagggctgatcatgtttccccttaaaagcagcaaagaactttgtgtcagtgaacctccc
>NC_017304.1:3054797
gcttatgtccccataaaccttggttggaaaaggatattttccaaacataaccgttacgtcataatctttattctgccttctgatttcactgagagccacctgttttatagcttctgagttttcttctattattctttttgtggtttccacatcttttacatttttaagcttgtccttcatgaaatttattacaacatccctgacatccctttttaactgctggtcttccggagaatcactgtttgccagaacatgcagacgaataatattatctgcaagcccgctgcttacattctccgagtaggatattaacccgacgcatgacaggactgacacaaaaagaatgattgccgtaagtacttttacaaatatgtttttcttgccggtgttatttgacgaattcagcatgatattattccccccgtattcgataatctgtccgtttcgagattaatttgcaattccaaaatggttccattccctaattttttttacaatat
>NC_017304.1:3055371
aatctatatataggacgggtgaacataattttgtaataaaagaatttaaatttggcatttttcaaaaagtactttacctgtcgtagtaattgtgataaaatattactacgacagacaaagtacgtctgacgtaataatattaaaggaggtgttacggtgattagcagtgatgtaatacggggttatgtcgataccattatcctaagcctccttatagaaggtgattcctatgggtacgaaatttcaaagaacatccgcataaaaacagacgaactgtacgttataaaagaaacaacgctttattccgccttcgcacgtctcgaaaaaaacggatatatcaaatcctactatggggaagaaactcagggcaaaagaagaacttactaccggataactcccgagggaatcaaatactacaaacaaaagtgcgaagaatgggaactgaccaaaaaggtaattaataaattcgtaaaggagttggaaagcaatggagacaatta
>NC_017304.1:3055588
aaggtgattcctatgggtacgaaatttcaaagaacatccgcataaaaacagacgaactgtacgttataaaagaaacaacgctttattccgccttcgcacgtctcgaaaaaaacggatatatcaaatcctactatggggaagaaactcagggcaaaagaagaacttactaccggataactcccgagggaatcaaatactacaaacaaaagtgcgaagaatgggaactgaccaaaaaggtaattaataaattcgtaaaggagttggaaagcaatggagacaattaaaaactatcttgacaacatttttgccaatttgccaaaaacaaaggaaatggaacggctaaaaagcgagatttactacaacatggaagaaaagtacaatgaacttaaaaaaagcggaaagcctgaaaatgaggcaatcggcattgttatttccgaattcggcaatattgatgaactgctggaggaaatggggatttccccgtcatcaaacagtgaaaa
>NC_017304.1:3063459
cttttcaaaataaattcgtaaatcaaacaaaataacaataataaaatttcgtatttgatttagttgaataaaaaagaggcctgaaacgctcaacacaacagtcttcaggcctcttgtattatctttgactgtcaaaaagggtgccatacagttaataaaactgtatatctcgtttaaggtagttgcgatagttccgcattcatactaattttcaagcagttccaccgccttttcatactgtttgtctctgttctttacaagaagcaattcatccaatttgtcattcagcgcctgctgtgtggcaaagtccaaaactccgtaagaatacaatccgcagtctctctgaaactctgccaccgccttgacggtcttttcatccattaaattgtccggagtgtcaacatcataccccagtgccgataaaattttttccgcattcaggacatcctcactttgagcatttaaagaaggttttgtcaccttgcgaagtttttccacac
>NC_017304.1:3067126
tttaccttttacgttaatgttaccgtaaggagcagtactaatcaacacagcatcggcaccgtgtgacaatacatataccgtcctgctcttatagcttgaatcaccatagtcggtaaagtccctctgtcctacaactccgtcatcacctagaatttgcgtgtcatatgtgattctaaaggttctgggggtgttgtagtagttccattcaactcctttaagctctgaataagattccaaagtaaagtctttgttctcatttatgtttgctatccttccgcgatatatggtaaagaagttcgaatccgtcttgtcatctatcttgactataaaagcataatattttccgtcgtcatagcttctgcttgcaacaacatatgccctgtcctccgaatttatgctgtttccggtaaccagcctgttgtcctttacaatgattgtcccgtttccgtaagaaatgttcagatattcttttttcagcgtgaattcccctttatttccga
>NC_017304.1:3073257
tgaacggcctttgatattgaatttttaaccacttcattaatttgtttttttatagtctccactacattcgtcatctaactgtcctacctctctaataaacatatgaaaatcattttctccacttttattatcatctatttcaagtttataatcaaccttaatttctccgcccgaatcgtcaacatttattaaaaccgaacgggcggtaactttcattgtaaacgtaccatactgtgtgtcataataggaaacatgtttttgtccttcttcgaaaatgaactgggcattgaccgtaccaaacctcatcaacgttacaacaccgtcggaaattttaagggtggtggttgtcccttccatgcccgtcacttcactttccttgtatgtcacataataggcatttccctttttataatatttgccttccgtaacaagttctagtacatttttgtcattgttttccgaagtctgaaccccttttacagaaataataacatttttat
>NC_017304.1:3075479
cggaaaaaccacatctatctttttgcttttttcgttctctgaggccttttcaaggccgcatgcgttatttttgcaacttattatgttgtcgaacaggctcactctgtcggcaatacttcttgtcccatctttcagtgcgatttcctcccactctccggaaggaattttatcaataggcccgtcataataaagccactttccgtcttttgtgattcctatcattgaaacatcgaatttatccaaattaatgttcttcagtatggatgttgccgatattcttgaaacttcgtgttccgacgattgtccgccaaaaataaccagtactctttttttatcgcccataatatgttttctccccttgttttttaaatgcaaaacactagtaaatatatatttctcattttactatttaagtacatcaacttcaagatttacgataaaatactgtacattattagaatcttctaaaaaccaacagtataaccagccttattttgtca
>NC_017304.1:3077194
atcaatcgtctctttgtctatccctgtctccttgatatgctgcaaagcctgttttaccgtcatttcctttttcaagtcgacatactctatggtcattatgctcccggccgagttttcaggatagttcaaaaactggtttataagctttctcgttgtttcatccgcgttcttaagaaccctttttacaatgtttgaaggcatttcctccaaaaagtcaattgtatcgtccaggaacaattcatccaaaatgttctttatttcgctgtcggtaatggattcaacaatatatctctgtaattcatatgatatatacgaaaagaccccggcagcaacatcctttggcaatatcctgaatatcaccagcagcttatgcttgtccgtctcttccaaaagttgggcaatgtcaacttcattcatttcagtaattttgtttctcacttcggcatatttgccttgttcaatgagctccagaatcatttctttcattgtgcagccctccc
>NC_017304.1:3082871
gcaaaaactcccggaatgttcgtcgccatatcctcgttcgtcagaatatatccctcttcattcataccgaccttgccggcaaaaagctccgtttttggctgcgtgccaatatagacaaacagcccgtcagtctctatttcctcaattttccctgttttaaggttttctattgtaacactttttacgaaactgtcaccgttaatctttcgtacttcagaattccatacaacactgatgttcgggttcctgaacacctcatcctgggcagtttttgaagctttcaaataatcatgcctgtttattattgtaacatgctttgcatatctagtcaaaaaaacagcttcttccgccgcggactctcctcctcccaccacaaggatgttggcatcaaagtacatggcaccgtcgcatgtggcacaataatgcacacctcttcctctaaactctttttcaccttcggccggaagccttcttggagttgctccggttgctatcagcac
>NC_017304.1:3085159
ctctgtgttctttaagaaatgctcccaaagaagtagctgcagctcccaacagcgtaaacactattgtaaatcccagtacaaatccaagggaatttatcaaaagtctccttttattcttcccatctttatcttctttatcgctaaatccggccaagtatgaaaagtatgccggaagcatcggaaaaatacaaggcgaaacaaaagtcagtataccttctgcaaaagccgtcacataaacagaactatccaaacatatgcacccctcttataaaaaagcgccgtttttctattttatttaccacccaaacaaaaatttaatacacaaaatataatttcaaaaacagtactcttttatatcttaaagtaacgccgtccaaaacacaacatatcaattaacacttcttttccccggctcatataatatagtagcatgctgttgtcaaaacaccgtccgtgtttatgtaaacatcagcaggaataataaatgggaggtggaaaac
>NC_017304.1:3088264
gtaatcgggaaacacaattttgcaatctaacaatgtcggggaagtttgacggagcaatccctctcatacttccccaaactatttttattcggttacttttttcttaaaatccagaaacaccgagaaaacggatatcgtaaccacaatgaaaaacaaagtttttaccgcccaattgacaaacattaaaagaaatatacgcaagaacgccaaagctccacttacaggcagtacagaattaaggaatatcagaacaaactcaaaaagaataaatgccacgtcaaattttaaaaacatgacaacaattttccaaaaatatgtatccgcggcatatttaccgattgaaaaataactgtctttgaaattaaacaccgcaggataccaaaaagccatataaatcctaaagaacataaatccaaaaaacaacaccatcaaagtaattaaatcaaacaaaaccgtaagagccaaaagttccgtctttcccccaagaaatgaccttgtga
>NC_017304.1:3107773
atcatagaaatatccatcacctatttcgcaccttgcataatcctctttcaaagacttaacatccatattgccaaatatagtcctctgaccgcgttctccggcaaattcggcaatattatcaagcaaaaacgctccggtaatcatattattaaaaaatgaattctgttctgcatcacttatcttttgcacatctgaaaatataaacaaatatcccctttcttcagcaacggatacaagctgtggcagaagaacattaataaaacgcttgttttcaactgcattcaaataaaccaatttgctttgtatcacaaataccgtaaacggcgcccgctcaacgtaacagtccggtatcataaggtattccttggatgatactttgctgactccataaatatctgccatataattgggtttatccaaacttatatgtttctcattcaggtataaataaaattgctgaagcggcgacagtttcctcattttttttgttccatcggtca
>NC_017304.1:3111630
caactttttacgtcttttctccttttttgatggaaggattatttctattctgtctccaatttttttgtagtatatatcataaaagatatgatcttttttctcgctctttatctcaaacaaaggtttaacttcatccgacattccaagagagataaccataaaatctttatcattctgcgaacgcgaaaaaatgctgctgtgaatctcagcagtattcttaaacaaagtatccatgtttggatatacactgttcagatattttatgtcacttttttgccattcttttattcttttaattattctatgaatgtaattttcataattttccttccacacttgtacatcctttttataattgtttctttgcttcataaagttatatgtggaagttacaagagcgaccactcccatggccccggacatcaaaagcatagtatttcccaagcttgcagctttcggtgcaaacaaaataataagatagcgggccattaacattccac
>NC_017304.1:3113027
tactttgtattccaattttgcaacctgaggtaaagctgaaaactgaatttcaggttttgaaaatactgtccttttgatatcaattctgtatttctcaggcaaatccaccctgtttaattctgtttttctgaatgcggcaattctgactttcggctttacaaacgatggtattcctgcttctgatttttcaggttttttaaataccatactgacttttgatatattgcgcagttcaggcaaactcagccgaacagacttttcatttttaacataattaacatcaatatagggtctggttacctgcggcaacacagtaccggtctgttcgggatttctgaaagcctttacctgtgcatgacaaacctttacctgcggcaaatcagacaaagatttttccggcgtaacaaaaggctttaaacttacaccagacacagaaatctccggtatgcttgcttttatgccagaagaatcaaaacctggtgttttaaacgaaaaacctg
>NC_017304.1:3123570
atttttttttaagccaggcaacctcatatgatagttgaccaatttgcttaagcagttcgtccttctccttttcatacgactgtttgaccttctctacttcatcagtttccttgctgaatactctgcccgcattgcttatgaattcagtcttccagcgacttaacaggtttggatgaattccatattctgcagcaatctcattcagcgttctttctcccttgatgacctcaatcactatttttgctttttgttcaggtgtaaaatgttttctcttttccatagttccattctaacttatttgggctgttttgtctgtcttaatttttggtatcattatacagcaaacctcccatgtcctccggcatcgaatgtgccattccttcgtcctgctccttatgtattaataaaaggttaaacagtctcctttgttttgatacgttaatctctgcgtacggaaaacaaggtcacagcagttggaactgtgtgacctcagtatttta
>NC_017304.1:3131537
gaatccacatatattttacaatataaattatcatattctctcatggattaccctccctattttggtaattcaatggttggtccactgtcaaatggtccaccagattttataattgaaatatcaacatcaataccaagcatttcttgtaattgtttccttaaacctcttaacccagcttcgccagattgtatttttcctgttttaattgcgtttaacatagttctctcttttgcagaacctacgtttggtgttccaaatttctgttttactaaatcatcaaattgttctggcgatactctaattgcgaagtcaatatctgatgttgcttttgccgttccacctgctctacttccttgtacaacaatatcatcactaatatctcctactttctgtctaattaattttgatgcatttgaaaactgttcacttgttagtccttgaggaatgtttctcgttcccttaacatacttattcgcattatgaaccaataccctattttc
>NC_017304.1:3146585
aacttttgtttgactttcatctaatccgtctaaataaatatcacatacacataaatacccttgacaagttagttttattgcaacatcatccatctggggccaccaaaattgtattaaatagtcacttatatctgatgtgttttgaagtaattcttttttctcaatatttagcatttcaccttctgtagtccatacttgcactttatttgtattaggcaattcaagtcttatccccttagtgttaaaaagaacttctatttgtttaaacatatcaatattttgaagtgtagaaaatacgctagcaacaccccttggcataagcaacctcctattctatttaaatattacaacattatctgtgcccagtttttttatagcaaaatcaattacattttgtggtgtaccttctgcaaaatacgccttaacaccaactcctcttatggctgcttcatcttgatatatcttaataacttgacccaatttaccaagatcatttgctt
>NC_017304.1:3150591
atcataaccaccggctcagccggtggtttgctctagccctataagggcatggtccttgcagagtcttaagacgcgttgaatggttcgccaaccgcatattcttctcaagccaccactaaagtggttttattttttgcttttatttactcgctcacccgtaaacgggtctatatactcatttaaacttatctggtcgcttgctatatcttcttgtaattgtctccttatatattgctcaattgcttttctgttccttcctactgtgtctacatagtatcccctgcaccaaaaatgtctgttcccatatttatactttaaatttgcatgcctatcaaaaatcattaacgagctttttcctttcaaatatcccataaaacttgatacacttatttttggtggtatactaactaacatatgtatatgatcgggacaaaggcttgcttctattatttctactcctttcatttcgcatagctttcttaatatttgccctatgtctt
>NC_017304.1:3184134
ttcttcggtttctttacaaactgtttcaagagaagtgactttcctgtcctgggtctgggaagacgcctgtatggagcttgttacatcgtccagattgcatacacttctattgatatttagagttttcttctttaatgctgatagctctgatttaaaatcaattacagacttttttacatcccttatcagttcaggtgtttggttaattttactagcatataattttatagttgccatttgatcacccttgttctatggtaatcataccatactttcagtcctgttcattaaatactgcacactgtttccaggctttttcaattttgcaaactaatcttgccgatagtatattatatcagtatatattatatccttgaaaaaaaatcaatatattccatgatgctaaagtactgttataaagatccattcagctttttcagctgttctgccagctgagtgttaaacggctctatatacttttccttttcccttttctcact
>NC_017304.1:3191762
gcaaaatattttgaccgatacataatttttcacatgcaaagaaataatcaaggtaagaattaattctttcaatgtcaaaaacgatatatcccttaaaacggggaaaagtcacggttttttgttcattttgtatataataatcaattttcgttaacttcatatttataccatttattattcttttgtcactaagcaactcatttagtttttcctcatcttctttctccagcacgtttaacctgctcaaacgttctcttatcgaatagctaaaagcttccgcgctgaaaaaaaacacttttttattaccgtttttacaatctgaatttaacataacagaagataacaatgtcattctcgaaatgtttttgcgattatttaaacaataatccaaccttgatgatatatactcacgtatatctgatacaggcgcatttccagtaagcagggtatttttatatataatatttccttttccgtctgaaacagacaacaattcatac
>NC_017304.1:3195750
accgaatgaaatataaacagtattttacaaaaatctataaaaaattttgccacataaactaacccagtacccattaagtacccattaaaaaataaaaaaatccatacaaatcccaaaaaacacaccaacaaaaacacaaataaaaaatcctccaaacactccacaccaagcatttgaaggactctaaactggagcccccaaccagaatcgaactggtgacctcatccttaccatggatgcgctctgcctactgagctatgagggcatataaaatattccgatggagcgggtgatgggaatcgaacccacgcaatcagcttgggaagctgacattctaccactgaattacacccgcctacgaatattaatttcacaaagcataagctattataccactatcaatcaaaatagtccagtcgaaaaacatcaattaaatcaaattatatccttgattcttcaagatatttttccaacttacgttttactctctgtagcgcatt
>NC_017304.1:3198500
aattaaactcacctgtaattttgtcaaaaaattcccaaaccatccaaacaacctttttcaaatagaattcaaataaaatatggaattaaaacatacaatcaattgaattaatactttccggattaatacattatataatatttcatcaacatagtaaatataaacataacaatcataaaaaaggtaataataaattgaagacaatttatgaaagcagggataattcatcatgtccgtatatagaaaaagaacaggcagaaaaaatataaacataaattccgaaaacagtcttgacaataaaataaccgttttaaaaaactacatgagcaacagcaaggacatcaaggacagaaggtttaaagtcggcggcaaaaatgtcaacactgccatattgtttattgacaatttggttgacgaatttatggttcaggaccatgttataaagccgataatgacaaactcctttgaatggcctcaagacaccgggcctgacgcaatgc
>NC_017304.1:3201306
tacgcctttattgctcgtacttactttaataaacagaaggagaagggcgaaaaatgaggttaaaaaataaaaaaacagcaaaaatgttaattacagttttgattataataccaagcctgaccattttgcttaccgggtgctgggattccatagacatagaagaccgtgcgtatgtaatcggcattgccattgacgagtaccctcaacttcctcaaggcatcaaaaataaagaaaacattccagaaaatgaacaggaaagaatgtttgaatccagtacggaagttgacacgggagttccttcttatgccatgaccatacaaattcctattataaaacatgcctcactccccaacattttgtccggaggaacttcagagcccaatacgctgaaaacctgggacatcacccaggtgggcaactcgtttatggaaataaacagatccattacaacaagaatgaacttgatacccaattacgaacatcttcaggttatcattatc
>NC_017304.1:3204466
ttttgccccggtacttataagcacgttgtttcctatggtgggatgcctctttcctttgtccttgccggtacctccaagggtgacattgtggtaaattgtacagttgtcccccacttcggcggtctcccctattaccacacccatgccgtggtctataaacagtcccttgcctattttcgccccgggatgtatctcaacaccggtcaaaaatctgttaagctgggaaatgaacctcgcaataaaacgcatgttccttttgtaaaaccagtgggcaatcctgtggagacaaaccgcatggaacccggagtataaaaagattacctccagcacgcttgtcgccgccggatccctttcggcaattgattttgcatcctctataaactgtttaaacattccactcctcacatcccgattaattgttcaattatgatttatagttaccacataaacttaaattatatctataatatttatattataaatttatacctgtacaagtt
>NC_017304.1:3209537
ttttatattatgtacggaaaacagtatttatatacataatattatattatacaatatattgtatcatttgatattatattgtcaatatctatggcaaaaaattttgaagaaaatttgtgtcatttctgtttttttgtaattttatatcaaaaaagcgggcctgttcggcccgttttcgcgtgtttaaggttcagatctggctcttgttttcacttcttaccatgtttaccatgcacaattcacattccgaacatatgacaaccttgccccagaagacattttttatcgtttcaagaagctctttgtttctaaaagatttggctccatgtatcacgagttttcttggggccatggtgataagagaacttacgagaagatcgtcataattgatttctccttcgggtatgtcgtttacaaactcctgaagacattcattggtaatttcatttttgttctcgtcaagcagtacatatttgttgtcataacccgcaattatatga
>NC_017304.1:3217092
caatttaagtcaaatcagccggccaccgcttgcaatcagcggtgaaatctaccggtccgctacaattttcccttgagagtccaacgtaatatagcaactgtctcccttctgaacaattactcttgcgtttgtcgcctcattaatcatgtcaataaaggcgtcaacttcatctttcggaacaaatactattatctccacatcctgctcatatataacatcttttattgtaaatcccttcgaaataaggatgttctgaacctttccaaacaaagtgtactccagaattatatttacctgggtgcaaagcttttttgtcacaatttgggctgcctctatccccattgaggcacttttgctgtatgcccgtataagtcccgcagctccaagtaaagtacctccaaaatatcttgttacaacaaccgccacatcccgaagccccattctctttatgacttcaagtacgggaagtccggcagtccccgacggttctccgtcatcgc
>NC_017304.1:3218213
acactttgagacttgaacctgattacggagacatagtaattatagataaacgaattgacagacctcgcactattgccgacgatataatggacagtctcagatacaatgccatttcctatcacttcaacaaagatatggaagaaattttttggattaagagggtcatcggcaaagccggcgacaggcttgaattcaaaaacggaaaagtttacagggacggtgtgccgctggatgaaccttatgtaaaagaaccaatgctttacacttccgatgaagtaatagtcgttccggaaggtcatatttttgtaatgggagacaacagaaacaatagtttcgacagcaggatggtcggacctattcctgttgatcacgtaataggaaagtatatctttaaattttgattttttaacaataatttctgtagaatagtttctgtgcttatatggaataatttcgtgttttaataaaggggctattcagcccctttactttttacagcc
>NC_017304.1:3222604
ccacaaccagccccgggcacttgttttttgcctcccataccgtctcgcccgtttttactttgtatttttttgccgcatagtttttggcaagcactatgccatgtctgtcctctatcgagccacacaccgcaaccggcttgtcgcgaagttcgggatgatacagacattccacgctggcataaaaattattaaggtcgcagtgaagaatcactctcttcatttaattacaccttcttgtaccgaacatttgttcgtacttatattataatgcaacaatttctaattgtaaatactctgccggcatttatcagggcacattttcttcaagatgcaaaacaagagattttttatgatgaatattatgtaaattgctataaacactaaaactttgcctgaaaacagtccaaaaaacacccccttctttttttaattttttgcgaataattattatataaagtaaaattgcatgcaatgcactctctttttaaccggtttaagca
>NC_017304.1:3231389
acggcgcagttaaaagccatagactaaaaatatcttgccaaagaatattaaaatattaaaacttcatttttcctcgttttgctcagcggggcattcgctcccgcagctttcttccttgttctctccggtagtttccttgctgcactcaacattattttccacattactttccgcattacattcgggattacatccggtactgttttccgccttgtcctgttctccgggttcagtattattctcccttctgttctcttcttttgattccgcggaagatacaaccacttcctgttttgtgccgcatttggggcaataagcaacctcttcaggaagttctcctttgcatgacggacagatttttacaccttttattttcaaaatctgctgcttcattttctcgatatttttcttcatgtccgaaactttctcacaaagctctttcaaatccccggaaacttcctcgcccttttcaaaagagcggtacaccgtctctcctattt
>NC_017304.1:3232663
ttcttatcttcaacttcattctcagcctcaatttttgtttttctctcatcatcgtcagaaaccccgccacgaccgttttcttccacaatggtatcagcaccgctcttattgtcctcttttctctgaacgctttcaatcatgtttttatttttatcctcaatattttcatttccacttgcaatatcttcccctattttgccgccatcttcactcttttcagaacccgttttcggcattgcatcatctttcgttctttgcgcacgttccgttttttgcatctcttctttttttgggatatcctgggtcctttgactttccccggtttcctgtgcttcttcaaaatcttgtctttcttccgtttcttccgcttcttgcgccctttgcttgttcaaaaactttttcattttctgtctccactcaattttcccgtttttatacgccgcaagggggcagagaatattgtctatgtaccgttcattattgttctcaaggataactgc
>NC_017304.1:3237884
aacttcaatctttagtttcagcaacttgtcggcattttcaaccttctgagcctcaagaaccttgccaaccctcaaatccagcttctcaaaatcctctatggtgatatattcattcttttccgcatcctttttctccgtttcctgcttcggtgattgcttttccttattttcagccgcagccaaagtgagcttttccaattcctccagctctttcttaacatcaattctcgggaacaagggttctcctttgttcacagcggcaccttcaggatatactccccatttctttgcagtttcccactccacatactttttgtcgtttatacccagctgatgccatatcttttcaggagtttcaggcataaacggctgtatgagtatggaaactattctgatactttccgcaagattgtataaaacagcggcaagtcttgccttgttttcttcactttttgccagtgcccacggcattgtctcgtcaatatacttgttggttctgg
>NC_017304.1:3242317
ttaattttaagacgaaagtaatttgatgctttttgtgacattatgaaaaaatagaattactattaacttacaatctcaccacaaattattattgaatttaattgaattttttttaaaatattgttgactattattggcatttatggtatcatggaaagtgagaagtttgtcgaatactgtatgtttagaggaggatcagttatgaaatctactggaatcgtaagaaaagtcgatgaattaggaagggttgttctgcctatcgaattgagaagaacacttgacattgcagagaaagacgctttggaaatctatgttgacggttcaacaatcatactcaagaagtatgaaccggcttgcatcttctgcggaaacgcaaaagatgtaacagtttacaaaggtaagaacatttgccctgactgtatgagagagctgaaaaaataatagcctcataaaatcagtataattgttaaaatcagtataattgcaaaagggacttcgta
>NC_017304.1:3246161
ctgtaaaacaggagtataacatccagtatggaatcgacgtcctccttgttctcatcaaacatccgggaaatattcaacatatcctcaaaatcggacccggaaagcctgactgccgcgtcaatcgccttctcccgaagttccttgaatctttccgattccataagctcaacagccctgccaattactccgtcggcatacgcagctataaaatccgcttgttcaaagtctcctcccgccctgctcacgataaatctttttacctcgtcaaaggtatttttcgcaaaattaattcttacgcttcttgaacgtatggtctccagaagagactcataatttgacgttgcaagtatgataaccgcatattccggaggttcctcaagggtttttaaaagacagttctgggcctgcacggtcattttctccgcttcccgtatcaaataaacttttcttttggaatagagaggtcttatgcatatatcctgctgtaaatttcttatttc
>NC_017304.1:3250133
aaagtgtctccgatatacagaattctctccacatgcttttccggattgtagtagtaacctgatttcttataatcttcatcagacagatgagtgattttccctcttaacttaaagccgttttccgcgtcaatactgtaaacatatgctccctggaaggtgaaccttccatatgcaagagactcatccttttgggcatcgtccacctccatgaccgtcacggggaaggcaagaaggtttttattctttgagaacagcagagctttatggttgtttaaaacatcggattccgtgcctctgtccccgataatttcagagaacttctgtattggattcgttacatcgctaacgtcaaacagagctattttcatgcctttgtaatatgcattgcccttaatttccacagtatccttgccaaaaccaattatatgattttcatcgtagggatgcaaataatcactgtaacccggtatctttaaagcgccaaggatttttggctttga
>NC_017304.1:3255299
ggacgtcaactgttttatattgctgctgcaagctatataacaatctatttggccgttgtttttctaataattgctaatactatcattggtgttcaatttcttacatggcagcaaaaaaccagcaggcggtataagaccctggttcggttgggagcctcgtatgaaacactatgccattcggccggaaaacaaattaattggtatttcggcatccccgcagctgttgcggcaattagcagtgttttcggtgttcgggccctgtttagcggcttattatcctcaagggttaaaagtaatatttctgcaatgatgataatttctgtagctatggtgctattgctttgtgtggtagaatatatttatatggctgtggttaagaaatccagcaatcgttatatcctgacactcatggtaccggaacgcgaagaatgaaaaaatatcctgatgaaaggagaaaagcatgaagcatattgtcattgtggaagacgaggtatttatgc
>NC_017304.1:3255852
aattctttcgaaaatgtaacagaacaattgctttccctctctcccgacctcattttgctggacttgaatcttccctgtgtcagtggctttcagatttgcagggagataaagcaaaaaagtgcaattcctgtacttgttttgacttcccgtgaccagatgaaagatgaacttcatgcgctgaagctgggtgccgatgaatacttgacaaaaccgtgcagaaaagaacgcctgcttgcccgggtggcaaatgttctcaaacgttatgaaggccgtgccaatcttttggagggcgccgattttctcctggaccgtcagacatacacgctgtatattcataatcagtctgttgttcttcctaaaaatcagggaaaactattggaagtttttttaatgcggggagatgatattgtcacaaaggatgacttgtgcctggctatttggggaacaaccgaatttatcgatgaaaatgccttgcaagttaatttgacccggttgaaaaa
>NC_017304.1:3267543
cctgctcatcagccatgacagcctgtattttttatcatcccttcctacaacaaaaagagtttgattcggtgcggtcatcattcccttgtcaatattcacttccagaataataccgtcggacggtgcttttatctctcccattccggaataatccttttttaacttttcaagttcctttttccgaagctcgagctccgccattctctccttaaggttcgtttcataagttcccctgcttcgctcaagtttgttctttttgtcctcataatcatattttgcatcctcgtatcttctttttgccctgtccacattgtcttttgtctcaacccctgcattaaaaagctgctccagcgactcaagctcttcttttgcatcatccatttctcttttggcaagttctatcaacctttcctgttccgacaccccgttctcataacttgccgacaactcatttatactgttttcaagcttcaaaatctcaagctccttctgctttagcg
>NC_017304.1:3289360
taatgacctctttgacgtttccttcctttatcctgtctaaaagctccttgatttttatatcctcaggtccaatcccctgcatgggtgatatcgcaccgtgcagcacgtgataaagccctttaaactcccgtattttctccattgcaacaacatccctggggtcttcaacgacgcaaattacagaactatcccttttttccgaactgcaaagcggacaaacatcagtatcggttaaattgccacataccgaacaaaattttgttttctgctttgcttcagttatagcgtttgcaagcctatcaactttttcctggggcatatccagcacataaaaagccaatcgctgggcagtcttgtgccctatgccggggagcttctcaaactcctctataagccttgcaatcggtgcggcataaaagctcatgcatattcaccctttatcatcaaaacatcaattaaaacaaaccgggaattccacccaatccgcccgtaatcttgct
>NC_017304.1:3291607
tatcatccacactgttgtttgaagcagcatctatttctatgacatccaaaagactcccgttaagtatcccctggcaaatctcacactgattacacgggtcaccgtcttttggattcaaacagtttacggctctcgaaaatatttttgccattgtggtttttcctgtacctctcgtaccgcagaagagatatgcatgagctatacgtccggagcagatgctgttcctaagcgttcttacaacgtgttcctgttcaaccacatcttcaaaaaccaagggcctccattttctatacaaagccagatatgacacaaaacatcctcctactttcccatatcaaaaagctgactaatataaaataagctatttaataattaaatagctttccacaacaatttgatatattttattttgctgttgattgttttatttaaattggtcgtgcacctatattcgacatgcatatacaagcgtaaccagtgcagttagctcgaaccaggca
>NC_017304.1:3293760
ggtccaaaagatgcctcttacaagtgtgactcctctttgcataacgtggaatggcgaaaaactggttgcagccggctacgacagtactattctgaccgccgtgccaaaggatatagttaaagtgaaggtgaatgacagacccatagtatttgatgtggcgccaataatcggtgaaggaagaacactggtgcctctcaggcacatcttcgaagccctgggagcagaagtaaaatgggatgcatcaaccagaacagtaaccggaatcaaaggttcggacaagattatactgaaaattgacagcaaagaagcccttgtaaacggtgaaacaaaagagctggatgtacctgcaactatagtaaacggaaggacacttgtacctgtaaggtctatttcggaaagcttgggcgccgaagtttcatgggatgataattcaaaaaccgtcataattaaaacaaacttctaatgaaagcaacactattattcatactttgcttttagca
>NC_017304.1:3297153
ctcgacaacaccgttctgataattccaaacccatgtactccagccaagaggcatattattatccacttcttcaaaagacggattttttaataaattttccgccgcaaatccccactgacaaagcagcatactaaacagcaaagcagaagcaacacagactgccactttttttaacatttagatcccagcctccaaacaatatattttacaatatttcattccggctatttgatcatattagccacttgttttccaagtctcaccgaataattttgccctctgtcctccggatatatttgggccatagaagccaaatacaggttctccacaggagtggcaatttccggtaaaatctttgaatattgctgtacaataaccggttgtgcgtaatccgtcctgttgatatgaacccgttttatctttgattcatcccaatttgggaacatgattttcaggtattttacaaactccctctgaatttcctcgtcggttagagaata
>NC_017304.1:3301241
ccaacacgacagtaattgacgccataatcagatactgaagtctgtgtttcgagaaaacagccataacaaaaagcactaaaagcgccgctataaccaccgctccattccaaaaacttgaaagcccaagaataacccccagcaccacagatgtaaatatactttccggaatccacgcgtttttactgaaaataaattctttaacatatgatttccaaaaactttcagagtctttgttttcatcgggcatttgttcttcatcggattttttcactctttcctgataaagctcgccaatgcttgtcatcatcttaataaacaaaggaagaatcactatcagaacaagcatcataattcccaatacaaaaggcaaatgccgctgatttacataaaccttctgcgcataaagtccccattcttcattcaacgtattaccaatatgttcttttaaattttttaattctttcaaagcttcttttatcgaaggttttcccgtgataaaa
>NC_017304.1:3314919
tatgtcaaatgggtggataaatcacttattgacgttgtacaatagaacgtgtaaaggtaacatgttataaaaaacgggactcttttgtgtcccgtttttcagtttctattctttttcaaacatatcctttccaacaccacatataggacatacccagtcatcaggtatatcttcaaacgccgtgcccggagctatgcctccgtccggatctcccttttccgggtcatatatgtacccgcatgccgtgcaaacatacttttccatcttattacctcctgtgacacaatatatatgtgattacaatatataatattattataccattattataacttttgaaaacacaaaacaagtatacaaacatatcttgtttaataaatacgcttaataaagtttaactattatacatgttttattatagcacggacggaagctttggattgcgatttaatttccataaaacatatctaatgcccattgatataatatccgccattttc
>NC_017304.1:3315415
tttcatcactatgctgaggcgagtgttctgaagtatcaaataatccataaacccgccaaagtttacaataccggttatgtatatgtctcccaccggcgcaaggtccttgttaacaccggaccctggtttgatggaaccttcccccacggttataaaacccacatggtccattcttccaagacaggcatcaatggcaatgactagaggtctgtcatagcgtttggaaatttgttccataaccgtgtcaatgttctttgcatgaacaggttcatccaaattaccatggacataaacattcttataattgatatcatttattttgtaacccaccaacggcccaagactgtcacctgtcgacctgtccgttccgatacacacaaatactattgaattgtaatcattattcttgaatgaattgcttatcagcatgtacaatgcatcggcaaatttttgcaaagcccattcgctgtttgcatcaattcgtacttgtctacaaaccg
>NC_017304.1:3315992
ttttattactttcttcttgattttagtctgtacactgtatgcattattgagacgtgatattgatattggaggtcccctttgttataatgtataggaaattatagctttattcatatttttacctgaattcttccattagtatattcgttttgggaattttctatcccggtatgaaaggatttgtggttatggatgcattaaataacaagctttattttatagacagcacgaaacataagatctttgtagaacaaattataaacggaatgcatgactgggtaagggttattgatattaacgacaatataatctttgtcaacgaatccatggcaaaagcactgggcaaaaacgtaatcggggaaaaatgttataaagccatcggaaaaagcgagccctgtgaaaactgtacctcaagaaaagcagttttcgaaggaacaattcaagccaaggaagaaatcataggggatagaattttctccgtcaaaagttcccctatcagg
>NC_017304.1:3317989
atctttttccccccacttttcatatgcttcaagaagcgcgccaataatccttaaatcatctatggaagcattgcagaaaacgtcatttccctctttccattttataaagaagttctcagttacaagatttaccttaatataccggtattccatgtcaaacaaattcttatcgttgtttataagagcgcattccataagtatgcctgttgactccgacaaagtgtttgaatctcccatactcgggtgggtgttcgttgtgattcctccttcagaatccatcagacggctctttataaattttaaaaggatgtgttttttttccccgtacttatttctttggaaatctccgtccaaaaatatgccggatgcgtcagttaaaagtccgtttccaaatctccggctgtaaattatgcctccgagcatgagaacaaaagaaacaatgacaacaagccccaaataaaatcttttcattgtctttccccctgtaatgaatgtatgag
>NC_017304.1:3323395
ctgcgagtcttccttcgatgcctcaagataaaccctcaggcttccgtcggctctttccgtaacagttatttttctttcatacaaatcacggcttataaaaccgcattcctttaaggcataaaacaaacatttggatatgtcggttatagtgtcaatggcaggccgtcccataaaaaggtcatttccgtatttccagaatcctcttatatccgtaacggatttaactcccataagcacccctgccgcaagaacagggagagtgccaaaaggcccaaaagtcatgcctgccgccgccatcataatcgctccgatgcttcctataccgcacgccactcccaatttaagctttcttcccaaagtgccgaactcttttttcataaggcccgcagtctttattttacatggcttcgacattcttaattcacagcagcccacttcaatgtttaaaaatggttcccctatcttccatgcattgtagacttcttcccgttgcctcaatt
>NC_017304.1:3329415
agcactgctgcatccctgttttaggacagtttaacacatgtatttcaccggacacaagctcttttctgccgaacaggtaaatatggtcggtaccacaacctatacagggtatgacaatcctataatcattcagaccctctcttgctataaccagtgatgagccattgcatctacaggtaaaactgctttcttttttgcttgacatttcaaagagtgatatgttgataaattgaaacgcgccacaggatgaacacttgtacgcaatggttttactggtatcgattatcattttacccacctctaattatataattcgttgagtacgagaaaaatcctttttttccggtttctttttctctgtcatacagtcctatttttcagccttggcaggtttttatattaacaaatatacaaaataataacctaattgctgtataattatacctaagtatttcaattttccaaaaaactgttcaatttatcgcttccaactgtcaaat
>NC_017304.1:3330885
ctccgaatagttgaaattatctttctgaagactcgtcttccttttattgtaaatcatcaccttttacaaaacataacatattatatactgtaaactaaaatcaatttacgaccgggaagggggtcttcaccatgcctgacatcaattacaacgaattaaaaaaccagcttaaagcagaacttaaagccgaattggaagccgagcttgatgttgatgtaggcgaaagagaattccataaacaattcaacaaacagattaactacaacgttttgacacaaaagcaaattcagggtcaggaagccgaaagcgaatctgaaatcaaagactgacagcaaaaaacggcattaatttagtaatctgtgcgatggggggcttttcccccactttgtataatttgccggacactataatattttcaggcatatataatctctttaactgaggaggtgataatatggatattaatgataaactgctcgcacaaaaagaaaacatagaca
>NC_017304.1:3331395
aagattcataaaagctttggagagagacagcattcagtacaattcgcaggatcttgaccaggagcaaaaagtggatgtcaatccggttcagctgaacacccaaaatgtccacgttcatatcagcccggatacaaactatacctcaggaaaaatcaccggtattacatgcctgaaaaagaacaatcaaattgcaacaaatgttatcatatttctgtatttcgggcgcgaatgcggctctcctgtatgcagaacaacttccgattcccagggaaactatgttttcgatgaattgcctccgggattctatgtcataaatgcacagcttggagataagcttaaatatcagtcgcattatataaaagttcttcccggacagagcgtaaatcatcccatcctcttgaactgacatatccttttaaaaccgatacttaatttttctataaaaacatcatccgtattttttgaggcatcaagctttcccgcttttgcctctttcgttt
>NC_017304.1:3340572
tgataaggccactgatatatactgaggaaaagctcgtaaaacagtttgtcaaagcaaataatataataacggtggctaatccctgtcctgccaacggatatacaaaaaggcagtatataaaagacctgttggcggagcttaggaaggaaaaccggcaaataaaaagcaatattttcggtgccatcaaacgttcaggaatagataactggtaatactatacatataactaaaaattggataggaggaaagaacatgaagtacataagaaaaagcatttccatctttgcagttttggctcttgtttttattctttcatttggtaatgtcagcgccggtactatttatgaatcaaaaacaaaagaaacagtcacttccggtgtgactttggaaaccatcacaagatttaccgatgacggatggcagaaaatcaacgtactcagggttgaccttgagaacccgaacgtcaaagttgacactttgattgattctgagtccataaa
>NC_017304.1:3343984
agctctcttaatgcgtctgtcagctgaatctctcctcccttgccgggttttgcattctcaagataatcgaaaatccttggagtaataatatatcttcccaggatggctatattggacggtgcactggctgtgtcaggcttctccacaagatctttcaccttgtacaccctgtcactcacaatctccccgcccactataccatacttggatacttgatcttcgggaactttctgtactcccaaaaccgttgttctgtacttatcatacacatccatcaattgtttgatgcaaggcacctctgaatccacaatatcatcgcctaacagcactgcaaaaggctcgttgccaataaaggactttgcacaatatatggcatgtcccagaccttttgcttctttttgtcgtatgtaatgtatgtttgccaagtttgatatatcttgaaccagcttaagaaggtcatggtttcctttttttttaagctcctgctccagctcatatga
>NC_017304.1:3345821
cgtgtaaggcagcaaagcaatatgtcttgccctctttatggcaactgtcaactggcgctgatgttttgcacagtttccggatattcttcttggcaatatcttgcctctttcggaaatgtacttcttcagcttggccacatctttgtaatctattctctccactttatcaacacagaaggcacaaattttcttttttgcccttctgacctttacaggagttttaacatcagttttatctacctctttattgttcttatccttcttaggagttgacataacgcgaccaatgcctcctttctcaaccttttaattactccgctttacaatttcccatatgatcttcagaatggaagttcgtcatcatcgtccaaaggataaaatccatccgtcggctccgcaatttccgctgcaggctttatatcttccattccctggctctttttgccctcggcaaaatataattcttccgcaatcacttcggttacataatgccgttttcc
>NC_017304.1:3350811
ggccaaatacagcttccatcgtgtatgatattgaaggatatgaatggcatgacgcagactggatgcgtgaaagagacagcagcaattcctttgacaagcccatatccatatacgaagtgcatcttggctcatggaaaagagtctccaacgatgaaaacggcttttactcatacagggaacttgcagatatgctggtagagtatgtgaaatacatgggttacacccatattgaacttctgccgattgcagaacatccttttgacggttcgtggggataccaggttacaggatattatgcagcaaccagcagatacggacagccaaaagattttatgtattttgtggacaaatgccaccaaaacggcataggagttataatcgactgggtaccggctcattttcccaaagacggccacggtctggcaagatttgacggcacagccctgtatgagcattacgaccccaaacaaggcgagcatcctgactggggaactcatata
>NC_017304.1:3366376
tatgagcttttcgacggccatttgtacggtgtcggttcaccaatatagtcaaatcccgtccaaacaaattccccaagcatgtaatcccgtctgttgatttcataatatgacgattctgcgctgttaccccaggcaaccacgctgttgtcataagatgagcactggttgtcattgccggtcagtatattctggttggtgggagttttatatacaccccggcttcttaccgccgagcttgtttcactgccgaacattatccattcgggatgttccttgtgtccctggtcatacataaaggggaaatagttgtatccgaccaaatcaaggacacttgcaatccgtttgtatgtatcgtccgacatatttatagcaaaacaaccccatgttaccggtcgggtgggatctatttccttcacccagtttttcagctttgtggcagtttcaacggtagcattgggaatctcattgcctatgctccacataataaccgacggatgatt
>NC_017304.1:3369939
tttcataacattatctatattatcaataccttttaattcaatcatcttttgtagcctgtctctctcatccataagttgttgtatttttattcgataattttctttttcttccgggaacttgttataataaagcctttctaattttgattttattatgtattcaccaatgttatttataatatattctatttcttttttcctttctttgtctatttctttatcacttgtaaggtcttttattactgcttttatctttttaagtgcaaactcaccaatcgtagtctcaaggaaaaaactatcagtaaataatgtatgtatattagccccaaatgtttgtttttttgttaggttatcaatcacttctatattatcttcattaccgttttcttttttatctgacttttttaagtatattatattagtttttactatgtctgtaagagtcattggattgttagttgtaaaaataatttgaattgttttgcatttaataatttgag
>NC_017304.1:3376844
ataacaacctccttaaagtttctacatttattttagcggtaatgccatatttcctgacatagatttatcttacaatatcgcctctgtttcttacatttttgtaagcttcaataatagaataatagcctgctttaataattttatatgcaggcttttttattcgaatcggcattaaatttttagggttatgcttaaagacttgtatccatttcaatccgaactgttgtccctttcccaatctccgactcaaaagaaatacggtgtcccagttttgtcagtatctgttttgtaagatataaaccgatacccgacgctcttttgtcaactcttccattatagccggtaaagcccttttcacaaatgcggggcaaatcctcccgagcaataccgattcccgtatctttgataaccaatgtggtctcattttccgagtcaattaaaatatatccttcattggtatacttaatggcattggataatatctgctctatcgcaaaaca
>NC_017304.1:3379788
tcatccctgcgcgttttacattcaaagtcatgtaaaggaaaccataactcatttacggtgatatttctattctatatctatagaaaaatatctcagcagaatccaaaaatcaaagtagtaaattccgctgcggtaaacaaagatactataatataccatcacgaatacttctaattacttctatcgggtctatcttgttccaatcattgccacttatatatttgtaatagatataagccatatcaacctgttcttcatatgtgttatactcctccatcaatctgaaatttcctttcgttaattgttcgaaataatgcttaaagctttcgttaattaattcatacatatgagaattatcctctgcaccacttagataagttgcaatatagctttggaataattgcttgtcaaaaattattgtcttatctttcaccagattctttttctttttataacagtagtcaatatagtattttacagcttcaaattctccgagtttt
>NC_017304.1:3384440
tgatgctcacaaattgagtaaatgggaatatctttcaccatcaccatttcctcgtggttttcctcctgaaacacctttacaacggactttgggtcctgatgaagtccggcaaatatttcctcacacatccttgccacccggtcgggagtctcaagcaatccctcacggtcagggtcttctccaattccgatcagcagttcccttacagcagcctttatacgctctttgtctatcatagcaatacctctttctatttattgaatattttaataaatttattgaacactaacaacttattgaatattaccaacgatttcgttatcacttattcaacattgtaacgacaccgttatttttctttataacattatacttcataaatagaaaaaggacaaaactttttatccaacattctgaattaccggaccggccgtatcagtattctccagaagctctctgcggacccgttccacgacctctgccgccctttcaaaattctc
>NC_017304.1:3386599
tccctttacatatttctccaccagtaccactcttgaatatttccgggcttcattatatgcaatctccatttcctgctcatctttaatattaagagtaactccttttccctgattgctgtccaccggctttattacaaccggaaaacctatctcccgtgctatctgcaaagcaccttcaaaactgtaggccgtatctccgtcgggaacagggattttgttttccgccaagaggcgtttcgcaagctgtttgtttcctgccatatcgacattgatacagctcggaaaatccgtcaaagaagcctgaacaatccgggaatacttgccgtatcccagccttagaacactgccgtcgcctattctcgttacaggtattcccctcttttttgcctcttcatagatcgcttttgtactgggtcccatatccgtttccactgcaatagcccttaaattatttataattgcttccgtatcaacctcttcattgcgtacaagctttaaaa
>NC_017304.1:3387241
aatcaaatgctccgttacatggcctatatatgtgccttctttcaaacgttcttcaaatccgccctcatatcccaaagaacaataatgtttttttaatccgggaaacaaggcaagaagtctttcattaaaatctccaaggtcctttgttggtaatttgtacaattctcctatatccaatgtcaccttaacgacaggcttgtgactgtaaatatttcttcctgcaaaacattgtatactttgtattcgcactttccttcctcccaaacaaacaagcgattagagttttctgtcagtaggttgaattacttctctttttttcatgtcaaatccgtagccgcaaggcaaaacgtgcagcgttactccggagattgccagtatctcatcaggattgagctcagacacattggtgctttttatagtgctgccgtcaatcactgtaacggcattgcttcccagcacctcaaaatgagcgtcaggatacactcttatggctgtatcct
>NC_017304.1:3388952
attcacggtgacagtttttaaagcctgctccacagtcaatttaccgcttaaaatactgctccttatgtcattaataagctcgtccgccctgccaacccccggaccgcatccttcttttgccggaatgctgccgttggcatccgatgacacagttaccctgtccatatccacccctgcatctgcaaggagttttaaggcatccggcaccgcataccctgtctcattggtctccccggccgtcaaatctatgtttccccccattttggcatattctattgcctgaaaaaacaaagttctgtttctgtttaaatgggtgggtacaaacatctctatgggaaaatcagaatttgccacaagttcaataaccggctcaagcccttttttcccgtctcccacatgtatatgaacgactccggccttttttccgaccaatccccccatcctggcttcactggctacagccttgagcatgtcaagggaagggtgggaagacctgtggt
>NC_017304.1:3392986
cgtccttgtgcacttttcttcccttgaggacttccgcggccaccctcaaatcctcaattcttccgtttgtacatgatcctattacaacctggtcgattttgatattgcccacattgtcaatggttcttgtattggacggaagatgcgggaacgcaaccgtgggttttacctgtgaaaggtcaatttcgtaagtggccacatattctgcgtcttcatccgccttgtataccttgtactgccttgtggaatgttcttttacatactcaattgtcttttcgtcaacttcaaagattccgttctttgctcctgcctcaatggccatgttcgccattgcaaacctgtcatccattgaaaggtgggccacaccgtctcccgtgaattccatggagcggtacaaagctccgtccacccctatcattccaattatatgaaggattatgtccttgccgctcacccattttccgggttttcccttcaatacgaatttcatggcctcgggc
>NC_017304.1:3396253
tgaattaaaaggatggtactttaatgtaaccggaagcagcaagacagtaatcctcgcccatggatacggaaaaaacaggctgaattttggcgagaacaccatacatctcataaagagccttcttgacaaaggatacaacgtacttgcctttgatttcagaaactccggagaatccgagggaaataaaactactttcggagtttgtgaaaagaatgatttgcttggtgcaattcaatacgttaaaaacaaaggttcggagaaaatagttctcatgggtttctcaacaggagcatcggcatgtattctcgcagctgccgaaagcgacgatgttgacgcagtaatagcagaaagcccatactctgaccttaacacttattttgaacaaaacgtaaacaatttaaccaactttccggcaataccgtttaacaaaacaataacatttgcaacattttttctggcagatatcaagcccgacgaagccagccctgtaaaagccgtac
>NC_017304.1:3399372
cgcgaacttgctgtaataatattcttcttttttatagatttttacaagcatttcgtcaatcaaggtctcttttgccttaatttcattcactattaagttgtcatattccgtcaaatctcctgcaattcccgctttttcaagcaagatacctttctttccgttggcatttcttgttatccttatgttgtcctggagtatgtcataaatcctttgggctattccggcttccttgtatcttacagcccttttgttcgggtcgtttaaagcctcgctgtatgtatattgtgagccctgggtaaagagctggaccactgcgtcataattatcagtaagtgccgccctgagcttttcttcgtctatgacaagttttcctttatcctggtatgatccggttgtaattcctatctgataaaggctcagggaacatccttccaccttgtcatataaagctctcctcaagtttgtcacaatattctccaatatgctgtcgcttcttagca
>NC_017304.1:3412470
tttttccctgacaagcagttcccttatttgtgatttggtcagggttttttctttttgtgaactgtaattgcctataaccgcctttctggcatttatatagtaactattttcaaaaggtggcattattacatacatatcattcagttcgacggcttttgtcgattcatcttccgacataagttcttcgtacatcttttctccgggtctcagtccaatctttttaatctctatcttttcgggatcaatattgttctttttacacatatcctcaataatcacttctgccaggtcttttaaccggattacaggcattttcagcacaaaaacttccccgcctcttgcaatgctgcatgccttaattgtaagttccaccgcctgcgagagggacatcataaacctcgtcatctccggttcggtcaccgtaatatatcccttttccaaaacctgctgcttgaaaagcggaatcactgaacctcttgtgcccattacatttccgaatc
>NC_017304.1:3416697
taaataatatgtttttactggatattaaatgtgtaatgtcccttgtgttaagaagttttaaaaacacatttctgtccggttcaatcacaattttgtttttatcaggatactttttttcaagctcttctatatgatatccacatccaatacccaaaaccgcaattgtatcaaaaccttttaaatcaattttctctgcccatcttatcgcttcagttctgggatcatacgggctatgaacaaaaaaagtatgttctcctttttttaccctgaaattcggcatcccgctttttgaggtctcaaggataacactactttcatttccggtattttcattcaaattttcgaaaaaccgcgccaaaggaagataattttcctttaaagcatcaatattaagtctgaatacgtcaaccataaaatcctcctgcctgtcaaatgttttaaaaaaggccggcaagaatccctgccggcctttttttgttaagatgaaccatgccaaacta
>NC_017304.1:3417160
ccggcctttttttgttaagatgaaccatgccaaactacaatctgacattataatttagcccaataactgaagaacgccctgcggaacttggttagcctgagccagcattgctatggcagcctggttgaggatattgttctttgtgaagttcatcatttcttgtgccatgtctacgtctctgattcttgattcagatgcctgcaggttctctgctgctgtgtcaaggttctttattgtgtgctccagtctgttctgtttcgctccaagtttcgctctttctcctgatactatgttaattgcttggtcaaccagttcaatagtgtcctgggcatcctcagatgtttctacagataaattatcagcatttacgtgtaacgcagtagctgtcatatctcctatttcaatagaaagagtttcacctttattggcaccaatctgcaatactcttgcactaaaggttccatccaacaatttctgagtgttgaactgcgtagtttcac
>NC_017304.1:3422583
gccttgtatttgttttgaatcctgaaaatatgtatcttccggcatatgtggaattcgcaatttttatcagctggtttttcagctgctccacttcctgctttattttctttgtatcctcctcggtggtggtaccactgcttgcctgcacagccagttccctcgccctttgcaatatgtcacccacatttgcgacagccgactcggtaatttccagccatgacattgcatcctgcacatttgttttgtactgttctatctgagccacgtcggtacgaagtttcagcgccctggccgcaaccaccgggtcatccgaaggaacggtaattttcttgccggtggccagcatctgctgatacttgtccattcttgcgaggttttttccaatattgttaatcatattgtttacaatcatattattggttattctcatattacccctccgttactgcatggactaaatacctctaatctcaaagacctactctgttaatcagtatgtc
>NC_017304.1:3423116
ggccgccgcataagcctgatggtgctttaccagatttgccacttcttcgtccaaagacacccctgacacagacatcctctgattttcaacctgttcaatcatatttttatggattgacgaaagccttatagtttgctgagaatctatcgccagagttgtaataacagattttacaaagtcctccggagcaccttccttgaacatatggacgttatttctcatagccaggatactgtttatatttcctatgttcccgacctgatcctttgtatcagctgttgcaatgtttcttggatcatccagaatgtcgctacttacggtaaagtttttggcagtcattttcccgtagcaggcgtcaatatctccggcggacatgaaatcagcactggatataggtttgttttcctctcccaatatggtgaaaaatcttattcctgtatttccgttggtgccatatccgtccacatgacccgccaccttgtcgtttcccactattcctt
>NC_017304.1:3434741
gttttacctgtacccggaggtcccaccaaaagcactccttttggtatcctcgctcccaactccaaaaactttttggaatttttcagaaattcgactatttcccttagctcctctttctcctcatccgctcctgcgacgtcattgaaagtcacttttctcttatcgtctattgtcattttggctctgctttttccaaaagacattactctgcttccgccgccctgagactgctggaggaagaacacccagaacagcacaaacacaactataattaccaaagtaggcaatatagaaatccaccacggcggcgaataaggaaccttgcttcgaaactcaagctctccttctctgataaggtcgtttatctcattcatgaacacttcaacatcgggtatataaacaaactggtccctctgtccctcttctttatattttaccgtggctttattgtcttccagtataatttcctgaaccttaccgttgtgaatatcgcttataag
>NC_017304.1:3438691
actcaagcccacctaccgcctccagactccctcttaccttaagctgttccgcaactgtaatgaggtcaataggttctcccttttcataaaggtccattattgcttcgaatatttccctatggtcctctctgtaaaagtcctggcttgaaattatctccgttacacttgacagaacttctttgtccagcagtatggcacccagtaccgactgctcagcctcaatattttgcgggggtatccggccaaaagaacccaagtccatatatcatcactcatcctgacataaacatattttcgccaaagactggctcaaaatcattcctgttcaatcttaaccgtcaacttagcacttactcccggatacagctttacctctgcttcatatgtacccagtgatttcatggattcaggaagacttattttctttttgtctatgtcaagattgtgctgttttttcaaataatccgacacatccttgctggtcattgagccaaaaagct
>NC_017304.1:3444539
tgccaacagggccatcccaagtactgtggaatcaataaccaacatgtacagtgtgccaaactgtaaagaaattgacccgaacgcaataatggctccattttttatattgtttttcggacttatgctaagcgacggtggttatggtgccataatgaccatactggcaactataatccttaaggtgttcaagcttgaagaaagtacgaaaaagtttatgaaactcatggtttactgtggtatttccacaatgttctggggcttgcttttcggaggctggttcggtattccgaacataccggcagtgtggttcaatcctacagaagatccggaactgttgcttagtttctcgttgctctttggggccatccacatatatgtcggtcttggagttcgggctgcaaaccttatcaaggataaaaaataccttgatgcggtttttgattcgctgttctggtatatattgtttaccggattcatactgtttgtacttccctatatcc
>NC_017304.1:3445381
catatgttcactcttgcaggctgcagtacattgagtttttcggaaagttttacaagggcggaggcacagcctttgaaccctttaaagcaaaaacaaaatatataaatctaaaataacaggaggtagtttactatgttggaaattctcactggaaatttctttgcaattcttggagcatcattagcatttatgttcggaggttttggttcttcaaaaggtgtaggtttggccggtgaagccggtgcaggagttcttaccgaagacccgggcaagttcggtcctgtaatggtacttcaggccctgcccagtacccaggcaatttatgcttttgttatcgcgttccttaccattcagaaagtagtaatgggcgaaccattgtcaattgcagaaggcttcattctttttgccggttgtcttcctgttggttttgtcggctggatttcaggaattttccagggcagagttgccgctgcaggaataaacatgatagctaaaaggcc
>NC_017304.1:3447894
ctttgggtatcggcatgatgaatgtcaagaaaagtgtggaacgcgctgtgggtgctgacatactttttggagatgaataatttatggataaccacataaataacataaataatttaattatttatttgtgttaattattgtctgactttgaggttaaaacttttgtcgaaagaagggataaacgtgagccagggaacaatagttaaagtctccgggcctttggtaattgccgaaggcatgagagatgcaaacatgtttgacgttgtacgtgtaagtgaacatcgtttgattggcgaaataatcgaaatgcatggagatcgagcctccatccaggtatacgaagaaaccgcaggcttgggccccggcgaaccggtggtttccaccggagcgcctctaagtgttgagctgggacctgggcttattgaaaatatttttgacggtattcaaagacctcttgtaaaaatgagagaaatggttggcagcaacataacaagaggtat
>NC_017304.1:3452102
tgcctctttgtccgtcccgggaactgacaactttgctgcaatttcagccattttcattctaattataattttttccgtctcatctttaactttttttgaagtttcattcatcttttgtctgtaatcgtcaagatttccttcaaactctgttatggtatggttttcaataacaagcagacggtcggcaacggcatttacaaaggcactgtcgtgcgaaacaaaaagaaccgttccctcgtattcgcaaagaacactctccaaggcttccatagagctcatatcaagataattggtgggttcatccaaaagcagaacattggcatcggaaacaaagagctttgcaaaggacacctttaccctctctcctccgcttagacaccccacctttttatttacatcatcattttttattaacagccgtgccagtattgttcttgccacagtctgattctggacactgtccctcatcacattttccagtacggacttgtcatagtcga
>NC_017304.1:3459154
gatttaaagtttttcataattatttttgccaacatataatcaccctctggaattaattatatcatccataggtattatatacagtaaatttacgtttgatatttaaagtatcgtaaaatttttactgtattctcctgttgtaccgtatttaatttacggagcgatgtaaagtatatatcccctctacttttcccttcttaattgctctattttccactcgcatctccataccatacgaagaagtaccagaacaaatatacctatcattattgcaaaaatccaaaacagaggagattctattgccgcaatgatttcaaccaaaagacaaacaatttccaatatcaatacagcctgaaaaaatttctttaacgcccatccttccgatgacattttttgtaaccaatcctgttctttatctttatcacattataatctaaatttcctcattccaaccctccattaatttcacattccgtacaagatcttccaaacgttttact
>NC_017304.1:3480813
aatctataggaggtttcaattcctcataggtacgataaaaacgtgagcctgatgttttgttccctttccacgcaggaacagtttcaattcctcataggtacgataaaaacgggtttaaatctgtaccaatgcttgaagtagatggaaatagtttcaattcctcataggtacgataaaaactgactgaaaaggatgttatcaaattgtttgccatatgtttcaattcctcataggtacgataaaaacaagaacaaattgagaaattaggagttgagatataatgtggtttcaattcctcataggtacgataaaaactaatattgatgggtctgacagtttcgtccctccaaattgtttcaattcctcataggtacgataaaaacgtgcttgtgattcaagttcattttctgatatagtcagcagtttcaattcctcataggtacgataaaaactctgttcaattgctgttatagtatcgacttgcatttgtttcaattcct
>NC_017304.1:3484008
cattttcatgaataaaccttccaatttcaatgttttcatcttcctgatccgcagttatcccatgggaaataagccatacctcacgcttgcaaatgaagtaataccatatcagtgtaccattaattcttacatccgcttcatacatgcacattccccctacaccctaatataaataacaggtattcgaatcatcctcctcataatcaatgccatactcactgctatactttattttaaatataggcaaattgtatttattgcttatttccagccttcttatatactttttaaacttgcttattgaaacaggtatttcataaagagatatcattttataatccttgctttcaaacagcttttcgacaatctccatatactcatccgcaggaataactggaactttaacaacatcaaattttcgtgtggaaagattctcgtcttcttggaaaatatttacatcaaaaaagttgtatctctgttcaatgtcccgtacaatgtca
>NC_017304.1:3488791
tcaaaagtttcttctccttcactgctctctttcaaaagcaggctgtatttttcctccataaaagcccaaagcaactcatagggtgcactacatttttttataagactgtcttcttccagtcctatattggcataaaaatatttgtcgtccagcattcgaagttcggacaacgagccaaactccttctgcatctcaataagcttgtcaatatcgggcgacgttacctgaataacaaaaattgaatcattagttcttttatatgaagccgactcaattgcaaatttcgatataaattcgcattcccagcaaagttttgccggatttttcccctgggagttgaatgacttcgttgcattggaactggcaaaaagcaagaacgacggaagacctacttctatcatgtaaagagaatgttttccgcaaacacagcatacttcagttttcccttttttcttttcttccggcagtatggttagcttctgatgacaaacaggctggct
>NC_017304.1:3495295
aagttttataaagctccgttcgtctgtccaaacgcagcggaaagctgtctctaattttctttacatcctgctcaatgtctgcatatataactccttctttgtcttcaattatttcaattatttctccattgggatttattacacagctgtcccccgaatactcaagtccgcccatattacccacacaatttacgcccaaaatgtaaacctggttttcaattgcccgtgcctgaagcaaacacttccaatgttctcttcgttttttaggccagtttgcagcaacaaccacaatttcggtttcatctccaagggcctgaaagacagctggaaagcgtaaatcatagcaaataaaagtagcaatctccctcccttgcaacttacaagtcgataacttgttccctttcacaaaatacttttcctcacctgccatgctaaatgggtgaatttttacataatctgaaatttcatcacctttttcgttaattattgtataatggttt
>NC_017304.1:3496334
ttatggtataattacagaaaaaacaaaaacaggaggaagaagaaaatgaaaaaatttatcgcaggctttttgacatgtcttgtgctcatgtcaggcttctatgttctggccgaatctcagcagtggaccgccctgcgcgcaaccttcgatgtgtacgtaaacggcaaaaaattcgaaagcgacaaacctatagttgccatcgagggcagtacatatttgccgctaaaggccatcggtgatgtgcttggtgttccggttcaatggaacgaaaaattgagaagggttgaggtaggttctatttccaataccaaaaatgaatattcgttcaacaacccggctcctctcaatactattcagacaattacaaaagaaagcttccttcaaaaatataccgccgaagtagtagtgaaagaaatagttcgcggagagaccgcaaataaaatggtagcagatgccaatatttttaatgatccccctaaagaaggttatgaatatcttct
>NC_017304.1:3499676
ttctttaacagaaaaataaaatttttgcaaagcttccgccgacggaacaaaatccataaaagtaatttttcttatgctgtttgtttgatagtcggtaggatatggaataacgttcacttcatttttttcaaactgttttaccgctcttttcatgtgaaatgctgatgtgaccagaataggcttgttaaaaccatgtttgtccaacaattcctttgtataaaacgcattttgagtggtatttaaacttctgttctcaacaattattttttcctcgggtacacctaagcttaacaaaatattcatggcaatctcaccctcagaggttgtgtggccgggaatctgccctcctgaaataattatgggaacatccagtttatagtaaagctgtacacaggtcagcagccgatttgccgctatacttgaaagatggccctttccgtttacatttggagtatccgcaaaggctccaccgccgagcataatgataacatctccgttca
>NC_017304.1:3500504
attgatgcggaaatgtcatgtccgaaagggacaggctaaagtccgccatatttagaagctccttgtctatccccagggaccctccgattacaaaagtgacatgcgatttgccggaaataaaaaatgactctagcttgcgggccaattcctcagaactcattttgcttccgcgaacatccaggacaacaagcaatgttccctctttcagcctcttaacaactctctcggcctcacgctttttaacctgctgttcctcaaggctgctaagattgtcgggtgcatgttcatcctcaacttcaattatttccagtttgcaatatctggagagcctcttactatactcgtttattccctctttcaaatatttttcctttatctttcccaccgcaattattgtaatcctcatgcgtctctgccgctccgtttcaaatttccaccacctggccgactttgtcccttaaagccacagaaagctttatatccctttctatatctatatt
>NC_017304.1:3500835
cttactatactcgtttattccctctttcaaatatttttcctttatctttcccaccgcaattattgtaatcctcatgcgtctctgccgctccgtttcaaatttccaccacctggccgactttgtcccttaaagccacagaaagctttatatccctttctatatctatattcctctctttcagtatattgcgaacagtctcataagccagctcgggaaaattattttccttgctcaaatgccccagcatgaaacacctggttcccctctccgcaagatgcgccaccaccttgcctgccatttcattggacagatgccctttatcccccagtattctcttcttcaggggccacgggtaaggacctacttttaacatctctatgtcgtgattagactctatcagcaaaaagtcacttccttcgatatattccagaagctccctgttcatatgtccaatgtctgtggccgttgttatcttgctgttttcgacaaaaaagttgaaa
>NC_017304.1:3502905
tatggccgcaggaatgattgcaacgacagaatttttggccccgtttatattgacctcaccttcgagaggccttcctcctgtaacaacaaacttttccaactaatacgcccccactcgtataccatatcaaaatctattggctcaaaatccaactgcacaactttcttagtcaattatactactaaacaccattgtttgcctactataaatttaaatatttgtttgcatcacgctttttattctatttctgttccgtcatatgccttaaaaaacttgttttgtttctttccctggtttttatactcaatacgccaaacaggaatgtcatccagctccctgctgccgtcttccatcttgtgttccttaaagcccagatcaatccttgtaatagtaatatttcttatagaatcatggtgatgtataagcacctggtacacaggcattattttcttgctgttaattataccgttaatctttctgtatcttacttcaagatatgc
>NC_017304.1:3504058
ctccaaactctgactttccgtgctgaatttaacttcatatgccatatttatatcctttacagaaaaatcctttatacttatatccttgtacagattgaatatatcatcaaacaaactttcaaacttgacattcagcatcaggttttctctacccgtcttgaactctttcaatatccaataacaacttagaaccctttgactgttggcatccaccgttatggcatggtttagtttgtttttatctttgttgttcactgtatactcattaaacgaaacagctatgtcattaaatttataatcaaaagtaaagctgtaataaccgttctgctccacaattcccgacaaataaacatccacaccggacaccagcttctccctgtgattgataaattccagcactctttttaaagcttcaactttgctgcctttttcgtagctgttgactccatgaagatatttgtactccaaaagtccatcggtataaatcctgtacatattgc
>NC_017304.1:3505353
tttgataataccaaaggatacctacctgtataaaactcgtcaatattaacaaaaacagtatgtacaattttaatctttcacggcccaaccatttcatccaaatcccagacctttatgctccgaatagattttccaacatatccgtaattctaagaaatccgttcttgattgaattcctgaggcttctatccagcactgttacagtaaaggtgtttacctgcaaattttctcccaaaaccagttccgtctgttccatttttgcagaaccttgatatgctgcgattcttattctgtttgctcctttcttcggaagctcaatctccttcatgaagaaccccgaagctcctatcgtccacgtatcttctccgtccaaatttctgtaaggttcaaattgatccgttttttcattgtatataagaagctttactgttatgttctgcttgtctgaattgccgcaaatcacataagattctttgaaagtagtttcatcaccctcggga
>NC_017304.1:3507380
attgctccggcccactcttcccggtcatacctgaagtataaaatataatccgtattgccaattcgtcttgcatagtcaaaaaaggacttgtccccgattctgattaattttcccttgtctcctttacctcccgccagtgcggcaagatagtttcttgactgtataatatcctccctcagtgtttccctgtaaggagactttacatcggtgtatattatttcattggtgttcttgtcaattatggtaaatgttctgaaattgtttataaaaaacagggacattgcatttgctttgttgttagccgtaagaaacgaaacaatttcttcttttgtcggctggtcctcatcatctatgccccaatactcaaaaccattctctattcccgctttaaaggtgtcataaaaaaacaattccacaaaataatttagcgagacacttgccgacaccgccaacaccaatgccaaaagtatgaaaatagttacaagccgccactgaagact
>NC_017304.1:3515628
attatcctccgtaataatctcattcatcggagcaacatcagtggcaataacaggcaaacccgacgcaagtgcctcgtagaccgtcaagcctaatccatcaagtgttgtaggatatacataaacgtctccgagataatacaaacctggatgcggaacctctttgttaattatttcaatattgaatttcagtgcatcatccttactaatcaaattgctgatatctatctgtgtgtgaataatcagcctggcattctttttataaaactctcccttaataaaagcattaatcagaatatctgtgcctttacggggtgacattcccattgaatgaaaaaataccagttcttcccttggttttgggctttttttgtaattaaacacactcaaatctgttccccagggaacatagtaggcggcagggtgccaattaaacactgaataatgtctcttagtattgcatattaaaaagtcataaatttcaaactttttaacggtatctt
>NC_017304.1:3516244
tttatccattttgaaaactgacgccaatcaattcttgttccggcaagtctcaaaccccatgtaatattcggaaaatatgggtcgtcttttcttttatctgcgtactcgcccccgcgggcaaagacgtataaattgtgcctgggagccaataattccatatatgttttggtcacataagtagctcccctctccagccaagttgtaacaaaccctatgttcatatacactcacccatttccctttattcggaacacaacattcaaccaaataaacgattccattgcatctgacactgctagttatccaatacctcaattaatttcttaattgcattcccggaagtatatttacgtgcttcttcaatacaatttttcttcatttccattacttcgtccccgtgttccaaacaatacagaattatttctgccaactctttgatatcctttgtccgaaaaatccgtcctgtcttataatcctgtactatctcagagttgtaacgc
>NC_017304.1:3525129
aaaacttcttgatatcatcagattttcaaatcttgaggctacggaattcggtataaatttgtattgaagtttaacattttttacacttttcccggttttgccatcaataattttagcattatcaattaatacctttgacttctctgagttattggtaattctaatatctaccaatgaaccgccctgtggcactgtaaacggaatttccagagtatcactgttcttttcgttaatctctgcaagttttgtgtttcctccgaacattatattctttttatcccggctgccaatcaatactgttaatgaattttcaccatcattattcatatatgacacatcaagtaacagcttatactctttacccggcttcaatgcaatactcttctgaaaagaatacttcgttcccctttcgggattatagatttcaagctccagctctttcgggatacttataacaatcaatattccggccaataccaaagcagcagggatgaacaaga
>NC_017304.1:3526846
actgcataatcattgactctttatatttttgctgatatgcattatatacttctttcgacaagtcgagctcctttttcagaatctcgtactcctgttgtttttccgcatattctgtctggagattttcaatttccttctgacattcctgaatgaccttttcgatatttattctctgagcttccaggtttgacagccgaatttccaattcattaattatgttggacaattcaacgtatataatatttatttgttctgttgacattttcatgcttgccagttcttccgaactaatacctgttttttctttaatcactgccgaaagcaacggattagttaaaagcgaactatctgtaactaatttttgcggtgttttgtttatcaaattttttgcggtatctaaagacgctttcgtggcattctcatcaattttgatttgcgataattgggttttgtattcagtcattttttccagttttgcatccagctccatcttaacctct
>NC_017304.1:3534523
gtttttgcaaaagcaaaaaaaggattttttaagtcagggaatccttgtaaacaaatttgacctgattacccacagtatggggggattggtggcaaggtactattcagcaagtcagaactatcttaaaaatgacgatatcaataaaataatttttctttcagtgcctcacaaaggctcggttttggcatcaataggcgaggaatatttcaaagacaaatctattaaagaactggttcctgacaacgaattgttcgtaagcatattccccaatacaattaacggcgggctcaacaattcaatacaaacaggtaatcttttaagccagtacgatgaagtggttacaaatgaaagtgccgctcttgacaaatgggggattaagactgaaatattcaacgtgggggaaaacagtttcactgtgcacaatctgctaagcggcaacattcttgatgctccgaaccataaaggcatattaaacaacagcacagtctttaaccgcatcg
>NC_017304.1:3536124
tcaataatattgtcagtggtaatgtcacctgaaggaatatcttccctcaacgcatttataatgattctgtctatgtccgatatgtactgcatgtttcttctccttccctattagtatgtgctaaatttttctttttattatgtttcttttccaattttcatcgtcagttttttgataatccagtctaaaatgcgccccacggctttctttgcgttccaaagccgcttcaatgacaagctttgaaacaagaacaatgttttgcatttcaaagtcgcttacgctgttatttttcatatcttttatcaattcgtagtaatcatcaacctttttctttgctttttcaagtccttccctgtctcttactattccaacatagcgggtcattgtttcctggatatcctttttaattttatttacatctatatttttttccaccctgtttgacttcactttgatactgactttttgaggctcttttcggctgccttcaattacatttt
>NC_017304.1:3541030
ataaagcattaatgaacctcattccatcaactcccctcttttttcttcatatataaattatactatataaatgaaatatcttccattattattttttgatataaaatttttgatataataaaatttttgatataaaaaacaaagccctacggaacaaccgtaaggctttgatattaaatctggcagcgacctactttcccaggacgtctccatcctagtatcatcggcactgagaagcttaactaccgtgttcggaatgggaacgggtgtttccttctcgttattgccaccagaatattgttatcttcacaccttcaaagatatataatgcttaaagcaagactttccttctatcccattaagacttccaaaagacctctttcttggtcaagccctcgacctattagtaccagtcagctcagtacattactgtacttacacctctggcctatctaccatgtagtctacatggggtcttaccctttcggtgggatatctca
>NC_017304.1:3541504
tcttaccctttcggtgggatatctcatcttagggtgggtttcacgcttagatgctttcagcgtttatcccctccaaacttggctacccagctgtgccactggcgtgacaactggtgcaccagaggtttgtccatcccggtcctctcgtactaaggacagatcccttcaaatatcctgcgcccgcgacagatagggaccgaactgtctcacgacgttctgaacccagctcgcgtaccgctttaattggcgaacagccaaacccttggaaccgacttcagctccaggatgcgatgagccgacatcgaggtgccaaacctccccgtcgatgtggactcttgggggagatcagcctgttatccccagggtagcttttatccgttgagcgacggcaatcccactttcataccgccggatcactaagccctactttcgtacctgctcgacttgtctgtctcgcagtcaggctaccttatgcctttgcactcgatgcgcgatttccg
>NC_017304.1:3544243
cagcttttcgcagcttaccacgtccttcatcgccttctggtgccgaggcattcaccctatgctcttagtagcttgacctcaggtcctttcctttggtcctccttaaagtgatgtcttttcaccatcttaatgagatcctaagagtcacttgcatcccggtcacttctttaagcttccggtcatgcctgttacccttttctcatcttgctttacagcattatatatttttcaaggtgcaatctttttcggaacacaggctatcgcctgtatcccgaactggtggagatgaggagaatcgaactcctgaccccctgcttgcaaggcaggtgctctcccagctgagctacacccccacgcctttcaaagccgacataggctttgaaaactaaacagtgtaagagattgaacccgaccgacctggaatatatgatacccaccgtagtatcattatactccttagaaaggaggtgatccagccgcaccttccgatacggctacct
>NC_017304.1:3546731
ataaattgcactgttttcaaaaaaacttttatttttggcaaaagtgccgtaaactatgtattgtaaaactatatgaaccatatgaagcatccgttttaatatattcattatttacggggagttgttaacatggaaaacctgacaaacaaagcaaataataaaatgacaggcagttctcactttcttgcctttttattcagaatgaaatacataaaccggtggagcctcatgagaaacaccgaagtggagaacattgccgaacacagcctccaggtggcaatgattgcccacttgctggccacaattaaaaacaaatattacggcggcaatatagatccaaattatactgccgttcttgcaatttatcacgattccagcgaaataatcaccggagacatgcccacacctgtcaaatattttaatccggagcttaaagaagcttataaaaacgtggaatacattgcaaaccagaaaatcgtgtctatgcttcccgaagattt
>NC_017304.1:3550310
ttgtctgaaagcatgatcacagcaaaattcgtagatcttgaaaacccggttgaaaatgcggataattatcttgagattggctttgacagcaatgcaggtattttgggaccgggctccgataccggcgaaattcaattcagaatcgtaaaaggagattatgagtcttatgatcaatccaatgattattcctgcatggctactgcaaaagactttaccgcaaatccgaacattacggcgtatgtaaattctgttttagtgtacggcaacccgccggtagatgaagaggaggaaattgaaatagtgtacggagatttgaacggagacggaagagtaaattctacagatttgcttctgatgaaaaaacgtattatcagggaaattgacaagttcaacgttcccgacgaaaatgcagacttaaatctggacggaaaaataaactcttccgattatacgatacttaaaagatatgttttaaagtcaatagaaaaactgcccgtaaa
>NC_017304.1:3554336
tatcatccacatcaacaataatacagggtacagtggtaagtcccgccatggcggcagctctaagtcttctttcccctgctacaagctcatacatgttggccgatatttttcttacactaataggttgaattactccgtattgtttaactgactcacataattcttccaaagccagtttgttgaattgttttctcggttgatacggatttggtcttatgttttcgatattcacgtaaataatgttcttttgttcttcttccttcttttgttttgcaagttgcaatctgttttctaacattgggcaccatcctttgtaaattagttttgtttttatcattagttaaacttgaattaactaaacttgaattgctgccattaaaagttaattaatttacaaaggaaatattcgcccgtcttttcataattcctttttttttaaaaaagaatcgttcgtccaaatacgctatattactgcattttgagacttatgtcaatgttat
>NC_017304.1:3557117
agattttcctgcttttcaagggtgtttttcatctcaatctgatagcttcttctgtccacctgggcccgcaatgaataaactgcaggtccttttgcagaatttaatatttttgactggataaaagttttgtcggcgttttttcccatttcgccgcccaaggcatctatttccctcacaagatggccttttgcagtacctcctatgttcggattgcaaggcatgttggcaatgctgtccaaatttatggcaaacacgactgttttaacacccagccttgcagcggcaagagccgcctcacaaccggcatgtcccgctccgacaaccgcaacatcatattctccggctaaaaattccatattctatcccttccaattcttttattttcccaagcaaaacttactgaaaatttcatgcattacatcttcgcttaccgattcacctgttatctgccccaggtaatcggcggcatcggtaatatctatgctcacaagatcaagagg
>NC_017304.1:3558969
ggttcaagatgaatttttcttgaaccatttgcgtactccaaactgcctatgcatataatattttttcttttttattgctcattttatcattcttttgtttttccgtcttattttttagtactattttaacgctataataacttttctgttgggctcctcacctacactgtatgtttccacatatttatggttctgcaggcacgaatgtataacccttctttcatacggattcatcggttcaagagtaatgttctttttgtatttgattaccctgtcggccaatcggttggcaagccttatcagggtttcctctctctttttcctgtagttttcaacatcaataacaatcctcttgtaaccttccttgctcctgttaacaacgagactggtcaaatactgcagtgcgtccagcgtttcccctcttcttccgattattattccaatatcgtctccttctattttaagggaaatagtgtcttcactttcttcaaccaaaatat
>NC_017304.1:116261
ctttgcaattcactttaaaaccattgttcctccaccggaagtcgatgttatcatgatagcaccaaaaggtcccggacatacggtaagaagccagtatgtggagggaaaaggtgttccgtctctgattgcggtttaccaggatgcttccggcaaagcaaaagattatgctcttgcatatgcggcaggaataggagcaggaagagccggaatccttgaaactaccttcaaagaagagacagaaaccgatttgttcggtgaacaggccgtattgtgcggaggagtaaccgaacttatgaaggccggatttgagactctggttgaagccggatatcagcctgaaatagcttattttgaatgtattcacgaaatgaagctcattgtagaccttataaaccagggcggattctcatacatgagatactccataagtgatacggcagaatatggtgactacataacaggaaagaagataattaccgaagaaacaagaaaagctatga
>NC_017304.1:136295
tcaatcagtgtgggggacgaggttgtatttcttccttcaaacaagaagtcggtaataaaaagtatagagggatttaatgtaaaacccagaaatacggcctatgcagacgaggcaataggagtaacgctgaccacacaaatttatataaagcccggagaactgatggtgaaggcaaatgaaaaacatccgtcagtgagctcccgctttagggcgaacatattctgggttggcaaggctcctttgataaagaacaaaaactataagttgaaaatcggtacgatgaaaattggcgtcaaactcattgaaatatcccatatcattgatgcggcggagctcaacattgacactttcaaagaccaggttgaaagacatgatgtggcagagtgcatttttgaaaccgcaaaacctattgcatatgatgttatttccgaaatcgagcagaccggaaggtttgtaattgtggacaactatgagatatccggcggaggaattattttgga
>NC_017304.1:214547
aatatcgataatcctgaaggatatccggattttctgctgcccaacaaagtttattacatgcagatgttcacaacgcttgccccatacaggcagaatcccgcccctgaggaaatgtccgacaagtctgtgattgtaagctttacgacccgtgcagcatttgaaatggacgttcctcttccgaaaaatttcaaggttgtaaagaatgatgctgatgttaccattgatgatgaggataaaattgttgtatcgaacaaagtagagctggaatttgacaaggtaaacatcaaatgggaaaactatgttgcagacccgacggtttcaaaagccgtgtattacgatttgtatatgagtacaaggaccgacataaattctttcacgcttgtgggaagcactgaaaatccaaaaggcgacgtggtatttgtcggggcaaatgacgacagcagcacgataagagcggttatgggaaatttctcacccggaacggatgcctatacactttt
>NC_017304.1:243191
gcattgaggagataaaaagggatatggaatcgccgaggcccatggacaggcttctttgcggcgacgttggctacggcaagaccgaagtggcaatgcgggcggtgtttaaagcagttatggacggaaaacaggtggcttatctggttcccacaacggttcttgcccagcagcattacaacacttttaaggaaagaatgaaggattttccgataacagtggaagtattaagcaggtttagaacacaggcggaacaaaaaaggatattgaaagatgtaaaagccggcatggtggatgtgcttatcggaactcacagacttctgcagaaagatgtttgcttcaaggacctcgggcttttggttatagacgaagaacagcgtttcggggtgacgcacaaggaaaagatcaaacaaatgaagacaaatattgatgttttgactcttacggcaacaccgataccgagaactttgcacatgtcccttgtagggatcagggatataagc
>NC_017304.1:296429
aaatatgaagtaaacatttttcataatggatgcgcgggagcaaacaaatgtcttgattatattgaagaagtggcatcttctgtattgggaaggcgaatggtacggggtaaaaatgaatgtatacataattacagaacgggtatgtgcaatttaaaactggttgaggcggaagttttcagcataacaaccggtatggccagaagttcaaagtatgaaaaccaggtttccggagacagttattcctttatgaacaccggctcgggaaagtatattctggctttgagcgacggtatgggcacgggacaggcggcgtccagccaaagcaaggttgccataagtctgctggagcagtttatggaaacaggttttgatcaggataccgcaataaagctcataaattcaatacttgtactaaaatccgatgatgactcctttgccaccattgacctttcggctatagatttgtatgacggaaaaattgaatttgtgaaaattggcgc
>NC_017304.1:341655
agggattcaggagttgttatactggcgaaaaatccgggagttgttgaaaaggtaaccgccaatgagattattattcgtacaaaagacggtaaaagagatacttacaagctcctcaaatacatgcgctccaaccagggaacatgtatcaaccaaagaccgatagtgaaaaaaggtgaagaggttgaagcgggagatgtaatagcggacggtccttccacagataacggtgaaattgcattaggaaagaatgttctggtaggatttatgacctgggaaggatacaactacgaggacgccatcctgataagtgaaagactggttaaagatgatgtgtttacatccatccatatagaagagtatgaggctgaggcaagggacacgaagctcggtcccgaagatataaccagagaaatacccaatgtcagcgaagatgcattgaaagacctgaacagcgaaggtattatcagaataggagccgaagtcagagccggtgatatcct
>NC_017304.1:382560
ccgtatatctgaatggtgtaaaagtttacggtgaagaaccgccaaagctttctccgactccgactccaacaattgatcccagccaaactccggatgctaatgcttcaatcagtgtatcatacaagtgcggagttaaggatggtacgaaaaatactataagagctacaataaatattaagaataccggaaccactcctgtgaatttatcggatatcaaggttcgatactggtttacaagtgacggaaacgaacagaataactttgtgtgcgattatgcggcttttggaacggacaaagtaaaaggtattgtgaaaaagatagaaaactctgtccctggtgctgatacgtattgtgaaatctcatttactgaggatgcgggtaggcttgcacccggaggaagcacaggaacaatacctttcagaattgagggtgcggcagagtatgaccagacagatgattattcctataattctgaaatgtcagatgattttggggataac
>NC_017304.1:454530
aggcaaaacagggtcaaaatatcataactgccgtggaaaatgtgacaaatcaggcagcccaagtgacccaggccactaaagaacagacaaaaggtgttgaggaaataataaaaggtgtggccaatgcgagagaacaggtaaggcaggttactcttgcagtaaaagaacaggcaaagcaaggtcaaaatattgtccagtccattgaaaacgtaactcagcaaactgcccaggttgcagctgccgtaaaagaacagacagccggtgtcgaggaaataataaaaggtgtggccaatgcccgtgagcaaataagacaggttacggcagcaatgaaagaacaggccaaacagagccagaatatagtggttgccgtggaaaatgtgaccaaacaggctgcagaggttactcaggcaaccaaagagcaggcaaaagacattgaagacataataagaggtattgaaaatgcaagagaacagatgcgtcaagtcactcttgccgtgaaa
>NC_017304.1:466507
agactgacccaagcaagcttcccaagatattctatgtaaactggttccgcaaggacagcaacggtaaatggttgtggcctggatacggtgaaaacagccgtgttctcaagtggattgttgaaagagtcaacggaaaaggtaaagcagtaaagacacctataggatatatgcctacagttgacgctatcgacacaaccggccttgatgtaagcaaagaggatatggaagaactcttgagcgttaacaaagaacagtggctccaggaagttgagtcaataaaagaacattataagtcatacggagaaaaactgccgaaagaattgtgggcacaattggaggctcttgaacaacgtttgaaagagtataacggttaatatcccaatgagtggaaaaaggagtcgtgatgttttgtcacgactcctttttataattttgcttcttatttggattatttaaattttaaatatttcctggcttggtgcaaacagggttacgaatat
>NC_017304.1:604548
atccggaaccgaaattttatgatgccttggctaaagaacagtggtttacggttaataaattaaggcctgaaaatcttctgtttaatgagtcacatcagtttcggatagaaataacccttagtacttatagattcggtaaattaacaaaacaacaacaaaagaatgtacttgacagctttgaaagaattgagaaaaggatacttgataagtacggagaaaaagtatcatttgagatacgttttgatgacgaacacagagtaaactataatggctaggttaaacaatagtatgacaactgttttgatatttctaatcacttcatcaaaactttcgtttctttatcgctattttttaatttgtgcttttttaaaacttttgttgcctgcttctgtttctccattaatacatgaaataagtaaatattcctgaatcataaaaaaagcaaaaaatatattgagatttaaaacaccaattgatataatatatcaaacttatgagga
>NC_017304.1:811535
tagctgcatttaacgccagaaggtttgtctgttcggcaatgttttcaatggactcgacaaaaagcccgatatctttaaccgtatttgtaagcttttcaaccactgagaatatcttttcggcagtctcgtagttttcttttgatttgtctcttagtatacttacagaatcaagaccgatattgttaagttcatttattctgctggtttcttcggtaattctgttgtaactttcatatacaaaatttatctgttctgcaagtttgtcaaccacttccacaccctgctgagcctgttctgcctgatcagatgcgccgtttgcaatgtcgtccatggtttttgatatttcttccatggctgttgaagcttgctgggcagttgcgcttactgattttgtggcttcaattatggatttggacaagttgtggaaatccataatcaatgacctgatatctgacatcagttcattgaaaaccactgcagaaggacgcagcatgccaagt
>NC_017304.1:850207
ttatattcgagttacaactgatgattactggcatagtactgccgattacactctttgtgtaaactacacggaaaatcagggtgaatatgaaattgagccaaacaacagccaagacaatgcgacgttgatagaggtggacgaaccggttacaggaaatctgagaaccagttcagatgttgactattatagatttgtaatgcctgattccggaaaagtatatttgggatttaaccatccaaaccttgaaagaacatatgtgtattggaaagtttccctgtatgatgcaaatggcaacaggctttatcaactaaattccagaggtactgatacagttggaaagtcggatgaaataaaaattggaagtggcacgtattatgtcaaggttgaatacgaaggatactggcacagcagtgccgactacagccttacggtaaatacggtgggcggtatccccaaagttaaagttttcctaaacggcaagagaatcaggtttgaccagc
>NC_017304.1:899607
cggacggaagcatgtcaaggataaagtatgacgcggaaggcaatataataaagacgatatcctggaaggattataacaaggatttggatgacgggccggggatggagtatacctatgatgaaatgaacaggcttacgcaaataatagacccggaagggaatgtaataaagaaatacatatacgatgaagacggaagaatcgtgaaagaaatagacgcaaaaggatatagcagtgcagataacgatgaagaacgttgggggacaatatataaatacaacctttccggatggcttgttgagaagaggacaccgttacagcagaaaaatggtgaaatatattacaacataatagaatatgtgtatgacagaaatggaagggtagtacaggagaaaagatctccggaatatgtgaccaaaacagaatatccaaagaaatggaatataataaactataaatatgatcccaacggaaatctggcagaggtaaccgacagccttggg
>NC_017304.1:1112930
atttggaaatactgattgacaacgatgacaatgagagatattccagcgaaaaagaacttaaggacaaaattgacgaattgtttgacaggaaaattattaataccgaggccattgctttcataagaggaagatccataactaagcagtgggtaataatagatgaagctcaaaatcttaccccaaaacaagtaaaaggtattataacaagagccggcaagggaaccaaaataatacttattggggacccggaacaaatagatcatccgtttcttgatatcaggacaaacggactgtgttatgcatctgaaaggatgaaaggaagcagtctgtgtttccaggttactttgtatgacgaggaatgtgaacgttccgaacttgcatatgaaggcgcgaaaagaatgtgagatttgaaggaaaaaagcaggaattttaattggtttgacgaataataataaacttatagttggatttgacaaatatttttttatttaagtaaaaat
>NC_017304.1:1213855
gacggcaaagtgtatcagggatatataggaccgaaaaagtttacaattgaaccgcctccaaaattgtatatcagctataagcttaacaaaataggagaaagtcattatgaaatcgaagccattgtaacgaataccggtgacggtacagcccgtaatgttaccgttgggctgcctgtcatacccggtgcgggaaaaatcgaggttatcagaatagtatcaggtgatggattcttccaaagggatttaagtgttcttaatattggaaacgtttatgcgggagaaacgaagtcaggaacgtttgaaattgtagcgaacgggcttgaggattggatgaatcttccgagtcttgctgtacatagtacacaggtaaatgataacattgtagtttcgccaatggctattcagaaagtatggcgaggtgattttgaactgcttatccaggaggttgagagacttgaatacaatctccagaacctcatgaacaaaacagtacatgacct
>NC_017304.1:1706542
tctcaatttctccagatagctgtgcacggtggacgtggatttgaaaccaacggcattgcatatttctcgaacagaaggtggatatccgttcttttctatctgttcgttcaaaaaatcaaggattttttgctgcttttcgtttattttattttgcattcttttcacctcggatacatttttatgctgctggtaaaacctcatgctaataatgttaatacttgcttgacagtattatatcattaatcttggaacaaatcaaactaatgttcgatattttttttaatttatattgacacaagaacgtgtgttcgtttataatatcggtatagaacattagttcggtgagggattttttatgaaaaagaaatatgttttaaagaataaaagaagattttttgtatttgttctttttgtgctgatgggtttgacggctgttataagccgagccacgagtatctatggataccgggagccttcatatgaggcgattacggtaaaaa
>NC_017304.1:2109550
ataaccgttattctgctccggtatgttcattccgccgtccctgtatggtccccagttgtcaagacctctaatttttgccctctcatacatgttcattaatgtccagacggctataccgccgtttacaacatatttaccgtggtcaccggcatcataccatccaccggttacatcctttgtataattcttctgaggtattcctgcatactcatcatcctgaggccatgtaggaacatttgtatctcccttgttcggctcaattccgatatgtcctgcaggtctggtccactgttctcctcctgcatacggcatttcaataggaataccgcttctcttgtgatagaagaatgccaatgcatcatatttcatctgagtatagatgtctttgcgaatgtcaaatggatgactgtagtttgtaggactgtttacagtcggaagttcaaaatagtaaccaattccttcggttgcaaaatcggaaaaatcaagccaatgtacataat
>NC_017304.1:2222498
gcccagttcttccaaatcctttacaatctgctttctggcttcatatctgtccataccttgatacttgcctgcaagttcgttcattgttgcatcatcattcataacccttatctgcggaagattgtgcctaagccccacttcaaagtcattggggtcatgagcaggagttattttaacaactcccgttccgaaatccttttcaacatactcgtcggctataaccggtatctctctgttcataagaggaagaacaactgttttgccgataagatgcttatatctttcatcctcaggatgtacggcaacggcagtatcacccagcatggtttcaggtcttgtggtagcaacaaccacaaattcatcgctgtctttgacaggatattttatatgccagaaatgacctgctttttcttcgtattcaacttccgcatcggatatggaagtgttgcacttcggacaccagtttataattctttcgcccctgtatataaggccctttt
>NC_017304.1:2519861
tcaggggaacggctacaaatattatccgctttgtccgaatcttgacactagccggtatcaaacttgatatgaaaaagccaagagctgtaaacaatcttgcaataatccagaagattgtagctctgttggaactgttgttttcaatcagaaatgcgggcatgcccttatatgacagtgtatgaaaagcatccaccatacctactgcaagaaaaacactgcccaaaaaaacggatcgcaaatttccggtttgttcgtaagtataataagagaccgcaaaaacagtaaaggagaacagtacacttgtaaattcaagtatattgtgccatgccaaaaaactctcaacagtcattacggcactgaattgttccttcaaaaaatatgcaattccaaatactaaaccggcagcaacagctattattgcaagcaatacatattccttatactttaaaaaggcgcgtataatacttctcattccatgccctcattatggtaacccgctg
>NC_017304.1:2553676
tcgcttcttaccgcgccgtcttttgtataataaccgtaacgcacatatccgtagttcttaatggtttcaaatcttactttgtagccctttcctgctgcatttggaaccacattcaatgagtatgcaaccgagcttttaccataaggaattacgactgtctgttcatctccgtcaatagccgttatccttacagcaataccctcttgaggtgctttttcgccgtcttttaaagatatggttccgcttattgttctttttgcaatgacagtaagatttatgtctgttaccgaacccccgctgacatccacggtggcagcctctttttcatcggtaaccgtatcgatgcctgcatagaatcctttgtcaacatattttacatccggggtcatgacataatataccttgtatccatagccgtcaggaatgtaaatattataatttgcagagcttttaccgctcgggattgtaactgttgtctctctcttgtttctggagttggc
>NC_017304.1:2744867
atgcttcggaaaagctgcttgacgaaaaaccagaacaggttgccgcattgctgcgtgcatatagggcagcccaaaactggatttcggaaaacccggaagaagccgtcgacattataataaatggtaaatacgcgcagattgaagacagagaattagccattaagcttatcaagagctatcaatacccttcttatgccgaacgggaaaaaaataaaacacaggttcgagacaatgtttactattttgccgaacaattgaaccaaattggatatttaaagacggatcctgatactttcacaaagaatgcttatgtcgaggtcgacatcaacctgggtttataatatttccaaagattgtttccgcccggtgaaccggaggaaccgggcggaaataataaacaccccacaggaggtattctgctatgtacgatttagtaaaactacaaagcccaacatcctcggaattaaaagtaaagcaacaatatggaaaactaaaaacgg
>NC_017304.1:3023394
taaaaagcggtataaaaatattagtagtacccaaatcagccgcaaaacttgaaactatagcaaaatttagcggtgagtctatttcaagttttcttataatcccctgtatataatttatataacacctgtgttctaccagtacgcccttaggttttcccgtagttcctgatgtaaaaaggatatataacaaatcattattggacacttcaacagaagggttctctttactgaagctgcagatttttttctgttccctgtcaatacagattacattaagcccttccatttgaggaacgtctgacagtaaatcatcttgagttattaaaatttttatccctgcctcttttaaaatagctgcaattctatccgaaggatattttatatcaagcggaacataagctgctcctgacttcataattccaaacatgccaacaatcatatcaatggatctatcaaggaaaaggccaatagctgtgttctttttagcacctatgttaatt
>NC_017304.1:3156872
atatttaagttcatacgttgtaaaagtaaagttataaggagtattcttgtagatttcaacagaaaaactgccgtcgtgtccgaaattaacggtataactgttatacccattatatacagaataagaaaccgttccgcctcctttataaagattaccgttttcatcatatattttacccgatactttaataacctccgccggtacaaaatcggaagcactgaacgaaatactcggtccgctaaaatatatgtttgaacgataatagtctttatacccgaacattcctgttatttttatatcgtaggaattagccaggttaacaaaattctcaaatgtcgcaactccgtttatcacaggttccgttcttgtctcttccttgttttgaaaatttgtgagtgtaacggaaatatctcctattacagattcgtcaattataacagtaaaaacaggttcaaacaccgcatctgaagcaaacatcatggatatcgggaacattccgg
>NC_017304.1:3165248
aattgtaaaattgttaccgttcacgtccatatagatgttcgttctatcctctgtcacggatgcgtcatgcaagtcactaaatgggtcaagcaagattccatgtccgcaaatggtaacattattcgatttaataatcagacgactgtaaaacacacatcccggtgcaatatatatcgttctgattttttcatcaagcgtataatatgcactgttttcatcagggtcaaaccatggctcatccacatacagaacagattcgtcattcgggtctatatcgtaatcttcgggagcatctgcaaaaaccgaaagaatggtatcatcatcgtcatcaaggcgaatcataaattttgtatcattctcattaagccacacagagataacaccatcatgaaattcgtttcgatatctctttgcacttggcaaaacactgtatgtttcaaaatcacgataaacggtaatatcaacccgaacctctcctgtgaaagcaaattcgcagaatc
>NC_017304.1:3250879
ctgatttaatattctgccgggaacatcgcctttgttcaaataagtaaccttggttccattaagggaaaatttatatactgtcgtggtttccctgttcgaaggcaagtcagaagctatcggttcagctgctattttgtttgaaaccggagcgtccggctcgaccgtcaaaacatcagcaggaagaggtcgaatcaggccgtaattatagtttgtaaccgatacatagagattttcactcgatacatatatgttctcccctgcaccaagataggtctgaatgttcacttcttcattgcttgttatatcaaaggcagctatattcataaagtttgattctttggaatttgggaaataccttatatccgtgcatttcaaatcgatatatttatccgaaacggcagtgtctctgtaggacgggactatcttgtcgggctcggtttccaaataataaatattcggatacatgtttgcgacaagataaagaacggaatctatttttc
>NC_017304.1:3297632
ttcctcgtcggttagagaataaaactcgttctttttgtccaaataccttgaaagatagacaacatgtgacttataatcattgtcggcaaccaagttggtatgttctatcaaaagtacaaacggaaaatctttttccgcaatcgtaacccaatagtaatccgacaacttctccgaaagctccagaatcatgcaaatattagctttgtactttacttttgaaagcttttcactatattcttccggaagaggaacattcattttgccgaagatttccggtgaagttgtaacaataacccgatcaaaattatatacttttccgttactatggacattcagggttttatctttttgaggttcaattctgtccacagggcttgagtaatgtatttcccctccggcatcgattattctttccaccaatttgtcatatataatcccgaaactgcctttcatatatcccagcagttctttattgatattttttcctcttgtggagcccc
>NC_017304.1:3445103
tgcagttcttttgattcttacccagggcagaggaaacaaaaatattatcgcaaagctttttggcggtgttgcaagcctttatgaccttataagcttcatgagtgacgttttgtcctactcaagacttcttgcacttggtcttgcaacttcggttattgcgtccattattaaccagatggcaacaatgtttggtttcaacaacatattaaaaataattgccgtagtcgccattctggcttttggacacctgttcaattttgcaatcaatgcgctgggagcatatgttcactcttgcaggctgcagtacattgagtttttcggaaagttttacaagggcggaggcacagcctttgaaccctttaaagcaaaaacaaaatatataaatctaaaataacaggaggtagtttactatgttggaaattctcactggaaatttctttgcaattcttggagcatcattagcatttatgttcggaggttttggttcttcaaaaggtgta
>NC_017304.1:3527524
ctgtctcaggattctcatcagtcacctttattgtaatcaaatctgtatcttttatttcatttaaggttattttagatgctattgaacttaggggaacatctttcatatccatttcttcacgaatatactccagtatcacaggattttttacttgttccctatagttatcaacagacatctccgggtactgcaatatgtcatcgattaaggatgaaaaattgttaacgtcaccatctcctgactttacctgttcttttatttgactctttttaatggatgaaatcatcagcgtcgtttgtgccacataaaccggctttataacaaatgcgtttactgcaatgccaatagctatgcaaactgcagttacagctactataatccatttacctttaatgattatttcaattaattctctcaagcttatctcttccatctattctgcccccatctgcgtttatctcacaggatataaagccatagtctctttttaggcgggaatc
>NC_017304.1:3529715
aagtaatctcttgtaagagctgcttcatcaccagagtaaccatctcttgtagcaggctcattgaattcaattactactttgttctgtgttgcttcttttactttagcagttggaggagttgtatcttttacatactccaagtcaaaggtctttgttctcattatgtttccagcatagtctctgtaacctttaacttttactttgtaagttccttcattcaatgaacttacgcccagttctacagttaatgttctgtagtcctgtgacagtttttcttcacttacataataagttccgtcattaacgagaacttctgcatctgagctgctctgaacaggttctgagaatttaatttcaaaggagttcggacctatcaaagcaatggattcagcttccggattttcgtagtcagcaggtactacagtcttagtaacttcttccttcaagccagttgctgttttaattgttacttcgatttcttcttcagctgtcatagcacc
>NC_017304.1:215260
ggttgacagcttaagcgtggtattttcgtggaacagggcggaaaatgacgttgtttatgaaataatatgcacatcaagaagggttgagcccaatgagggcgattacgacggttcggaggacgccatattccaaggctttaatgcaacattcggaaacgtaatattggatccttcgctttctgagcttccgccaaactttgagtacaatcccgcgagcagagaatgcaggtttacggtggattcctggctgtttccgaacaggctttattatttcagcataagggcagtaaagagagatgacccgacaaattacagcttgtgggtttcaataccggttaccaccattatgatagaacagccgtccatgcttgaagcaatcaaggatgcccagctgggattttactttagggacgaggacgcccatgcaaggactgaggattacaaaatatatataaaatcacaggatgatttgagatacggccaggtggcaaggcacaggt
>NC_017304.1:243311
acggaaaacaggtggcttatctggttcccacaacggttcttgcccagcagcattacaacacttttaaggaaagaatgaaggattttccgataacagtggaagtattaagcaggtttagaacacaggcggaacaaaaaaggatattgaaagatgtaaaagccggcatggtggatgtgcttatcggaactcacagacttctgcagaaagatgtttgcttcaaggacctcgggcttttggttatagacgaagaacagcgtttcggggtgacgcacaaggaaaagatcaaacaaatgaagacaaatattgatgttttgactcttacggcaacaccgataccgagaactttgcacatgtcccttgtagggatcagggatataagcacaattgaagagcctccggaggaaagataccctgttcagacgtatgtcatggaatacaacgatgaagtggtaagagacgctataaacagggaaatgagccggggcggacaggttttttat
>NC_017304.1:454782
agacagccggtgtcgaggaaataataaaaggtgtggccaatgcccgtgagcaaataagacaggttacggcagcaatgaaagaacaggccaaacagagccagaatatagtggttgccgtggaaaatgtgaccaaacaggctgcagaggttactcaggcaaccaaagagcaggcaaaagacattgaagacataataagaggtattgaaaatgcaagagaacagatgcgtcaagtcactcttgccgtgaaagaacaggcaaatcatggccagaacatagtggttgctgtggaaaatgtgacaaaacaggcggcacaggtaactgatgtaaccaaagaacaggcaaagggcgttgaggatattgtaaaaggcatagagaactccagggaacaggtaagacaaattacggaagcagtgaaagaacaggcaaaacaaggtcagaatatcgtggtcgcagtagagaatgtaaacagacaggcagcccaggtggcccaggcagcaaaa
>NC_017304.1:592745
acactttcaccggtttgtcttcgagcaaggataatgaaaattacagcgatgcagtaatgctcagggaactggacaatttgctgcgctattttgaaaaaagcgaatctgtggaagaaacattgaatgaaattatcaacttccatgaaaattatggcaaatacttccagttcaataccggaaacaagctgtttgattccggatttaacaggaatttggcgttccaggtattgtatcagacatttatgtcccgttctttcggacaaacacagaaaggatatcgtgaaatcggattcagggaaattcaggacctgtttgcatccatgtactattttataaacataggatatcaggattttgtaaaggaattgttgtttgagtggacggcaaacgtatataaaatgggttatgcaaaccacaacttctattgggtgggcaaacagccgggactgtattccgatgacagcctgtggctcttgcaggcatattacagatatattatt
>NC_017304.1:850640
aatacggtgggcggtatccccaaagttaaagttttcctaaacggcaagagaatcaggtttgaccagccgcctattatacaaaacggccgcacacttgtgcctttacgtgcaatatttgaagccatgaacgccactgtttcatgggatgacaagacaaagacggttacggcaaagaaaggcgatacaactatcgtcatgacaattggcaacaaaacgatgaagaaaaacggagtagcaatcgaactggatgttccgccgcaaatcgttaacggcagaaccttggttccggcccgtgcagttgcggaaagctttggtgcaaaagtggactgggacggcagtaccaggacggttacaattacggaaggaaattaagtaaggcctttcaagcttgatttttagatatttcttgtaaatgaaaaagggagtcttgattgcttgattgaaaacggcatttaagactcctgttttgtttcggatttttttcgttaaatacaaaattt
>NC_017304.1:900128
gactgctttggaaaaaggacattggagaaaatcaagataaacgacaggaaagagagagcaacgaggtataaatataatagtattggaaaactggtaagagtaattagggagctggacggagaagacctttcaggctatggtgaagagaaggttttgacggagacaatatacaattacgatccaaacggtaatcttatagaggtgatttctcctgaagggtatttgactgtatttaagtatgacgatgcgaacagaaggataaagagtatattgtatcaaccgcagaacggtgtgaaactgagcggcagtgcgtattgtgcccttttaaatacaaagtcgaggagcataagttatgagtatgaccgtgcggggaaccttgtaaaacagatattgcctaacggtggcattataataaacgaatatgatgaaatgaacagaagaataagagttaccgaccctgacggaaataccagaaggattttctatgacaattcaggaaa
>NC_017304.1:1214825
atttaatgcagtataaagtaaaccaagaggaaacccgtaaaatgatgggcgagctcgtaagatttgcttatgaccttcttgcggaagggatttctcgagaagaagcaattgataaagttattgagaggattaatgctaaagcatttagacttgtggatagaaagaaggtagaggacttttatgtgaattcgcctgaattggatgacggtcagatggatgctatgattcaggaattaattgataaagccgaacagttaaccattaaggaattgaagtccagggtagcccttgagttgatggaagccaagcaactgcttgattcctacagctatggacggacaaacgtaccatcttactatcctttggatcctcttcttgaatatttgaaggggttaaacaaggaactggaaggcatgtggagcataggcgatggagaaatggctcaaggtgtaggcatgtacaaaaatgtttgggtatatcatccatattacggggatctg
>NC_017304.1:2109591
tgtatggtccccagttgtcaagacctctaatttttgccctctcatacatgttcattaatgtccagacggctataccgccgtttacaacatatttaccgtggtcaccggcatcataccatccaccggttacatcctttgtataattcttctgaggtattcctgcatactcatcatcctgaggccatgtaggaacatttgtatctcccttgttcggctcaattccgatatgtcctgcaggtctggtccactgttctcctcctgcatacggcatttcaataggaataccgcttctcttgtgatagaagaatgccaatgcatcatatttcatctgagtatagatgtctttgcgaatgtcaaatggatgactgtagtttgtaggactgtttacagtcggaagttcaaaatagtaaccaattccttcggttgcaaaatcggaaaaatcaagccaatgtacataatcctgcgagtctttgtcaagaccctttggttcggtataacct
>NC_017304.1:2556123
tgaagccctgacagtaatcttcaagcctcctgcaggagccactcccgaaggcaatataaggcttccggtgaccagcctgttgggtatcaatgtaatatttattccttccttgctttcgccggaaaggtcaagaagcacacattctcctttttccctggttgctgtaagtccattatagtatccggtagggaaatattttccgtctccgttgcttatggaataactgagttcataatctttgccttcaggaacataaattttgtaggttgtcgaactgcttacttcaggtatgacaacgttaacagtttttgtgtccttgccgttcgtagctttgagcgttacttttatgcccccgaaaggtgctattcctgacggaattgagacagttccgcttatatatttgttgcttataagtttaaggttgatacccacctggtctgcttcggtcgtgtccaatttatccgcttccgattccagacgggtggtttttaacatactgt
>NC_017304.1:2901632
cgcacctggtgcaacgaccttccttcagtcccttctctgtacatgtcggttcttttaccgtggtaaatgaaccgttaaattggtgtgcgccgccaagggccggaataggtgctgttgttaccacctctccgcattttgtacattttcctacctttaatccttcttctgtacatgtcggttcctttaccgttgtaaatgaaccgttaaattggtgccctgttggtgatatttcttccgttttacgcacagaacatcttgaacatgttccttctctgagccctttttccgtacaggttgcttgctttattgttttccatgaaccgaagtcatgccctaactcttttatctctactgacgaaacaacttccccacattttgtacattttcctacctttgtaccagtcgttgtacatgtcggctcctttattgtcgtataagacccgttgaatgtatgccctgttgcagatatcgaacgcgtctcacttgcagtacatccgctt
>NC_017304.1:3023732
gcctcttttaaaatagctgcaattctatccgaaggatattttatatcaagcggaacataagctgctcctgacttcataattccaaacatgccaacaatcatatcaatggatctatcaaggaaaaggccaatagctgtgttctttttagcacctatgttaattaaataatgcgcaagctgatttgctctctcattaagttcttgataggtgcaatattcattctcaaaaaaaacagccggagaatctggtgttttctctacctgtcgttcgaaaaacttatggagtccgttgatgtgagggtatgctacatcattatcattccattcgtaaagtactttatttttctcttccaaaggcaatatcgggagttcacttaggtgccgttcaggatcacttaccactccctgtaataaaactttatactgttcaataaggcgtttaattgtactttcatcaaataagtccttgttatactcaaaatatccctttataacttcacc
>NC_017304.1:3251113
actcgatacatatatgttctcccctgcaccaagataggtctgaatgttcacttcttcattgcttgttatatcaaaggcagctatattcataaagtttgattctttggaatttgggaaataccttatatccgtgcatttcaaatcgatatatttatccgaaacggcagtgtctctgtaggacgggactatcttgtcgggctcggtttccaaataataaatattcggatacatgtttgcgacaagataaagaacggaatctatttttcgggaggaaacatagtttccttcaacttccacttctctaagtttcttaatgtttgctctgtcgctgatatcaaaaactattgctttaacggtggttcgctgcaagtagaacggatgtatgtcataacttacccgtttttttacggaaatgtccgcctgaacattttcataatggtttcctatggcaaccagataatcaccgtccacatataattcctggggataaaaactgtcat
>NC_017304.1:3530550
ctacttcttcaggaagtacaggttcttttccaacctgaaccttaacagcatccaaagcttttacttccttgatggctttcaaaagaacgccgagttctatagcaagttctttggaaacatttccgttctctacgagaacctcaataactgtctttcctgtagctttgtatacagcctgcaaagctgagaaagcaataccaaccattgagtctctgttgattccgttcttgttgttgaacgcttcagcttgttctgcagtcaagccgccaaactcttgcaacttgtacgcagcttcatcgaaaacaaagtctccgtcatatcccaactgctgaagaatcaatgagcagaaagccaagccgttgaggtctgcgttcggaaggaatgttccgtccggataaccttttacatatcccttttcaactgcataagccacttgtctttgtgcccagtctgcaatgtcagctgcatctttgaatttagcagcaagtgtctgagctgcc
>NC_017304.1:216602
gtcgatacaagcagcaaggaagttgttgccctccgggaaaacccgaatgtcaagggcatatactacaaatttaccataaagcgtttgcaaagatcatccaggagtttgccggaaggtgccgaaactgcctctcaaataaacaatgtcagtctggaggctgtggggacgagctttacctattcacaaatcagggatgaaatacacaacagattgtacaataaagaatcggggcttgtccaggaaaagctgaacaaacttttgagcaaggataaccaaaaaggtaaggctactgacattgatgaagcgattttgcagcttataggagagattgaagaggagctttcaattttcctgaaaaacagaattgacagcacaaccggttcatactccatagtagtgggcacaagaacaataagggactttgacaagcctatggtgacaaggctgacttttgaggataaggccggcctgaaagttcccggtgtgtgctatgaagggga
>NC_017304.1:454950
aggcaaaagacattgaagacataataagaggtattgaaaatgcaagagaacagatgcgtcaagtcactcttgccgtgaaagaacaggcaaatcatggccagaacatagtggttgctgtggaaaatgtgacaaaacaggcggcacaggtaactgatgtaaccaaagaacaggcaaagggcgttgaggatattgtaaaaggcatagagaactccagggaacaggtaagacaaattacggaagcagtgaaagaacaggcaaaacaaggtcagaatatcgtggtcgcagtagagaatgtaaacagacaggcagcccaggtggcccaggcagcaaaagagcagactcagggcgttgaagaaatcatcaagggtgtgttgaatgcaagagaacaagtaaggcagattactgctgcggtgaaggaacaggcacaacagggacaaaatattgtgacagccgtggaaaatgttaccaatcaggtatcgcaggtaacccaggctgccaaa
>NC_017304.1:593515
gattattcggaaagcgtgatgaatgctttcctcttgaagttggcaattgaccatttggctgaaattgcaactttggataatgacactcaactggcccaacaaatgagtgaattgtcaaaagaggttacagaccgcattcagaaacatgcctggaaagaaaacttctttgcccgtgttcttataaaccgttacaaagacggttcctatacttatttgggagcaaagggcgacaagctttccgctgatccgaacattgacggcgtgtacttcttaaacagttttgcatggtcggtgctgtcagatgttgcaaccgatgagcaaatagcaataatggtggatgtcatcaaaaaacatttgttaactccgtacggcttgcgtttggtaacacctgccgatttgaacaaaattgcaaatgatactgcaacagggcattacttctttggtgacagggaaaacggcgctgtcttcaaacatgcttcaatgatggcagttgctgcgct
>NC_017304.1:1216657
tatgacggaaagacacttgtggaaacagtggaagcgggaatgggcgtaactgcaattgcgacggcagaattaccggaagatactccggacggaacatatgtcggactgtttacggtgactgtggaaggcaggaatttaaatccggctttggtaaggcaaacaggcacaatgtctgtatcagactcggtatatggttggagtgaaggctttgtatcagatattgaagggctggaaggttatacgtacaatgttccgataataatagtgctgaatacctccatacctcaaacgcctgtgctttacccggtaagtgagccgacagaggaagctccttatacagttaagatagaaggtgaagcggaatctgaatcaggaataatgatatgggtggatggaacgttacagggtatgcttaaagcgaacagcgaaggattgttcagtacttcactggggttaaatgccggaagccacgagatttatgtgactgcattcaacaagta
>NC_017304.1:2110177
ctccggcaggtagccaacctggttcacacgtacatcaggctgcggaagtatatattcaacaggcttcgtatattctgggtcataaagggatacatcatcaagataaactgtatatggaggagttgctgccaattcgccacctaaatggaatgtaaattcgcatgtgtcgtcagttggcttgtccataacaaacgtctcgtcaatttccaataccttacctgctgtcagtgtgtatggactccacttgttgttccaatattcagcatagggctcgcccatttgtcctatttttatataaactttacaggacgcatctgcccaaatcttaagccgtactctatatgtatgtccctgttcaagagtaagaccacggtgtctcatctgaacgctccatctgttttgccctttgtcaagaacagtaacggcaaatgctttattaccgggctgccccggaacatcgaccacatcaaaggagcattttcctccgctgtcttcacagg
>NC_017304.1:2557389
tgagttggaggcacaaaccgtaacttttaatcctcctgacggagcaactccctttggaagagtgacattacctgttattttattgtttctaagcagtgtaaggtttacattttgcttgctctctccgtcaaggctaatcaaagttgcagcacttgaatccctgacagttcccgatgtgctgtaataaccttttttaacgtattcttcatcagtaactgagtattctacaagatatccggttcctgacggaacataaacagaatactctgccgagctttttccttccggtattgtaacggtaacagaccctttgtttttattatttgaagctgtaacagttactttcaagccaccttttggagcaacaccttccggaagtattacgcttccgttaatactgctcttcggtatcaggacaaggtctaccgtcgcgtctgtgctgcttacatccacaagctccgctccaatctccgaagcagtcattccgctgctgctgtagt
>NC_017304.1:2902150
tctgttccggcagtagtacaagtcgccgctttagttaccgtccacgacccataactatgtcccaatgcaggtatctctactgtggatactgtcgtcccgcattttgtacattttcctacctttgtaccggctgttgtacatgttgcttctttggtaaccgtataagaaccattgaatgtatgtcctgttgcagatatcgaacgcgtctcacttgcagtacatccgcttctggtacatgtcctcttttctgttccggcagtagtacaggtcgccgctttagttaccgtccacgacccataactatgtcccagtgcaggtatctctactgtggatactgtcgtcccgcattttgtacattttcctacctttgtaccggctgttgtacatgttgcttctttggtaaccgtataagaaccattgaatgtatgtcctgttgcctttatcgtttgggtttcaacatttttacatcttgagcaggttcttttttggcttccgtctgt
>NC_017304.1:3024764
ctgtcggtaggaagctcaataacttggacattcccggtcaacttttgtctccaataagttaattgcttttcgataacttcattattaagttttttatgctgccatacgacataatctgcatactgcacttcgagttggggtaaattatattctctacccgaaatgagtgcattatatatctccgacagctcattgcagaaaataccggtagaccatccatcgaaaataatatggtgaacagtaactacaaaaatatgttcagtttgagatttgcaaatcaacagaaaccggatgagcggtcctttagtcaggtcaaacaaccggtttgcttcattccgggcactttcaagtgcaagtttttcacagtcttccccggtaatgtgcgaaatatctataatattcaactcaaccttagaatacgggctaattacttgaaacggttctccgtttatttcctgaaaagttgtacgtaacacttcatgtctgttaattattatttc
>NC_017304.1:3251237
atatccgtgcatttcaaatcgatatatttatccgaaacggcagtgtctctgtaggacgggactatcttgtcgggctcggtttccaaataataaatattcggatacatgtttgcgacaagataaagaacggaatctatttttcgggaggaaacatagtttccttcaacttccacttctctaagtttcttaatgtttgctctgtcgctgatatcaaaaactattgctttaacggtggttcgctgcaagtagaacggatgtatgtcataacttacccgtttttttacggaaatgtccgcctgaacattttcataatggtttcctatggcaaccagataatcaccgtccacatataattcctggggataaaaactgtcatcatcaaaattcagcatactttctattttcattcccgatgccgaataagcgtttccggcaacagtatcatatgccttgataacaactacccggttattgtttatctggtatatatatttgccgtc
>NC_017304.1:3530681
acgagaacctcaataactgtctttcctgtagctttgtatacagcctgcaaagctgagaaagcaataccaaccattgagtctctgttgattccgttcttgttgttgaacgcttcagcttgttctgcagtcaagccgccaaactcttgcaacttgtacgcagcttcatcgaaaacaaagtctccgtcatatcccaactgctgaagaatcaatgagcagaaagccaagccgttgaggtctgcgttcggaaggaatgttccgtccggataaccttttacatatcccttttcaactgcataagccacttgtctttgtgcccagtctgcaatgtcagctgcatctttgaatttagcagcaagtgtctgagctgcctcatccattggaatttccaatgcatcgtcttcctgaccgaacagtctgaggagcataactactccggtctgtctgtcaagtttaccttccaagtttggaacatactctgtttctgatgttcctttgtataa
>NC_017304.1:455421
aggtatcgcaggtaacccaggctgccaaagagcaggctcaaggtgttgaacaaattatcaaaggtgtaataaatgcccgggagcaggtaaaacagattaccactgcggtaaaagaagaggctttgcagggtcagattgttattagggctgtagaaaatgttaccaaccaggctgcccaggttacacaggctgtaaaagaacaggcagcgggagttgaggaaattatcaagagcgttgccgatgcaagagaacaggtacgccagattaccgcagctgtcaaggaacaggcaaaacagggacaggatattaccgcatctgttcaaaatgtcagcgaacaggcggctcttgtgacaaatgcagtgaaagaacagactcaaggtattgaagacataataagaggtattgagaatgcaagagagcagatgcgtcaggttaccaccacagtaaaagaacaggcaaagcagggacagaatatagttactgcggttgaaaacgttgca
>NC_017304.1:1216828
tctgtatcagactcggtatatggttggagtgaaggctttgtatcagatattgaagggctggaaggttatacgtacaatgttccgataataatagtgctgaatacctccatacctcaaacgcctgtgctttacccggtaagtgagccgacagaggaagctccttatacagttaagatagaaggtgaagcggaatctgaatcaggaataatgatatgggtggatggaacgttacagggtatgcttaaagcgaacagcgaaggattgttcagtacttcactggggttaaatgccggaagccacgagatttatgtgactgcattcaacaagtacggtacgcaaagtgaaccgtctgaggagtatactgtgaaaattaaaggcagatacacgcagactccgacggcgccgacagaccttgaggctgtatatgtgggcaaagaaaggattgaacttaaatggacaccgtccacaggcagcctgagaggctataaagtatatcgtga
>NC_017304.1:2557855
atctccgaagcagtcattccgctgctgctgtagtatcccggtgaaataagcatagtagtggagctaagtttgtaatataccttatagcctgatcccgcactgtttggcggaaccttgatagcatattccacagaagaaccgtttttaggtattgtaacagttgtgctgtagctgtcccctgcataaacagtcacttttgtatcactgccaagagtcattcccgaaggcagagataccgtaccgcttattgttcttttaggtatcaaagtcatatttatttcagttttgttttccgaagtaaggtcaagagatgcagcagaacttgcgttgagcgtggttccgcttaccccatagtaaccgtcggtagcataatcgctttttgcatctaccgtatatttaaccttatagtcctttcctgcaggaacatatgcggtgtagcttgcaaatctttctcccgccggaatttttactgttacttttccactgtcttttccgttgga
>NC_017304.1:455538
aggctttgcagggtcagattgttattagggctgtagaaaatgttaccaaccaggctgcccaggttacacaggctgtaaaagaacaggcagcgggagttgaggaaattatcaagagcgttgccgatgcaagagaacaggtacgccagattaccgcagctgtcaaggaacaggcaaaacagggacaggatattaccgcatctgttcaaaatgtcagcgaacaggcggctcttgtgacaaatgcagtgaaagaacagactcaaggtattgaagacataataagaggtattgagaatgcaagagagcagatgcgtcaggttaccaccacagtaaaagaacaggcaaagcagggacagaatatagttactgcggttgaaaacgttgcaaaccaggctgctcaaattaccaatgtgacaaaagaacaggcgcatggcgttgaggatataattaaaagtgttgcaaatgcccgtgaacaggtaaaacagatttcagcagccatgaag
>NC_017304.1:2558157
gtcaagagatgcagcagaacttgcgttgagcgtggttccgcttaccccatagtaaccgtcggtagcataatcgctttttgcatctaccgtatatttaaccttatagtcctttcctgcaggaacatatgcggtgtagcttgcaaatctttctcccgccggaatttttactgttacttttccactgtcttttccgttggaaacaacaatatctgccgaaatacctcccgacggtgcaacaccggatggaagaacaatattaccgctgacagaacgcatttcggtaagagtcaaatctatatctgtcttgttttccttggttaaatccaagagagatgcgctactactgtctcttaccattccgtcggaattgtaatacataggacttacgaaattatattcttttgaagtctcataccataccctgtatttgtctccggggttgacaaacagaatataatccgcagacttttctccttttggaatcacaacggtctgttccg
>NC_017304.1:455706
aggcaaaacagggacaggatattaccgcatctgttcaaaatgtcagcgaacaggcggctcttgtgacaaatgcagtgaaagaacagactcaaggtattgaagacataataagaggtattgagaatgcaagagagcagatgcgtcaggttaccaccacagtaaaagaacaggcaaagcagggacagaatatagttactgcggttgaaaacgttgcaaaccaggctgctcaaattaccaatgtgacaaaagaacaggcgcatggcgttgaggatataattaaaagtgttgcaaatgcccgtgaacaggtaaaacagatttcagcagccatgaaggaacaggcagtaaatgctgacaaggttattggcaacgttgagggcgtaaccgttcaggcaaatgaagtggccgatgctgccaaagttcaggcaaatgaggtagaacaactggcgaaatatacatctgaaatagatcgtgttattaacctcaatatcaaggatgttgag
>NC_017304.1:2559242
aatacggtaccgagctttcgccttccggaattgtaacagtaacctttgcttcagtagagctgttgtaagccgtaatttcaaagcttattcctcccttgggtgccgtaccggacggcatggacaaaattccactgatggttctcttttcaataagttcaagatctatgtcgttcagatcctcattttcaacggtaatcaaagttgctgaacttaaatatctgaccgttgaaccctttttataataaccctgttcgacatacaagctgttggatgtcttgtaagaaacattatagcccgaacctgtcggaacatacatggagtaagtggcttccgattcgccttcaggtattgtaattgttgtactttcaattttggtattattcaatgccacaattacttctacttttataccgccttcaggagcaactccttttggcaaagacacttttcccgaaacaatacgttttgcaataagtgttatatttttatctgccgcatct
>NC_017304.1:3251417
agtttcttaatgtttgctctgtcgctgatatcaaaaactattgctttaacggtggttcgctgcaagtagaacggatgtatgtcataacttacccgtttttttacggaaatgtccgcctgaacattttcataatggtttcctatggcaaccagataatcaccgtccacatataattcctggggataaaaactgtcatcatcaaaattcagcatactttctattttcattcccgatgccgaataagcgtttccggcaacagtatcatatgccttgataacaactacccggttattgtttatctggtatatatatttgccgtcggttttgacaacatccgcctcatccactccctcaacctgtacgtttgtagtggaataatcaatggaaccctctgcctcggacatcttggctttttctgctacaggagcggagtttacggcaagatcggcctcaacggccaattcatcagccaaataaatacctctgcttcttccgtaagc
>NC_017304.1:3530840
gcttcatcgaaaacaaagtctccgtcatatcccaactgctgaagaatcaatgagcagaaagccaagccgttgaggtctgcgttcggaaggaatgttccgtccggataaccttttacatatcccttttcaactgcataagccacttgtctttgtgcccagtctgcaatgtcagctgcatctttgaatttagcagcaagtgtctgagctgcctcatccattggaatttccaatgcatcgtcttcctgaccgaacagtctgaggagcataactactccggtctgtctgtcaagtttaccttccaagtttggaacatactctgtttctgatgttcctttgtataagccgagcctatacaaaatttctgcttctttttcatagctgaatgaatcagcaaatgcaggcactaagagagttgaaatcactgagattacaactaacactgccagcacttttttgagattcttcatactctcaaatcctccttgtatgttttttttggg
>NC_017304.1:3413929
acgtgaaacggtataggaagcggcagtaaccagataaataaaaggaataccgatattttcatatccctttatctggttgtaggttatatcctgcgggtcaataatggcaaagaaatccggctttatattcctcataagcagaggtcttaaggcagaaccggctgaaataatcaatgcccttcccttggcctctttaagcaaatctatgtttttatcaagggaagggcctgtagacacaatgattatcggaacatctttgaacttgtcaaaaaagatgcctacattcggactgtttaactttaagttttcttttgcattattgcgcaaagtattgtcataatcatcggtaatacttttcttaagattccagttctccattacaaatttgaaatattcgttttcctcaggaattgctttcaatgaagcgggatgtgttataaaactgaccttgtcaaggttgttatcaattaattccttaactttttccgatatatagccaa
>NC_017304.1:3358935
atcacacgcagtaaatatttctttaataaattacagtcggtggaatccactttaccgtctttatttacatccgcatttatcaggcttgttcctgtaagctctctttgacggagtacatgcattttcatgagctgaaggtctgtcgagtttatatttccgtcgccgtttacatctcccaaattctcattgggcggtggtgttggcgttgggtttgaatcggcctgagtgaacttccaccagtttatattgaacagataaccgctgccacccgtaaatttcaaatagagatcatgagttccgcttacgccgctgacctcgcatttcacatcaacccattgctgccaaccgccggtacctgaaaccgagcacgttcctattaatggacctgtaatactgtcaagccttatctcgatttttcctccactggtagcacttgccaccctggcctgaaattcctttgctccgttaccaaaatctatattactgtaagcaacataatc
>NC_017304.1:3377867
acaacaaagcacaataaactcgcataacctaccgcttccacaggcaaatcatacagggaaaatactgcagcaaaaattaatacgaaagcaaaaagcattattaagagttttgtttttgacttcaaatacacccataatattctcatatcattccaccatataacccaagcccttttttgtaataataaactcctctatcccaacaccggcaagcttctttctaagtcttgctatatttacggtcaatgtgttctcatctacaaaatcatctgtttcccataaacgatacatcaaggtgtcccgacttaccactttgccccgctgctcaagcaacacctgcaaaatcctatgttcattttttgtgaggtccagtttatttcctttatacacaagggtacagtccgatagattaagaattactcccttatgctccaatatatcagtcccagaggtaaaattataggtccttcgaaggagagcctgtaccttcgccaccaaaa
>NC_017304.1:3332108
aaatcctcttttaatttaatatggattttttctcccctcgttttttctgtgaaatcgctaacactacaaagagtgaataatcataaccactggctaagccagtggtttgctctagccttataagagcatggctctttccgaccgttcccctcgacaacatatatacctatacttttttaacgtagataccatgttccacatccgtaccgactgccacacccttgccatcgctgtccacaaacgttttttgttctattttgttttgaagctcgcctgacagtctcacaagtgccaatagctttgcccggtcactcacctttgtccaatttatattgaaaataaattgctgctaaaggtacaatagcgctcgtcattacacccacccattcaaccatagcactcactgcatcccactcactgattacttcagggttataagtaaatctaaaccctagtatgtataaaacgataaaacaatgatttaaatgcttgcaagccag
>NC_017304.1:178233
ggaccagaagctgccatatatgtgtacaatgaaggcagggaagactatgccgttgtgtttgcacagcttacaaaacgtgacggttcgtttttggtgggaagaaaaccggaaccggattttaaatgggaaaacctcaaaggaaagacgataataggcggaagaaaaggcggagttcccgaaatgactcttgagtatgtgctgaagaaaaacaacctgataccgggagttgatgtatatattgatacaagtgttcagtttgctttaatggcaggggcgtttacgggaggacagggtgactatgttacgctgtttgaaccggtggcttccacagtggaaaaggaaggcaagggatatataattacatccataggtaaagaaagcggtgagattccttatacagcatattatgcaagcaagagctacatagaaaaaaacaaagacataatccagaaatttaccaacgccatttacaaaggccagaagtgggttgaaactcacac
>NC_017304.1:3281900
accttttcagcaagcgctacagacgcaaactattgcatgggattgttaactgcctccgacaccgccaatttattggatccgaaatcctggcacaaatcgccgaaccccgtatttcagagcaatccatccacagggcagtacggacccgggcataattcctttacaacttcacccgacggaaaagtggatattatggtatatcatgcgaggaactaccgggatataacgggagatcctttgtatgacccgaacaggcatacccgtgcgcaaatagtcaactggaatgctgacggtacaccggacttcggaataccggttgctgacggaacaaatgttatatatatcccgccccagacaccaacaccaatacctacaaacagtcctacacccagtgatttaatctacggcgatataaatggagataattctgtcaattcaacggatttaacaattttaaaaagatatttgcttggaagtactgtcccgacggcaccgaactg
>NC_017304.1:2753657
ttctggcacaggctcatggcctgtccaccctgattgactccaatggaaccctcgattttgaacactatcctgatttgctggccgttaccgacggcgtaatgcttgacataaaagcatttgactgtgaagaacacaagcgggtgaccggatggagcaaccaggttgtattgaaaaatgcacgttttcttgcatcaaagggtaagctgtttgaggttcgtacagtagtttcaccaggccttttcgatgcagaacaaaccattacacaaatcggcgacatgctcagtagctacttacccattcgccccatccgatataagcttatatcctatcgtccgatgggggttcgcccgcaatataaggagactttgcaaattccgacacgtaatcaaatggaatattacgccgggctgcttgcagccaaaggctttaaagatattattatcatttaaattacaagcaaatacactacacaattcccgcaagccaacatataaggaggg
>NC_017304.1:2776038
ttgtcaattccgatctctctcagtattacggatagcttttcttctaaaacggtttttacacggttttcaacagtatctgccaatataaaattataaaccactacatctctttgctgtccgatacggtcaacgcgtccaatacgctgctctattttcatcggattccaaggcaagtcataattaataatgcagttggaaaattgcaagttcaaaccttcaccaccagcgtcggtggagataagaatatctgtttgtgttttaaactcatgcaacactgcatttcgttcctctatactcatactgccatttagtatggacgttgaatatccccggtcttttaacagttttacaagatagctttgagtcgctacaaattccgtaaaaataatgatttttctttgccggtcctcagcaaataaatcatcaataatttcaaaaagaggctcaactttgacatcaagatattgaaattccgcctgcttggcaactgcaataatatc
>NC_017304.1:521818
ggtatatctcttttgccggcgttgtagagtttggctgtccttgacggcaagtttcatcttcttaccattggttgccatctctcgttccgttacgagagccacgaattcgttcttatgattggtgtaatattcatccagggcaagtttaatttggccggtctgctcctgatactggcgcagaacttttacacgctgtttagccagttttatcttgacgtctttacgcttttgaattgtaaccttgcgcttgttcttgcgcccttctagttcggacatggtggtgcccaagttcttctgaatttcactctccagtatggcccggttctcagtagagaggaaaatggttgccgtctggggcatgtcgccaatggcccgaaggcagcgcaaggaagactggagaaggaacaccttgctgcggggcctgcgatacatggctgtagcaaacaggctgcgacagttccatccttccgtacctttacccaccagaagaataaactggt
>NC_017304.1:3509372
aatatccttaaggcaatccagctccctctggagcaccttaaaatcaatatgaacaggctttgtaacatatattttgtcgtttttggttgccaaaagcccttcctcactgagcataagttcctcataaagcttttcgccgggtctcaaacctatatactcaatctttatatcgacatccggctcaaaacccgaaagtcttatcaagtttcgggcaagctcacttattttcacaggttcacccatatcaagaacaaatatttctccgccctttgccattgccccagcttgtagtaccagctgcacagcctccggaattgtcataaagaatctggtgatttccggatgggtgaccgttaccggtcctcccctttctatctgctttttaaacagtggtacaacacttccgttgcttccaagcacgtttccaaaccttaccgcaacaaactcggttttgctgttttcattcatcgcctggataatcatttctgcaattctttttg
>NC_017304.1:3537582
gcctgctccggcataaattgtatccttaaaatgcaactccggagaatcacctttgtcaagggaaacggctattcctccctgggcaagaaccgagttgcttatttcaatggtttcctttgtgagtatgacaacatcgtatttttcaggtatttcaagcgcagtgtaaactcctgctattccgctgcctattataataacatcatgaaactccgtaggcagctcatctgtgtcaaaatccaccaaatatctgttctcatccaaaattcattattcctcctctacgtgattacacttgttataacatacattattacatttattttagtaattgtatttattttacatcaaaataaaggctccggacaaacacatccaaaaacctcggagccttaaattcaaccactgaaacaaacataaatcagccaatccggatcattctgtccagagcttttttggcctttaatcttatattttcatcaagttttatttcatatttcatt
>NC_017304.1:2784770
tcaatcattttcatgcggtcttctcgggatttagaggaggccagattttttttaagccaggcaacctcatatgatagttgaccaatttgcttaagcagttcgtccttctccttttcatacgactgtttgaccttctctacttcatcagtttccttgctgaatactctgcccgcattgcttatgaattcagtcttccagcgacttaacaggtttggatgaattccatattctgcagcaatctcattcagcgttctttctcccttgatgacctcaatcactatttttgctttttgttcaggtgtaaaatgttttctcttttccatagttccattctaacttatttgggctgttttgtctgtcttaatttttggtatcattatatcatataaaataaagccttaaaattttataaacgtacacactgactattcaacatatagcaaaacattatttatgatatgtaggctatttaaaatatcttatcacatctatcctatctc
>NC_017304.1:2673943
ttaaattccccatatcgaactggagcgaaggcgaaaatcctttcaaagacatatcaataggattggccaaattcatagagaatggaatcgtaggaagaaaggctcttgttgtaagcccaaatctttttgttcaactgcaaagaatacagccgggcacgggaacaactgaatatgacagaataaataagcttctggacggcaatattttcagcacgccggtattaaaggatgacaaagctgttcttgtctgttccgaacctcaaaatatagatttggtaattggacaggatatgattacgtcttatcttgaaaccaaaaacctgaatcattatttccgcatcatggaaacaattcttctgaggattaagaataaaaaagctgttattgtttttgattaatacgcaaaaaagctcatcctccggtggcattaagcgccggaggatttttaatgcttgttaaaacttttaattcttggcgacatacgactaaagtcaaacata
>NC_017304.1:591880
gtaaagcattgggcaggttatttgacggaagacggggaacatgtaatcgaccttttaaaaccggctccgggtccgcatttttatgtgaatttgcttataggaaacaggcttggttttaaaaggacattgcagacaactccaaaaagtgtggttgacaggttcggaagaggttcgttccgttcccatgctgcaacccaagtgctggcaacgagatttgacatgcgccaggaggaaaacggttttcctgcgaacagacagttctatttgtatgaagacggcaaacagattttttattccgcattaattgatgacaacattgttgaggctacatgcaaacattcatgcaatcgtacggtaataaaatataagacggcatgtaatctggaaattacaagaaccatcttcctggtgcctcacaagaagggattccctcttgcaactgaattacagagaattgaaataaagaatgcgtcggacaaggcaaggaatttgtccattac
>NC_017304.1:2586579
tccccgccaatttaggcgaagagttgaggaatcgagctttccggatctttgacactcatagaaaaaaattgctttttgcaacgcttcaccgtagttgaaggccccggttgccggaggctgatctggaatctcttcctctggtaaatatccgccgtttttattttctgccgtcaaatcaccatgagtttttgaaccaacctcatccaaagtacttgaagtctttcgcccccatagctttgcgaacaacagaacagtgctgaaagctacaataacagcaagtatcaaaagaatttttcttcttcccaaactgttaaccagcctcatagcatcctcctgcctcaattaataaaaatcaatttacaactttaattttaagtaaatctatatttatccgctttattagtttattatatcatatatgcttcgtcaaatttgataaaaccaaatttcagaaaaattgccgtatagatttcaaaaatttttcggacatgccttttttg
>NC_017304.1:417663
ttgcaaggggtgcggcatatgtgccagggtttgccccaaaaaagcaataaaaatggtaagagaggagaaaaaccatgggagataaagcgtttctttcgggaaatgaagcagtggcggaaggagtgcggcttgcaagtccccatgtgattgccgcttatccgattactccccagacggttgtggtggagcggttggcggaaatggtggaggacggaaggcttaaagcggaattccttcatgtggagtccgaacattcggccctgtctgcatgcatgggagccgccagtattggggcaagaacttttacggcaacttcatcccaggggcttttgtatatggctgaatgccttcattatgccagcggagggagattccccattgtaatgatgaatgccaaccgttcccttgcgctaccgtggagtatatacggcgatcacagggattccttgtcgcagctggactgcggctggatacagatatatgtggaggacgcccaggaa
>NC_017304.1:62633
gtaaagtaatatcttagtttaatatcatccaaatttatgtttattgctttatttaaattgataataccaatcttcaaggctatagtatctgatggcacacctgttttgatgtttttcaatgttacataaaccttgttgcttgaaaccggaaattcaacaccttcatctgcataaacattttctacaaaaagcctattaaaacctgctattaatgaaaggttgacaaaaacgcagagaactatcagaagcgcaaacgttcgaagataaaactttcttttcatatacatacctccctaacatttttatatttttctttctatctttctaaaatacccggctatgaaaactgagtagctgtcatctcatataaaaacatgttgagttccaaattttttaaaaccatatcagagatcatacattccaattcttatatacctttcgtctatgtatggtattgttacgtacattactttcggcacaaaagattttgagacaaaaac
>NC_017304.1:3278407
[truncated: 47,445 more chars]
