# Supplementary material for: Genome-Wide Transcription Factor DNA Binding Sites and Gene Regulatory Networks in Clostridium thermocellum
Source: Front Microbiol. 2021 Sep 7;12:695517. doi: 10.3389/fmicb.2021.695517 (PMC8457756; doi:10.3389/fmicb.2021.695517)
Supplement: Supplementary file 5 [file Data_Sheet_2.ZIP › Supplemental folder/LexA_1449.all.500.fasta.e1600]

>NC_017304.1:1001827:1002326
GGTTCGGACA GACTCATGGG AATGGTTGAG GCACTGGGCC TTGAAGAAGA 
CCAGCCTATT GAGCATAAGA TGCTGTCAAA CGCCATTGAA AATGCCCAAA 
AGAGAGTGGA GAGCAGGAAC TTTGCCATAA GAAAAAGCGT CCTTGAATAC 
GATGATGTTA TGAACAAGCA AAGAGAAGTT ATCTACGCTC AAAGAAGAAA 
GGTGTTAAAT GGCGAGAATC TCAAAGAAAA CATCGTAAAA ATGATGGAGA 
ACATTGCGGA CTATATTGTA AATCTGTTCT GCAGTGAAAA TCCGCACCCG 
GATTTCTGGG ACTGGGAAGG CATAAGGTCT TATACTGAAA AGGCTTATGT 
TCCGGAAGGA ACCCTGGATT TTTCCAAAGA GCAGATGGAG GATCTTAACA 
AAGAAAAGCT CAGACAAATA ATACTTGACA GCATGCTCAA AAGATATGAG 
GAAAAGGAAA AAGAATTTGG TTCCGAGCTT ATGAGGGAGC TGGAGAGAGT 


>NC_017304.1:1005883:1006382
GGATGCCTTT TTGACGGAGA CTATCTTGAA GAATGGGTGT ATAAAACTTT 
AAAAAGAAAA GGTATAAAGA CCTTTGCGGA TTTAAGAGGG GGCAGAACAG 
ACCGGACAAA TCCAAATGGA TACAAAGTCA GAATGACGGC TGTTGATGCA 
AATCGCGGAA GAATAGTGGT TCTTCCGGAC GATATTTCCT ATTACGGCAT 
TGATCCGGAT CGGCTTGAGG TTGCAAAAGC AGTGAGGATG AGTACCAGTG 
TTCCTTTTGC TTTTAAGCCA GTGGAAGTCT TGAAAAAGGA CGGAGGCAGT 
GTAAAGAAGC ATTACCTGGT TGACGGCGGT GTATTGGATA ATTTGCCCGT 
ATGGCTTATT CAACCTTCAA TGGCAATTCC GCTTATTGTC TGCGAGCTAA 
AGGGAAGGGA TAAACTGTTT AGTATTATGA CGCCTCTTAA CATCCTGAAA 
GGCCTTGTAT CCGCCGTGCA TGATTTCGGC ATCCCGAACA TAAAGCATTA 


>NC_017304.1:1024156:1024655
GGATTGATTG GTAGTTTATT GTTTCTGAAA AGCAGACCTA AAAATATAAT 
TGAGGATAAA TTAGGCATTA AACTACCCGT AGAATCAAAA GTTGTAAATT 
TTAGTAATAA TATGCTCGGT GAATATTTTA TGCGAAAATA TTGATTGAAA 
ACGATAATAT TAATAATGTA AAGAATGAAC TTGATAAGTG CTTTGGAGGA 
GTTGTGAATG AAGACGCTAT TGAGAGAATA CCTAATTTTT CGAATACATG 
TTCATGGTGG GATTTGGACA CTCAAAAGAT AGAGTTGAGT TATAATAAAT 
TTATGTCAGG TAAAAAGAGA ATATTTAGAG ATACTCTTAA ATCCCGTGAA 
GTATGGGTTT TTATCGCAAG GATGATAGTG GTCAATACTA TCTATATATT 
TCATACTAAT TATGTGTGAC CTATATAAAC TGATTGAAAC TTGAAACACT 
ATATAAAAGA ATAATTAAAT AATTATATAA TATGTAATTG GGTGAAAATA 


>NC_017304.1:1031690:1032189
TAAAAAATAG TACTGGCATG TATAACATAT TTATGGTATT ATAATGCTAT 
AAATTATGGA ATTAAAATGT AATATTTTTG TAAATTATAG ACTATTATTA 
TGGGGAGATG TATACGTTGG AGAATTGTGT TTTCTGCAAA ATAATTAAAA 
GAGAGTTGCC TTCAACAATT TATTATGAAG ATGAAAGGGT TATTGCCATA 
AAAGATATAA ATCCTGCTGC TCCCGTGCAT GTTTTGATTA TTCCGAAAGA 
ACATATTGCC AATGTAAAAG AAATTAACGA ATCGAACGCT CAAATATTGA 
TAGACATCCA CAAAGCCGCA AACAAAGTGG CCGAAGATTT GGGAATTGCA 
GAAAAGGGTT ACAGGCTGAT AACCAACTGT GGAGTGGCGG CAGGGCAAAC 
GGTTTTCCAC CTTCACTATC ACTTGCTGGG TGGAGTGGAT ATGGGTCCTA 
AAATTCTGTA AGACATCGAT TGATTATTGC AATAATATTA CAGCTGTGAT 


>NC_017304.1:1033198:1033697
GACAATTATG CCGATTATGT TTATGAAGCA AAGAAAATCC TGGGCGTGAC 
AATTACTGAC GGACAAATGA AAGCTGCGCT CAAAGTATAT GCGAGCTATT 
CGGAAACTTA TCGGGCACAA ATTGAAGGCA TGATATTGGC ATTTGATTTG 
TCGGCAATTA AAATTGATAC TTCCTTATTT GCTGATCTGG CAGCCGATAT 
CAATTTTGAA GTTACAGGAG ATGCTAATGA TGACAGGGGA ATAAAATTTG 
TTGTAAATAC ATTGGATTGG CTGTCACAAT TTACTGGACC GATAGTATTT 
GACGGAACTG AGGTTCCTTA CAAGGTGGAT TTCAGAATTC AGGGCAATGC 
GACAATGAAA CGTCATCTTG ACGGATTGAT AAAACTGATT AAGTCTTTGG 
AAAAGAGAGG AGTTACGAAT TTTGATTCTT TCCTCGTTTT GGCTGAGGAT 
ATAGTTAATG CTAATGACAA TATTCAGATT TACAACTTTA AGAAGCTGTT 


>NC_017304.1:103920:104419
ACACCGGTAC CGGAACCAAT ACTGATTCCG ACTCCAACGC CAACCATGAC 
ACCGATGCCG ACACCGACCC CAACTCTTGA GGTCAAAAGC GATCCATACC 
TTTCCGACCT TGTTGTGACA GGAGCAAAGC TTAAACCTGC GTTTGTTCCG 
GATATACTGA ATTACGAGGC AGTGGCGGAG GAAGATGTAA GGTTTGTGTG 
TATTGTTGCT TATGCACGGG ATGACGGAGC TGAGATTACT TTAAACGGTG 
TTCCTGTTAA AAGCGGAAGT ATATCCCATG CTGTTGAGCT TAAGGAAGGA 
AAAAATGAGC TGATTGTTAA AGTTGTGGCA GAAGATGGAA TAACATCAAG 
AACGCACCGA ATAAGTGTTT TACTTGAGGC ATTGCAATTG CCTACACCAA 
CTCCTGATAA AAGCGGCAAT CCATTTTTCT CGTCATTGGA GGATTTGCTT 
AAGGAAAATG AAGTGAGTCC AGACGGGACA AAGGGTGGGA TATTTGATGA 


>NC_017304.1:1042124:1042623
CCAGAAAATT TAATGCATTT CGTGGAAGTA TTGGAGAAAT GTCTGATGGA 
GGAAGGCATT ATTACAAAGC CTGGTGAAAA AGAACTACTT CCTATGCAGC 
CTGGTGATGT ATACCAAACA TATGCTGATG TAGATGATTT AGTTCGAGAT 
TTTGGATTTA AGCCAAGCAC AAGTCTTGAA GAAGGATTGA GTAAGTTTGC 
TAAGTGGTAT CGTGAATTTT ATATGCAGAA ATAATAAGGC AAGCAAATAG 
AATAGATGTT TTAAATTAAT AGTAAAAGAT GAACTGAACT TGTTAATTTT 
ATACATCAGT TATACTAATT ATGTTGATGA GAAAAATTTT CTATCTGTGT 
TTGTTGAGAA ATTGCCAAAA GATTGAGATA CTTTTGTGAG ATGGACATAT 
ACCCCAAATT ACATAGAAGA GTTTAGGGAT GATTAAAAAG ATGGAAAAAC 
GTAAAAAGGT TCATAATAGA AAACCGAGAA TCTGTTTTGT TTCTTCGTCA 


>NC_017304.1:1042889:1043388
GCAAAAAGTT CATTTTTATT GAAACTTTTG GAAGAGCAAA CATGCCTACC 
GTAGCCGGTA AAATGATGGA AAAACATGCA GATTTGTTTA TAGTTCAATG 
GGAATCACAG AAAAAGTTTT ACAAAAATGC TGTTTATGTG GGGTGTCTGT 
ATTGATATTT GTGACTGTTG GTTCGAGAAA ATACCCTTTT AATCGTTTGT 
TTGAAAAACT AGATTCTCTT TATGACGAAG GAATTTTAAC CGATAAAATG 
TTTGCCCAGA TAGGTACTTC CACTTATAAG CCTAGGAATT TCGAATATAA 
GGATTTTATT TCACCAGAAG AGTTTGAAAG AAGAATTAAT GAAGCAGATA 
TTGTTGTTAC TCATGGTGCA TCCGGTTCAA TAATGAAAGC ATTAAATGCG 
GGAAAAAAAG TTATTGCAGT GACAAGGCTT AAAAAATATG GTGAGCATAT 
TAATGACCAT CAAATTCAAA ATAACGAAGC ATTTGCCGCA AATAATTATG 


>NC_017304.1:1045656:1046155
TTATATTTAA GAATTCTTTA TAGGGTTAGA TTAAAGAAAA AACTGAATTT 
ACAAAATCCA CAAAGATACA ATGAAAAATT GCAATGGTTA AAACTATATG 
ATCGACGTCC TGAGTATACA AAAATGGTTG ATAAATATGA AGTAAAGAAA 
TATGTTGCTG AAAAAATTGG TGAAAAATAT GTAATTCCAA CATTAGGTGT 
TTGGGATAGA TTTGAAGATA TTAATTTTGA TTTACTACCA GAACAATTTG 
TTCTCAAATG TACACATGAT TCTGGAGGAA TTGTTATATG CAAAGATAAG 
AAATGTTTTG ATTTCAAGCA GGCGAAAAAG AAGATAGAAA GATGCTTAAA 
AAGAAACTAC TATTTGAATA CACGTGAGTG GCCATATAAA GATGTTAAAC 
CGAGAATTAT TGCTGAACAG TATATGGTTG ATGAGTCAGG TTATGAATTA 
AAAGACTATA AATTCTTTGC TTTTGATGGT AAAGTAAAAG CACTTTTTAT 


>NC_017304.1:1047795:1048294
TTCAGGATAT TTTTTATTTA TTTGGAGCGC ATTTCGTATT AGAACGGCAA 
TAACAAGAGG TGGATTTTTA AGATCCATGG AAAATGGGCT CCTTTCAACT 
AATACCTATG ATATGGCTTT AGGTTATCGT CTATTATTTG TTAGCCTTAT 
TTTTGCGATA GAATTCCAAA AAGAAAAAAA AATTATACGC TATTTATATG 
CAACTATTTC TATAAGTGCG TTTATAGCAA TGACCATTTA TGGTTCAAGA 
ACAGCAGTTT TATCATTTTT TGTTTTCTGG ATCTTAAAGG TACTATTTTG 
TCACGAAGCA TCAACACCTA AAAAAAGAAT TGTAAATATT ATTTTTATTT 
TAGTTGCATT TTTCACTATA TATGAAGTTA TTACAAATGA AGCAATATTA 
TTGTATTTTT ATAACGTAAT ATCACGAATG GGAGCAAGTT CAAGAATACT 
AAATACATTA GTATCTGGCA ATATAGCATT AGATAAAGGT AGAAGTATAA 


>NC_017304.1:1052183:1052682
GCATTTTACA GAGTATTTTA TTCTTGCTAT GTTGGCTTTT AATGCATTGA 
GGTTTGCAAG TCTCAGTAAA ACCAAATCTT CGATTTTGGC GATGCTTATA 
GCCTGCCTGA CGGCTGTTGC TGATGAGTTG TACCAAATGA CTGTACCGGG 
GCGCAATTCT CAAATTTTAG ACGTTTTTAT AGATACTGCG GGTGCGCTTG 
CAGCCGTTTT GACATGTTTG CTCGTTTTTA GAAAAAAGAT GGACAAGCGA 
ACAGATGTTT GATATAATTA TGGAAAAACT ATTCGAAAGA GGTTGAGTAA 
ATGAACAAAG TTATTTTAAT GGGGAGATTG ACACAAGACC CGGAACTTAG 
GCACACTACC ACCGGTAAAG CCGTATGCCA TTTTCGGCTC GCGGTAAACA 
GAAGGTTTTC AAGACAGGGA GAACAGGAAC AAGCTGATTT TTTCCCAATA 
GTTGCATGGG AAAAGACCGG TGAATTTTGT AACAATTATT TCCGAAAAGG 


>NC_017304.1:1053647:1054146
TTCAACATCT CCCACATAGT CTTTCGGAAG AGCAAAAATT ACTTCGTCGA 
CCACATGGTT TTTAAGTATT TCTTCCAAAT CCTCAATATA TCCCAAGGTT 
TTTTTACTGT TGAATGTTCC GTTGCCGCCG TTTTTGTGTA CGTTAACATA 
ACCCACAACA TTTATGGTAA TGTTTGTTTT CTGGAGGAAA TAAATGAATT 
TCAATGCTAT ATTGCGATCT CCGACGAAGA TCACGTTTGT TGTTGTTTTG 
TTCCGGTGTT TGCTCACAAA ATATATGTAC ATGAATCTTT CAAAAATCAA 
AAACGCTATG CTTGTAAGTG TAAAAACGGC ATAAAGTGTT CTGCTGAACA 
TGGTTTCTTT TATAAAAAAC ATAAAGGATG CAACAAACAT GCATGCAATG 
AGAGAAGAGA GCAAAATATT CCTTAACACT CTGTCATAAT AATTAAAGGT 
TGTTTTGTTG TACATGCCCA AAAATCCCAT GCAAGAAAGC CACATGGGAA 


>NC_017304.1:1057745:1058244
ATAATAAAAT AATAATCGAT TTTACTAATG ACGATATTAT ATTGCAAAGG 
CAGGACATGG CAGCGGTATA CAGGTATTTA AAATCCTGCT GCCAACAGAA 
TAATCAAGTT GTTTTGAAAG ACTTGTTTGC GGTTGCCCGG GAAGTTTCGA 
AAAAGTACGG TATATCCATG AACTATTTCA AGGTAAAAAG AGCAATACAG 
GTTTTTGAAG AATTATCCCT TTTGAATAAA CTTCCTTGTG GTGAGAGGGA 
ACAGATTATC GTTTTAAACA ATATGGGAAA TACCAAGACA AATCTTGAAA 
ACTCTTGTTT TTTTAGAAGC ATTCAAATGC TGGGGAGCGG ATGATGTTTT 
TTTTAGGAAC TCCGTTGTCT TTATTTTTGG ATAAATTATA TTTTTACAAG 
GAGGATTTAA CATGGATTTA AAAGCTAAAC TAAGAGAAGT GCCGGATTTC 
CCGAAGGAAG GTATAAACTT TATTGATATT ACCACCGTAC TTCAGGATCC 


>NC_017304.1:1066260:1066759
CATGCTTTCA AGGCTTGAAA CCATGGTGCT GAGCGGTGCC GAAATGCCTT 
TGGAGGCTAT CAGACAACAA ATAGCTTCTG CGATAGATAT AATTATTCAT 
TTGGGAAGGC TCAGGGATAA ATCGAGAAGA ACCCTTGAGA TTACAGAGGT 
TGTGGAATAC AAGAATGGGC AGATTGTTCT AAATCCGCTT TATGAGTTTG 
TCGAAGAGGG GGAAACTCCG GAAAAACAGG TGATTGGCAC CTTGAGAAGA 
ACAAAGAATG AAATGGTGAA CAAACTCAAA TTCAAGATGG CGGGTATATC 
CGACAAGTTT TAAGCGGACT TTAAGGAGGG CTGTGTGAAT GGAGCTGGAT 
TTGCAAAACA GTGAATTGGA AGAAGTGGCT GCGAAGCAAA ATTACAGCGG 
TTTGATTGAT TATGATGTAT ATGTTATGAG CGCAAAAGAG AAAGTTTTTT 
ATGTTTTGCT TGCGGCTTCG GTATTGTTTG CAATAGGCTA TATTTTCTAC 


>NC_017304.1:1070482:1070981
ATAAGGGTAT GAATTTGAGG TGCCCAGATA AACGGTTTCC TCCACATGGG 
TCGGAAAAAT TACTGTTGTT TCATTTAAAG GATTTCGGGC GTTTCCTGCG 
TTGTTAAAAT TATATTCCGG CTGCGAAGGT GTATTGTTTC TTGGAGGAAC 
GTTTGGCATA TTCGGAACAG TGGTGAAATT TCTTTTTTCC ATGTTTATTT 
GCGGTCTTGG AGCAGGTTTT TCCACTACTT TGGTGACTGT TTCAACCTTG 
TTCTTTTCAT TCAGAATCGT TTTCCATAAG GCGTAGGATA TGGCACCTGC 
CAGAATGCCG ATGCCCAATA TGTTTACAAT TGGTTCGTTT CCTAAAGAAT 
CCATGGCTCC TGACGCTAAA AGGGCAACGG ATCCGATGAC AATAACTGCC 
TGCAATACGG CACCGATTAT TATCACACTG GTTTTATATT TCATTTTAAC 
TACGGTTTTT TCATTTGTAT TCACAGGTTT CGAAGGTCTT TGAGCAACCT 


>NC_017304.1:1072131:1072630
AAAATTATAC AAAGACGAAA TTAATGGAAA TTCAATGTAC AAAAATCTTG 
ACAAGAAAGG ATTGTGACAC ATGAGAAAAA CAATACTTAT GATAATTGTT 
GCAGCTTTGC TGGTGCTGGT TGGTTGCGAT AATGTAATGA CACAGAGCCC 
AGCCGTCACT TCGTCCGGTA TCCAATCCGG TGCTTCACCC GTTAACACGT 
CCGGCGGGCA ATCCAATAAT TCTTCCGGAA GTGAATCAAG TTATGTTGAA 
ACATATACGG ATGAAAGTCA CAAGCAAATA CAGTACGGCA AACTGTCGTT 
TGATATTGGT GAGTTTCATG TAGTATCACG TAAACGCAGT GATAATACTG 
AAACATTTGA GTGTGAAATT GACAAAGGTA AAACCAGGCC ACAAACCCGT 
ATGTCTGTTA AAATTCAGGA AATAGAAAAA ATGGATTTTG CTGATATTCA 
AACTATTGCG TCATATTTAA AAGAGATGTC TCCAAACTAT GAAAGAATAA 


>NC_017304.1:1076997:1077496
ATACCGATTT TTAAAGTAAG ATAATGTAAG GAAAGGTAAT GGTGATATTA 
TCGTAATATC GTCACTTGAA AAATCGGATT AAATTGTATA CAATTTAATA 
ATACAGTGTT TACAGAAATA ACAGCCGGAT TTGAACAAGT GAACTTCAAA 
CTTACTATGC AAGGGAGGAA TTGTTACGAA GGCAAATTCG TTTTTAAAAG 
AGGCTTTGGA TTGGGCGGCT CATATAATAA TTGCAGTGCT TATAGGGTTG 
TTTATTGTGA ATTTTGTAGC GCAAATAACT ATTGTAAACG GAAGTTCGAT 
GGAGACGACG CTTCACAACG GTGACCGTCT TATTATCGAA AAAATCAGTC 
CCAGATTTGG CTGGCTGAAA AGAGGAGATA TTGTGACTAT AAACGACTAT 
CCCGGATTGG ACTCCGACAG AAAACCCATA ATTAAAAGGA TAATAGGTTT 
GGAAGGCGAC AAGGTGGAAA TCCGTGACGG GAAAGTATAT GTTAACGGTG 


>NC_017304.1:1086414:1086913
ACTATGAGAT GTTGGGATAT AGAGAGTCGG ATCTTGTCAA ACTTGATATT 
ATGTTAAACG GGGAAATTGT TGACGCCTTG TCCTTTATAG TCCACAGGGA 
AAAAGCGTAT GCCAGGGGAA GAAGAATTGC CGAAAAACTC AAAGAGGCTA 
TCCCAAGGCA GCAGTTTGAG GTACCGATAC AGGCATGCAT CGGTGGTAAA 
ATAATTGCCA GGGAGACGGT GAAGGCATAC AGAAAAGACG TTCTTGCAAA 
GTGTTACGGC GGAGACATAA CCCGTAAGAA AAAGCTTTTG GAAAAACAAA 
AAGAAGGTAA AAAGCGTATG CGCCAGATAG GAACCGTTGA AGTTCCGCAG 
GAGGCATTTA TGAGTGTTTT GAAACTTGAT ACTTGATATA AAGATGTTTG 
GTATAAAAGT GTATTTGTAA ATATATACTT GATGCAAAGA TGGGGTTGCA 
ATGTTTGATG TAAAGGAACT GGGATTGTAT ATTCATGTAC CGTTTTGCAA 


>NC_017304.1:1088417:1088916
TTTACAGCAT TAAATCTGCC ATGGATACAA AAATTAATGA GCTAAGCCAG 
CTTTTGAAGC AGGTATCGGT AGCTATGTCG AAAATTACAA AATATGCTTC 
CATGGCTGCC TTACCTGAGA AGAAAAACAG TGTTTTGAAG GCTGTGCAGG 
TTGTTCCGGT GGAAAAAGGA AAAGCTCTTG TAGTTGTCAT TACCAATTCG 
GGAACTATAA AAAACAGTCT TATAAATATA TCTGAGACGG TTTTGCCCGA 
ACATTTGGTT TATGTTTCAA ATATTTTTAA TGAGAAACTG TCCGGGCTTA 
CAATAGGTCA GATAAATATG CCGGTAATCA GAGAAATAGA GCTTCTTATG 
GGGCCTTCCC AGGATATATT GATGCCGGTG CTTAACGGTG TAACTGATTG 
CATAGAACAG ATAGACAAGT CGGAAGTGTT TTTGGAAGGC GCAATCAATA 
TGCTGAATTA TCCTGAATTC AGCAATGTGG AGAGGGCTAG AGAATTCCTT 


>NC_017304.1:1100041:1100540
GTGGTTTGAA TACTGGAAGA ATTTCTGCTT CAACTGGTTA TTGAGCCTAA 
ACATTAAAAA GGAAAACCTG AGGATGCGTG ACCATTCAAA GGAGGAACTG 
TCCCACTACA GCAATGCCAC AACCGATATT GAATACCTGT TCCCGTTTGG 
CTGGGGAGAG CTGTGGGGAA TTGCAGACAG AACCGACTTT GACTTAAGAC 
AGCATGCAGA GCATTCGAAA GAGGATTTGT CCTACTTTGA CCCGAACACC 
AATAGAAAAT ACATACCGTA CTGTATTGAA CCGTCTCTCG GTGCAGACAG 
AGTTGCTTTG GTTTTCCTCT GCGATGCGTA TGACGAGGAA GAAGTGGAAG 
AAGGGGATAT AAGGGTTGTG CTGCGCTTCC ATCCTGCCAT AGCGCCGGTA 
AAAATAGCTG TGCTTCCTCT TTCTAAAAAG CTTGGAGATG AGGCATATAA 
GATTTATGAA ATGCTCATTA AAAAATACAA CTGTGAATAT GATGAGACAG 


>NC_017304.1:1106185:1106684
TGTAGATAAA AACGGAAAGA AATATGTTGA GGGTGATTGG ATTTCCCTTG 
ACGGTTCCAC AGGTAATGTT TATGGGGAAA AGCTTCCTAC AGTGGAGCCT 
GAAATGACCG GCGACTTTGC CACACTTATG CAGTGGGCCG ATGAAATCAG 
AACTCTTAAG ATTAGAACCA ATGCCGATAC TCCGGCTGAT GCCATCCAGG 
CAAGAAAGTT CGGTGCGGAA GGTATCGGAC TTTGCCGTAC GGAGCATATG 
TTCTTCGATT CTGACAGAAT TCCGGCAATG AGAGAAATGA TAGTTGCAAG 
AACCGAAGAA CAGAGAAGAA AGGCTTTGGA TAAACTCCTG CCGATGCAGA 
GAAAAGATTT TGAAGAACTG TTTACTGCAA TGGAAGGCTA TCCTGTGACG 
ATCAGATTCC TGGATCCTCC GCTTCATGAG TTCCTGCCCC AGGAGGATGA 
AGACATAGAA GCCTTGGCAA AAGAAATGGG AATTACTTTC GATGAACTGA 


>NC_017304.1:1108283:1108782
TTCAACATTT CCGCCAGGAC GCACTGTACT GAAAAACAAT GCTTACGGCC 
CAATACAGAT TGCGGACAAT GATCCGGAAA AAGGGATACT GAACTTCGCG 
CTTGCATATT CATATATTGC GGGATACAAA GAAACAGGGG TGACGGAGGA 
AAGCGGCATA ATTGCGAAAA TTGGATTTAA AATACTCCAG AAAAAGAGCA 
CTGCCGTAAA ATTCCAGGAT ACATTAAGCA TGCCCGGAGC TATTTTGGGA 
ACACAGCTGT TTGACTGGGA CGGAGAAGTT ATTACCGGAT ATGAGGTAAT 
ACAGCCGGAT GTGCTGAGTT TGGGTGACGA GCCTTATGAG ACACCGGGAA 
CGGATATTCC GATATCCGAC AATCCGGCAG CAACTCCGTC ATCCACGCCG 
TCAGTTACTC CTTCACCGGA AGTTAAACCG ACTCAGACGC CTTCGCCTGC 
AGAAAATTCT GCAAAAGTGG AGCTTGAACC TGTGTTGGAT AATGCAACAG 


>NC_017304.1:1111520:1112019
GAAAATCGAT AAAAAACACC GATAATATTC CGATTAATTA AAGATATTTT 
TTTTGTCAAA TTTATTATTG GTCAAAATAT TATTCCTTGA GGTTATTACA 
GGCACGGAAT GTGACATATT TTATTATAGG CTTATTTTGC CGATATTTAT 
TGCAAATATA AAAAATAAAA TGGGAATGGG AGCGATCAGC ATTGAAAAAA 
ACCTTCGTTC TTGACACAAA TGTATTGCTT CAAACTCCGT TTGCATTGTA 
TTCCTTCGGA GACAATGATG TTGTGATACC TGAAGTTGTG CTGGAGGAAC 
TGGATAAATT TAAGAAGGAC AATACGGAAT TGGGTGCAAA TGCACGGCAT 
GCGGCAAGAA TTTTGGACGA ATTGAGGACA AAGGGGAATT TAAAAGAAGG 
TGTAAAGCTT GAAAACGGAG GGATGTTGAG GGTTGAATCT AACTATAGCA 
GGGTAAAGCT TCCGGAAAGC TGGGATGATT CAAACAATGA CAATATAATA 


>NC_017304.1:1112681:1113180
ATTTGGAAAT ACTGATTGAC AACGATGACA ATGAGAGATA TTCCAGCGAA 
AAAGAACTTA AGGACAAAAT TGACGAATTG TTTGACAGGA AAATTATTAA 
TACCGAGGCC ATTGCTTTCA TAAGAGGAAG ATCCATAACT AAGCAGTGGG 
TAATAATAGA TGAAGCTCAA AATCTTACCC CAAAACAAGT AAAAGGTATT 
ATAACAAGAG CCGGCAAGGG AACCAAAATA ATACTTATTG GGGACCCGGA 
ACAAATAGAT CATCCGTTTC TTGATATCAG GACAAACGGA CTGTGTTATG 
CATCTGAAAG GATGAAAGGA AGCAGTCTGT GTTTCCAGGT TACTTTGTAT 
GACGAGGAAT GTGAACGTTC CGAACTTGCA TATGAAGGCG CGAAAAGAAT 
GTGAGATTTG AAGGAAAAAA GCAGGAATTT TAATTGGTTT GACGAATAAT 
AATAAACTTA TAGTTGGATT TGACAAATAT TTTTTTATTT AAGTAAAAAT 


>NC_017304.1:1118140:1118639
CCGTTGTGAA AAGGATTATA TTCCACAATC AACCCCAGAA CCTTCATTGA 
TGCCTGTCCT TTCGATTAGT TTGTTCGGTA TATTAATTAT ACATCAATGT 
TTTGGACAAA AAAAGACGGG CCGGGCTTTA CAAACCGCCT TTTAATAAGA 
TGTCATTTTG CAAAGCTTGG CCCGATTTTA CTTCATCGAT TCTTCGAGGG 
CTTGTATGTT CGACATTACA ACTCTTCCTT TTATGTCACA CAGCGGCTGG 
TTCTTTTCAG ACAAAACCTT TTCGAACTCC TGTATGGAAT AATCCAATTG 
GCTGGAAAGT TCTCTTTGTT CTTCCGGTAC AATATTTTTG TAAAGGTTCC 
ATACATTTTT GAGGTTTGAC ATATCGCTGT CCGCCTGCTC CCAATTGGCT 
GTCATTGCGT TAAGCATTGC ATTTCGGGTG TAATACCGAA CCCTCTTTAT 
TTCCGGAGAG GTTTCGGCTC TGTAAAGGGA GTAAAAGTCC GGTATATAAG 


>NC_017304.1:1123110:1123609
AATTTTTATT ATATTTTCCT TTGGCATATA TATTAGTTAG CATCCACAAA 
CGAGGTATTC GGCAATGGAG AACAGGGATT CGAAATCAAG GGTAATTATA 
AAAAAATACA CAGGTCAGAA GAAGGCTGAA GAAATTTTGT CAAAAATCAT 
TCAGCTGTTT TTGTCTAAAA TCGTTCGATG ATTTAAAAAG GAAAGGGGTG 
AGGCGGTATA ACGGATAAAG CGAAGGCTTT TTACAAAACG GGAATTTATG 
TTCGAGAAAG CAGGGATGAC AATGAGGAAA ACTATGAGAC CATAGAGACT 
CAGAGAGACC TGCTTGTTGA TTATGTGAAA AAAAACGGAC TGGGTGAAAT 
TAAAAGCATT TATATTGACG ATAATGTTTC CGGATCCGGC TTTGAGAGAA 
GGGGTATCTA CGAGCTTAAA CGTGATGTGA TGGAAGGAAA AATAAATCTT 
CTGGTTCTGA AAGATTTGTC CAGGCTTGGG AGAAACAATG CAAAAACTCT 


>NC_017304.1:1137549:1138048
ATGTTCCTTA TCCTTGTTAC CAGTTTTTAT GCGGAAAAAA AGTTTTCCTT 
TGCAATGGTG GGATATGCTT TTTTGTGGAA TATTATTTTA AAGTATTTAT 
TTCCATTCCC TTTAGATAAA AATGGGTTTG CGGCTCTTTT TGAATCGCCG 
AAGGATATTA TAGACATGTT TTCTATCTAT ATTGGCTTTT TTCTGTTTGC 
GGTTTTTTGC TGGATGCTGT ACAAAGACAA TTATGAGAAC GAGCAGCAGA 
ACAAGAAGCT GTTCATGGAG ATTGCAAACA AATACGAGCA GCTTTCGGCC 
GCTCAGCAAG AAATTAAGTC TCAAAATGAT AAATTAAAAG AGTGCAATTC 
GAAGCTGGAA GAAGCGAACA AAAAATTTAT GACAAGCCTT GCGGAGCTTT 
TCACATTGCA GCAGATAACC CAGGCCATAA GCTCGATATT CGATGTCAGG 
GAGCTTTTAA AGAGCGTTAA TGATATTATA ATCGGGGTTA TGGGAGTAAG 


>NC_017304.1:1140192:1140691
TTAAGAAAGG TTCTTAGAAT GGGTTAAGCT TGTCTGATAA TTGGCAGAAA 
AAATAAAAAA GTGTATCACA TTCTTTCTAA GAAGCATGTG GTACACTTTT 
TCGCTGTTTT TTAAATATTT TTTAATATTG AATAAAATTG TTATATTGCT 
CTTGTAACTT TGTTTGAACG CAAACACCTT GTGCAGACAT TTGCTGTCTT 
CGAAGTACCG TTCTCGATAA TCTTGATTCT TCTGATATTT GGCTTCCATG 
TTCTGTTGGT TTTCCTGTTG GAGTGACTTA CCTTCAAGCC AAAAAGAACA 
TCTTTACTGC ATATATCACA CTTTGCCATT TATATTACAC CTCCTTTAAA 
TCTGGAGCAA TTAATCTGCT GTCTTTTTTT TAGCATTGAA AACAATACCT 
ATTTTAACAT ATAGTTTGCA CTGTTCGCAA GTTTTTTTTG CGTATATGGC 
AAAAAAGACT GAGATATATT AAAATTATTT TTGTATTGGA ATTTGTATCA 


>NC_017304.1:1142758:1143257
TAAAGTTAAA GGAAAAAATT GCCGAGAAAT TCATAGAAAA AATACATGAC 
GTAAGTTTGA ATTAAAAGTC GAATTATGAT TGACAATTAA GTATGATAAT 
ATAAAATATC ATTGTAACCA TAATATTCAA TGTCAATTGG AGGAATTTGT 
TATTTTAAGA GTTATATCCG GAACAGCAAA GGGGCATAAG CTAAAGACGA 
TAAAAGGGCT TGCCACAAGG CCTACATCGG ACAAGGTTAA GGGAGCTGTG 
TTCAACATTT TGGCTGCTTT TGTACCGGGT ACAAATGTTT TGGACATATA 
TGCGGGCACG GGGAGCCTTG GGATAGAAGC GCTGAGCAGA GGTGCCGATT 
CTGCTGTGTT TGTGGATAAA AGCAGAGAGT GTTTTTTTAC AATAAAGGAA 
AACCTTGTTC ATACAAAGCT TGAGAGCAAA GCCACTGTTA TTGCCGGAGA 
CGTTTTTGTG ACATTGAATA AATTTTCGAA AAATAACAAA AAATTTGATA 


>NC_017304.1:1143999:1144498
ACCCTGGGAG GGATAAATAT GGAAATGCTT TCAATTCTTG AAACACTGGA 
GGACCTTGTT GAAAAAAGTG TTACTGTGCC GTTTTCTGGA AAGTGTTTGG 
TGGACAAGGA AGAAATACTT GAGATTATCA AAGAAATCAG GTTAAAGCTT 
CCCGACGACA TTAAACAGGC AAAATGGATA AAGGAGGAGA GGCAGAGGAT 
ACTCCTTGAA GCACAGAAGG AAGCCAATAA TATAATAAAA GATGCGGAGA 
ACAAGATTGC ATCTTTGATT GACGAACATG AAATTACAAA AAAAGCATAC 
GAACAGTCCA ATGAAATTAT TTCCAATGCC CAGAAAAATG CAAGGGAAAT 
AAGGCTTGGA ACAAAGGAGT ATGCCGACAG TATTTTAAGC AAGGTTGAAC 
AAATTTTGGA AGAAACATTG CAGGTAATAA GGGAAAACAG GGAAGAACTG 
AAGTAGAGGC AAAAAGTTTC AGGCTGTTTT AAAATACGGA ACGTTTCAAA 


>NC_017304.1:1148404:1148903
TAGAGTTAAC ATTTCCGTCC CCGTTGACAT CTGCGTTGGC AAGATTATCG 
CCTGTAAGCT GGGTTACTCT GAGCAAATGT CTCTTGAGTG CTGTGACGTC 
TGTCGAGTTG ATTTTTCCGT CGCTGTTTGT ATCGCCTCGT TTAATTATGC 
CACTACTGCC GCCAAAAGTA AACCAGTCAA TATTTACGGC ACCGGAAAAT 
ACAAGATACA AGTCATGTTT TCCTGTAACT TTGCTGATGT TGCAGCTTTG 
TTCTTCGTAT GCGTTAAAAC CGCCGGTCGC TGCTACTTTC AATGTTCCTA 
TAAGTGTTCC CGTCGGGCTG TCTAATCGAA GTTCAATATT TGGAGAAAGG 
GTACTTGCAA CCAATGCCTT AAAGGTGGTC GCACCGTTTC CGAAGTCAAT 
ATTTTTATAC GCCAGCCAGT CTCCGTTTTC AATATATCCT ATGCCGCTTC 
CGCCGTTGGG AGTGCCGATT TTTTGTATTG TGGAAGACTT AATGTCATTG 


>NC_017304.1:1153663:1154162
AAATTACGAT AAATATTCTG AAGAGGAATT AAGGGAAGCT TATGAAAATG 
CAGACAATAT CAGGGTTGAG CTTGCCATAA AACGGGAGCG TGAGCAATAC 
TATATCAAAA GAAGAAATGA ATTGGAAATA AGGCTTAAAG AGGCTTATAA 
AACCGTTGAA AAGGCGGACA ACCTTATCTC CCAGATTGGA ATTTCCTTAA 
GCTATCTTAC CGGAGATCTT GAGAATGTCA GTTTGCAGAT TGAAGATATG 
AAACAAAGGC GGCTTTTGGG GATTCGGATA ATAAAAGCCC AGGAAGAGGA 
GCGACAGAGG GTTGCAAGGG AAATTCACGA CGGTCCTGCC CAATCGATGT 
CCAATATTGT TTTAAAGGCG GAAATATGCG AAAGATTGGT TGACTCTGAC 
CCGGAAAAGG CAAAAGATGA GCTTAGAACT TTAAAATCCG TTGTCAGAGA 
CACTCTTCGG GATGTAAGGA AAATAATATA TGACTTAAGA CCAATGTCAT 


>NC_017304.1:115743:116242
GTGGCGATAA TAGGCTATGG AAGCCAGGGA CACGCACATG CTCAAAACCT 
GAGGGATAGC GGAATAGATG TCGTTGTCGG TTTGCCTGAG GGTTCAAAAT 
CAAGACAGAA GGCTGTTGAG GATGGCCTGA GAGTTGAAAA TACTGATGTT 
GCGGCAAAGA TGGCCGATGT TGTAATGATG CTTGTTCCTG ACCAGCTTCA 
GCAGGATATC TATGAAAACA GCATCAAGCC GAATTTGGAG GAAGGAAATG 
TTCTTGCTTT TGCCCACGGC TTTGCAATTC ACTTTAAAAC CATTGTTCCT 
CCACCGGAAG TCGATGTTAT CATGATAGCA CCAAAAGGTC CCGGACATAC 
GGTAAGAAGC CAGTATGTGG AGGGAAAAGG TGTTCCGTCT CTGATTGCGG 
TTTACCAGGA TGCTTCCGGC AAAGCAAAAG ATTATGCTCT TGCATATGCG 
GCAGGAATAG GAGCAGGAAG AGCCGGAATC CTTGAAACTA CCTTCAAAGA 


>NC_017304.1:116012:116511
CTTTGCAATT CACTTTAAAA CCATTGTTCC TCCACCGGAA GTCGATGTTA 
TCATGATAGC ACCAAAAGGT CCCGGACATA CGGTAAGAAG CCAGTATGTG 
GAGGGAAAAG GTGTTCCGTC TCTGATTGCG GTTTACCAGG ATGCTTCCGG 
CAAAGCAAAA GATTATGCTC TTGCATATGC GGCAGGAATA GGAGCAGGAA 
GAGCCGGAAT CCTTGAAACT ACCTTCAAAG AAGAGACAGA AACCGATTTG 
TTCGGTGAAC AGGCCGTATT GTGCGGAGGA GTAACCGAAC TTATGAAGGC 
CGGATTTGAG ACTCTGGTTG AAGCCGGATA TCAGCCTGAA ATAGCTTATT 
TTGAATGTAT TCACGAAATG AAGCTCATTG TAGACCTTAT AAACCAGGGC 
GGATTCTCAT ACATGAGATA CTCCATAAGT GATACGGCAG AATATGGTGA 
CTACATAACA GGAAAGAAGA TAATTACCGA AGAAACAAGA AAAGCTATGA 


>NC_017304.1:1167008:1167507
AGGTTTTTCT AAATGGGGTT GAAATTAAGT TTGATGTGGC TCCGTACATA 
AAAAACGGAA GAACGATGGT GCCTTTCAGA GCGATTTTCG AAGCTCTTGG 
TGTGGATATA AGCTGGAACG GAGTAAACCG TACCATTCTG GCAACCAATG 
ATACCACCGA GATTTATATT GAAATAGGGA AAGCCTTTGC TTATGTCAAC 
GGATACAAAG TAAATCTTGA TGCTGAGGCT GAGATCGTGG GAGGAAGAAC 
TTTTGTTCCG TTACGATTTG TAAGTGAGAA TGCGGGAGCA GATGTTTCCT 
GGGACGGTGC CAGAAGAACG GTTTATATTT CTTATGTTAA CCAAGTACGG 
GATTTAGGGG AGAAATCCTA CTTCAGAGAT TTGGAGTTTA CTGTGGACGG 
ATGGGAAAGT GAAGCGGACG GAAAAATATT AAAAGTATAT GGAAAAGTGA 
ATTTGGAAAA CAAGATGCTT ATGATAGAGT TGTATGACAG CTCAAGAAAA 


>NC_017304.1:1167648:1168147
TTCACAGTAT AATTTATAAT GCATCCTTTA TAATTTGTCA TAGTTTGGCA 
TTAGTGCAAT CAACCAGTCG ACATTACACA ATCGACATAA AATTGCTTCG 
TACTTATCAA CGCAAAAATA AAGGGGGATG GATGCAATAT GCTACGGAGA 
TTATCATATA AGCAAAGTGC ATTGCTTATT GCAGTGTGTA TATTAATACA 
AATCATATCT TTAGCTTCTT TTGGTTTGAA TGTCTATGCA AATTCTGCAA 
ACATAAGTTT GGAATTCTAT AATGGAGATT TTGGTGCTTC TGTTTCTTCC 
ATTTCTATGA ATTTTAGAAT TACCAACAAT GGTTCTTCTC AAATTTCACT 
TTCGGACATT AAATTAAGAT ACTATTTTAC TGATGACGGA GTGTCTCCAA 
TTACTGTTTT TATCGATTAT GCCAACAATA ACGGCAGAGG AATTAACAAC 
GATGTTACTT ATACTATAAA AGATATAAAT TCATCCGGAG CAAACAAATA 


>NC_017304.1:1171383:1171882
GACCCTTATC TTTCGTCAGA GCTGGCGGCA AGCCATATAA AAGGAGTTCA 
AAGTCAGGGA GTGGGTGCAT GTCTTAAACA TTTTGCCGCA AACAACCAGG 
AACACCGGAG AATGACCGTT GATACCATTG TGGATGAAAG AACGTTGAGG 
GAAATATATT TTGCAAGCTT TGAGAATGCT GTAAAAAAAG CACGGCCTTG 
GGTGGTTATG TGTGCATATA ACAAGCTCAA CGGTGAATAT TGTTCGGAGA 
ACAGATATCT TTTGACGGAA GTTTTAAAGA ATGAATGGAT GCATGACGGC 
TTTGTGGTAT CCGACTGGGG TGCGGTAAAT GACAGGGTCA GCGGCCTGGA 
TGCAGGTCTT GACCTGGAAA TGCCCACCAG TCATGGTATT ACGGATAAAA 
AGATAGTTGA AGCCGTAAAA AGCGGAAAGC TGTCTGAAAA TATTTTAAAC 
AGAGCTGTGG AAAGAATTTT GAAAGTAATT TTTATGGCAC TGGAAAACAA 


>NC_017304.1:1176454:1176953
AGAACGGGTG TCGATTATCC CCGGCTGGTA AACCTGGATA ATCCTGAAAG 
TACCATTTTA ACGAGGTCGA GTGATAAACA TCGTTTTTCA CAGCGAAGAG 
TGGATGTTAT TGATTTACAG AAAAATGAAG TAAGAGATAT TGATGTAAGT 
GAACTGATTC CTGAGCTTCC GGATTGGTAT GTGAATCTTG TCTGTGAGCA 
TGATTATGAT ACTGAGAGAA TGTTTTATGA AAGAGGACAG AGACGAAATG 
TTCTTTTTGT TTCGTGTGAC GGGATTGTTA AGAAAAGAGA GCTTATGAAA 
ATGATGAAAG ATATTCTTTC CACTCTTCAG GAGCATTACG GAAATCCTGT 
GGATGTGGAA TACACAATTA ATTTCAGAAA GGACGGAGCA TTTACCGTAA 
ATCTTCTTCA GTGCAGGCCC ATGGCTGTAT GGGAGAGTAC TGCCAATCGG 
GAAATTCCGA ATATTGAAAA AGATAAAGTT CTGTTTAAAG TTAATCAGAC 


>NC_017304.1:1178372:1178871
TCTTGTTATT ATGCTGATAA AGTCAAATTT CAAAGGATTT ATAGACGGCA 
TTCCATACAT TTATGATATA GGCGGATTCA TAGCCAATGC ATTTACTCCT 
ATAGGAGAGG CTACGGTTCC TTTGTCAATG CTTTTTATAG GCCTGATATT 
GTCTGAAACG AAAATAAGCA GTACGAAGGA TTTATTAAAA AGATACCCTA 
TATTTGTTTT AGCTTTGTTT AAACTTATCC TGATTCCGTG TATTGCTTTG 
TTCGTATTTT CTTTTGTGGA TTTTGTAGAA CCTCTTGTGA AAGCGGTAAT 
CATACTGCAG CTTTCGATGC CGTGTGCCAC AATTGTTCCC GCTTTGGCGG 
AGCAGTACGG TTCTGATTAC AGGCTCGCCA CCGAAAACGT GTTTATAACG 
ACAATACTGG GGATTGTGAC AATGCCCTTT GTGGTTTATT TGCTGACTTT 
GGCCGGATAA ATATTATGTA AGCTTATAAT TTCGTAAAAA AACGAATATT 


>NC_017304.1:1181650:1182149
GCAAAGATAA GAGAAAAACT TGAGGAAGAG GGTATTATAT TCCAGTCGAC 
TATAGATTCC GAGGTAATTT TGAATTTGAT TTCAAGATTC AGGCTGACCA 
GCAACAATAT TGAAGAGGCC ATTGTCAAGG TAATGAAGGA GATAAAAGGT 
GCGTATTCGC TGGTTATTCT CACACCAAAC AAGCTTATTG GTATCAGAGA 
CCCTCACGGT ATAAGACCGC TTTGCATCGG CCGTATAGAT GATTCCTATG 
TTCTTGCTTC AGAGACTTGC GCTCTTGATG CAGTAGATGC CGAATATGTA 
AGAGATGTAA ATCCCGGAGA GATTATCGTT ATTGAAGAGA GCGGAATGAC 
TTCAATACAA ACGGAAGTTC CGGAAAAGAC GGCACTTTGC ATTTTTGAGT 
ATATTTACTT TGCAAGACCC GACAGCTATA TTGACGGTGT AAGTGTTCAC 
AGAGCGAGAA TTGAGGCCGG AAGAAGGCTT GCCCGGGAGC ATCCTGTGGA 


>NC_017304.1:1182839:1183338
AGCGGTCAGG CTTATGAGAA ATGATGTAAA AAGGACATTC AGGCCTGAGG 
TGCTTACTGA TATAGGTGGC TTTGGTGGAT TGTTTGGCTT AAACAAAGAT 
AAATATTCGG AACCCGTTCT TGTATCAGGA ACTGATGGCG TGGGTACAAA 
ACTGAAAATT GCTTTCCTGC TGGACAAGCA TGATACCGTT GGTATTGACT 
GTGTGGCGAT GTGTGTAAAT GATATTGTGT GCAGTGGTGC GGAACCTCTG 
TTTTTCCTCG ACTATATAGC CTTGGGCAAA AACCGTCCCG AAAAAGTGGC 
TCAGATTGTG AAAGGTATAG CCGACGGATG TGTTGAAGCA GGATGTGCCC 
TAATCGGAGG AGAAACGGCG GAAATGCCGG GATTTTATCC TGAGGATGAA 
TATGATTTGG CCGGATTTGC GGTCGGAATA GTGGAAAAAA GCAAGATTAT 
AGACGGCAGT AAAATCAAGG CGGGGGACAA ATTAATAGGA CTTGCGTCAT 


>NC_017304.1:1189638:1190137
GAAACAAGCG TAAAAGATGT TGACGGAGTA TTTATGGTTT TTATGAAAAA 
GGATAACAAA TAGATGATAT AAGTTTTAAG TCAAGGTTTC CAATCTGTAT 
GGATTTATAT GGATTTATTT ATTTTAAACA TGGCAATTGT GTGCTATAAT 
AATTTTTTGA AAAAGATTCT TAATCGCACA AGCCGATTTT TGTGAGTGAA 
GGAAATGGGT TATGGAAGTA AATGTTAAGA GAATAGGCAT ACTGGGAGGA 
ACATTTGATC CTATTCATAA CGGCCATTTG ATAATGGCGG AGATAATAAG 
GGGGGCTTTT GAACTCGACA GGGTGCTTTT TATACCTTCG GGCAACCCTC 
CCCATAAAAA AAATCAGACA GTAACCGATG CCGAACATCG GTACAATATG 
GTCTGTGAAG CTTTAAAGGG TAACCCTTAT TTTGAGAAGT CAAGGATTGA 
GGTGGACAGG GAAGGGTATA CTTATACGAT AGACACCCTG GGCATTTTGA 


>NC_017304.1:1192745:1193244
GAGAAGGCAG TTAAAACAAC TTGGCATCAG TTATGATTGG GACAGAGAGG 
TTGCCACCTG TCATCCCGAT TACTACAAGT GGACTCAATG GATGTTCCTT 
CAACTTTATA AAAACGGTCT TGCGTACAAG AAAAAGGCCT ATGTAAACTG 
GTGCCCATCC TGTGCGACGG TTCTTGCCAA CGAGCAGGTT GTAAACGGAG 
TTTGTGAGCG CTGCAAGTCG GTAGTCGGAA AAAAAGATTT GGAACAGTGG 
TTCTTTAAGA TAACCGACTA TGCTCAAAGG CTTCTGGATG ATATTGAAAA 
GCTCAAAGGA TGGCCTGACA AGGTTAAAGT TATGCAGCAA AACTGGATTG 
GACGGAGCGA AGGTGTCGAA GTGGATTTTA AAGTGGACGG AATGGACAAA 
GCCGTCAGGG TATATACCAC AAGACCTGAT ACCATATATG GCGTGACCTA 
CGTGGTGATT GCTCCCGAGC ATCCTGTGGT GAAAGAATTG ATTAAGGGAA 


>NC_017304.1:1201161:1201660
CAGCAATGTT CTATATGGTA ACACATATAT ATACATGGTA AAGGCTGTGG 
ATATATATGG AAATGAAAGT TCCGGTTCAA CAAGTCAGGC AGTGGAACCT 
TTGCCTGACA TTACACCGCC TGTTATTGTC GGAATGGTTC CGGCAGACGG 
AAGCCGTGTG AACGGTGAAA CAAGGTTGAG TGTTTTAGCT TCTGACAATG 
TAAAGATTAA AGCTATGGAA TTCTTGTTTA CCTCCAATAA GGAAGAAGGA 
ACATGGGAAA GCATTGGTGC AACAACCACA GGTTCTGTAA ATTGGAATAC 
AAAAGAGCTT GTTGACGGTT TGTACTATGT CAAAGTAGTT GTAAGTGATA 
CATCCGACAA CATTAGTGAA TTTATTTCAG AATACACTGT GGACAATACT 
CCCCCGGCTG CACCTGTGCT TAAAGCAAGT TCGTCGGAGT TACGAGTGTT 
GTTGGAATGG GAACTTTCTG TGAAGGCTGA GGATTTTGAC CATTTCAGGG 


>NC_017304.1:1213606:1214105
GACGGCAAAG TGTATCAGGG ATATATAGGA CCGAAAAAGT TTACAATTGA 
ACCGCCTCCA AAATTGTATA TCAGCTATAA GCTTAACAAA ATAGGAGAAA 
GTCATTATGA AATCGAAGCC ATTGTAACGA ATACCGGTGA CGGTACAGCC 
CGTAATGTTA CCGTTGGGCT GCCTGTCATA CCCGGTGCGG GAAAAATCGA 
GGTTATCAGA ATAGTATCAG GTGATGGATT CTTCCAAAGG GATTTAAGTG 
TTCTTAATAT TGGAAACGTT TATGCGGGAG AAACGAAGTC AGGAACGTTT 
GAAATTGTAG CGAACGGGCT TGAGGATTGG ATGAATCTTC CGAGTCTTGC 
TGTACATAGT ACACAGGTAA ATGATAACAT TGTAGTTTCG CCAATGGCTA 
TTCAGAAAGT ATGGCGAGGT GATTTTGAAC TGCTTATCCA GGAGGTTGAG 
AGACTTGAAT ACAATCTCCA GAACCTCATG AACAAAACAG TACATGACCT 


>NC_017304.1:1214576:1215075
ATTTAATGCA GTATAAAGTA AACCAAGAGG AAACCCGTAA AATGATGGGC 
GAGCTCGTAA GATTTGCTTA TGACCTTCTT GCGGAAGGGA TTTCTCGAGA 
AGAAGCAATT GATAAAGTTA TTGAGAGGAT TAATGCTAAA GCATTTAGAC 
TTGTGGATAG AAAGAAGGTA GAGGACTTTT ATGTGAATTC GCCTGAATTG 
GATGACGGTC AGATGGATGC TATGATTCAG GAATTAATTG ATAAAGCCGA 
ACAGTTAACC ATTAAGGAAT TGAAGTCCAG GGTAGCCCTT GAGTTGATGG 
AAGCCAAGCA ACTGCTTGAT TCCTACAGCT ATGGACGGAC AAACGTACCA 
TCTTACTATC CTTTGGATCC TCTTCTTGAA TATTTGAAGG GGTTAAACAA 
GGAACTGGAA GGCATGTGGA GCATAGGCGA TGGAGAAATG GCTCAAGGTG 
TAGGCATGTA CAAAAATGTT TGGGTATATC ATCCATATTA CGGGGATCTG 


>NC_017304.1:1216579:1217078
TCTGTATCAG ACTCGGTATA TGGTTGGAGT GAAGGCTTTG TATCAGATAT 
TGAAGGGCTG GAAGGTTATA CGTACAATGT TCCGATAATA ATAGTGCTGA 
ATACCTCCAT ACCTCAAACG CCTGTGCTTT ACCCGGTAAG TGAGCCGACA 
GAGGAAGCTC CTTATACAGT TAAGATAGAA GGTGAAGCGG AATCTGAATC 
AGGAATAATG ATATGGGTGG ATGGAACGTT ACAGGGTATG CTTAAAGCGA 
ACAGCGAAGG ATTGTTCAGT ACTTCACTGG GGTTAAATGC CGGAAGCCAC 
GAGATTTATG TGACTGCATT CAACAAGTAC GGTACGCAAA GTGAACCGTC 
TGAGGAGTAT ACTGTGAAAA TTAAAGGCAG ATACACGCAG ACTCCGACGG 
CGCCGACAGA CCTTGAGGCT GTATATGTGG GCAAAGAAAG GATTGAACTT 
AAATGGACAC CGTCCACAGG CAGCCTGAGA GGCTATAAAG TATATCGTGA 


>NC_017304.1:1223092:1223591
CCGAGAACAT CCCCTTTTTT TACCGGAGCT TCTATGTTTT CTAAAATATG 
TTGTTCAATT TCATAATCAT TTTTAGTTGA ATTGTTGGGC AGCAGGCATT 
TGAGTCCCTC CGGCGATGCC AGAATATCCA AGTTGTGATT TCCCGCTGCT 
TTTAAAACGG GTACAGAGGT TATATACGAG TTCGGTGCAA TAACAGGCTG 
AACGGAGTAG TTTTTGAAAC CGTATTCCAA CAGCATTTTG GAATATTCGA 
ACACCATGTC ATAATTCTCA ACGCCGAGAA CCACAGCAAT CAATTCCGTT 
CCTTCATCGT TGACGGCGGA AGAAACCAAG TTGTTAAGGG CCCTGTCGGT 
ATAACCCGTT TTTATACCGG TTATTTTTGT ATAGTGTTCC GATTTGTATT 
TTGAGTTGCT GTAGAGCAGC AATTTATTGG TAGTACCGAC AATAACCTCT 
TCAGCATGCT TGTTTGTAGG AGGTATTTTG ATAATAGTTT TTTGAACGAT 


>NC_017304.1:122418:122917
TTGGAAGACA ATTCTTCTGT TATGTATTAT ATTTAACATC CAAAGGGTTC 
GAAACATTTC TTTTATAGGT GTTTTGCAGG CTAAAACGGT AAATAGTTTT 
TTAAAATAAT AAACAGCCAA TTATTGGAAT AAGCATTTGT ATATCTTAGA 
GAACGTGTTT GTATGCTTTT TAATTAATAT TTATATACAA AATCCAAGTA 
AACATATAGG AACAATAATA TAACAACAAA ATATTCCCAG TAGAGAAAGA 
ACGGGGGTGC GGATTTTGAA TGTAATCATG GCCGGAATTG ATTATACCCT 
GGCACCGATC GATATCAGAG AAAAGTTTTC TTTTACAAAG TCCACTTTAC 
AAGCTGTATA CAATGACTTG CTAAAGAATG AAAACATTTT CGGCGCTGTG 
ATTGTTTCAA CATGCAACAG AACGGAGCTG TACCTTTCAT GCGAGGAAGG 
ATTGTATATA AACCCTTTTG AGCTTTTATG CGACGCTGCA AATTTCGACT 


>NC_017304.1:1229674:1230173
TATCCCGAAG GAGAGTTTGA CCAGGTTGAC AGGATTATCT ATGACTTAAA 
GCACAATCCT TACAGCAGAA GGATTATTGC CAACATGTAC AATCATAGTG 
ACCTTCATGA AATGAACCTG TATCCTTGCG CATACAGCAT AACTTTCAAT 
GTCACCGGAA GAAAATTGAA CGCAATACTT AATCAGCGTT CCCAGGATGT 
TTTGGTGGCG AACAACTGGA ATGTGGCCCA ATATGCAATT TTAGTACATA 
TGTTTGCACA AGTCTGCGAT TTGGAAGTTG GAGAACTTGT GCATGTTATT 
GCCGATGCCC ATATATATGA CAGGCATATA CCGTTGGTAA AAGAACTTAT 
ACAAAGGACT CCTTATCCAG CACCGAAGCT ATGGATTAAT CCCGAGAAAA 
AAGATTTTTA TGATTTTAAA GTTGAAGATT TTGTGCTGGA GGACTATCAG 
GCCGGGCCCC AGATAAAAAA CATCCCTGTT GCCATCTAAG AAGGAGGACA 


>NC_017304.1:1251961:1252460
TTTCTCACCA TACTACCTTG GCTGAAGCCT CAATTCCATC CAGTCAAAGG 
CAATCCAGTC ATTTGGACCT GTGTTTGAAG TATTTTGAAT TACAACTGTG 
TTGTTTCTTC TAAGATTCGG CACATTAAAG GTAAGAAGCC TCCAGTTGTT 
GAAACGCTGG CCCGCCGGTG AGCCGTGAAC CAAAGGAAGT CTTCCTGTAT 
GAACGACGGT GCCGTTTATT GTTATTCTGG CGGAATAGTT TGCCACAGGA 
ACATTTGTGT GGTCATCAAG AACTCCCCTT ATTACCAGCT GTGCAGTAAG 
GTTGCCCGGT ATGAGTAAAA TGGGCTGTAT GTCAAATGTC CATGTTCCAC 
GGTTGCCAGT ATATAAAATG TCTGCGTTAC CGCTGGGATT TCCGTAGTTT 
GGATATCCGG TAAGTTCTTT AAAAAGTACA ATGGAGGTCT GTGCAGGTGC 
GTTGCTTAAT ACCGGTTGGG GTTGTCTTTC TATAGCAGGC ATGGAATACA 


>NC_017304.1:125467:125966
CGGACATCGA CTATGAATCT TTAGTGAAGC TAAAAGGAAC TCTCATCTTT 
ATGATGTCGG TGGCCTCATT TCCGCAAATA GCACAGGGCC TTATAGAAGC 
CGGCATGGAA TCCGATATGG ATGCGGCAGT GATAGAAAAC GGCACAATGC 
CAAACCAAAG AAAATTTGTT TCAAAGCTTT GTGACATCCC GAAAGTTATC 
GCAGAAAATC AGGTTAAATC CCCTGCAATA ATCATAGTCG GAAAGGTATG 
TTCCCTTTCT GAAAAGCTTG ATTGGTTTTC AAAATTGCCT CTTTACGGAT 
GCAATGTATT GGTAACAGGC CCAAAGAAAA CATCGGAGAG ATTGGCAGGC 
AAACTCCGAG GGCTCGGAGC ACATGTAGTT GAATATCCTT GCATAGAAAC 
AGAACCACTC GACTTTGACA TTGATATACG AGAGCATAGC TGGATAATTT 
TCACAAGCAG CCTGGGTGTA ACAATATTCT TTAAAAAACT GTATGAAAAC 


>NC_017304.1:1255383:1255882
ACTTAAGAAT CATGCCTCTG CTTTGCAAAA TATGTTTATC GAGCAATTTG 
GACCCTTGTT TACTCATGTC GGATCCTTCA CGTTCCACAA ACCATATTTT 
TTCCCGGCCG TCTATAAATT CTTTGATGTC CGAACCGTAG GAGCCGGCAG 
GTGAAAAAGC ATCATATCCG CTGTATCCGT CGAAGTCGGG AGGAAGGTAA 
AGATAATGCT TGTTGTTGGG ATAATAATAA CAAAATGTTC CAAATGTATG 
TTCATCTGTG TGAATAAAAA CGTCTTCCGG AGTTATATTC TGGCTATTGA 
TATAACTGCA TACTTCTTTC ATCGGACCGT TAAATCTTTT CTCGATAATC 
AACTGGTTTT GCGAAATTGA AACGGCCAAT AATGCCACGC AAACGAATAT 
TGAAGCACCT TTGCTGTTGA GCATGGATAT TCCGTATGCA AAGGCCAGAA 
CAAACAGTCC GACAACCGGG AATATGTATC TTTCCACCAA AAGAGGCCTT 


>NC_017304.1:1258769:1259268
AGAATACAAC AAGATTTTGG AAAGAGAAAT TACAAAGGCG TTTATTCATG 
GCTACAAGGA ACAGGCGGAA AGCCTCTTTA ACAACTATCT TGACCATGCC 
GAGGCCTTTG TAAACAAGTC AAAGATAAAG GACAGGAATA CGGGAGAAGA 
GCTTGAGCCG GACGAAAAAT TCCTAAGATC CATAGAGGAG CAGATAGGAA 
TTACGGATAC TGCGGCAAAG GGATTTAGAG CGGATGTTAC GGCATATATG 
TTCTATGTTT TGAGAAACGG CGGAAAGCTT GACTATACCA GCTATGAGCC 
TTTGAAGGAA GCTATTGAAA AGAAACTTAC ATCATCGGTC AGAGAACTTA 
GCAGGGTTAT TACACAGGCA AAGGTAAGGG ACAAAGAGCA GAGCGAAAAA 
TACGATACAA TGGTTCAGGA GATGAAAAAT AACGGATACT GCGACCATTG 
CTGCAATGTT ATATTGAAAT ATGCGGCTAA CAACTTGTGG AAGGATTAAA 


>NC_017304.1:1259242:1259741
CGGCTAACAA CTTGTGGAAG GATTAAACCC CTTAATCCCG CAAAAATCAA 
ACCGGGGGGT GATTGATGTG GCTATTTTCA GAGAATATGT GAGCGGCGGA 
AAAGACAGAG CTGCTGAAGA CAGGCGGCGC CACAGGGAAT TGGTTGAAGA 
ATCCATAAAA AAGAATATAG GTAATATCAT TGCAGAGGAA AGTATTATCG 
GTCAGAGCAA GGACAAAAAA ATAAAAATAC CGATAAGAAG CATTAAAGAA 
TATCAGTTTG TATACGGGAA AAACGGTCCT TCGGTGGGTT CCGGAGACGG 
AACGGAAAAG CGCGGGGAAA AAATAGGCGA GGAGAAAACG GCTAACGGCG 
GACAGGGAGT TGGGCAGGCC GGAAACCAGG AAGGGGAAGA AATTTATGAG 
ACAGAAATTA CAATTGAGGA ACTCATAAAT TATCTCTTTG ATGATTTGAA 
TCTTCCGGAT ATAGATAAAA AGAGGATTGC GGAGCAGGAA TCCATAAGAA 


>NC_017304.1:1264420:1264919
GGCAAAAACG GCGTATCTTG CAAAGCTTTT TGCAATAGGC GGCGGACAAG 
TTTCCGTTAC GGGAAGCAAT CCGCTGTCCA CCCAGGATGA CGTTGCCGCG 
GCTCTTGCGG AAGACGGGCT TAATGTTTAC GCATGGTACA ATGCAACGGA 
AAAAGAATAT AAGGAACATT TGAATCTTGC TTTGGATGGC AGGCCGAACA 
TTGTTATTGA TGACGGAGGC GACCTTGTAC ATCTGCTGCA CACCGAAAGA 
ACTGAGCTTC TTTCCGATGT CATGGGTGGA TGCGAGGAGA CCACGACTGG 
GGTTATAAGG CTTAAGGCTA TGGAAAAAGA AGGTGCCTTG AAATTCCCCA 
TGGTGGCGGT AAACAATGCT TACTGCAAAT ATTTGTTTGA TAACCGATAC 
GGTACAGGCC AGTCGGTGTG GGACGGTATA AACAGAACCA CCAATCTCAT 
CGTGGCCGGA AAAAATGTTG TTGTGGTAGG TTACGGATGG TGCGGCAAGG 


>NC_017304.1:128057:128556
AATGGTCAGA ATGGTAAACA GCGGTACCGA AGCGGTGATG AGTGCAATTC 
GTGTTGCACG GGGTTATACA AAAAGGGAAA AAATTATAAA GTTTGCAGGC 
TGCTATCACG GACATGCGGA CAGCATGCTG GTCAAAGTCG GCTCGGGTGC 
GATGACAAAC GGAATCCCCA ATAGTGGGGG TGTAACGGCA GGTGCCGCAA 
AGGATACGCT GATAGCAAGG TATAATGATA TTGACAGTGT GAAGCTTTTG 
TTCGAACAGA ACAAGGGCAA TATAGCGGCT GTTATAGTTG AGCCTGTGGC 
GGCCAATATG GGAGTCGTTC CTCCGAAAGA CAATTTCCTT GAAGAGCTGC 
GAAAACTGTG TGACAAGGAA GAGGCTTTGC TGATTTTTGA CGAGGTAATA 
ACCGGATTCA GGCTGGCTAT TGGCGGCGCA CAGCAATATT TTGGCGTTAA 
CGCGGATCTT GTGACCTATG GAAAAATCAT CGGCGGGGGA ATGCCCGTGG 


>NC_017304.1:1289187:1289686
CAGCGGCACC GGGCGGTTTA TTGTCAGGGA TAAGGATGCC CATGCGTTTC 
CTGAAGTTTA TATACCGGGA TATGGATGGA TGGTCTTTGA ACCCACTGTG 
AGTGTCAGGG AACAGGATGC AATCAGCCAA TTTTTCAGTA AAGTAAAGTC 
CGTACTTACA AGTTTTAGAG AAACAGTTGT GAATTTTGTT GAAATTATGC 
CGCCCTGGGT TAGAATAATG TTCATACCGT TTTTCCTTTT CTCACTGATG 
TTCTGGATAT GGTTTTTAAG GAAAATGTAT GTTCACTCCT GGAAGAAAAG 
GATGCTGAAA CTGGAGAGCG ACAAAGCAGT TGACAGAATT CTTTTGAAGA 
TAATAAAGCT GCTTAATGTT GTAAATTTAA ACAGGAATTT GCATGAGACT 
CCTTTGCAGT ATGGGCAAAG AATTTACAAG GAAAGCGGAA TAGACATTTT 
GGGTTTTGTT GAAGTGTTCA ATAAGTCAAA ATATGCAAAA ATAAAGCCGT 


>NC_017304.1:1292955:1293454
CATTAAGGTA TTTAAAGAAG AAGTTGTGCC AAGAGGGTTC AGACCCAAGG 
GAATCAGAAT TGATTCGGGG GATATTGCGT ATCTTTCGAA AGAAGCAAGA 
AAAATGCTTG ATGAGGCAGG ATTCCCCGAT TGCAAAATTG TTGTCTCCAA 
TTCGCTTGAT GAATATATAA TCAGGGATAT ATTGCAGCAA GGAGCACAGG 
TTGACATTTT CGGTGTTGGT GAGAGGCTGA TAACTTCAAA AACCGAACCT 
GTTTTCGGAG GAGTATATAA ACTTGTGGCG GTGGAAGAAA ACGGGACTAT 
AATACCGAAA ATAAAAATGA GTGAAAATGT GGTAAAGATA ACAAACCCCG 
GATACAAAAA AGTTTTCAGA TTGTTTGACA GAAAGAACAA CAAAGCTATA 
GCAGATGTTA TCGTAAATGC GGGTGAAGTC ATTGACGACA GCAAACCTTA 
TGAGATTTTC GACCCGGATC ATACATGGAA GAGGAAAACT GTGACCGATT 


>NC_017304.1:1305012:1305511
TCTTATGAAG GTCCTTTTGG AGTGGGATAT ATGGTGGCAA GAATCGGAGT 
CGGAGCTATG GATTCTTCCC GAAGGATAAT TGAAAACAGG AGAAACAAAA 
GAAAAAAGAG TACCGATCCG TATGTTTCTC TTGCCAAAAG AGCCCTGGAG 
GCTTATGTAA CGGAAGGCAG GGTTTTGGAT GATTACAGCG GTCTTCCGGA 
GGAGATGCTG AATAGTAGAG CCGGAACTTT TGTTTCAATA AAGAAAAAGG 
GTGAACTTAG GGGCTGTATC GGTACTATCG GGCCGACAAG GGAAAATATA 
GCAAGTGAGA TAGTTCATAA TGCAATAAGC GCGGGTACTT CCGATCCCCG 
GTTCTATCCT GTGAAGCCCT ATGAGCTGGA TGAGCTTGAA TATTCCGTTG 
ATGTTTTAAT GGAGCCCGAA GAGATTAATT CCATGGATGA ACTGGATGTA 
GTAAAATATG GGGTGATTGT AAGAGCCGGA AGAAGGACGG GCCTTTTGCT 


>NC_017304.1:130888:131387
ATTCCCCTTT GTAGTAAGGA CTGTACAACC AGTGCTGGAA AGTTTTGATG 
TTGAAGTGGA GGAAGCGGCG GCATGCCTTG GAGCCACCAG ATTTCAAACT 
TTTTGCAGAG TTATTCTGCC GGAATTGTTT CCGGCGTTGA TAACAGGTTT 
TGCCCTTGCG TTCTCAAGGG CCCTGGGCGA ATATGGTTCA GTGGTTTTTA 
TATCCGGAAA CATGCCGATG AAAACGGAAA TAACACCGCT TTTGATAAGA 
ACAAAACTGG AACAGTATGA TTATGCAGGA GGTACTGCGG TGGCCGCAGT 
CATGCTGGTT ATTTCCTTTA TCCTGTTGCT GATGATTAAC GCATTCCAGT 
GGTGGGCAGG CAGACACAGA TCAAGGTAAG TATCTAAAGT GAGTATGGAA 
TGTAAAGAGT TGCAGGAGTA TTTGGCGGCA ACTGACAGAC ATATGGCAAA 
CTGGGAGTGA TTTGGATGGC GGGGATTGTT CCTGTGAGAA TAAAAACGGC 


>NC_017304.1:131259:131758
CAAGGTAAGT ATCTAAAGTG AGTATGGAAT GTAAAGAGTT GCAGGAGTAT 
TTGGCGGCAA CTGACAGACA TATGGCAAAC TGGGAGTGAT TTGGATGGCG 
GGGATTGTTC CTGTGAGAAT AAAAACGGCA AATAAAGTGG AATATGCAAA 
AAAGCGGGCG GTAAAAGACT CAAAAATTGT TCAGGTGGTT TTAACGACAA 
TAGCGATACT ATTTTTTATA ATAATGCTCA TAGTTCCACT TGTTTCGGTG 
TTCGTAAAAG CTTTTGAACA GGGAGCGAAT TTGTATTTTG CTTCAATTAC 
CGATCCGATA GCACTAAAGG CCATAAAACT TACCCTCATA ACCATAGCAA 
TCACGGTTCC GATTAACACC ATATTTGGCC TTGCAGCTGC CTGGGCGATT 
GCAAAATTTA AGTTTAAAGG AAAAAACATA TTGATTACGA TTATTGATTT 
GCCTTTTTCC ATATCGCCGG TGGTGGCGGG ATTGATATTT GTTTTGCTCT 


>NC_017304.1:1321938:1322437
AATATTATCT TCCAGAAAGC CGTGGCTACA AGAGCAAGTG ATATTCACAT 
AGAACCCCAG GAAGATTGTG TTTTAATAAG ATTCAGAATA GACGGACAAC 
TGGTAGAGAT AATGAGATAT GACAGAAAGA TTCTTTCTTC AATTGTTGCC 
AGAATAAAAA TCATCAGCGG TCTGAATATT GCGGAAAAGA GAATTCCTCA 
GGACGGAAGA ATAGGAATAA AAATTGACGA CAGGGAGTAT GACATGCGTG 
TTTCCGTTCT GCCTACAATG TTCGGAGAAA AAGTTGTTAT AAGAATTGCC 
GACAAGGAAG GCTTTAATGT TTCGAAGAAA GAGTTGGGAT TCTTTGAAGA 
TGATTTGGAG AAATTTGACC AGATAATATC AAGTCCTTAC GGTATTATAC 
TGGTTACCGG ACCTACCGGA AGCGGTAAGT CAACAACGCT TTATACCGCG 
CTGAGAGAAT TGTGCAAGCC TAATGTCAAC ATACTTACTG TTGAGGATCC 


>NC_017304.1:1322781:1323280
AATGAGAGAG AGATTCTTGG CTTGAAAGAT GATGAAGAAG TTACAATATA 
TCGTGCAAAA GGGTGCGACG AATGTAACAA TACCGGTTAC AAAGGAAGAA 
TAGCGGTTTA TGAGATTCTG ACGGTCAATA GGGAAATAAA GGAACTGATA 
TCCAAGAACG TAAGTTCCGA TGTAATAAAA GATGCGGCTA TTAAAATGGG 
CATGAAAACA TTGAGAATGA ACTGTACGAG GTTGGTTAAA GAAGGTATTA 
CTACGATAGA TGAGATGCTT CGTATTGCAT ATTCCATAGA CTAGAAAAGG 
GGATGTAACA TGGATATAAA TGATTTACTG AGGAAGACAG TCGAAAATGA 
TGCGTCCGAC TTGCATATTT GTGCGGGGGT GCCTCCGATT ATAAGGGTCT 
ACGGCGATCT TATAAATTTA AACGAGCCGG TGTTAACTCC GCATGATTGT 
GTGCAGCTTG CCAAGCAATG TTTAAGCAGC AGAATGTATG AACGCTTTCT 


>NC_017304.1:1334163:1334662
ATAGGTGTGC CGCAGACTTA TGAATATTTT GACAGAATGC AGGACAGAGT 
GGTGCAGTTT GTCACCAAGA ATTCGAATAT ATCCAAGGAA CGCTTCCGGG 
AACTTATGCT AAAGACAGGA GAGCTGGCAA ACGACGTTGG AACCATATTG 
TTTGGTGAGG AAGCCGTAAA ATACGGGCTT ATTGATGAGA TGGGCGGACT 
TAAGGAGGCG CTCAAGAAAC TGTATGAATT GATAGCTAAA AGAAAAAAGA 
ACAAAAATAG CATTTCCCAG GGGACTGTAC AAAAGCCGGA GGGATTGCAA 
TGATACTTTA TTCAATAGTA CCGCCGGAAA TAGTATTTGG AAACTTTGAC 
TGGTGTGAAA ACCAGAAGCA AAATTATATT GAGGTGGATT ATTGCGGAGA 
GAAAGTAGTT GTCATGCCCC TGTCAAACAA CCGATATATG ATAAGCAGGG 
TTATCAGCAC TTCACCAAAA GCTTTTTTGA ACCCGAAACT AATGCCGGGA 


>NC_017304.1:133961:134460
AAATATAATA TTCCGTACAA TTCCCTGTAC AGCAAGGGTT TTCGGAGCAT 
TGGATGCCAA CCATGCACCA GGGCGGTAAG ACCCGGCGAG GATGTTCGCA 
GCGGCAGATG GTGGTGGGAA GACCCTGACA AAAAAGAGTG CGGGCTGCAC 
GCAAGAGTGG GACAGGTGTA AATATGGAGC GTGTGATTGG GTGTACACTG 
ACAAAAAATA CGGATTGTAC GCAAAAAACA GGTAAGGTTT GAGTTATGGA 
ACATGTGATT GGACGTACAC TGACAAAAAA TGCAAATTAC ACACAAAAAC 
AGGTAAGTTC TTGGTTGTAG AGCGTGTGAT TGGACGTACG TTGCTAAAAA 
AGAATGCTGA TTGCACACAA GAATAGGATG GGTCTTAAAT ATAGAGTATG 
TGAGAGGACA TATGATGACA AAAGTAATTC AGCTTGTACA CAAGATGGGG 
GGAACGGTAT GGATCATTTG GACAAATTGG AGGCACAAAG TATTTACATA 


>NC_017304.1:1340645:1341144
CGAGTTTAAA ATTGAAATAA ATGAGGTAAG AGGAAGACCT GAGGCGGAGT 
TTTATGTTGT GAGCAACTTC GGTGGGACGC AGATAAAGAC AAAACCGCAG 
GAAGCAAGAG GCGGAGGGGT GATTGATATA ATTTCCCTCG CCATAAGGAT 
TGCCATGCTG GAATGCAGCA ACCTGGAAAT TAAAGGTCCG ATTATTTTGG 
ACGAACCTGC CAAACATGTG AGCGATGATT ATATTACCCA TGTGGCAGAG 
TTCTTAAAAC AGGTAACACA TATGTTCCAA AGGCAGGTAA TAATGGTAAC 
GCACAACAGG CATCTCAGTG AAATGGCAGA TCGATGGTAT CGGGTGGAAA 
TGAAGGACGG AATAAGTGTT GTTACCGGAG AAGAAAGCTA ACGGGCCTAA 
TTGATTCTTG ACATAAAATA TAAAAAAGAT TAAAATGAAA AAGTACGTAA 
GTAAGTGCTT ATGGATTTTG AATATTTGGA ACTGACCATT GAAAACTGAA 


>NC_017304.1:1348345:1348844
TTGAGATAAG CATTGACAGA AGCTGAAGCA GGTTTTCCCA GGGATGCTTC 
TTTCCAGGAA GAAAGTTTGT CTGCCATGGA TTTGTACTGT TCAGGCCACC 
TGCCGAGCTT GGAAGAGACT TTGGCACCTT CCGGGGCGAC ATAACCCTTT 
GACGCAATAT GAAATTTGGC AAGGCCGTGC AGGGCGGATT TTAAGTCATC 
AGCATTGACA AAGGACAAAT CCCTTCCGTA AAGCCATTCA TATACAACGA 
ACAGCTGGTC GTTGAAAGAA TGAATAAGAT TTCCTTCTTT ATCCCGGATT 
ATTCCCGCGA CATTTCCGCC ATGATTGTAT ATAAAATCCT GGGCGTTTAC 
GGAAAAGAGA GCTTTGTCTA ATGGATGTTT CAATCTTTTG AGACACAGTT 
CACGGTCCTT CGTTTTTATT CTCCATACGG TTTTTATATT TGCACTTTGA 
ACTACACTAA TGTTTTCCGG TTCGATTCCA TACTCTTCCA ATACAGAACT 


>NC_017304.1:1348815:1349314
TTCGATTCCA TACTCTTCCA ATACAGAACT TGCAAGCTTA CTCAAATCCA 
TGTTTGGGTT TTTGCCAACT TCATTCAAGC TTCTCAGTCC TTCCTTTGAT 
TAATCTCTTC ATAAACAATG GAGTCGAAGT TTTCCAAAAC AGGTGTAATG 
GTCTTTTCCA AAGCGGTCAT TTCATTTATT CTTTTCAGAT ACTTTTCAAA 
ACTCCATTCT TTGTCTCTTT TATAATAAAA TTTATTCATA GCTCCCAGGA 
ACAGATGAGG GAACATGAGG TCGAACTTTA CAACCGTCCA TTCGGAAAAA 
CTCAATGGAT TTTCTGATTG ATAAATTCGT ATAAACTTGC GAAGAATTTC 
CAAATCCCAT TTTCCGTTTT TCTTCATGAT TTTGTTAAGG AGCTTTCTTA 
TATCCCGTGC CGGAATGTCT ATGGTAATTG AATCCGTGTC GAGAACAAAA 
ATTTTTCCCG AAGGATTTTT TAAAAGATTT CCAGCTGCAA AATCCTGATG 


>NC_017304.1:135347:135846
GATCATGGAA AAAGCACCGT CATAGGTAGA CTGCTTGCGG ATACCGGCTC 
TCTTCCGGAG GGAAAGCTTG AGTCTGTCAA AGAGTTTTGC AGAAAGAATG 
CCAGACCTTT TGAGTACGCG TTTTTGCTGG ACGCATTAAA GGATGAACAG 
GCGCAGGGCA TTACCATAGA TACTGCAAGA TGTTTTTTCA AGACAAACAA 
AAGGGACTAC ATTATTATCG ACGCACCGGG GCATGTTGAG TTCTTAAAGA 
ACATGGTTAC GGGAGCGTCC CGGGCGGAAG CCGCCCTTTT GGTAATAGAC 
GCGAAGGAAG GTATAAAGGA AAATTCCAAA CGCCACGGAC ATATTGTTTC 
CATGCTGGGA ATCAAACAAG TGGTTGTTTT GGTGAACAAA ATGGATTTGG 
TGGGCTTTGA CAGGGAAGTT TATGAAGCTA TTGTCTCAGA GTTTGGCGAG 
TTTTTGCAAA AGGTTAACAT AAGACCAATT AATTATATTC CAATAAGTGC 


>NC_017304.1:1353835:1354334
CGGTTGTGGA CAAACTGGCA GAGCAAAACA ACGGCAAGGT AATAAGAACG 
AAAACGTCTC CTCAGGATAT TATGAACAAG ATGCTTGGCA ACGAAACAAA 
GGAAAATGTG TATGAACAGT TTACGCTGCA TTTTGATGCC ATTGCCGGAC 
TGGTGAAAAT TCTTGATTTC ATGAAATCGG AAAACTACAG TCTTTCCGAC 
CTTGTAAACA TGATACCGGA TTTCTATGTA AGCGAAAAAG AGGTTGAATG 
TTCGTGGAAC GTAAAAGGAA AAGTAATAAG ACAGATTATC CAGGAAAATG 
AGGGACAAAG CATTGAAACC CTTGAAGGAG TAAAGATATT CAAAGACGGC 
GGATGGGTAT TGGTTTTGCC TGATGCCGAA CAGCCCGTCT GCAGAATTAA 
AAGCGAAAGT TATTCCGCTG AATTTGCAGA AGAACTTACG AATTTCTACG 
TCAATAAAGT AAGAGAGATA AGTCAGAAAT AACAGACGAT TTACAAGCGT 


>NC_017304.1:1356312:1356811
ATTTGAAGTT CGGATGGCGA AGGATATAGT AATACCAAAA TATGGCGGAG 
ATATTGATGA TTTAGTCAGC GGCTTGGAGG TGGTCGAGTA ATGAAATTTT 
CAAGAAATAT ATCAATTACC ATAATATGTA TTATATTGGG TATCATGTTG 
TCATGGCAGT ATAAAAGCAT CGAGAGCAAC AAAAGAGTGT CGGCAAGTCA 
GACAAAAAAC CTGTACGACC TTCAGAAAGA ACTTCTGGAG GAAAAAAAGA 
ACAACGAGAA TCTGCGTGCC AGAAACGAGG AATTGGAAAA ACAGTTGGCG 
CAGTATATCG ATGCGGCGGG AAACAATAAA CAGATTGAAG AAAGTATAAA 
AGAGCAGCTT ACAAGGGCCA GAATGCTTGC CGGTCTGGTT GATGTTCAGG 
GTCCCGGTGT TGAGATAGTT TTGGATGACG GAGAGTATGA TTATCAGAAA 
GTGTATGACA TTGACTTATT GAAACTCGTC AATGAGCTTA GAGCCGCAGA 


>NC_017304.1:1358191:1358690
CATGCAGTGT CAAAGGACAA TGCGGATGCC CTTGATATGA TTATCAAGGG 
AGCCAGGGAA AGAGGATTTG AGTTTGGAGA CGTAAATGAC CTTATACTTG 
AGAAATGATT TCGGTTTTAA AGGGTTTTGG GTGTCGGAAT TAATACATTT 
TGGGAAGCAT AAATTTAATA CTGGTGAAAA ATGTTTTTTG AAGGAGAAGA 
TTTATGCCCG GAAAAAGAAA GAAATCTGCC AAAAAACGAA AAGAGGAAGA 
ACAAAAAATA AATCTTAAGG AGAAGATGGC GGAACTGTTG GAACTGCCGA 
AAGAGATTGT ATTGGATTTG CCGAAGATAA CAATGTTCGG AAACAAAAAT 
CTTATTGTAG AAAATTACAA AGGAATTATT GAATATGACA ACAGCAGAAT 
AAGGGTAAAT ACGGGGAAGG GAATCATAAG AGTTACCGGT GAAGGTCTGA 
TTATCAAAGA AATTACGTCG GAGGATCTTA TGATAGACGG AGAAATCCTT 


>NC_017304.1:136046:136545
TCAATCAGTG TGGGGGACGA GGTTGTATTT CTTCCTTCAA ACAAGAAGTC 
GGTAATAAAA AGTATAGAGG GATTTAATGT AAAACCCAGA AATACGGCCT 
ATGCAGACGA GGCAATAGGA GTAACGCTGA CCACACAAAT TTATATAAAG 
CCCGGAGAAC TGATGGTGAA GGCAAATGAA AAACATCCGT CAGTGAGCTC 
CCGCTTTAGG GCGAACATAT TCTGGGTTGG CAAGGCTCCT TTGATAAAGA 
ACAAAAACTA TAAGTTGAAA ATCGGTACGA TGAAAATTGG CGTCAAACTC 
ATTGAAATAT CCCATATCAT TGATGCGGCG GAGCTCAACA TTGACACTTT 
CAAAGACCAG GTTGAAAGAC ATGATGTGGC AGAGTGCATT TTTGAAACCG 
CAAAACCTAT TGCATATGAT GTTATTTCCG AAATCGAGCA GACCGGAAGG 
TTTGTAATTG TGGACAACTA TGAGATATCC GGCGGAGGAA TTATTTTGGA 


>NC_017304.1:1363893:1364392
TTGGGAAAAA TATTTTTAAG ATAAAGATAT ATAAGTTAAA GATATAATTT 
ATAATATATT TTGAAATGTT TTGGAGGCAA AAATGGACGA CAGAAAGCTT 
TTAGCTATGG CTGAAGATAT AAAAAAGAAT TCCTATTCTC CCTATTCCAA 
ATTCAGAGTC GGTGCTGCCG TGCTTGCCAA AAGCGGCAAA GTCTTCACGG 
GAGTGAATAT TGAAAACGCA AGCTTTGGTG CCACCGTCTG CGCGGAAAGA 
ACGGCTGTTT TCAAGGCTGT TTCCGAAGGC GAACGCGAAA TAGCAGCTGT 
GGCCATATCC AGCGACAGTG ATGAGTATAC TTTTCCGTGC GGTATATGCA 
GGCAGGTGCT AAGAGAATTT GGTGATGATG ACACAAAAGT GATTTGCGGC 
AATAAAAATG GAGAATTTAC GGTTTTTAGG CTCGGAGAGC TTTTACCGAA 
TGCTTTTTTC AAGTTTTGAA ATTGGCGGTT TTAAAATATG ACATTTTAAA 


>NC_017304.1:1367148:1367647
AATACTCAAG ATCTTTTTGT AATGGACGGA AATATCAACC ACGTTTATGA 
TATTAATCCC CTGATCATTG ATGTGAAGAT AAACAAAGTT GAAAAATTGA 
AAGATTTGCG CAAGCATGAG AGATTTTATG TAAGTCTTAT GGCCAATATC 
AGAGTGTGCG GGACTTCCAA GCTTGTTTTT GCAGTTGTGA AAAACATGAG 
TTCCGGCGGT ATAAAAATTA ATTGCAATGA ACAGCTTACA ACGGAAGATG 
TTCTTGAAGT GGAGATTTTG CTGGACAGAA CGAACAAACT TGTCTTTAGC 
GGAGCTGTTG TGAGGAAAAA CAAAGTAAAC GACTATTACG AATATGGCAT 
TGAAATCCGG GGCATATCGG AAAACAATTT AAAGTGTCTT TATCACTATT 
TGAAATGGCT TGATTCGGAT TACAGATAAT CTTAGATTAC AGATTAATTA 
AAAGAAATTC TTCTTAATTA TTGATTTTAA TCAAGACTAT TGATTTTAAT 


>NC_017304.1:1369111:1369610
ATTCACAAGC TGGGTAAGGT GCGCATTACA AAGTCCCAGG CGAGAATATA 
CATTGAGCCC TTGGAAGAAA ACTATGATTT TGATGAGGCT TTAAAACTTT 
TGTCAAAGGT TTTCGGAATT GTTTCAGTAA GTACGGTGTG GAAGATAGAT 
TCGGATTTTG AGTGCATAAA AGAAAACTCG GTAAAAATGG TAAAGGACCT 
CATAAATCGG GAAGGGTACA AGACTTTCAA GGTTGAGACC AAGAGGGGAA 
ACAAGCGTTT TCCCATGGAT TCACCGGAGA TAAGCAGGCA GCTGGGAGGA 
TATATTTTAA GAAATGTGCC TGAGCTTAGC GTTGATGTAA AAAACCCTGA 
TTTCATTTTA TATGTGGAAG TAAGAGAGTT TACATACATT TACTCGGAGA 
TAATACAGGC AGTTTGCGGA ATGCCCCTTG GCAGCAACGG AAAGGCTGTG 
CTTTTGCTGT CGGGAGGTAT TGACAGCCCG GTAGCCGGTT GGATGATAGC 


>NC_017304.1:1372395:1372894
TATCATTTGG CTAAGGAAGC AAAAGAAGCA AAGGAGAAAG CATAAAAATT 
TTATTTTTGC CCGATTAATT CTTTATATTT ATTTGAAATT ATGATATATT 
TATATCAATA TATTTTTGGA AGTTTTACAT ACTTATGTGT TTACATGCTG 
GCAAATTTGA CGCGTGAGCT TTTTACGGAG GCAAATATGG ATATAGGCAA 
AGTTCCGAAC AGTGTGCTGA CGGAATTGAT AATAAACAAG ATAAAAGCAA 
ACAGAAAAGA GATACTTATA AGGCCGAAGG TGGGGGAGGA TTGCTGCGCC 
GTAGATTTTG GAAAAGATGT TTGTGTTTTG TCGTCGGACC CTATTACAGG 
TGCGGTTAAC GAGGTGGGGC GTCTTGCAGT GCATGTATCC TGCAATGACG 
TTGCTTCGTG TGGAGCTGAG CCTTTGGGGC TTCTTATGAC AATTCTTGCG 
CCGGAGGGTA CGAAAGAAAA GGATATTGAA AATGTCATGA CCCAAATTGT 


>NC_017304.1:1380850:1381349
GGCTTGAAAC GGTAAGGATG GAGTTTTCAT TTCTTACAAT GGCTTCAACG 
ATTCTTCTTA CGGCAAGGGC TACGGCATAA TAGGTTGCAC CTTTGTTCCT 
GATGATTTCA TAAGCTGCAT TTTTAACACT TTCATATATT TTATTCCGGG 
AAATCTGCTC CTCGCACTGA TGGCATTCGT CACAGTAGCG ATCCATGGGA 
ATTCCCGCAA TATTTGCAAG ACTCCAGGCC GCAACTTCGG TGTCACCGTG 
TTCGCCAATA ATATAAGCAT GTACATTTCG TGCATCCACT TTTACATGTT 
CGCTTAAAAG ATAACGGAAC CTGGCTGTGT CCAAAACCGT TCCGGAACCT 
ATTACTTTGT TTTTCGGGAA TCCGGATAGT TTGTAAGTTA CATAGGTTAA 
AATATCCACC GGATTTGTGA CTACCAGAAG AATACAATCG TTGTTGTACT 
TTACAATTTC ATTTATGATA TTTTTGAATA CTTCCGTGTT TCTTTTAACA 


>NC_017304.1:1384293:1384792
ATTAATGACA CACTCACTCC TCTTTTGGTT GGAGGAAGCA CTATAATAAT 
TAACATACTT TTAAGTATTG TGTTTTATAA AATGACAAAT CTTGGGGTTG 
CAGGAATGGC TCTTGCTTAT TCCCTTGCCA GTGCGGTAAA TGCTTTTCTG 
CTTTTGAGTA TTTTAAACAG AAAAATGAAA GGTATTTATA TTGACAGGCT 
TCTTAGATTT CTTTTTAAGG TTGTGCCTTC GGCAATGATA ATGGGAATGG 
TTCTTTTTAT AACGAATGCT TGTTTTGTAC CGGATACTTC AGCCAAGGTT 
GTGCAGCTTT TAAACCTCAT TTTTCAGATA GCCCTGGGTG TGTTGGTGTA 
TTTTGCTGCC GTGTTGGTGC TTAAAGTGGA GGAGGCATTG TATTTTAAAG 
ATATGGCTTT ATCAAGGCTT AAAAAAATAG TAAAAAAATG AAATTCTTTA 
TGTGTAAAAT TATTCAAAAG TTATTGACTA CATGATTGCG GTAATGTATA 


>NC_017304.1:1384560:1385059
GCTTGTTTTG TACCGGATAC TTCAGCCAAG GTTGTGCAGC TTTTAAACCT 
CATTTTTCAG ATAGCCCTGG GTGTGTTGGT GTATTTTGCT GCCGTGTTGG 
TGCTTAAAGT GGAGGAGGCA TTGTATTTTA AAGATATGGC TTTATCAAGG 
CTTAAAAAAA TAGTAAAAAA ATGAAATTCT TTATGTGTAA AATTATTCAA 
AAGTTATTGA CTACATGATT GCGGTAATGT ATAATTATTA AGAACACATG 
TTCGATATAT AGGAGGATGA TTAAATGATT GAGAAGAAAA AAGCTCTGGA 
GATGGTTTTG GGACAAATCG AGAAGCAGTT TGGCAAAGGG GCGGTTATGA 
AGCTGGGTGA AAACACCCAC ATGAATATAG AGACCATTCC CACCGGTGCT 
TTAGGGCTTG ATATAGCTTT GGGAGTCGGA GGAGTGCCGA GAGGAAGAAT 
AGTTGAAATA TTTGGGCCTG AATCATCGGG TAAGACGACG GTTGCTCTGC 


>NC_017304.1:1396591:1397090
TTGAGCTGGA TCTTTCGATA AAGACGGGGC AGATAAACGA CAGAACGGCC 
GTGGAAATAT TAATCTGCAG TTTGGCGGCT GAATAAAAAA CGGCATAAAA 
AAGCTCCGGG GAAAAACCCG TGAGCTTTAA AAGCGTGCCT TAAATATAAA 
AACGTACTTT CCAGTACGTT TTTATTGTTG TTTGAGGGCA GTGTTCAATG 
CCTTTACAAG CTTTGATTTT TTTCTCGCAG CGGTGTTTTT GTGAATGATG 
TTCTTTGCTG CTGCTTTATC TATAGTCTTT ATCGCAAGCT TGAGAGCTTC 
CACAGCGTTT GGCTCATTAT TTGCGATAGC TTGTTTGCAT TTCTTTATAT 
TAGTTTTAAG TATTGATTTT CTCATGCTGT TTTGAAGAGT CTTTTTCTTT 
GAAATACGCA CTCTTTTAAT AGCAGACTTA ATATTTGGCA ACCTTTTCAC 
CTCCTGCGAG TTATTTAACA GACAGTATTT TAACACGATA TAAATGAAAA 


>NC_017304.1:1418390:1418889
GCCATTCACA GATGCTAATC CTCATATCAC AGTTGAACCT ACAGTTGTTG 
ACTGGAGTGC AGCTTTGACA AAGATCACAG CTGCTGCTAC AAGTGGTGAA 
GCTCCTGACA TTACACAGGT TGGTTCCACT TGGACAGCTG CTATCGGTGC 
AATGGAAGGT GCATTGGTTG AGCTTACCGG AAAAATCGAT ACAAGTGCTT 
TCGTTGAATC AACTCTGCAG TCAGCTTATA TCAAAGGCAC AGACAAGATG 
TTCGGTATGC CTTGGTTTAC TGAAACAAGA GCTCTCTTCT ACAGAAAAGA 
CGCTTGCGAA AAAGCAGGTG TAAATCCTGA AACAGATTTC GCAACTTGGG 
ACAAATTCAA AGATGCTCTC AAGAAACTCA ACGGTATTGA AGTTGACGGC 
AAGAAACTGG CTGCACTGGG TATGCCGGGT AAGAACGACT GGAACGTTGT 
TCATAACTTC TCATGGTGGA TTTACGGTGC CGGCGGAGAC TTTGTAAACG 


>NC_017304.1:1420206:1420705
TTTGTGTGAC ATACTGCATA TATTACCCGA AAAGCCGTAT TGGCTGGTAG 
GGCCCAACCA GATTTGGGCA ATAATTATAC CTACAATATG GAGAGGTCTT 
CCTCTTTCTA TGATTCTTAT GCTGGCCGGT TTGCAGAGTA TATCACCGGA 
TTATTATGAA GCAGCTGATA TTGATGGTGC CAACGGTTGG CAGAAGTTCT 
GGCATATAAC TTTGCCTCTG TTGAAACCTA TTCTTGCCAT CAATGTTATG 
TTCTCATTAA TTTCAAATAT TTATTCTTTC AATATTGTTT CAATGATGTT 
TGGTAATGGT GCCGGTATAC CGGGTGAATG GGGAGATCTT CTGATGACAT 
ACATTCAGAG AAATACATTC CAGATGTGGA GGTTTGGCCC GGGTGCGGCG 
GCTTTAATGA TTGTAATGTT CTTTGTACTT GGTATTGTTG CTTTATGGTA 
TACACTCTTT AAAGATGATT TGGTGGTGAA GTAATGGCTA AAATAGGTTA 


>NC_017304.1:1421580:1422079
AGAGAGATAT ATAAATTAAA AAGAAATTTG TTTTTAGTTG ATTATAATTT 
GTTTGACACT GATATAATTT AATAAAAAGC TTTAATTAGT TTTATCTGGG 
CTTTGGCGAA ATTTAATTTT GTCGAAGCCT AAACTTATTT TGGGAGGTAT 
GTAGGGAAAT AATTTGAAAT TATTTTAATT GAGTATTACA ATATATGTTG 
CGGTTAAAAA GATAAGACGG TAAAAATTCA TAAAATTGTA AGAATGGGTG 
TTTGGACTTG AATGCGGATT TAACTATTTC ATATTCAGTT GCGGTATTTA 
TTGTGGTTTT ACTGTCAGCT TCTGTTTTAA ACCTGTTAAA GGAGCATTAT 
ATATTTCAAA TTACAGGAAT AGCCTTTTTG TTTATCATAG GTGTTATTAG 
AATGACCTTG GCTGTTCTCG ACGATACTGT TGTTTCACTG TCACAATTGT 
ATTTTACTTT GCTTCCCATT CTTTCGGCAA TTGCTGCATG TCTTGTTTCA 


>NC_017304.1:142488:142987
CAAAAGAGGA CAAAATTAAA TTTACAGTTT CGTTTTCACA AAAACGTACA 
GGAGTAATGG CGTCCAAGTC AGACTGCACG GTCTGCAGAT ATTCTTTGAT 
ATCTTCCATG TTTCCTTTGG ATGCCATACT CTGAAGAAGA GCAAAATGAT 
GACGCATATC GTGTCGGTAG GATGCGGTAG TTTTTTGCAT CTGCCGTAGT 
GATTCAAATT CTTTTTGTGC CTGCTTAAAC TGGGAATCCA ACATATTCGA 
ACAGATAGTA AAAAGCCGGC ATGGCGCCAA AAAGCAGGCA GGAACTGACA 
GAACGTTCTA TCAGATGCCG AACTGATGTC ACTGCATATT TTCGAAGGAA 
ACAGTATGTT AAAAACGCGG CGGCAATATA GCTGACGTGA TTTATGGAAA 
CACTGTCAAA AACTTCGCCA AGGGCGGTAC CGATCCAACG GGGAGGCTGA 
CAGCACAGAA AGGATGCAAG CACACTGGTT AGTGAAATCA GCCATGGACG 


>NC_017304.1:1425625:1426124
AACACCCTTG TAGTGACCGG ACCCAATACC GGAGGTAAAA CGGTTACTTT 
GAAAACTGTG GGCCTGTTTA CCCTTATGAC GCAGGCAGGG CTTCATATTC 
CGGCAAATGA GGGAACCAAA ATGAGTATTT TCAAAAAAGT CTATGCCGAC 
ATAGGGGATG AGCAGAGTAT CGAACAGAGC CTTAGTACTT TTTCTTCGCA 
TATGAAGAAT ATAGTTGGAA TATTAAAGGA TGTGGATGAA GATTCCCTTG 
TTCTGTTTGA TGAGCTTGGA GCGGGAACAG ACCCTACCGA GGGTGCCGCC 
CTTGCAATGT CAATACTTGA GTATTTAAGA AACAAGGGCA GTACAACGGT 
TGCCACCACC CATTACAGCC AGCTGAAAGC GTATGCCGTT ACCACAAAAT 
TTGTGGAAAA TGCCTGCTGC GAGTTTAATG TGGAGACACT AAGGCCCACT 
TACAGGCTAT TGATTGGAGT TCCCGGAAAA AGCAACGCCT TTGCAATATC 


>NC_017304.1:143025:143524
TGGGACAGAA GCGGATACAA TTTAAATGTC ACATCAATAT CCCATGCATT 
TAAGCATATG ACCTGCAAAA AAAATAAAAC CGTAGTTAGG CAGCCGACCG 
CAATATAATT TTTACGTGTG CGTTCCATTC CGGCGAAACT GACCGCTGTC 
GCCGTACCAA ACAAGATTTC TATCATTTAA TTATTACTCC TCCATTTGAT 
AATTCAGGTA CTTATGCTTA ATCTCCTTTG CTTTTCCCTG GGCAATAGGA 
ACAGAAGTAA GGGTTTGCAG GGTCACCTGA TGATTTCCTA TTGTGTTTAT 
ATACTGCATG TTCACAAGAT AAGAGCGGTG GGTTTTAATA AAACACCCTT 
ATTTCAGGAG ATTATTACAG ACGGTTGAAA AAGGCTCCGT GCATTCCACA 
ACTTTTCCGG ATATCAAGTG ATACAACACA CTTCTTCCAA TGACCTCTGC 
ATAAACTATA TTTGAAACTA ATATTTTTTA GATGCCGTCG CAGCTCTTTA 


>NC_017304.1:1430530:1431029
AAGGGAATGT ATAAAGGATA TTCCCTGAAC TTTTTCTTTT ATAAGTGTTT 
CTTTTTTATT TTCATCAATA GTGATTTTTA TAGGTTCTTT TTTTATTTCG 
ACCTGTCTTT TAATTTCATT GAAATTAAGT CCTAATATGT TTGATATCTT 
CTGAAGATCG CTGCTGTTAT CCTTAAGGTA AAGCGGTTGT ATTACCACAT 
CCACTTTCTT TTTTCTGTTG GTAAGGGGAA TAAGATTTCT GTCAAGTATG 
TTTCCTCTTG GCACATCGAC GGTAAGTTCG GATACTTTTT GAGCTGTTGC 
CTGTATAAAA AGCTTTTCTC CTAAAATAAA TTGTATGTAA ATTACTCTTG 
AAAAAAGCAG TATGATTGAT AGGGTGAAAA CTGCAAGAAT AATTTTATTT 
CGTTTGATAA ACATGGAATG CCCCCTTGTA TTTATTGGAT TATTAATTAA 
TTTTTCCATA TATAAGGGGG TTTATACCGG TTTTTAGGAA GAATTACTAA 


>NC_017304.1:1430948:1431447
TGCCCCCTTG TATTTATTGG ATTATTAATT AATTTTTCCA TATATAAGGG 
GGTTTATACC GGTTTTTAGG AAGAATTACT AATTGTAAAA AAACTGAAGC 
TCATTATTGA ACTTCAGTTG GCAGCATTTT GCGTTATAAT TTATTGTATT 
TTATTAATCA CTTAATATTT CTGATTACTT GATATTGTTT ACTTCCTTTT 
GATGTTGTTT ACTTGCTTAA TGCTTAACGT CTGATATTTT AAACCATTTG 
TTCTGGCGTT TTAAGCAAAA CCCAGTCTCT TGTTTCACTT ATTTTATTTA 
TTTGGACTGC TTTTTCGCCT GAGCATTGCA AATTCTTCCA CATCCTCTTT 
CATCGGCATA TATACCGTCA TTTGAGGGTG GGGGGCAACG TCTATGTCTT 
CACCGTCGGC ATTTTTCATC CATTCAATTT TCTGAACAAA AAAATTGCCT 
TTGGGATTTA CAACTTCTAT TTCCTCACCT TTGTACATGC GGTTTCTTTG 


>NC_017304.1:1433084:1433583
TTCCTTTGCA AACTCTTCGA GCTCTGCCAA AAACCCTTCG TTTTTTTTAA 
TTGTCTTTCT GATGTAATCA TTTATATACT CATAACAAAT CATTTTTATC 
CATTCCTTGT ATTATTGGGA TTATAAAAAT GTGAGGATTG TGTAAAATCC 
TCACAATAAT TTTTTCATTT TCTATGGTCA CTTAGTCATA ATTACTTAAA 
CTACTTATAG TTGCTCAATT GGATTGATAC TTTTTAACAG CTTCCAAATG 
TTCGGCCAAA GTTCTTGAAA ATTCGTGACT TCCGTCTCCT TTTGCCACAA 
AGTACAGATA CTCTGATTCT TCGTCCGGAT ACAATGCAGC TTCTATGGAG 
GCAAGACCAG GACAGCATAT GGGTCCCGGC GGAAGCCCCT CATAAAGGTA 
TGTGTTGTAC GGGTGGTCTA TTTTTGTATC CTCGTCGGAC AACTTTTCCT 
TCATTTTTCC CTGAGTTTTG TACAAAACAT ATTGTACGGT GGCACAGGAT 


>NC_017304.1:1434874:1435373
GAACAACGTA CCCCTTTCCT GGGCATTGTA AAGGCCGTAC GTTACAGCTT 
CTCCGTCTTC CCATGCAACC ATTGAGCCTC TTTGCCTTTT CGGTATTTCT 
CCCTTGAAAG GTTCAAAACC GTGGAATATA TGATTCATTA TACCATTTCC 
CTTTGTGTCA GTCAAAAATT CCGACCTGTA CCCGATAAGA CCTCTTGAGG 
GTATTTTAAA TTCCAGTCTC ATATATCCCT GATGGGAAGA ATGCATGTTT 
ACCATTTCGG CCTTGCGGCT TCCCAGTTTT TCCATGACAA CGCCCATGAA 
CTCTTCAGGA ACGTCAATAA TCAGATATTC CACAGGTTCA CACAGTACAC 
CGTCGATTTC CTTCAAAATT ACATTGGGCT TGGAAACCTG AAACTCGTAG 
CCTTCACGTC TCATGGTTTC AATCAGGATT GAAAGATGAA GTTCACCCCT 
TCCGGATACT TTAAAGGAGT CAGGGGAATC AGTTTCTTCG ACTCTAAGGC 


>NC_017304.1:1436508:1437007
GGAATACTGA AAAATACTGA AATAAAAAAC ATAGTTTCAG CTTAAGCTTA 
TTTTTGTCAA AAAATTTTAT TTATTATTGA TAAAACAATA ACTATGTGTT 
ATACTACTAG ACGGAAAATA CGCACGCAAG CTTGATTTAT GGGATGGTGC 
CGAAAGGTTC CCCATAAAGA TGAAGGTTGC GGAGGTGTAA AACTAACGGA 
GGTGTTTTGA ATGTCAGTTA TTTCAATGAA ACAATTATTG GAAGCAGGTG 
TTCACTTCGG TCACCAGACC AGAAGATGGA ACCCGAAAAT GGCCGAATAC 
ATTTTCACAG AGAGGAACGG TATATACATT ATAGACCTTC AGAAAACTGT 
GAAAAAGGTA GAAGAGGCTT ATTATTTCTT AAGAGAAGTG GCAATGAACG 
GCCAGGGAGT CCTGTTTGTA GGTACCAAGA AGCAGGCTCA GGATTCCATA 
AGGGAAGAAG CACAAAGAGC TGATCAGTAC TATGTGAATG CAAGATGGCT 


>NC_017304.1:1440674:1441173
AAAGAGATTG AGTAATTTTC TACTGTGGCA GTCGGCATAT ACGGAACTTT 
GGTATACTGA TGTGCTCTGG CCCGATTTTA AGAAAGAGCA TATAGTAGAG 
GCTATTTTGG ATTATCAGAG GAGAAACAGA AGATTTGGAG GGATATGAAG 
TTGCTAAAAA CCAGAGTGAT AAGCGCTCTA GTGGGAGTCA TTCTTTTGAT 
TGCGGTTGTA TGTTCGGGAC AGATGGTTCT TGGAACGGCG GTTTTTTTTG 
TTTCCATGCT TGCCATGTAT GAGTATTTCA GATCTTTGAC AAATGCAGGT 
TACAGGCCTG TAAAGGCTGT GGGATATATT TCGTGTGCCG CTGTTTTGTT 
TCTTTCCTGG AGTGAAGTGT TGAAAAATTC TTTTTTTCAG CAGATAATAT 
CCCTGAAATC ATTGCTTTTT GCTGTCTTTG CCATGATTGT AGTCCTTTTT 
TCCTTTATAA TTTTCTTACA TGGTAAATAC AATATTGTGG ATATTTCGCT 


>NC_017304.1:144324:144823
TATGGAATAC CTTGAATTTG CCGGGCTTTA AGAGGAAAGA GCCAAGTATT 
TTAATGATGA TATGCCCGGG TCAAAGGTAA CAGATGACGG CTATGTTCGG 
GGCTATTATT TTAAGATACC GAAAGACGCA AGCGACAGGC GGTTGACGCA 
AATAAATATT AACGGCGGAG ACTATCACGT TTTTGGGATA CGTTTAGGCG 
ACAGTGTTGA ACAAGCGGCA GAAAAGCTTA AACAAAGGGG ATATAAAAGA 
ACAAAGTCAA TGGAAGATAT ATATCGTGAA GGAATTCATA GAACAAGATT 
CCAAAAGGAG CTTGTCATTA TTGACTTACA GACAGAGATG AACTCCCAGA 
TTATTAAAGG AATTTCCGTT CTGACTGACT ACCCTTGATT CTTGTGCAAA 
GCAATTTCAT AAAGCAATAT TTTATAGGAT TTGGAAAGTC TCACCGCATG 
GATGAGACTT TTATTTTAAA GCATAATTGA AATCAAGCAT GTTATAATGA 


>NC_017304.1:1449021:1449520
GAAGACATAA ACTGCCCGGT AGGAACTTTT GCGATTCCCG AATTTGGAAC 
CAAGTTTGTA AGGCAGATGC TTGTAGATAC CAAACCAAAA ACTTTCTCCG 
AGCTTATAAG GATTTCGGGA CTTTCCCACG GAACGGATGT CTGGCTCAAC 
AACGCCCAGG ATCTGGTAAG AAATAATATT GCCTCATTGT CGGAAGTTAT 
ATGTACCAGA GACGATATAA TGTTAAATCT CATACACTAC GGCCTTCCGA 
ACAAAACAGC GTTTAAAATT ATGGAAGATG TAAGAAAAGG AAAGGGACTT 
AAAGAGGAAT ATGAGCAGAT AATGAGAGAA AAAAAAGTGC CGGACTGGTA 
CATTGAATCC TGTAAAAAAA TAAAATACAT GTTCCCGAAA GCCCATGCGG 
CAGCATACGT TATGATGGCT TTCAGAATTG CGTGGTTTAA GGTTTACTAT 
CCCGAAGCAT TTTATGCCAC ATATTTTACC GTAAGGGCGG ATGAATTTGA 


>NC_017304.1:1454604:1455103
ACAATCGAGG CAATAAACCA TGCAAAGGCC GCAAATGTTA CGATCATTGT 
TGCAATTAAC AAAATTGACA AGCCGACTGC AAACCCGGAA AAAGTCAAGC 
AGGAATTGAC AGAATATGGA CTCATTCCTG AGGAATGGGG CGGCGATACA 
ATTTTTGTTG AAGTTTCTGC AAAAAAAGGA GTTAATATCG ACTATCTGCT 
GGAAATGATT CTTTTGGCTG CGGATATGCT GGAGCTTAAG GCAAATCCGA 
ACAAACAGGC AAAAGGTACC GTTATTGAGG CAAAACTTGA CAAAGATAAA 
GGGCCTGTTG TAACGGTGCT TGTACAGAGG GGAACATTAT GTGTTGGTGA 
TTCCATTATA GTCGGCACCA CTACCGGAAG AATAAGGGCA ATGACGGACG 
ATAAAGGCCA CAGAATCAAA AAGGCCGGAC CTTCAACACC GGTTGAGATT 
CTTGGATTGC ATGAAGTTCC CGAAGCTGGG GAAACATTCT ATGTGATAAC 


>NC_017304.1:145573:146072
CCCCAATGGG AAGCAACAGT TCTGGATTAT GCTTATGATT ATGTGGATTA 
TATATCATTG CATCAGTATT ATGGGAATAA AGAAAATGAC ACAGCTGATT 
TTTTGGCAAA ATCCGATGAT TTGGATGATT TTATACGTTC TGTCATTGCC 
ACTTGTGATT ATATAAAAGC AAAGAAAAGA AGCAAGAAGG ATATATACCT 
AAGTTTTGAT GAATGGAATG TATGGTATCA CTCAAATAAT GAAGATGCAA 
ACATTATGCA GAACGAACCA TGGAGAATAG CGCCTCCTTT ACTGGAGGAT 
ATATATACGT TTGAAGATGC GTTACTTGTC GGTTTGATGC TAATTACCCT 
TATGAAACAC GCCGATAGAA TAAAAATTGC CTGCCTGGCA CAGTTGATTA 
ATGTAATTGC GCCTATTGTG ACTGAAAGAA ATGGCGGGGC GGCTTGGAGG 
CAGACCATAT TTTATCCGTT TATGCATGCT TCAAAATATG GCAGAGGAAT 


>NC_017304.1:1461286:1461785
AAGCGTGGAA AAAGAAAAGG ACATAATAGC TCAGGAAATC AGGATGTATG 
AAGATGATCC GAACTGGAGA GTTTTCTTCA ACTTGCTGGA TGCATTTTAT 
GTAAATAATC CTGTAAAAAT TGACATAGCA GGAACGGTTG AAAGTATAAG 
CAAAATCAAC CGAGACATTT TGTACAAGTG CTATAATACT TTCTACCATC 
CTTCCAATAT GATGATTCTG GTAGTTGGAG ATGTTGAACC GAAAGAAGTG 
TTCGGACAGA TTGAGGAAAG TATAGATGCA AAGAGCAGCA AGCCTGAAAT 
AAAGAGGATT TTTCCCGAGG AACCCAAAAC AATCAACCGG GACTATGTTG 
AACAGAAGCT TGCGGTTGCC ATGCCCATGT TTCAAATGGG ATTTAAAGAC 
AATGATTTTA ATTCAAAGGG AATTGAGTGC TTAAAGAGGG AAGTTGCGGT 
AAAGCTCATA CTTGAAATGA TAATGGGCAG AAGTTCAAGC CTTTATAACG 


>NC_017304.1:1466819:1467318
AAAGACAAAA CCTTACGGCA GACGGTTTTT GATTGATTAT TCCGGGTGGG 
TATGCTTTTA GCTGACCCCC GGATTTGTTG TCTGTTTAAT GGGAATATAA 
TCGGTTTGAG GTGAATACAT ATGTTAGAGG ATAAGAATTA CATAAACGGT 
ACGGCAGCCA GAAAATTAGT ATATGACGTA TATGAAGAAA ACGCGGTACT 
AAATGCCAAG AAGAAACAAA GGAACAACAA CAAAGTTAAA AGGAAGATTG 
TTCTTTGTCT GCTGCTTGTA TTTGCCATGG GATCCCTAGC GATGTATAGA 
TATTCCCGTA TAACTGAGAT GAATTATGAA ATAGACAAAC AACTTAAAGC 
TTATAATGAA TTAAAAAATG AAAACATCAG GATAAAAGTT GAAATAGAAA 
ACAGTATTGA CATACAGAAG ATAAAGGAAT TTGCCGAAAA AGAGCTTGGA 
ATGCACAAAC CTGACAAGCA TCAGATTACA TATGTGAGGG TTCCTCAAAC 


>NC_017304.1:1480670:1481169
ATCAATGTAG ACGAATCCCA GGATACATCT TTGGTCCAGC ATGAAATTAT 
AAAGCTTGTT GCCCACCCAA AAAACAATAT TTTCATGGTT GGGGATGAGG 
ACCAGAGCAT TTATGGGTTT AGGGCTGCTT TTCCCCAAGC GCTTCTTGAT 
TTTAAAAAAA CCTATCCTGA TGCAAAAATT TTATTAATGG AAAGAAACTA 
TCGTTCCACA AAGAGCATTG TGATTCCGGC AAATATTTTT ATAAAGCAGA 
ACAAAGGGCG ATATGAAAAA AATATGTATA CTGAAAATGA AGAAGGCGAG 
GCCGTGGTAT TCAAGCATGT AAAAAATCGC AATGAACAGT ATGCATATCT 
TACTTCGGTT TTAAAATCTG AGAGTAATTT ATCGGAATGT GCCGTTCTTT 
ACAGGAATAA TATTTCTGCC ATTCCACTGG TGGATTATCT GGAATACAAC 
AACATACCTT TTTATATCAG AGATACCAAT CTTCATTTTT TCAAGCATTG 


>NC_017304.1:1482811:1483310
AAACCAATAT GTCAATACTT TTTTTAATAA AATTTTAGTG TAATTTTTTG 
GAATTTGAAA TTTTCACTTG TTAAAAAAGC ACTTACAGAT GAACTTCTAA 
GTGCTTTATA GATCATAAGT GCTTTATAGT TCTTTACAAA CTAAGAATTA 
CTCTTTTGTT TAGGTCAATT TAATAATACT GTTCGTTCTT TTCCGTTCTA 
GTTTACTTTC ATATTAAATG CTTCTGCTAT GTATCTGACC GGTATATATG 
TTCTGCCGTT AATCAAAACG GGTGTGGTAT CCATTTTTTT AATGTTTTTA 
TCAATGTAAA ATGGGGTGTT CATACCGGAA GTGAAAAAAG ATACCGCATA 
ACTCCATCCA CCTCTATTTC CGTCCTCTGT TTTTATTTTA TATGTAGCAT 
TGTTGAAAGC TGCAAAAATA TCTTCAATTA ATTTGGAAGA TTTTATTATA 
ACAAATTTTC CGGTGGTACC GTTCATAATT TCAATATGAT GAACATCTTT 


>NC_017304.1:1488708:1489207
GAAGTTATTG GAGCTTATCA TATAAAAATA GGAAAAGATT ATAAAGATTA 
CAGTGCTCTT TCCAAAAGCC TTGCTGAAAT GAAACAAAAA GGCGTGAATG 
CCTATGCAGT CTATGATGAC GGCTGGCAAA TCTGGACGGG TTTTTATGTT 
GACGAGAAGG AAGCCAAAAA GGCAATAACA AATCAGATAG ATCCGGTTTT 
AAAGATCGGG GATTACAGTG TTGTATCTCC GTCCGAGTCA AGAATAGTTG 
TTCTGTCAAA AGACGGACAG GTTATGCTGA TGTTTGATTC ACTATATTAT 
GCATTCCAGG TGCATCCCGA AGTCAGTGAT GAAACCGGTG TTTTAAGGAT 
TAACGGGGAT GACGGGAAGA GATATCGCGG AGCATTTGAA ATTTTGAGAC 
TATCCGGAAG TGACATGACG GTAATTAATG TGATTAATAT TGAAGAATAT 
TTGTATGGGG TTGTGCCCTA TGAGATACAG GCAAGTTCCC ACCCTGAGGC 


>NC_017304.1:1495161:1495660
ATCCTTACTA TTTTTTTGAG GCCATTTGAT ACTAATAATA TTAATGATAA 
AAGTTTATTT TAAGTGAGGT GTAAAAATGA TTTTAAAATC AAAAGACCTC 
TTAGGACTTA AGGATTTAAC GGCAGAAGAA ATACAATACA TTTTAAATAC 
TGCAAAAACA ATGAAGGTTA TTCTTTTATC CAAAAACAAG AAGGCTCCTC 
ATTTGCAGGG AAAATCAATA ATTACCCTGT TTTATGAGAA CAGCACAAGA 
ACAAGATTAT CCTTCGAGCT TGCTTCAAAA TACTTAAGTG CCAATGCAGC 
AAATATTTCA GTGGCCGCAA GCAGCGTTGC CAAAGGTGAA ACACTTATAG 
ACACCGGAAA GACAATTGAC ATGATGGGTG CGGATGTAAT CGTAATAAGG 
CATTCCATGT CGGGAGCGCC TCACCTTCTT GCCAGGAATG TAAAGGCATC 
GGTAATAAAT GCAGGTGACG GTATGAATGA ACATCCTACC CAGGCACTTC 


>NC_017304.1:1507427:1507926
GTGGAGATTT TGAAAAAGGC ATCTGATATT TTCTCAAAAT ATGAAAAACT 
TGACAGATTG CGTTCGGAGT TTAGTAATGT TGGCAGGGAA GTTAACCAGA 
CAAAAAATAT CCTGGACAGG ACGTCAAATG TGAAAGAACT TGATTTTATG 
ATAAAAAATA TTTCTGACAA GGTTTTGCTT GGCTCTGAAA TTACTCAGTT 
GCGGGAAAAG CTTGTTTGCC TTGAACGAGA GATATCCAGG GTCAAAAAGA 
ACATATCCTC TTACGAAAAT ATAAATTTAG TGCAGGAGAT TGTGACTTCT 
GTTGATAAAA AGCTGGAAGT GTTAAACAAA CTGGAAGCAG CCAAAAAGGA 
GTACAGTGCT GTTTGTACCA GTCTGAATGA CGGTTTGGAG TTTATGGACA 
AAAATAAAAA AGAAATACAG GAGAATCTTA ACATATATAT CGATATTCTT 
AGAAAAAGCG GAGTGTGTCC GCTTTGCAAG AGCAGTATCG GAGATGAAAA 


>NC_017304.1:151022:151521
TGCTAAAAGG TGTTTTTAAA GGAATGACTT TAGACAGTTT TATTCTTTCT 
GTTCCATAAA TGGGTTTAAT TTCCGATGCC ATTTTATTCT CCTTTTAAGT 
CAAATTTTTA CACTTTTATT CAAACAGTTT TAAAAGTCTG GGCGCATCCG 
GGTCCAAATT CTCCAGTGGA TTGTTAATCG CATTAAAGCA TGTACAATTG 
TTGCACTCAG GTATGCTGTC TTTCTGATAG CTGAGCATTG TTCTTAAATG 
TTCTCTTCTT TTTTCACCGT TCCAAATTTC TTTTATAGTA TTATCCTTTA 
TATTTCCCAT GGATAAACTT TTTGGCAAAC CCGGTACAGG GCAGGGGAAG 
GTATCGTAAT CGCATCCAAT TTGTAAGAAA TAGAAAGATT GGGCACATAC 
TTTTCTGTTT AAATCCAATT CCTCATTGTA AAAGTTTTTA GTGCCGTCCA 
CTATTTTTTT GAGTTCACCC ATTTGCTGCT GCATGACAAT TAAATGTTCT 


>NC_017304.1:15138:15637
CGGATATACT TCGCCGGATT CAACTTTTGC ATTGGAAACA GTAACCTTGG 
CAGTAATCAT CACATAATCG AATTTCTCAT TATTGGAAGT CACATTGAAT 
CCAAGGTCCT TTATTTCATC AATAGTCATA GGTTTTACGT CCAGAAGGGT 
AAAAGAATAA TCGGCGGAAA CATTGGTATC AATGTACTTT TCTTTTGCCG 
ACCAATAAAA TGTATCGCCA ATACTTATAG GATCGTCCAT GGTTCCTTTG 
TTCTTTGAAG GTTTTGATGT TTCAGTGCTT GGCGCAGGTG TTGTCTGTGG 
CTTTGGTGTA CCGGTGTTCG AAGGGGTACT GTCGGTTGAC AAATAAATTG 
ACTGAGTGGT ACCGTCCCAT TCGATGTCAA TTCCCAACAA TTCGCTCATG 
GCTCTTAAAG GCAAATATGT TCTTCCGTTT ATTATAACCG GAGATATTTT 
TGAACCGTCC GTATCAGTTA AATTTGCCAA ATCGCCGTTG TAGTAAATTT 


>NC_017304.1:1517884:1518383
AAGAATTGGA GCACGCGCTG AAGAGAGGAG CAAACATCCT TGCCGAGATT 
GTGGGATACG GAGTTACAAA CGACGCATAT CATATTACCG CTCCGGCACC 
GGAAGGCGAA GGTGCGGCAA GATGTATGAA AATGGCTATA GATGATGCAG 
GAATAAAACC TGAAGACATT GATTATATTA ATGCACATGG AACATCCACC 
GAATACAACG ACAAGTTTGA AACTGCAGCG ATAAAAACCG TGTTTGGCGA 
ACATGCAAGG AAGCTGGCTG TAAGCTCCAC AAAATCAATG ACAGGGCATC 
TTTTGGGTGC GGCCGGCGCA ATTGAGGCTA TTATTACTGT CCTTTCGATA 
AAGGATGGAT TCTTGCCTCC GACAATCAAT TACCGCACAC CGGACCCTGA 
ATGTGACCTT GATTATGTTC CGAATAAAGG AAGAAGCGCC GACATAACCT 
ATGCATTGTC AAACTCTTTG GGATTTGGTG GGCACAATGT AACCATCGTA 


>NC_017304.1:1520700:1521199
GGTCGCTGGA GCATTGGCAG CAATTCTTAG AGGTAAATCG ACAGCTGAAA 
TTCAAGCAGT GGGGGCAGCA GCGGTAAATC AAGCTATTAA AGCAATAGCA 
ATTACAAGAG GTTTTGTAGC GCCAAACGGC ATAGACATCG TGACAGTTCC 
AGCTTTTTCA TCTGTTTGTA TCGACGGGGA GGAGAGGACT GCGATTAAAT 
TCTTAGTCGA ACCTAGATAA TTTTATTACA TATTTACTGT TTTGAGGCTG 
TTCTTGGTTA CAAGAACAGC TTTTTTAATG TGTTTTTTTA GGTAAAATAT 
AATTAGCAGT TTTAGATGCA AAATTTTGAG ACCTGAATAT AATTTGAAGC 
ATAAACACGT GGAAAATATC AGAGAAAGAA CAGGAGGAAA CTCAAGTGGA 
TAAGCCGATA ATAGGAGTAC CCCTTGGAGA TATAGCGGGT ATCGGTCCGG 
AGATAGTGGT AAAGGCACTA AAGGAAGAAA GTATTTACCG ATTTCTCACA 


>NC_017304.1:1522145:1522644
TGATGTGAGA TAATTTGCTG TGTTGATAAT ATAAAAAATT ATGTTAGAAT 
AGTTAATGAA TAAATTGAGG TTTTCATTCT AAAATTGCCG AGGTGTTTTA 
TTTGCATCTG AAGAGACTTG AAATTCAAGG CTTTAAATCC TTTGCCGACA 
GGATACAGCT TGAATTTAAT TCCGGCATTA CTGCTGTGGT GGGACCGAAC 
GGAAGCGGTA AAAGCAACAT TTCCGATGCG ATAAGGTGGG TACTGGGAGA 
ACAAAGTGCC AAAACCTTAA GAGGCGGAAA GATGGAAGAT GTAATATTTG 
CCGGTACCGA ACACAGAAAG CCCATGGGAT TTGCGGAAGT TTCCCTTACT 
TTTGACAATT CTGACGGCGT GCTTCCCATT GATTTTAGTG AGGTTACGGT 
AACCAGGAGG GTGTATCGCT CCGGGGAAAG TGAGTATATG ATAAACAAAA 
CCCCGTGCCG TCTTAAGGAT ATATATGAGT TGTTCCTTGA TACGGGAATT 


>NC_017304.1:1530001:1530500
GGTTGAAAGT GCCATTGAAT TGGTAAGAAA GGGAGAGAAT CCTGAACTTA 
CAACAAGACA AAAGCACATC AGAGAGTGCT TTGTAGTGGT GGAAGAAGGG 
GCGGATAAAG AAAGAATTGA AAGAGAAATT AAAACCATGC CGGACTATTT 
TGCGGATTAT GACACCATTG TGCATTTTAT TTCGCTGGAG GAGTTGAAAG 
AAAAACACAG CGGGATTCCT CACGGCGGAT TTTCAATAAG AACGGGTAGA 
ACAGGCATCA ATAATGAAAA CAAACATACT ATTGAGTATA GTTTAAAACT 
TGACTCCAAT CCGGATTTTA CAGCCAATAC TTTGCTTGCA TATGCCAGAG 
CTGCTTACAG GTTAAACAAG GAAGGAGTCT TTGGTGCTAA AACGGTCTTT 
GATATTCCTC CGGCATATCT TTCCCCCAAA TCTGCCGAAG AACTCAGGAG 
AAGTTTATTG TAATACTCCG ATATCTGTCA GTTATATAAG CGACGGTTGT 


>NC_017304.1:153930:154429
ACAATCAATG AAGGTACTAT AATCTTTATT GTATTCTATA TCCTTTGCTA 
AATATTGTCC TGTAATATCT TCCGGGTCGT CAAATTGTGT AAAATCCATT 
GTCAAATGTG CTTTTATATA ATCTATATAT AATTTCTGGT CTTTAGGTCC 
TTCAAGCAAT TGAAAAGCGT CAATAATCTT TTGCCTGTCT TTCCCTATCA 
GGTCTAACTT GTTATAGGAG CCATCAAACA AATGTTCATA AAACGCCACG 
CTATTTATTT TTGAAAAGTT TATTTCATGA AGTGCAAACA CATTTTTAAA 
CCCCAATAAA TGTAATGAAC TTTTGATTTC TTTTACAGTA TTTAAAGAAA 
ATAATGCGGA TAAGATGACA ATGCCATTTT CTTTATACTT ATTTAGCTTT 
TCGCTTTGAG GTAAGTAAAC TTCCACCTCA TAAGCTGATT TATCCAAATT 
TTCATTTCTA TCTATAAAAC CAACAATATT AAGTTTGTTA TTTTTTAAAT 


>NC_017304.1:1542034:1542533
GCGGCAGTAT TTTAAAACTG ACAAGGAGGA ACAAGGGAAT GGACGCTCAG 
GTTGATGGCA AAGCAAATGA ATTAAATTCA ACAGAAGAAA ATGAAAAAGT 
ATATTCAAAT TTTATTCAGG ATATTATTGA TGAGGATAAT AGAACAAATA 
GATATGGCGG AAGAGTGCAT ACGAGGTTTC CGCCCGAGCC CAACGGCTAC 
CTTCATATAG GACATGCCAA GTCAATTTGC CTTAATTTCG GAATTGCAGA 
ACAGAACGGC GGTTTGTGCA ATCTTAGATT TGACGATACA AATCCTTCGA 
AGGAAGACAC TGAATATGTT GAGTCCATTA AAGCCGATGT TAAATGGCTT 
GGTTTTGACT GGGAAGACAG ATTGTACTAT GCATCGGATT ATTTTGACAA 
AATGTTTGAA TACGCCGTTA AGCTGATTAA AATGGGAAAG GCTTATGTTT 
GCGATTTGAG TGCCGATGAG ATAAGGGAAT ACAGGGGAAC TTTGACCGAG 


>NC_017304.1:1544901:1545400
AGCTTACCCA AACTACTTTT TTATTTTTAA GAATATTATT ACGGCCATAA 
TTACGGCAAC CAGGATGATT GATATGTTAA AAATCAGCTT GTAATCGTAT 
TCCGGTGGCT TGGTTTCAGG CTCTTTTCTG GGCAGTTCGA CAATTTCCCT 
GATGTTTAAG ATATCATATC CTTCGTCCAG AATATACTCT TTGTAATTTG 
AAATGTCATA GCTTTTCGGA GTCAAAATTT CGTTGTTGCC AAACTTAAGA 
ACATACTCTT TCGAACCGGA GCCTTCAAAT ACCAGTTCGT CAAACAGGTA 
TTCAATTTCA ATTCCCTCGA CGTTTATCGG TTTGTCATCT TTGTTGTCTA 
TTACCAGTTC GGCAGTATCG GAAGTAATTC TGTAAGGTTC CACGGCAATA 
GTCAAATCGG TGTACTGCAT GCCGTTGAAA TTAAGATTGT AAAGGGTTTT 
GGATATCCGG CCGTCAAAGG TTACTTCTCT TTTGAAAGTA CTGTCTGTTT 


>NC_017304.1:1547183:1547682
AAAGCGGTAA CCTGCTTTTC CTTTGGCATG TTTTTTTCAA TAAACCTTCC 
AAGGGCAAGA TAAATAATTG CAAAGGTGAG GGCAAAAAGT CCCGTAAAGT 
CTTCGAGGTC GGATGCATAA AATGACCAGT AAAGAAGTAC ACTGCTGATA 
AATGTGTTTA ATGCGAGCAG TACAATGTCA GAAGTTTTAA AACTCAATTT 
TTGCCTGAAG GTTCCCGCTA TTGGTATCAG AGTATAAATT ACAAAAGCGA 
ACAAAATATA AATTATGGTA ATGACGGAAT CGAATGAAAA TTCCGATGGT 
GCGAAAAGTC CTCCAAACAT TATTGATGCT ATATATACGG AACCTATGAC 
GTTCAGCACA AATCCTATGT ATGCAGTGAC AGCCCATTTT TTGTTGACAG 
CAATAATAAG AGCCAAAAGA TTCAGTATTA CAAAGTAAAC CATGGCACCG 
TATGCTATTG CACTAATACC GGTTATCGAG AAGATGGGAA GATATCCCCC 


>NC_017304.1:154851:155350
TTCTGAAGCT ATTCATAACA TCTCCGTTCC AGATTTGCAC CAGACTTTGT 
TTTAAGCAGT CCCCAACAAC TATTGGTTTT TCTACGGTAC AACACGGTAT 
GCATTTTCCG TCAGGATATA TCTGCAAACT ATAAAATGGT TGCGGGCAAA 
TATTGGTATT GGGTACTTGG TTACCGTTCA TCGTAACATA AAATTCATTT 
TGGTTAAAAG TGTCTGTATA ATTTATTTTG TCAACAAATG GACATAAATG 
TTCTATTGCA ATGATATCAC ATATGTCACC AAACATATTG AAAAATTCTT 
CTTGCTGACC GTCATCCAAT ATTTCATCGA TAACTTTAAT ATATAACTTT 
GTATTTCCTC TATTATCATA AAAGTATTTT ATGTTATTAT AAAATTCATC 
AAAATCAATA TCTATACCGG CTTCTCTTTT ATACTGTTCT TCATTAATGC 
CCTGAAGGGA AATACGCAAT ACTGTAAGCC CGGCATCAAC CAATTCATGT 


>NC_017304.1:1550773:1551272
CAGTCCGAAT GGGGCGACGG TAACAATCCG GCCGGCGGCG GAGGAGGAGG 
CAAACCGGAA GAGCCGGATG CAAACGGATA TTATTATCAT GACACTTTTG 
AAGGAAGCGT AGGACAGTGG ACAGCCAGAG GACCTGCGGA AGTTCTGCTT 
AGCGGAAGAA CGGCTTACAA AGGTTCAGAA TCACTCTTGG TAAGGAACCG 
TACGGCAGCA TGGAACGGAG CACAACGGGC GCTGAATCCC AGAACGTTTG 
TTCCCGGAAA CACATATTGT TTCAGCGTAG TGGCATCGTT TATTGAAGGT 
GCGTCTTCCA CAACATTCTG CATGAAGCTG CAATACGTAG ACGGAAGCGG 
CACTCAACGG TATGATACCA TAGATATGAA AACTGTGGGT CCAAATCAGT 
GGGTTCACCT GTACAATCCG CAATACAGAA TTCCTTCCGA TGCAACAGAT 
ATGTATGTTT ATGTGGAAAC AGCGGATGAC ACCATTAACT TCTACATAGA 


>NC_017304.1:1566676:1567175
GTTGGAAGGA CAGATTATAA GATATGCCGA CAGAATAGCA TATATAAATC 
ATGATATAGA TGATGCTATC AGAGGAGGAA TTATTTCAGA AGACAGTCTT 
CCCAAAGAAT GTGTCAAAGT ATTGGGTAAT ACTTCCGGAA GAAGGATAAA 
CAATATGATT GTAGATATTA TAGCCAACAG CAAAGACAGG AACACGATAA 
AGATGAGCAG TGAATTTCAG GAAGCAATGG ACGAACTGAG AGAATTTATG 
TTTGACAATG TATATATAGG TTCAAAAGCG AAAAAGCACG AAATGAAAGC 
CCAAAACATA ATAAAAGAGC TTTACAACTA CCTTAAAAAG AGGCCGGAAT 
TTCTTTCGGA GGAAGCGGCG AAAATGCTTC AACATTCGGA TATAGACAGG 
GTTGTTTGTG ATTATATTGC CGGAATGACC GATAGATATG CGGTAAAAAA 
ATTTCACGAA ATATTTATTC CGGAATCGTG GCACTGAATA TAAAAAAGTT 


>NC_017304.1:1569721:1570220
GGTGATGCCG AAGCCAAAAG AAGACTGGCT GAGGCGAACC TGAGGCTGGT 
TGTAAGTATA GCCAAGAGGT ATGTCGGAAG GGGCATGCTT TTTCTTGATT 
TGATTCAGGA AGGAAATCTC GGGCTTATAA AAGCGGTGGA AAAGTTTGAT 
TACAGAAAAG GTTTCAAATT CAGTACTTAT GCCACATGGT GGATTAGACA 
GGCAATTACA AGAGCGATTG CAGACCAGGC AAGAACCATT AGAATACCTG 
TTCACATGGT TGAAACCATC AACAAGCTTA TAAGAGTTTC CAGGCAGCTT 
CTTCAGGAGC TTGGAAGGGA ACCTCATCCT GAAGAGATTG CCAAGGAGAT 
GAATATGCCT GTTGAAAAGG TAAGGGAGAT AATGAAAATA TCCCAGGAGC 
CTGTGTCGCT TGAAACACCT ATAGGTGAAG AAGAAGACAG CCACCTTGGG 
GACTTTATAC CTGACGATGA CGCTCCTGCA CCGTCAGAGG CTGCTGCTTT 


>NC_017304.1:1597136:1597635
ATATGCAGGA GGAGAAAAAT TATTATTTTG AAGTATTTAT TACTCCTAAA 
AAACAACTGT GTTTTACCGG TACCGTGAAA AGAAAAACGA GTAATGAAAA 
AGGATTTGAG TATGGTGTAA AAATTTTCGA TATTGATTTT CAAAATGAAA 
AAACTCTGAA CGAGTTGTTG GATGAGCTTG AAAAAAAAGA TAAAGAGTTC 
TATAATAAAC GAAGTAGCTT TTGGTCGAAG AATAGCAAAT ATAATAAATA 
ATGGGGGATT TACATGGCTA AGGTAATTTT CGATGAAAAC AGGTGCAAGG 
GTTGTAAATT GTGTACAACT GTTTGCCCGA AAAAAATTGT TGTTATGAAT 
GAGGACAAAT TAAACCAGAA AGGCTTTCAT CCGGCAGGAG TAGTGGACAT 
GGACAAATGC ATTGGATGTG CTTTTTGTGC AACTATTTGT CCTGATTGTG 
TTATAGAAGT TTATAAATAA CTTGTAAAGA TAAAGTTTTA ATGAAACAAG 


>NC_017304.1:1600196:1600695
TTTGATTGTT TTGATTTTTA ATTCTTATTT TTAATTCTTA TACGGTAAAG 
ATTATTACAC GTTAAAGAGA AGGTCGCCGT ATGTCGGGAA CGGCCACATT 
TTTGAATCAA CCAGTGTTTC GAGTTTGTCA GCCACGGCTC TGAGTTCATT 
CATTCTGACG AACACATCAT CCCTGTACAT ACATGCTTTT TTGTATGTGT 
CACCGCTGAA ATCTGCTGCC TCTGAAGTCG ATTTTTCAAG AGCGGCCAAG 
TTCTTTTTAA GTTCGGCAAG AAGTGAGGAC ACTTCCTGCA AAAGCTCTGC 
CTGAACACTG GTGTCGGCAT TGACACCTGT TGCTTTGACA GTGTTTATTG 
AGTCGGCAAG TTTTGTAATA TAGCCGATAA CAGCAGGTAT AATATCCCGC 
TTTGTCATTT CTATCATTGT TAGTGCTTCG ATGTTGATTG TCTTAATATA 
GCTTTCAAGA AGTATTTCAT ACCTGGAATA CAGCTCTGTT CTGTTTAAAA 


>NC_017304.1:1602424:1602923
TAGCGAATTA TAAGAAAAAG GCGCATCAAC AAAATAATGA AACGCCTTTT 
TTGTTATTGC TCAATATTCA TTGGACATTA ACAAAAAACG ATTTTTTACA 
TAAAAATAAT TCGCATTTTT ATTATATATA ATAATGGGTT TTAATAAAAA 
ATGCAAGAAG TTATAAAAAA ATCGTTTAAA CATATGCATG TTTCAATATG 
CTGTGAGAAA TATACTCAAT ATTCTCATCT GTATAATTCC TGTATACATG 
TTCGTGATCT GAAGCCGATT CAAGTATACC TTCTATTCTG TGAATATGAC 
CGTTTTCAGT TTTTATAGGA AGGCCGGTGA ATCCTGAAAA GTAGTGGGTG 
TGTCCATTGT ATGATGAAAT GCCGTAGTAT GCATGAATAT GAAAGGCTTC 
TATGCCAATC ATATTATCCG TGTATCCTAT TATTTTGTGA TTATGCCTGT 
TGGTATTTTT TGATTCAAAT TTATATCTGT GTATATGAGG ATACATGAAT 


>NC_017304.1:1605494:1605993
GTCCCACTCC TTCTGAACTG GCATAGTCCA AAGAACCTTG ACCTATTCCT 
TCAAAGTCTG AGCTTTCCTC AAGATTGTGA CTTCCTTCAA AATAGTGCTC 
CTTTGCAACA TGGCTCACAT TTGGCCTTGG TTTTGCGTGG GCGCCGGAAT 
TATGAGAAGC TCTTTGAACC GGCCTTGTTG AATAATTGTG AGGATTTTTG 
TTTGCAGTAT TATATTGCCG CATTTTAGTG TTGTTTGCGT TTTTAGATTG 
TTCTGCAAGT GTTTCCAGCA AACTTAATAA TAAATCTTTA TTCATACTCA 
TAACAAAACA GCTCCTTTTT ATTGGACCAG GACGGCGGTG AAACGTTAAA 
CCTAACTATT TTTTGTCAGA TGAAGAATCA TCATGTTTGC TCATTTTTGA 
AATACTGTCT CTCATTTGGG TGTCTGCTAT GAGATTTTGT AAATGATAGT 
AGTCAAGGAC ACCGATTTTT CCTTCGCGAA GAGCAGCAGC CAGTGCTTTT 


>NC_017304.1:1607575:1608074
TATTAAATTT TTTTTAAGTA CATTTTATAT TATATACTAT AACAGTCATC 
TATCACAATG ATATTTTTGG TTAATTTTTT TATTCAGTAT AAAAACGTAT 
AAAAAAGCAG GTGAGTAATC ACCTGCTTTC CAAAAACAAT ATTATCATTA 
TTTTACTTCA ACGGTCCATC CGAACTTGTC TTCGATCTTG CCGCTTTGAA 
TGCCTGTGAT GGTATTGTAA ACAAACGAGG CTGTTTCTCC GATTTTACCG 
TCATTTATTT TTATAACCTT GCCGTTCCAG CTTAATTCGC CGATAGGCGA 
AATTACCGCA GCAGTTCCGG TTCCAAAAGC CTCCTCTAAA GTTCCCGCTT 
CATGAGCATT GTAAATTTCC TCTATGGTTA TTTTTCTTTC AGTTACTTTT 
ATGCCGGATG CTCTAAGCAG CTCAATTGTA GATTCACGGG TTATTCCGGC 
AAGGATGCTT CCGTCAAGGG AAGGAGTGAT GACTTCGCCG TTTATTTTAA 


>NC_017304.1:1617138:1617637
GAGGTTAATT AATATAGTGT ACGGGAGGTA ATTTATGAGC TATATAAAGG 
AAAGGGTCTC ATATTTAAAG GGACTTGCGG AAGGCATGAA AATCGATGAT 
TCAACCAATG AAGGAAAGCT GCTCAAAGCA ATGATTGAAG TACTTGATGA 
TATTGCACTG GCCGTGGAGG ATATCGAAGA GGTTCAGGAA CAGTTGGAAG 
AACAGGTTGA CAGCATTGAT GAGGATTTGG AAGAGTTTGC AAGAATTTTG 
TTCGATGAGG AAGAAGATGA TGATGTTCTT GCCCAGATAG AATGCCCTCA 
TTGCAATAAA GTATTTGATC TTACCGAGGA TATGATAGAC GGTGACAGTG 
ATTCTTTTGA GTGTCCTTAC TGCCATGAGG AAATAGCTTT TGAATGGGAC 
TGCGACTGTG AAGATTGCAG TGAGGAAGAA GAAAATAAGG AATAGGTTTT 
AGTCTACTTA ATATTTAAGA TATAAAGAAT GGACGTGGAA AGTGTATTTC 


>NC_017304.1:1617886:1618385
AAAGACATAG GGCAAATATT AAGAAAGCTA TGCGAAATGA AAGGAGTAGA 
AATAATAGAA GCAAGCCTTT GTCCCGATCA TATACATATG TTAGTTAGTA 
TACCACCAAA AATAAGTGTA TCAAGTTTTA TGGGATATTT GAAAGGAAAA 
AGCTCGTTAA TGATTTTTGA TAGGCATGCA AATTTAAAGT ATAAATATGG 
GAACAGACAT TTTTGGTGCA GGGGATACTA TGTAGACACA GTAGGAAGGA 
ACAGAAAAGC AATTGAGCAA TATATAAGGA GACAATTACA AGAAGATATA 
GCAAGCGACC AGATAAGTTT AAATGAGTAT ATAGACCCGT TTACGGGTGA 
GCGAGTAAAT AAAAGCAAAA AATAAAACCA CTTTAGTGGT GGCTTGAGAA 
GAATATGCGG TTGGCGAACC ATTCAACGCG TCTTAAGACG CTGCAAGGAC 
CATGCCCTTA TAGGGCTAGA GCAAACCACC GGCTGAGCCG GTGGTTATGA 


>NC_017304.1:1618953:1619452
CTTAATATAA GAATATCCAG GGAAATAACC GGATGTTCCT CGAAAGTTTT 
AAAATATATT ATCAGCAGTG AAAAGCAAGT TTACAACACT TTGATAGTAT 
CTCCTCCCCA ATGCGGGAAA ACAACCTTGT TAAGAGACAT AACGAGGGCT 
ATCAGCGACG GTGTTGAAGA AATGGGCTTT AAAGGAGTTA AAGTGGGAGT 
TGTAGATGAA CGTTCAGAAA TTGCAGCATG TTACAAGGGG GTGCCCCAGA 
ACAGGGTAGG AACAAGGACC GATGTGCTTG ATGCGTGCCC CAAACAAATT 
GGCATGATAA TGATGCTCAG ATCCATGTCG CCGGATGTGA TTGTTACGGA 
TGAAATAGGA AACAAGGGAG ACAAAGATGC TTTGATTCAG GTGCTTAATG 
CAGGGGTGAA AGTGATATCC ACGGCGCACG GGTACAATAT TTCGGAATTA 
AAAAGCCGCA AAGAAGTCTT GAGCCTGATA GAAGAAAAGA TGTTTGAAAG 


>NC_017304.1:1634832:1635331
GATTGAGACC AAAGTGTCAG CTGCAAAAAT AACGGAGAAT TATCAATTTG 
ATTCACGAAT CCGTTTAAAC TCAATAGGTT TTATACCGAA CCACAGCAAA 
AAGGCGACTA TAGCTGCAAA TTGTTCAACC TTTTATGTTG TTAAAGAAGA 
CGGAACAATA GTGTATACCG GAACGGCAAC TTCAATGTTT GACAATGATA 
CAAAAGAAAC TGTTTATATT GCTGATTTTT CATCCGTTAA TGAAGAAGGA 
ACGTACTATC TTGCCGTGCC GGGAGTAGGA AAAAGCGTAA ACTTTAAAAT 
TGCAATGAAT GTATATGAGG ATGCTTTTAA AACAGCAATG CTGGGAATGT 
ATTTGCTGCG CTGCGGCACC AGTGTGTCGG CCACATACAA CGGAATACAC 
TATTCCCATG GACCGTGCCA TACTAATGAT GCATATCTTG ATTATATAAA 
CGGACAGCAT ACTAAAAAAG ACAGTACAAA AGGCTGGCAT GATGCGGGCG 


>NC_017304.1:163547:164046
TATTTTTTGA TAGTGTCATT GATAAAATTT TGCTTAATAT TATCAGAGTA 
GTTAAACTCT TCATAAGAAA TTATTAATTT GCCCAGTGTT TTAGATACTG 
TGTTTGATTT TTGATTATTT TCATAAAAAT TGTCTAAAAT ATCTATTTTT 
TCTTCAAAAT GGTTAACGAT TGTCTGAAGA GTATCTTGCA TAGGCAAAAC 
ATTGTAGTAG TGGCTTTCTT CTTGTTTGGT TAAATATATT CGCTTATCTG 
TTTTATCATA TTGATAGGTT GATATAACGT TCCATCGCCA GGCCGAACCG 
CCATATTGGC TTATTGAAAT AGTACCGTTA TCAATATTTG TTGACACAAT 
TGGTTTGCCT AAAAGACCTC CATGGGATGT TATCAAGCCT TCGACTTCTC 
CATATTTTAG GTATCCATCT TTGCTTCCAA AAAGAATAAG TGTTACTCTG 
CTATTGCCAT AAGATTCAAT GCCGTCCTGA GGAGTATCTA TTTCAAAAGT 


>NC_017304.1:1649993:1650492
AAATTTCCAA CTCTCACCTT AAGCCTTAGT TTTTCCTTTT CATCAGGCAG 
AGCCGGACTC GGAACCGCTC CTTTTAAACT TTTTTCGTCG GGCAAAATTT 
TTACCAGCTC GGATTTGAAA CTTTCCAATA TTTCGGCCGG TGCATAAGGG 
ATTAACTGCT CCAGTATTTG TTTTATCGGT TCATAAGTGT TTTCCGCGTT 
TTCAGAGGAC ACCCCATGCA ATACCCTTGT TTTTTCAAGA CTCAGCGAGA 
ACATAAGTTC ACCTAAAAGC CTTGTTTTTC CAATACCGGC TTCACCGGTT 
ATACAAGTTA TTTTTTGACT GCAGTTATTG TTTGAAATAT CGTTTATCCA 
TGAATTCAAA CGGTTTATGT TTTCTTCTCT TCCTATCAGC TTGGTTTTGG 
TTATAATTTT TTCAAACCAT TTTTTCTGAA AACGGGTTTC TTTTATACCG 
CATACTTTTT CAATATCTTT AATTACAGAG TATGCACTCT TGTAATGATT 


>NC_017304.1:1666052:1666551
AGCGAGTGTG AAACAAAATA GCATATAAAG ACAAAAGGGG AAGCAAATGC 
CCCTTTTGTT CGGTTTGCTA TTTGAAAACC TTTTTTTTGA GGCGTTTTAA 
GAGGCTGTCT TTGTTTTTTT CCCTCCACAT TGATATGGAA CGGTCAACAT 
TTTCAAAATG CTTGTCAAGC TTGCTCTCAA GTCGTCTGAT ATTGTTTTCG 
AGACATGCAC CCAGTTCAAG CTTTGTTTTA TTAAGTTCGT TGGTCATGTG 
TTCTTTTGCC AGCTCTACCT CGAGGGCGAC GCTGTTGGTC AGTTGTTTTT 
CAAATTCCTG AAAGAAAGTT TTTATATCAA CGAGGTTTTC GCCGTAATTA 
TGCTTTGCAA CAGGCACACT AATATCCTCG GTTACGACCG GTGGAGGCTC 
CGTTATTACA TTCTCCGATT GGAGAATTTT TTTTATGGCT TTAATTTCAA 
GTCCTTCATC CCTCATGGTC TTAATCTTGT ACATAATATT GGCAAGCTCC 


>NC_017304.1:1692451:1692950
TGTGGTTGGC ATTATATGTA GTAATTGGTC TAATCAATAA AAAATTTTAA 
TTTGTGAAAG GAATGAATAA AAAAATGAAA ATGGCATTTA GTAACAAATG 
GAAGTGTGCG CTTTTATTTG CTGTCACACT TTCATTAATT TTTACTGCTG 
CATGCGCCAG CAAACCCAAA GCGGAAACAA TTACTCCAAA TCAGGAAAGT 
CAGAAGAACA CATCAAATCT GGATTCTGAA AAGGAAGTTA TTCAAACAGA 
ACAAGGACAA GAAAATAGCG GGCAAACAAA CAGGCTTGAT AATACGGGCA 
AGAAAATTGC TTTTGTAACT TTTGCCAATC CAGATTCTCA AGAATGGCAA 
AAGCTTGCCG AGAATGCAGC ATTCAGAGTA TTGAAAGAAG CGGGTTATGA 
TACTGAGAAT ACGGAATTTA AGATAATTAA AGAAGACGAC GCCACGAAAG 
TTGGAGAAGT AACTAAAGAA ATTATGCAAT TCAGCCCAGA TTTAGCATTG 


>NC_017304.1:1694877:1695376
TAATAGGATT GTTCCTGGCA TGGATTGTTT CGGTACTTAT TTCAACACCT 
ATCAAGCAAT TGGTCAGGAA TGTTGAATTG GTTCAAAAAG GAGATCTTAC 
CGTCAGTTCA GATTATAAAA GCAATGATGA GGTGGGAATG TTATCAAATG 
CTTTTTATGA GATGGTGGCT ACGCTAAAAG CTATCTTAAC GGACATTAAT 
GAAAAATCCC TGTTGTTGTC AAGATCTTCT GAAGAAATAA ACAACAGATG 
TTCGATGTCG ATGAGTACAT TCGAAGGCAT TTCGAGCGCA GCCCAGGATA 
TAGCCCAGGG GACAAATGAA CAGGTGGAAG CGGTTGACGA AGCCAAAAAG 
CAGATGGAAG TAATTTTGAG CGATATGGCC AAGATGGCTG ATTTTTTGAC 
TGAAACCAGA GAAGTATCTT TAAATGCCGG GGAAAGTGCT TCAATGGGGG 
ACAAGCTGGT AACTGAAGCA CTAAATCAGA TGGATAACAT AAACGACAGT 


>NC_017304.1:1695145:1695644
ATTCGAAGGC ATTTCGAGCG CAGCCCAGGA TATAGCCCAG GGGACAAATG 
AACAGGTGGA AGCGGTTGAC GAAGCCAAAA AGCAGATGGA AGTAATTTTG 
AGCGATATGG CCAAGATGGC TGATTTTTTG ACTGAAACCA GAGAAGTATC 
TTTAAATGCC GGGGAAAGTG CTTCAATGGG GGACAAGCTG GTAACTGAAG 
CACTAAATCA GATGGATAAC ATAAACGACA GTATACTGAA TTCGAACAAA 
TGTTTAAAAG AACTCGGCCG CGAATCTGAC AATATCTTTA AAATTATCAA 
AGTTATTTCA GATATCGCAA GTCAGACACA TTTGCTGGCC ATGAATGCAA 
CAATAGAAGC TGCAAAAGCA GGTGAGGCGG GAAAAGGATT TTCGGTTATA 
GCATCAGAAA TCAGGAAACT TGCTTTAAAA TCCAAAGATT CAACTGTTGA 
AATAAATAAA ATAATTTCGG ATATAAAGAC ATATATAAAT AAAACCATAA 


>NC_017304.1:1696215:1696714
ACAATTAAAG AAGTGTATCC AAAATATTAC CCGGAAGGAG TAGTGGATTT 
TTTTCTTACA CACCATTCAT TGGAGAATAT CAAGAAAGCC GTAAACATTG 
AATTTATTCT TCTGATTGAA TGTGACGGAG AGATTGTCGG CACAGGTGCC 
ATTTATGAAA ATCAAATTAA AAGAATGTTT GTTTTGCCGG AATTTCAAGG 
CAAAGGATAC GGTAGCATGT TGCTTGACAG ACTTGAGCAA CAAGCAGCAA 
ACAAAGGTTA TGCCAATGTT GTGCTGGATT CTTCTCTGCC TGCGTACAGT 
CTTTACGAAA AAAGGGGCTA TGTTCCGATA GAATACAACA AAATTGTTAC 
GAAAAACGGA CATGTTCTTT GTTTTCACAA AATGTCAAAA ATGCTTGTAA 
AGGCAGAAAA ATTAAAAGAA GAAGTATAAG AAAAAAATTT TTAATAATTT 
TATAAAAAAT TTAAAAAAAT TAAGAAAAGG ATAATGGTAA AGTGGCTATG 


>NC_017304.1:16970:17469
GGAACAACAG GGCAGATGAA TGCGGACATG ACCGCGGGAA GAAACAAAGG 
CGGTGTGAAT GACAATATAT CCGACGGAGT TATATCCGGA GGGATACTTG 
GAGGACTGGC AGGATTGTTA ATCGGCGCCG GCAGTATGGT TATACCGGGT 
CTTGGAATTG TGGCTGCGGC AGGTCCCATA ACCGGACTTG TTTCCGGAGC 
GGTAACAGGA GGCATTGTCG GCGGACTTAT TGATTTGGGT ATTCCTGAGA 
ACAAAAGCCG GCAGTACGAA ACAGATATAA AGGCGGGAAA AACGCTTTTC 
AGCATGAGAA CGGATGACGA CAAGGTTGAA CAGATTAGTA CAATACTGAG 
AAACAACGGT GCTGTAAGTG TGGACAGTTA CTAGAATTTA TCTTGATTTG 
TCTTTGATTT GAGGAAAGAG AACTGTAAAT AAAAAGCGAA GGGCTTATTT 
CCCCTCGCTT TTATTATTGG AATTTATTCA GATGTTACTG TTTTTATTCT 


>NC_017304.1:170370:170869
TGAGCAAAAG AATTGAAATT AAAAGTATAA TTAATAGCTT AAGTTTCATA 
ATTCTTCCCC TTTACCATAA TTAACTCAAT CCTATTAACA ATTCAAAATA 
ATATCGTTGA CATCAAATGC ACCAGGATTG GTGATATACT GAATTAAAAA 
GTATAAATAT ACTTTATGGA AATAAACTTT ATATATTTTT TAACTTATCC 
AAGACATTTG CGAGCTGTCG ATAATCCACT TGTTATTTTC TTTTTTTAGA 
ACACATTTAA CTCCAACGGC ACCTAATCCC GAACGGAACT TGGAACATTC 
AATAATAATT TCATTGTCTG ATATTTTATC AACTTTTTCA ATTCGTAGAA 
GAAGCCCGTC CAAACTGTTT AAATCCTTTA CCATTCCCTT TTCTTTTAAA 
CTTTCAAATG ATTCGTCCAT TATTTCGACA TCATATTTTT TGAAATATTC 
TAATACAGTT TTTTTATCTG CATTAGTAGC ATTTTCTAAC GTATGCGTAT 


>NC_017304.1:1705951:1706450
GATAAGTGCT ACGACTATGT CACCGTTGTT TGCCGTCGAC TGCTGTTTTA 
CAACAATATA GTCATTATCA AAAATACCTG CTTCTATCAT GCTGTCACCC 
TGGACGCGGA GCATGAAAAC CGTTGAATTT TGGACAAAAT CCAAAGGGAG 
CGGAAAAGTA TCTTCAATAT TTTCAACTGC AAGTATGGGC TGACCCGCAG 
TTACCTTTCC AATAATGGGG ACTTCAACAA GCTCCTTTCC GGAATATATG 
TTCTTAGGTT CATCTGTTTT GGAATTCTTT TTATTATTAA TAACTTTAAG 
GGCTCTCGGC TTTGAAGGGT CTTTTTGGAT AAGTCCTTGT TTTCTCAATT 
TCTCCAGATA GCTGTGCACG GTGGACGTGG ATTTGAAACC AACGGCATTG 
CATATTTCTC GAACAGAAGG TGGATATCCG TTCTTTTCTA TCTGTTCGTT 
CAAAAAATCA AGGATTTTTT GCTGCTTTTC GTTTATTTTA TTTTGCATTC 


>NC_017304.1:1706293:1706792
TCTCAATTTC TCCAGATAGC TGTGCACGGT GGACGTGGAT TTGAAACCAA 
CGGCATTGCA TATTTCTCGA ACAGAAGGTG GATATCCGTT CTTTTCTATC 
TGTTCGTTCA AAAAATCAAG GATTTTTTGC TGCTTTTCGT TTATTTTATT 
TTGCATTCTT TTCACCTCGG ATACATTTTT ATGCTGCTGG TAAAACCTCA 
TGCTAATAAT GTTAATACTT GCTTGACAGT ATTATATCAT TAATCTTGGA 
ACAAATCAAA CTAATGTTCG ATATTTTTTT TAATTTATAT TGACACAAGA 
ACGTGTGTTC GTTTATAATA TCGGTATAGA ACATTAGTTC GGTGAGGGAT 
TTTTTATGAA AAAGAAATAT GTTTTAAAGA ATAAAAGAAG ATTTTTTGTA 
TTTGTTCTTT TTGTGCTGAT GGGTTTGACG GCTGTTATAA GCCGAGCCAC 
GAGTATCTAT GGATACCGGG AGCCTTCATA TGAGGCGATT ACGGTAAAAA 


>NC_017304.1:1716436:1716935
AAGAGCTTGC CGCTGCTTTA AATGCCATGA ACATTGGAGA TGAAATTCCG 
CCGGAACTTT ATGATATTGT GGCCCAGATT CTGGTGTTTG TCGGCAGCGT 
TGATAAAAAA TATGGAGAAA AGAAAAGATA AAAGTGGAGA GAAAGATGAA 
CAGCAAAGTA GGTAACAAAA ATAACAAAAG AGCTGCAGGG TCAATTGGAG 
AAGCTGCGGC TGTTCAATTT TTGAAAGAAA ACAATTATGA GATTTTGGAA 
ACAAACTTTC GATACAGAAG ACTGGGTGAA ATAGACATAA TTTCCCGGGA 
AAAGGATTAT ATTTGTTTTG TTGAGGTCAA GGCAAGAAGC TCTCTTGGAT 
ACGGCTATCC AAGGGAGGCT GTGAATATAA GAAAACAGGA GAATATCAGA 
AGACTTGCCC AGATATATCT TTGTAAAAAC CGGATAAATG ATTTAAAAGT 
AAGGTTTGAT GTGGTGGAAG TTTATATGGA GAAAAAAGGC GACGACATTG 


>NC_017304.1:1717828:1718327
TATTTATTAA TAAACATACA TTAGAAATAT AATAAATAAA GGTTTTGTAC 
GTGCAGGAAA ACAGAGGCCG GAAAAGCTTT TGAATTGGTT TTAATTATGG 
AATTTTAATA AGCGCTTTTG GGGAGTGGAA TCATGATTAT AGTTGATGCA 
CACTGTGATA CAATAACAAA AATAATGGAG AAGGGTACAC AACTTCGTAA 
GAATGACTGC CATGTTGACA TAGATAGGCT TAAAGCAAAA GGAAACTATG 
TTCAGTTTTT TGCAGCATTT ATAGACCCTG CTTACTGTCA GGCATACGCA 
TTAAAAAGAG CTTTGCAGAT AATTGATGAG TTTTACAGAC AGATTGAAGT 
TAATAAAGAC GACATTATGA TATGTTGTAA TTACAATGAT ATTGAAGAGG 
CTGTAAAGGC TAATAAGATT GCTGCAGTGC TTTCAATAGA AGGCGGTGAG 
GCCCTGCAGG GAGACCTTGG TGTTTTAAGG ATGCTTTACA GACTTGGTGT 


>NC_017304.1:1729067:1729566
AGTTTGCTAA TTCCACGCAG AACGTATCTT TTCAAAATAA CAAGGTCTGT 
AGAATTTATA TTGCCGTCCA GGTTTACATC CGCTGCTTTT TGATTGGGAA 
GACTGTTTAT TTGTTTCAGT AAAAACCTTT TTAAGTATGT GACATCTGTT 
GAGTTTACTG TCTTATCATT GTTTATGTCT CCATACAGGA CATCGTCCGA 
ATGAGGCGGT GTTGGAGTAG GAGTAGGACT TGGGGAAGGC TGAACAACTG 
TTCCCTCAGG TTCTATGCCT GCAACTTTTA CACCGTATTC GTAAACGGGT 
ATGTATTCCG CTTTCTTAAA TTCGCTTGTT TTGGAGAGTC CTTTGAAGGA 
CGGATCGTTT TCACTGTTCC AGCATCCACT GTTGCCGGGT ACGGCAATTC 
GCAAAGATGA ATCTCTTCTA TAGTGGTCCT GTCCGCCGGG GAAGAGACGA 
TCTCCGGTGT AATCAACTTC TATATAGTAT ATATTCTTTT CTTTGTTCCA 


>NC_017304.1:173096:173595
TGAGTCTGGG GGATATTGAC AGGGGAGCAA CTTCTGTTAG AAACCGCTTA 
TTTTTCGAAA GAGTTGATAT CGTTATCAGG GACATTTTGC TCGAAAAGCT 
GGATGCGGAT ATCGAAAGCA TGCTTGCATC TATCAGGGAG CTCAGAGAAA 
AGGCCAATTA TCAGGAGCGG GAGGATGAAT TCTTTACGGC AATCGAACCC 
CGCATCCTGT CGCTGACAAA ACGCATTTCA GCAAAGTACG TCGATCGCGA 
ACAAATAGTG AATTTTTTTG TTAAACTTGA TGACAAAGGA TGCTGGGACA 
GGCTGGATGA AGAGTGTAAA AACATGATGA TTACATCCGA GATAGTTTAC 
AGAACTTTGA TTTCAAGAGA GGATGCGGAC AGTCTTGACT ATTCTCCGTC 
TATGATTCCC CTTACCAAGG TGATTGAGTA TCTTCTTAAT GACATATACG 
GTAAAATAAA AGGCAATATT GTGTTTGAAG GGCCCGGAAT GAATATAGAT 


>NC_017304.1:1734945:1735444
TGGTTGATTT CTCTGTTCCT CAAAGGAGAA GGAGATCCTT CGGAAGCGGC 
AGCAATACTG GAGTACGGAC GTGTCTATCT TAGAATAATG CTTTGGGGGC 
TTTTGCCTTT TATATTGTCA CAGGTATATG GAAGTACCCT CAGAGAGATC 
GGCGATACAA TGGTACCAAT GGTAGCAAGT GTAGCTGCTG TGTTAACAAA 
CCTGTGTTTT AACTGGGTAT TGATATTCGG TAAACTGGGT TTTCCTGAAA 
TGGGAGTTGC AGGTGCTGCC ATTGCAACGG TTATATCCCG ATATGTGGAA 
CTGGTGATCA TAGCTGTGTA TACCCATATG AATACTGCAC GGTTTGGGTT 
CGTGGCTGGG GTTTACCGCT CCATGAGAGT TCCGAGAGGC CTTGCACTGA 
CAATATTCAA CAAAGGCATG CCGTTGCTGG CTAATGAAGT TTTGTGGGCA 
GTCGGAGTGT CAGCATTGAC GCAAATATTC TCTACGTACA ATCTCAACGT 


>NC_017304.1:1737702:1738201
TCCGAGAGGA TTTGTGCTTT GGCAAGATAT GTTATTGTTA ACGCTCTAAA 
TCCCGCGATT ACCGCATCCA CCCAGTGGTT TGAAAGAACT TTGGATGATT 
CGGCAAACAA ACGTATATGC ATACCGGAGG CTTTCCTTGC AGTGGATGCA 
ATACTGAACA TATATATAAA TGTCGCAGAC GGCATGGTTG TGTATCCAAA 
GGTTATAGAA AAACACGTTT TGGAAGAACT TCCGTTTATG GCTACGGAGA 
ACATAATGAT GGAAGCCGTT AAAAAAGGCG GAGACAGACA GGAGCTCCAT 
GAACGTATAA GGGTTCATTC AATGGAAGCT GCAAAACAGG TTAAGGTTGA 
AGGAAAGAAA AATGACCTTA TTGAAAGAAT AGCGGCCGAT GAAATGTTTG 
GACTTAGCAT TGACGAACTG AATTCCGTTC TTGCTCCGGA AAACTACGTT 
GGAAGAGCTC CGCAGCAGGT GGAGGAGTTT ATCAATGAAT ATGTAAAGCC 


>NC_017304.1:1738425:1738924
AATTCCTGTT ACATTAATTT GCTTTGACAG ATCAGGGGGA AATTAACGTG 
ATTAACAAGT ATAGTAACGT GCCTCTATAC TCTCAGCTTA AGAATATAAT 
TATTGAAAAA ATTGAGAGCG GCGAATACCC GCCTGACACA AAAATACCTT 
CAGAACAGGA TTTTTGTGAG CTTTATAATA TCAGCCGGCC CACGGTAAGG 
CAGGCTATAA GCGAGTTAAC CAATAATGGA TATTTGTACA AGGAAAAAGG 
AAAAGGAACT TTTGTTTCGA AGCCCAAATC ATCAATAACC ACAAAAAGGT 
ATACAGGATT TACCGACTCT ATTTTAGACA ACGAGATAAC AAATGAAAGA 
GATATTATCT CAATAGAGAA AATAACAAAC AGAGATTTCA AAAAACTCGA 
CGAAGTCTTT TCCATAGCCA ATAATCAGGT GGTTGATTTT GCGAAGATTA 
GCTATAAAAG CAAAAACGGT GAGGACATAA TTTCGCTCAA TACCTCGTAT 


>NC_017304.1:1738987:1739486
CATGCTGAGA GGAAAATATC CACTTCTTCC GGCCAAAACG AAAAGCACTC 
TGGAAATAAT ATATACAGAG CAGTATGAGG CACAATACCT GATGGTTCAG 
CCCGGACAAG CCCTTTTTAT GGTATCCAAC ATAATATTTT CCAAAAGTGG 
TCAAGTGGTA GAATTTGTAA TATCAAAGTA CAGAGCGGAT AAATGCAAAC 
TCTTGTTTGA AAATACAAAA TAGGCTTTAA GTTTTGACTA TTTTATTCTT 
ATTCCATATA TTTGCTGACC TCTTGTGCCT ACTACAATCA TATTGTCATA 
AACTGCGGGT GAACCTTCAA TATTTCCGCC AAGAGGTATT TTGTCAAGGA 
TTTTGCCGCT TTTGCCTTCA ATGAGGTTCA TATACCCAGC GGAATCGCAA 
TGAATGATAT AAGCTTTGCC GTCTTCAGTA TATACGTCAA CCGGTGAACT 
CCAGCTGTAG AAATCCGAAT CTATAACCCA TACTTCGTCG CCGGTATTTT 


>NC_017304.1:1751220:1751719
CGCAACTCTG ATTCTGATAT CCTCGCCGTT GGAAATTCCG CCCAGTATAC 
CTCCCGCTCT GTTGGTTTTA AATCTTACAC GGCCTGAGGC TTCATCGTAA 
TAAGGAACAT CGTTTGATTC CGAACCCTTT AATTTTGTAT GACCGAATCC 
TTCGCCAAAC TCTATCCCTT TTATGGCTCC AATGGACATT AAGGCGTGGG 
CAAGTGTGGC CTGAAGCTTG TCAAACACGG GTTCTCCCAA ACCTGCCGGA 
ACACCTCTTG CAATTATTTC CACCACTCCG CCTACAGAAT CTCCTTCTTC 
CTTTATCCTT TTAAGTTCTT CAATCATTTC TTTTGCTTTT TCAAGGTCCG 
GGCAGTTTAT TTCATTTTTG CGATAATTGG CTTTGGCCAT TTCATAAGTA 
ATATTTTCCT GGGCTTTAAT TCCGTGTATT TCAGTTACAA AAGCAATTAC 
ATCTATACCC ATGGTATCTA ACACCGCCTT TGCCACGGCT CCGGCGGCAA 


>NC_017304.1:1752782:1753281
TACAAGGGTA TTATACACAT AAAATTATGA AGTTCCAACA AAAAAATAAA 
AATTTTATAT TACAGTTTCA ATATTTTAAA TAAGTTAATA AACTGCTTTT 
AACAGTGTAT AAACTATCAA AAGTCATTTG GTGCGGCATT CATTGACAAT 
ACTATACTTA AATTGCCATT TCTGCAGCGA AGTTCATCAA TAAACTCCTT 
TTCATCTTTT TCATTATCCA TGGTTACTGT GTATACAAGT TCGAAAAGTG 
TTCCCAAATC GGTTGTCTTA ACTCTGCACA ACTGGTAGTT TGTCGTATAC 
TTCTTTAAAA TGTCGTCAAA TGCTCCCTGG TAATTCATAT TCTCAGGAAT 
CAAGATTTTT AGTATTTTCT CACAGCTCTT CTTTGCACCG AAATTAATTT 
TACACAGAAC AACCATAAAC ACGCAAAGCA ACACGGTAAA AAGTGCAGCA 
TAGCCAAACA ATCCCGTACC ACAGGCAAGT CCGGCGGCCA TTGAAAAAAG 


>NC_017304.1:1758121:1758620
TTTAAAAGAA CAATTCCTTT TCCGATGAAG GAAGAGTTAA GTTTGTCATA 
TACTCCTTCA TAGGTTGGAT CTATTGCTGC GTTGACGTCG GCTGAAAGCA 
TTTTGGAATT GCTCAGGCAT CTTCTTAAAA TTATGTCCGT GTACTTTTCA 
GAGCTTAATG CGCATATATC GGCAATGAAG TTTTCAAGAA AGCTTGACTG 
GGCTCCGGTA TTACCCATGC TTCCTATTTC CTCTTTGTCC GTAAGTACAC 
AAACAGCTGT TTTGTCGACG TTATCCAAAT CCAGGACGGC TCTTAAAGCT 
GTGTAAGCAC AAACTCTGTC ATCCTGTCCG TAGGCACCGA CCATACTTTT 
ATCCAAACCC ACATCTTTTG CCTTAAAAGA AGGAACCAAT TCCAATTCCG 
CGGACAGTAA ATCTTCTTCG GTTATATTGT ATTTTTCATT AAGCAGCTTG 
AGTATGTTTA ATTTTACCTT TTCCTTAACT TTTTCATCGT TATAGGGAAT 


>NC_017304.1:1759480:1759979
ATCATAGTTT TCAAGAATCT CAAAAAGCTT TTCAACCACC TGGGGGTCAA 
ACTGGGTACC GGAATACAGT CTAAACTGCT CCTTGGTTTC TTCGAGGCTA 
AGTTTTGACC TGTATTTTCT GTCCGACATC ATAGCGTCAA AGGCATCGGC 
AACCGTTAAT ATTCTTGCCA AAAACGGAAT CTCGTCCCCT TTCAATCCCT 
CAGGATAACC TTTACCGTCA ATTCTCTCAT GATGATATTT TACCAGCGGA 
ACAACATCCT TGAACATTGA AATGGCCGAA AGTATGTACG CACCTTTTAA 
CGGATGCTTT TTAATTTCTT CATATTCATC GTAGCTCAGC TTGTCGGTTT 
TGAAAAGAAT ATCATCGGCC GTGCCGATTT TTCCTATGTC ATGGAAAATA 
CCGCCCACTT TGAGAAGCTC CAACTGATCT TCCGGAAGTC CGAAGGCTTC 
ACCCAGCTTT ACCGCATAGT ATGCGACACG GTCCGAATGA CCCCTTGTAT 


>NC_017304.1:176169:176668
CCTTCAGAAT ATCAACTTTT CGGTCTCGGA GGGTGAGTTC ATAAGCATAG 
TGGGACCAAG CGGCTGCGGT AAATCGACAC TGTTGTCGCT TATTGCAGGA 
CTCATGGCCC CAACCACGGG AGAGATATTG GTGGACGGCA AACCTGTTTC 
GGAGACTTCC GACAAGGTGG GATATATGCT GCAAAAAGAC CATCTTTTTG 
AATGGAGGAC TATTTACCAG AACGTGATTT TGGGGCCGGA AATAAGGAGA 
ACACTGAACC AGGAAACAAA GGAATATGCT TTGAAACTTT TGGCTACATA 
TGGACTGTAT GAATTTAAAG ATAAATACCC TTCTCAGCTT TCGGGGGGAA 
TGAGGCAAAG AGCGGCTCTT ATAAGAACCC TCGTGGCAAA GCCCCAGATA 
CTGCTCCTTG ATGAAGCGTT TTCAGCGTTG GATTACCAGA CAAGACTGGC 
AGTGACGGAA GACATATACT CAATCATTAA GAAAGAGAAC AAGACTGCCA 


>NC_017304.1:1767769:1768268
TGATTGAGTT TTCTCTTTAT TATTTCTTAT TCGCAATAAG GTAAAAAATA 
TAAATTATCA TTACGACAAG ATAGATGGCT GCGCTTATCT CACGATAAAT 
TCCGAATACT GTAATGTTAA GCAGCAAAAG TACAAAGCCT GCCAGAAGTA 
TCCAGGCTGC AATTCGTTTA AACATACAAC TCCCCTTCCC GAAACATTTT 
TTCTTTAAAG TATTTTTTTC TCTAAATATC TTTTTCCTTT TGATAAAAGA 
ACGTTTGTAT GGGCTTGAAA TTATAAAGAT TATAAAGTAT TATCTGTTCC 
GTGCTTCCGA CAAAAAGCAC ACCACCGGTT TTTAAGGCTC TGTTGAATTT 
TTTATAAATT TCCGCCTTTG CTTCCTCGGT AAAATAAATA AGTACATTTC 
TGCATACGAT AAGGTCGCAG TTTTTTGGAT AAGGGTCTGC CAACAGATTG 
TGTTTACTAA ATTCGACACA ATTTTTTACT TCCTGGTTTA TGGCATATAC 


>NC_017304.1:1770797:1771296
AACTCCGCCT ATATCAACAA AAGCACCGAA ATCAGTAAGA CTTTTTACAG 
TACCTTTGAA TACTTTTCCA ACTTCCATGC TGTTCCATGT CCTGTTGGCA 
AGAGCTTCCT TTTCCTCTTC GATAATCACC CTTGCGGAAC CTACCACTTT 
ACGTCTTTTT TCATTAAGCT CTAAAATTCT GACAGTTATG CTTCTCTTCA 
GGAATTCGTT CAAATCCTTT ACATATCTAT CGCTTACCTG TGAAGCAGGA 
ACGAATATTC TTACGCCCTT GTAGCTGGCA ATTACGCCCC CCTTTACAAC 
TTCAACAACA TAAGCGTTTA CAGGAGTCTT GTTTTCATAG GCTTTAACTA 
TGTCATCCCA AGATTTTATG GCATCCACTT TCCTCTTTGA GAGTCTTACG 
TTGCCTTCGC CGTCATTGAC CATTTCAACG AGAACTTCGA CTTCTTCTCC 
AATCTTTACT TCCTTTTCAA TATTGAAGTT AGGGTCGTCA GTGTACTCTT 


>NC_017304.1:17728:18227
GTCTTGCCTT CTTCAAGATT TGGGTCGTCT ATATATTTGA CGGGTGATGG 
CTGGGAACCT ACCTGAACAT GTTTAAGTTC TACGGTTTTT CCCGGCTCTT 
CCTTTGTGCC GTAAATTGTA AAAGATACGG TGTTGTTCTT TACGCTGGAC 
ACAATTTTAA TCGGCCAGTT TGTATTGTTT TTAAACTTAA AGTCCAGTTC 
GTTGTATGCT ACAGCGGCAT CTCTTCCCAG AGGGATGTAT GATACCGTAA 
ACATATGATT TTGTCTTTCC ACTGTCTCAA GGTCGGCAAA AAGCACCGCA 
CTGTACAGAG TTGACGAAAC CTGGCACACT CCTCCGCCGA CTCCGTCCAC 
TATTTTACCG TTGACATATT CTTTTGCAAT CTTAAAACCG TTTGCCACCG 
TTCTTGGACC GACTACATCA TTGAATGAGA AAACTTCGCC GGGAGCAAGA 
ATTTTTCCGT TTATTTTTGA TGCCGCAACG CCTATGTTTA TGCCTCTGTT 


>NC_017304.1:177316:177815
CGTTGTTGTG ACCATACTTG AGGTTTTAAA TGGATTTCTT GGCGTGGACG 
GTGACAAAAT CAAGCTTGTT AAAACCTTTG GGGCAAACAA GGTTCAGATA 
CTTACAAAAG TTGTTCTCCC GTCTTCGCTG CCGGTTATGG TAAATGCCCT 
GAAAGTAAGT GTCGGGCTTT CATGGGTTGG AGTTATTGTG GGAGAATTTT 
TGGTTTCAAA AGCAGGGCTG GGTTACCTGA TTGTCTACGG AGGACAGGTG 
TTCCAGCTGG ACCTTGTGAT GGCAAGTGTT GTTATACTTG CCGCAGCGGC 
ATTTCTGATG TATCGGGCGG TGGCGTGGTT TGAAAAACTG GTTGTAAAGA 
GGAAATAAAC AAAATATGTA AACATAAAAG TGTAATATGA ATGGAGGTGT 
TAATATGAAA AAAACCATGA AAAAAGCTGC TTTGATTTTG ATTGCGGCGG 
CGATGTTAAT GATGTCCTTT GCGGGCTGCG CCGAAAGGGA TTATACTACT 


>NC_017304.1:177984:178483
GGACCAGAAG CTGCCATATA TGTGTACAAT GAAGGCAGGG AAGACTATGC 
CGTTGTGTTT GCACAGCTTA CAAAACGTGA CGGTTCGTTT TTGGTGGGAA 
GAAAACCGGA ACCGGATTTT AAATGGGAAA ACCTCAAAGG AAAGACGATA 
ATAGGCGGAA GAAAAGGCGG AGTTCCCGAA ATGACTCTTG AGTATGTGCT 
GAAGAAAAAC AACCTGATAC CGGGAGTTGA TGTATATATT GATACAAGTG 
TTCAGTTTGC TTTAATGGCA GGGGCGTTTA CGGGAGGACA GGGTGACTAT 
GTTACGCTGT TTGAACCGGT GGCTTCCACA GTGGAAAAGG AAGGCAAGGG 
ATATATAATT ACATCCATAG GTAAAGAAAG CGGTGAGATT CCTTATACAG 
CATATTATGC AAGCAAGAGC TACATAGAAA AAAACAAAGA CATAATCCAG 
AAATTTACCA ACGCCATTTA CAAAGGCCAG AAGTGGGTTG AAACTCACAC 


>NC_017304.1:179733:180232
ATATAATGGA TATTGCGGCA AACAGTGAGA CAAGAAACTG GTTTTATAAC 
GCTCTTGTCA AAATGGGAAG AAGTGAAATA TATCCGGAAG AATACAGGAA 
TCAGAAATCC TTCGCAGAGT CAAACATGGT GGAATGGCTT GTCTATCCTA 
CCGAATTGGG CAGGATGCCG GATGAAATAG AACTGATGAA TGTGTTTGAT 
ATTGATGAAA AGGAGTATTA TCTTTTCCGG TTCAGATGCC AAAGCAGCGA 
ACACTGGAAG GAAAAAGGAT GGATGGCGGG AGTGGCCGGG CCTTTCGACA 
AAAGAAATTC CCCGACCACA TTAGCCGAGG GACATACTTT CAGCCACTTT 
GAAAACTGGG AAAGCAAACA GCCGAGAGAG CATTTTGAAT CTATTGTGGG 
AAGCGGAAAA GAGTTTTGGA TGGGGCTGGT GCAGGAATAA AGATTCCTGC 
GCCGGAAGAC GCCTGTTTCT ATTATTCCTT GAAATTTTTA TACGGATTTT 


>NC_017304.1:1802546:1803045
ATCCTTCATA GAAATGAACA AGTTTGTTGG TGTTTACCAA CTGAAATTCT 
CCGTTTCTGA AGGTATCCAT CCAGATGGAG GTAAACTCAA GAATTTTCGG 
GTGTTTTACA ATAAGCTCTC TCGACATAAG CGCAACATCA TATGCGGTGC 
TGTAATGGCC TTCATCCGTA AGCCCGGTAC AATCAAGGAA GTTTGTGTTG 
TTCATGCCAA GTTCTTTTGC CTTTTCGTTC ATAAGCACCA CAAACACCTG 
TTCGCTTCCG GCCACAAGTT CGGCCAGGGA AACGGTTACG TCATTGGATG 
AGTGGGTTGC AACTGCTTTT AGAGCATCTC TTACCGTATA CTGTTCGCCC 
GGCTCAATAT AAGCCTGGGA ACCTCCCATG CTTGCGGCAT ACTCTGAAGC 
CGTCACTATA TCATCCATGT TGATTTTCCC CGAATCAATT GCTTCCATTA 
CCAACAACAT GGACATGATT TTTGTTATAC TTGCTATGGG CAATCTTTCG 


>NC_017304.1:1805053:1805552
CCCTCATATA CTCAAGGGTC CTGTCCACTC CATCCATGTT GTCGTGAATG 
TGGACTGACT CGGTAATACC TCTTCCGCCA AATATATCCT CAATCTTTCC 
GACTGCCTTG ACTTTGTAAC CATTTTCAAC TGCATAGTCC AAAAGTGTTT 
TTCCTACAGG AGCAAGAGAA AAATCTTTCC TTCTGTCGGT TCTTTTGTAG 
TTTCCCGACT CGCCGATGAA AGGCCTTGCA ATTACCCGTC CGACCGCATG 
TTCTCCGGTA AGAATGTTTC GTGCCGTCCG GCACATGTCA TAGAGCCTCT 
CCACGGGTAT TACATTCTCA TGGGCTGCTA TTTGAAACAC ACTGTCGGCC 
GATGTGTACA CGATTGGATA GCCTGTCTTT ACATGCTCAT CTCCTAACAG 
CTTGATTATC TCTGTCCCCG ATGCCGGAAC ATTTCCCAAT GTCTTTGTTC 
CTATACTGTC TTCGAATCTT TTTATTATAT CTTCGGGAAA TCCGTTTGGA 


>NC_017304.1:1809185:1809684
TTACAGTATT AATCATAAAT CATATAATAT TCAACTGTAT TTCACATCAT 
ACATACATTA ATCATACATC TTGCCTATTT CCAAAGCTTT TTTCGTGCAT 
TCACTCATTG CTTCAATTAT GGCATATCTG AAGCGGTTTT TTTCAAGTGA 
ACGTACGGCT TCAATGGTGG TTCCCGCAGG AGAGCACACC TGGTCTTTCA 
ACTCTCCCGG ATGCTTACCG GTCTCAAGAA CCATTTTTGC AGCCCCCAGA 
ACAGCCTGGG CAGAAAGTTT GTACGCCAGA TTCCTTGGTA TGCCTGAAAG 
AACTGCGGCA TCTGCCATTG CTTCAATAAA CATAAAGACA TATGCAGGGC 
TGCTGCTGGT AACTGCAGTT ACCTCACTCA TAAGCTTTTC TTCCAAAAAT 
TCTACTTTGC CGAAACATTC AAATATTTTC TTTACTTGTT CAGCCTCTTT 
TTCATCAACA TTTTTGTCAC AACACATTAA AGTCATTCCT TCTCCCACCA 


>NC_017304.1:1817:2316
CAGCTAATGG AAGGAATCAA CGTCGTGCAA AAAGCAGTGC CGACAAAAGC 
CACTCTAACC ATACTGGAAG GAATATTGCT GGAAGCATAC GACAATTTTA 
AAATGACCGG AAATGATTTG GAACTGGGAA TAGAATGCCT TATAGATGCA 
GACATTCTGG AAAAAGGATC TATAGTCTTA AATTCAAAAA TGTTCGGAGA 
CATAGTAAGA AGACTTCCCG ACTCAGAGGT ACTTATTGAA GTTAAAGAGA 
ACAATACAGT TATCATTGAA TGTGACAACT CTCACTTTGA GTTAAGGGGT 
ATGCCTTCTG ACAGCTTTCC GTCACTGCCT TCAATTGAAA AAGAGAACAT 
GATCAAAGTC AGCCAAAAGG CAATCAGGGA TATGATAAGA CAAACACTTT 
TTGCCGTAAG TATGGAAGGA ACCAGACCGA TACTTACCGG TTCACTTATT 
GAATGTGCAG GAAACGAAAT TACCTTCGTT TCAATAGACG GATTCAGAAT 


>NC_017304.1:1820630:1821129
GTGAAGTGGC TTTTGAAATA CCTGAAGATG CAAAAGACCT TATGTTGGAA 
ATAGACCCTA TACTCTACGG AGAAAAAGTT GTAGTAAAAC TCGACCGTTA 
ATATGGATTA TTAATATGAG AATCCTGTTA ATGTGAAAAA TCTTGCTAAT 
ATGAAAAATC TTGCTAATAT GAAAAATCCC CAGGATTGGA CCTGAGGATT 
TATTTTTTTA TATTTTTGAT TATTCAGATT ATTCAGAACA GAGTCATTTG 
TTCGTGTTTT ACTTTGCAAG AGGCTGTACA TCACATCAAA CTGCATGTAG 
ATATCCACCT GCATATGACC GGTAAGGCAT ATCAACTGGG TGTTTGCCGT 
CCTGGCCAGT TCAAAGATGT ATGACAAAAG ATAGCTTGTT ACTATTTGTA 
ATTTTTGCAT GTAAATTTAC AAATCCACTT CCATAAGCAA GTATCTTTTC 
AGCATTGTAA GATCCGAAGA GTTTATTCTG CCGTCTCCGT TCAAATCGGC 


>NC_017304.1:1829910:1830409
CGGCGTTATT TCCACATTTT CGTTCACATA AAGTGCACCT ACTCCCTGGG 
GACCAAGTAA ATCCTTATGG CCCGGAACGG CAAACAAATC TGCATTTATT 
TCCTGGACAT CCAGCTTTAT AGAACCTGCC CCTTGGGATG CGTCAACAAG 
AAATAAAATT CCCCTTTCCC TGGTTATTTT CCCTATTTCT TTTACGGGCA 
TTATTATACC ATTAACGTTG GAGGAAAGGG AACATATAAT CATTTTTGTG 
TTCTTTTTTA TACTTCTTTC TATATCCGCT ACATCAATTT CACCGAAATA 
ATTTCCCCAT ACTATGGTAA GCTCTATAAT ATTGTTTCTC TCCAGCGTTT 
TTAAAGGTCT TAAAACAGAG TTGTGCTCCA TGCTTGTAGT AATTACATGA 
TCCCCTTCTT TCAATACTCC GTTAATGGCA AGGTTCAAAG CTTCTGTTGC 
ATTTTTGGTA AATACGACCC TCATAGGATT TTCGATATTG AAAAATCTTG 


>NC_017304.1:1835373:1835872
TATCTTCGTA ACATTTACCT TTTAGCAACA AATTTTAAAA CCTGCGAACA 
TTAACAAAAT TTTGCCGAAA AACTGACGTG AAAGTAAAAA ACATTACTTA 
ATTAAATATA CTGCCAAAAA TTTTTTCTAA TTTAATATTG AAAAAAAAAT 
CCGTTGAGTG TATAATATGT TGCGTGTACA GTGCATAATA TATTCATTGC 
AATACGGCCC ATTGGTCAAG CGGCTAAGAC GCCACCCTCT CAAGGTGGAA 
ACAGGGGTTC GATTCCCCTA TGGGTCACCA AAGGAATAAT ACGACGGTTC 
TTTGTTTTAA CAACAAAAGC CGTCTTTAAT TTTGACTATA AATAACTATA 
AAAAAAATAA CAATGAGGTG CAATATGGAT TATAAAAAGT TGGCGGACAT 
GCTTTTCCCG CACATAACCA AATCGGTTTC CTATTACGAA GACGTTGTAT 
TTCCTGCCAG AAATTTAAGC CCCGGAGCAA AAGTTACGCG GCTGGCGCCA 


>NC_017304.1:1835907:1836406
ACGGGGCTTT CGTGGATGAA CGTCTGGCTC ATCAGAGCAA CGGAGTGTTT 
ATTCTCCGCA TAGAGGATAC TGATGACAAG CGTAAAGTTG AAGGAGCAGT 
GGAAACCATT ATATCCTCTT TGGAGTTCTT CAACCTCAAA TTTGACGAAG 
GAGCAGGCAT CAACGGAGAA ACAGGCAATT ACGGCCCGTA TTTTCAGAGC 
AATCGTGCTG AAATTTATCA AACCGTGGCC AAACATTTGG TTGAAATGGG 
CAGAGCCTAT CCTTGTTTCT GCTCGGAAGA AGAACTTGAG GAAATAAGAA 
AACAGCAACT GGCTGAAAAC GTTAATACAG GTTACTACGG CAAATGGGCT 
GTTCACAGAA ATTTGACCTT GGAAGAAGTT CAAAAGCATC TGGAAAACAA 
CGAAAGCTTC GTTATTCGTT TTAAATCCAT GGGTAATCCT GAAGAAACCT 
TTGAAATTGA TGATGCCATA AGAGGCCGTC TTTCCATGCA GGTTAACTTT 


>NC_017304.1:184428:184927
GGGATTTGTA TGATAAACGC AAGAATTGTC TACATAAATG ATATGCATGA 
AGCAAAAGAA GAAATCCGCA AAATCGGTGT GGATGCGTCA GCCATAACAT 
GGCTTTCACC CAAAGCATTG TCCATTGCAA TAAAGCTTGA GAATGTAAGC 
TCTTATGAGG CAAACATACT CAAGCAGGAA ATGCTGGCCA AGGGCGGAGA 
TGCCGCCGTA AACAGAGGTG TGGCAAATTT CAGCACGGAA AGCTCCGATG 
TTCTCCTGAT GGGCACATAC AGCCAGTTTA ACAAACTTGT GTACAAGCTT 
CGCATGCACG GCGGAAGTTT CAAGGAAATT ACCGATGAAA TTCAAAGGCT 
TCTGGAAGGT TTGGAGAAGG GAAAGCCGGA GTATTTTGAG TGCGGCAAGT 
ATAGACTGCC CATAGGAGAA AAAACTTATG TGATGGGAAT ACTCAATGTT 
ACACCGGATT CTTTCTCCGA CGGTGGAAAA TATCTTGATA TTGACAGTGC 


>NC_017304.1:1845242:1845741
ATGTAATAAA TACTATGGCA GTTAACAAGC AGGACAAATA AAATTAGTTT 
AATTGTATAT TTTTTTGAAT ATTTTATGTG ATTTAAAAGA AACTAATAGT 
GAAATATAAA TGAGAGGAGT GTTTTATATG CCACAAATCA ACCAGTTAGA 
ACTTGAAAAC TTAAGACACC TTATCTATTC TCATGAAACT TCAGCGAAAA 
AACTGGAAGC ATACGCACAG CAGGCTACAG ACCCACAGGT AAAACAAATG 
TTCCAAAAAT CCGCACAGGA TGCAAGAAAC ACAAAGCAGC AATTAATGTC 
ATTCTTAAAC TAAAGGAGGT AAAACAATAA TGCAGGATAA AGAAATGGTA 
AATGACGTGT TGTCACAAAT AAACAGCAGT CTTACAGGTT ATGCAAACGC 
TATTGCACAG TCTTCCAATC CACAGCTGAG ACAAACTTTG CAGCAAATAA 
GAAACAGCTG CGAAACTTTT CAGTATGACC TCTACAAATT AGCAGAACAA 


>NC_017304.1:1846119:1846618
ACATTTTAAT GATACCAAGG TCAATATTGG ATAAACTCAA TAACAGTTAA 
TAATAATATG GACATTGGCA CATATAATTA TTCAAAATAA GGAATATATC 
CGAATTTATA AATTCAGACA TATTCCTTAC CGTGGAAAAG GTAAAAAAAT 
GAGTAGAATA TATAAACGTT CCACATCCAA GTGTAAAAGC ACTTGGAGTA 
TCTCGTTCGA AATATTAGTT CGAAAGATGA ATATTTTTTA TGCCTTTTTG 
TTCTTAACTC TTTTCGGCAG GAAACTTATC AATTATTCTC AAAATATACC 
TTATCATTGC TGAATAATCA GTGGAGTTTA TTTTTCCGTC TCCGTTTACG 
TCAGCATTTA CACTGCCGTC CGGATGAGGG AAATCATTAA TGACCCTTGT 
CAGGTATCTC TTCAGCAGTG TCAAATCCGT TGAGTTGACA TTGTTATCGC 
CGTTTAAGTC ACCATATTTA ACGGGCTTGT CGGGTGTCGG TGAAGCAGGC 


>NC_017304.1:1858059:1858558
TCAATGTTTA CGGTGATTAT ATTTTCTACT GCAATAAAAG TGACGGATTC 
AAGCTGTACA GAGCAAGTAT TGACGGTCGT TCCAAAAACA AGCTGAATGA 
TGATATATCC TACAATATAA ACGTGTCAAA CGGCTGGATA TACTACTGCA 
ACAAAAGCGA CGGCGGCAGT ATCTACAGAA TCAGGACAGA AGGCACTGAT 
AAAACAAAAC TCAATAATGA AAATTCCGAA TTTATAAATT TGGCCAACGA 
ACACATATAC TATTGCAGCA AACTTAACAG CGGGAAGCTT TACAGCATAT 
CTTTAGGCGG AAGCAACCGG ACAAAAATAA GCATGGATAA AAACCATAAT 
GAAGATGATG ATGAGGGCTG GTTTTACCTT TAAACCTGTC CTCATACCCT 
CATCATAAAA ACATTAATTT TCCATACGGG CAAACAATGT TCTTTCCCTT 
ACCAGTTCAA AAGAATTATC CCCTACAAAT TGCTTTAAGT AATTTCTTTT 


>NC_017304.1:1860114:1860613
CAATCTTGTT TCCATTATAT CACAAAACTT GATAATGTGT CTTAACGGAA 
CACGTTTTTT TAACTGTTTT AATGCATATT CCTCTCCATA CTCAATATTG 
TCAAGAAAAA CCTCCAGTTC TGCAGCCATA TCCTCATTGG CATTGGGAAG 
AAAGTCCTTG ACCACATCCG CCAAATATAT GTTTATGGAT CTGGCGTATT 
GATAGTAAAG CATGTTGTAG AATGAAGGAA AGTCTGCCAA TATGTTGTTG 
TTCTTTTTTT CAATCATTTT TTCCAGTTCA TCAACCGGAT AGAGCCATCC 
CAACACAACA AATATCAAAC ATCCATAGCC AATAAGGGTG TTAATGTTCA 
TGGCAATCAA GGATATTCCT ACGGCACCTA TAACATACAA AATCTGCTTC 
AATCTTATCT CTTCCGGTGT TATTTTCAAG TCCAGCCTTT TTATCAAAAA 
ATTAAGTTCA TTTCTTTTTA TGTCACTAAG GAAAAATTTA TTGGAAAGTC 


>NC_017304.1:1872606:1873105
AGCTCTGTAC AGCGAAGCTG CAGCCCAGAG TCTGTCTCCG CTGTCGTCAT 
ATACGTTGTA TGGACCCGGA GGTGAAACAA TGTTTTCAGG ATTCTTTTCA 
AGGAATTTCC ATGCATTTAT TGCCGCATCC AGGCACTCTT GTGCAAAATC 
AGGGTCAATA TCCTTGTAAA TCAAGTATGC ATGAGCAAGT ATTCCGGCGG 
CACATGCAGT ATCATCAGTG GTACAGCCGT TCTGATCCCT GATTATTCTT 
GATTTTATGT TTTCGTCATT GTCAGATTGA ACTCTGGGAT AGAATCCTCC 
GCTTTCTTTG TCCTGCATTT TCAGCATCCA TTCAAGCTCC CAGCGAGCTT 
CGTCAAGGAT GTCCGGTACA CCGTTTCCGC TTTCAGGAAT ATTGAACTGA 
CCGTCAACAA ACTGGGAAGG GAACATTTCA TATGCCCAGA ACAAATCGGA 
AACACCGGTT GCTCCGGCAT TTACATACTT ACCGAAGTCT CCTGCGTCAT 


>NC_017304.1:187321:187820
CAAGGACGGC GGTATGGAAA TGTATTAACG AGTTGAAAAA GGAAGGGTAT 
GTTATTGATT CTTCTTCAAA AAAGGGCTAT AAATTATGTT ATGTGCCTGA 
TATAATTAAC TCATGGGAGA TAAAAGAAGG CCTTGGCACC AGAATTATCG 
GCCAAAATAT TCACTGCTTT TCCGAGATTG ATTCAACCAA CAACTATGCG 
AAAACACTTG CTCAAAAGGG TTGCGATGAC GGTACGGTTG TTTTGGCCGA 
ACACCAGACC CAGGGACGGG GAAGGCTTGG CAGAAGCTGG GATTCCATGG 
GCGGAAAAGG AATATGGATG TCCATTGTGC TTCGACCGGC TGTTGGATTG 
GAGGATGTGC AGATTATCAC TCTTGCTGCC GCTGTGGCAG TGGTTTTGGC 
ATTCAAGAAA GTAATGGGCA TAGATGCCGG GATAAAGTGG CCCAACGATA 
TAGTGCTGGA CGGAAAAAAA GTTTGCGGTA TACTCACTGA AATGAGCATG 


>NC_017304.1:1877185:1877684
CTCATGAGTC AGGAAAAAAC ATACAGGTTT TTGCAGACGA AACAAGGCCT 
TATCTTCAGG GTGCAAGGCT TACCGCCTGG GAATTGATGC AGGACAATAT 
TCCCGTAACG CTTATATGCG ACAATATGGC AGGGCATTTC ATGAAAGAAG 
GATTAATAGA TTGTGTAATA GTCGGAGCTG ACAGAATAGC TTTAAACGGA 
GATACTGCAA ACAAAATCGG AACTTATTCC CTTGCTGTTT TGGCAAAGGA 
AAACAATATT CCGTTCTATG TTGCCGCTCC CACAACAACC ATTGACTTTT 
CCATAGAAAC GGGAGAGCAA ATTCCGATAG AAGAGCGAAG CCCTGCTGAA 
ATAACTCATA TCAAAGGCAT CAGAATTGCT CCCGAAGGTG TAAAGGTAAG 
GAATCCGGCC TTTGACGTAA CACCAAACAA ATACATTTCA GCAATTATAA 
CCGAAAAAGG TATTATCTAC CCGCCATATG ATGAAAATAT AAAAAAATAC 


>NC_017304.1:1879931:1880430
TTAGAAAATT CGGCCTTTCC GGTAAATCCT TCATTCCGAT TATCATAGGA 
ACGGGATGCG GTGTTCCGGG CATAATGGCT TCACGAACTA TCGAAAGCGA 
AGAAGACAGA AAACTGACCA TCATGACCAC AACATTTATT CCCTGCTCGG 
CGAAGCTGCC GATTATTTCA CTCATAGCGG GAGCATTTTT CCCCGGGTCC 
GTTTGGGTAG CTCCTTCTGT TTATTTCATC GGCATCGCCG CAATTATTTG 
TTCGGGAATA ATCTTAAAGA AAACCAAAGC ATTGTCAGGA AACCCCTCCC 
CTTTCGTTAT GAAGCTTCCT GCCTACCATG TACCGGGAGT TAAGAACGTG 
GCGCTTAATA TTTGGGACAA AACCAAATCC TTCATCAAAA AAGCGGGAAC 
AATTATATTC CTTGCCAGCA CACTTGTATG GTTCCTGTCC AACTTTAACT 
GGCGGCTTCA AATGGTGGAT GCGTCAGATT CAATGCTTGC CGGCCTGGGA 


>NC_017304.1:1886299:1886798
ACAACACTCT GTGAATGGGA TATCCTAGTC GAAAGTCTGA AAATAACCGG 
AGTATCAAAT TTTTCGCTTA TTTCAAAAGC CGCCTTCACA TATTCTTTAC 
ACTCTCTACT GTCGGCAGGC TCAACCATGG GCACTTTTGC AGCTTTTGCA 
TACATTCTGC TGTCCTGTTC GTTTTGAGAG CTATGCATTC CCGGATCATC 
CGCAACCATG ATAACCAGTC CTGCATTAAC TCCGGTGTAG GATACGGTGA 
ACAAAGGATC GGCCGCCACA TTAAGTCCGA CATGCTTCAT CGAACAAATT 
GCTCTTCCAC CGGCAATTGC CGAGCCTATA GCTACTTCCA GAGCAACTTT 
TTCATTCGGT GACCATTCAC AATACACTTC GTCGTATTTT GCTATACTTT 
CCGTTATTTC GGTACTTGGC GTTCCAGGGT AAGCCGTTGC CACTCTGACT 
CCTGCTTCAT AAGCTCCTCT GGCTACCGCC TCGTTTCCGA GCATTAATTT 


>NC_017304.1:1895249:1895748
CCATACGCTG AAGAACTTCT TCGGAAGGAT GCCCGAAATT GTTTTTACCC 
ACGCTTATAA CAGCCACATC GGGAGTAACA CTGTCCAAAA ATTCCTCCGT 
GGAAGATGTA GAAGAGCCAT GGTGCGCCAC TTTCAACACA TCCGCATCGA 
GATTTACCTC ATCCTCACAA AGCAGCCTTT CGGCCTCTTT TTCAATATCT 
CCCGTAAACA GTATGCTCAC ATCTTTGAAA TTGAGTTTTA ACACCAAAGA 
ACTGTTGTTT ATGCCGGACT CATTGAAATA AATCCCTTCC CTTGGATGCA 
AAACCTCAAT ATACGTTTTT TTGTCAAGGG TAATTACATC GTCCTTTTCA 
CACTTTTCCA CCGAAATTTT TCTTTTTCGG GCAATTTCAA TTGCATCCAG 
CAGTCCTTCA TCAGTATCAA CGTCGGGAAT TATAAGAGTT CTCACCTTGA 
AGTTTTCAAG TACGGGCAAA AGCCCTTTAT AATGGTCGTC ATGTCCATGG 


>NC_017304.1:190301:190800
GTCGGGAATC ATATACGGAT ATGTGGGTGA AGTTGATTAT ATAGTGCGTC 
GCATGAAGAA AGAAATGAAG GAGGACAATA TAAAAGTCAT TGCTACCGGC 
GGTCTTGCGA GGCTTATTGC CAGTGAGTCC GAAACAATAG ATGAAATTAA 
CGGACTTCTC ACGCTGGAGG GCCTGAGAAT TATATATGAA AGAAACAAGT 
AGTTTTTTAT AAAATCATGC ATTTAAAGAC TATTGAACGC ATATTCAGAA 
ACACCGGTTT GCTTTCTGGA TATGCGTTCA AAATATATCA TGATGATATA 
TCATGATGCA ATCTTTTTTC TTGTAAAATC AAGTTGTAAA GTGCGAAAGT 
GCTTATGATA AGAAGCGGAA ATGTCGGCAT TGCAAATCTG CCTTCGCCGC 
CTTCCACAAG AGCTATCAGG AAAGACACGC CGACAATCAA AATATATGCA 
AAAGCGAAAA TAAGCAGTGT TTTATGGCTG TCCGGCCTGT TTTCTCTTTT 


>NC_017304.1:1908804:1909303
TAGCCAAACG CTTCACTGAT AGCACGATAA GGCAAATATG TCCGATCGTT 
TCTGATAACA GGTTTAGAGT CTAATTGAAC GGTTTTTCTT TGGTTCTTTT 
CTATACTTCT AACAAGCATT ACATCCTCGA CATAATCCGG CAAAAATTCT 
ATTTCTATGT CATCATAAGT AATTGTAACC TTTCTCAAGA CGGCATCCCA 
ATCAACCTTT GCTCCAAAGC TCTCTGCAAC TGCACGAATC GGAACCATTG 
TTCTTCCAGC TTCACTTATG TAAGGCTTTG CATCCGGAAA TTTCACTTCT 
CTGTCATCGA CATATACCTT AAGTTCGCGC TGCATTGGTG TTGAAGCAAA 
CGATATGTTG CATGCAAAAC CCAAGATAAG AGCAAACAAC GTGACAATAA 
CCCCTGTCCT TCTAAATAGA AAATTCTTTT GCATTTTGAT TCCTCCCTTT 
TTTAAGGCAA ATTGAACTTT CCATAAAACA TCCCGTTCCG GAAAATCTGA 


>NC_017304.1:1910721:1911220
GTGGACAAGT AATCTTCTCT CTCTTCATCA GTAAGCTTAA CTCTACCGCT 
GGCTCTTTTC AATTGCGGTA TAAGATTTTC AAAATCTGTA TTCAAATTAG 
CAACACATTG ATAATAAGTA TCGCTTAAAG CAGGATTTAT AAAAAATACA 
GGCTGTTTAT TCTTTGTATC AATAATAACT TTGTATTCGC TCGCATCCCA 
GTGAACTTTA TAACCAAATG CTTCACCAAT AACTCGCAAA GGCACAAACG 
TTCTGTCGTT TTTTATAACA GGCTTGGAGT CCATTGGAAC AGATTTGCTT 
TGATTCGTTT TTAAATCATT GATTACTACA ATATTATCAG GATGAACAAC 
AAGAAAATAT ATTTCTATAT CATCATAAGT AATTGTAACC TTTTTCAGAA 
TACCGTTCCA GTCAACATTT GCTCCGAAAC TCTCTGTAAC TGCGCGAATT 
GGAATCATAG TTCTTCCAAA TTCACTTATG TAAGGTTTTG CATCTGTAAA 


>NC_017304.1:192761:193260
TCCGAATGGT ACAGACTGTC GGGTCCGTAC AGTTATACCG GCACGAATGT 
TACAAACCTT GAACTTTACA TAGAGGGACC CCAGCCGGGT GTCAGCTACT 
ATGTGGATGA TGTTACGGTA ACTGAAGTGG GTTCCGCCGC AACATGGAAG 
GAAGAGGCGA ATGCAAGAAT TGAGCAAATC AGAAAAAGGG ATGCGAAAAT 
AAGGATTGTG GATTCAAACA ATAAACCTGT TTCGGGAGTA AGCATTGATG 
TTCGCCAGGT AAAGCATGAA TTTGGTTTTG GATCGGCTAT TACCATGAAT 
GGAATACATG ATCCCCGTTA TACCGAGTTC TTCAAAAATA ATTATGAGTG 
GGCGGTATTT GAAAATGAAG CAAAATGGTA TTCCAACGAA AGCAGCCAGG 
GCAACGTTTC TTACGCCAAT GCGGACTACT TGTACAATTG GTGTGCCGAA 
AACGGCATAA AGGTAAGAGG CCATTGTATA TTCTGGGAGC CCGAAGAATG 


>NC_017304.1:1931863:1932362
GAACCTTCAT TTTGGGGTAT TGTTTCAATT CCTCATAGGT ACGATACAAA 
CCAGGCGCAA ACATACAACG TCCAGGGTTT AAACTTTGTT TCAATTCCTC 
ATAGGTACGA TACAAACTCT AGCCCTATAC ATATCATACC GCCACCTCCA 
CATGTTTCAA TTCCTCATAG GTACGATACA AACATGGCAA TTCTAAAAGC 
TGCTTATCCC AATTTCTAGT TTCAATTCCT CATAGGTACG ATACAAACGA 
ACAATCCGAC CAGTGGCAGT AGAAGTTTGT TTTAGTTTCA ATTCCTCATA 
GGTACGATAC AAACTTACAG AGTTCAAACA GATTCTGGGA GCTACGTATA 
GTTTCAATTC CTCATAGGTA CGATACAAAC CCATACACTA TGTACAAAAA 
CCCAACTATT ATCCTTGTTT CAATTCCTCA TAGGTACGAT ACAAACGGAT 
TTTTATAGTC GGTTATACGG TACACGTTAG TAGTTTCAAT TCCTCATAGG 


>NC_017304.1:1936716:1937215
ATTCTGGCAA AAAAGCGGAA TAAACTGACC GATGAAATGT TGCTCGAAAA 
GCTCAACGCC ATTATAGAGC AGGTGGATCG TATTGATAAA ATAATCGGAC 
ACCTTCGCAC CTTTGCAAGG CAATCCGACC AAACTAAAAC ACCGGTAAAC 
ATTAAAATGC CTCTCACGGA CGTGTTCAAA CTTATTGGCG AACAGCTGAA 
AAGACAACAA ATCAGTGTTG ATATGGACAT CGAAGAAAAC CTTCCATATG 
TTCTTGCCGA TCATAACAGA CTGGAACAGG TTTTTTTAAA TCTTATTATA 
AATGCAAAAG ATGCCTTGAA TGAACGTGAA AAAGTCCAAC AACGCCTGGT 
ATCCGAAAAT GACGCTGACG GACAAATTGT CCCCCCGGAT AAAAAAATAA 
CTATAAAAGC CTTTTCGGAT AATAAACATG TCATTATTGA AATTACTGAC 
AACGGAATTG GTATTTCCAA ATCCATTATC AATAAAATCT TTGAGCCTTT 


>NC_017304.1:194444:194943
ATTATATTAA TATGTACTAT ATATTGTAAG ATAATTGGTA TGAGAATTGG 
GGGTATGATG ATGAAGAAAT GTCCAAGTTG CGGGGGCGAA AACAACGATT 
TCAATTCATT CTGCGAATGG TGCGGAGGGA AACTTCCTGA AAGCGCAGAA 
GTGAAGTCAG AGTATGTTGA CGGAAGCAAT GACAGTTTTA ATCCAAACCC 
AAATATAAAT TCCGGAATGA ATACAAACTA CAGTTCAAAT TATAACTCAA 
ACACCGGCAG AAGCAACTAT TATTCAGCGG AAAGCGACAA TGCGGGTATT 
CAGGCGTTGG TATTCGGTAT ATTGTCGATT TTTTGCTGTT CCATCATTTT 
CGGACCTTTG GCCATAGTTA AGTCAAATGA ATCCGACAGT ACAATGGCAA 
AGGCAGGAAG AATCCTGGGT ATAATTGGTT TGGTTTTGTG GGTTCTGGGT 
ATTATATTAA GGGTGATTCT TCGTTGATTT GATTTTTTAT ATTTTGCATT 


>NC_017304.1:1951937:1952436
GGCAGCAGCG ACATAAGTCA AGGCAGCAGC CGACAACACT TTCTTTGCCG 
GGTCAATTTC ATCATAATTC AGCACACCGG TATCTTCAAG GGTGCGTATT 
GCCCTGCTGC TCGCATTAAA TTCAACAGGC AGAGTAATTA CGTAGAATGC 
CACTGCAAGA GAATAAAATA TTATTCCCAA ATTAACCAAA AAAGGCAAAC 
CAAAAAACAA TCCGGCTATC GCCAATGGGA ATCCCAAACA TGAACCTATG 
TTTGCCACCG GAACCAAATT GCGTTTTAAA ACCAGGGGGC CATATTGTTC 
ACTGTGCTGG ATGGCATGGC CTGTTTCGTG GGCCGCAACT CCGATTGCCG 
CCACGGAATT GCTGCCGTAA ACCGACTGGG AAAGCCTTAT CACTCTTGTT 
CTGGGATCAT AATGGTCCGT AAGTTCTCCT GCAACTCTTT CAATCCTGAC 
ATCACTAAGT CCGTTTCTGT CAAGAATCAG TCTTGCCACA TCCGCTCCTG 


>NC_017304.1:1955572:1956071
CCCTCAAACT GCTTTTTTAC TTCTTCCTCG ATCTTCTGAG TACCCGTGCC 
GAAGTTCCTT ATATGATTGC TTTTACATTT CGGACAATGC TCCGGGTTCT 
TTACTGTAAA GCCGCAGTAA TGGCATATAA CCCGCTCCTC ATGGGAATGG 
TACGTCAGCG AAACATCGCA ATAAGGGCAT TTTAAAACAT AGCCACAGTT 
TCTGCAAAGT ATAAACGTCG CATAGCCTCT TCTGTTGAGG AAAACGATTG 
TTTGCTGTCC GCTGTCAATA TTTTTTCTGA TTTCATTTTG AAGACATCGG 
CTGAACACAG ACCTGTTTCC GGCATTCAGT TCATTCCTCA TGTCAACGAC 
TTTTACTTCG GGAAGAAGCA TGTTGTTGGC TCTTTTGGTC ATCTCCAAAA 
GCTCAATTTC TCCCGTCTTT GCCCTGTAAT AAGTCTCCAC CGAAGGTGTG 
GCGGAACCAT ACAACAGCAC CGCATTTTCC ATGATGCATC GCTGCCTTGC 


>NC_017304.1:1966402:1966901
ATTGACAGGC TGACCCCCAG GGGACCCGAT GCATCGGGAA GTTGGATTTC 
TCCAAATGCG CTTATTGCCC ATAAGCGTTT GATAGTTGTC GACCCGGAAG 
GCGGAATTCA ACCCATGGTT CGCAGGCAGG GTGAAAACAC GTACGTTATT 
ACATACAACG GGGAACTTTA CAACACTGCG GACCTGCGAA ACGAACTTGA 
ATCCAGGGGC CATGAATTTT TAACAAGCTC TGACACGGAA GTTTTACTTG 
TTTCCTATAT TGAATGGGGT GCAAAATGTG TCGAACATCT AAACGGAATA 
TATGCTTTCG GAATTTGGGA TGAAGGAAAA AAGAGGCTTT TTCTGGGAAG 
GGACAGATTC GGCGTAAAAC CCCTGTTTTA TGCCCAAAGA GGAGATTCTT 
TGATATTTGG CTCTGAATTA AAGGCGCTCC TGGCAAATCC CCTTGTGGAG 
CCAAAATTGG ATGCCGAAGG CTTAGCGGAA ATCTTTGCGC TGGGACCCGC 


>NC_017304.1:1976966:1977465
TATAAAAATG TCCTTCGAAA GCTTTATTTT CCGAAGGACA TTTTTATAAA 
ATCTTACTGA AATCCTATTA GCAATCTTAG CAATTGGAGG GAATCTCTTC 
CTGTCAATTT CTCTTATCGC TTCTCTTACC GCCAATCTCT TACAGACCGG 
AAGCAAGCTT TGTAAGCAAT GAATTGCTCC TTTCAATAAA CTTTGTCATG 
TCATCCGGTT CGAGCTGCTT ATGGCTCATT TTTGCAAGGT CATAAATATG 
TTCGCATATA AGTTTGACAT CCTCTTTTCT GTCCTCTTTG TCCTTAAGAT 
TCAGAAGGGA TTTGATCAAA CCGCTGTTGC TGTTTAAAAC AAGGGTTTCT 
TCCTCTGCGT AAAGTCCTTC CAAATTAAAT CCTCCGTACC ACCTGCTCAT 
CTCCTGTATC CTTCTTGCCT GTTCACTAAT CAGAATCATT CCCGGCAATG 
CCGAAGATTT CAAAGCCTCA ACTTTTATTC TGAGCTTGTC ATTATTGAGA 


>NC_017304.1:1990128:1990627
CTTGCAATCA TACCTTCAAA TCCAAAGAGT TTATAGACAA GCTTTGATGT 
TTTCACCTTT TTGGCTTCAA TTTTAATATC CTGAGTCTGC CGGATGGCAT 
CAATGGGCGA TATTCTTAAG GCGCGTTTTG CGGGAATATA CGCCGAAATC 
AGCACGGTAG CAAAACCAAC CACTATGGCA ACCACAACAG CTCCCAGGGA 
TACATGAAGG TCCAGAACCA CACCGTTATC CACCTGTAAA AAAGACACAA 
ACAGATCTTC GGTCAATTTC AGCGTTACCC CTATTCCCAA AACTCCTGCC 
AATATGCCAA AGGGAATCCC TATAAGGCTT AAGAAACAAG CCTCAAACAA 
CACACTTTTT AGCATTTGCC GCCGGGTTGC ACCGATAGAC GCCAAAATTC 
CAAATTGTTT GGTCCGTTCA TTGACGGATA TTGAAAAAGC ATTGTATATA 
AGCAGGATGG AACCGAACAT TATAAGGGCA ATTAATATTC CGGCAAGTCC 


>NC_017304.1:1998837:1999336
CAAAGCCTCT TCATTTGCTT TCTTTGCATC AAGGTAGTTT CCCAGCATAA 
AACTTATATA TCCGTAAAAC TCAAACACCC CAATATCGCG ACAGCCTTTT 
TCAATGGCTC TGGAAAGCAG TATTTCGGCC AGCTGAAAAT TGCCATTGTC 
TGCAAATTTC TTTGCTTTTG AAAGCATTAC ATCTACGTCT TCAATTCTGT 
CAAGCTGCTC TCTTGCAGTG CTTATTGCCA CATTATACGA ACAGTATCTG 
TTCTCAGAAT AGACGCTTCC TTCCATTGTC AGCCTTGTAT TGGAGCAGCC 
TCCGAGACAA CGTTCTCCGA AATAGCATTT TTTACACAAG CCGGATAACT 
TGTCCTTGGT CATTTTTCTG TTCCAGCTAA AGCTGTCAGG ATTCATCCAT 
ATTTCTTTAA TAGGGGTCTG TCTGATATTT CCTTCAATAA AGCTTCTGTC 
TCTTACGGAT GTACAGCCTA AAATATCACC GTTATGCAGA ATGCCGAGAC 


>NC_017304.1:2001374:2001873
TTTATGCGGG CAAATAAATC CGTTAGTGTG GTTGCACCTT TCATAAAATC 
TTTTACATTA ATAGTTATGC AGTCACCGTT AATTTCCCAC GGATCAATAT 
CTTTAAGCCC GGTCAGCGCC TCATAAAGGG CTATCGTCGC AGGAGACAAA 
CATATCATCT GATATTTGGC CTTCGCTGTT GTATCGCAAT TTCCGAAAGC 
TAAAATTATT TCATTATATT CCTTGTAATC ACCTTTTGAA AAATCTGCGA 
ACAAAAATTC CTTTCCCGGC TCGCAATAAA TTGTATCAAC AAGACTGTAC 
TTTTCTTTTT TTCTGCCAAT TACTTTTATA AAAAACTCAG CGTCTCCGAC 
ACTATTTATA CGAATTTCAG TCTTTGACTT GCGAAAAGAT TTTACATCAA 
TATAGTAATA TCAATATAGT AATAATGTAA ACAATTGAAA TTAATCTCAT 
GCTCTTCTCC GTCCATATAG CGGTTAATCC ACTCTTTCGG CTTCGGAAAT 


>NC_017304.1:2001916:2002415
TTGCGCACTG CAAAATCTTC AAATACCAGC TGATACGAAT CTCCGGCCTT 
CTCTTTAAGA AAGTTGAAAG GATTCCCTTC CTGAAGCAGC GACTCCATCA 
GATACTGCTT TCCGTTTTCA ATGATATCCA CATATGATTT TGCCCAAACA 
AACTCAAGAT ACCCACAAGC TTTTCCGTCT ATCATTGTAT AAAAATGGCT 
ATCAAGAACG TTCATACTGT CATTTGCATG TTTATTTAGC ACAGTATTTG 
TTCCTTTATT CTTATTAATA CTTGCAGATA CAAAATTAGC AACTGTTTCG 
TTCGTAAAAT CAGGAGGATT GTGATTGAGG TTATTGTAAT ATATCCTCTG 
AAAATGATGA GTCAGTTCAT GGCCTAAAAT TGCATTCAAG TTTTCCATGT 
TCGATATGGA TGAAGTTTTA ACAACAATAT AAGGTACAGA ATACACCGTA 
GCCCTTTCTT CAATTATATT CTCCTCAGAG GCCACTTTTA CCAGCCAATT 


>NC_017304.1:2013240:2013739
CTCCCTGGTT ATGAGTCTTT CTGTACTTTG TGAATATTTC AACAACCTGA 
GGGTCCACAC TGTGGCCATA AGCTTCGGCT CCCTTAATCA CCATACGTAT 
ACCGCCAAAC GGCATTATGG CTCTTTTTAA AGGCTCATCC GTCTGAAGCC 
CGACAATAAC TTCAAGTTCT TTATCTATAT ATCCAGGTTT ATGAGACGTA 
ATCGTTGAAA TTGTATGGGT ATCAACATCC AATACCCCGC CGTTCTCCCG 
TTCTTTCTTT AACAGTTCGG AAACCTTCTC CCAAAGTTTC CGCGTTCTAT 
CCGTAGGTCC TACAAGAAAG CTTTCATCGC CTTCATAAGG AGTATAATTT 
CTAATTATAA AATCACGAAC GTCAATTTCC TGGCACCAGT TGCCTTTATT 
AAATCCGCGC CATGCATCCA TCCTTCTCAT CCCTTTCAAA TCTAAAATGT 
CACTATATAT TTACCCAATA AACAAGAACA ATATCCAAAA TAAAAAAAAT 


>NC_017304.1:2018711:2019210
CCATCACTTC CATAAATATA ATTTTATTTG TCAATAGGCC CAACTCTTAT 
ATCAGCCCCG TCCCTGTATA ATGTACAATA TTGCAGGTCC TCTTTGACAT 
ACATCATGCT CGTCCCTATT GTAACTTTTG TTCCCGGATA TATATGATCA 
AATACCCTGA TTTTTCCGTC AGCCTCCTTC TGAAGCCTTT GCTCTGTTAT 
TATCAATTCT TCTTTTAATT CACCAAGCCT GTTCGAATAA TAAATCTTTG 
TTCTAATGCT TCTGGCCATC AGTTCCTGCT TCTCCGGAGT AAGCTTTCCT 
GCGGCCTCAA GCTTCTTTAA TATTGTTATG GCCTGTTCCG CTTTAACCAA 
ATCCTCTTCT ATTTTCCGAA TCTCATCCCG AAGCTCCTTG TAGCGCTCTT 
TAATCTGCGG ATCAACACCC ACCTCAATAT CGGTGTGAGT GGCAAGATAC 
GAACCGATAA CCTTCGCTAC TATTTCTTTT CCCACTTTGC ATTTTCCGCC 


>NC_017304.1:2023814:2024313
CTGTGACAGG GTATTGACTA TTTCTTTCTT TACAAGCCCT TTTTCAACAG 
CTTTTTTCTT TACCTTTTCC ACATCTATTC CCTGTCCGTC GTCCTCTACT 
TCAATTACAA CATTGTCTCC ATCCTGATAA GCCCGCAAAT TAATATGTCC 
GACGGCAGGC TTGCCCATCG CAAGTCTTTT CTCTTTTGGT TCGATCCCGT 
GGTCTGCCGA GTTTCTAAGC AAATGGATAA GGGGATCTCC TATCTCGTCA 
ATAACCGTTC GGTCAAGTTC GGTTTCCACA CCGGACATAT TAAGCTGAAT 
CTCTTTTCCA AGCTCTCTGG CAATGTCCCT TATCATTCTC GGAAATCTGT 
TGAACACCAT CTCAACCGGT ACCATTCTAA CCTTCATAAC TGCGTCATTG 
AGACTTGTTG TTATTCGATC CAGGTACTCA ATCGTCTCAT TATAAGTTTG 
AGCATTATCA CTTCCGCTAA GGCCGGCAAG TCTGGTTTTA ATGATAATAA 


>NC_017304.1:2046652:2047151
ATAGGAACTT TGATCTGAAC GGGAATTCCG ATATTAATCT GACTGCTTTT 
AAAAACTTTG TTGCTATACA ACTATATCAT CTCCCCCACC TCTTGAGATT 
ACTATCTCTC CGGCGTCTTC AAGTTTTCTT ATGACATTTA CAATCTTCTG 
CTGAGCCTCT TCAACATCCT TAAGCCTTAC AGGACCCATG AATTCCATGT 
CCTCTTTGAC CATTTCAGCC ATACGTTTGG ACATATTGGC AAAAATCTTG 
TTCTTAACTT CGTCATTGGT TCCTTTAAGG GCAATGGCCA GCTGATTGTT 
GTCAACTTCA CGCAGGAATC TTTGAATGGA GCGATTGTCC AGAGTAAGTA 
TATCTTCGAA TACAAACATT CTTTTCTTTA TCTCTTCTGC CAGATCGGTA 
TCTTCAACTT CCAAAGTTTC CATAATGTAT TTTTCGGTTC CTCTGTCAAC 
GTTATTCAAA ATATCAACTA TCGCCTGCAC ACCACCGGCA GCGGTAAAGT 


>NC_017304.1:2068952:2069451
CACATGTTCG GCATTTTTTA TTTCCAGGGC TTTGTAAGAC ACAATCCTGA 
CAGGCAAGCC AAAGATTTCC TTTGCAGACT GAACAGAACC GTCAATATAT 
GAAATGCCGC CCCCGGCCAG TACAATTCCC CCATTGAAAC CATTTAAGAT 
TCCCTCTTGC TCAAGCCTTT CTTTGCACAG CGAAAATATT TCCTGAACTC 
TTGCCTCGAT TATTTCAACA ACTTCGGAAA CCTTTATCGT TCTTTTGGTG 
TTCTCGCTAA ACTCATTTAT TGTTATGTCA TGGTCGTTGT CAATAAGTGA 
AGTAAGAGCC AAACCATAAT CCCGTTTTAG TTTTTCAGCA TCATTCAATG 
ATACTTTAAG TCCAATGGAT ATATCGTTTG TTATATGGTC TCCTCCGACA 
GGTATGGAAT CATACAGGGC GAGACACTTG TTTTTGAACA CGGATATGTT 
TGTAACTCCT CCGCCGACGT CAATAAGAAT TGCGCCTATA TCTTTTTCCT 


>NC_017304.1:2077396:2077895
ATATGCATCG TTATATATCA ATCAGTGGAA TATTTTTGAA ATTTGACCCC 
AATATTTTTT TATTGGACAG GTACTTTGCA GCTTTACAAT AACATTTTGT 
ATCTGTTCAC AAAATAAAAA ATCCCTGACA GAATTGAACT ATCAGGGATA 
TGTCATTTAG TATCCGGATG CGGTAAAAAA CATGAAATTT CAATGGTGAT 
TTAAGCTACT TCCAAACCTC GTACCTTGTA ATGTTATCAA TTGTTCCAGA 
ACACCTGTCA AAATGGCCTT TTTCCTTGCC GTTAAAAATA CCTTCAACCA 
AAACATACTT TCCGTTCGTT TTTTTAAGAT TTTCATATGT TGTTCCAAGC 
AATTTCTCAT CCAATGTCAA GCAAACAGCA TTTTTCGTTA TCGCATTTTT 
ATAATCATCT CTTGAAAGAT ATAGGCCACT GTTTTCAAAT TCAACTGTTG 
CCACTCCTGT AACCCTTACT AATTTCCCGT CATACTGTTC CGGCGTGGCA 


>NC_017304.1:2079888:2080387
CTCATACCTT TGCATAAATT GCAGTACTTC AGCCCTCTCC ACATAAGCTT 
CAGGTACTTT AGGCACAGCA TTTATATAAC AATCAAAAGC TTCAAGTGCC 
AATTGGTACT CATCTAAATG CTTGTATGTA ACTCCCATTA AAAAATAGGC 
TATATAATAG TCATTTCTCA CCCCGAGTGC TTTTTCGTAC ATAAGAATTG 
CCTCTTGAGG CATTCCCAAA CGATTATAAG CTTCCCCCTT TTTCACAAGA 
ACATCCGCTC TGTCTTTATC AACTGCAAGA GCTTTGTCAT AGCACTCAAT 
AGCTTCGTTA AATTTACCCA TGATATGAAA CGCTTCACCC TTGCACTTTA 
ACAATGTGCA TATTTTCTCA TTTCTGTCTC TGATATCGGA AGCTTCTACA 
ATATTCAAAA TATTATCCAA CACTTTCAAA GCGTCAGCGT ACTTTTCCAT 
CTTGCAAAGC AATTCCGCTT TTTCGATGTA GGCATCAACA CAATACCGGT 


>NC_017304.1:2084152:2084651
CTTTAAGACT GAATAATCGG TTGAATTTAC TTTATCGTCT CCATTAAGGT 
CAGCTGCTTT TACCGGAACA TTTAATTTCT CAATTTGTTT AACCACATAC 
CTCTTCATCA AAGCCAAGTC TGATGAATTA ACCCTGCCGT CCCCGTTTAA 
ATCTCCATAT GTGAATTCCG GTTCCTGTGG AGGTGTGGGA GTCGGCGACG 
GAGTAGGTGA TTGAGGTGTT GTTCCGTCCG GCTCAATTCC TCCCACAAGA 
ACACCGGCAT CATAAACACA TATTCTGTTG TTTCTCGCAG GAGTTCCTGT 
ATAATTACTC TCTTCTATCT TCAATTCCTG ATAACTCCAG TCGTCGGTCG 
GATCCCAACT GTTGCCCCAT GTGTATGTAC CCAACGCAAA CTGGTATTTT 
TTATTGGAAT TAGCGATTGC AAATCCTTCC CACGATATTT CCACATAGTA 
AATATTATCT TTATAATGGT GAGGACCTGT AAGTTTGGCC GCATAATCCG 


>NC_017304.1:208755:209254
AACGGAGATT TTGGAGACGG GAATAAAGGT AATCGACCTT CTGGCTCCTT 
ACGCCAAGGG AGGGAAAATA GGTCTGTTTG GCGGAGCGGG AGTCGGTAAA 
ACTGTGCTTA TAATGGAGCT TATAAGAAAC ATTGCAACAG AGCATGGCGG 
ATATTCCGTA TTCACCGGAG TAGGTGAAAG ATCAAGGGAA GGAAACGATC 
TTTGGAATGA AATGAATGAA TCCGGTGTAA TAGAAAAAAC CGCCCTGGTG 
TTCGGGCAAA TGAATGAACC TCCGGGTTCA AGAATGAGAG TGGGGCTTAC 
GGGCCTTACC ATGGCAGAGT ATTTCAGGGA CGAACTGGGC CAGGATGTAC 
TTCTTTTCAT TGACAATATA TTCAGGTTCA TCCAGGCGGG TTCCGAAGTG 
TCGGCTCTTT TAGGGAGAAT TCCGTCAGCA GTTGGGTACC AGCCTACTTT 
GGCTACGGAA ATGGGAGCCC TGCAGGAAAG AATAACTTCT ACCAAAAAAG 


>NC_017304.1:2094254:2094753
CGTCCACTAC CATGTAATGA TATCCTAAAT CTTTATCCAT ACTACTGATA 
ATGCCTCCGG AAACAGGAAA ACTTCTGGTC CTTCCCTCTT TAGAGCTGCC 
CCTATTGCTT TCAATTGTAA TATTTTCTGA TTTTAGCCAT TCATCCAGTT 
CATCGAAAGT AAGCACAAGT TCCACGTAAC CTTTATATTT TTCTGCTTCG 
TCTTTTTTGG AAATGCACGG TCCGATAAAT ACAACCTTTG CACCTTTATG 
TTCTTTTTTC AGCATTTGCG CATGGGCAAG CATCGGCGAG ACTACATCTG 
CCAGATACTG AATTGCGCCG GTATAATGCC TTTGGATCAA GGTGTTTACC 
GTATGGCAGC ACGAAGATAT AATAATTTTG CTTTTTTTCT CTTCTATCAT 
TTTTTCATAT TGTTTCTTGA CAATGTAAGC ACCTTTCGCC GTTTCATCCG 
CACCTTTAAA CCCAAGCTTT ATTAACGCCT GTTCCATATC ATGTATGCTT 


>NC_017304.1:2094758:2095257
TATGAAACCA TGCGACAAAG GACGGAGCTA TACTGGCATA AACATCATAT 
TTTAAAACCA GTTGTTTTGC TTTTTCCACA TCGGATCGTA TCTGCTTTGC 
GTTTTGCGGG CAAACGACAT AGCATTCGCC GCACAAAACG CATTCATCCC 
TTACTATATG AGCCTGACCG TCAGTGAATT TCAATGACTT AACCGGACAA 
TGTCTTATAC ACTTATAGCA GTTCTTGCAA TTTGATTTTT TAGTTTGCAA 
ACATTCGGTC ATTAGACTCG CGCTCCTTAT CCACAAGCAG CACCGCTTAT 
TTGTTTTTTA ATTTTCAGTC CTCAAGTTTT TTAAGAATCT CTGTTTCAAA 
AAAGCTTTTC ACGTTTTCCG GAGTGACAGA AAACAGTTTA TCATCAACTG 
TCACGCTGAC ACCGTTAACA CAGTTTTTCA TACAAAATGC CCCGCCAAGT 
TCAACTTTCT CTTTCAGGTT ATAGTCGGCA ACCAGGCTTT GCAGCTGTTC 


>NC_017304.1:2106999:2107498
CTGCATTGTC AAGATTAATA TTAACATTTT CTTTCTTTAA ATATCTCTTC 
ATTACTGCGA CGTCTGTTGA ATTTACTTTG CCGTCATCAT TACAGTCGCC 
GTAAACTATC GCAGGCTCTT CCGGTTCTTC AGGCTCTTCC GGTTCTTCAG 
GTTCTGTACC GCCCGGCGGC GTTCCCCAAA CAAGTTCTCC ATTCTTATAC 
AGGGTAACCT TGCCATAATC CTGGAACGCT TTTATAGTTG GATCGAACGA 
ATAGTCGTTC GACTGATCAT GGAAGGAGTT ATCTGCATAT CTTATAACAA 
ACTGTATTTC CCCAGTCTGA CCGCCGGCAG GCAGCTTGAC ATCTTTGAAT 
TCCAGCTGCA GATAATGCTC GTCACCCGAG CCGCCAAAGG ACGGAATGAG 
ATTTCCGGAG CCTATGGGTG TATAATAGCA GATAAACTGA AGCTGTGAAT 
TGTGCTCCTT GGTAAAGTAG TATCTTAATA CTATATCTTT CAGCGAATAA 


>NC_017304.1:2109342:2109841
TGTATGGTCC CCAGTTGTCA AGACCTCTAA TTTTTGCCCT CTCATACATG 
TTCATTAATG TCCAGACGGC TATACCGCCG TTTACAACAT ATTTACCGTG 
GTCACCGGCA TCATACCATC CACCGGTTAC ATCCTTTGTA TAATTCTTCT 
GAGGTATTCC TGCATACTCA TCATCCTGAG GCCATGTAGG AACATTTGTA 
TCTCCCTTGT TCGGCTCAAT TCCGATATGT CCTGCAGGTC TGGTCCACTG 
TTCTCCTCCT GCATACGGCA TTTCAATAGG AATACCGCTT CTCTTGTGAT 
AGAAGAATGC CAATGCATCA TATTTCATCT GAGTATAGAT GTCTTTGCGA 
ATGTCAAATG GATGACTGTA GTTTGTAGGA CTGTTTACAG TCGGAAGTTC 
AAAATAGTAA CCAATTCCTT CGGTTGCAAA ATCGGAAAAA TCAAGCCAAT 
GTACATAATC CTGCGAGTCT TTGTCAAGAC CCTTTGGTTC GGTATAACCT 


>NC_017304.1:2109928:2110427
CTCCGGCAGG TAGCCAACCT GGTTCACACG TACATCAGGC TGCGGAAGTA 
TATATTCAAC AGGCTTCGTA TATTCTGGGT CATAAAGGGA TACATCATCA 
AGATAAACTG TATATGGAGG AGTTGCTGCC AATTCGCCAC CTAAATGGAA 
TGTAAATTCG CATGTGTCGT CAGTTGGCTT GTCCATAACA AACGTCTCGT 
CAATTTCCAA TACCTTACCT GCTGTCAGTG TGTATGGACT CCACTTGTTG 
TTCCAATATT CAGCATAGGG CTCGCCCATT TGTCCTATTT TTATATAAAC 
TTTACAGGAC GCATCTGCCC AAATCTTAAG CCGTACTCTA TATGTATGTC 
CCTGTTCAAG AGTAAGACCA CGGTGTCTCA TCTGAACGCT CCATCTGTTT 
TGCCCTTTGT CAAGAACAGT AACGGCAAAT GCTTTATTAC CGGGCTGCCC 
CGGAACATCG ACCACATCAA AGGAGCATTT TCCTCCGCTG TCTTCACAGG 


>NC_017304.1:2111262:2111761
CTCTTCAATG CCACAGCGTC AGTTGAATTA ACTTTTCCGT CGCCATTGCA 
GTCACCATAA ATAACCTCCG GTTCTTCTGG GTCTACTCCT CCTGGCGGTG 
TTATTAAGTC AATTTCATCG AGATAAGCTG TAACCCATGC AAACGGAGCA 
TTCCAGTTAA TAGTTATCTC GTTGGTTGAC CATGAGTCTG TATGGTCAAT 
GTAGCACTTC TGCGGCGGTG TATCCTTCTT AACTGCTGCA GTTATTGTCG 
GGTCTTCGAA ACGGGAGTTC GGACCACCGG CAATTATACC CGGAGGTGGA 
GCAGGGAATT TCTTACTTGT CTGTGGCGTC CAGAATCTGT CATGAGGATT 
CTGAAGTGGA CGCTCACCAT ACCCTGTTAC ATAGGACTGA TCCAGTCCGT 
TTCTTCCCAA CAGGTAGCTC ATACCATCCT GCATTCCGTC AAGATACTTG 
CTGTTGCCTG TAAAGTCATA TGCGTATCCC ATAACTATCA TCTGGTTCAA 


>NC_017304.1:2115308:2115807
TGAAGCAATA ATTGTAACCT TTAAAAATGA TACTCCGGAT GTTCTCAAAA 
TCAGTCTTGC CAATTTAAAG CAAAACAACA ATCTAAAAGT TGTTTTAAAT 
TATATAGGTT GTCATAAATT TCTTTATCAG AACAAAAAGT TGCAGACTAT 
ACTCCTGGAA GAAAGAAAAA TTAAAACCGA GGATATAATA AGAGTTCAAG 
ACCATTATGC CTTATATAAG GAAGGTAACG ACAGTTACAG AGTTCTTTTG 
TTCGACGAGC TCAAAAATAT ATCCAATGAA TTTACGTTGA CAGAACTTCC 
AAATGTTAAT GAAGAAGCAT GGGACGTTCT GTTTACAAAT GACATTTTCC 
AATATGTACA GGAAAACGGC TATTCTTTCA GTAATTTCAG ACAGGACAAT 
GACTATATTG AATACTGGCA GAATATTGGA TCAAAAAGCG TCTGTGTTAT 
GAGATGCAAA ATTTAAAAGC AAAAGAAAAG TCTGATATGG GGCAAAATCA 


>NC_017304.1:2120214:2120713
GATTTATTCC AAAACACTTG ACTTTCATCT TCTTCCCCCG GATTAAAAAT 
TGTAAAATGC AAAATTCACA CGAAACAATG TTGGACCTGT AATGCTTGAA 
TATAGAAGCG ACACGTAAAA CTCAACCAAA TAACCCCAGC TTTTTGAGCT 
GTACATAATA AGGACTATAT AATTATATTA TATATAATTT TACATACTTT 
TTTCAACCTA TTTTCAATAA ATCTGGTCTA ATTTGCATAT AATATCCCGA 
ACAAATGTTT GCTTTATTTT TTCCCTTGTG GTAAAATTTA TTTAGCAACT 
TTCGGGAGGT GCATTTTAGT GGAGCTTCAA AAAAAGCTTG AAATATTATC 
CGCCGCCGCA AAATATGATG TTTCGTGTTC CTCCAGCGGC AGCAACAGAA 
AAAATACCAA AGGAGGCCTG GGAAACGCAG CATCTTTCGG TATATGCCAT 
AGCTGGTCTG ATGACGGAAG GTGTATTTCT CTTTTAAAAA TCCTTCTTAC 


>NC_017304.1:2127332:2127831
AAGCCTGTCT CTTCTTCTCG GTTATTCTGT CAATATCCTC AACTGCTATA 
AATGTCCTCT GCCCAACCGT TATAATGTTG TTTATTTTGA CTACGTCATG 
AGCCGTAGAC ACTTTGTCCT TGTCATATAT ATGAAGCAAA TAGTCTTTGG 
TATCTTTGTT TTGCAAATGC ATCAGCAAAT TATCATCTTC AATTATAAAG 
TTTAAAAACG TCACACCGCT ATGTATCGTT TCAACATCTG ACAATACCAA 
ACACCGAGTA TTTGGATATG TAAACAAGTT TTCCCTTTTT ATATACGACG 
GAACATCTGT GGTCCTGAAT GACTTTGCCG TAATTATGCT TTTTGTCTGA 
TTTACAGCTA TAAAAATCTT ACCGTTGTAA TCTACAATAC CATCAACTTT 
TACGGCCGAC GGTTTCACAC CGGCAGATTG AAATATGGAA GTCGGAGCAA 
AGAGATCATA AATTGTATAC TCCGTCGGTT CTTTTATTGA ATTCCTCAAT 


>NC_017304.1:212733:213232
TGAAAATACG CTGGGACAGT GTCATGGGGG CAAAGTCGTT TCGTATAAGC 
TATCATACGC CTGAAGGACT ATCTCAGAGT ATAAGCAGCA ATGACAGTGT 
AAATACATAT ACGATAACCG GTTTGGAAAG CGATTTTATA TATGACATCC 
GTGTGGAACT GTTTAACAAC CTGGACGCTA CCGGAAGTGT AATAGCGGAA 
GGTCTTTTGT TTTTCCTTCC GCGCATTACG TTTTTTGCGT CAAGAGTGGA 
ACAGACCAGA ACTGCCATTC CCGGAGGAGG CTATGAAATT GGTGACAAGC 
CGAGGCTGAA TCTTAAGTGG AGGATGCCAA AGGTCTGGAA TGGCAGCAGT 
GTTGTTGATG CCAGCACCTT AGGTGCGGTA AATTACATAA AAAACAGCCT 
GAACGGCTTG TACAACAATG GATTGGACAT TACGAGTCTG AACTTCAGAA 
TAAACATTTC CACCAGTGCA GCTACTTTAA ACAGTGGTTC TTCCCAGTCT 


>NC_017304.1:2130438:2130937
CCTGTGCCGA AACTCTGTTG ACACTTTCCG TAATCTTATC TACTTCCGTA 
ACGGTTACAA AAGTCCATCC CAAATCCGTA ACATTGACTT TATCTATTGT 
TGAAAAAGTT ATCAAAACAT CTTTCCCATA CAACTTTGTT GTAAAAGCAC 
CGCTCGGTTC TGATTTAATT TTCTTGAATA TCTCTTCGTC AATATAAAAA 
TTCCGTTCTT TTTCTTCCTG GCTAACATCA TTTATAGCCA GCGACATGTG 
TTCTTTTTTT GAAGGATTCA TTACAATGTT ATAGTCGTTT CCGACAACAT 
ACATAACCCC GTCATAAGGC AAATGCAAAT CATTAAATAT TCTGCCCAAA 
TTTTCATAGT TGATATAGAA GAACAGCTGC CCCGGACTTT TTAGCTTTGT 
CCTTGAATAA ACTTTTTTAG CCAAAGTAAT TACTTTTCCG CCCAAACCGG 
TTGTGTCCTG ATGAATTAAA ACATCTTGCA CGTAAGGATC ATACCATTTT 


>NC_017304.1:2141640:2142139
TAAGCCTGCT AATGTGGAGA TTAACGCAAT TGTCACATAT ACACCGATTT 
TTACCCTGTC TACATTTATA CCGGAAAGTC TTGCAGCATT TTCATTGCTT 
CCGACGTAGT ATATATTCCT GCATATCTTT GAATACTTCA TAAAGATAAA 
TGCAATCGCC GAAATTATTA TAAATATGAT GAAGAGAACG GGTATTCCAA 
AAACTGATCC TGTCGCAAAG AAGCGGAACG ATTGAGGTAA ATATCCTGAA 
ACAGAAAGCG GTGAACCTGT TGTTATAATG TAAGCCATAC CCCGCGCAAG 
ATTTTCCATA CCCAATGTAA CAATGAAGGG CGGCAAACCT ATTTTTGAAA 
TCATAAAACC ATTGAAAAGA CCTACAACCA AGCCACTTGC AATACTTGCA 
ATACAAGCAA CCCCAATATT AACCCCCTGC AACGCCAGGT AACCGGTTAT 
CACACATGTC ATGGCAGCCA CACTTCCAAC ACTCAGTTCT ATTCCACCCA 


>NC_017304.1:2142984:2143483
AAGCCTGCGA AACCTAAGAT TTCTCCTTTT TTCAATGTAA AGCTTACATT 
TTCAAATCCA TTTCCGCTTA AATTTTCAAC CTTTAAAATA TAGTTGTCTT 
CCTCAATTTT TGAAGATTTA GGCGGGTAAA GCTCGCCAAG GTCACGCCCT 
ACCATCGCTC TTATTACATC TTCATGTGTA ATTTCCGAAA TATTCATACA 
GCAAACATAC GAACCATCTT TTAGAACTGT AACCCGGTCA CATATTTCGA 
ACACTTCTTT CATACGGTGA GATATAAACA GTATGGATAT ACCTTTCTTC 
TTGAGGTCTC TGACCACTTG GAACAGTCTT GCTGTCTCTT TGTCAGTCAG 
GGAACTGGTA GGCTCATCTA AAATTAGGAG CTTACAATTA AGTGAAATAG 
ATTTTGCTAT TTCCACAAGT TGCTGTTCAC TGACCGTTAA ATTACTAACA 
AGAGTTTTGC TGCTGAAATT GGCATCTAAA GTTTTAAGTA TCGCATCGGC 


>NC_017304.1:214298:214797
AATATCGATA ATCCTGAAGG ATATCCGGAT TTTCTGCTGC CCAACAAAGT 
TTATTACATG CAGATGTTCA CAACGCTTGC CCCATACAGG CAGAATCCCG 
CCCCTGAGGA AATGTCCGAC AAGTCTGTGA TTGTAAGCTT TACGACCCGT 
GCAGCATTTG AAATGGACGT TCCTCTTCCG AAAAATTTCA AGGTTGTAAA 
GAATGATGCT GATGTTACCA TTGATGATGA GGATAAAATT GTTGTATCGA 
ACAAAGTAGA GCTGGAATTT GACAAGGTAA ACATCAAATG GGAAAACTAT 
GTTGCAGACC CGACGGTTTC AAAAGCCGTG TATTACGATT TGTATATGAG 
TACAAGGACC GACATAAATT CTTTCACGCT TGTGGGAAGC ACTGAAAATC 
CAAAAGGCGA CGTGGTATTT GTCGGGGCAA ATGACGACAG CAGCACGATA 
AGAGCGGTTA TGGGAAATTT CTCACCCGGA ACGGATGCCT ATACACTTTT 


>NC_017304.1:2146461:2146960
ATTAACATCA ATGAGGACTT TCATAGTAAT TTCACGATTA TTGTCAATAT 
ACTCATAGGC TTTTTCCCAA TCTCTAAAAG CAAAATGCTT GCTCATCAGA 
GGGGTTAATT TTACTTTACC CGCTTCAACA AGCTCAATGG CTTCCACATA 
GTCCTCATGC CGATACATCA TTGTCGTATT CAAATCCAGT TCCTTATCGT 
TAAGAGTTGC AAGATCGACT GTTGCCATAC CTTCAAATAC TGCAACCAGA 
ACAATTATGC TTCCCTTGCG GGAATGTTTT ATGGCTTGTT CCATTGTTGT 
ATTGTTGCCC GCACAATCAT ATATAACATC TGCTTTATCA GGTCCAAAAC 
AGCGAAGCAT CGCTTCTCCG AAATCTTCTT TTTTGGTATT GACTGCAAAA 
TCAGCACCAC ACTTGAGCGC CAATTCCAAA CGATAATCGC TTACATCCGT 
AACCATTACC TTGCGGGCAC CTTTTGCTTT CAGGGTCTGA ACCAGCAAAA 


>NC_017304.1:2147785:2148284
TTACGGGACA GATCGCAAAG GGTCCTAACA GTATAAGATG AAATTTCGAA 
TTCTTTGCTT TTTGATAAAT TCTCTTCTAT TTTGCCTTTT GAATTTTTTC 
CCATGTATTT CATTTTAAGA TAACCCTTAT CACACTCCTG ACACCAATAA 
ACAATTATTT CATAATGTTC ATTTTTACCA ACGTTCGTAG GTAAAAACAA 
ATCCTTTATT TCATCAGAAC TCAAATTGTC AATATCCTGA AACTTAATTG 
TTCTGTCTAT GTCCGTAGCC AAAAACTTCA ATATGGACTT TTTCTTCATA 
TACCGTTTGC AATCATTGCA GTACTTTGCG TCACGCAAAA CAAGCCAATA 
TGCCATAACA CTTCCGAATA TAGAGCCAAG GCCATCAATA ATAAAGAATA 
TCCAATTTAC GACAGCATTT CCTTTCACTT CACCAATAGT CCGACTACGA 
TGATAGAAAG AAATAGTTCT TGATTCAACC ATTAGCTTTG TAAATGAAAT 


>NC_017304.1:215011:215510
GGTTGACAGC TTAAGCGTGG TATTTTCGTG GAACAGGGCG GAAAATGACG 
TTGTTTATGA AATAATATGC ACATCAAGAA GGGTTGAGCC CAATGAGGGC 
GATTACGACG GTTCGGAGGA CGCCATATTC CAAGGCTTTA ATGCAACATT 
CGGAAACGTA ATATTGGATC CTTCGCTTTC TGAGCTTCCG CCAAACTTTG 
AGTACAATCC CGCGAGCAGA GAATGCAGGT TTACGGTGGA TTCCTGGCTG 
TTTCCGAACA GGCTTTATTA TTTCAGCATA AGGGCAGTAA AGAGAGATGA 
CCCGACAAAT TACAGCTTGT GGGTTTCAAT ACCGGTTACC ACCATTATGA 
TAGAACAGCC GTCCATGCTT GAAGCAATCA AGGATGCCCA GCTGGGATTT 
TACTTTAGGG ACGAGGACGC CCATGCAAGG ACTGAGGATT ACAAAATATA 
TATAAAATCA CAGGATGATT TGAGATACGG CCAGGTGGCA AGGCACAGGT 


>NC_017304.1:2157435:2157934
CACTCCCTGT GCCATCATAG CATTTGCAAC TTTCAGGAAT CCTGCAATAT 
TTGCACCCAA AACAAGATTG TCTTCCTGGC CGTATTCTTT TGCTACCGCT 
CTTACATTTC TGAATATGTT AACCATAATA TCCTTCAACT TGGCGTCAAC 
TTCTTCAAAA GACCAGGAAT ACCTCATGCT GTTCTGGCAC ATTTCAAGTC 
CGGAAGTTGC AACACCGCCG GCATTTGAAG CTTTTCCTGG AGCATAAAGA 
ACGCCGTTCT TCATAAATAT ATCAATAGCT TCAGGCGTAC ACGGCATGTT 
TGCACCTTCT CCTACCGCAT AACATCCGTT TTCAACAAGA GTCTTTGCCG 
CGTTTCCGTC AAGCTCGTTC TGAGTTGCAC ACGGAAGCGC AACATCACAC 
TTGACTGACC ATATTCCTGA ACATCCTTCT GTATATTTTG CATTAGGATG 
ATATTTTACA TATTCACTGA TTCTCTTTCT TTCTACCTCT TTTATTTGCT 


>NC_017304.1:216353:216852
GTCGATACAA GCAGCAAGGA AGTTGTTGCC CTCCGGGAAA ACCCGAATGT 
CAAGGGCATA TACTACAAAT TTACCATAAA GCGTTTGCAA AGATCATCCA 
GGAGTTTGCC GGAAGGTGCC GAAACTGCCT CTCAAATAAA CAATGTCAGT 
CTGGAGGCTG TGGGGACGAG CTTTACCTAT TCACAAATCA GGGATGAAAT 
ACACAACAGA TTGTACAATA AAGAATCGGG GCTTGTCCAG GAAAAGCTGA 
ACAAACTTTT GAGCAAGGAT AACCAAAAAG GTAAGGCTAC TGACATTGAT 
GAAGCGATTT TGCAGCTTAT AGGAGAGATT GAAGAGGAGC TTTCAATTTT 
CCTGAAAAAC AGAATTGACA GCACAACCGG TTCATACTCC ATAGTAGTGG 
GCACAAGAAC AATAAGGGAC TTTGACAAGC CTATGGTGAC AAGGCTGACT 
TTTGAGGATA AGGCCGGCCT GAAAGTTCCC GGTGTGTGCT ATGAAGGGGA 


>NC_017304.1:2164342:2164841
TTTCAATTCC TGGGCCACTT TTTTACAGTC TTCAAATTCC GGCGAATATT 
TCTTGTAATC GCCAAAGGAC GACTCTTTCA CTCTTATTTT CCCAAACTCA 
GTATTCACAT GTTTTATTTC CCTTTCAAGA ACATATCTTT GGGCGGTGGT 
CTTTCTGATT CCCAAAGTGG TCGTTTCTGT CAGAATAATA TCCACAAGCT 
TCTCTTCATG CTCCTTGTCC GTAAGCACCG TCAATAAAAC TCCCGGTCTG 
TTCTTTTTCA TGTAAACGGG CGTATAGAAT ACATCCAGTG CACCGTTCTC 
AAAAAGCCTG TTCATAACAT AGCCAAGAAT CTCCGGATTC ATATCGTCAA 
TATTTGTCTC AAGCATACAA ATTTCATCAT CAATTTTTTC TTTTTCTTTA 
GCATTTCCCA AAATACACCT TAAGGCATTA AAACGCCCCG TCTGTCTTTT 
GCCTGCCCCA TATCCGACTT TTTCAATAGT CATCGGGGGC ATGGGGCCAA 


>NC_017304.1:2165397:2165896
TTCCGACATC AATTCCCAAA TCCAGCAGGG CACCCAGAAT CATATCACCG 
CTGGCACCCG CAAAACAGTC AAAATACAGT ATTCTCATAT CCTTTTCCTT 
CCCTAAAGTT TATTTATCAT ACTTGCCAAA AATCCCGCCC CAAAGCCGTT 
ATCGATATTT ACCACACCGA TTCCGGCCGC ACAGCTGTTC AGCATTGTCA 
AAAGAGCGGA AAGTCCTCCG AAATTAGCAC CATACCCCAC ACTGGTGGGA 
ACAGCTATCA CGGGTTTGTC CACAAGGCCG CTGACCACAC TTGCCAGGGC 
TCCCTCCATT CCCGCCACCA CTATAAGTAC ATTTGCGGCG CGGATTACGT 
CCAACCGTGC AAAAAGCCTG TGAATGCCTG CCACACCGAC ATCATAAACC 
CGCTCAACAC TGTTTCCCAT TATTTCACAT GTAACCGCAG CCTCCTCGGC 
TACCGGGATA TCCGCCGTTC CTGCCGTTAC GACTGCAATC ATCTTGTCAA 


>NC_017304.1:2170370:2170869
CGACACACTT GAAAGATAAG AATTTATAAA TCCATCCAAT TCCCCGTCCA 
TAACGGCATC CACATTTATT TCTTCATAAT TGGTTCTGTG GTCTTTCACA 
AGGGTATACG GGCAAAACAC ATAGGACCTT ATTTGGCTTC CCCATGCTAT 
TTCCAACTGT ATACCTTTCA AGTCCTCTAT CTTTTCCTTG TTTTCGCGCT 
CTTTCAGCTC CATAAGCTTT GCCTTAAGCA TTTTCATGGC AGTATCTTTG 
TTCTGGAACT GAGAGCGTTC GCTCTGACAT GAAACCACTA TACCCGTGGG 
TATATGGGTA ATTCTTACGG CCGATTCGGT TTTATTTATA TGCTGACCCC 
CGGCACCGCT GGAACGGTAA GTGTCAATGC GAAGGTCATC CGGGTTTATG 
TGTACTTCAA TATCATCATT CAGCTCCGGC ATAACATCCA GTGAAGCAAA 
GGAAGTATGC CTTCTTCCCG AAGCATCAAA GGGAGAAATT CTGACAAGCC 


>NC_017304.1:2200034:2200533
TTTACCTCAA CAACGCACAT ACGGCAGGCA CCTACTTCAT TTATATCCTT 
GAGGAAGCAA AGAGTAGGTA TGTCTATGTT AGCCTGTTTT GCAGCTTCCA 
ACACGGTATA ATTGGCAGGT ACCTGTATCT TGCAATTATC TATAGTAACA 
TTTACCATTT GCATCTTTTC ACATCCCCTT CCATTAGGCT TTTTTGGAAA 
TGGCCTTGAA CGGACATTTC TCCATACAAA CGCCACATTT GATACATTTG 
TTCTGATCTA TAACGTACGG AACCTTCTTT TCTCCGCTTA TTGCTTTTAC 
AGGACATTGT CTTGCGCATA TTCCGCAGCT CTTACATTTC TCAGCATCTA 
TTTCATAATG CATCAACGCC TTGCAAACCC CTGCGGCACA CTTCTTATCC 
CTTACGTGCT CAATATATTC ATGCCTGAAG TATCTTAAAG TACTGAGAAT 
AGGATTCGGA GCTGTCTGAC CCAGTCCGCA CAAAGCCGAT GCCTTTATAT 


>NC_017304.1:2201738:2202237
TCTTTTTACA ATTCTTCCTT TTACCAGATG CTCCTCAACT ATCTCTTTCA 
CATCTTCAAC TTTGACCATT GTATACATTG CACCTTCAGG ATAAACCACC 
ATAATCGGGC CTTCGGCGCA AAGTCCAAAG CATCCGGTTC TTACAACTTT 
TACTTCATTC TGTATACCGT TTCTGGCAAT TTGTTCTTCC AATTCAGTGA 
TTATCTTATT GGAGTTTGAT GAAGTACAGC CTGTACCTCC ACAAACCAGA 
ACATGTGCTC TATATAATTG CATTTATAAC CCTCCTTAAC AAAAATCGAA 
ACTAACTATT TGTCCGCCTC TGCGATGGTA TACTCAGTAC ATACCCTTCC 
ATTGACTATG TGCTCAGCAA CAACACGGGC AACCTTTTCA GGAGTCATTT 
TTACATATGT TACCTTGCTG CCGTCCTTGT CAATTACCTC AACAATAGGT 
TCAAGTTTAC ACATTCCGAT ACATCCTGTC ATAGTAACCG CTACATTGGT 


>NC_017304.1:2203158:2203657
CGGATCCTTT TACATAACAT GCAGTACCCA TGCAAACCTG GATTTTATAT 
TTTCCTTTTG GATTCAAGGA AAACTGGGTA TAGAATGTTA CAACACCGTA 
AACTTCAGCC AAAGGTATGT TAAGCCCTTC AGCAATTTTT TTCTGAACCT 
CCAGAGGCAA ATAACCATAT ACTTCCTGTG CTTCATGAAG AACAGGAACA 
AGCGCTCCTT TTGTGTTTTT GTATTTTTCG ATTATTTCGT TAAGTTTTTG 
TTCTCTGGAG TCTACTCCGC CGCAACAGCA GCAACCATTT GCGCTCATTT 
CTTTAATAAC CCCCTAACCA GACGTTTGAT TTCACTTTCA AAACGCATGT 
TAACAATTTA ACAATATCGC CTTAATTATA TCAAATATTT ATACATTATT 
CAATACATTT TAGTATTACT TTTAATGTTC TGATGACAGT TTCAAATGCT 
TTTATCATCA AGATTTCCGG GAAATCCAAG AGGTCAGAAC GGCACCGTTG 


>NC_017304.1:2210847:2211346
GCCGCGGTGA ATACTTTTGA GCCAGTTGTT CCATCTGCCT GACTGCCTCG 
TTTGTATCAA TAACATTTGG CTCCAAAAAT TTTGAATATC CTGTGATTGT 
AAACTGAAAA TACAAATTGT ACAGCGATAA ATATTTCGGG TCTTTGAGTA 
CATTGGCAAA GGACTTGGAC CACAGGCAAA TTGAATGCAC CTTTTCACAA 
GATAAATCCA CCATGTAAGT GGATTTATTG TAAGGATTTT TTACCACTGC 
ATATTTATTT TTCAGGCATT CCTGAAGCCA GTCATAATAA AAGGCGGGAA 
TGTCCGTTCT TCTGCTGCAG CTTATTATCT CAAGCACCTG ATTTTAAAGT 
CCCCTATAAG TAATTTTTTG TTTATATACA ATAATATCAA ATAAACCTCA 
TCTATTTTTG ATTATATAAC ACCTTTTACC TAGCAATCAA CTTATTATTA 
TCTTTGAAAA TTTTGAAAAA TAAAAAGAGT TTTCATTTTT CTTTTCTTAT 


>NC_017304.1:2213243:2213742
TTCCGAAGGA GAAGTTGACC CTGAATCGGA CAAGTTTACT GGATTTGTGT 
TTAAAATCCA GGCGAACATG AATCCCGCCC ACAGGGACAG AATAGCCTTC 
ATCAGAATCT GTTCCGGACG ATTTACCCGC GGGATGACAG TTTACCACGT 
TCAACAGGGA AAAGAAGTGC GTCTTTCCCA GCCACAACAG TTTATGGCGC 
AGGAACGCAC CATTGTTGAG GAAGCTTATG CCGGAGATAT AATAGGTGTG 
TTCGATCCCG GTATATTCCA CATCGGAGAC ACTTTAAGCG AAGGCAACAG 
CAATCTTAGA TTTGAAGGAA TCCCAATATT CCCGGCCGAA CATTTCGCCA 
AAGTTACTCC GGTAGACACC ATGAAACGTA AGCAATTTAT AAAAGGTATC 
AACCAGCTCT CTGAGGAAGG TACAATACAG GTTTTCAAAC AAATTGACAT 
AGGGTTTGAG TCCATTATCG TCGGAGTTGT CGGAATTCTG CAGCTTGAGG 


>NC_017304.1:2214824:2215323
AAGGAATATA GTTCTTGATT CATCGTCATC CTTGTTAATA AGAGTTCCAC 
TTGCAGTTAT TGAAGCAGTA GCAGAAGAAC TTATTTCCGG CACCTCAAGC 
AAATTCACCT TGACTTTGTA TTGAATCTTG CCTGAAGAGT TTGCTTTAAG 
CGATTCAATT TTCCATTCAA TGTCATTTCC ATTTTGAGTA CCTCCGGCTA 
TATCCTCAAC AGTTGTGTTT GCCGGTATTC CTGCTTTCAC AATAACGTTG 
TTTGCCTGAA CATTGGTTTT GTTTTTGTAT GTAATATTGA AAGTAATTAC 
TTCACCTTCT TCATATTTTG ATTTATCCGC ACTTATAAAC ACGGACAAAT 
CCACAGGACT GCCTCCTGCG CCTGGAATAT TGGGTTCGGG CTGCAGTATT 
TCATCGTCTT TTTTCCCGTC GTTGCCATTT CCGTCATTAT TTCCGCCACC 
ACTGTTACTT CCGCTTCCAC CGCTACTACC GCTTCCGCCT GTGCCACCGC 


>NC_017304.1:22189:22688
AACAGGATAA GTGATGAGAA ACTTACCATT CACAGCAATA TTTATGAACC 
GGATTATGTT GTGGTTGTAG ATGACACTCT TTTGACATCC GTTGATGTTA 
CAGCAGGTTT GAAAGAGGAT GGAGCTATTA TCGTCAACAC TCCAAAAACT 
CCTGACGAAA TAAGACCTCT TTTAAAAGGC TACAAGGGAA AGGTTTGCAC 
AATTGACGCA AGAAAAATTT CCATTGAAAC TTTGGGAAAA TACTTCCCGA 
ACACCCCAAT GCTTGGTGCT GTTGTAAAGG TTAGCAAGAT AATGGACGAA 
GAAGAATTCC TCAAGGATAT GGTTGAGTCA TTCAAGCACA AGTTTGCGAA 
CAAGCCTGAA GTTGTTGAAG GCAATATCAA GGCCCTGGAG AGGTCAATGC 
AGGAGGTGAA AGGATTATGA GTAAAGAATT GAGAGATGTA AAACCTGATG 
TTACCTGGAA AGAGATAACA TCCGGTGGAG TGATAGATTC CCCTGGAAAC 


>NC_017304.1:2220652:2221151
TTTCCTTCTT TTTCTTCTCT TCTTCAACCA CTTTTTGCGG GGCTTTTGAA 
ACAAACCCTT CGTTTGCCAG TTTGCTGTTT ACCCTGTCCA ATTCTTTCTG 
AAGATTGGAA AGTTCCTTCT CAAGTCTTTC AATTTCCTTC TCAATATCAA 
TAAGGTCTTC CAAAGGAAGG AATATTTCAA CCCCTGCCAA TATCGCAGCT 
ACGGCATTGG AAGGTATTCC TGACTTGTCA GGCTGGATAA CAACTTCCGA 
ACATGAAGCA AGTCTTTCAA AGAATACCGT TCCTTCTTTC AATATATCCT 
GTTCGCTGCC GCCGGGCGCG ACAAATATGG CTTTTGCCTT TCTGGAATGA 
GGAACATTCA TCTCCGCCCG TATATTTCTA ATGCTCTTTA TAGCATCCAT 
GATAAGGCTC ATCTTCTTTT CTTCCTCAGG GAAATTATAG TCTTCCCTGT 
AAACCGGCCA TTTTGAAATC ATGATGCTTT CATCATCCAC TACCAGGTGA 


>NC_017304.1:2222254:2222753
GTTCTTCCAA ATCCTTTACA ATCTGCTTTC TGGCTTCATA TCTGTCCATA 
CCTTGATACT TGCCTGCAAG TTCGTTCATT GTTGCATCAT CATTCATAAC 
CCTTATCTGC GGAAGATTGT GCCTAAGCCC CACTTCAAAG TCATTGGGGT 
CATGAGCAGG AGTTATTTTA ACAACTCCCG TTCCGAAATC CTTTTCAACA 
TACTCGTCGG CTATAACCGG TATCTCTCTG TTCATAAGAG GAAGAACAAC 
TGTTTTGCCG ATAAGATGCT TATATCTTTC ATCCTCAGGA TGTACGGCAA 
CGGCAGTATC ACCCAGCATG GTTTCAGGTC TTGTGGTAGC AACAACCACA 
AATTCATCGC TGTCTTTGAC AGGATATTTT ATATGCCAGA AATGACCTGC 
TTTTTCTTCG TATTCAACTT CCGCATCGGA TATGGAAGTG TTGCACTTCG 
GACACCAGTT TATAATTCTT TCGCCCCTGT ATATAAGGCC CTTTTTGTAA 


>NC_017304.1:2224331:2224830
GAGGAAAAGA TCGGACAGAT TTTCATTGTT GCCTTTAGAA AAGGCAAATC 
TTCACGCCCG TTAAAAGTAT TGGACAATTC TACAAAACTG AAGATTCAGA 
ACTTTAATCC CGGTGGTATA ATACTTTTCA GCGAAAACAT AGACACCATA 
CCGCAGACAC AAAAACTCAT TCGTGATATG CAAGAGGCAA GCAAAATTCC 
CATGTTCATC GCTGTTGACG AAGAAGGCGG GCGAATAGCA AGAATCGGAA 
ACAATCCGAA AATGCATTCC ACAAAAATAC CCTCCGCCCA GACAATAGGA 
CTTGCCGATG ACCCCGAACT TGCGTATGAG GCAGGCAGGA TACTGGGTGC 
GGAGCTGTCT GCCCTTGGCT TTAACATGAA TTTCGCACCG GTGGCCGATG 
TAAATACAAA TCCGGACAAT CCTGTTATCG GAGACAGATC TTTTGGTTCC 
GACCCCTATA AAGTCGGCTT AATGGTACAG GCGATGTCCA AAGGTATGCA 


>NC_017304.1:2228421:2228920
CCACGGAATA TATATCCTTC CTTTTCTTGT ATGCCTCGAG ATGAAGTTTT 
ATTTCAGACG AAGGCTTGTA CATCCCTTCC AGTATATTTC CGTTCATATC 
AGTTTTCACA ATCATGTCTT CCTTTAAAAA ACCTTTGCAT ATACCGCTGG 
GTGTAATGTA AACATTGTTG CCGTCCCGAA CGGAAAGGTT TCCGGCAAAA 
GCGTTTACCA TACCTTTCTC ATACATTAAC TTTGCTACTT TCACTATTTG 
TTCTCTAATA GCATCCGACA TATTTTTTCC CCCTAAAAAC TTGTATCAAA 
TAGAATTTTA ACATTTTATT CGCGGAACAT ACAACTCTGT TTCGGTCTCT 
CCACTAATTT TATTTATCGG CTTTTTAAGC ATATTATTAT AGTCCAAGCA 
TCATTATTCA TATAATTTAG CAGTCAGCAT AATATATGGT GATGTATTTG 
AAAAAGAGAA CAGCTTTTTT GCTCACATTT TTAATATTTA TATTTATATT 


>NC_017304.1:2232925:2233424
TCTTCTTATA AAATCATATA AGCGGCTTTT TATAACTACA AAAGAATAGG 
TATAGAAATT GCCGTTTTTA TCGGCATCAT ATCTGTCAAT GGCTTCATTA 
AAAGCTGCAA GTCCAATGCT GAATTCCTCA CTGTTTCTGT CATCCACAAC 
TATCCCAAGT ATATTTGAAA TCGTTCTTAT AATATACGGA ACATTGTCTT 
TAATAAATTC TTCCTTAAGT TTTGTGTCCC CGCTTTGAAT CTTTTTAAGA 
ACAAGTGCTG TAGAACCAGT GTCATTCTTC TTTTTATTTA CAAACAACCC 
ATGCAAGCCT GTTCACTCCT TCAATACTTG TACGCACCAA ATGATTTTTT 
TGAGGGGTTC ATATCCAAAC ATTCAGAAAG AATATTTTTG TGTTGTTATG 
TAAATCTTGT CGGTTACAAT ATGTATGAGA TAAGAAAAAA CAATACGGCA 
GGATACTATA GAGGTCAAAA CTTTATGGAT GTGCAGTTAC AGCGAATCAA 


>NC_017304.1:2242620:2243119
GTCCCTCCGC ATATATTGTG TCAAAAGCAA GGGATGATTT GCCTGATCCG 
CTCAGTCCGG TGATAACAAC AAACTTGTCC CTGGGAATCT TGACATCTAT 
GTTTTTCAAA TTGTGCTCTC TGGCACCCTT TACAACAATA TAATCCTTTT 
TCATACAAAC ACCTGCTCTA TTTTAAATTT AATTGGAATT TCACCATCAC 
TTTTTTTATA AACAGCTATT ATTATATCAA ATATATTTCC GTTTTCAAAC 
ATTTGTTCGA ACTTTTTTAA TAAATATTTA TCCATTTTTG AAGAGATGTA 
AACAGCCATG TCAACACACT TACAATTATG CAACCAAGAC GCTTTTGTGA 
ACAAATGTAA ATTAATTTCC AGATTTTTTA TGTTTTGTAC TAGGAAAGGA 
TTCCATTTTG TATTATAATA TAATTATTGA AATATGAATT TGTATTTTTA 
TCCTGCGTAT TTGCCGATAT ATCAGCATTC CGTCAATGTT GTTTATGGAA 


>NC_017304.1:2243545:2244044
CTGCAGGATC ATTGATGACC TTCCTGCTTA CCTGCGCCGG TAACAACATT 
CTCAATTCAA TCACAGAAAA AACAGCCAGC CATGTGCACA ATTTCGCAAG 
TTCCACCTGG GTATCCCCAG ACAGTGCAAA ATTGTCAAGC CTCGTCAAAG 
AAAGTATGCC GGCAAAAACC GAAGGAGCCC TGGCTTCTGT TTCAGCTGTG 
AATACCGCGA ACATTTCCTT TGCTGAAATT AAAAAAAGCA TAGAAAGCAA 
AAATACTTCA AAAACCCAAA GCACACCTGT TTCGAGGTCG AAACTGACCG 
CCAAATCAAA TTCTGCAACT GAGGCAAAGT CTGCCCAAAC CCAAGTCAAA 
CGCACAAAGG TGGAAATTGC GGACATCATG CCCCAGTGCA AAAGGATAAT 
CAATATGACG GCTACGGCAT ATGACCTCTC ATATAAAAGC TGCGGCAAAA 
CCCGTGAACA TCCTGCGTAT GGAATTACAG CCTCCGGAAC ACGCGCCACA 


>NC_017304.1:2243810:2244309
CCAAAGCACA CCTGTTTCGA GGTCGAAACT GACCGCCAAA TCAAATTCTG 
CAACTGAGGC AAAGTCTGCC CAAACCCAAG TCAAACGCAC AAAGGTGGAA 
ATTGCGGACA TCATGCCCCA GTGCAAAAGG ATAATCAATA TGACGGCTAC 
GGCATATGAC CTCTCATATA AAAGCTGCGG CAAAACCCGT GAACATCCTG 
CGTATGGAAT TACAGCCTCC GGAACACGCG CCACAGTCGG AAGAACGGTT 
GCCGTGGATC CGTCCGTCAT TCCTCTCGGA ACCAGGGTGT ACATATCTTT 
TCCCGTGGCA TACAGCCATC TTGACGGAAT ATACATAGCC GAAGATACCG 
GAAGCCTAAT CAAGGGCAAT AAAATAGATA TTTTCTTTGG CGAAGACAAA 
CCGGGCGAAA CGGTAATATA CAACAAAGCC ATGAAATTTG GATTGCAGGA 
AGTAGTGGTA TACGTGCTGG ACTAATTGAA ACTAACATTT TGTTTTTTCT 


>NC_017304.1:2246119:2246618
GGGTTTCTGA ACCCTTTCAA TAACATTGGC CATGGTAAAT GTTTTACCGG 
AACCGGTCAC ACCCAAAAGA GTCTGACCCC TGTATCCCCT GTTAATGCCT 
TCCACAAGTT TATCTATAGC CTCCGGTTGA TCTCCGCAGG GTTTGTAATC 
AGACACCAGT TTAAATTTAT GCATAAAAAC ATGCACCTCT ATTCTGCCGG 
TAAGGTTGCT TCATTTTATT ATACCACAGT TGCATATGTA TTCAAACATA 
TGTTTGGAAA AAGTAAAAGA AACCACAAAA ATATTTTGTG GTTCCTTTGC 
TCTCAAATTT CTTTGTTTTT TGTTCTCAAA ATTTTATTAT TCGATTTTAA 
ACAATCCCAA AAGCCGCGGT ATCAAAGCCT GTGAATTGTA ATTCATCGGC 
GGAATGTCAG GAAAAAACAG TACTAGCCTT ACAATCCACA CAAGAACAAA 
TACCGCCAGC ACACAACACC ATAAAATATT ATTTCTGTAC AGGCGTCCCA 


>NC_017304.1:2247700:2248199
CCTTGCCGTT CTCAAAGCCA AATATCATAT ATCCTTTGTA GTCGTCCGTC 
GCAACCATAT GAATAATCTC TTCACCCTCT TCAAGGCTTA AAACATTTGA 
AAGAAATTCC CCAAGGCTGC TTGCTTTACA GTCTTCAATT TCATATATCT 
TCATTTTATA TACATTTTGC CTGTTTGAAA ACAACAGAAG ATCCGCTTTG 
TTGTGAGTCT CCAGCTCCTG CACTATAAAG TCTCCCTCTT TGAGCTTGTG 
TTCGGGGCTG GTTCTCAATG AAGTCAGAGG AATCTTCTTC AAATAGTTCT 
GTTTTGTGAG GAACAGCTTC AAATTGTAGT CCTCTATCAA ATGTTCATGA 
GTTATCTCTT CAATATGCTC CTCCATAACA ATCTCAGTAC GTCTGGGCTG 
TCCGTATTTC TTCGCAATCT CCTCCAGTTG CTTTATGATA AGCTTTTTTA 
TTTTCTTCTC GCTGCCGTAT AATTCATTAA GCTCCGCAAT TTCCTTTTTC 


>NC_017304.1:2250991:2251490
ATATTCAAGA GGTATGTTTA TATCCGTAAA AACTTCCAAA TCCGGTCTCC 
ATTTAATAAT GGTTCCCGTG CTTTCATAGT CCCATTTCTG CTTTTTCAGG 
CCGCCAACAT TTTCACCTTT TTCAAAATGC AAATCATACC TCATGCCGTC 
TCTGAAAACC GTGACATCCA TATACTCAGA GCTGTACTGG GTTGCACAGC 
TTCCCAGACC GTTCAGCCCA AGGCTGAATT CATAGTTTTC TCCGGAATTG 
TTCTTGTACT TTCCACCTGC ATAGAGTTCA CAAAATACCA GTTCCCAGTT 
GTAACGCTTT TCATTTTCAT TATAATCCAG CGGTATTCCC CGCCCATAGT 
CTTTTACCAT GATAGAACGG TCTTTGAACC TGGTAACTTC AATCACCTTG 
CCAAAACCTT CCCTTGCCTC GTCTATCGAG TTGGAGAGTA TTTCAAAAAA 
CGAATGCTGG CAGCCTTCAA TACCGTCAGA ACCAAAGATA ACCGCCGGAC 


>NC_017304.1:2251394:2251893
AAACCTTCCC TTGCCTCGTC TATCGAGTTG GAGAGTATTT CAAAAAACGA 
ATGCTGGCAG CCTTCAATAC CGTCAGAACC AAAGATAACC GCCGGACGCA 
GTCTCACTCT TTCTGCACCC TTAAGAGATT TTATACTGGT GTTTCCATAT 
CTTTCAGCCT TATTCTGCTT TTCTTTTGAC ATAGCCTCTC TGTCACTCCC 
ATTATTTTTG TAATTACCGA TGTGCCTTAT GATTCAGCAT ACAACAAAAC 
TTATGTTCGT GTCAATATTC GCCCTTTTTA GAAACATTCC TTCTTATAAA 
ACACCTAAAA AGGCTAAATA CCATGGAAAA ATATAATTTC AATTTTTTTG 
TTGATTTTTG CTAAATTATG CGGTATAATT ATATTGTTGA CTAATTTTAT 
TATTCACACT TCATTTAACA CATTTTCTTT TTTATCCATC AGATTTCCAA 
GGTCATATTT GTTCAAATTC CAATATAATA TTTTGTAATA GCTTGAAATA 


>NC_017304.1:2256116:2256615
CGTTTCAATA AATATCGGCC ATGTGAGAGC AAAGACACTC ATCTTTTTTA 
TTGACGCCGT TTCTTTTTGC ATTTTCTATT CCCCATCAGA AAATTATTTC 
ACATACAACC AATTCTACGC CGGGATGTGT TTTATGTCAA CTGTATAAAA 
TTCTTTTTTT ACAGTCTTTG TTTTTTAATA TTTCCCAAAA TCTTCATTGT 
CAAGATCTAT GTTAAAATCC GTTCGTAAAG TTTTTTTACC TTTCTTATTG 
TTCTCCTTTT TCTCCATTAC ATCTTCCATA TACTTTATAA CCTCAGGGTC 
TGTTTCCCCA TATCCCGGCA GACTTGTGTT CGGTTTAAGT CTGAACTTTT 
TTACCATTTC TTTTAATACT TCAGCCTGGC TTGACAATTC CTCACTTGCA 
GCAGCACTTT GTTCAGCCGT GGCCGAATTA GTCTGGATAA CCTGGGAAAC 
CTGGGAAACA CCCTGATTTA TCTGTGCAAT GCCGGTAGCC TGCTCATTTG 


>NC_017304.1:2259774:2260273
TTTGGGAGTA ATATCTACAA TATGTATCCA AACAAGCCTC GTAATCAGGG 
TCATTAAAAC CACAATCAGT ATCCTTGCAT ACTCCTTATT CAACATACGC 
AAATTTAAAA CTTTTTCAAA GAGCAGTAGC ACTCCGTAAC CTACAACTGC 
CGCCACCGTG AAAAACAACA CATCCAAAGA CTTATTCAGC AAAACATTCC 
CGGACACCCG AACCAAACCG GAATTTAACA TAAACAGCAG AATTAAAAGA 
ACATACGCAC ATGCTCCTGT AACAACCAGT TTGTTCAATG TCCATCTAAA 
AGTATTTTTC AAAGCCCTCT CTCCTTAAAG CCAAAATTGT ATCATTTAAT 
CATGCATTCA ATACCCAAGA TTAATACAAG ATTAATACAA GATTAATATA 
ACAGAAAAGA CATACTGCAA TTCTTTCAAC TAGAAGGTTA CTATATGTTT 
TTTGCAATAT CAAGTGGAAA ATAAAATTTA TTTTTATCCG GGAAAATTTT 


>NC_017304.1:2268011:2268510
AAACAAGCCC ATCTTCCTCT CCATAGGCTA TTCCACCTGC CACTGGTGCC 
ATGTGATGGA GAGTGAATCC TTTGAAGATG AAGAAGTTGC CGAAATTCTA 
AACAAAAACT TTGTTTCCAT CAAAGTGGAC AGAGAAGAAC GCCCGGATAT 
AGACAGCATA TACATGACTG CCTGTCAGGC ACTGACGGGA CATGGGGGCT 
GGCCGCTGAC AATCATTATG ACTCCCGACA AAAAGCCTTT CTTTGCCGGA 
ACATACTTTC CCAAAAAAGA CCGTATGGGA ATGCCCGGAC TTATATCCAT 
CCTCAAGAGC GTACACAACA CCTGGGTAAA TGAAAAAGAT TCACTTGCCA 
AATACAGCTC CAAGGTAGTC AGTGTAATCA GCGAATCAAT TGATGATGAC 
TATTACTATT CTGTCGATGA AATTACAGAA GACATATTTG AAGATGCCTT 
TTCGCAGTTC AAATATGACT TTGACAACAT TTACGGAGGA TTTGGGAACG 


>NC_017304.1:2273139:2273638
TCATTTTTGC AAAAGCTTCT TTGGCGACAC CGCCTGTAAC GGTCTTTGCC 
GTAAGGTAAA AAATTTTTGA GGCATGTCCC TCCCCTATTG CCTTGACTGC 
CGGAAACAGG GTTGAAATGG TCTTTCCAAT ACCTGTGGGC GCCTTCACAT 
AAAGTTTTTT ACCCTCCGTA ACGGTCTTGT AAACAGCCAC AGCAAGTTTT 
CTCTGACCTT TTCTGTATTT CTCAAAAGGA AACTCAAGAA CTTTAATCGA 
ACAGTCCCTT TTAACCTGCC AGTCACAGGC AAGCTTTGCC CATACATAAT 
ATTTTTCAAC AAGTTCCTCG AAAAACCGGC TAAGCTCTGC AAAATCGAAT 
TCACTGACCA GGTATTTTAT CTCTTCTGTT TCCAAATGGC AATAGGTAAG 
CCTTATCTTT ATTTTCTCCA AATTTTCATT TAACGCATGG ATATATGCGT 
AGCATTTGGC CTGTGTCCAG TGCAGGGGAT TGTAGAATTC ATCTATCAAC 


>NC_017304.1:2284645:2285144
TAAAGCCATT TCCTTCATGG GTGATGTCAT TGTAAGGAGT TATGGTATCC 
TTAAGTCCTC CGGTCTCCCG GACTATGGGG ATTGTACCGT ATCTTAGGCT 
GAACATTTGG CTTAGTCCGC AAGGCTCAAA AAGGGACGGC ATCAAAAACA 
TATCCGCACC TGCATATATT CTTTGAGCCA AAACAGCATC ATATTTCAGG 
TTTACAGAAA TTTTACCCGG ATACTTTTCC TGATAATACC TGAACATTTG 
TTCATACCTA TATTCCCCTG CCCCAAGCAG CACAAACTGA ATATCCATTT 
TTAAAATTTC ATCCATTACA TAGTCAATCA AATCAAACCC TTTTTGGGCA 
ACCAGCCTGG ATATGATCCC TATCAGAGGA ATATCAATTC TTTCCTGAAG 
CCCCAGACTC TTTTGAAGCA TCTGCTTGTT CGTAAGTTTC CCTTCAAGGT 
TGTCAACCGA GTAGTTGGCA AAGATTCTGT TATCAACGGC CGGGTCATTT 


>NC_017304.1:229685:230184
ACGGAGTGGT AAGGCAGGGC TATCTTGAAC AGTCAAATGT TAATTCCATT 
AATGAAATGA TTAATATGAT TACAATAATG CGTTCTTATG AGGCAAATCA 
AAAAATCCTT CAGGCCCAGG ACGGAACGCT TGAAAAAGCG GTAAACGAAA 
TAGGAGTTGT AAGATAGGAG GATAACCATT ATGATGAGAG CACTGTGGAC 
CGCGGGGTCG GGAATGACGG CTCAGCAGCT GAATGTTGAC GTTATAGCAA 
ACAATCTTTC GAATGTTAAC ACCACCGCAT ACAAAAAAGA AAGACTGGAA 
TTTAAGGATA TGCTCTATGA CACCTTGAAC AGGGCATATA TCCTTGACGG 
AGAAGGAAGA CCGGTAAATT TGCAGGTGGG ATATGGAACG GTTCCCATGG 
CCACACTGAA AAACTTCCAG AGCGGAAACT TTGAGAAGAC CGACAATCCT 
CTTGATCTTG CCATAGACGG CGATGGCTTT TTCATGGTGC TCGGTCCAAG 


>NC_017304.1:2297044:2297543
CCTCCTGCCA GCATAACCAA AATCATGACT CTCTTACTCG GCTTCGAGGC 
TTTGGAAAAA GGATTGGTAA AATGGGACGA TGAAGTAATA ATCTCGGAAA 
AGGCCTGGAG AATGGAAGGC TCCAAAATGT TCCTGCTTGT AGGAGACAAA 
GCTAAATTTG GCGAGATAAT GACCGGTATA TCCGTTGTCT CAGCCAATGA 
CGGATGTGTT GCCCTTGCAG AACATCTATA TGGAAGTGAA GAAGCCTTTG 
TTCAGGTTAT GAACACTCGT GCAAAGGAGC TTGGGCTTAC AAACACAAAC 
TTTGCAAACT CCAACGGTTT GCCGGCGGAA GGCCATGTTA TGAGCGCAAG 
AGATATTTCC ACATTGGCAC GTTACTTAAT ACAGAATTAT CCCAAAATTC 
TTGAGCTGGA ATCCACAACA GAGTATACCT ACAACAATAT AAGGCAGTTT 
AACCGCAATC CTCTTCTAGG AGTTTTTCCC GGGGCTGACG GCTTAAAAAC 


>NC_017304.1:2305229:2305728
ATCAGAACCT CCGAAACCAA AGAGCTTCAA CCCAGAATCA AGCTGATAAA 
TACCGGAAAT ACGCCAATAA CGCTCTCTGA GGTAAAAATC AGGTATTATT 
ATACAAAGGA TCAAGTAATC AATGAGATTT ACACATGCGA CTGGTCAAAC 
ATTACTTCAT CCAAAATAAC AGGAACTGTG GTTCAAATGT CAAACCCAAA 
ACCTAATGCC GACAGCTACG TTGAAATAGG TTTCACTAAC AGTGCCGGTG 
TTCTAAATCC CGGTGAGTAC GTTGAAATAA TCAGCAGAAT CGGAAACAGT 
TATGCTTTAA GTCTGGCAAC TCCGCCTTAT TCAGAATGGA ATTATATGTA 
CGACCAAAAT TCCGACTACT CCTTCAACAA CAGTTCTTCA GATTTTGTAG 
TCTGGGACAA GATTACAGTG TATATATCAG GAACTCTATA TTGGGGAATT 
GAACCTTAAA AATAAAAACA AACAGGAGCT GCCCGTTAAT TTGATTAACC 


>NC_017304.1:2313599:2314098
ATAGTTCTTA TCATCCGAAA TATAGCCCAG CGATTCTGCC TTTTCAAGAA 
CCATCACAAG AGCAGACTTC AGGTCTTTCT CTTTCAGTTC AAGGCCATCC 
AATACTTCTG ACGCATCTTG ATTTATTGCG GATGTGACGA TAACTTTATG 
TTTACTGTTT ATCGTAAACT CAACGCTTGG ATTAACATCA ACGCTGACAT 
AAGCATATTC ACTGCCTGAA CTATTGTTCA GCATCACATT CCGACCAAAC 
AGGAATATCA GCACAAAAGC GGCCGCAATC GATGCTATTC TGGAGAAGTT 
TTTGATGTTG CTTATACGTG AGAAATTCTT TATTTCGTTT TTCTTACTGT 
TTGACACCCG TGAGAAGTTC ATCACCCGTG AAAAGTCCAC TACACGGGAA 
AAGTTCTCCA CTTTTGACTC CTGCGGTGAG TCCTGTGAAG TCTCTTTGGT 
TGCCGCTACG CGTGAGAAAT TTTTTATGTC GTCAACGCGG GAAAATTCCT 


>NC_017304.1:2317680:2318179
CTGAAAGAAG GAGCCCTTCC CACAGTCAAA TGTATATCAG AAGCTTTATT 
ATCAACACCC ATTTTTAAAA TTTCCTTCAA CTCCATCAAA GCGATCATCT 
CCCAAACAAG TATGTTGCGT AGTCCGACGA CTTGCTGCTA ATATATTTTC 
GTCATAAAAC ACAAAGTTTT TTAATCCGTA CTTTTTCCAA ACCCCAAAGC 
TTATGCAATC ATTCCCTGTC GGTCAAAGGT ATCGTTACAT AAAACGCAGA 
ACCTTCGTTT TCCTTTGACT CCACCCACAA TTCCCCTCCG AACTTGCCCT 
TTATTGTGGA ATAGGACAAT AACAGGCTCA GTCCCGTTCC ATTTTTACCT 
TTTGTGGTTA CCATTCGCCT AAACAGCCTG TCTCTTATTT CATTGGGTAT 
GCCTTTCCCA TAATCTCTGA CAATACATTT GACCATATTT TCTTCTTTCA 
ATATATGGAG ATCAACAATG TTACTGGCAT TATCCATTCC TTCATAAGAC 


>NC_017304.1:2325135:2325634
ACCAAATCCA TTCCTTCAAA GGATACATGG ACCTCAAGGC CTTCTATTCC 
TTCATAGGTA AAAAAGTCAA CAATCCTTCC TGCAAAATTC AGTTTGTTGC 
CGATTATATC ACTCCGTTCC TCCAGATCAA TAAAAGTATC CGCAAGAATT 
TTAAGTTCGG GGTCGCTTGA GGATGTCCTG TAAACATCAT TTTCCAGAAC 
GTCCGCAATA ATATGATACT TTCCTGCACT TATATCCCCT TTTATATCGA 
ACACGGCTTC AAAGTTGCCG TTTGTGACAT AGGCTTTCGC ATAAGAAATA 
CACGGCTCGC TCTTGTATTG TTTCAAATAG ACAAGAACCG TCATGTTGTC 
TATGGGATTG CCTGATGAAT CCGTAACAGT TCCTCTTACC GTAACGGTTT 
CTCCCCTTTT TGTCGTACCG TCGGCAAAAG TAATTTGGGT TATTGTTTCT 
TTCGGCGGAC GGTAAAAAAC ATCATAGGGG AAAACGTCCA TCGGAACCCA 


>NC_017304.1:2332694:2333193
TTTTAATTCT ATCAGGTATT CATCCTCAAA CTCTTTCTTC TCAATCAGTT 
CAATCATTTT ATAAAATACC TTTATCTCAT TCTTGTACCT GCTTACCGGA 
CCTAAAATAC TGCTTACCCT GCCATGCAAC ACAATATTTA TGACAGCCTG 
CACACCAAGA AGAAAGAAAG GTATGTACAG CGAAACCGAA GAATCAAGCC 
AGCATATAAC CAGAAAAACT ATTGTAAGCT CCGGAAGAAT ATAAAACAAC 
TGTTCTGCAA GCTTGTTACG AAAAAGTTTG GTGCCGTCCT CACAAAAGTC 
AAGTAGCTTG TCAGGATTTT TCGAAGCATT TTGAGCCATC ATTCCTTCAC 
ATTGCAAACT TTGGCAAAAG TCAATTTTCT TTGAAAGCTC CTTTACCGCA 
TTCTGCCTCT TTCTGATTTG TCCGGCCTCC TTTTCAGGGA ATTCCAGCAA 
ACGCCTTAGC CTTTCCCTGC CAAAAAATGT ATTTGTCGTA TTGATCCACT 


>NC_017304.1:233612:234111
TTGGAAAGAG GTGTCTTGAT GCTGACCAAT GTTGAAATTC AGAATATTAT 
ACCCCACAAA TATCCATTTT TGTTGATTGA TAAAATATTA GAAGTTGAAC 
CCGGAAAGAG GGCGGTGGGA ATAAAAAATG TCACAATAAA TGAACCTTTC 
TTTCAGGGCC ATTTTCCGGG AAACCCAATT ATGCCGGGTG TTCTTATAGT 
TGAAGCCTTG GCACAGACCG CATGTGTTGC AGGACTGATG CTTGAAGAGA 
ACAAAGGGAA ACTGGGTGTT TTTACAGGTA TTGAGTCGAT GAAGTTTAGA 
AGGCAGGTGG TTCCCGGAGA TACGTTGAGG CTTGAGGCTG AGTTTCTGGC 
ATTTAAATTG GGAATGGGTA AAGCAAAGGT TGTCGCCACC GTGGACGGAG 
AAGTTGCAGC GGAAGGTCAG ATAAAGTTTG CAATGATTGA TACCAATAAG 
AAGGCTTAGC TACCTATGCT GTTTAATATA AAAAAGTCCG AGAAAAACAC 


>NC_017304.1:2338496:2338995
ACGGAATCTA CGCAGGCAAC ATTGTTATTT CGGATGAAAT AAAGGCGGAC 
TCAAAGAAAG CTTTGAAAGA ACTGAAAGAA ATCGGTGTAA GAAAATTGGT 
AATGCTTACG GGAGACAATA ACAGCACTGC CCGCAAGGTC GCAAGCGAAT 
TGGAAATCGA TGAAGTGCAT GCGGAACTTT TGCCTCATCA AAAGGTGGAA 
GTGGTTGAAC TTTTGGATGG CAGCAAATCA AAAGGTGGCA AACTGGTATT 
CGTCGGTGAC GGGCTGAATG ACGCGCCTGT GCTGGCGCGG TCGGATATAG 
GTGTCGCAAT GGGAGGCCTT GGCTCGGATG CCGCAATTGA AGCCGCAGAT 
GTGGTGCTGA TGACCGATGA GCCCTCAAAG CTTGTCACTG CCATTAAAAT 
TGCCAAAAGA ACCAAAACCA TTATCTGGCA GAACATTATT TTTTCGTTGG 
GCGTAAAAGT CCTGGTCTTG CTGCTCGGCG CAGCAGGCAT AGCCACAATG 


>NC_017304.1:2344806:2345305
ATGTACCGGT CTTTCCCACT CTTTTCCCCT GTTCTCATAA TTCCCATTTA 
CATAAATCCC GGTAGACTTG TCAAAGAAGT TGTCATAGTC GGTTACAATA 
GAAATTACGG GCAGTGTATA TCTGGTATTC ATTTGAGGAT CTACAAAATA 
TGAGTGGGTT ACTACTTTAC TCCGTGCCCC GTCGTCTCTT ATGGCAACGG 
CCTTGATGGT GGTACATTTG AAAACTTCCC CGTTTGGTGC TCTCCATCTG 
TTCCACTGGT CGTTGGATAT ATCCTGAATC ATGGAAAGTA CATTCGCTTC 
TCCTTTCCTG CTCTTTATAT TAATGCCGGA AGTATACTCA ATGGTTCCCG 
ATTTCCCCGG CACAGGGTCA GAACCGTCCG TGGTATAGTA AATCTTAACT 
CCGGGCTCAT TTGTGGTAAG CTCCAGCTTA AACGCCCCGG TATAAAAACC 
TCCCTGATGA GAAAAAACAG GTTCTGAAAC AGGTATAAGA CTTGGATCAT 


>NC_017304.1:2357189:2357688
GTCTCTTTCC ATTTTACCAT AATTGAACAC TTTAATGGGG TTTCCGCTTA 
AAATATCTTT TGTAAATGAG AAATACGCCA TATCCGGTCT TCCCCAGGGG 
CCGTAAACGG TAAAAAACCT CAGCCCTGTT GTGGGAATGC CGAAAAGATG 
ACTGTAGGTA TGGGCCAGCA ATTCATTGGA TTTTTTTGTG GCTGCATAAA 
GAGACACAGG ATGGTCCACA TTATGTCTGG TGGAAAACGG CGAAACTTTG 
TTTCCCCCGT ATACCGAACT TGATGAAGCA TAGATAAGGT GCTTCACAGG 
GTATTTTCGG CAAGCCTCAA GAATGTTCAC AAATCCTACC AAATTTGAAT 
CCACATAGGC ATAGGGATTT TCAATGGAAT AACGCACTCC CGCTTGTGCC 
GCAAGATTGA TTACATAGGA AGGCCGATAG GTTTCAAAGA TACGGTCCAC 
TGCCTTTTTG TTTTTTATGT CAACTTTGCG GAATACAAAG TTTTTATTTT 


>NC_017304.1:2375030:2375529
ATTAACAGCG GACTTGGAAA TGTGTGTGTT CCCTTAAGGC TTTTTTCACC 
GCCGGAAATA TCCATACTAC ATCTGCCATA AAATTAATTT TTGCTATAAA 
AATAAGGAGT CAGAAAGCTT TCCGACTCCT TATTTTATTT ATTCCATTGA 
CCATAATTTA TTTATCTGTT TGCCGTAATT ATAAAAATTA TAAATCACAT 
ATAAATCACA AACATATTTC TTACAAACGC TCTTCAAGTT TCTTTCTTTG 
TTCTTCATAT CCCGGTTTTC CAAGAAGGGC AAACATGTTT TTCTTGTAAG 
CCTCAACTCC CGGCTGGTCA AAAGGATTTA CACCAAGGAG GTATCCGCTT 
ATACCGCAGG CTTTTTCAAA GAAGTATACC ATATTTCCAA AGTAATAAGC 
ACTAAGCTCA GGCACGGTTA CCACAAGATT CGGAACACCG CCGTCGGTAT 
GGGCAAGTAC CGTTCCTTCC ATTGCTTTCT TGTTTACATA GTCCACGTCT 


>NC_017304.1:2377463:2377962
TTTTACCATT ACTTCATCTT TTACAAGCAT AGCTATATCC CTTGTAACGG 
CCGGATACTT CGGAAGCCCT TTGTACTGGC AATCCATTGA AGCTTTCCTG 
ACCAGTGTTT CAACCTCGAT GACACCAATG TAAGTGCGCT CCGGACATTC 
AAACTTTTCG GCAACTTCAG GATGTATTTC TCCTATAATA CCCGCATACT 
CACCGTCAAT GTTTATTAAA GCCGTTCTTC CCGGATGGAA CACAACATTG 
TTCTTCTCCG GCGAAACATC ATAATTCTTT ATTCCAAGCC TTTCCAGAAG 
TTCTTCCACA ACGCCTTTCA AATCATAGAA ATCAAGCTCA CCGTACATTC 
CCAAAGTAAG TACCGTTTTT TCCTCGGGCA GCTCCTCCAG CGGAAGGCTC 
TTGGGAATAT AAACCTTGGA CATTTCAAAC AGTCTTGCTT CTTCTATTCT 
TCTGTTGTAG TTGGTGCTTA TTACCGCAAG CATATCCGGA ATAGTAGTGG 


>NC_017304.1:2379731:2380230
AATCTTCCCA TGGCCGTTCT TTCGACGCCA AGACCAAAAG CAAATCCGCT 
GTATACTTCA GGGTCTATGC CGCAAACCTC CAGAACCTTC GGATGAACCA 
TTCCGGCGCC CAAAATCTCT ATCCAGCCTT CATTTTTACA TATTCTGCAG 
CCTGTTCCTC CGCAAGCCCA GCATGAAACA TCAACCTCGG CACTGGGCTC 
TGTGAATGGG AAATGGTGAG GTCTCAGCCT TATTTCTGTC TTTTCTCCGA 
ACAAACTCTT TGCAAACACT CTTAAAGTTC CGACAAGGTC TCCCATTGTA 
ACTCCCTTGT CCACCACCAG TCCTTCCACT TGATGGAATA TAGGTGAATG 
GGTGGCATCC ACAGCATCGG AGCGGTACAC CCTTCCCGGG CAGATTATTT 
TAATCGGTGG TTTTTTGTTC TCCATAACCC TGATCTGAAC GGGAGATGTC 
TGGGTTCTGA GTAATATGTT GTTATTTATG TAGAAAGTGT CCTGTACATC 


>NC_017304.1:2384701:2385200
CCTAAAAACT CGATATCGAT TTCGTCCCAT GGATTGTTGT CCGAAGGTCC 
TGTATAAGTG AAGAAAGATG AAACAATTCC TACGTTTTTG GCAGCTTTCA 
TTCTTACTTC ATAATAACCG TATCCGAAAA ATGATTTTGT ACGATATTCA 
CCGCTTTTAT ACGGATATGA ACCGCCATAT TCCCTGTCAA GGGTCAAAAT 
CATTTTACCG TTCGAAAATG TCACCTGTGA AGGCTTCCAA ACACAGTTGA 
ACACCGAACC GTTCGCCCAA TCCGCTTTTT CCCACTGACT GGAGTCAAAG 
TTCGAAAACA CTGCAACAAA AGGCGTATTT ACCACAGTTG CGGCTTCCGC 
TTTGTAAAAA GGAGCAACAA TTACCGACAA AACCAAAAGC AAGGAAGCCA 
TTAATAATGA AATTACCCTG TTTTTCATAA AAAATACCTC CCGTAAAATA 
ATATAAATAA AATATATTTT TATACTTTAG CGGCGGTAAA AATTAACACT 


>NC_017304.1:2394459:2394958
GCAAAGTTGA CTTCCCGCTT CCGGTGGGAC CTTTAAGTAT CAGTTTGGAC 
TTTTCTATTG GTGCTTTAAT AATCTTCCCT GCAACATCAT CGAAAAATAT 
GATAGGTATC CCTCCAAAAA TTCTTACTTC ATATATTATA CCACCGAGGG 
AAGATTAATG AAAACACCTA AAAAATTCGG CAGGAAACAC ATTGAACCGA 
CAATTTGCAA ATTACCAAAA ACAGAACTGA ACGTTTGCAA AAAATCAAGA 
ACAGACACCG GCAATACAAC AAAATCGGGT TGGACAAACT CAATTCATGT 
CTCGCTCAAC ACATAAAGAA GAATGATTCC CAAAATTTGA AATGCAAAAA 
TCAAAGGAAT TCCTATCATA AAACTCATGC GCCTTGTCTT GTGCCTGAAA 
ACAAGCAACC CTAAATATAC GCCCGGTGCG CCGCCCATTA AAACAAGCCA 
GAAAAATGTC CTTTCATGTA TCCTCCACAG GCTTCTTGAC GCTTTGTATT 


>NC_017304.1:239567:240066
ACTGCCGGGG CGGACAGGGT GCTCACAATG GATCTTCATG CGCCTCAATT 
GCAGGGATTT TTTGATATCC CTCTTGATCA TTTGTTGGGA GGTAATATAC 
TTGCCAACTA TTTCCTGGAG AAATTTGGAG ACATGAGCGA TGTGGTTGTG 
GTGTCGCCTG ACGTGGGCAG TGTTTCAAGG TCGAGAAAAT TTGCCCAGAG 
GCTGGACGTT CCGTTGGCCA TTATTGACAA GAGAAGACCG AAAGCCAATG 
TTTCCGAAAT AATGAACATT ATAGGTGATG TTGACAACAA GAGGGTAATA 
TTGGTGGATG ACCTTATTGA TACGGGAGGA ACAATTGTTA ATGCTGCAAA 
TACCCTTATG GAAATAGGAG CAAAAGAAGT ATACGCATGT TGTACTCACG 
GTCTTTTGTC CGGTCCTGCA ATTGACAGAA TTAAAGAGTC TCCGATCAAG 
CAGCTTGTTA CATTAAATAC GATTCCGCTG GATGAACGCA AGAGAATTGA 


>NC_017304.1:2395734:2396233
GATTATGCAT AAGTCAAAAT CTCTGTCAAG CAATATTCTT TTGGCTTCGC 
CGGCATTTCT AGCCATAACG ATTTCGTTGT AAGAAGAATT AAACTTAAGC 
AGCTCCTCCA AGGTAGAACT TACTTTTAAG GAACTGGATA CAATCAAAAT 
ACTGTCCATA AAACCACCGA CTTATCTTAG AAAATCTTAA ATAATTTTAA 
AATACATCTG TTTTTCCACG CTTTCCCTGT CTTCACTTTC AAAATACATG 
TTCCACTCTT TTAGCTTTAT CTCCAAATAC TTGCTTAACA TTTCCTCGCC 
TAAAATGTTT CTTACAAAAC TACTTTTTGA TGCAACATCC AAAGCCTCTT 
TCAAATTCTG CGGAAGAGCT TTGATATTTT GCAACTCATC AGCGCCGGCA 
TTGTACAAAT TCTGATTAAT CGGCCCGGGA AGCTCCAATT TTCTCTCTAT 
CCCGTCAAGT CCCGCATGCA AAATAAGAGC GAAAGTAATG TAAGGATTGC 


>NC_017304.1:2397258:2397757
TTTGGCCATA TTCTCGGCTA ATTATGCGTG TACAGCTGCT TGTAGGGGTT 
TTTCGTATTG GGAACCAGAC AGAAGAATTT GGAGTTTAAA ATTTGTTCTT 
TGTCTTTGCC AAACTCCCGG CAGAATTCCT CTATATACCC CTTTATTTCC 
TCCATATCCT CCTCATTTGC TTCCCTTGCG ATAACCTGTT TGGGCAAATC 
CTGTGGAAGC CTGCTGCACC TTAAATATAT TTTACCACCA TGCATGCCTG 
TTCCGCAAAA GTCTCCCACA GGAACGGTGT CTTCGCTGTT TAATCCCAAT 
ACTATTATTA TTCCGCCTGC AAGATACTCT CCAAGAAAAC TTCCCGCAGT 
GCCGCCGATG ACTATGACGG GCTTTTTTTC TTTATATTGC TTCATATGAA 
TACCCGTTCT GTATCCCGCA TTGTCCCTTA TAAATATTTT TCCGCCTCTC 
ATTGCATATC CGCAGACATC TCCACTGTTT CCGTGAATAT AAATTGTTCC 


>NC_017304.1:2403265:2403764
TATTAAAGAC AACACCCTGT GCATTCCGAC AGCATTCTGC TCATACAGCG 
GAGAAGCACT TGACAAAAAG ACCCCGCTTC TTCGTTCCAT GGAAGCAATA 
GACAAACAAG CCAAGAGAAT TTTAAAGATT TTCGGAAATG ATAATGTAAA 
AAGGGTTGCT GCAACTGTAG GTCCCGAGCA GGAATTTTTC CTGATAGACA 
AGGAATTATA CCAAAAACGT CCGGATTTGA TATACTGCGG AAGAACACTG 
TTCGGTGCAA GGCCTCCAAA AGGCCAGGAG TTGGAAGACC ACTACTTTGC 
ATCAATAAAG CCAAGAGTTT CCGCCTTTAT GAAAGAGCTG GACGAAGAAC 
TCTGGAAGCT TGGTGTTTTG GCAAAAACAA AACACAATGA AGTTGCTCCC 
GCCCAGCATG AAGTGGCTCC GATATTTACA ACGGTTAATA TTGCCGCTGA 
CCACAACCAA TTGATTATGG AACTTATGAA AACCATCGCA AACAAACATG 


>NC_017304.1:2407116:2407615
AACAGCAGCA ATAATAAACC CTAACATTCC TCCCTGAACA AATGTAAAAT 
CAAGAAAATA TACAGAAGCC AGTGCAATAA ATAAACCTTC AAATAATCCA 
GGAATACAGC TCATCTTTAA TGCAGGGATT CCAATACTTT TCAATTCATC 
CTTGTTAAGT CCGAGTCCTG CTCTTAATAA AATAATTATT AATGCAATAC 
TTCTTAAATC AGAAGATATT TGAAGCATAT CCGTTTGAAG CAGATTAAGA 
ACATGAGGTC CTATAAGAAT GCCTAATATC AACATTCCCA ACAAACCAGG 
TAATCTTAAT TTTTCAAATA TTCGTTTTGC CGGTAATCCC AATAATAAAA 
TAATTGCTAA ACTCGCAGCC ATAAAACACT ACTCCCTTCC CAAGTAACAA 
AAAACTCCTA CAGAAACAGT ATTATTATTC CTGTAGGAGT CATCAGCATT 
ACGCATTTCA GGTGAACTCC ATCACCTTTT ATTCAATTTT AAGTCAATTT 


>NC_017304.1:2411477:2411976
AATACTATAG TCAGAACTGT TTATTTTCCC ATCTCCGTTC AAATCCGCAC 
AAGCAGTGTC ATTTAATCCG TCTATCAAAC GGAGTAAATA ACGTTTCATC 
ATGTTAAGAT CCGAGCTGTT TATTTTTCCG TCTCCATTCA ACTCACCATA 
AACAAGTTTT TTAGGAAGGG TCTTAAATGT GATAGTTTCA GGAGTACCTT 
CTTTATTCCG AATAGGCATT TGTCCATAAA TCTTATATGT ATACTCTGTG 
TTCGGCTCCA AACCGGTTAG CTCAGTCCTA TACACTACTT CACTAATCCC 
TTCTGAGATC TGCTTGCTGG ATTCCCCCCA TAAGATGTTG TAGCTATGCA 
TAACGTTTGA AGGTTCATCA GTTTTCCAGT ATTCAACATC GTACACATAT 
CCCGGCATTG TTATATAGTC GTCAATTTTT ACTTTGATAA TCTTAAATCT 
AATGACAGCA CTGGTATCCG TCACAACCGG ATCAGGATAT AACTCGTAAT 


>NC_017304.1:242431:242930
TTCGAATACC CAGGTATCGG TTTTGTGGTG GTAAGCGGAA AGGAACTGTT 
TGGCCAGGAG AAAAAAACAA GAAGGCATAA ATCCGCCAAG GGGAAGAAAA 
TAAGCGTATT TACCGATTTG AACGTGGGTG ACTATGTTGT TCACTATGTT 
CATGGTATAG GAAAATATAT AGGAATTGAG CAGCTGGTGG TAGAGAATGT 
AAAGAAAGAT TATCTCAAAA TTCAGTACAG TGACGGAGAT TATCTTTATG 
TTCCCACAAA CCAGCTTGAC CTGATACAAA AGTACATAGG TTCGGAAGGG 
AAAACCCCGA AGCTTAGCAA ACTGGGAGGA ACGGACTGGG CAAAGACAAG 
AGCCAGGACA AAGGAATCAT TAAAGGAGCT GGCTCAGGAG CTTATTAATT 
TATATGCCCA GAGGGAAATG GCAGAAGGGC ATGCTTTTGG AAAGGATACC 
GTATGGCAGA AACAGTTTGA GGATCTGTTT CCGTATCAGG AAACGGAGGA 


>NC_017304.1:242942:243441
GCATTGAGGA GATAAAAAGG GATATGGAAT CGCCGAGGCC CATGGACAGG 
CTTCTTTGCG GCGACGTTGG CTACGGCAAG ACCGAAGTGG CAATGCGGGC 
GGTGTTTAAA GCAGTTATGG ACGGAAAACA GGTGGCTTAT CTGGTTCCCA 
CAACGGTTCT TGCCCAGCAG CATTACAACA CTTTTAAGGA AAGAATGAAG 
GATTTTCCGA TAACAGTGGA AGTATTAAGC AGGTTTAGAA CACAGGCGGA 
ACAAAAAAGG ATATTGAAAG ATGTAAAAGC CGGCATGGTG GATGTGCTTA 
TCGGAACTCA CAGACTTCTG CAGAAAGATG TTTGCTTCAA GGACCTCGGG 
CTTTTGGTTA TAGACGAAGA ACAGCGTTTC GGGGTGACGC ACAAGGAAAA 
GATCAAACAA ATGAAGACAA ATATTGATGT TTTGACTCTT ACGGCAACAC 
CGATACCGAG AACTTTGCAC ATGTCCCTTG TAGGGATCAG GGATATAAGC 


>NC_017304.1:2434760:2435259
TCGAATATGC AACGGTCATA ATACCTATAA CGGCTTTTCT GAAATCCAAA 
GGTTTAAAAT AAAGACATAT AATCAGACTG ATCAATACTC CGAACAGTGA 
AAGATAAAAA AAGACGTAAC CCATAATTAT CACCCTGCGT TTATTATTCT 
CACAGGGCAA AAACAATAAA CATACATTAT TTTCTTATGT CATTTTTAAG 
ATATTCCACA TTTTTCAATA CAGCCTTAAG CCTGTATTGG TCAACAGGTG 
TTCTTATTAC CGCGTCAATT CCGCTGTTCT TGTAATCATC TATACTTATT 
GAGTCACAAG ATGACAAAAT ACATTTTATC TCCGGAAAAC GGGCTTTTAT 
TTTTGAAGCT AATTCGTCAC CATATATTTC TTTCATCACG CGGTTTATAA 
TAATATAATC AGGACGCATG TCCTGTACCT TTTCAATTGC ATCATATTCA 
TCCGCAATAC CGGCAATATA TCCTATACTT ACCAACATAT CTTTCAAAAT 


>NC_017304.1:2436114:2436613
ATTCCATCCA TATATGTTTA TATATACGTA TTTATCGGCA AGTTTATATA 
AGCCAAATAT AATCAAAATT TGATTTGTCT TCGGGCAATA TGGCACAATT 
CCCCTTCACT ATGTTATAAT ACACTCAAAA CTACATACTA AGAAACGTGA 
TAAATTTATG ATTTGATTTT TAACTTGAGA GCCAAATTAA GCTGAGCGAA 
AGGAATGATT ATTGCCATGA GTATCGTCAG CAATAAAGAA CTTGCAGAGA 
ACAAACTGAT TCTGCTTTAT ATTATTGATA AAGTAAACAT ACCCATCAGC 
AATCTGCAGA TAACAAAAAT CATTCTGGAA AATAAATTTA TGAATTATTT 
TATGCTTCAG CAGCTTCTCA ATGAACTTTG CACCAGCAAC TATCTATTGT 
ATAAAAATAT TGACAATAAA GCGTTTTACA CCATTACTCC TTTGGGGAAA 
CAAACCTTAA GCTACTTTAC CGGCCATATA CCGCAGGGTA TAAAAAGCCT 


>NC_017304.1:2438011:2438510
TCCTTAAGTC CTTTGTTGGA TGCCGCGGAT ACAGGGAAAA TTTTGTATCC 
TCTTGGTTCG ATAACCTTCC TGAATTTTTC AAGATTTTCC TCCGCTCCCG 
TGACATCCAT CTTGTTTGCT GCAATAATCT GGGGCCTTTC ACAAAGTACA 
GGGTTATATT TTTTAAGTTC TTCATTTATT ACTTCAAAAT CCTGGACAGG 
GTCTCTTCCC TCGGATCCTG AAATATCCAC CACATGAATA AGAAGCTTTG 
TTCTTTCTAT ATGTTTTAAA AATTCATGAC CCAATCCCAC GCCTTGATGC 
GCACCTTCAA TAAGTCCCGG TATGTCTGCC ATTACAAAGG CGTTCTCGGC 
GTCAATGTTT ACAACACCCA AATTGGGGTT TATTGTTGTA AAATGGTAAT 
TTGCAATCTT GGGCTGGGCA GCCGTAACCA TTGAAAGAAT TGTGGATTTG 
CCCACATTGG GAAAACCTAT CAGTCCCACG TCTGCCAGGA GTTTAAGCTC 


>NC_017304.1:2445699:2446198
TTTTTCATAC AAGCAAATCC CCGAACCTGA ATTTTCAACA CCAGATTCGG 
GGATGTCCTC CTTTTTTTAT TCTTCTTCAA ATTCGAACTC TTCTTCCATC 
CTCATCTTAA ATTCTTCAAA AACAGCGTCC AGTTCTTCGT CATCCTCAAC 
GGTCACAAAA CTGTCTTCTC CGTCCTCTCC TTGTTCAATT CTTAAAATAA 
CCACTTCCTC CGCGTCGTTT TCTTCTTCAG TCTGCTCAAC CGGCAAAAGA 
ACCACATATT CGTTTCCGTT ATACTCAATT GTATCCAGAT GTTCGAACTC 
AGTTTCCTCG CCATTCTCGT CAATTAATAC CACAAGATCG TCTCTTTCTT 
CACTCATAAA ATATTCCTCC TATTTTAATT ATCAAGTATA GATTATATCA 
CAATATTCTA TAAATTCCAG TACATATAAC TATTATTTTC AATTTTTCAA 
TATTTATAAT TACAAAACCT TTCCCTTGCT GTCGAGATAT CCTTGTAAAA 


>NC_017304.1:2450749:2451248
GATAAACCTT TCTGCTTCTT TCACCTATCA GGCTGTAACT TTTGTCATTA 
TACACATAAT AGTCATCCTC CAGGCTGCTT ATCCTTACCA GGCCCTCAAT 
AGTGTTTTCC AATTCCACAA ACATGCCGAA GGACGTCACA TTTGATATTA 
TACCTTCAAA CACTTGTCCT TCATGCTTTT TCATAAACTC AACTTTCTTC 
AGCTCTTCGG TCTCCCTTTC GGCCTCTTCC GCAGCCCGTT CCCTTTCAGA 
ACAAAGCTTT GCAATTTCAG GAAGTCTGCT GTTTAATAAA TCTTCTCTTT 
CCGGATTTAC AGTACCTTTC AGATATTCCT TCATAATTCT GTGAATAATA 
AGGTCCGGAT ATCTTCTGAT AGGTGATGTA AAGTGGCAGT AGTATTTCGC 
GGCAAGTCCA AAATGTCCGC TGTTGATGTG GCTGTACCTG GCCTTTTGCA 
AAGACCTCAG CATAACCGTG CTTATTATGG TCTCCTCTTT TGTGCCTCTG 


>NC_017304.1:245153:245652
CCAAGCAGCA AAGAATACCG GCGTTGAAGT CATGTCAGCC GAAGAAATGC 
TGAAAGATAC CTACGGAGTT ACCATTCAGG AATACAAAGA AATCTTGAAA 
GATCTTAGAT TGGTTTTGAA GCTTGTCGAA GATGAGCAAA AAAATATCAC 
CATTACAGAG GAAGAGTTAC GAAACAGGTA TAACGAAAAT AAAGACGTTT 
TTGACAAAAT AACCGTAAGA CACATAATAT TTTATACCAT TAATCCGAAA 
ACAGATGTTT CTTTGTCGGA AGATGCCAAG AAAAAAGCGT ATGAGAACGC 
AAAGAAAGCT CTTGAAAGGG CAAACAAGGG CGAGGATATG GAGGCATTGG 
CTCTGGAGCT TTCAGAGGAC AGCGGTGTTG AAGGAAACAA GGGGATTCTT 
GAAATCAATT CTCTTAAGGT GAATGAACCG AAACTTTCGA ATCTTGTTAA 
ATGGGCTTAT GAACATAAAG TTGGAGATAC GGACATAGTG GAGACAGGCT 


>NC_017304.1:2452957:2453456
ATGGTCCTTG CAGCGTCTTA AGACGCGTTG AATGGTTCGC CAACCGCATA 
TTCTTCTCAA GCCACCACTA AAGTGGTTTT ATTTTTTGCT TTTATTTACT 
CGCTCACCCG TAAACGGGTC TATATACTCA TTTAAACTTA TCTGGTCGCT 
TGCTATATCT TCTTGTAATT GTCTCCTTAT ATATTGCTCA ATTGCTTTTC 
TGTTCCTTCC TACTGTGTCT ACATAGTATC CCCTGCACCA AAAATGTCTG 
TTCCCATATT TATACTTTAA ATTTGCATGC CTATTAAAAA TCATTAACGA 
GCTTTTTCCT TTCAAATATC CCATAAAACT TGATACACTT ATTTTTGGTG 
GTATACTAAC TAACATATGT ATATGATCGG GACAAAGGCT TGCTTCTATT 
ATTTCTACTC CTTTCATTTC GCATAGCTTT CTTAATATTT GCCCTATGTC 
TTTCTTTATT TTACCGTATA TTACTTGTCT CCTATATTTT GGTGCAAATA 


>NC_017304.1:245979:246478
AAATCGGCGC TTTTGCTGCC TGGATATAAA AAAATGTTCT AATGTCTGCA 
ATTTACGATA TGGTTCAGTT ATATTCAAAA GCCCGATATA TAAGGCGAGG 
TGCTTTATGA CTCAAATGCG TGATATAACA AAGATACAGC AATTAGTAGG 
CAATATCACC GAACAGGATT TAAAATATGT AGAGTGCTAT GTTTCGGAAA 
AGTAGGGATA TTTATTTCCA GTGTAGGCAT CGATAAAAAA TATTTTGAAA 
ACATATACCG AAAATATATT CCCGGAAATC CTGACTTTAA AAATGATTGG 
ATACAATTTG TCATTAGCCA TGAAGTTATG GTATATATAA AGAAATTCAT 
AACCGAGTAC CAGGAAAGAA TTATTGGATA TAAAGATATT TTGGAAGCCC 
TTTCAGAAAT TATTTGCCAT TCACTGATAA GAGGCATTGT CGGTGTAAAA 
ACGGAGAAAA ATCTTATATC TGACAATTTT GAAATTGAAA ATATAATTGA 


>NC_017304.1:2460257:2460756
CATTGGCAGC ATTAACACTT CCGCCGTACT GAATTCTGAT AGCTTCGGCA 
ACATCCTGAC CGTAAAGCTC TTTTATGCAT TCTCTTATTA TGCCGCAAAC 
TTCTTCTGCC TGCTCATTTG TAGCAGTCTT TCCTGTACCA ATGGCCCAGA 
TAGGTTCATA GGCTATTACA GCCTCTTTCA CCTGTTCGGC GGAAAGTCCC 
AGCAAAGCAA TCTTAACCTG GTATCTTACC AGTTCGGCGG TAACCCCCTG 
TTCTCTTTGA GTGAGGGACT CACCAACGCA GATAATCGGC TTTAAGCCAT 
ATTTGAATGC CGCATGTACC TTTTTATTAA CAGTTTCATC TGTTTCACCG 
AAGTATTGTC TTCTTTCGGA GTGACCTATG ATAACATAGT CAACACCAAG 
TTCGGCCAGC ATAGGTCCGG ATACTTCTCC GGTAAAAGCA CCTTTTTCCT 
CCCAGTGCAT GTTTTGTGCG GCAACCTTGA TATTTGATCC TTTTGCCGCC 


>NC_017304.1:2460963:2461462
TTTCCTTCAA GAAACTCCAA AGACGCGCCG CCTCCGGTTG AAATGTGGGT 
AATCTTATCG GCAAAACCAA GCTGTTCTAT AGCTGCGGCA GAATCTCCGC 
CTCCGATTAT TGAAATTGCT CCGGACTCGG CAACCGCTCT TGCAACTTCC 
CTTGTACCGT TGGCAAAGTT GGAGAACTCA AATACGCCCA TAGGACCGTT 
CCATACCACG GTTTTGGCAT TCTTGATTGC CTCAGAATAC AACTTGATTG 
TTTCCTCACC GATGTCCATA CCCATCCATC CGTCCGGAAT CTGGTCAGAC 
GGAACAGTCT TGCGTTCTGT ATCATTGCTG AACTCTTTGC CTACAACATT 
GTCCACAGGA AGCAAGAGTT TTACTCCCTT TTTCTCTGCT TTATCCATAA 
GGCTCTTTGC AAGCTCAACT TTATCATCTT CACACAGGGA TGTTCCTATG 
CTGTATCCCT TTGCTTTAAA GAAGGTATAT GCCATACCTC CGCCGATTAT 


>NC_017304.1:2464193:2464692
CTTGAAAATT GCCGATTTCA CCGCATATCT TCCCGAAATC CATTGCAGCC 
TGTTTTTCGG ATTCCTCAAA TTTTTTAAAT GAGCAAGCTC CCTTTCGGAC 
AGCACCGACA GAACATCAAT CTCATTCACT TTTATTTTTC GGGCTATTTC 
ACGCATGTCC ACAATATGAT AGAAAACCCT GTGTTCTGCC GCATACCTTT 
CCAAAAAGAG ATTTGCCAGT CTTAAAGTGT CTTTCCCCTC CGCAATCATG 
TTCGTAATCA TGAGTGGATA AGCCTCATCT TTACGCTCTT GGCATAATAG 
CATACTTCAT TGTTTTCATC GAGCATAATA ACATCATATA CTTTTACTTC 
ATCATCCTCA TGTTTCAATG CACAATACGC CTTGTAGCGG ATTCTTTCCT 
TCGGAGCCTT CACTACACCG AACTCTTCAA TCTGCCATGG CAGATATACA 
TCAACACTGT TATACAGTGA ATGTACCCCG CAAATCTGGA AAACCGAATC 


>NC_017304.1:2468759:2469258
AGCCCGACGG CACCTGCTCC CAAAATCATG CCGCTTCTTC TTCTGTCAAA 
AGGCACCGCA GCTTCAAAGA GGTCGGAAGA AGTAGTGAGA ACACCCGTAC 
TCAAAAAGCT TGCAGCAGAC CAGGGAAGAA TTGATTTGGA TGTAACATTA 
TCCGCTCCTA TTACAATCAT TCTTCTCGCA TGTCCCGCCC GAATCAGGCC 
TTCTGCGACA GTTACCGCGG TAATTGTTGA AGAGCATGCG GCATTTAAGA 
ACAAATTAGG TCCCATTGCT CCGATAAATT GGGCAAGTCT GTTGTTCGCC 
TGCAAGCTGA AACTATACAG GAACTCATGA TTGAATTTGT ATATTTCCTC 
TTCTCCACTA TTGTACATAA GTCTTGAATA GTGGAGGTTA AACCAATCGG 
TCAGATATTT TTTCACACTG TAATCACTAA CTTTTGAAAT AACCGATTCA 
TAGAAATCTA TCAAATCATT TCTTGTTTTT CTTGCAAACT TGCTGGCAAT 


>NC_017304.1:2470479:2470978
TGCTCATCAT CATGCCGCGG TCCTCTTTGG GAATACCGTC AAAGGCAAAC 
CCTCTTTCAC CTATCAAACG AAGGGCTGAT TTCAAGTCCA GCATACCGCT 
GGCATAAAGA GCCGTTACTT CACCCAGGCT GTGGCCTATC ATGTAATCAG 
CTCTCACACC CGACTCGGAA AGGAGCCTGA ACATTGCAAT ATTGCTTAAA 
AACATTGCAG GATGAGTGTT CTTCGTATCT TTAAGCACTG TCTGAAGGTG 
TTCCTCATCA TCTCCGAAAA CAAACGAGGA AATCTTATCA CCGTATTTTG 
ACTTCCAGTA AGCATCAGCC TGCATGTAAA GAGCCGCAAC CTGAGGATAG 
CTTTCATATA TATCCTTCAA CATGTTGGGA TACTGGGAAG CCTGTCCCGG 
GAACATCCAC GCCACTTTGT CGGGTGCCAC CGCTTCTCCT TTTCCAAAAT 
ATATCCCTTT TACATTAAGA GCCTGAAGAT TCTCCGTTTT CCCTTCTTTT 


>NC_017304.1:247873:248372
ATTCCCAAGG GGCCTATTTT TTTTCTCAGC GTTACAAACA TCAATATTGT 
GATGAATATG CCTACTATGC TGGTTGCCAG TGCCAGACCC CCGATTCCCA 
TGTATCGGGA CAAAATTATA TTCAAAACAA TATTGAGCGC CATGCCGATA 
CCTGCGTTAA TTGTTGGGGT TTTAGTGTCT TTGACAGAGT AAAACACTCT 
TGAAAGAACA TCCCTGATTC CAAATGCCAG CATACCTATG GAATAATAGA 
ACAGGGATAC GGAAGTCATA TCTACCGCGG TTTTGTCAAA TGCTCCCCTG 
CCAAACAACA ATGCAACTAT TTCTTTTGAA AAAATCATGG CACCTACAGA 
CAGCGGCACT AATAGCAATG TTACTCCGAT AATTGATTCC GACAATACTT 
TTTTAAGTTC TTTCATATTA TTTTCAGCTG CCAGTTTGGA TATTGCGGGA 
TACATTACCG CAATCACTGA AACCACAAAG ACTCCCTGGA CAAAATTGTT 


>NC_017304.1:2479709:2480208
AAAAGAAACC ATTAAAGAAA AAACATTCAA ATTAAATATT TTCCTGTATA 
TCTTAATAAC AACATAACCC CAAAATCAAT ACTATTTTAA TTATATTACA 
GAAAATGGTC CGGTAACAGG AGAACAGCCA AGAGCGTTTC GATAACATAC 
TTCTTTATTT ATAATTTTAC CATTATATCA TATAATCAAG TGTTCGAATT 
ACCATGTATA TTTAGTCAGT TTTCCATAAG GCACAAGTCC GGCAAAATTG 
TTCTGTCGTA ATGCTTCATA TACAATTATG GCAACAGAGT TTGAAAGATT 
TAAAGAGCGG ATATCATCTC TCATCGGAAT CCTGATGCAC CATTCCTTGT 
TTTCCACAAG CAGTTCTTCC GGCAAACCCG CCGTTTCTTT GCCAAAAACA 
ATAAAACAAT CATCAGGATA TTTTACATCG GTGTATAACT TTTGTGCTTT 
TGTGGTTGAA TAATAAAAAA TGTGCTCCTT ATATTTATCC CTAAGTTCAC 


>NC_017304.1:2480465:2480964
ACAGAGCACG GCAGAACTTG TTTTCAGCAA ACTCTGCTAT GCTCTATTTT 
AAATTATGCA AAAAGGTTAA TCAACCACTG AAATATCCAA CTCAATCTTT 
TTATCTTCTC CCAAAAGAAG CGGAATACAT ATTGTCTTCA TTTTTGAAGG 
TGAAATCTGC ATGTTCTCCC CCATCAGAAA AGACGGTGGA GTTATTTCAA 
CGCCAACCCC TCTGTTATAA AGAAGTGTGG CGGTATTGCC CAAAATCATG 
TTCGTAAGTT CTGACAAAGC GCTTTTTGAC ATTTCGTCCA ATTCCGTCAG 
ATTAAGGCCT CCCATCATAC CGGAAGCAAC GGTTAAAGCA ACGTTTTTAT 
TCATGGAGAA AATTGCCTGT CCTCTGATTT TTCCTGTAAG ACCTACTAAA 
ATTACTATAT TATCACTGGC ATAAGGAGAA TTTTTTAAAG AAATACTGCC 
CAATTTCACA TCTATTCCCG CGATTTGCTT TAATACAGCC CGACTTGCTT 


>NC_017304.1:2482561:2483060
CCATGTCAAC AATTTTGCCG GTGGTAATAT GTGTAATATA CGGGCCTGAA 
CCATCGTTTG AAATCAACAC TCCTCCGGAG CCGGTTACCG TCCATTGGGC 
TGAAGGAGGC CTTTGCGTTC CCAACTCCAA AGGAAAACGG AACTGTTTTT 
CCGCAGAGCA AAAATGACTT GACGTTATAC ATACAACGTT ATCGGCAAAC 
CCTCCGTCAA CCAGCATTGC TCCGATACTC ATTGATTCCG CAATAGTGGA 
ACAGGCACCA TACACTCCAA AAAACGGAAC ATCCGATTCC CTGAGTCCGA 
AGTTGGCGGC AATACATTGA TTAAGCAAAT CTCCTGAAAT TACATAATCT 
ATTTCCTGGC TTGTCTTGTT TCCTTTTTGC AAAACCTTGG AAAAAGTCTC 
TCTAATCAGT TTGCTTTCAG CCTTTTCCCA ACTTTTTTCT CCCCACATTT 
CGTCTTCAAT TATATTGTCA AAAAAGAGCC TCAACGGTCC CTTTCCCTCT 


>NC_017304.1:2487796:2488295
TTTCGCATCC ATCCATGTAA GCTGGGTATG TTCATCTCCG GCACTGATTA 
AATAATCCTC ATCAGCTTTT ATATTAAAGT GGGTTCCTTT TGAGTAGTAC 
TCAATTATCT GTTTCAATCC ACTGTATATA TTTTCTTTTA TGAACTTATA 
ATCATGGGTG TAATTTACAT ACTTGTTTAC AGCTTCAAAG TACCACAGAG 
CGGCATCAAC GGTGTTGTAC GGCGGCTCAT GTCCCGCATC GGGGAACATG 
TTCGGTATAA GTCCGTCTTT GACATATTTT GAAAAAGTAT AAAGAATCTC 
CTTTGCATCC TCAAAACGCC GGGTTGCCAG CGTAAGTCCC GCAAGAGATA 
TCATGGTATC CCTTCCCCAA TCCGTAAACC ACGGATATCC TGCAATTACG 
GTTTTCGCAT TAGTGGATTC CCTGTGTACT ATAAATTTGT CTGCCGCCAA 
AACCAGTTTT TTTGCCAGCT CATCCTTGTA TCCCGCTTTA CTTGCCAGTT 


>NC_017304.1:249517:250016
GGGTATGTCT CTTCTGAATC CGGTAAAATG CACAAATTCC TCCACGCCCA 
AATCTTTTGC AAGTGTTTTG CAAGCTTCCA GCTTCTCTCC GTCTCCGACT 
ATTACGACTT TGAAATTTGA TGTTTTCTTA AGAATATGTG GGATAGCTTT 
TATAAGAACT TCCTGCCCCT TGTTGTAATT GACTCTTCCC ACAGTACCGA 
CAAGAACAGT GTCTTTTGAA ACGCCAATTT CGTCTCTGAA AGCGTTTTTG 
TTCCATTTTG ACACGTCAAA TTTCCCAATA TCCACTCCAT TATAGGTATT 
TATAATTCTG TTCTCTTTTA CACCCGCTTT AATCAGCATT TGTCTGGTAA 
AATCGGACAC GGCAAAAAAA GTGGCGGGAT AAAGTCTGTA TATAAAGTTC 
CTCCACTGAT AGCCTTTCCG GATTTCCATT CCTCTGACAC TATGGGTGAT 
TGCCACTTTC CTGTTTATGG TTTTTGACGC CAGATATGCG GTAAATGCCG 


>NC_017304.1:2501424:2501923
TTGGCAGAAT TTTTATAAAT TTCTGCAATC CCTGGCCTAA AAACCGTCAC 
AAGGCAAGGC GTCTTACGCA TCCAAACCAG CTGAACCAGT ATAGAACGTT 
TCTGGCTCCC AATGGACAAA TTTGGTTTAA AACCGACGAC ACGATGTTGT 
TTCAGGATTC TATAAAGTAT TTTGAACAAT GCAACTTCAA TATCGTTTAT 
CTGACCGAAG ATTTGCATGC AAGCGGTTTT GAAGGTAACA TTGAAACCGA 
ACATGAAAGA ATGTTTCTTG AACAGGGCTG TAAAATTAAG TTTCTCATCG 
CTGAAAAAAA GTAAAGAGGA CATAAACGTC CTCTTTTTCA TATATATTTT 
CGCGTACATA AATTCCCGCA AAAAATCTTA ATATATTTAA GTTCGTTTCG 
ATTACACTGC CAGCTTTAAA ATATTGTACA CATCTTCACG ATTGAGTTTT 
ACAAAATTTC CGATTGTAGC TTTTCCTCCG TTCGTGCATT TTGACGCCAT 


>NC_017304.1:250236:250735
CCAGGCTCTG CGTTCCAGGG CCGTTATCCC TGAATTCGGA TCTGATTTGC 
AGTATTGTCA GCCTTTTTTT CACGGATTTT CACTTCCTCT CCGGTCAGTT 
TGTAAATTCC CGCATTTAAC CCCGCAATTA TATAAAAAAG CATGGCAGGT 
TTGCTGTTGA AAAGAGGATT GTTGACCATA CAGTATATAA TTGTGAAGAC 
AAAAAACATT ATTGAGGAGA GCGCGATGCA TTTTCTTATT TCGTTTTTTG 
TTCTTTTAAA AACATAAATG GAGTAGTATA TATTTATGGC AAACATAAAA 
AGATAGAGAA TCAATCCTGT AACTCCCATT TCACTACCCG TCTGAAGATA 
AAAATTGTGG GCGTGGGGAT AGGTATTTAT GGATTGCATA TATTCCGGCA 
GCAAATAATA ATACCTCCAG TTGTCAATTC CAACTCCCAC CAAAGGATGC 
TCTTTAATCA TCTGTATGCT TGCACTCCAG ATGGCGAGCC TTTCTATATT 


>NC_017304.1:2504496:2504995
CAACCTTGAG AATATTCTAG CTTTAAGAGG AGACCCCCCG GCAAATCAAC 
CGGATTTTGA TTTTAGTAAT AATGCTTTTA AATATGCAAA TGAACTTATT 
GCCCATGTAA GAAAACAGAA CAGAAATGAT TTCTGCATAG CCGCCGCAGC 
TTACGTGGAA GGTCATGTTA ACAGCAAACG TCTTAAAGAT GATCTTTTGT 
ATCTTAAGCA AAAAGTCGAC ACCGGGGTTG ATTTCCTTGT AACACAGTTG 
TTCTTCGACA ACCGGCTGTT CTACGATTTT CTGGACAAAA CAGCCTCAAT 
AGGTATCACG TGTCCCATTA CTCCCGGAAT AATGCCGATA TTTAAAGCCG 
ACCAGATTAA ACGCATTACA TATCTTTGTG GTGCATCCAT TCCCGCAAAA 
CTGGTAATAA TGATGGACAA ATACGGCGAT AACGACGAGG ACATGCGCAA 
GGCGGGCATC GAGTACGCCA GCAATCAAAT ACGCGATTTG ATTGACAACG 


>NC_017304.1:2505625:2506124
AATCGGAAGC ATGTTAAATA AAGCAAGACA TATATTGGCA TAGATAAAAA 
AACGCATATT ATAACCGGCG TTAAAATAAT ACGTTTTAAT TATAATACAA 
ATAAAAAACA TTAAAATATT TGCACATGGC CCGCTGATGT TTATTAAAAA 
ACGATTTGCA TCAACATCAT GTTTTTCTTT TATGACGGCA TTTAACCCTA 
AAGCTGTAAT CCTAACCGAA ACAAGTATTC TTTTTTGCAC TGCCGCCGCA 
ACAATGTGAG CCGTTTCGTG AATTGCCATA GAAAAAAAAA TTAATAAATA 
TTCCATTAAA TAATTGTGGT AATACATTAT TGCGGCCAAT ACCGCAAAAA 
CAGGGTCAAT TTCAACTTCA AACGGCCTTT TTATAATTTT GACAAAAATA 
TGATTATCCC CATTTCCTAT TTATTATTTA ATTTATATCC TATAACCATA 
CCTAAGTCCT AATTTGAAGG AGACTGGATG TAATCCAGAG GATTTACGGG 


>NC_017304.1:2506557:2507056
AGCCGGATTT TCACTCTCTA AAGCATCTTT TTGCGAACCT GACTTCTCGT 
TAACATTCTC AACAACATCT TCAACGCTCT CATCTTCTTT GATAACACTT 
TTATTATTCC CGGCACTTGC CAAAAAACTG TCAATTTTCC CGAATACACT 
GTTAATGTCA ATATTATAGG ACAGGATTCC CTTTATTTTG TCTTTGCAGT 
AATTGGTAAT TGGTGAATTA ATATTTTTAA TGAGTACAGC CGTCAAAAGA 
ACAACGACAC ATACGACAGT TTGTATCACA AACTTTTGAA CGAGGTTAAG 
TCTTTCCCCG CTTCCCCGTT TTCTTTTGCT CTTCCTTGTT CTTCTCAGAC 
TTTGTTGGAC ATTATATCTT GGGTATCTTT GTCTGTAAAC AATATCGTCC 
ACGGCAAACA CATCCCCGTA AAGTTTTTTA ATATTTTTTA ACAATGTATG 
TAAGATGAGC TGTCAGTATT TTTATATTTT GATTATATTT GATTTGTTTT 


>NC_017304.1:2516743:2517242
TAAAATTGAT ATAGATTTCT AATTAAAGTT TTTATATGTT GTTAATTTTT 
TTATACTTCT CTTTTTCATT TATTAGAAGT ATAATATATA TATAGGCATA 
TAATTTTTAC AAAGAAATCT GGTGATACTT ATGAAAATTG AAAAAATAAA 
CGAAAATAAA ATCAAAGTCA CAATTTCCAT TGACGACTTG CTGGAAAGAA 
ACATAGACCT TGACACACTA AATTACAATA CTCCGGCGGC ACAGGAATTG 
TTCTGGGACA TGATGGAACA GGCGGAAATC CAGTTCGGTT TTGATGCTTC 
CGATTCCCAG ATATGTGTTG AGGCTATCCC TGATCCTGAA GAAGGTTTTG 
TTATTATAAT TACAAAACTG GATGAAGACG GTGAATTCGA ATCTATTCAC 
AAATATATAA AAAACAGATT CAGAAAGTCC GATCTTCGGG TAAGAAAGAG 
AAATTCCAGG GTCTCCTCTT CTATAGTCAT ATATTTCTTC AATAATTTTG 


>NC_017304.1:2518604:2519103
AAAACAAAAT TTTCTCATCT TTATTAAGCT TTAACGCATG ATTTTGATAT 
TCTCCGTCAT AAAACTCAAT AAATTTGCAT ATGGGAAAGC CTTTTATTTC 
TATTTCCAAA ATTTCTCCTG AAGGTTTTAT AAGAATCGGC GAAACATTAA 
GACCTGCCGA GGAATAAGTA AGAACCTGTG TGTGCCTGTT GTATACCGCA 
TAAATCATGA CAATATATAC ATTTTCGTCG AAGTTTGTTG AGTTGAAAGA 
ACGGTATATG TTTTCCAAAA CCATTGCCGG ACTGATTTTG TTAAGTTCGT 
TTGTTTCCAT CTCCAGCAAA GTCTTCACTG TCTGATTCAA AAATATCGTA 
AGCATTGCCG CCGGAACACC GTGGCCGGAC ACATCTCCGA TATAAAACCC 
TATATTGTCG TTGTCAATTT TAAAAACATT GCAAAAATCA CCGCTTACCA 
TTTCAGAAGA ATAGTTTTTC ACTTCAAACC GCACTTTTTC CCAATCCTGA 


>NC_017304.1:2519612:2520111
TCAGGGGAAC GGCTACAAAT ATTATCCGCT TTGTCCGAAT CTTGACACTA 
GCCGGTATCA AACTTGATAT GAAAAAGCCA AGAGCTGTAA ACAATCTTGC 
AATAATCCAG AAGATTGTAG CTCTGTTGGA ACTGTTGTTT TCAATCAGAA 
ATGCGGGCAT GCCCTTATAT GACAGTGTAT GAAAAGCATC CACCATACCT 
ACTGCAAGAA AAACACTGCC CAAAAAAACG GATCGCAAAT TTCCGGTTTG 
TTCGTAAGTA TAATAAGAGA CCGCAAAAAC AGTAAAGGAG AACAGTACAC 
TTGTAAATTC AAGTATATTG TGCCATGCCA AAAAACTCTC AACAGTCATT 
ACGGCACTGA ATTGTTCCTT CAAAAAATAT GCAATTCCAA ATACTAAACC 
GGCAGCAACA GCTATTATTG CAAGCAATAC ATATTCCTTA TACTTTAAAA 
AGGCGCGTAT AATACTTCTC ATTCCATGCC CTCATTATGG TAACCCGCTG 


>NC_017304.1:2523490:2523989
TAAACATAAT AGATGGAGGA GTTACGGCCC CAAAAGGGTT TAAAGCCGCA 
GGAGTCGCCT GCGGGCTTAA AAACAACCAA AAAAAGGACA TCGCAGTTGT 
TTGCTCCAGT GACTTGGCAG TTGCCGCCGG AGTATTTACA AAAAATGTTG 
TAAAAGGACA TTCGCTCCAG CTTACCATGC AGCATATAAA AAGCGGCCAT 
GCCCGGGCAT TGGTCATAAA CAGCGGTAAT GCCAATGCCT GTCTCGGAGA 
ACAGGGCTAC AAAGATGCGG AGGAAATGGC TTCTCTTGCC GCTCAGCTTC 
TAAATTGTGA TGCCAAAAAC GTCCTTGTCG GTTCCACGGG AGTTATCGGA 
ATGCCGCTTG ACATGCCGAA GGTGCGTTCC GGTATAAAGG AGGCAATTTC 
AAAACTTTCC GAAGAAGGCG GTCACGATGC GGCTGAGGCT ATTATGACCA 
CAGACCTTGT TTTAAAGGAA ATTGCCGTGG AATTTGAAAT TCAGGGGCAA 


>NC_017304.1:252691:253190
CGGTTTATAA TGCGCCCGTC GGTGTCGGCA TTGGTTTTGG TAAATATGAA 
ATTCATATTC TTATATGCCT TGCATGCTTC AAGCAAAGCA GTAATGTGCT 
TTTCGGAAGT GTTTTCTTCC AGGGTTACCG GATGAAAACA TGCCATTGCA 
TAAGGCTTAC TTAAATCTAT CTTTAATTCT TTTTCCAATT CATCTTTTGA 
CAGGAGTTTT TCATTTAATA TATTTTCTAT GCCAATGGCC CCCACATTGA 
ACACCCGGTC GGGATGTTCC CCCAGTTGTA TGACTCTTTT CCGGTAAGTT 
TCCGTACTTG TAAAATGAAG ATAGCTCAGT TTGGTTATGG CATGGCGGAT 
TGACTCGTCA ACAGCCCCTT CCGTCGATTC GCCGCCGTAA AGATGGGCAA 
TGGGAATTCT TTGATTTACC GCCGCCATGG AAACTGCAAG GGTTTCATAT 
CTGTCTCCAA GGACAATCAA CAAATCGGGA TTAATCCTTT TAAAATAATC 


>NC_017304.1:2528615:2529114
TTGACGGTAC CTTCAGGAAT ATCCACTATT GAGGCAATCT CTTTTATAGA 
AAGGTCCTGA AAATACCTTA ACACAAAAGT ACCAAAGTCC GGCATCAAAA 
GCCGTCTTTG GTACAAATCA CACCCAAAAA ACCGCCAAAA CCCTAAATCC 
CATTAATCTC AACAGAACCT GCTCCAATAT CTATATCGAT CTCTATTTTA 
TTTTTTGCGT TGTCATATTC CGGCGAAACA TAAGTTTTCT TTTTAGTCTG 
TTCAAGGGTC AAGTCTTTGA AACTTACAGA GCTCAGCAGT CCATCAACCT 
CAACTTTGAT ACCCGAGTTC TTAGGTACAA ATATTTTAAA ATTGGCAGCC 
CCGGCATCAA TATCAACTTT TGTTGAAGGG TGTCTGTCTC CCAATATAAG 
CTTGATATTT CCCGCACCAC CGTCCAACTC AAACTCTTCC ACTTTAAGAG 
ACGATAAATC TATCTCACCG TCAGTGCCTC CAAACTTCAA GTCTATATCC 


>NC_017304.1:2534225:2534724
AGCTGTCCGC TTACAGTAAG ATTTGTTTCC CTGTCAAAAA AGTCTTTTGA 
AAAATCCACC GTTCCGTCTT CTTTTCTGGG AGGGTTGTTT ATATCAAGGG 
TTGTAACCTT GAACATCTGT CCTGCCCCTT CCGCGTCACT TCCTGTGATA 
ATCGGGGTAT GAACATATAC AAACCCTCTT TCCTGGAAAA ATTTATGTAT 
GGCGTATGCC AGAAGGGACC TGACCCTGAA CACTGCCGAA AAAGTGTTTG 
TTCTGGGTCT CAAATGGGCA ATTGTCCTTA AGTACTCAAA AGAGTGCCTC 
TTCTTTTGCA GAGGATAATC GGGAGTGGAC GCTCCTTCTA TTTCAATCTT 
GGTTGCCTTT AACTCAAAAG GCTGCTTTGC ACCGGGAGTC TCAACTAATT 
CCCCATGCGC AATAATTGCC GAACCAACAG AAAGCTTTGC TATCTCTTTA 
AAATTGGGAA GGTTCTTTTC TTCGAACACA ATTTGAAGAT TTTTAAAAAA 


>NC_017304.1:2538347:2538846
GAGCTTGCTA TCTGAAACAT CGTTTTTAGG GGAGGATGGT CGTTTATCAA 
AGCTCCCAGC CCTGCAAACA GGCTTGCACC CACAATCACA CCGAAAGCTA 
TTAAAAAGTT GTATATTATA TTGCTTGGAA AAACGGACAA AAAACCACCT 
TTTTTCTTGT AATGTTTCTC CTATAAACTA TGTTGTTTTT TTTAACTTTA 
TACTGAAGTT TTAAAATAAA AACCAAATTT TTGACTGTCC AAAGTTTTTG 
TTCTAATTTC GTTCTGTCAA GCTTATCTTT AATTATAGAA ACAGGCTTAA 
AAAAATTTTA AAAAGGAACG GTATTTAAAA GAAGAATGAA TTTCAGACTT 
GTTATAGTTA TTGTAAATAT AATAATCGGA ACAATATGCA TCGTATACGG 
CGTAAAACTG ATGAGCTCAA GTCTCGAGAA AGCAAACATC CGCAGGATGA 
AGAAGTATCT CTCCCTTTTT ACCGAGAAAG TGCCGCTGGC CACCCTTACC 


>NC_017304.1:2540551:2541050
TTTCAGATAT TACTACAATT TAATCACCAT ACCTGTATTC TTTCAACTGA 
ATATCAAGCT TGTGAGTTCC GTCAACGAGA GCATACTGAG TCAATTCATG 
CTTAAGGATT TAATATATCT TGTTGATTTG CCGTTTATGC TGATCGGAGT 
TCTGCTTTTG AACAAAAACA CCCGAAAGCT GCATATTTCC CGGAGAGTAT 
ACCGCTTCGC AGCTTTTCTG GTAGTGGGCA TGGTTACATT TTTATCGGTG 
TTCCATACTT CGAACTTAAA TTCTTTTGCA TACAGCAACA ACTACTCGGC 
CAAAAGCCTG GGAGTACTCT TTTCCCATTA CTACAACACA AAACTGTTAA 
TTGAAGAGAA TCTCCTGGAA GACGACAGCT TCACCCAGGA GGATAAAAAC 
TCCATTATGG CCCTGTATGA AACAAAGAAG AATGAAAAAG ACAGCCTGGA 
CAGCAGGCTG AAGGGAATTG CCAAAGATAA AAATCTGATT GTCGTTCAGA 


>NC_017304.1:2543630:2544129
TTAAATATAT TTTGTAATAT ATTCTCCAAA TGGCAGTTTT TCTTATCAAT 
TGGGCTCAAT TCCCCATACC AGTTTGTTCG AAATGTATGC AGTCATCCTT 
TTCCAATCCG AATAGGAATC CGCAGGATTG TAGGAATAAT CGTCCCTTTG 
CTCGAATTTT GTCCAATCAT TCTTATAAAA CTCACCTGTG ATATACATTA 
CATCGTTCGG AGAAAGCGTC CCCGATTTGA ATGTAATTTC AAGATATTTG 
TTTGCCTCTT TCTTTCCGGG AAGCTCATAA AACCTGCACT GAACATCCTT 
TTCACTACCC AAACTGTAAA AGTATACCGC CCAGTTCATT TCATCAATCG 
AAACATCTTC TTTGAAATAA TACCTTACTT TAACATCTTT AAGGTCAATT 
GCTTCATTTC CCGTGTTAAA CATTCTGAAG CTGAAGTCGA TCCCTGCGGA 
ATCATGGGGC TTTCTGCTGT AATATTGTAT TTTAAGCCCT TTTGTACCGT 


>NC_017304.1:2548814:2549313
TTTCATTATA TCCTACTTTT ATTTCAAGCC TGGTCTTGTC AATTTCCACA 
CCGGTAACAG GAGTTATGAC AACAACTTCA CAAGTTGCAT ATACTGAAGG 
ATCTTTCGAA CTCATAGCTG TAATTACCGC CGTACCGGAT TTTTTCGCCG 
TTACCAGACC GTTCTCCGAT ACTGTTGCCA CATCGGTGTT GTCAGACTTC 
CATATTACTT TGTCATCCTC ACTCTGAGGA GTGAATATTG CCTCGAGCTG 
TTCCTTTTCT CCGGGGTTTA TGCTCACAGA CAGTTTATCA ATACTCAAGG 
CAGAACTTTC GGCCGGAACA ACTCTGACAG TAAATACTGT TATTACTGCG 
TTGTGAGTTC TTGCAGTTAT AACTGACGTT CCCGTTGCTT TTGCCTTGAC 
AACACCCTCG GACGAAACCT CTGCAACATT TGTGTTGCCG GAAGTCCATT 
TAATTGTCTT GTTTGTAGCA TTCTCCGGTA AATATTTAAC TTTGAGATTT 


>NC_017304.1:2553427:2553926
TCGCTTCTTA CCGCGCCGTC TTTTGTATAA TAACCGTAAC GCACATATCC 
GTAGTTCTTA ATGGTTTCAA ATCTTACTTT GTAGCCCTTT CCTGCTGCAT 
TTGGAACCAC ATTCAATGAG TATGCAACCG AGCTTTTACC ATAAGGAATT 
ACGACTGTCT GTTCATCTCC GTCAATAGCC GTTATCCTTA CAGCAATACC 
CTCTTGAGGT GCTTTTTCGC CGTCTTTTAA AGATATGGTT CCGCTTATTG 
TTCTTTTTGC AATGACAGTA AGATTTATGT CTGTTACCGA ACCCCCGCTG 
ACATCCACGG TGGCAGCCTC TTTTTCATCG GTAACCGTAT CGATGCCTGC 
ATAGAATCCT TTGTCAACAT ATTTTACATC CGGGGTCATG ACATAATATA 
CCTTGTATCC ATAGCCGTCA GGAATGTAAA TATTATAATT TGCAGAGCTT 
TTACCGCTCG GGATTGTAAC TGTTGTCTCT CTCTTGTTTC TGGAGTTGGC 


>NC_017304.1:2555874:2556373
TGAAGCCCTG ACAGTAATCT TCAAGCCTCC TGCAGGAGCC ACTCCCGAAG 
GCAATATAAG GCTTCCGGTG ACCAGCCTGT TGGGTATCAA TGTAATATTT 
ATTCCTTCCT TGCTTTCGCC GGAAAGGTCA AGAAGCACAC ATTCTCCTTT 
TTCCCTGGTT GCTGTAAGTC CATTATAGTA TCCGGTAGGG AAATATTTTC 
CGTCTCCGTT GCTTATGGAA TAACTGAGTT CATAATCTTT GCCTTCAGGA 
ACATAAATTT TGTAGGTTGT CGAACTGCTT ACTTCAGGTA TGACAACGTT 
AACAGTTTTT GTGTCCTTGC CGTTCGTAGC TTTGAGCGTT ACTTTTATGC 
CCCCGAAAGG TGCTATTCCT GACGGAATTG AGACAGTTCC GCTTATATAT 
TTGTTGCTTA TAAGTTTAAG GTTGATACCC ACCTGGTCTG CTTCGGTCGT 
GTCCAATTTA TCCGCTTCCG ATTCCAGACG GGTGGTTTTT AACATACTGT 


>NC_017304.1:2557140:2557639
TGAGTTGGAG GCACAAACCG TAACTTTTAA TCCTCCTGAC GGAGCAACTC 
CCTTTGGAAG AGTGACATTA CCTGTTATTT TATTGTTTCT AAGCAGTGTA 
AGGTTTACAT TTTGCTTGCT CTCTCCGTCA AGGCTAATCA AAGTTGCAGC 
ACTTGAATCC CTGACAGTTC CCGATGTGCT GTAATAACCT TTTTTAACGT 
ATTCTTCATC AGTAACTGAG TATTCTACAA GATATCCGGT TCCTGACGGA 
ACATAAACAG AATACTCTGC CGAGCTTTTT CCTTCCGGTA TTGTAACGGT 
AACAGACCCT TTGTTTTTAT TATTTGAAGC TGTAACAGTT ACTTTCAAGC 
CACCTTTTGG AGCAACACCT TCCGGAAGTA TTACGCTTCC GTTAATACTG 
CTCTTCGGTA TCAGGACAAG GTCTACCGTC GCGTCTGTGC TGCTTACATC 
CACAAGCTCC GCTCCAATCT CCGAAGCAGT CATTCCGCTG CTGCTGTAGT 


>NC_017304.1:2557606:2558105
ATCTCCGAAG CAGTCATTCC GCTGCTGCTG TAGTATCCCG GTGAAATAAG 
CATAGTAGTG GAGCTAAGTT TGTAATATAC CTTATAGCCT GATCCCGCAC 
TGTTTGGCGG AACCTTGATA GCATATTCCA CAGAAGAACC GTTTTTAGGT 
ATTGTAACAG TTGTGCTGTA GCTGTCCCCT GCATAAACAG TCACTTTTGT 
ATCACTGCCA AGAGTCATTC CCGAAGGCAG AGATACCGTA CCGCTTATTG 
TTCTTTTAGG TATCAAAGTC ATATTTATTT CAGTTTTGTT TTCCGAAGTA 
AGGTCAAGAG ATGCAGCAGA ACTTGCGTTG AGCGTGGTTC CGCTTACCCC 
ATAGTAACCG TCGGTAGCAT AATCGCTTTT TGCATCTACC GTATATTTAA 
CCTTATAGTC CTTTCCTGCA GGAACATATG CGGTGTAGCT TGCAAATCTT 
TCTCCCGCCG GAATTTTTAC TGTTACTTTT CCACTGTCTT TTCCGTTGGA 


>NC_017304.1:2557908:2558407
GTCAAGAGAT GCAGCAGAAC TTGCGTTGAG CGTGGTTCCG CTTACCCCAT 
AGTAACCGTC GGTAGCATAA TCGCTTTTTG CATCTACCGT ATATTTAACC 
TTATAGTCCT TTCCTGCAGG AACATATGCG GTGTAGCTTG CAAATCTTTC 
TCCCGCCGGA ATTTTTACTG TTACTTTTCC ACTGTCTTTT CCGTTGGAAA 
CAACAATATC TGCCGAAATA CCTCCCGACG GTGCAACACC GGATGGAAGA 
ACAATATTAC CGCTGACAGA ACGCATTTCG GTAAGAGTCA AATCTATATC 
TGTCTTGTTT TCCTTGGTTA AATCCAAGAG AGATGCGCTA CTACTGTCTC 
TTACCATTCC GTCGGAATTG TAATACATAG GACTTACGAA ATTATATTCT 
TTTGAAGTCT CATACCATAC CCTGTATTTG TCTCCGGGGT TGACAAACAG 
AATATAATCC GCAGACTTTT CTCCTTTTGG AATCACAACG GTCTGTTCCG 


>NC_017304.1:2558993:2559492
AATACGGTAC CGAGCTTTCG CCTTCCGGAA TTGTAACAGT AACCTTTGCT 
TCAGTAGAGC TGTTGTAAGC CGTAATTTCA AAGCTTATTC CTCCCTTGGG 
TGCCGTACCG GACGGCATGG ACAAAATTCC ACTGATGGTT CTCTTTTCAA 
TAAGTTCAAG ATCTATGTCG TTCAGATCCT CATTTTCAAC GGTAATCAAA 
GTTGCTGAAC TTAAATATCT GACCGTTGAA CCCTTTTTAT AATAACCCTG 
TTCGACATAC AAGCTGTTGG ATGTCTTGTA AGAAACATTA TAGCCCGAAC 
CTGTCGGAAC ATACATGGAG TAAGTGGCTT CCGATTCGCC TTCAGGTATT 
GTAATTGTTG TACTTTCAAT TTTGGTATTA TTCAATGCCA CAATTACTTC 
TACTTTTATA CCGCCTTCAG GAGCAACTCC TTTTGGCAAA GACACTTTTC 
CCGAAACAAT ACGTTTTGCA ATAAGTGTTA TATTTTTATC TGCCGCATCT 


>NC_017304.1:2575323:2575822
GCTTTTTTAA ATTAACTACA ATATTTTGGT CTGCCAATGG ATAGCTTATC 
TCTCTGGACA ATGCATAATA TGGCAAATCA TATTTTTTAA CTCCCATATT 
TATAGGCTTT TCAGCTTTAA CCACCGTAGA AACAGTATTA TTTTCCATAT 
TACTTTCCAC AGGATTTTTT CCGTCTTCAT TTATTACAAA CTCTATATAC 
ACATCACGGT CAGGCATTTT AAACTGAGCA TAAAAAAGTC CTTCCTTATG 
TTCTGCAGAT ATATTTACTG TTCCACTTTG ATTATTATTA TTTGACGAAT 
CGGCAAATTG AAGTTCGTAT TTTCCCGCAT CTAATGGAAC ATCTTTATCA 
TCGCTGTCTT TCGTAGTAAT GTTCCATTTG AAGCTAACGT TTTCCAAATC 
TATATCGAAG TGTGATTTAA CTTTTACTGC AACCAATACT TTGCTGCCTT 
CTGTCACACT TCCAGGTATC GTATAAAAAC CAACATCCAA ATCATCAGCA 


>NC_017304.1:257643:258142
GACGTAATTA AAGTCTCTCG TGGGAGTTAA TGAACCAAGC CTGATTTCTT 
CTTTTCCCGA AAGGAGCTGG GTTATGATTG TCGGGATGAC AGCCCGGGCG 
GATTGTCTTG GTCCGTATGT ATTAAACGGC CTTACTATTG TTATTGGTAT 
GTTAAAGCTC CTGTAAAAAG ATTCGGCCAG CCTGTCGGCG CCTATTTTTG 
TCGCAGAATA CGGGGACTGT CCCTGATAAG GGTGATGTTC GTCTATGGGA 
ACATATTGAG CCGTTCCGTA TACTTCTGAC GTAGAGGTAA TGAACACTCT 
TGACGTGTCA AGGATTCTGG CTGCCTGAAG CACGTTTAAG GTACCTTTGA 
TGTTGGTGTC CACATATGCT TCCGGTGAGT GATAACTAAA GGGAATGGAC 
ACTAAGGCGG CAAGGTGGAA AACCTTGTCA ATTCCTTTCA TTGCTTCTAA 
AACACCGTTG GAATCCCTGA TGTCTCCGGC AAATACCTCT ACTTCTTTCA 


>NC_017304.1:2577983:2578482
CCGAAAATTT TCAGCGCATG GAAAATGATG TCTTCAAAGT ATTTATGATG 
AGCAACGAAG ATCCTATTTA TGTGCCTGCA ACGGTAAAAT TCAACAATCA 
CACCTGGTGG CACGTGGGAA TCAGATACAA GGGACAGAGT ACATTGACCG 
GGGCCATGAT GAGCATGAGC CACAAATATC CTTTCCGCTT AAACTTTGAC 
AAGTTCGAAG ATGACTATCC TGAAATAGAC AACCAAAGAT TTTACGGCTT 
TGACGAACTC ATATTCAACA ACAACTGGTA TGATCCTTCA TTCCTGAGGG 
ATAAACTCAC CAGTGACATT TTCCGCGATG CCGGCATTCC CGCACCTCGC 
TGCGCTTTCT ACAGAGTGTA CGTTGATACG GGAAACGGCC CTGTTTATTG 
GGGATTATAC ACAGTGTTCG AGGATCCTTC CGACAAGATG CTCGAATATC 
AATTCGAAAA CCCCAACGGA AATCTCTATA AAGGTCAGCA AGCACCTGGA 


>NC_017304.1:2583792:2584291
AAAAAATTGC AAATATTATT GAAATAACAC TACGTCAAAG TCAAACCTTC 
GTAAACTTCC TAAACTGCAT GGCAAAAGAG AGTGCCGCAG TGGCAAACAA 
TTTGACAGCC TCTGTTGTAA TTAATCACAT TGTAAGAGAA TCCGAATATT 
ACATCGGTAT TGCAAAAGCC TATCTTAGCC ATGTTGCGTA CAGATAAATC 
AAGGTTCTTT GCCGTAAACA AGCTTGTTTG AAATATACAA CGTCACCCTG 
TTCCAATCCG TATAATCGGA AGCAGACGGA TTGAAAGAAT AATCGTTTGA 
CTGGTTATAG TTTGACCAGT CTTCCTTTGA AAACCTTATC TGTACTTCAA 
CGCTTCCACC AGGATCAAGG GTTCCGGCCC CACTTCCGAA ACCAACTTCA 
AGACAGGTGT CCGCTCCTTC TTTCGGTGAA GAAAGATTAA AGAAGTTTCC 
TGTAACATTT GAATTGCCGG CACTGCTCCA ATCACACCAG AAGTTTTGAG 


>NC_017304.1:2586330:2586829
TCCCCGCCAA TTTAGGCGAA GAGTTGAGGA ATCGAGCTTT CCGGATCTTT 
GACACTCATA GAAAAAAATT GCTTTTTGCA ACGCTTCACC GTAGTTGAAG 
GCCCCGGTTG CCGGAGGCTG ATCTGGAATC TCTTCCTCTG GTAAATATCC 
GCCGTTTTTA TTTTCTGCCG TCAAATCACC ATGAGTTTTT GAACCAACCT 
CATCCAAAGT ACTTGAAGTC TTTCGCCCCC ATAGCTTTGC GAACAACAGA 
ACAGTGCTGA AAGCTACAAT AACAGCAAGT ATCAAAAGAA TTTTTCTTCT 
TCCCAAACTG TTAACCAGCC TCATAGCATC CTCCTGCCTC AATTAATAAA 
AATCAATTTA CAACTTTAAT TTTAAGTAAA TCTATATTTA TCCGCTTTAT 
TAGTTTATTA TATCATATAT GCTTCGTCAA ATTTGATAAA ACCAAATTTC 
AGAAAAATTG CCGTATAGAT TTCAAAAATT TTTCGGACAT GCCTTTTTTG 


>NC_017304.1:258695:259194
GTTGGGATGG GTTTTCCATA TACCCATGAA GTTTGGTCTT TTTTGCATAA 
GCTTAATAAA TTCGACCAGG ATATCCTCTC TGTAAGCTAT ATTGGGCTGG 
GAGAAAAAAG AAATAACCTT GTCGAATTTA TCAAGATTGT ACCTCTTTAT 
AAAATCCTCA AAATGCTTTT CGGTGTAAGT CGGTTCAATA TTTGGCTGCC 
CTGTGACGAC TACGTCCCGT TCATTCAGGT TTTCATTGCA GGAAAGTATG 
TTTGCTTTGG CATAATCGTT TAACACACAA ACCGTTGCTT TGTATGGAAT 
TTTCAAATTT TCTCCCAGAA GGTCAACTAT ACGTACCACT TTTACATCCA 
TTTTATTGGC GCTGAAGGCT GCAGCTTTTT CAGCTCTTTT CCCGCTGGTA 
ACCACAATTA CGTCCGGTTT TTCAAAGCTT AATATCCTTT CCATTAAATT 
TATGGGGAAA AAACAGCTTC TGCCGCGCTC TCTGAAAAGT TTTAATGCTT 


>NC_017304.1:2593349:2593848
AGATATGGAA ACCTTCTTTG AACGTTCACC TTTTGGTTTT TTCAGCAGAG 
CAACAGCTCC CAGAGTTGAT GTTTTCGAAA CAGAAAAAGA TGTTGTTGTA 
AAGGCTGAAA TACCGGGTGT ATCCAAAGAA GATTTAAATG TATATGTTGA 
TGAAAATTCC ATAAGATTGT CAGGAGAAAC AAAAAGAGAT ACAGAATATA 
AAAATGAACA TATATACAGG ACTGAAAGAT ATTACGGAAG CTTTTCAAGA 
ACAATTCCCC TCCCTGTCGA AGTAAAATCA GAACAGGCAA AGGCAGAATA 
TAAAGACGGT ATTTTGACCG TTACGGTTCC TAAAGTTGAA ACAACACAAA 
TGAAAGGCAA AAAGATTGAT ATACATTAAC ATTAATTAAA AATTTATTTA 
AAATATTGCA CTATACTGTA CAAAGGGCCA ATCATTGCCG ATTGGCCCTT 
TGTCTGTTAT TCCATGCTTT ATTTTAAGTT TTAAGACATA AACAATTTGA 


>NC_017304.1:2600838:2601337
AATATCCTGC AATCAGAGGC TTTGATTTCA TGAACTACAA TCCTCTGTAC 
GGATGGGAAG ACGGTACAAC GGCACGTATA ATCGACTGGG TAAAAAATCG 
CGGCGGTATT GCAACAGCAT GCTGGCATAT AAATATTCCC AGGGATTTTG 
CAAGTTATAA ACTCGGTGAG CCGGTGGATT GGACAAACTG TACATACAAA 
CCGACAAGCA GCTTTAATAC CGCAAACTGC CTTGATGAAA CAACAAAAGA 
ACATGCTTAC CTGATGATGG CAATTGAAGA CCTTGCAGAG CAGCTTTTAA 
TTCTTCAGGA GCAAAACATT CCTATACTTT TCCGTCCGTT CCATGAAGCT 
GAAGGCTACA ACAACACCGA CGGCTCCGGC GCATGGTTCT GGTGGGGTTC 
TGCAGGTGCT GAAGTTTACA AGGAACTCTG GAAACTTCTT TATAAAACTC 
TTACCGAAAA ATACGGCATT CATAATTTGA TATGGGAAGT AAACCTTTAT 


>NC_017304.1:2603638:2604137
AATCAGACAA ACCTGAAATG GAAACTGAAA TATTTATTGA TATAAACCTT 
AAGCACTACC CCCTAAGAGA CCTTAAAAAT ATCTATTCAG ATATGAGCAA 
CGTTGTGAAA AATTACTCCA AACTAAATCA CAGGAACAAC AAAAAAGATG 
AACCTCACCT TAACAAACAT GCCATGCACT TAATACGGCT GTTGATTACA 
GGAACGGAAG TCCTCGAAGG TAAAGGAATT AACACTTATA GAGAAAAAGA 
ACGGGAGTTT TTGCTTGACA TACGTAAAGG AAAATACTCT TACAACGAGT 
TGTTTGAAAT GGTTGATGAG TATGAACGCA GATTCAGATT GGCAGCAGAA 
AACACTTCTC TTCCCGATAA ACCCGATTAT AAGCGTGTAG AAGAATTGAT 
GCTTGAGATC TATTCTAATA TATGGGGTTT TGGGCGGTGA AATCAATCCA 
TCTACATGAC ATTTTCAAGT TCTCTCATAA ATAAACCGGT TACTTTTCCG 


>NC_017304.1:2610966:2611465
CTGGATACGG GCTTAAAATA GCAGCAGTCA TATCCTTTTG ACTTCAATAA 
ATACATAAGC CCTGCACAGA CAACGGTCTT TCCCACATCT GTATCTGTGC 
CGATAATATA TATTCCTTTG GTACCATTCA TATTTCAAGC CCCATTCTTT 
GAATCATTTC AAGGTCGTCC GAAATTTTAT TGCCCACCGT TGTAAGATAG 
TTTCCCACCA GCATTGCGCT GACGCCGGCT TTAAAGCCTT TGGACTGATG 
TTCTCCCAAA CACATCCTCC CTCCGGCATA TCTAATGTGG GCATAGGGCA 
TTATCAATCT GAAAAGGGCT ATAGTTCTGA GTATCTCATC GGGAGAAAGA 
CTTCTGACAT TCTCGAAAGG TGTACCCTTT ATGGGGTTTA ATACATTGAT 
TGGAACCGAT TTTACGCCAA GCTCCCTTAT TTCAAACGCC ATCTTGATTC 
TTTGTTCCAT GCTCTCCCCC ATGCCGATTA TTCCGCCGCA GCAAATTTCC 


>NC_017304.1:261101:261600
ACACAGGAAT TTTTTATTTT ATCAACGAGC ATTTTTAAAT TCATCTTGTT 
TTGCAGGAAA AACTCCTCAC TTTTTAAGGA AAGCTCAGCT TCATATTTTC 
TTATATCTGC GATGCCGTCT TTGAACGTTT GATTTATACT GTCAAGATTG 
GCAAACTCTT TTACATTGCA AAAGCTTCTT GAAAGGATGA CCATGGAAGA 
GCCCAATCTG TAATGTTCGG CAAGTATGTT TTCCGCCGGC AGAAGACCTG 
TTCCAAGCCG GGCAATGCCT CCAAATCCGT AGGGAATGGA TTTTTGTTTT 
ATTTTTTTGC AAAGCATTTC GACTGTGCCG TCAACCAAAG GTTCAAACAT 
AAATTTCATT CTATAACCTA AGTGCAAGTC ATTAAGTCCT ATATGTATAT 
AATCTATTCC GCTTTCGCCA AGGATTGAAT CAATATTGCG GACAGCTTCC 
GGAGTTTCCA CCAAAAGCAT GGCTTTTGCC CTGCCGTTGA CATGACCAAT 


>NC_017304.1:2612270:2612769
TTCTCAAGCC AACCGCTTTC GATACCGGTA AAGTAAAACA AATACCCTGG 
GCTTCAGTTC TAAAAGCAGT ATTTAGCTTT ATTGCCTCCA TAATTTTGTC 
GGCAATTTCA CTTTCAGTAA CAGTCAGTAC CACTTCTTTC TCCGTGTCCA 
CACTAATGCC CATAATTTCT TTGTGAAGCG CACTGACTCC GCGGGCATTA 
ATTATAGTGG CCCCGGTAGA ACCCTGGGAA CGTATATAAT CAACCACTTG 
TTCCGCAAAT CCCGCATTGA CAACAATATA CAATGCTTTC ATATTAGTGC 
TTTCCATCTT AATCCTCCCA AATCATACTG ATAACTTATT CACAGGGACA 
ACAAAGGCAA TCCCCGTATT TGGTTTGTCA AAATTCAATT TTGTGACCAA 
CTCCTCAAGT AACTGCTCGG ATAAATTACC CGCAATCAAG CCGGTAATCA 
TAACTTTTTT CTCCTCGTTA ACAAGCCCCA GCATATCCCT GAAATATTCG 


>NC_017304.1:2615215:2615714
TCTTCCTTAA TTATATTATA TATTATATCA TAATTTTAAA ATACGTGCAT 
TATGCATTCA CTAAAACTTT AAAAGGCAAA GAACACCAGT GATAATCTCC 
CAGCGTCTTT GCCTTTATAA TCTTTTTATA TTTTTATTTT ATCTTTCTCC 
AAGCTCTTTG TCAAGAATAT ACAAGCCGTT CCAGTGTCCA TTGATTCTTT 
CCAGTCTTTC CACAAGTACT CCAAACATGT TTTCTTCCTC AATCTGCTCA 
TCCACAAACC ACGCCAAAAG ATTGAGCACC CTCTGGTCTC CTTCTTCTCT 
TGCTTGTTTT ACCAAATCAT TTATACGGGA AGTTACCGTT TTTTCATGGG 
CAAGAGCTTT TTTGAACACA TCTTCAATGG AATCAAATTT GCCGTCTCCA 
GGGTTCAGAG GACGATATTT TATGCCGTAT CCTGTGTCCT GCAGAAATTT 
TTTGATTTTT CCCGCATGCT CCATTTCTTC TTTTACCTGC TCATCGAAAA 


>NC_017304.1:2626905:2627404
CACATCGGTA AAGCCGGTCA ATTTACTTTT ATCCGCAGTA TAAACCAAAG 
CATGAAAATC CCTTTTGCTG CTGTAGATAA ACTTCAAGCA TTCATCTGTT 
TTATTAATAC TTTTTACACC GAAATCATTT ATCGCTCTTC TTATATTTGT 
TTTTGTTTCT TCATCAATTG GATATTGAAA AATTTCTGTG ATATTCCCGT 
TTTGTTTTAC AACAATTTTG CCTGCCTCTT TCGAAACAGT AGTTCCATAT 
TCCAACGGCA TAAGTTCAGT TGATATTTCT TCAAAAATGC TTTTATTTCT 
GTGGAATATT TCAATATAGT CCTGTTTTTC TTTCTCATTT ATATAAAAAA 
ATAAAGCCGT TGCACCTATT AAGAGTATTA AAATAAGCAC TAAAGCCGGT 
ACATGCTTTT TTAAGAAACT CACTATTTTC ATTCCCCCTA ATGTTTTCTT 
TTTTATAGTA GAGAACTGCG CAAAGTCAAA ATCCATTTGT TTTAAAATTT 


>NC_017304.1:2627704:2628203
TTCATTATAA AAGGTAGCAT TCCAAATCTC TTTACCGTTT TTATCAGTAC 
TAGTCCCAGA CAACCAAGCT GTGGTAAAAC TAAAAGCATC GTTTTGCGCA 
AACACTTTCC TGGCCATATC AATAACATCT ATACTATCTA CAGACCATTT 
ATCTATATTG ATATTGCCCG GAACGATTTT CGAATTTCGT TTCTGATTAA 
TAATACGTAA AATTTTATTT TTCTCTGTAT CAATTTCTAC CGTAATTATG 
TTTGGTACAC CATTTTTATC TTTTTTATCA TCTTTATACC ATATCTCAAC 
TTTTCATCTA ATGTCATATT GATTTCTCCT ACATAATAAG TTCGTTTACC 
CCAATATTTA TCAACATAAG AATTGGATAA TCCTTGCATA ATAATTTAAA 
ATAAAAGCTA TAGTGTTTGT ATTAGTCTCA TCATTAGCTG CCAGTTGGAA 
TTCGATCTCC GCATGAATGC ACATTCTGGT TTTTCTTTAT AAATATTACC 


>NC_017304.1:2627981:2628480
TCATCTTTAT ACCATATCTC AACTTTTCAT CTAATGTCAT ATTGATTTCT 
CCTACATAAT AAGTTCGTTT ACCCCAATAT TTATCAACAT AAGAATTGGA 
TAATCCTTGC ATAATAATTT AAAATAAAAG CTATAGTGTT TGTATTAGTC 
TCATCATTAG CTGCCAGTTG GAATTCGATC TCCGCATGAA TGCACATTCT 
GGTTTTTCTT TATAAATATT ACCCTCGCTA ATAGGTAAAT TTTAACATGA 
ACAAATAATT GAAGAAGAAC TATTACCCAA ACTTCCTATT TCCAATCAAG 
ACTGGGAACA TTTCCTTCAC CGCCAAATAA TCTCTTCTTC TTTCCTGTCT 
TATAATCCAA AATATACAAT GTGTAATGCG GAAAACTCAT AAGGTCTGCA 
TATTCTGTTC CCAATAGAAT ATACTTGTCA TCTGGGGAAA AAATATATCT 
TGCACTATCG TCAACTGGTA CGGTTCTCCA TTTTTTTCCT GTGTTAACAT 


>NC_017304.1:2635744:2636243
TTAAAGACCT GGGCTGCAAC ACGGTTTTAT ATGATATCAA TTACCAGCTT 
TTTGCAGAAG ACAATCCAAA CAGGGAAGAA AATCTCAAAA AGCTCAAAGA 
ACATATAAGG CGTTTTTCCT CAATGGACAT ATATACGGCT GTTATGCTAA 
TGGCTCCTCC GGGACTGGAT TCGATCAATG ACGCCTACGA AAAGTACAAA 
CACGGCTCAG AACGTATAAA ATCTGTGTTT GAGGATGATA CCTACTACGA 
ACAGTGGGTT GAGATGTGGA AGTATTTGGC CGAAGAACTT AAAGACTTTA 
AAGGTGTGGC AGGATATGGA CTTATAAACC AGCCAAGAGC CCCGAGTGAA 
AGTGAAGGTG GAATCGGGAT ATTCAGGGAA CGCCTGAACA ATGTATGCAG 
AGAAATACGT AAAATTGACA AAAATCATAT CATATTTGTT CCCGAATATA 
ACAGCAGAGA GGCCAATCCC GGCGAATCCT ACTGGAACGA AAAAACAAAT 


>NC_017304.1:2638239:2638738
TGAGGACATA CCCGTATACC ATTGACAAAG CCTTTTTGGA CAGGGTTGAG 
CAAGTGGTTG ACTGGTCACT TTCAAGAGGT TTTGTTACAA TTATAAATTC 
TCACCATGAT GACTGGATCA AGGAAGACTA TAACGGAAAC ATAGAACGGT 
TTGAAAAGAT ATGGGAACAG ATTGCGGAAA GGTTTAAAAA CAAATCCGAA 
AATCTTCTGT TTGAAATCAT GAATGAGCCT TTCGGTAACA TTACAGACGA 
ACAAATAGAC GACATGAACA GCAGAATATT AAAAATAATC AGAAAGACCA 
ATCCAACCCG TATTGTTATA ATAGGCGGAG GTTATTGGAA CAGTTATAAT 
ACGCTTGTAA ACATTAAAAT TCCTGATGAC CCATACTTAA TCGGAACTTT 
CCATTACTAT GACCCATATG AATTTACTCA CAAGTGGAGA GGTACATGGG 
GTACTCAGGA AGACATGGAT ACTGTAGTAA GAGTATTTGA TTTTGTTAAG 


>NC_017304.1:2644734:2645233
AATAACATAT ATCCCAACAC CGACCCTGAT ATGCCTAAAT TTTAGGCATT 
TTGCCGTCGG TGTCTGATTT TTAGTCAAAA ATTTTGTCCG TGCCCAATTT 
TCAGGCACGG GCATTTTTTT GTCTGTTGTT GTGGACATGA AGCATAACCT 
ATAATTCCAA TAAGACCACA AATGGAGGGT TGGGCTATGA AGGTACGTTC 
CGTTATACCG ATGCGGATAG CAAAAACAGG CTACATCGTT ATATCGGTTG 
TTCTTCTTTC ATTAGGCATA TTATTTATAA TCCTGCCGGA CATATCAATG 
CGAACAATCG GAAAAATGCT CGGAGCAGTC ATGGTTTTGT TTGGCTGTAT 
CAAGCTTACA GGCTATTTTT CAAAGGACTT GTTCCGTTTG GCGTTTCAAT 
ATGACCTGCA ATTTGGAATA CTTGTTTTGG TTGTGGGGCT TATTGTTCTT 
CTCAAGCCAT CGGATGCAAT CAGCCTGCTG TTTGCGGCTA TGGGCATAGC 


>NC_017304.1:2645845:2646344
GATGCTGCCA AATAAACTCT ATTCTGCATT TAACACTGAA AATGCAACGC 
TAATGGCAGT ATTCTTCGAT TCTTCAACCT CTGCCGATGT CACAATGGAT 
GCAATAAGAG AAATTCGTTC TATCTGCGGC AAACAATGCT TTGTATCCGG 
TTTGTCGGCT CTTGTAACCG ATTTGAAGGA ACTTTGCGAA CGTGAAGAAC 
CGATTTATGT TACAATAGCC GTAATCCTGG CCTGTATTGC AATGTTTTTG 
TTCCTTGACA GCTGGCTTGT TCCTTTGGTG TTCCTTGCAT CTATCGGTAT 
GATGATTTTG CTCAATCTCG GAAGCAACTT TTTCTTAGGT GAAATATCAT 
ACATCACAAA AGCACTTTCC GCAGTTTTGC AGCTTGCCGT TACAATGGAT 
TACTCCATTT TCCTGTGGCA CAGTTACAAC GAACAATGCG AAACCTACAC 
CGACAAAGAA GATGCAATGG CGGTTGCAAT CAACAAAACA CTGGCAAGTG 


>NC_017304.1:2648791:2649290
AAGCATCCGG GCTTACAGTT CCTGAATTGA CCATCGAAAA TTACGCTTCA 
GTACTCAATG AAATTATTGA ATCCCTTGAC AGTACAAAAG TATATAATCA 
GGCTCTCGAA CAGGTTACAG CAGCCGTTGA AGAAAAACGG GACTATATCA 
AATCACAGGT CGTTGAAGCC GTGCGTTCGG AAGTCGAAGC CAATGTCACC 
GCCGCAGTTA CGGAACAGGT TAAAGCAGAG GTTACAAAAG CAGTAAAAGA 
ACAAGTGTCG GAAAAGGTCA CTGCAAATGT TCGTGAGAAC GTTGAAGAAC 
AAGTAATTCT TGCTGCAACA GGTATGAACA AGGCAAGCTA TTATGCCGCA 
GTTTCAGCCG GACGCGTGGA TGCGGCAACA CAAAAGGCCG TCAAATCCGC 
CATTGACAAC AAAATGGCAA GTAAAGAAAT TACCGATTTA ATCTCATCAA 
ATATTGACAA ACAAATGCAG AGCGAGCAAG TTTCCGCAAT GATTTCGCAA 


>NC_017304.1:2649728:2650227
AGCAATGCAG CTTTCAGACG GGCTTTCAAG GTTCTATGAA GAAGGTATTC 
AGAAATTAAT CGATACGGTC GATGATGCCG AAAATCTTAT CGAACGGCTG 
AAAGCTACCG TAACCGTATC AAAGAATTAC AAGTCTTTTG CCGGAATAAG 
CGAAAACGCT GACGGTAATG TCAAGTTTAT TTACCGCACA GACGAGATTA 
AATAGTATCT GAAATGTGTA CGGCATCTGA AATCTATATG GTATCTTGAA 
ACATATGTAA GAATGGGTAT TCTTTTCAGT ACCTGAAAAG AATACCCATT 
CTTCACATTA CAACCTTCCC ATATTTGCAC GAAGCCATTT TGCCACACCA 
TCGTCATTAT TACTTCCTAT AATCCCGGTG GCAACTTTCT TCAAACTCTC 
GACTGCATTA TCCACCGCAT ATGCTTCATC GGAAATCCTA AACATATCAA 
TGTCATTTTC ACCGTCTCCG AAGGATACGA TTCTGTCACA CCCCAATCTT 


>NC_017304.1:264978:265477
AAAGATTACA GAGAGCTTAT AAAAAGCAAG CTCATTGTCA AAACTGCGTT 
GGAAGAACTG GAAATAACCG ATATGTCTCC TGAACGATTG GCTGCAAATA 
TCACCGTGGA CTCAAAAAAT GACACCAGGA TATTGGAAGT AAAGGTAAGA 
GACACTTCCC CCGAAAGAAG CATGCAACTT TCAAACAAGA TTTGCGAAGT 
GTTTGTAAGA GAGTCCGTAA ACATCACAAA AACAGCCAAC GTAAGCATTG 
TTGACGCCGC TGAAGTCCCA AAAGGTCCGG TGGAGCCCAA ACCCATGTTT 
TATGCGTTAG TAGCGTTTTT AGTAAGCCTT TGTGCAACCA TAGGTGCGTT 
TTACCTGTTT GAATTATTGA ACGAGACCAT CAAAAATTCT GAGGACGTGG 
CAACATATCT GGAACTGAAC GTGCTTGGGA CCATACCTTT GTTTAACATC 
AAGTAGGGGG GATGGCAGTT GTCGGAAATC AGCTATGTAA TTAAATATGA 


>NC_017304.1:2657112:2657611
ATATTGTTGA TCTTGTCCGA TGATTTTATA TTTTCAATAA TTTTCTTTTG 
TGCCTCCTTT GACATTATGC TATTATTTCC ATAATGACAT TCTATTTCAT 
CATTCAAAAC CACCTTCAAC AATTCCACGT CATTTCCCAT CAAACCAAGT 
TTTTGAGATA TATATACTCC TATACTTTCG CTAAGCTGTC TTCTTTTATA 
CGCATCAATG TCCGGATTTT TCATTTGAAC CAGTACATCC TGAAAAGATG 
TTCTTTCGGA AGAAAAATCA TTTATGAATT TCTGGTATCT GTCCATTTCC 
TTGTTTAAAT AGTCCCCCAG CTGATTTGTA ATCTGTATTG AATAAGTACT 
TATTTTCGTT TTAATTGCTT CACTGGATTT TTTATACCAC AACATACCGG 
TAAAAATTAA AATAAGAGCC ACAAGTGCTG TAAAAGACAC GAAAAGTCTT 
GTACGAATCT TTATATTTCT AAAAGGCTTG CTTAAAAAAT CAAGGATTTT 


>NC_017304.1:2657973:2658472
AAGTCCGCAC AATTCTTTGA CGGAACGTTT AATCCAGACT CAACAGGAAG 
AAAATATAAA TATACAAAAA ATATAAGATG AAAAAAACTT TTAATATTAT 
AATCGGTATA ATGCCTCTTA CAATTTAACA AAAAATAATA ATCAGACACA 
ACATTAGCAT GCCTGACTAT TATTTGACAT ATATTCAGTA AGTATAAAAC 
CGGCTGTTTA TTCAAACAAT CTACAGCATC AATTAAGAAC AGTAATAAGA 
ACAGTAAGTT GAAGCCTTTG GCATTTAACA TATCATTCCT TGTCGGTATC 
CTCATTCATA ACAGCTTCAT AATTCTTTTT AGCCTTTGAG CCCCAATAAC 
CATAGAAAAC AATAACTGTC ATGAAGAAAA CAAGCGGTGT CATGCGAAGC 
AAAACAAAAG GGAGTTCAAA AAAGAATGCG GACCAGAATG CCCTTCCTGT 
ACGTTCCCAC AAGCCCGGAG TCAAAAATGC CAGTTTTGAA AGATCTCCGC 


>NC_017304.1:2660238:2660737
ATCTCCAGCA CACGGTCTTT TCCGTCATAA CTTCCCTTAT TGTACAAAGC 
CGCCATTTGC CTGGTGAAAG AAAGACTCTT GTCAACTTCA TTGCCGGTTT 
CTTTGTCAAT TCCCCAACTG GCATCAGCCA TTTGTTCAAA TACTTCCTTA 
GGATACAAAA GTTCATTCAG CTTGCTTCTT GTCTCATTTG AAATACCTGT 
TGATATATAT TCTCTGCCGG CTTTTCTTAC TATATCGAGG TATTCGTCCG 
TTCTTTTTTT CAATTCCGGA GCACGAAACA GTTCTCCCTG ACCGCAGAAA 
ATTGTCTCAT AATTGCCTTT GCCACAAATA TAGTCAAACA TACTTTTTAC 
ACTTTCATAA TTTTTTTCGG CGGAATAAAA CCCACAGGTG GAAATTAAAA 
TGTATCTTTT GCCGCTCATA TCATATCTTG AAGGGTGACT TCCGCTTCCC 
ATACCGTCTT CTCGCTCCGT CATAAAGGGA AGGTTCATTG GAAGCTGTCT 


>NC_017304.1:2666440:2666939
AAAATTACAG GAGAAACAAA TTCATAGTTA AAACTTAATT GCGCACAAAG 
GCGTGTGTTT TATTGATGCC TCAATAAAAT ACACGCCTTC AATTTTTTTA 
AGGAGGAATG CTTTATGAAT ACTACAATGA TAGTTGACAC CCTTTGGGTA 
GTATTTGCAG CCCTACTTGT ATTCTTTATG AATCTTGGTT TCGCAGCGGT 
CGAATCAGGT TTTGCAAGAT CAAAAAATAC GGTAAACATC CTGTCAAAGA 
ACTTTATTGT TTTTGCAGTT TCCTCGCTGG GCTTCATGCT GCTTGGCTGG 
GGACTGATGT TCGGCGGAGA CAATCCGATT ATCGGCACAA AGGAACTGTT 
TATCCTGGGT GGTTCCGATC TCGGCTTCTA CAAAGACACT TTGACGTCGA 
CCGTACCCTT CTGGGGAAAA TTCTTCTTCC AGCTTGTTTT CTGTGGTACT 
GCAGCAACCA TTGTATCCGG TGCAGTGGCA GAACGTATAA AATATATATC 


>NC_017304.1:2668259:2668758
AAATCAGAAC CGGCGAAGAA GGATACGATG CACTGCAGGA TGAAGAGTAA 
TGAAATGAAT AATGAATTAA AATGGAATGA AAGCAAAAAA CATTTAAGCA 
GGGAACATAA CAGGCCAACC CTAATATGTT CCCTGCTTTT TTGCTGTGTT 
ATTATTCCGT CTTTAATCAC TCCTAGTCCA GTTCAACCGC TCCTGTATAA 
AGCTGATAAT ATCTTCCGCC CATCCCAAGG AGTTCTTCAT GGGTTCCCTG 
TTCTATAATT TCACCGTGTT CCAGCACTAT AATCAGATCT GCGTTTCGCA 
CGGTGGACAG TCTGTGCGCG ATTACAAAAG TAGTCCGGTT TTTCATCAAC 
CTGTCCATAC CACGCTCAAT GTATTTTTCG GTCCTCGTGT CAACCGAACT 
GGTGGCTTCG TCCAGTATCA GAATGGGAGC TTTTGATATG GCAGCCCGCG 
CAATATTGAG AAGTTGCCGT TCACCCTGGC TCAAATTCGC TCCGTCCCCA 


>NC_017304.1:2672619:2673118
CCATATTTTT ATCCATATTT CCTACTTCCC ACATCTCCTT CCAATAAAGC 
CATTATTAGC TTGTTAACCA TTATGATGTT AATTATTAAC TAGTTAACGT 
TTATCTATTA TAGCACCCGT TCTGATCAAT GTCAATTATG GATTTACTCT 
TTTATAAAAA GCATTCCGGT TTATTATATT TTAATTTGAT GCGACTTTAC 
TATATTTATG GTTTAAAAGT AGTATAATAT GGGTATGAAT AAAAGAATGA 
ACAGAAGTTT CACATCAAAT CAAAAGAGGA GGATAGATTA TGGCAAGTTT 
TGCAAATCCT TTCGCAGGCA ATGTCCCAAG GAAATTGACA AAAGAAGAAT 
TGATTCAGGC AATAAGGCTT AATATTGCGG GAGAGCTTGA AGCCATTTTT 
GTTTACGATG CTCATGTACA AGCTACCGAT GACCCTGTTG CAAAAAAAGT 
GATTGCAGAC ATAAGGGATG AGGAAAAAGC TCATGTGGGA GAATTAATGA 


>NC_017304.1:2673694:2674193
TTAAATTCCC CATATCGAAC TGGAGCGAAG GCGAAAATCC TTTCAAAGAC 
ATATCAATAG GATTGGCCAA ATTCATAGAG AATGGAATCG TAGGAAGAAA 
GGCTCTTGTT GTAAGCCCAA ATCTTTTTGT TCAACTGCAA AGAATACAGC 
CGGGCACGGG AACAACTGAA TATGACAGAA TAAATAAGCT TCTGGACGGC 
AATATTTTCA GCACGCCGGT ATTAAAGGAT GACAAAGCTG TTCTTGTCTG 
TTCCGAACCT CAAAATATAG ATTTGGTAAT TGGACAGGAT ATGATTACGT 
CTTATCTTGA AACCAAAAAC CTGAATCATT ATTTCCGCAT CATGGAAACA 
ATTCTTCTGA GGATTAAGAA TAAAAAAGCT GTTATTGTTT TTGATTAATA 
CGCAAAAAAG CTCATCCTCC GGTGGCATTA AGCGCCGGAG GATTTTTAAT 
GCTTGTTAAA ACTTTTAATT CTTGGCGACA TACGACTAAA GTCAAACATA 


>NC_017304.1:267570:268069
ATTGTAAAAG CACCTGAAGA AAAACCTATA AGCATTTTAG CCGACGAATC 
AGGTGAAAAA TACTATTCAC AAGTAGTTAC TCCGATTATT TCAGAAGGCG 
ACCCGATTGG GGCGGTAATA TTCCTGTCAA CGGATCCTGA TGTTCGCATG 
GGTGAAGTTG AGGCAAAACT CGCTCAGTCG GCTGCAGGTT TCCTGGGAAA 
GCAGATGGAG CAATAATTGG CAGCGTAAAG GTATAGGTAC TTTGGTACTG 
TTCGACAAAG AGGTAAATAT GGAATGGTTT ACATTCTTAA AAATAACAGG 
TAACCGTTGA GGATTGCCTG TTATTTTTTA AGGTTATTTT TATTTTTAGA 
ATCTATGATC TTATATATTT GTGGCAATTG CTGAACGCAT TTGATATAAT 
TATTTGGTAA ACTGATACAA TCAAGTACTG CCAGGGAGAT GATGATATGA 
TAAAAGAAAA ATATACCTTT GATGATTTAG TTGAAATTAT GAAAATTTTG 


>NC_017304.1:2675916:2676415
ATCTTTAATT AATTCAGCAA ACTCCTCCTC ACAAAGCTGC TTTTCAATAA 
GATTTTTGCT TACTGAAAGT TTAAAATCTC CAACACGTTG CATTACTCTA 
TTGTAATAAG AATCCGGATT GGCATAAAAG TGTTCTGCAA AAACTGCTAT 
ATGATTTTGA AATCCCCCGT CTACCAAAAC AACATATCTT CGAAAATCCG 
TCATTAATGA TATTATCAAT GTGGTATCTA TTAACACAAT TGAAACAAGA 
ACATAAGCAA GAATATCCAG CAAAGCTTCA GATAACGTGT TAAGTCCTTT 
GTTCACCAAC GGTACCAAAG CTTTAACCAT AAGTATTGAT ACAGCACCAA 
ATACAACAGA CGTAGGCACA CTTATTCTTC CGTTAATGTT CAGTGGAACA 
TTAGTGCAAT CACACAACCG TTCCTTGAAC AGTTTTTCAA AAGCCCACGA 
AGCAGGGTAT CCTAAAACCA TGCTTGTAAC AAAAGCAAAT ATAAATATCA 


>NC_017304.1:2682446:2682945
ACGTAATCTA CTTTGTCAAA CGACTCCCTC AAAGGTTTTT TTGCAGTTTC 
CCAGCCTTTA CCGTCTGTGA TCCAAATAAA GCCATGTTCC GGTGTCTCTT 
TTTTGATAAA GCTAAACAGG GTCGTAAACT CTCCGGCTAC GGACTTTAGT 
TTCGAACCGC CGCCACCGTA ATAATTTGTT TCAACAAGAT ACAGTTTATG 
ACCGTTGTCT ATTGCAAAAT CAAACGAACG TTCCGATTTG TCCACAGAAA 
CATTATATCC AAAAGATGTT TTAATTTTGT GCGAGGTAGC TTGAGAAAGA 
TACCGGTAAT TATTCATAGA ACAAATTTTT TTGACAAACA GCTCGGTTAT 
CATCTCCATG GCCGTACCGC TACGATTTTT CCTGGCATTG GTATCAAGGC 
CTACTTCAAC ACCAATTGCA TAATCAACAA CACTTTTTAT GTTTTTCTTT 
TCAAACATGG CAAGAAGCCC GGTTTTTTCA GCGAACTCTG CCAGCATTTC 


>NC_017304.1:2690345:2690844
TTGACATCAA TGTTACACAG CACCTTTGTT GAGTATTGCA AATGTTGAAG 
GCGAAAGGGA AATATGTTAC AATCAGCAAG GAAAAAATCT ATTTTAAAAG 
GTGACACGGA TGAAACAGCA ACGGCAGTAT CCCAAAATTA TGATATCCCG 
TAAGGCGGAG CGCAGCGTAA AAGACGGACA TCCATGGATA TACGGAGAAG 
AAATTCTCAA AACAGAGGGC GAACTCCAAA ACGGCGGTCT GGTGGATGTG 
TTTGCCGGAA ACGCCTTTAT GGGGACAGGT TTTTACAATA GTGTCAGCAA 
GATTACCGTT CGACTTATTT CACGCAACGC CAATGATGTA TTTGACGCCC 
GCTTTTGGCG CCGCCGGGTG GAATATGCCG TTCGCTACCG GAAAACCGTC 
ATACCCGGTG CAGACTTTGC CTGTTGCCGC CTGATTCACG GTGAGGCTGA 
CCATATGCCG GGTCTGACAG TGGACCGCTA TGGAAGCCTT TTGTCCGTAC 


>NC_017304.1:2696292:2696791
TTTTCTCCGG CTGCCCATTT GACATATTTT TTGTTCTACC TGTTTTTCTA 
TCGCAGATTT TCACATATCC ACTGCCCGTC AAAATTTATT GCCGCGCAGC 
TCAGGAGCCA CGGATACAAA GCACGGTTGC ACGTCATCTC AAACGGCGTC 
CATCCGGCAT TTTGTGCTCC CGCAAAGCCC AGGGAACATA CTTTCAAACC 
AATTAAGATA CTTATGATTG GCAGGCTTTC TCCCGAAAAA AGGCAGGATG 
TTCTGATTCG TGCCGTCATG AAATCCCGTT ATGCCGATCG TATTCAGCTG 
TATTTTGCCG GAAGCGGCCC CTGGGAGAAG AAACTTTGCC ATCTTGGAAA 
CAAACTCCCC AATCCTCCTG TGTTTGGGTA TTACAATCGT GACGAGCTGA 
TTAAGCTCAT ACACGAATGC GACTTGTATG TACACGCCTC AGATGCGGAA 
ATTGAAGGCA TCTCATTAAT TGAGGCGTTC GCATGCGGGC TGGTTCCGAT 


>NC_017304.1:2698734:2699233
AAACTACCAT GGCTATTACA GCTGATGAAA AACGTTTACT CAATTTAATC 
CTCTCCTTTT ATTGGTATTT CTATTAGCAA AATTATGCAT GCTTTAATAT 
GTATCGGCAT ATATCGATTT TATCTATATA ATAAAATGTA AATTTTTTAT 
GTAGCCCAAA AGCAAAAAAC ACTGGAGCTT TTTTAACAGT TACAACTTTA 
CATACCGTCT CATATAATGA TTTAAGCCGG ACGTTTTGAG TGAAAAAAGA 
ACATATCATC CAAAAAATCA GGCTTGATTC GGTAATTCAA GCCTGATTTC 
TTACAACATT AACATATTTT CTTCCGGTAA AGACATAGAA TATCGCATAT 
ACAATTATAA ATACGCCAAT ACTTATAATT GTCGGCAATG TCAAACTATA 
ACTCATAAGG TCACTTAATA CTGAAATGGC AACTGTGCTG TGGATTATCC 
CCACTATCAG CGGCAACAGG AAAAACACAC CCACCTGTTT TGATACGGAC 


>NC_017304.1:270090:270589
TGTTCTCGGA GGCATGATTG TAGCATTTGT ATATGATATT TTCAGGGTCA 
GAAGGAAGGC AATAAAATCA AGCAACCTCA TTGTATATTT TGAAGATTTT 
ATTTACTGGA TTATTGTTGC ATTAATTCTT TTTGCCATTA TTTACAGGAG 
CAATGAGGGC GAACTGAGAG GATATCTCAT GTTGGGAGTG GCCATTGGCA 
TTATATTGTA TGCTTTGCTT TTAAGCAGAA TAGTCATGGC CGTATTCCTG 
TTCGTTATTA AAACAGTATA TAAAGTGGCT GTTGCCGTTT TCGGCATCTT 
GCTGATTCCG ATTAGGATAA TCCTTAAAAT TTTGGGCATA CCGGTAAAAA 
AAGCATGCAA AATTGTCACC CGGGGTGCAA GAAAGATAAA AGGAGCCGGC 
AGGAGAAAGT TGAGCAAAAT AAAAGTATCG GGCAGAATAT TTAATAACAT 
TAGGAAAAAA ATATAGGGAA GGAGGATTTT TCTAATACAT GTAGAATTAT 


>NC_017304.1:2706289:2706788
ACAGGGGTGA GGGAATGGCA GTAACAAAAT CTTGCCATGA AAAGAAAGTA 
AGCTCCCCAG GCCATGCTTC AGTTACATTG AAGCCTGACT GAGAATACGG 
CTCCTCATAA TACCTGTTAT TTCTTTTACA CAGTCAGCAT CACGTATTCT 
CGCTTCACTG CTTGCGGTAT TCCCGGAGTT TATATTACTA ATAGCAAGAG 
CATGTTCCAA TCGGTTTTGC AGCGCACCCA GCCGAGAACG AAATCGGGAA 
ACAATACTTA TTCCTGTATC GAACTGTTCG ATAGCCGACG AAGGCTGATT 
AATAAGGTTA ACTGTTGAAA TTGATAGAGT TCATGATTAA TCCCATATTA 
TCAGTCACTA AAGAAATGGG GTTGTACCTA TGCACATCGG GTATGATGTT 
CATAATCATA CAGGCAACCA CGACAGCACC TGTTATGATC AGGTATCCAT 
AACCGCTTCT TGTTAATGTG GCTGAAAATA ATAACGCCGC CGGTAAAAAC 


>NC_017304.1:2711334:2711833
GGTTAATGCA CTAAAGAGAT TACACATATG CTGATATATA GCAGCTTGTA 
ATGTCATTTT GGCTTCTTTC GATTTACCAA TCATTTGATA GGCCGAAGCA 
AGAATCGTTT CACTGGAAAT GATTTTTTTT CTTGTTCCCT CCAAAAGCTC 
AATTACTTCG TTCGGATTTC CCATCATCAA CGCGCAGCAT GCCTCCATAC 
ATAAGGAAAG TTGCACAAGC TCGGCATCAT CACTTTCTGT TTTTACCCGA 
ACAAACAGCT CTTTGGCTTC CGAAAGCACA GAAAGGGTTT TTTCCTTGTC 
TCCCGATTCC GTGCTGTTGT TTACAAGCAG CAATCCAATG TGGAATAACA 
GGTAAAAGCA GGAGAAATAC TTTTTAGCAA TTTCGCGGCA AGAATTCAAT 
ACTTCATCAA AAGGTTTGGA AGCAAAATCG GCAGATAATT TCACGTACAG 
TTTACGGATA TCCTCTTTAC TCATTTGAGG TTCATAACCC ATGAGCTCAT 


>NC_017304.1:2721159:2721658
AGTGTACTTT CGCCAAAAGA TAATGAATAC CAAGATTCAT CGAAATAGCA 
TTTTTTAGAA ACTCAAATTA TGTATGCCCT GTATTATTTT TCATATTAAT 
ATGGAACATA AGGCAAAATC GCCCATGTAA CATCATGAGC GGAAATATTT 
CTGCGTTCCA AGTACTTGTA TCCAACGGTT GCTTGTCCAC ATGGGTACTT 
TTTGCAATCA AAGCAAGTTT TAAGCTGTTC GGAAAGCAAG TTTTAAGCTG 
TTCGGTATGT AAACATTTTA ACGGCTCACA CAACTCATTT CCTTCACGAC 
GACAATGACA ACCGGTAGTA TCACAACCGG TGCATCGCAT ATCCCAGGAA 
GATACGCCAT ACACGGCATT TTCTTTTGGA AATGGCTTGC GGTTCGGCTT 
TTTCTTAATA AGTATCAGCT TTTTGACAGC TTCCAGAGTT TTTAAATCAT 
CTACTCGAAT TAACAGCCAT TTACCATCGT GCAGGGTGCG TTCACGTTCA 


>NC_017304.1:2724916:2725415
AATTATTTAA TAGCAGCAAT TACAGAGAAT TTATGATAAG AATACAAACA 
TTTCACCTCT GAAAAATTAC ATTTATATAA CATCTCAATC TCTGTTTCAA 
CCGAGCACTC CTTATCTAAT TTTCTGCGTT CTTTCCACAG TTCGATATCC 
CGATCCGTCA ATCCGCTGTT ATATAATTGC TTTTCCCAAT ATGAATCAAA 
CCACTTATTC ATATTAGATG TTCCTGCACA AAACTGATCA TAATTAACGA 
ACACTCCACC TAGCGGCAGC TTATTGTAAA TGTTCCTGAA CAATTCTTCT 
TTTTGCATAT CCTCCAGATG GTGAATTGAT AATGCTGATA TAATAGCATC 
AAAATTTCCC TCCGGAAGGT CCTTTGAATA ATCTAATATT TTATGCTGTA 
TTCTGTCAAT CCCCGCAAAT CTTTTTCTTG AGATTTCCAG CATTTCATCG 
GCAATATCAA CTAATACATA TTCCGCTGAC GGGCATTCTT TATACCAATA 


>NC_017304.1:2727584:2728083
CAACATCATA GAAATCTAAC CCAAGTCTTT CCAGTCCCCT GTTTTGCCTA 
AAGCTGTATA ATTTAGTGTA TAATATTGAC CCTCTCCGAC CCACATTACA 
GGTGCAGCCA TGCGTAACCG TTCATCTACA CTTATTGAAT TATCTTTAAG 
TTCTTTGGCT ACTAATGTAT TGCGAATTTT ACACAGAAAA ACCTCGGCGT 
CATGCAGCAG TACGGATTGC TGAACTTCAA GCTCAAATAC CCACGGACTG 
TTCTTTAATA CCGGAACATT CAATACCGCA CCACGTTCGA CTTCAATTGG 
AATGTTCATT TTCCCGCTAT TATATCCTTC CGTGTTGCCC AAATAATCCG 
CAAGATGCAG CAAGGATTCG CTGACAAGGT TGGCAGAAAA CACTTTGTTT 
GCCCGGATAC GATCTTTCGT TAATTTTTCA CCGGCAATGC AAGCCATAAC 
CCCCAATTCG CCACTCCAAC AATAACTAAA CCAGCAAAAC AAACCAAAGT 


>NC_017304.1:2727840:2728339
AATACCGGAA CATTCAATAC CGCACCACGT TCGACTTCAA TTGGAATGTT 
CATTTTCCCG CTATTATATC CTTCCGTGTT GCCCAAATAA TCCGCAAGAT 
GCAGCAAGGA TTCGCTGACA AGGTTGGCAG AAAACACTTT GTTTGCCCGG 
ATACGATCTT TCGTTAATTT TTCACCGGCA ATGCAAGCCA TAACCCCCAA 
TTCGCCACTC CAACAATAAC TAAACCAGCA AAACAAACCA AAGTTCGGTG 
TTCCGTCCTC TTTATATGTA CCATACAGAA ACAATGTTTG CGGACATAAT 
TTATTCTCCG GACCGATAGA TATTTTTTCC ATTATTCTTA TACTCCTTCA 
TTTTTAAGAT TTTTGATGAT TCGTCTGAGT TGGTTCTTAA AACCGATGAT 
TTCATCATCC GTGGAACCAT CATAAAATAT TTAAAACACC ATATACTTTT 
TTGTCTTATC AAGATGGGCT GTTCATCCAT TTGAACAGTA TTCATCTAAA 


>NC_017304.1:2731084:2731583
CCTTACCCAT ATATCCGGTG CAAAAGAACC TTTTATCACC TCCCAAATTG 
GGGTATCCAG CAAACTCATA CCATCACTCC TTTACGATGA TTTATAACGT 
TGAAATTATT AAATACCACT ACCGTTTTCA AATTCCGTTA TCCGCTGAAA 
TTCGGTAAAT ACCTTAGTGA ACAGGGCTCC AGTACGGCTA AGGGGGTTGT 
TAAAAATTTC CCGAACGGTT CCCACTTCAA TGATTTTACC GTCTTCCAGA 
ACAGCCATCC GATCACAGGT ATATCGAATG GCATCCAGTT CGTGGGTAAT 
CATTAAAATG GTAATACCGG TAGTTCGATT AATTTCTTTA AGTAAATCCA 
GAATTTGCAG AGTAGTCTGA GGATCAAGGG CAGAGGTTGC TTCATCGCTT 
ATCAAAAGAT TCGGACGGCT AACCAATGCC CGGGCAATTC CTACACGTTG 
CTTTTGACCT CCGGATAATC CTCCCGGGTA AGCATTCAGC TTATCGGACA 


>NC_017304.1:2732455:2732954
AGAAATTTAT CTTATTAAAT GTAGAACATC AAGGCATTAT AATCCTTATG 
CTTTTCTGCC TCTGCAACCA GGTCTGCAAT TGTAATTGTA CTGAGAGTTT 
GTTTGATGTT TTTATCCAAA ACATCAAAAA CCGATGACCG GAGGGCTTGT 
TCAATATCGG GGGCTTTATC GGAAACTGTT TCCTGTGTTT GCTCAAATAA 
CGATACTTCG ACGGACAGCA ATACATCCAA TACGGTTATT TGGCTTGGTG 
TTCTTGTTAA TTGATACCCG CCCTGAGCAC CTTTGGTGGA ACTAACGATT 
TTTGCCTTTT TTAACGAGGA GAATACCTGC TCCAAAAAGA TTTTAGATAT 
TCCCAGTTTT TCAGAAATGC TAATTACAGT AATATATTCT CCGTTGTTAT 
ATTGCTGTGC CATACTGATA ACCGCTGCCA GGGCATATCG TCCTTTTGCC 
GATATTCTCA TCCTTATCAC TCATTTCATA TATAAATAGT ACGTAATAAT 


>NC_017304.1:2737998:2738497
ACCTGTTTGT GAAAGAAGAA TATCGAGGTA AGGGTATTGG TAAAGCACTT 
ATGAAACAGC TTGCAAAGAA AGCTTTGCAA ATGGGTGCGA AACGTCTTGA 
CTGGTATGTA CTTGAGGACA ATAAAAGCGG CTCAAGGTTT TATAAGCATC 
TGGGGGCAGT TCCCCTTTTA GACCGGCGTA CATATCGAAT GAGTGAAAAA 
AGTTTGGAAT CTTTAGCGAA CGGAGTGATG ACAAATGTCA AAAATAAATT 
TATCCCTTCC GGAAGTACAG ATAAGGGAAA TTCGTATTAA TTCAATAACG 
GGTTATCAGG GAGATGCTAA GGAACTGGTA GAAGCCCGCG AATTCGGTCT 
GAAGGATAAA GAACGTTCCT TTAGCCAATG CCTGGGCTGT GCTACCTCAA 
AAGCGGCCTG TATGACTGTG TTAATTCAGG ACGCTGCAGT CATCAGCCAT 
GGACCGGTGG GCTGTGCTTC CTGTCTGCAT GAATTTGCCT TTACCTATCG 


>NC_017304.1:2743595:2744094
AAGGAGCGGG AGGAATCCTG TCATTCGGTT TCAAAGGGAC AACGGCTCAA 
AGGGAAACTT TCTTGAACTC AGTGAAACTC TTTCATTATC ATGTCAATAT 
TGGGGATGCC CGCAGCCTGA TTGTAAATTC TCCGCAAACC ACCCATAGTG 
AACTGGAGCC TGATGAGAAA AAATTTGCCG ATATTCCGGA AAACTTAATT 
CGCATATCGG CAGGACTGGA AGATCCGGCA GATTTAATAG CTGATTTGGA 
ACAGGCGTTT GAAAAGGCAT ATATATAATT TCGTAAAGGG GTGTGTTTTA 
TCATGAAAGG TTTTATAAAA TTGATCAGTG CAGTCGCTCT GTTTTCCATT 
TTTATAGGCT TGTTTTCCGG ATGTGGCAGG ACGAATACGG GAGGTACCCA 
GGACAACGGG AAAACGGGGA CATCTTCAGC AGAATACAAA TACGGAAAAA 
TTGATATTCC CGGTAAAGAC GGTTCACTTT GCGGTGCACC TATCTATATT 


>NC_017304.1:2744618:2745117
ATGCTTCGGA AAAGCTGCTT GACGAAAAAC CAGAACAGGT TGCCGCATTG 
CTGCGTGCAT ATAGGGCAGC CCAAAACTGG ATTTCGGAAA ACCCGGAAGA 
AGCCGTCGAC ATTATAATAA ATGGTAAATA CGCGCAGATT GAAGACAGAG 
AATTAGCCAT TAAGCTTATC AAGAGCTATC AATACCCTTC TTATGCCGAA 
CGGGAAAAAA ATAAAACACA GGTTCGAGAC AATGTTTACT ATTTTGCCGA 
ACAATTGAAC CAAATTGGAT ATTTAAAGAC GGATCCTGAT ACTTTCACAA 
AGAATGCTTA TGTCGAGGTC GACATCAACC TGGGTTTATA ATATTTCCAA 
AGATTGTTTC CGCCCGGTGA ACCGGAGGAA CCGGGCGGAA ATAATAAACA 
CCCCACAGGA GGTATTCTGC TATGTACGAT TTAGTAAAAC TACAAAGCCC 
AACATCCTCG GAATTAAAAG TAAAGCAACA ATATGGAAAA CTAAAAACGG 


>NC_017304.1:2748333:2748832
AATTGATCGG AACGTCTGCC GTCCGGTGTC CCTCTGGAAT CCTTGGAATG 
CCGTAGTTCT CGGTACCGAC CGTGGCAGAG ACATATTTGA AAATCTCAAG 
GATGTCAAAA TCAATATTCA CACCCATGTG CTGCACTATG CCGGCAGCCA 
GGGACCATAC AGAATATTGA TTTTCAAACA GCGGCTTGTT TATAAGGTCG 
CCAAAAAAGT ACCTCTTGCC GTTTTTCGCC TGTATGACCG TAAACACCTG 
TTCTTCACTC AGTCCTCTGA TCTCAACGAA TTCTTTCCTC AGGCTCGCCT 
GGCATGAATA ACCCGCAAGG GCTCCCAGTG CGCATATAAG AGTCTCAATA 
TGTACACCTC TTGAATCCCT GACAGCATTC AATAAAGTGT TGAAAATTTC 
TTTAGCACCC AGTTTGGCGC CTATCAACGG GTCTTCCTTT CTCCTCTCAT 
TAATCTGGCG GAAAAACATA TCATCTATTC TTTCGTAATC ACTCCCGCTC 


>NC_017304.1:2753408:2753907
TTCTGGCACA GGCTCATGGC CTGTCCACCC TGATTGACTC CAATGGAACC 
CTCGATTTTG AACACTATCC TGATTTGCTG GCCGTTACCG ACGGCGTAAT 
GCTTGACATA AAAGCATTTG ACTGTGAAGA ACACAAGCGG GTGACCGGAT 
GGAGCAACCA GGTTGTATTG AAAAATGCAC GTTTTCTTGC ATCAAAGGGT 
AAGCTGTTTG AGGTTCGTAC AGTAGTTTCA CCAGGCCTTT TCGATGCAGA 
ACAAACCATT ACACAAATCG GCGACATGCT CAGTAGCTAC TTACCCATTC 
GCCCCATCCG ATATAAGCTT ATATCCTATC GTCCGATGGG GGTTCGCCCG 
CAATATAAGG AGACTTTGCA AATTCCGACA CGTAATCAAA TGGAATATTA 
CGCCGGGCTG CTTGCAGCCA AAGGCTTTAA AGATATTATT ATCATTTAAA 
TTACAAGCAA ATACACTACA CAATTCCCGC AAGCCAACAT ATAAGGAGGG 


>NC_017304.1:2765246:2765745
CCAATGGGTT GTCTTTTTCT GACTCTACAC GCTTAAGCAA TTCTCCTGTA 
CCTGCTGTTA CCAATTCAAC TTTGATTCCG GTTTCTTTTT CAAACTCTGA 
AATCACAGCT TTATTTAATT CTTCACTTCT TGCCGTATAT ACTACTAATA 
CATTCTCTTC GTTATTATTG TTGTTATTAT TATTGTTGTT GTTTGTTTCT 
TGATTTTTAG TTGTTGGGTC TTGTTTAGTC GTTTCTGTCT TTGAACCCGA 
ACATGCAGTC ACAGAAATTG CCATTAGGGC TGCTAATATA AGTGCCAACC 
AACTTTTTTT AATTTTCATG CACTTCGTCC TCCTAAGACT TATTTTTTGT 
TGTTTTATTT CCTTATGTTT TAATATTACT GCTAAAAAAG GTACAAATAA 
ATCCTACTAT CAAACAAAAA GGTGCAAAAT AAAAAAGGGA AATATTGTAT 
GTTGTGATTT TTAAAAAAAA GCCGTTATCT TATATGTCAG CTCACATCTA 


>NC_017304.1:2766132:2766631
TCTGCCTGCA TTTATCTCAG CGTTTTTACA GGATAAAAAG CTGACACGGG 
AAGAAGCTGA ATATCTTCAG AAACTCATAG ACGATGCTAA GGAGGATGAA 
TAAATGACCA AGTTATTTGA ACTGTTCCTG CAAAACAGCT TTACCGGTAT 
AATTTTTATA TTGGTAATAT TAATAATAAG GCAGCTTACC AAAAACTTTT 
CAAAAAGATA CGTTACTGTT CTTTGGATTC TGCTGCTTGC AGAACTGTTG 
TTTACTCCGC TGGTCACAGG TCCGTTTCAT ACAATACGAA ATGTCGCAAT 
CCTTAATTTT AATGATGGCG TCTATGACAG CTCCGAAAGT TTAGGGCAAA 
ATCAAATAAA CTACAATAAC TCTGATACAT ATAAACAAAT AGAAGGAGTT 
AATTCAACCG GTAACAGTAA TTTAAGCCTT GCACGCAAGA TACAGGAAAA 
CAGGATTGAT AAAGACAATT TGACTGAAAA TAATATCACA TCTTCAAATA 


>NC_017304.1:2772825:2773324
GTAAATAAGT CTGAGTCATG CAGCCATTCA TATGAAACAT TGAATTCAAA 
AGGAAAGACC TGGGGTACCG AAGATAGCTC TGCTATTTCA TAGTAGGCTC 
TTTCCCTTAA GTGAAGAATG GCCAATAACA ACACCTGTAT GGTTTTTACA 
TCGGTAACCG GGTACTTTTT TATTCGATAT ACACCAACCT TCTCATTTTC 
TATAGCTCCA ATTTGTTTCA AGGTTTGTAA TATCTTATCG ATGGAATGGA 
ACAGAGTAGC ACGTTCCCCC CATATTTCAA ACAGCTTTTC TTTAAGCCAG 
GATGCGTAAA TGTATCCTGG ATGCTAGTAA GTTTGCCTAT TAAAGCACAT 
ACATCACAGA ATACAGGGTA AGCAACCAAC ATCATGCTCC AATGCAATGC 
TAGTTTATTC GACTTGTCAT CCTTATAAGC TTCTAAAGCT TGCCGTTTTA 
AAGTTGAAAG TGCATCAGGA ATCTTCACCC ATATATTCGT AAGAATTTCT 


>NC_017304.1:277513:278012
GAAGGAATCT ACAACAGTCA TTTTATTCTG AGTCAGAGTA CCTGTCTTGT 
CGGAGCAAAT AATTTGTGTA CAGCCTAATG TCTCAACTGC GGTAAGTCTT 
CGGATTATCG CATTGCGTTT GGACATTTTT GTGACACCGA TGGAAAGAAC 
AATGGTAACA ACCGCTACCA AACCTTCAGG GATTGCAGCA ACGGCCAGAC 
TGATTGCCAG CAAAAACATT TCCAGAACGT TGTTTCCTGA AAAACCTCCG 
TTCTTTAATA CGCCAAAGAC AAATATGAAT ATGCAAATTC CCAGTACAGC 
TATGCTAAGC ACTTTGCTCA GTTCGGCAAG TTTCTTTTGC AGAGGTGTTT 
TTTCCTCTTC CGTGCCGGAA ATAATATTTG CAATTTTACC CATTTCCGTT 
GACATTCCGG TATTTACCAC AATACCTTCA CCGCGGCCGT ATACAACATT 
GGTACCCATG TAAGCCATGT TGCGGCGGTC ACCGAGAGGA ATGTCTTTAT 


>NC_017304.1:2775789:2776288
TTGTCAATTC CGATCTCTCT CAGTATTACG GATAGCTTTT CTTCTAAAAC 
GGTTTTTACA CGGTTTTCAA CAGTATCTGC CAATATAAAA TTATAAACCA 
CTACATCTCT TTGCTGTCCG ATACGGTCAA CGCGTCCAAT ACGCTGCTCT 
ATTTTCATCG GATTCCAAGG CAAGTCATAA TTAATAATGC AGTTGGAAAA 
TTGCAAGTTC AAACCTTCAC CACCAGCGTC GGTGGAGATA AGAATATCTG 
TTTGTGTTTT AAACTCATGC AACACTGCAT TTCGTTCCTC TATACTCATA 
CTGCCATTTA GTATGGACGT TGAATATCCC CGGTCTTTTA ACAGTTTTAC 
AAGATAGCTT TGAGTCGCTA CAAATTCCGT AAAAATAATG ATTTTTCTTT 
GCCGGTCCTC AGCAAATAAA TCATCAATAA TTTCAAAAAG AGGCTCAACT 
TTGACATCAA GATATTGAAA TTCCGCCTGC TTGGCAACTG CAATAATATC 


>NC_017304.1:2777952:2778451
CCAAGCTCTT ATTTCCTGCA TAAATTTTGG CTGTAGTTCT GCATATGTTT 
GCGGTGTTTC AAGCTGCTTA TAAAGCCAGG CAATAGCTGA TTTTTCATTG 
GTAACAAGCA ATTCCATTTG AATTGGCTCT ACGTCGTTTA CAATACGGGC 
AGTATCATAT TCGTTAACCT GATCAGGGAG AAAGTACATC CCATCACGTT 
TTAAGAACCT TTCGTCCAAA CCTTTATAAA AGTCCGTTGC ATCTAATGGA 
ACAGGTATTC CATTCATAAT ATGGTATGCC ACCATGCGGT CATAAAGCAA 
GTAAGCCTTC CGCTCTTCTA TCAATTCAAT TTTTCCGTTC TTTACGACAA 
CTACTGGCAA TTTCTCAAGA TGTTGCTGTA TAAAACTCCA TGCGGTTTCT 
TCACTCCCAG CGTGGGAAAT AAACTCCCGC TTAAAACTTT CTTTTGGTTT 
ATATGCTGAA ATTACAAGGT CTTGTTTTAC TGCAGATGTT GTCGTTACCT 


>NC_017304.1:2785097:2785596
CTAAAAATAA GGGTTTCCCA GCATTATCAG CTCTAGAAAA TAATCTAGAA 
AAACTAACTA CACTTGGAAA CCCTTGATTT ATCAATGTTT TAAATACACC 
TTATTTTTAT ACCCTTGACA TCAATACCAC CGTCTCAACA TGGCTCGAGC 
CGCTTGGATT GATGTCTTGG GCTGATTTTT TGAACCTTAC GTTTACGGGA 
ACATGTCAAT GGGTTTTTAG CATTTTTTCC GAAAACGGAC GTTCATGGAA 
ACATATCAAT TAGTAATCAT ATAGTATTGC CTTTATCCAC CAGATTTAGC 
CCATTCGAAT AATTCCAGTT CCTATAGAAT GTTTTTTGTT TAATTTGTTG 
AAATCTAATT TTGCATCTTT AATGCTTTGA ATATCGCCTT CTTCTTTATC 
TGAGAATGTA GGTCCAAGAA TAATGAAATC TATCAGCTCC TCACTAATTT 
TTATATCAAT ATAATCCTCA ACAGGCTTTT TAGATTTATG TAAACTAAAT 


>NC_017304.1:278675:279174
CGCGTTGTCT TTTAATTAAC AATTGTCTTT ACAAATAATT TATCATGGAA 
TAAGATTTAA AGAAACCAAT ATTTTTAACT AAGTGTCCGG TTTTTACACA 
GATCGCTCAA AGTGTGTAAA TTTCGGACAG ATTATGATAA ATGTCCGTAT 
ATGAGGTGAT TAATGATGGC AAAACCTGAG CTTACCAAAC AGCTGATAGC 
GCAAACGTTA AAGAAACTCA TGTTGAATAC CCCGCTGGAC AAAATAAGTG 
TTCAGGAAAT TGTAGATGCG TGCGGCCTTA ATCGAAAAAC TTTTTATTAT 
CATTTTCGGG ATAAACAGGA TTTGGTTTGT TGGATTTTTG ATACCGAGTT 
TGCAAGTCTT ACGGATGCCA ATCATAACAA TTCGGTACTG GATGAACTTG 
TGGAGCATTT GTATAAAAAC AGGGACTTTT ATGTTGCTGC TCTTACTTCA 
AACGTTCAAA ACAATCTTAG TGAACATTTT TTCAGGATTA TATACGAATC 


>NC_017304.1:2787292:2787791
CCCGCACCTT GCCCTTATCT GTGTATATTC CGCCTTACTG CCATCCTTTT 
TTAAATACAG CCTACGCCTA TATATCTCAT CGGCAAGTTC AGCAGCATGC 
ATCGTTTTGT TTTCTGCCTC TGATAAGACA ATTTTCATAG CTTCATGAAG 
CGTAAAATTA GGCATTTCTT GCATGCCAAT TCCTGTATCA GCTAAATTAT 
TTTCATCGTA TTTTAAGACT ATATAAACCG GCTTATTATC TTTAAGCAGA 
ACAACTTTTC CGTTTTTATC AACAACAGAG AATACATGGT CTATATTGGT 
TTTCAATGAA TCATAAGGAA TTAAACTATC TATTTTAATA TCCACGATTA 
ACCACCTCAT AACATGCTCT GTATACCTAT GCTTTATTTG GATAACCTGA 
TTTTTGCTTG AATTTTTAAT TTTTCTTTGT CAGAAGATAA GTTTAAAATA 
TGCATTTTCC TATGACAATT TGGACATAGT GCAACAGTGT TTTCAATAGT 


>NC_017304.1:2787979:2788478
TCACTTTCAT TTTGCTCTGC ACGTTCTTTT AACTCATTCA GTGTTAATTT 
TTCAGCTACC TTTTCTTTTT CCTTAATGTA TTTAATAAAG GATTCTTCGG 
GAATAGCCTG TGAACCGGTT TGTAACTTCA AAGGGAACAT CCATACTTTT 
CTTGGAACCC CATCTTCACC TTTTTGTATT TCCTGATAAG GCTTACCTGC 
CAAAGATACA AGGCCACGAT ATATGTATTC TGTAGGTACC AGTACTTCGA 
ACAGATGAAC TTCTACACCA TTTCTATCAG ATTCTGCTAG TGTTTTATTT 
TGCATAAAAT TCAAATCTTG GTCCCCATTT TTACCCATAC CCGTATAATG 
CAAAACATCT CCAAACCATT TATCTTCATA CAGGCCTTTT GTATGATCAG 
ATATTATAAC TAGGGAATTG GTTGCTTTTG ACCGGCGCAT TCCCCCCATA 
TTTCCGCACT TAAATTCAGC TATAATATCT GAATGGGTTA CAACTTGTCC 


>NC_017304.1:2800730:2801229
CAAAGCATCT ACGTCCGAAG CTGCATCCCC ACCGTTTGCA TGTAAAGACG 
ACTTAAAATA CAACAGCAAA TCGTCTACTG TAAGCTGTGA GTCCGTTTCC 
AGAAACCAGT CATCAAAGCC TCCGGCATAG TAGTAGGTAT TTGCATGCAT 
CCCCATAATA ATGTTTGCAG TACACTCCCG GTTCAGTTCT CCGGAAAAGG 
AACGCACAGG TGACACCCAG GTTGCCCCGT CGCTGCGATC GCATATGATG 
TTCTGTACCT TTTTGTTGTT TACTTCAATG ATGGAAGCGA TAAAATACCA 
GCCGCCGTTT TTCAAGGTAA TGGTAGCTGT TTCACTCTGG TCGTAGATTA 
GTGTGCCGGA GGAGTTATAC AACATAAGCC TAAGTCTCCC TTGATAAAGT 
GAAACATAAA AAATTGGCTG ACCTGGTCCT TGGCGGGTAT TGAATATGGG 
TATATATGTC TGGCCGACCG AATAGGTGGT AGGATTAATC CAACCTCCTA 


>NC_017304.1:2803299:2803798
GGAGCAGATC TTTGACTGCT GAGATAATAG CACCGGTTGC CTCCGGCAGG 
GCTGCCACGA TATTCTCTAA AACCGGCACG ATATTTTTAA CAACAGCCTG 
AAAGGCATCC ACAAGATTTT GTGTTAGGTT CGTCATATCA GCGTTCGCAT 
TGCCAAGTCC TGCTATAAAC GAACTCAGGG AGGCTTGTAA AAGACCAATA 
GAACCGCTGA TAGTCTGGGT AGACTCTCTT GCGAAGTTGC CAGCATACTG 
TTCGGTTTTT TCTAAAAACA TCTGCATTGC GATCTCAGCC TTTTCGGCAT 
TGGTTGCGCT ATTCCAAGCA AAGTCCAGCC CTTTTGCAAG AGCATAAGCT 
TCAATGGTGG TGGCGTTCAT GGCAACACCC AGATTATCCA TCATGGTGAA 
GTTACCCTTG GCAGCACCAG CAATGGATTC CATAGCAGTC TGCATGTCAA 
TGCCCATAAC CGAAGCCATG TCCGCCGCTC GCTGCATGGC CTTCTCGGTA 


>NC_017304.1:2809326:2809825
GCAGAAGGCC ATCTACATTG AATTTGACAA AGTATGCCCG CTTCTCTGAT 
GGTAAAAGCA GCGCTTTTTG GAGAGCCTGT TCCCAACGCA CCACCCACGG 
GTCAAGCGTG TATTTAACAA ATTCCAGAGA TTGCTGTTCG ATGTTTGAAA 
AGCTTGACTT TTCAAGATCT CCAACCATAT GGGGAGGTAC TCGGAATATC 
CGAGCAATTT CATTTATCTG AAACTTTCTT GTCTCTAAAA ACTGTGCCTG 
TTCGGGTGGA ATGCCGATTG GTTGAAACTT CATTCCCTCT TCCAGAACTG 
CAATGCGATG AGCATTGGCA CTTCCTTGAT AAACAGCGTT CCAGCTTTCT 
CGCACCTTTG CCGGATCCTT TAATACGCCA GGATGTTCCA GAACGCCACC 
CGGATTTGCT CCGTTGGCAA AAAAGGATGC ACCATACTCC TCACAGGCAA 
TAGCCATGCC TATGGCGTTC TTGGCCATAG CAATAGGGGA GTATCCGATC 


>NC_017304.1:2810105:2810604
TTTGGTTCGT CATGGAGTAA ATAATAGAGC GGGTGGGTCA ACGCTTTTTC 
TTTGCCACCG TCTTCTTTAT AGCGGTACAC ATGAAGCGGA AGCCCGGCGA 
TGGCTTCTGC AAGTATCCTT ACACAGGCAT ACACTGCAGT TGTCTGCATA 
GCAGTCCGCT CATTGACAGC TTTTCCGCTG GATGTGCCGC CGAAGAAAAA 
GCTATATGCA TTACCGAACA GGCTGTTTTT CGGCTTATCC CTTGCTTTGA 
ACAAACGGGA AAATACACTC ATATAATCAA CAGCCCCCTT TCATCATAAA 
TTGATCCGTT GCGTTCATCC CCGTCATGCC TTAACGCGCG GTCAAGCGCC 
ATAATTAACG CTACCGCACC ATCTATTCTC TCGGTGGATT TTTCTTTATC 
CGGCTTAATG TTTCCGGCGG GATCGGTTTT GACATAGATA TTGTCCATCA 
TCCACCGCAG TACTGGATTA CCACCATGGG CGATGCGTTC TTCCAATGTC 


>NC_017304.1:2824195:2824694
TTTTATTGGT CACCCACGAT GAAAAGGTAG CCCTCTCCTG TGAAAGGGTT 
ATGTTCATGG TTGACGGCAC ACTGCATGAA AGGAAGGATT TACGATGATC 
ATTTCTGAAC TGGCTAAAAA CAGTATTAAA AATCGCAGAC ATTCATCGGC 
TGTTTTTTAT TCTGTTCTTG TTGCGGTGAT TATACTGGGA ACATTGCTCT 
TTATCTACAG TGAACTGGAA CTGGCACAAC GTAACTACCA TCAGAAAATG 
TTCGGTGATT ATCATGCTGT ATTGTACGAC ATCAATGAAG AGGAATACAA 
GCAATTGCAG GAAAATGCGA ACATTAAAGC ACTGGAGCCT ACTAAGGTTA 
TCCGGATAAA AAATGCTCCT TTTCAGCGTC CAAATGCAGA TCTCTATCTG 
CAAAGCCCTA TGCTTTTTTA CTCCTGTTCC GGCTTTATTG AGTCCCAGTT 
ATTAGAGGGC AGTTTGCCAC AACAGAGCAA TGAAATCCTG GTCTCAGAAA 


>NC_017304.1:2827012:2827511
GCTCTTCCCG GGCAATCCCC GGACCGGAAT CCCTAACCTT AATGCTTTGA 
AAAACAGCAT TTTGTTGAAG TGAAATGTAA ACTTTGGATC CCTGCGGAGA 
AACCTCCACG GCATTTTTCA CCACATTGAT CAGAGCCTGC AAAAGCCAGA 
CACGGTCAGC TTCAATAGTA AAATCATCAC CTGAGACTTC AATACTTATA 
GATTTCTGTC TCATCAAGTA CTCAAGGCTC ATCTCAGCTT CAATCACCAG 
TTCTTTTGCC ATGAAGAAAG CCTTGTTTAA ATCGACCGCC CCGGCATCCA 
AAGACGAAAG TTTTAAAAGC AGGTCGCTGA ACTCATAAAG GCGTTCGACT 
TCCTGGCGCA GGCGTTCTTG ATATTCCATT GGATGGTCCG GATCGGCTTC 
TAGCAAATCC AAAAGAAGAA GTACTGCTGT TAAAGCAGTT TTGATCTGAT 
GGGTGATATC CTCCATGTTG CGTTTTAGTT GCTCTTTAGC TCTGACCGCT 


>NC_017304.1:2832719:2833218
CTTCAAACCA ATCAACAACT TTGTTATATA ACCAAGTACC TGCTGCTATT 
ACTGTACCAC CTATAATTAC TACTCCAGCA GCAGTAATCA CTACTTCCCC 
AACTCCTGGA ATCCACCATG TACCTGCAAT AAGAACTCCT GTTGCGCTTT 
GCACACCTAC ACTTCTTATT GCTCTATTAT TCTTAATAGT ATCGTTTTTA 
AATTCAGTTA TATCTACTTC TACTGCAGTA TTAAGAAGTT TGACAAACTG 
TTCTTGTGTA TAATAAACAT CATTAATATA TACACCATCA TCAGTAATAA 
CAATATTACA TTTATTAGTA CTTGTATTTT TAGAACTTAA TTCAGTTTCA 
CTTGCAAACG CTGAAATACT TATATTAGAT ACCATCAATA TCATAAGTAT 
AAAACTAATA ATTTTTCTTG TCAATTTTTT CATGATTTAA TCACCCCTTA 
AACTTTTCCT TAGATAATTC TATCAAATCT ATAAACAAGC TTGTTTACAA 


>NC_017304.1:283404:283903
TAAGTAGACC GGATAATGTG ACTGTAACTT TATTTAGACC TGTTGATGGC 
GGAGCTTATT GGCTTGAACA AATTAGACTT TATGGAGGTG GTTCGATTGT 
CTTCTGAGGT AACTAAAAAA TATCCATGTC CTTGTTGTGG ATATAAAACA 
TTTATTTCTC CTCCTCCGAA TACATTTGAT ATTTGTCCGG TATGTTATTG 
GGAAGATGAC GGTGTGCAGT ATGCGAAACC TGATTATGCA AATGGTGCGA 
ACAAAATTAG TTTGAATGAA GCAAAGGCTA ATTTTGTCAA ATACGGAGCA 
ATATTAAAAG AATATTCAAA CAAGACAAGA AAACCTTTGA ATGATGAGAT 
GTAAAATGTA TCAAAGTCCA GACTGTAGCA ATGAAGTGTT TTCTGTCAAG 
TAGACAGTGC AATGAATAAG AAATTAATTA TAAGGTCAAC CAGTGATTTT 
GGTTGGCGTC ATTTATCGGT ATGTATTGAA AAAATTCAGC AGCATACAAG 


>NC_017304.1:28351:28850
GTGCTTGTAA AAAGAGGCAT TTACATTTTT CACAATTTAA ATGAGCCAAC 
GGTTTTTGTA ACTCCGGTAT ATCCTTTTTT TCTTGCTCTG GTCTTTAAGT 
TGTTTGGGAC GGGATTTGCC GGCCTTCAGG CTGCAAGAAT TATACAAGCG 
GTAATAAGTT CTGTCACGAT ACTCCTTGTT TATTTAATTG CCGGAAAGCT 
TTTTAATAAA AATGTGGCTT TGCTTGCTGC ATTTTTGGTG GCGTTCTATG 
TTCCAAACAT TGTAACAGTA GGATATATGC TGACGGAAAC GCTTTTTACG 
ATGCTTCTTT GCCTCCTTTT GTATTTTAGC CTGTTGTTCG CAAAAAAGCC 
AAAAAAAACC GGGTTTGTGT TTTTAGGAGT GCTTTGGGCT GTTGCCACAT 
TGTGCAGACC AACCATAGCC CTGTATCCGA TTTTTTTATT TGTCTACCTG 
TTTTGGTCGG AGCGTATAAA AATTGTTGAG ATGATAAAGC TGGGAACTGT 


>NC_017304.1:2836722:2837221
TTCTATATCC CTTACCTCAA TTGAATATGC CTTGCCCTGC CTCAATCAAA 
CCACCTTCTT CTTGTTTCTT ATCAAAACCG AAATAAAATA CGGGGCACCA 
AACATTGATG TCAGCACGCC CACTGGAATT TCCGCCGTGG GAATCCTGGA 
TATTGTGTCA CACAGTACCA GAAACATTCC CCCTCCTATT GCCGAAAAGG 
GAAGAACCAC CCTGTTGTCC GAACGGGATA TCAGTCTTAC CGTATGCGGA 
ACAATCAGTC CCACAAAACC AATAACGCCG CTTACCGCCA CACAGGCCGC 
AACAACAACC GAGCAAACTA CAAGCAGCAG CTTTTTTACC TTCTCCACCT 
CAACACCAAG ACTTCTTGCC TCATCCTCTC CGACGGCAAT TATGTTAAGC 
TCCCTGGCAA AAACGCAAAC AACAACTATG CCTGCCACAA CCAGGGGAGC 
AAGTATCAGC ACCTGCCTCC AGGAGGTAAA GGCTATGCTT CCCATCATCC 


>NC_017304.1:2839075:2839574
AGTGGCAATA ATCTGAAGAG TCTCCCCATC ACAGCGGCGG GACCGTGCAG 
GAATCTCACC TGCTTCCCTT TTAATCGGCA TAAAAATATG CACGAACCTG 
CAAACCACTA TATTCAATTT TCTAAAATAT TCTATCACAA ATAATTTTTG 
AGGTCAATAT CCCTGTTGCA ATTTTTACCA TTATTTTCTG CCATTTTTTT 
GCAAAAACTC AATTACTCTA CCTTTGTTCC GCATTCGGAA CAGAATTTTG 
TTCCCGGTGA AAGCTTCGCA CCGCAGTTGT TGCACACTAC CTCCTGCTTT 
TCTCCGCATT CAGGACAGAA CTTTGCTCCT TTGCTGATCT CATGATTGCA 
TTTAATACAC CTGTCCTTCT CTTCCACAAG AGACTTGCCG CAGTTTGGAC 
AGAATTTTGT CCCGGCGGGC ACACCGGTTT TACACGAAGG ACACACCACA 
CTCTGCTGCG GAGGCTGCAC CTGAGGCTGT GGCTGAGGCT GATAGTATTG 


>NC_017304.1:2843931:2844430
CGCTTCTCTT GCCGGAATCA CGAATTTGCC CGGCAAATAT GATCCTTTTA 
CCGAAAAAGG GAGAGAAAAC AATATCAAGC GCCAGAGAAT CATATTAAAA 
GAAATGCTGG ATCAGGGATA TATAACCGAA GCTGAATACC AGAAGGCCAT 
AAATGAAGAA CTGAAATTCG CCGAATCAAA CAAGCGTACA GCGGAAAACG 
CCAGCAATCA GCCCTACTTT ATAGATCAGG TTGTAAAAGA CGTAAAAAGG 
GATCTTATGG CACAGGGTTA TTCGGAAGAA GTGGCCATAA GAATGATTTA 
TAACGGTGGA CTCCAAATAT ATACCACAAT GGATCCTGAT ATTCAAAAAG 
CAATGGACGA AGTGTTTACG GATGAAAAAT ATTTCACAAA AGTAAACAAA 
AAGACAAGCC AGACTCCCCA GGCAGCCATG GTAATAATGG ACCCCAACGG 
TTATGTCAGA GCCCTGTACG GAGGCTCTGG GGAAAAAATA GGCGCACCTC 


>NC_017304.1:2851830:2852329
CCTGCCAAAA TGTCATAAAC AATATTCGGA TTATCACCGT TGGCAAGAAC 
CATGTTTATA CCTGCCAAAG TGGCAATCTT TGCAGCGGAA AGCTTGGTAA 
CCATGCCCCC GGTGCCCCTT GAGCTTCCAA CTCCTCCCGC ACATTTCTCA 
AGCTCAGGTG TTATTTTCTC AATCACCGAA ATAAGTTTTG AACACTCATT 
GGCTCTCGGG TCACAGTCAT AAAATCCGTC AATATCCGAT AAAATTATCA 
ACAAATCCGC ATTAACCAAA GTCGCAACGA TTGCCGACAA CGTGTCGTTG 
TCCCCAAACA CGTGGTTTGT TTCGGATTCT ATTTCATCAA CGGCCACCGA 
GTCGTTTTCA TTAACTATAG GAATTATTCT CATTTCAAGC AAAGTCTCAA 
AAGTGTTTAT TACATTGGTC TTACCCGTGG GATTTTCAAC CACGTCACGG 
GTTAAAAGAA TCTGTCCCAC TGTATGACCG TATTCCAAGA ACAATTTACT 


>NC_017304.1:2857869:2858368
AAGCAAGATT TCTTACATTC TGGTAAGGAA TAATTACTCC ATGCTTGCCG 
TTAAGTCCAC GGGCTTTGCA AAGCTCGAAG AATCCTTCTA TTTTCTCATT 
AACCCCGCCA ATAGGTTGAA TTTCTCCTTT CTGGTTAACC GAACCCGTTA 
CCGCAATGCT CTGTTTTATG GGAACCTCCG CCAGGCTTGA CAGAATCGCA 
TAGAGCTCCG CGCTTGATGC ACTGTCGCCG TCAACTCCGC TGTACAGCTG 
TTCGAAGCAC AGGCTTGCAG TCAGAGACAG CGGTATATCC TGGGCATATT 
TTTGACCAAT GTACCCGCTC AATATCAGAA CCCCTTTTGT ATGGGATGTC 
CCGCTCATTT CAACTTCCCT TTCAATATTT ACTATTCCTT TTTCACCCAT 
AAAGGTGTTT GCGGTTATCC TCGTGGGCTT TCCGAAGCAA TAGTCTCCAA 
TATCAAGTAC GGTAAGGCCG TTTATCTGTC CCACTGCCTC GCCTTCGGTA 


>NC_017304.1:2862057:2862556
GACCTTATGT CAAAGGGATG ACCGTCATAG ATGGCAATGT CCGCATCCTT 
CCCCACTTCT ATGCTTCCCA CCCGGTCGGC TATTCCTGTA AGTTCGGCGG 
CATTTATGGT AACTGCCCTG AGGGCCTCCA TTTCGTCCAT ACCCTCTCTT 
ACCGCCATAG CCGCACACAG TATCAAATAC TGTATCGGAG TACATGGATG 
GTCCGTCATT ATGGCCACCT TGACTCCCGC CTTCGCCAAA ATTCCAGGTG 
TTTTCAAACT GAGGTTCCGA AGCTCCACTT TTGACCTGTC GGTAAGTGAC 
GGCCCCACAA TTGCCGAAAC TCCTTCATCT GCAAGAATGT CCTTTATAAG 
ATGGCCTTCG GTGCAATGCT CTATTGTAAG CCTTAGCCCA AATTCCTTTG 
CTATCCTTAT GGCGGTAAGG ATGTCATCCG CCCTGTGCGC ATGTGCTTTT 
ATCGGAATTT CCCTGTTTAA AACCTTCAGC AGAGCTTCCA TTTTCATATC 


>NC_017304.1:2863262:2863761
TTCAGAATAT TTTATTTTAT TATTTTATTA TATTGCTGCT GTAATTACAA 
TAGTGTAAGA TGTGAGCTAA GATGAGTACT TTTGATAGGT ATTTTTTTCG 
GTGTGAGGTT TCTTATGGGC TGTCAGAAGT AAATTTGCCA ATTATCATTG 
TCAGTTACAA TTGTCAATTA TCACTGCCAA TTATCCGGCA GCATCAAATC 
TTTCGAATTA TCCGACAACA AACAAATCAG TTAGCCGCGA AAGTAACAGA 
ACACTTTTCA CCCTTTTCAT TTGTATAGTT TACAATAATA CCATTATCAG 
TAGCCTGTAT AACTCCGTCA TATTTGTAAT TTTTCTGATT GTTCAGGGTA 
TAAGTAAAGC ATGCCTTATC CTCTTTCAGT CCAATTACCG TTCCGTTTAA 
AACAGCTTCA GTGCCTTCTG ATGATTGAAC TGCCAAATCC ACAGAATACT 
CAAAACCTTG TTTTTCAATT TTTAAAAAAT AATTCTGAGG TTCTTTGGAT 


>NC_017304.1:2874924:2875423
CTCCGCAAGT CTGTCCTCAA CCATGCTCTG TACAGCCCTT CTTAACGGCC 
TTGCTCCGTA CACAGGATCA AATCCTTTCT TTGCAAGAAG AGCTTTTGCT 
TCGTCCGACA CCTCAATTTC AATTGAATTC TGTTTAAGTC TTTCCGCAAG 
ATTGTCTATC ATAAGTCCTA CTATCTGCTT TAAGTGTTCT TCCTCAAGAG 
GATGGAACAC GATTATTTCA TCTATTCTGT TTAAGAACTC GGGTCTGAAG 
TTCTTTTTGA GCTCATTCAT AACGTTGTTC TTCATGTCTT CATAGCTCTT 
CTTTTTATCC TGGGCGACCG GAGCAAATCC CAGCTGCTTT GGCTCGGTTA 
TAAGCCTTGC ACCAATGTTT GATGTCATGA TAATTACCGT GTTTCTAAAG 
TCCACCACCC TGCCCTGGGA ATCCGTCAGT CTTCCGTCTT CAAGAATTTG 
AAGCAGAATA TTGAATATGT CCGGATGTGC CTTTTCAATT TCGTCAAACA 


>NC_017304.1:2880867:2881366
CGATTATTTC TCCCATATAG CTTTCAGGAA CATAAACCTC CACATGGTAA 
ATAGGCTCCA AAAGAACCGG AGACGCCTGC TCCATACCTT TCTTGTAAGC 
AATATTTGCG GCTATTTTAA AGGCCATTTC CGATGAATCC ACAGAGTGAT 
ATGATCCGTC CACCAGCGTT GCCTTAAGGA ATACTACCGG ATAACCCGCC 
AGCACGCCTT TTCGGATACT TTCCTGCAAC CCTTTCTCAA CCGCCGGGAT 
ATACTGCTTC GGTACCGCAC CTCCGAATAT TTTTTCATCG AAGGTCAGTT 
CTTCCTTGTC GCCGGGTTCA AATTCTATCC AAACATGACC ATATTGCCCG 
TGACCGCCGG ACTGTTTCTT GTGCTTTCCT TCCACTTTGA CTTTTTTCTT 
AATTGTTTCA CGATATGGTA TTTTTGGGGG AGCCAGTTCA ACCGACACGC 
CAAATTTTGT TTTGAGTTTG CTCACTATTA CATCCAAATG AATTTCGCCC 


>NC_017304.1:2888796:2889295
AAAAACGTAA AATTCAACAT CAGAAAAAAA GAAAGAGTAT TCATTCTAGG 
TCCCAACGGA TGCGGAAAGT CCACCCTTCT GAAAATACTT ACCGGCAAAA 
TTGACGACTA TGAAGGAAGC TTCCGGTACG GGCACAATGT AAATCCAGGT 
TATTACGACC AGGAGCAGGA AGGGTTAAAC CCGAACAATA CAGTAATTGA 
TGAGGTTTGG AGTGCCGACG AAAAGCTTAC CCAGACAGAA ATCAGAAATG 
TTCTGGCAAT GTTTTTGTTT AAAGGGGAAG ATGTCTTAAA GCCGGTTTCG 
ACTTTAAGCG GCGGTGAAAA AAGCCGGATT TCCCTTATTA AATTGATGCT 
TTCCGAAGCC AACTTCCTTA TAATGGACGA GCCCACAAAC CATCTTGATA 
TAAACTCGAG GGAAGTCCTT GAAAGTGCCC TTGCGGATTA TGACGGTACT 
TTGCTCATTG TATCCCATGA CAGATACTTT ATAGACAAAC TTGCAACACG 


>NC_017304.1:2891246:2891745
TGCCCGAAGC CTCAGATCCA AAATTCAGCT GGCCTGGGAA CTCGGCATAA 
AGGGCGTTGC TTTGTGGAGA CTTGGGATGG AAGACCCAAA CATCTGGCCA 
ATGCTTCGAA ATGAAGTGGT GGTAAGGAAG TTTTAAGAAA TTAAATTATT 
TTAATAAATT TACCTCCATT TAAACATATT TCTTTTTTTC TCCGCACACC 
GGACAACCTT GAAGCGCCAG GGGAACCTCA AGCCCGCATG TGTTCATAAG 
TTCTTTGTCC GCAAGAATTT CGGATGTCAG TCCGTCCGCC GCTACTTTGC 
CTTGCTTTAA TACAATAGTT CTTTCGCATA TTTCAAGCAC CATGTCCAAA 
TCATGGCTGG TAATTATCTT GGTATGTTCA AAATTTTTAA GAAGCTCCAT 
TACCCTTCGC CTGGATCTGG GGTCAAGACT TGAAGTGGGC TCATCCATAA 
CAAGTATGTC CGGCTGCATT GACAAAACCG TTGCAATTGC CGCAGCCCGC 


>NC_017304.1:2893136:2893635
GACAATACCT GAAACACTGG TCCCCAAATT TGCATTAGGC CAAGCTTTCC 
CGGCATCTTC ATTATCTGAA GCTTCCCGGC TTTCACTATA TCTTGCTTTA 
AAATCATAAT CCGGTAAAAA AGCGGTTTTC TGCTGTATCT GCGACAATGT 
TTCATAAATT TCGCCCTGGA CTTCCAATTC AGCTGTTCCT GCTGTCTTTT 
CAACAGACCA TTCAAGACCG TCAGGAGCCG ATGATGCAAA CCAGGAAAGA 
ACACCCCCGA CAATTATGGC GGCAACTGAG AACACAGCCA AAAGCTTTTT 
TACAGATATA CCGTCCTGTA CTTTTCCTTC GTCCGCTCCT TCAAACAATT 
CAGGTCTTGT TCTCCAGACG AAAATGACAA CCGCCGCCGT TACAAGACCT 
TCAACTACTC CGATTGCAAG ATGTATAGGC TGCATCAGCA ATACAAAGCT 
TCCGAAAGGC AGCTCCGTTT TTCCTGACAA AAGCGTCTCG ATTACAACAC 


>NC_017304.1:2895341:2895840
CCTGACTTCG TTGGTTACTA TGGCAAAAGA GATGGATATA AGCGGAAACT 
TCATTACCTG TCCCTGCCTG TTGCTGGTAA CAATATATCC CCTTTTTAAA 
TCTTCCTCGC AATAAAGGGA TTTTGATTTT ATGTCAAATT CTTCAATTAT 
TCCTTTTACT ATATCCTCGG CTTTATCCGG AGTCGACACT ATTATAAAGT 
CATCCCCTCC GACATGGCCT ATGAAGTCGT TCTGGTTTCC ATAACTACGA 
ACATTATCAA CAATAATATC GGCAGTAAGC TTTATAGCCC TGTCCCCACT 
TGCAAAGCCG TATACGTCAT TGTACGCCTT GAAGTTGTCA AGGTCGGCGT 
AAATAACCGC AAAAAGCTGT TTTGTAGCTA TCCTTTGGTT AATTTCACTC 
TGTATCTCAA TATTGCCCTG AAGCCCGGTC AATGGATTTG CCCACCGGTT 
TCTGTCTATG CGCCTCAGCG TGTTTCGAAC TCTGCTCACA AGCTCTCTGG 


>NC_017304.1:2896754:2897253
TCGTTGACAA TTCCGTTCCT GCAACTTTTA CATTGAATCC TGATTTTATT 
TTTGATTCCG ATTCCGGCGG ATAATCAAAA TCAACCGAAA TATAACCTGA 
TACAGTGGTT TTATCAGTAC TATCGTTGTT AACGCTTAAC ACTAAGGTTC 
TGGTGTTGTC ACTGGTATAA ATCTCTTCCT CATCTGCTAC AACTGTAAAA 
TACAGTATTT CCGTTTCTTT GTCCGCACAA AGTATCTTTT TGTCAAACTG 
ATATTCATAC TTCACTATAT CGTCTGTGCT GTCAATAACC TTTGTGTCTA 
TCACTTCACC GTCTTCACTG CCCTTTGTTA CCTTTAAAGT TGCTCCTGTA 
GGCACATGGC TTAAGTTTAT AATATTGGCA GTGACATATT CAATGTCTCC 
CTCACTGTAT ATCTCAAGCT GCAAAGAAAT ATCGGTATAG CCAATTGTAA 
ACTGTTTAAC ATTGTCATCT GTGTTGTATT CTTCGCCCTC TACGGTAGAA 


>NC_017304.1:2899400:2899899
TCCCAATTGC AATCCTAAAA TCTTTTTCTC CGTATTTCAC CATTCCCGGA 
ATATGATCAA AGCTGAACTC CACCTCAGTA CCGCCTATAA CCGGTAAGTC 
TTCGGGAACC AGGATATTTG TTTCTTTTCC GAGCTTGAAA GGCATTTCTT 
CCACTTCATA TGCCATGTCC ACCTTTACAG TACATGTATC TTTTTTCCCT 
TCATAGGATG CCGTTATCAA AGTTGTTCCT TTCTTTGTTC CGCTTTTTAT 
ATATTTATTA CCGTAATACT CGTCTACATA AGCAATATTT CTGTCTCCGG 
ACGTAAACAG GACATAATCT GTAATATCAA CCTCGTAATC ATCGTATACT 
GCCATGACTT TCACTTGTGA ACCCCATTTG TTGAACTCAG CTATTGTATC 
TTCTTTTGGA GTTATACACA ACGCCCGGAG TTTTTCTCCG CCGGCCGGTT 
TAACTTGCAC ACTGCATACC GCTTTCATTC CATCATAATC GGCGGTAATT 


>NC_017304.1:290029:290528
GAAAAGTGAA AACTGATATA ACAATACCTG GTATTATCAG CATAAGATCA 
ATTCTCCTTT GAAACCTGTT TTCTCCATTC CAATTCACCG TTGAATATGG 
AAGTGAGCAA GTTAATCGTG TAATTATCTT TATATGCACC GTTTTTTAAA 
GCTTCAAACA TCTCATCCCT TTCTTTGGGC ATGTTGTTGT AGTGGTATGC 
CAGAGCCATG TTGGCTATCG AAAGGGGATT CGTTTTGTCA AGATTGTATG 
TTTGGATTGC AAGTTCCAAC CCTTTCTTGA CATCTCCAAG TTTGAGTTCG 
GCTCTTACAA GATTTCCCAA AGCGGCAGTG TTTTGCCGGT TGTCAGCCAA 
AACTCTGTTG CAGTGTTCCA CAGATTTGTT ATAGTCTCCC TTTTCACAGT 
ATATTTCAGC AAGAAGAAGG TGAGCGAAAT AGAAATCTTC ATATTTTGCA 
AGAATGTCAT TTGCAAGCTT TTCAGCTTCA TCATACTCTT TAAGTTCAAC 


>NC_017304.1:2901383:2901882
CGCACCTGGT GCAACGACCT TCCTTCAGTC CCTTCTCTGT ACATGTCGGT 
TCTTTTACCG TGGTAAATGA ACCGTTAAAT TGGTGTGCGC CGCCAAGGGC 
CGGAATAGGT GCTGTTGTTA CCACCTCTCC GCATTTTGTA CATTTTCCTA 
CCTTTAATCC TTCTTCTGTA CATGTCGGTT CCTTTACCGT TGTAAATGAA 
CCGTTAAATT GGTGCCCTGT TGGTGATATT TCTTCCGTTT TACGCACAGA 
ACATCTTGAA CATGTTCCTT CTCTGAGCCC TTTTTCCGTA CAGGTTGCTT 
GCTTTATTGT TTTCCATGAA CCGAAGTCAT GCCCTAACTC TTTTATCTCT 
ACTGACGAAA CAACTTCCCC ACATTTTGTA CATTTTCCTA CCTTTGTACC 
AGTCGTTGTA CATGTCGGCT CCTTTATTGT CGTATAAGAC CCGTTGAATG 
TATGCCCTGT TGCAGATATC GAACGCGTCT CACTTGCAGT ACATCCGCTT 


>NC_017304.1:2901901:2902400
TCTGTTCCGG CAGTAGTACA AGTCGCCGCT TTAGTTACCG TCCACGACCC 
ATAACTATGT CCCAATGCAG GTATCTCTAC TGTGGATACT GTCGTCCCGC 
ATTTTGTACA TTTTCCTACC TTTGTACCGG CTGTTGTACA TGTTGCTTCT 
TTGGTAACCG TATAAGAACC ATTGAATGTA TGTCCTGTTG CAGATATCGA 
ACGCGTCTCA CTTGCAGTAC ATCCGCTTCT GGTACATGTC CTCTTTTCTG 
TTCCGGCAGT AGTACAGGTC GCCGCTTTAG TTACCGTCCA CGACCCATAA 
CTATGTCCCA GTGCAGGTAT CTCTACTGTG GATACTGTCG TCCCGCATTT 
TGTACATTTT CCTACCTTTG TACCGGCTGT TGTACATGTT GCTTCTTTGG 
TAACCGTATA AGAACCATTG AATGTATGTC CTGTTGCCTT TATCGTTTGG 
GTTTCAACAT TTTTACATCT TGAGCAGGTT CTTTTTTGGC TTCCGTCTGT 


>NC_017304.1:2905716:2906215
TCTTATCTAT TTCCTTAAAG CCTTGCGGCA AGCTATAAGC AAGAAGCTCA 
CCGGGTATAT TGTCGCCAAA CTCAATGCTG GTATAGGTTA CCCTGTATTG 
AATTGCATTC ATCATAGCAC TCTCTTTTTG AAGCGGCAGA TTCGTCTCCT 
TGTCAATCCA TATTTTGTAG GATTCCCCTC CTCTGGGCAG TACCTCAAAT 
ACAGAGGTTT CTCTTCCCGC AACCATCTCT TCTCCCACGG CTTTGATTTG 
TTCGGCATTT TTGGCATCTT TTATTTCATT GCCAAGTTCC AAGGTGAATT 
TGTATGGATC GGGGAATGAT GGAAAGATGT ATACTTGTTC TTCAGCAGGA 
CTCACCTGCC ACTTTTTTTC GCCGTTGTTT ACGGTTATCA AGCCTTTCTG 
AAAGCCCTGA AGCTCTTTTA CATAGTAGCG TCCCTCGCTG TCCGCCCAAA 
CCTCCCGCAT TGCCTGCAAA GTCTCTTCTC CATTGAGATT GGTTTCAACA 


>NC_017304.1:2909451:2909950
TTAAATAAGC TTACAGCACT TTCGGGACCG AAGGGTATGA GCAATTTTAA 
TATAAGCACA ATCCATATAA GATAATGCCA CTTTGGGCTT AATCTGTTTT 
TTAACAGGTT CTTTATTAAA ATCAGCGCAA TACCTACAAC AGTGCCATAA 
AGAGAAGTTA CCCACACAAC ATTAAAAATG CTTTCCATCT CTATTCCTCC 
TCATCCAGCA ACTGCTTCAG GAATTCCAAA TCTTTTCTAG AAAGTTTTTG 
TTCTTTAACA AAACTTGCAA GCATAAGGCT AACAGAACCA TTGTACAGTT 
TTTGTAAAAA GGATTTATTG GCATAGCTTT TATATTGCTC TTCAGAAACT 
ATCGGATAAT AGACAAAAGA CTTGTTGTTT ATTTTTTCAG CGCCCACTGC 
TCCTTTATTA ACAAGGCGTG TTATTAAAGT TTGAATTGTT TTTGGCTTCC 
ATTCGGTAGT TTCGGTAAGT CTTTCAACAA TCTGAGAACT GGTGGCCTTT 


>NC_017304.1:2910140:2910639
ACTTAACGGG ATTTGGGCAT TCAACTTTTC AACAACCGGC TCATCTCTAA 
ATTACAACTT TTTTAACGTT GATATTTTTC AATGCTTGTA CACTTTCTTT 
TTTTAAACCG TTTTTACAGT TTTATACTGC CAAAAACATT TAGTTCTGAT 
TTTCATAACC AAAAATAGTG TTTATTTTTA CTAATAGAGG ATATTTCTAA 
TCAGTTTTAG AATACTTTCC AGCCTATCAC TGCTGTTTCC GAGAATCCGA 
ACAACAAAGC CATACTTCTT TGTTTTGCTC AATCCGAACT GGACATCCTC 
CATGGCCGTA AGCATTACAC AAAGTTTATC AATAAGTTCA TCGCTTATCT 
GCTTACAAAA AAAACCCATT GACGCCTGAT GTGTAAAACC TTCAAAAAAT 
CCGATTCCTT CAAGATTCTG CACTTTTGGA AAAAGGAACT GATTTTCAAG 
AAAAATCAGT TCCCCGCCGT AATAAATCTT TATCCCGCTG TGATATTCCC 


>NC_017304.1:2918661:2919160
TATACTCCGG CTATGCAAAG GGCAGCCAGC AGGATTATAA AAAGCCTTTT 
GTAGGGGAGC TGAATATTTC CAAAAACAAC CACCCCACCG TTCAGCCATC 
TTGGACTTCT CACATCTACA TTGGGTGCAC CGAAAATGTT TCTGGCTAAC 
TGCTGAAGTA TAAGGCTTAT TCCCCATGTG GCCAATAAAC TGTCCAAAGT 
CCTGCCGTAC AGGCGTTTTA CAATTGAAAT CTCCAGCAAA TAACCGACAA 
ATCCTGTAAT CAGGAACGAA AGAGGTATTG CCGCAATAAA ATACAGATCG 
AAATATCTTT CTCCCAAAAA TGATATAAAT AAGTTTTGCA CCATATACGT 
GGTATAGGCA CCTATCATTA TCATCTCACC ATGGGCCATG TTGATAATTC 
TCATAAGCCC GAAGGTTATT GCCAATCCCA GGGCTGCCAG TAAAAGCACC 
GAGCTTACGC TTATCCCGTT AAAAATCTGC AGTAAATAAC TATCCATATT 


>NC_017304.1:2925048:2925547
CTGAGACCCA AGGCAAAGAC AAGGTGAACT ACCATTTCAA TAAAAATATA 
TATTTGACTT CTATAGCTGA ATATTTTACA ATTAGTTAAA AATTTTTATT 
GCCGCTAAAA AATATGCAGC AATCTCCACT ATCCAAACAA AAGGAAAATC 
CGTTTGGTCC ATTAACCGTG AACCGAAAGG AGCGTTTTGC CATGGAAAGC 
ATGCTTCTTC CAAAGTATTT TGACATACTG ATAGTTGACG ATATCCCGGA 
ACATATAGAT GTAGCCGTTC AGGTACTTAG GGACAGCAAT TTCAAAATCC 
GGGTTGCAAC GGACGGAAAT ACCGCGCTGA AGCTTATATA TCAGCAGAAA 
CCGGATCTTA TTCTTTTAGA CATTTACATG CCCGAAATGG ACGGATTTGA 
ACTTTGCCGG CTTATAAAAA ATACACCCGA TTTAAAAAAT ATCCCCGTTA 
TATTTCTCAC ATCTTTCAGC GACGAAGAAA GTATAAGAAA AGGTTTTGAG 


>NC_017304.1:2927006:2927505
TTACGCCCAA CCGGAGAATA TGTGGTATAA GTACCGTCTT TATTAAAGAT 
TGTTATACCT AATCCCCACT CATAACCATC CGGTATTTCC GGATATGTAC 
ATTCAATGTA GTATTTCCCA TTTTCTTTCA CAAACCTCAA TTGATCTGCT 
AACTTCAATA AAAACTCCTT TAATTTCTCA ACCTTCATTC TTCCGTATGG 
GTCAACATCT GTAGCATCAT TAAATGCTAT TCCGTCATAA TATTTTACTG 
TTCCTCCTGT GGGTTCAGGA GAAGGTACTA CATCACCGTC CATATCAATA 
TATACCGTCC TTACGTTTGC ATCCCATTTT ACAGTCGCTC CTAATGCTTC 
ACTCACAAAC CTTACAGGCA CAAAAGTTCT CGATTCTTTT AATAATGCCA 
CTGTATCCAT TTGCTTTTGT TGTCCGTTTA CTTCATAATT CTTATTTCCT 
ATCTGAAGGA CCACTTTTCT TTCGTTTAAT GTTATTGTCA CTTTTTTCGT 


>NC_017304.1:292832:293331
TATTGCCTTT TCATATTTTC CAAGTTCATT TAGACAGTAA CCTTTTGAAG 
TTATGGCATC TAAGTCGTCG GGGTCAATTT CCAGTACTTT GTCCAAAAGT 
TCTATGGCCT CTTCTGTTTT GCCCATTTTG AAAACTGCAA TGGACTTGTT 
GTAGTAGGCA TTGGTATAGG TTGGACTAAG TTCTATTGCT TTATCATAGC 
ATTCGATGGC TTCATCCAAT TTTCCCAGAG CGTCAAGGGC AAAACCTTTG 
TTTGAGTAGG CAACACCGCT GCGTGGATTA AGTTTGAGTG CCTTTTCGGC 
ATATTGAATT GCTTCCTCAA ATCTGCCGAG ATTGTTTAAG CCATATGCCA 
CATCATTTTG ATAGGCACTG TTTTTTGGTT TCAATTCCGC TGCTTTTTTA 
AAATTTTCAA GAGATTCCTC ATACCTCTCA AGACTGGCTA AAGTGGTGCC 
TTTGGCATTA TAGGCTTTTG CCAAATCTTT GTTGATTTCA ATGGCTTTGT 


>NC_017304.1:2937165:2937664
ACAGGTACAA ATGTCCTCGA TTCTTTTAAT AATGCCACTG TATCCATTTG 
CTTCTGTTGT CCGTTTACTT CATAGTTTTT ATTCCCTATT TGAAGCACTA 
CTTTTTTTCC GTTTAACGTT ATTGTCACTT TTTTTGTATT TCCGTCCCAA 
CTTACATTCG CACCCAGAGC TTCTCCAACA AATCTGATAG GCACCTGTGT 
TCTTGAATTC TCATCAATAA ACGGCTCTGC ATCTGGAAAA TTTATCTTTG 
TTCCATTTAC CACTACTCGA ATTGGAAGCT CAATTGCTAA TGTTGGCAAT 
GATAACAAGC ATGTAACTAT TAATGCCAAT GTTAATATTC TTGCAATTCT 
TTTCATTTCA ATTTCCCCTC CATATGTGTT ACTTACATGA AAGTTTTGTT 
TTATTCTTAT TCCTTTTCAA AGAAATGCTT GATTTCATTT ATTTTTTGAC 
CATTTTCATC AACCTCATAT ATATACACAC CATCCATTAA CCAAAACGCA 


>NC_017304.1:2938005:2938504
TTTGTGTACT CTGTATTGTG TTTACCCCTG ACGTACCAGA AGGTTGATTA 
TTTCTTTCAC CATCTCCACA AGCTGATAAT AATACACATA ACATTATCCC 
TATCAATATT GATAATTTTT GTCTATTCAT TTTTTAACAT CCCCTTTTCT 
TAAAATTTAT TTTAATATCC CTTATATAGG ATAACATCGA ACTTTATCCT 
TCTTCCATCC TCGGTCCTTA ATTCCTTTGG CATAAAAGGT TTTGTAGCAA 
ACAAATATTT TATTGAAATT GAAGATTCAA CGCGCATATA TGTACTGCAT 
TCTGACAATT TAAAAGTATT ATTGCTTGAA ACCTTTCTCA TATTTACTTG 
TATCAAATCA GCTATCCTTT TCAACTTTAC ATCCTTGTTT GTAAAAAGTA 
AAAATAACCT TAAATAATCA GTATACTTCA TAGAGAGAAA AGACCCTCTA 
AGGTTTGTTT TCATTACTTC TGAATCACTT GTATTGCCAA TAGAATCAAT 


>NC_017304.1:293948:294447
GGCGGCGTAG CTCAGTTGGC AAGAGCATAC GGTTCATACC CGTAGTGTCG 
TTGGTTCGAA TCCGACCGCC GCTACCATAA TGTGGCCCAT TGGTCAAGCG 
GTTAAGACAC CGCCCTTTCA CGGCGGTAAC AGGGGTTCGA GTCCCCTATG 
GGTCACCACT TTTACGGGCG CTTAGCTCAG CTGGGAGAGC ATCTGCCTTA 
CAAGCAGGGG GTCATAGGTT CGAGCCCTAT AGTGCCCACC AGAACGGTTG 
TACGTTATCG TACAGCCGTT TTTGCCTTTT TATGCATCAA AACGGCGGGA 
ATTCATTACA GAAATAAAAA ATGCCGTGAT AAAAGATTTC CGTTAGGAAA 
ATTATTTTGT TAAGACAGAA AGTTTTTGAT AAAAAGTTTT TGACGAAATC 
CTACATAATT ATCGAGAAAA TTCACTTTGA TGAAAAGTTT CATTTATTTT 
TCTGAAAGTT CATCCAATGT AATCCCCGGT TGTGTTTTGA AAGTAACTGT 


>NC_017304.1:2948273:2948772
AATTTCATTT TCTCCTGCAA GCTTAAAAGA AATATCCCTT GACAAAGCAT 
CATATGGCAA GTTGATTATC TCTAAATTGT TGAATGTCTC TACAAGTTCA 
ATCGTGGCAC TTGCAACATT ATTTTCCAAA TCATCTTCTT CCGGATTGGT 
TCCATCTTCA TTGACTATAA ATTTTACATC TACGTCACAA TCCGGCATAG 
TAAAAACAGC ATAGAATATA TGGTCGCCTC TTTCGTCACC TTCCGGAAAA 
ACATTTATTT CTCCCTGTTC TTCAGTTCCG CCGTCTTTGT TGACGTATTC 
TACATCTAAT TTTCTATTCT TTACAGGTGT GATTTCCCAT CTAAAATTGG 
TCTTCTGCTC ATTTATAAAA GCAGAATTAA TTACAGCCGA AACAATGACA 
GGGTCTCCCT TTGCTGCACT TTGAGGTATA GTTTCAAAAC GGACAGAGAA 
ATCCCTTGGT TCTTTTGCTG AATAGAATGT AAACTTGATG GGGTAGTCAA 


>NC_017304.1:29486:29985
ACGGCCTTTT TTAGCTTAAA AGTTGAGTTT CACGAATAAA AATGTAAATG 
GGAAAAATGC GCTTACGGGT ATCTGGGGGG TTGAAAATGC AAGATTTAGA 
CAAGGAATTG TCCAGGATAT ATGATTTTGA CATAGACAAG ATTTATCCGT 
TAAAGAACTA TTATGTTATT GAAACATCGG AAGGAAAGAG AATTTTAAAA 
AGCGTCAACT GTTCACCAGA ACGCATAATG TTTGTGCATG GAGCAAAAGA 
ACACCTGTAT AGTAATGGCT TTAAAAACAT AGACAGGTAT GTGTGTAACA 
AATCCAAAAG CCCGGCATCA TTTATAAACG GGATTCTTTA TACAGTTTCG 
GAGTCGGTGG AGGGAAGAGA ATGTGATTTC AACAACAGAG ATGATGTGAT 
AAGGGCTTCG AAAACACTGG CAATGCTGCA CAAGACTTCA AAAGGATATA 
TTCCTCCTCA AAACAGCATA ATAAGGAGTG ATTTGGGCAA ACTTCCCGAG 


>NC_017304.1:294983:295482
TTTGTAAGTG CTGCTGTTCC CCAGATTATA ATGGCGTGGC TGCAGGGATT 
TTTAATGTAT GATGTTTTAA TGGCACTGCT TAACAGTGTG CTGGTATTTT 
CAATGATATA CATATTCAGG CGCGGCATGC CTTTAATAGA AGGAACAAAG 
AAAAAAGGTG TCATTGGCAA TGAAGAAATG ATAAGTGTTG CAATGATGGC 
GGCCATTTCC CTGTCGGGAT TGGGGGGAAT AAATATTTTT GGCACATCTG 
TTCTTAATGC ATTGGGTATT CTGGCGGTAA TGCTCTTAAG CTTCAAAGCC 
GGCCCGGGAG TGGGAGCGGC TGTCGGAGTG ATTGTGGGTT TGGTAATCAA 
TTTAAGCGGA CCTGCAACAC CACTGGTTAT AGGTTCCTAT GCTTTCTGCG 
GTTTGATGGC CGGTTTGTTC AGAAATATCG GCAAAATGGG AACAGCTGTG 
GGTTTTATAC TTGCCAATGC AGTGCTGACT TTATATATAA ACGGTTCAAC 


>NC_017304.1:2950011:2950510
CCTTTACAAA TCTCAGCTGA TCTGCTAACT TGAGCAAAAA TTCCTTCAAT 
TTTTCAACCT TTATTCTTCC ATACTGGTCA ACATCGGTAA CATCATTAAA 
TGCTATTCCG TCATAATATT TTACTGTTCC TCCTGCCGGT TCAGGAGAAG 
GTGTTACCTC ACCATTCATG TCAATATATA CTGTTCTTAT ATTTGCATTC 
CACTTTACAG TTGCTCCCAA TGCTTCACTC ACAAACCTTA CTGGAACAAA 
AGTTCTGGAT TCTTTTAATA ATGCCACTGT ATCCATTTGC TTCTGTTGTC 
CGTTTACTTC ATAGTTTTTA TTCCCTATCT GAAGCACTAC TTTTTTTCCG 
TTTAATGTTA TTGTCACTTT TTTTGTATTT CCGTCCCAAC TTACATTCGC 
CCCCAGAGCT TCTCCAACAA ATCTGATAGG CACCTGTGTT CTTGAATTCT 
CATCAATAAA CGGCTCTGCA TCTGGAAAAT TTATCTTTGT TCCATTCACC 


>NC_017304.1:2958462:2958961
CTGCTTCCCA TGTCTTTGGA TTACCGGCTG CATCCAAGTG GAACATATAG 
CGTATTACAT CGAATTTAAT AGGATTGTTT GTCCATAGTA TTTTCGCTTT 
AAAGTCTTTG TCATAATTAT TGCTTATTTT ATTTTCATAC TCTTTTTTCT 
TCAAATCCTT TTTGCCGTTG TAGACATATG TATTTATTTC TATTGGAGCA 
TTACCACTTC GGCTGCTGCT TACATTTCCT ATTTCGTTCT TATAACCCGA 
ACAACCTTCG GCCTCACAAT CTTCATGTAT ATTGCATTTA ATCCTATATC 
TATATTTTTT AGATACAGAA AGATAATAAG ATGTATCTAG AATTCTTTTT 
ATTACATCAA CAGTGTTGTT GCTGACCAAC CACTTCTTCT CTCCAGGATT 
ATCTCCAAAA TCTTTCCTTT CGACCTTTGC TTTCACGCTT GGCAAACTTA 
CAGTTATTGT ATTTTCGTTA TCTTCAATCC TCGAACTTCC AACTTGATAA 


>NC_017304.1:296180:296679
AAATATGAAG TAAACATTTT TCATAATGGA TGCGCGGGAG CAAACAAATG 
TCTTGATTAT ATTGAAGAAG TGGCATCTTC TGTATTGGGA AGGCGAATGG 
TACGGGGTAA AAATGAATGT ATACATAATT ACAGAACGGG TATGTGCAAT 
TTAAAACTGG TTGAGGCGGA AGTTTTCAGC ATAACAACCG GTATGGCCAG 
AAGTTCAAAG TATGAAAACC AGGTTTCCGG AGACAGTTAT TCCTTTATGA 
ACACCGGCTC GGGAAAGTAT ATTCTGGCTT TGAGCGACGG TATGGGCACG 
GGACAGGCGG CGTCCAGCCA AAGCAAGGTT GCCATAAGTC TGCTGGAGCA 
GTTTATGGAA ACAGGTTTTG ATCAGGATAC CGCAATAAAG CTCATAAATT 
CAATACTTGT ACTAAAATCC GATGATGACT CCTTTGCCAC CATTGACCTT 
TCGGCTATAG ATTTGTATGA CGGAAAAATT GAATTTGTGA AAATTGGCGC 


>NC_017304.1:2971068:2971567
AACGAATTAG AGTCAAAAAC AATCAGAGCC AATAAAAACT CAAACACATA 
CGGCAAATTT GGCCGGTGAC AAATACAAAA GCGATGGAAT ATCACATACC 
ATCGCTTTTA CTTTTAATAC ATTTTTAAAC TACACAAAAT CAGTATAAAA 
GCAATATAGA AAGGCTCGTT TTGCTGAAAT CCACTATGCA TCCTGGAATA 
ATGCCGTGGA CAAATATCTC TCTCCTGTAT CGGGAAGCAG AACCACAATG 
TTCTTTCCTT TGTTTTCAGG CCTTTTTGCA ATCTGTGTGG CTGCAAAAGC 
TGCAGCTCCC GAGGATATTC CCACCAAAAG ACCTTCCGTT CTTGCAAGCT 
TTCTGGATGT TTCAAAGGCC TCTTCATTTT TAACCTTGAA TATTTCATCC 
ACCACTGCGC GGTTGAAATT ATCCGGCACA AAACCGGCAC CTATTCCCTG 
TATCTTGTGA GGACCTTTGG TTCCTCCGGA CAGAACCGGT GAATCAAAAG 


>NC_017304.1:2973786:2974285
AACTCAAAAG GCCTGATAAG ATACGGAGTA CCAAAGGTAT TGTCAACAAT 
AAGCGGTATA CCGTTCTCAT GGGCAATTTT TGCGACCGCC TCAATATCAA 
CTATGTTAAT TCCGGGGTTT CCAAGAGACT CAATATAAAG AGCCTTTGTC 
TTTTCATTAA TGGCTTTTCT GAAATTTTCC GGATCGTCAG GGTCTACAAA 
AACAGTTTTA ATTCCAATCC TCGGTAAAGT TGCCGCAAAA AGATTATATG 
TTCCTCCGTA AAGAGTGCTG GCCGAAACAA TTTCATCTCC CGCTCCGGCT 
ATATTGAGTA TTGCATAGGT AATAGCCGCC GAACCTGAAG CCACCGCCAG 
CGCTCCGACT CCTCCTTCCA AAGCGGCCAT TCTCTGTTCA AAAACATCAG 
TTGTGGGGTT CATAATTCTT GTGTAAATAT TGCCGGGCTC CTTTAACGCA 
AAGAGATTTG CCGCATGCTC CGGACTGTTG AACACATAGG ACGTGGTCTG 


>NC_017304.1:2974289:2974788
AATCGGAACC GCTCTTGAAC CTGTAGTAGG GTCGGGCTTC TGCCCTGCAT 
GGACCTGCAA AGTGTCAAAT TTCAATTTTC TTTCTGCCAT AATTAAATCT 
CCTTTCAAAT GCGATTTCTC TTATTGACTT TGTCGTGATT GACATAAAAA 
TTATATGTAA TACATTGTAC TGTCAATACC ATTTCGTTTT CGGTAATCTT 
CAGCAAGATC CTCCAAAGTT ATGGAATCCA CCAACTCGTT AAGACTTTTG 
TTCATTTTTT CCCAAACATT AATCCTGATA CATTTTCTTA TAGACGACTC 
GTTCTCCGAC ACTTCCTCAT CGTCTTCATC CGTAACCGAA AGAGGACCTT 
CAAGGGCTCT CAAAATTCTG CCCACTTTTA TGTCCGACGG ATCTTCCGAC 
AGCATATAGC CTCCCTGGGC ACCTTTTGCG CTTTTAACCA GTCCTGATTT 
TCTCAGAGTT GAAAATACCT GTTCAAGATA ATTTGTTGAA ATCCCCTGTC 


>NC_017304.1:2979414:2979913
CACCCCTTCC GGGAATTGCT TCAAACTTTG CCGGATCCGG TATGGCTCCA 
AATTCGCTTT TACCCTTCTC ATATATGGCA ACTCCCAAAG GATGTTCCGA 
TGCCTTCTCA GCGACGGCGG AAAGTTTCAC AATTTCGTTC TTTTCCATAC 
TTCCCAAGGG AATGATATCA GTAACTTCAG GTTTGCCCTT TGTTATTGTT 
CCGGTTTTGT CCAATACAAC GGAATTAAGC TTGTATGCCA TCTCCAGGTG 
TTCGCCGCCT TTTATCAGTA TGCCCTTTTC CGCTCCTTTT CCGGTTCCCA 
CCATGATGGC GGTCGGTGTT GCCAGTCCAA GGGCGCAGGG GCAGGCAATA 
ACCAGTACCG ACACAGCATT TACAATGGCT GAATTCAGTT CGCCGGTTGC 
CAGGTACCAC GCCGCAAAGG TTACAACAGC TATTCCAATG ACTGCAGGTA 
CAAAGATGCC GGATACCCGG TCGGCGATTT TTTGAATGGG AGCCTTTGAA 


>NC_017304.1:2982379:2982878
TGCTTTTGTC ATAGGCCACG TAAACGGTCG AGCTTGTGTA TGAAGCCTTG 
ACATCGGTTA CGCCGTCCAA TTTTCTTAAT ACATTCTCTA TTCTCGTCTC 
ACACCCTGTG CACGTCATTC CCTGCACATA AAGCTTATTT GCCGTAAAAT 
TATTTTTCAT ATTATCCTCT CCATATTACC ATCATGCTGC ATATTATCAG 
TCAAAACACC CGATTACCTT GTTTTCCAGT TTGCAGGAAA CAAATCTTTG 
TTCTGCAATA GAAAATCTCT CGAAATAATG ATGTTTGTGC CATCGTCCGT 
TTTTTCATCC TTTGTAATCG GCACCGGGTT GCAGCCGCCC CTTTCCTGCT 
CAACCATATC CATACTGAAG CTGTTTCCGC AGTTCTGGCA AACCAAAAAT 
TCTCCCTGCT GCTTAAAATA CGCCCTTGGA GAGCCGTTGC ACACCTGACA 
GGTGTTAAAT GCCGTTCTTA TTGAACCGTC GCCGGCTCTG ACAGCTAAAA 


>NC_017304.1:2993061:2993560
ATCTTTTGCC TTTTCGGTTT CCACAAGAAA AACCACTCTG TTTACATTAT 
TTTGAAGGTG CAACTCCTTT GCCCTCAAAG TGATATCTCC TGGAAGAATA 
TTATCCATTA TAATTCCTTT TATAAAACTG ATCTTATCAT ATTTCTCGTC 
AAAATAATTC TTTACGTTAA TGGTATTAAT CGATATCAAC GCAAGAAATT 
TTTGGCTGTT TTCAGAATCC GAATCAATAA ACGTAATAAA TTCAAGTTTG 
TTCTTTATGT ATACCTTCTG AAACGTTTGT CCGTCAATCA CCACAAACTG 
ATCTTTGGAC CTCATTATCT CAGATACCAG TGAACTGCTC TGTCCCACTT 
TCTTTTCATC TGAGCAGGCC AAAATAAGAC CTGTGTCATC CATTATCCCA 
AACTCCGAAT CTATTACGTC CTTTATTTGA TTTACAAGAT TCTGATATAT 
CTTTACAGAC ATCCAAATCC TTCCCTTTTT ATCAGCTGGT AAAAAGCAAA 


>NC_017304.1:2999872:3000371
AATAATATTG GTTAAGGAGT CTGAGAAATG AAATCTGTTT TGGTTTTGGA 
AGATGGAACT TATTTTACGG GGGAAGCCTT TGGCAAGACC GGCGAAGTAG 
TTGGAGAAAT TGTTTTTAAC ACATGCATGA CAGGTTATCA GGAAATACTG 
ACCAACCCGT CTTACAACGG TCAAATAGTT GCAATGACCT ATCCGTTGAT 
AGGAAACTAC GGGTTCAATC GGTATGACAA CGAATCCGAC AGAATCCATG 
TTCAGGGATT CATTGTCAAA GAGCTTTCGG ACACGCCCAC CAACTGGCGT 
TGCGAAATTA CTCCCGAAGA ATATTTCGTT ACAAACGGAA TTGTGGGAAT 
CAAAGGCATT GACACAAGAA ACCTCACCAA ACACATAAGG AGCAAAGGCA 
GCATGCACGG CATAATTTCC ACCGAGTCAG GAAACATAGA TTTGCTCCTT 
GAAAAACTTA TGAAAAAGAA AACGGAGAAA AAGAATGCGG TAATGGAGGT 


>NC_017304.1:3002890:3003389
CTTGGAGTAA TTGTTCAATT TGGAGGGCAG ACTTCAATAA ATCTTGCGGG 
AACACTGGCA AAGGAAGGAG TAAATATTCT CGGCACTTCG GTTGAAAGCA 
TTGATATTGC CGAAGACAGG GACAGATTCC TAAACCTTTT GGAAGAACTG 
GGAATACCAT TGCCGGAAGG AGACACAGCT TTTTCCTATG AAGAAGCAAA 
GGCGATAGCC CAAAGAATCG GATATCCTGT TCTCGTAAGG CCTTCATATG 
TTCTTGGCGG CCGAGCAATG GAAGTGGTGT ACAACGATGA GACCTTAAAA 
GAATACATGC AGCTTGCTGT GGGTCTTGCC ACAAATCATC CCGTTTTGAT 
AGACAAATAT ATAGAAGGCA AGGAAGTTGA AGTGGATGGT ATTTGTGACG 
GAGAGGACGT ACTTATTCCC GGCATTATGG AACATATTGA AAGAGCGGGT 
GTTCACTCCG GAGACAGTAT TTCAATATAT CCTCCCCAGA CTCTTGACGA 


>NC_017304.1:300455:300954
ATCATATAGG TCATTCTTAA TAATACTTAA GGAGTAGATA AAATGGTAAC 
AATTCCTTTC TTGAAAACCA ACCTTCTGAG TATTGACATC GGTTTTAGGA 
ACATAAAAAT TGTTGAAGTG GAGCTAGGCA GGAATAATGA GATTTTTATT 
AAAAATTTCG GTATAGCTTC TACTCCAAAA GGGTCTATCA AAAACGGGGC 
TATTAAAGAT GTCAAGAGTG TTACCAACGA GATAAGGAAG GTAATGGAGA 
ACATAAACAC AAAGGCAAAG AATGCAAAGA TTGTTATGTC AGGTACGAAT 
ATTATTTCCC GTGTTTTTGT TGTTGAAAAG ATCCCCGGGG AAGATATGAA 
TCATCTTGTC AGAACGACTA TTTCCCAAAG TATGCCGATA GACCTTGATG 
CCCATCAGAT AGATTACAAG GTGTTGCAGG AATTCAGAGA GGATGGAATT 
GATAAAATAA AGGTATTTGT TACCGCTGTT TTAAAAAGTA TTATACAAAG 


>NC_017304.1:3008776:3009275
ACAGTAACTA AAATCTGTTG CATTAGTATT ATTTCTAAAC AATCCTTCAG 
GAATTTTTGC TAAACTAACA CATTCACTAA AGCACCAACT AAAGTTTGCT 
GCATTAACAT TATTTGAAAA TAATCCTTCT GGAATTTCCT TCAGGCTACT 
ACATTCATCG AAACAGCCCA AAAAATTAGT CGCATTAACA TTATTTTCAA 
ACAACCCTTC CGGAACTTTT ATTAAGTTGC TACAACGGTA AAAACACCGA 
ACAAAGGTAG TTGCATTAAC ATTGCCTGCA AACAAACTCT CAGGTATTTC 
TGTCAAGCTA GTACAGCCGC TAAAACAGAA ATTAAAGTCT GTTGCATTAA 
TATTGTTTGA AAATAATCTG TCTGGAATTC TTTCTAGGTT ACTACAGTTT 
TTAAAAAAAG AGCTAAAGTC AGTTAATCCG ATATCTGGAA GGGGTGTAAG 
TATTTCAATC ACATACTTAT CTCCTGTAAA CCGAATTGGT ATGTGATCAA 


>NC_017304.1:3013442:3013941
GTTTATATAT TATATCAAAA AATCTTATAA TATTTACACA AAAAACCTTC 
TTAGATATTA TTTCCGATTA GAATAATTTT TTAGATAAGA AGTTCAAGTT 
GCTCTGATTT ATAGTGATTA TTTGCCTTTA CAATAATATC TCTAAACTGT 
TTAAGGGATT CCGGCGGAAT TATCGTTACC CCGCAATAAA ACAATCCTTC 
TCCCTGCTCT GTCGAATCTA TGAAATAAGT TTTCATACCG ATAAAGTCAA 
ACATATATTT TCTGACTATC GGTCCTATAT ATCTATCGCC AACAGGAATG 
CAGTTGAAAT CTTTAGGCCC ATAATCACAA TAACATTTGC CCTCTTCAAA 
GGTATCTATT ATTCCAAATT CATGATTATC TATTATTTCA AATTTATGAT 
TATTCACACT ATTAAACCCC CAAAAATATA TATGTGTATC ATCAAGGGAA 
AATAACCAAA GCCATACATT ATTTAGAACG CAAAATTTTC TTCATAAAGT 


>NC_017304.1:3017851:3018350
AGTCTTAAAA TATATTTAAA TACTAACATA GAAGGAAAAT TAGTTTACAC 
AAAAATATTT ACACTGCCCC TGACGGCAAC CCTTGACTTT CCATCTGCAT 
TCGCTCAAAA AACAGTCAAA ATGGGCTTAA TGATAATAAT GTTAATTCCA 
CAACAGTACA ATTACAGGAT ATTTTACAAC AAACCTCTTC CTGAATTTAC 
AAGAAGAATA CGGTCATTCT CACTAAACCG AATGCGTTTA AAGACTCCGA 
AAACAACCGA ACTTGAAAGT TCACAGTCAA TAAACTTCGA CGAAATTTTA 
TATGCCTGCT GAATCTCTTC TTCATTAAGA CGTATAAGCC TATGCCCTTT 
TTTTAGAACA CTTTGCAGCT TGTTTTCATA AGGTGTCCAT ATACAACGCA 
GTTTATTTGC ACAACTTCCG CTCCTGTTCT CAACACCCAC ACCAATTACC 
CTGGTCTTGG AATTTGACTT ACTTATTGCA CTTATAATTC CAAAAAAAGC 


>NC_017304.1:3018900:3019399
CATTATTCCC CCTGCAATAA ATAAAGTTTT CTAAAAAACG TCAAAAAGTT 
ACTCTAACGG TATTGCACCA AAATGCAGAC CTTTTTTCAG TAATTGGCAA 
ATAATTGGTT TAAAGAGAGG GGTTGTCTGC GGATGGTCAT GCATCAGTAT 
AATATCATCA GAATACGGAT AATTTAATCC AGCCCATTTT TCCGGCAAAT 
CCAGCTCCAT CAACTCAAAT ACATCATCTA TTGTTCGAAC GCCGAACATA 
GGTTTTTCCT GAAACGTACA CCACTCAGCC ACATCATATG TCCAATACCA 
GTCTATATCA TCCTTTAACC CGAATTTACT GTAATACTCA TATGTAATCC 
CATCAAACTT AGGTTTTGTA TATCCCAGCT CCTTCAGAAA AGTCATGATT 
TTAGAAATCT TTTTTTTGCC TTCCTCGCTG TAAGGTTTCT TGAAAAAATT 
ATTGTCTTCT CCTTTATCTC CATATGGAAA TCTAAAAGCT TTAATAGGCC 


>NC_017304.1:3022245:3022744
TAATATCTTC ACTAGGTTCA GGCAATGACT TGTAATCCAC TTTTCCATTG 
GTATTTAGCG GTATGGAATC CAATACTGTA AAAGATGATG GCCTCATATA 
TTCAGGCAAT TTTTTCTTTA AATAACGCCG AATTTCGGAT ATATCCAAGT 
TTCCTTCAGC TTTTTTATCA AGAACCAGAT AAGCTACCAG TTTATTACTT 
TTTTCTGAAT TTCCCCTAAC AGTAACTACA GCATCCCGAA CAACGGAATG 
TTCTTTTATT GCATGTTCGA TTTCCTCAGG ATCTATTCTG TACCCTCTTA 
TTTTGATTTG CCGGTCAATT CTTCCTAAAA ATTCAATATT CCCATCCGGT 
AAATACCTTA CCAAATCACC GGTGCGGTAC ATATAACTTG ACGGGCCTGG 
ATGGAACGGA TTCGGTATAA ACTTTTGCTT CGTCATTTCC GGTTCATTTA 
TGTATCCCCG CGCCACTCCT GCTCCGCCGA TATAGAGTTC ACCCACAACT 


>NC_017304.1:3023145:3023644
TAAAAAGCGG TATAAAAATA TTAGTAGTAC CCAAATCAGC CGCAAAACTT 
GAAACTATAG CAAAATTTAG CGGTGAGTCT ATTTCAAGTT TTCTTATAAT 
CCCCTGTATA TAATTTATAT AACACCTGTG TTCTACCAGT ACGCCCTTAG 
GTTTTCCCGT AGTTCCTGAT GTAAAAAGGA TATATAACAA ATCATTATTG 
GACACTTCAA CAGAAGGGTT CTCTTTACTG AAGCTGCAGA TTTTTTTCTG 
TTCCCTGTCA ATACAGATTA CATTAAGCCC TTCCATTTGA GGAACGTCTG 
ACAGTAAATC ATCTTGAGTT ATTAAAATTT TTATCCCTGC CTCTTTTAAA 
ATAGCTGCAA TTCTATCCGA AGGATATTTT ATATCAAGCG GAACATAAGC 
TGCTCCTGAC TTCATAATTC CAAACATGCC AACAATCATA TCAATGGATC 
TATCAAGGAA AAGGCCAATA GCTGTGTTCT TTTTAGCACC TATGTTAATT 


>NC_017304.1:3023483:3023982
GCCTCTTTTA AAATAGCTGC AATTCTATCC GAAGGATATT TTATATCAAG 
CGGAACATAA GCTGCTCCTG ACTTCATAAT TCCAAACATG CCAACAATCA 
TATCAATGGA TCTATCAAGG AAAAGGCCAA TAGCTGTGTT CTTTTTAGCA 
CCTATGTTAA TTAAATAATG CGCAAGCTGA TTTGCTCTCT CATTAAGTTC 
TTGATAGGTG CAATATTCAT TCTCAAAAAA AACAGCCGGA GAATCTGGTG 
TTTTCTCTAC CTGTCGTTCG AAAAACTTAT GGAGTCCGTT GATGTGAGGG 
TATGCTACAT CATTATCATT CCATTCGTAA AGTACTTTAT TTTTCTCTTC 
CAAAGGCAAT ATCGGGAGTT CACTTAGGTG CCGTTCAGGA TCACTTACCA 
CTCCCTGTAA TAAAACTTTA TACTGTTCAA TAAGGCGTTT AATTGTACTT 
TCATCAAATA AGTCCTTGTT ATACTCAAAA TATCCCTTTA TAACTTCACC 


>NC_017304.1:3024515:3025014
CTGTCGGTAG GAAGCTCAAT AACTTGGACA TTCCCGGTCA ACTTTTGTCT 
CCAATAAGTT AATTGCTTTT CGATAACTTC ATTATTAAGT TTTTTATGCT 
GCCATACGAC ATAATCTGCA TACTGCACTT CGAGTTGGGG TAAATTATAT 
TCTCTACCCG AAATGAGTGC ATTATATATC TCCGACAGCT CATTGCAGAA 
AATACCGGTA GACCATCCAT CGAAAATAAT ATGGTGAACA GTAACTACAA 
AAATATGTTC AGTTTGAGAT TTGCAAATCA ACAGAAACCG GATGAGCGGT 
CCTTTAGTCA GGTCAAACAA CCGGTTTGCT TCATTCCGGG CACTTTCAAG 
TGCAAGTTTT TCACAGTCTT CCCCGGTAAT GTGCGAAATA TCTATAATAT 
TCAACTCAAC CTTAGAATAC GGGCTAATTA CTTGAAACGG TTCTCCGTTT 
ATTTCCTGAA AAGTTGTACG TAACACTTCA TGTCTGTTAA TTATTATTTC 


>NC_017304.1:3027776:3028275
AGCTTTTCCT ATTCTTATAA ACGGATATAC ATCGCCGCCC GTCCAATGCG 
TGGCAATTAA TATATTGGCC ATAATATTTT CTCCCCAAAA AATACACAAA 
ACTTTATAAA TTTGCAGAGC AATTACATGT TTAATTACAT GTTTATAAAA 
ATAAAATGTA TAAATTATAG TTCTTTATCA GCCAACCGTT CGTTCTACTT 
CTTCCAGGAT AGCTTCCAAA TCCTTGTTGT CAGTTTCCTC AAGAAATTTG 
TTCTCAATAA GTTTTACCAT ATCTGCCACT GTTAATCCTG ATGTCAGAAC 
TTCCATCAAA GACAGCTTAA TTCCGAAAGT ATCGTTAATA CGCAAAGTTA 
AGCGGTTGGC CAAAAGCGAA TGTCCCCCAA GTTCCATAAA ATTATCATAT 
ATTCCAATAT CATCAATCTT CAATAAATCC GACCATATTT TTGCAACTTC 
CTTTTCAAGT GAAGTAGAAG GCGCTACATA TCCATCTCTT TGAACATCCA 


>NC_017304.1:303002:303501
TCCAAAAAAG GCTTTATGAG AAAGCGAGTT ATAGTTAAGG AGATTGTAAA 
AATATCAATT CCTGTGTCTT TCAACAGGTT TATCACTTCC ATCATGTCCA 
CTGTAGAGTT TATTTTAATC CCGAGAATGC TTGTTTTGGG GGGCATGACC 
TATCAAAACA GCATACAGGA ATATGGCAAA CTTACGGGAA TGGCCATGCC 
GCTGGTTTTC TTTCCGTCCC TTGTGACATC AGCTCTGGCG ACGACTCTTG 
TTCCGGCGAT TTCGGAAGCA ATGTCCGTAA AAAGATACAA AACGGTCAAT 
TACAGAATGT CAAAATCAAT ACAACTTACA TTTATAATGG GTTTTATATT 
TTCAGCCATT TTTATGCTCT TTCCCGATAC AATAGGGGAT TTAATTTACA 
GGAAGGAAAA TATCGGGCAT ATATTGTATC TTCTCTCCTT TACCGGAATA 
TTCATTTATC TTCAGCAGAC CCTCCTGGGC ATAATGAACG GCCTTGGGAA 


>NC_017304.1:3051931:3052430
GTTTGGGATA TTCCTTTTTC TCTGTTTTGG CCGCAATATC TTTCAGTGCG 
TTTATAAGGG CCACCAAGTT TTCTTCCCTG TCACCTATGC TTACTATTGC 
CAGTATATTT GAAAGATCCG ACATTTCAAT CTGTATATTG TATTCTTTTC 
TGAGTTTCGC TTCCATCTCA TATCCGGTAT ATCCCAAGCC TGATACACAT 
ATACCCAGTT TTGTTTCATC AAAATCATGA CATCCCGGTG TTCCTATAAG 
TTCTTTCCCG AAGGCATACA AACCTTCAAT TTTGTTTATC TCCTCTCTTG 
CCATTCTGGC AAGCCTCAAA GTTTCCTCCA ACATGTCGCT TCCTTTTGTG 
GCAAGCTGTT TTCTTGCAAT GTCAAGGGAA CACATCAAAA GATATGATGC 
GCTGGAAGTA TATGTAAGGT TTAAAACCTG TTTTACTCTT TCAGGGCTGA 
TCATGTTTCC CCTTAAAAGC AGCAAAGAAC TTTGTGTCAG TGAACCTCCC 


>NC_017304.1:3054548:3055047
GCTTATGTCC CCATAAACCT TGGTTGGAAA AGGATATTTT CCAAACATAA 
CCGTTACGTC ATAATCTTTA TTCTGCCTTC TGATTTCACT GAGAGCCACC 
TGTTTTATAG CTTCTGAGTT TTCTTCTATT ATTCTTTTTG TGGTTTCCAC 
ATCTTTTACA TTTTTAAGCT TGTCCTTCAT GAAATTTATT ACAACATCCC 
TGACATCCCT TTTTAACTGC TGGTCTTCCG GAGAATCACT GTTTGCCAGA 
ACATGCAGAC GAATAATATT ATCTGCAAGC CCGCTGCTTA CATTCTCCGA 
GTAGGATATT AACCCGACGC ATGACAGGAC TGACACAAAA AGAATGATTG 
CCGTAAGTAC TTTTACAAAT ATGTTTTTCT TGCCGGTGTT ATTTGACGAA 
TTCAGCATGA TATTATTCCC CCCGTATTCG ATAATCTGTC CGTTTCGAGA 
TTAATTTGCA ATTCCAAAAT GGTTCCATTC CCTAATTTTT TTTACAATAT 


>NC_017304.1:3055122:3055621
AATCTATATA TAGGACGGGT GAACATAATT TTGTAATAAA AGAATTTAAA 
TTTGGCATTT TTCAAAAAGT ACTTTACCTG TCGTAGTAAT TGTGATAAAA 
TATTACTACG ACAGACAAAG TACGTCTGAC GTAATAATAT TAAAGGAGGT 
GTTACGGTGA TTAGCAGTGA TGTAATACGG GGTTATGTCG ATACCATTAT 
CCTAAGCCTC CTTATAGAAG GTGATTCCTA TGGGTACGAA ATTTCAAAGA 
ACATCCGCAT AAAAACAGAC GAACTGTACG TTATAAAAGA AACAACGCTT 
TATTCCGCCT TCGCACGTCT CGAAAAAAAC GGATATATCA AATCCTACTA 
TGGGGAAGAA ACTCAGGGCA AAAGAAGAAC TTACTACCGG ATAACTCCCG 
AGGGAATCAA ATACTACAAA CAAAAGTGCG AAGAATGGGA ACTGACCAAA 
AAGGTAATTA ATAAATTCGT AAAGGAGTTG GAAAGCAATG GAGACAATTA 


>NC_017304.1:3055339:3055838
AAGGTGATTC CTATGGGTAC GAAATTTCAA AGAACATCCG CATAAAAACA 
GACGAACTGT ACGTTATAAA AGAAACAACG CTTTATTCCG CCTTCGCACG 
TCTCGAAAAA AACGGATATA TCAAATCCTA CTATGGGGAA GAAACTCAGG 
GCAAAAGAAG AACTTACTAC CGGATAACTC CCGAGGGAAT CAAATACTAC 
AAACAAAAGT GCGAAGAATG GGAACTGACC AAAAAGGTAA TTAATAAATT 
CGTAAAGGAG TTGGAAAGCA ATGGAGACAA TTAAAAACTA TCTTGACAAC 
ATTTTTGCCA ATTTGCCAAA AACAAAGGAA ATGGAACGGC TAAAAAGCGA 
GATTTACTAC AACATGGAAG AAAAGTACAA TGAACTTAAA AAAAGCGGAA 
AGCCTGAAAA TGAGGCAATC GGCATTGTTA TTTCCGAATT CGGCAATATT 
GATGAACTGC TGGAGGAAAT GGGGATTTCC CCGTCATCAA ACAGTGAAAA 


>NC_017304.1:3063210:3063709
CTTTTCAAAA TAAATTCGTA AATCAAACAA AATAACAATA ATAAAATTTC 
GTATTTGATT TAGTTGAATA AAAAAGAGGC CTGAAACGCT CAACACAACA 
GTCTTCAGGC CTCTTGTATT ATCTTTGACT GTCAAAAAGG GTGCCATACA 
GTTAATAAAA CTGTATATCT CGTTTAAGGT AGTTGCGATA GTTCCGCATT 
CATACTAATT TTCAAGCAGT TCCACCGCCT TTTCATACTG TTTGTCTCTG 
TTCTTTACAA GAAGCAATTC ATCCAATTTG TCATTCAGCG CCTGCTGTGT 
GGCAAAGTCC AAAACTCCGT AAGAATACAA TCCGCAGTCT CTCTGAAACT 
CTGCCACCGC CTTGACGGTC TTTTCATCCA TTAAATTGTC CGGAGTGTCA 
ACATCATACC CCAGTGCCGA TAAAATTTTT TCCGCATTCA GGACATCCTC 
ACTTTGAGCA TTTAAAGAAG GTTTTGTCAC CTTGCGAAGT TTTTCCACAC 


>NC_017304.1:3066877:3067376
TTTACCTTTT ACGTTAATGT TACCGTAAGG AGCAGTACTA ATCAACACAG 
CATCGGCACC GTGTGACAAT ACATATACCG TCCTGCTCTT ATAGCTTGAA 
TCACCATAGT CGGTAAAGTC CCTCTGTCCT ACAACTCCGT CATCACCTAG 
AATTTGCGTG TCATATGTGA TTCTAAAGGT TCTGGGGGTG TTGTAGTAGT 
TCCATTCAAC TCCTTTAAGC TCTGAATAAG ATTCCAAAGT AAAGTCTTTG 
TTCTCATTTA TGTTTGCTAT CCTTCCGCGA TATATGGTAA AGAAGTTCGA 
ATCCGTCTTG TCATCTATCT TGACTATAAA AGCATAATAT TTTCCGTCGT 
CATAGCTTCT GCTTGCAACA ACATATGCCC TGTCCTCCGA ATTTATGCTG 
TTTCCGGTAA CCAGCCTGTT GTCCTTTACA ATGATTGTCC CGTTTCCGTA 
AGAAATGTTC AGATATTCTT TTTTCAGCGT GAATTCCCCT TTATTTCCGA 


>NC_017304.1:3073008:3073507
TGAACGGCCT TTGATATTGA ATTTTTAACC ACTTCATTAA TTTGTTTTTT 
TATAGTCTCC ACTACATTCG TCATCTAACT GTCCTACCTC TCTAATAAAC 
ATATGAAAAT CATTTTCTCC ACTTTTATTA TCATCTATTT CAAGTTTATA 
ATCAACCTTA ATTTCTCCGC CCGAATCGTC AACATTTATT AAAACCGAAC 
GGGCGGTAAC TTTCATTGTA AACGTACCAT ACTGTGTGTC ATAATAGGAA 
ACATGTTTTT GTCCTTCTTC GAAAATGAAC TGGGCATTGA CCGTACCAAA 
CCTCATCAAC GTTACAACAC CGTCGGAAAT TTTAAGGGTG GTGGTTGTCC 
CTTCCATGCC CGTCACTTCA CTTTCCTTGT ATGTCACATA ATAGGCATTT 
CCCTTTTTAT AATATTTGCC TTCCGTAACA AGTTCTAGTA CATTTTTGTC 
ATTGTTTTCC GAAGTCTGAA CCCCTTTTAC AGAAATAATA ACATTTTTAT 


>NC_017304.1:3075230:3075729
CGGAAAAACC ACATCTATCT TTTTGCTTTT TTCGTTCTCT GAGGCCTTTT 
CAAGGCCGCA TGCGTTATTT TTGCAACTTA TTATGTTGTC GAACAGGCTC 
ACTCTGTCGG CAATACTTCT TGTCCCATCT TTCAGTGCGA TTTCCTCCCA 
CTCTCCGGAA GGAATTTTAT CAATAGGCCC GTCATAATAA AGCCACTTTC 
CGTCTTTTGT GATTCCTATC ATTGAAACAT CGAATTTATC CAAATTAATG 
TTCTTCAGTA TGGATGTTGC CGATATTCTT GAAACTTCGT GTTCCGACGA 
TTGTCCGCCA AAAATAACCA GTACTCTTTT TTTATCGCCC ATAATATGTT 
TTCTCCCCTT GTTTTTTAAA TGCAAAACAC TAGTAAATAT ATATTTCTCA 
TTTTACTATT TAAGTACATC AACTTCAAGA TTTACGATAA AATACTGTAC 
ATTATTAGAA TCTTCTAAAA ACCAACAGTA TAACCAGCCT TATTTTGTCA 


>NC_017304.1:3076945:3077444
ATCAATCGTC TCTTTGTCTA TCCCTGTCTC CTTGATATGC TGCAAAGCCT 
GTTTTACCGT CATTTCCTTT TTCAAGTCGA CATACTCTAT GGTCATTATG 
CTCCCGGCCG AGTTTTCAGG ATAGTTCAAA AACTGGTTTA TAAGCTTTCT 
CGTTGTTTCA TCCGCGTTCT TAAGAACCCT TTTTACAATG TTTGAAGGCA 
TTTCCTCCAA AAAGTCAATT GTATCGTCCA GGAACAATTC ATCCAAAATG 
TTCTTTATTT CGCTGTCGGT AATGGATTCA ACAATATATC TCTGTAATTC 
ATATGATATA TACGAAAAGA CCCCGGCAGC AACATCCTTT GGCAATATCC 
TGAATATCAC CAGCAGCTTA TGCTTGTCCG TCTCTTCCAA AAGTTGGGCA 
ATGTCAACTT CATTCATTTC AGTAATTTTG TTTCTCACTT CGGCATATTT 
GCCTTGTTCA ATGAGCTCCA GAATCATTTC TTTCATTGTG CAGCCCTCCC 


>NC_017304.1:3082622:3083121
GCAAAAACTC CCGGAATGTT CGTCGCCATA TCCTCGTTCG TCAGAATATA 
TCCCTCTTCA TTCATACCGA CCTTGCCGGC AAAAAGCTCC GTTTTTGGCT 
GCGTGCCAAT ATAGACAAAC AGCCCGTCAG TCTCTATTTC CTCAATTTTC 
CCTGTTTTAA GGTTTTCTAT TGTAACACTT TTTACGAAAC TGTCACCGTT 
AATCTTTCGT ACTTCAGAAT TCCATACAAC ACTGATGTTC GGGTTCCTGA 
ACACCTCATC CTGGGCAGTT TTTGAAGCTT TCAAATAATC ATGCCTGTTT 
ATTATTGTAA CATGCTTTGC ATATCTAGTC AAAAAAACAG CTTCTTCCGC 
CGCGGACTCT CCTCCTCCCA CCACAAGGAT GTTGGCATCA AAGTACATGG 
CACCGTCGCA TGTGGCACAA TAATGCACAC CTCTTCCTCT AAACTCTTTT 
TCACCTTCGG CCGGAAGCCT TCTTGGAGTT GCTCCGGTTG CTATCAGCAC 


>NC_017304.1:3084910:3085409
CTCTGTGTTC TTTAAGAAAT GCTCCCAAAG AAGTAGCTGC AGCTCCCAAC 
AGCGTAAACA CTATTGTAAA TCCCAGTACA AATCCAAGGG AATTTATCAA 
AAGTCTCCTT TTATTCTTCC CATCTTTATC TTCTTTATCG CTAAATCCGG 
CCAAGTATGA AAAGTATGCC GGAAGCATCG GAAAAATACA AGGCGAAACA 
AAAGTCAGTA TACCTTCTGC AAAAGCCGTC ACATAAACAG AACTATCCAA 
ACATATGCAC CCCTCTTATA AAAAAGCGCC GTTTTTCTAT TTTATTTACC 
ACCCAAACAA AAATTTAATA CACAAAATAT AATTTCAAAA ACAGTACTCT 
TTTATATCTT AAAGTAACGC CGTCCAAAAC ACAACATATC AATTAACACT 
TCTTTTCCCC GGCTCATATA ATATAGTAGC ATGCTGTTGT CAAAACACCG 
TCCGTGTTTA TGTAAACATC AGCAGGAATA ATAAATGGGA GGTGGAAAAC 


>NC_017304.1:3088015:3088514
GTAATCGGGA AACACAATTT TGCAATCTAA CAATGTCGGG GAAGTTTGAC 
GGAGCAATCC CTCTCATACT TCCCCAAACT ATTTTTATTC GGTTACTTTT 
TTCTTAAAAT CCAGAAACAC CGAGAAAACG GATATCGTAA CCACAATGAA 
AAACAAAGTT TTTACCGCCC AATTGACAAA CATTAAAAGA AATATACGCA 
AGAACGCCAA AGCTCCACTT ACAGGCAGTA CAGAATTAAG GAATATCAGA 
ACAAACTCAA AAAGAATAAA TGCCACGTCA AATTTTAAAA ACATGACAAC 
AATTTTCCAA AAATATGTAT CCGCGGCATA TTTACCGATT GAAAAATAAC 
TGTCTTTGAA ATTAAACACC GCAGGATACC AAAAAGCCAT ATAAATCCTA 
AAGAACATAA ATCCAAAAAA CAACACCATC AAAGTAATTA AATCAAACAA 
AACCGTAAGA GCCAAAAGTT CCGTCTTTCC CCCAAGAAAT GACCTTGTGA 


>NC_017304.1:3105742:3106241
AGTACGCTCA TTATGTTAAG TGCCTGGACA ACATCAGGGC AATTATGGCA 
GCTTAGGCTG ACGTAAGTTT CAAAATGATA TTCTCCTTTA ATTCCCTTAA 
TCTGATTGAT GAGAGCCTCA TCCACCTTAG GGGCTCTTCC TCCTACCTGG 
AGGAGAGCCA AAACTAAGGA GTTGAATTCA TGACCCAACG GAATACCGGC 
AAAGACAATA CCCGTATCCT CATTCGGACG GTTAACGCTA AAGCTTGGTG 
TTCTGTCGAG TTCTGCTTTT TCAACGTGAA TCTTTGGCGT AAGTTTTGCA 
ATTTCATCTA TTAGCCTGAC CATATCAACG GATACTTTAT CGTTTCCGGC 
GTTAACCTTG ATAACAATAT CATTTTCCAG CAACGTCAAA TACTGTTCCA 
GTTGCTGCAT GATTTCCGCG TCCAAAAACA TATCCGCTTA CCTCTTATAT 
CTTTCCTACC AAATCAATGC TTGGTTTAAG CGTTGCTCCG CCTTCTTTCC 


>NC_017304.1:3107524:3108023
ATCATAGAAA TATCCATCAC CTATTTCGCA CCTTGCATAA TCCTCTTTCA 
AAGACTTAAC ATCCATATTG CCAAATATAG TCCTCTGACC GCGTTCTCCG 
GCAAATTCGG CAATATTATC AAGCAAAAAC GCTCCGGTAA TCATATTATT 
AAAAAATGAA TTCTGTTCTG CATCACTTAT CTTTTGCACA TCTGAAAATA 
TAAACAAATA TCCCCTTTCT TCAGCAACGG ATACAAGCTG TGGCAGAAGA 
ACATTAATAA AACGCTTGTT TTCAACTGCA TTCAAATAAA CCAATTTGCT 
TTGTATCACA AATACCGTAA ACGGCGCCCG CTCAACGTAA CAGTCCGGTA 
TCATAAGGTA TTCCTTGGAT GATACTTTGC TGACTCCATA AATATCTGCC 
ATATAATTGG GTTTATCCAA ACTTATATGT TTCTCATTCA GGTATAAATA 
AAATTGCTGA AGCGGCGACA GTTTCCTCAT TTTTTTTGTT CCATCGGTCA 


>NC_017304.1:310770:311269
TACCATTTTC AGAGCCGCAC AGGATACTTC AACCCAGACC AGGGTCAAGA 
TTTTGCAGAC TGTGGAACCA ATGTTCAAAC ACTATATGCT GTCGGGGGTT 
GGCCTGGGTT CGGACATATT CAGGCAACTG ATTCAGAATT ACAAACTGTA 
TACAAAAGCA GTTCCGCCTC ATACCCATAT TCTGTATTTG CAGATATGGA 
TTGAAATGGG GCTTGCCGGA TTTGTCACTT TCATGTGGTA TATTTACAGA 
ACAATAAAGA ATTCTGTTAT TGGTATATAT AATTCAAGCC TGACGCTTAA 
AACCATACTT GCCGCAGGGA CGGCAGCTTT GTGCGGGATT TTGGTGACGT 
CGCTGGTGGA GTACAGCTGG TATTATCCAA GAGTGATGGT TATGTTCTGG 
GTGCTTTTGG GGATAATTGC CGCAGCGACA TATTTGGCTG AGTTAAAGAA 
CAGAAGGCTC TCGGAGATGG ACTGAGGAAA TGGATTAATA AAAACATACA 


>NC_017304.1:3111381:3111880
CAACTTTTTA CGTCTTTTCT CCTTTTTTGA TGGAAGGATT ATTTCTATTC 
TGTCTCCAAT TTTTTTGTAG TATATATCAT AAAAGATATG ATCTTTTTTC 
TCGCTCTTTA TCTCAAACAA AGGTTTAACT TCATCCGACA TTCCAAGAGA 
GATAACCATA AAATCTTTAT CATTCTGCGA ACGCGAAAAA ATGCTGCTGT 
GAATCTCAGC AGTATTCTTA AACAAAGTAT CCATGTTTGG ATATACACTG 
TTCAGATATT TTATGTCACT TTTTTGCCAT TCTTTTATTC TTTTAATTAT 
TCTATGAATG TAATTTTCAT AATTTTCCTT CCACACTTGT ACATCCTTTT 
TATAATTGTT TCTTTGCTTC ATAAAGTTAT ATGTGGAAGT TACAAGAGCG 
ACCACTCCCA TGGCCCCGGA CATCAAAAGC ATAGTATTTC CCAAGCTTGC 
AGCTTTCGGT GCAAACAAAA TAATAAGATA GCGGGCCATT AACATTCCAC 


>NC_017304.1:3112778:3113277
TACTTTGTAT TCCAATTTTG CAACCTGAGG TAAAGCTGAA AACTGAATTT 
CAGGTTTTGA AAATACTGTC CTTTTGATAT CAATTCTGTA TTTCTCAGGC 
AAATCCACCC TGTTTAATTC TGTTTTTCTG AATGCGGCAA TTCTGACTTT 
CGGCTTTACA AACGATGGTA TTCCTGCTTC TGATTTTTCA GGTTTTTTAA 
ATACCATACT GACTTTTGAT ATATTGCGCA GTTCAGGCAA ACTCAGCCGA 
ACAGACTTTT CATTTTTAAC ATAATTAACA TCAATATAGG GTCTGGTTAC 
CTGCGGCAAC ACAGTACCGG TCTGTTCGGG ATTTCTGAAA GCCTTTACCT 
GTGCATGACA AACCTTTACC TGCGGCAAAT CAGACAAAGA TTTTTCCGGC 
GTAACAAAAG GCTTTAAACT TACACCAGAC ACAGAAATCT CCGGTATGCT 
TGCTTTTATG CCAGAAGAAT CAAAACCTGG TGTTTTAAAC GAAAAACCTG 


>NC_017304.1:3131288:3131787
GAATCCACAT ATATTTTACA ATATAAATTA TCATATTCTC TCATGGATTA 
CCCTCCCTAT TTTGGTAATT CAATGGTTGG TCCACTGTCA AATGGTCCAC 
CAGATTTTAT AATTGAAATA TCAACATCAA TACCAAGCAT TTCTTGTAAT 
TGTTTCCTTA AACCTCTTAA CCCAGCTTCG CCAGATTGTA TTTTTCCTGT 
TTTAATTGCG TTTAACATAG TTCTCTCTTT TGCAGAACCT ACGTTTGGTG 
TTCCAAATTT CTGTTTTACT AAATCATCAA ATTGTTCTGG CGATACTCTA 
ATTGCGAAGT CAATATCTGA TGTTGCTTTT GCCGTTCCAC CTGCTCTACT 
TCCTTGTACA ACAATATCAT CACTAATATC TCCTACTTTC TGTCTAATTA 
ATTTTGATGC ATTTGAAAAC TGTTCACTTG TTAGTCCTTG AGGAATGTTT 
CTCGTTCCCT TAACATACTT ATTCGCATTA TGAACCAATA CCCTATTTTC 


>NC_017304.1:3146336:3146835
AACTTTTGTT TGACTTTCAT CTAATCCGTC TAAATAAATA TCACATACAC 
ATAAATACCC TTGACAAGTT AGTTTTATTG CAACATCATC CATCTGGGGC 
CACCAAAATT GTATTAAATA GTCACTTATA TCTGATGTGT TTTGAAGTAA 
TTCTTTTTTC TCAATATTTA GCATTTCACC TTCTGTAGTC CATACTTGCA 
CTTTATTTGT ATTAGGCAAT TCAAGTCTTA TCCCCTTAGT GTTAAAAAGA 
ACTTCTATTT GTTTAAACAT ATCAATATTT TGAAGTGTAG AAAATACGCT 
AGCAACACCC CTTGGCATAA GCAACCTCCT ATTCTATTTA AATATTACAA 
CATTATCTGT GCCCAGTTTT TTTATAGCAA AATCAATTAC ATTTTGTGGT 
GTACCTTCTG CAAAATACGC CTTAACACCA ACTCCTCTTA TGGCTGCTTC 
ATCTTGATAT ATCTTAATAA CTTGACCCAA TTTACCAAGA TCATTTGCTT 


>NC_017304.1:3152421:3152920
TGAACATCAC CTTCCGACAC CCAACGGGAT GTACTCAATA TTTCAGATGT 
TATGTCAACA AAACCTTCTT CGTTATGTTC TTCTCCCGGA TCCTTTCTGA 
AAACTTTCAA ACCAGCCAGT TGAGGGTCAA AATTATGCTC AGTTATTTTT 
ATAACAGCAG TTTTATCTGT ATTAAAACTA TTATTTGTAG CCTCGTTCGT 
AAATGTTGCA AAATTCTCCT CAATACTGGG TTTAGTTTTA TCCACATAGA 
ACAGTTTCTC ATTTTCTCCG CTGAAATTCA CAACCGCAGT ATGATTGCCC 
AAATCAGTAC CGCTGATATC AAATACATAG TCGCCCTCGT CAAACTCAAT 
CACCGCAACA TGCTCAGTAT TTGACTTTTG AGAAAAGGAA ACAGTCGGCA 
CTCTTCCAAT TTTATTTTCA ATAGAAGTTT TTATCAAACC GGCATCAAAA 
TTCCTCTCGA CAACCGTTAT CTGCGCAGCC CTGTTTCCGC TGTAGTAATA 


>NC_017304.1:3156623:3157122
ATATTTAAGT TCATACGTTG TAAAAGTAAA GTTATAAGGA GTATTCTTGT 
AGATTTCAAC AGAAAAACTG CCGTCGTGTC CGAAATTAAC GGTATAACTG 
TTATACCCAT TATATACAGA ATAAGAAACC GTTCCGCCTC CTTTATAAAG 
ATTACCGTTT TCATCATATA TTTTACCCGA TACTTTAATA ACCTCCGCCG 
GTACAAAATC GGAAGCACTG AACGAAATAC TCGGTCCGCT AAAATATATG 
TTTGAACGAT AATAGTCTTT ATACCCGAAC ATTCCTGTTA TTTTTATATC 
GTAGGAATTA GCCAGGTTAA CAAAATTCTC AAATGTCGCA ACTCCGTTTA 
TCACAGGTTC CGTTCTTGTC TCTTCCTTGT TTTGAAAATT TGTGAGTGTA 
ACGGAAATAT CTCCTATTAC AGATTCGTCA ATTATAACAG TAAAAACAGG 
TTCAAACACC GCATCTGAAG CAAACATCAT GGATATCGGG AACATTCCGG 


>NC_017304.1:3163883:3164382
ACTGGTAACA ATACAACGCA ATACAACTTC ACCATTATCA ACATATGGTT 
TGAGTGTTGC ACCCGGATTG CTATAAGGAT TATATCGACA TGCAAAGGAA 
TAGTCTTTCA ATAGATTTTT ACTGCTATCC ACTACAGGAG AGAGAATCAC 
AGCCGATTTT TCGCTGTCAT ATACAGCTTT TGTATAATAA CGATTTATTT 
CATCAAGAGA AATATATTTG ATACCGTTTT GCGTTGTTCC TTTTGTGTTT 
GCATTTATTT TGATATCCAG TAAATTACAG ATTTCAGTTT CAGGTAATAA 
TATTTCACTT CCGTCGCCAA TGGGCTGATG CTGTAATTTC TGCAAATTAT 
GGTTGATATA TACCTTTTTG TTATATGTAT AGTTCACTTT GTTTCGCACA 
CAGTAAAGAG GATATTCCGG TTTTGTACCG TCATTATTGA TTGAAATGGT 
GAGTTCATTA CTATCCTTAT ACTGAGGCTT GAAGTCGCTT TCTGATGTAA 


>NC_017304.1:3164999:3165498
AATTGTAAAA TTGTTACCGT TCACGTCCAT ATAGATGTTC GTTCTATCCT 
CTGTCACGGA TGCGTCATGC AAGTCACTAA ATGGGTCAAG CAAGATTCCA 
TGTCCGCAAA TGGTAACATT ATTCGATTTA ATAATCAGAC GACTGTAAAA 
CACACATCCC GGTGCAATAT ATATCGTTCT GATTTTTTCA TCAAGCGTAT 
AATATGCACT GTTTTCATCA GGGTCAAACC ATGGCTCATC CACATACAGA 
ACAGATTCGT CATTCGGGTC TATATCGTAA TCTTCGGGAG CATCTGCAAA 
AACCGAAAGA ATGGTATCAT CATCGTCATC AAGGCGAATC ATAAATTTTG 
TATCATTCTC ATTAAGCCAC ACAGAGATAA CACCATCATG AAATTCGTTT 
CGATATCTCT TTGCACTTGG CAAAACACTG TATGTTTCAA AATCACGATA 
AACGGTAATA TCAACCCGAA CCTCTCCTGT GAAAGCAAAT TCGCAGAATC 


>NC_017304.1:317802:318301
CGATAAGCAT TTGAGTTTTG CCGATTATTC CAAGCATTTC TGAAACAGTA 
GGTTTATTGG TTATTACAAA GCTTTTGTTT TTCATTTTCG AAGTTATATT 
TTGAATTATT GCAAGGTCTT CCGGATAGTG CATTGCTATA AAAAGGGGTT 
TCATACCGTA TTTTTCGACT ATATAATCCG CAAGTTCCGC AATTGTGGTC 
TCATATTTTT CATGTTCGCC CCATTTTCTC ACGGATATGC CGACAAGTTG 
TTCGTTCGGG TCAATTCCCT CATCTATGAG AAGCTGATTT ACACGCTCGA 
TTTTTTCGGG TATTATGGTA AAAGCCGGGT CGGCAGTTAC CTTAATCCTG 
GGACTTTGAA TTTTAAGATT GTTTAATTCT TCATAGGACA ACTTTTCTCT 
CAAAGTGATG ACATCCACCC GGTTTACAAT TTTCTTTGTA AGCTTCCGGT 
TTTTTTCCTT GTTCAAAGGC CCTATGCCGT TGGCGTAAAT CATCACCTTC 


>NC_017304.1:3183885:3184384
TTCTTCGGTT TCTTTACAAA CTGTTTCAAG AGAAGTGACT TTCCTGTCCT 
GGGTCTGGGA AGACGCCTGT ATGGAGCTTG TTACATCGTC CAGATTGCAT 
ACACTTCTAT TGATATTTAG AGTTTTCTTC TTTAATGCTG ATAGCTCTGA 
TTTAAAATCA ATTACAGACT TTTTTACATC CCTTATCAGT TCAGGTGTTT 
GGTTAATTTT ACTAGCATAT AATTTTATAG TTGCCATTTG ATCACCCTTG 
TTCTATGGTA ATCATACCAT ACTTTCAGTC CTGTTCATTA AATACTGCAC 
ACTGTTTCCA GGCTTTTTCA ATTTTGCAAA CTAATCTTGC CGATAGTATA 
TTATATCAGT ATATATTATA TCCTTGAAAA AAAATCAATA TATTCCATGA 
TGCTAAAGTA CTGTTATAAA GATCCATTCA GCTTTTTCAG CTGTTCTGCC 
AGCTGAGTGT TAAACGGCTC TATATACTTT TCCTTTTCCC TTTTCTCACT 


>NC_017304.1:3185654:3186153
TTTACTCTGA TCGGAATTTT TCCGTCTCCA CGTTCAGCTT TCACATCGTC 
ATAAGGTTTA TAAGGAAGAA AGGGCACAAA ATCATAAGGT TTTATCATTT 
TGTATTTCAC ACCCTTCAAA AGTATGCTTG TCCTCCAACG AAATATCATT 
CAAAATTTCC AAAACATTGT CCCTGCCTGT TATCTTTTTC TCTATGAAAA 
ACTCTTTCTC AGCATATCCT TCCGTTTTTC TGCCCTTATC ATAATAACGA 
ACAGTTATGC TTTCATTTTC AACTTTCATC CTGCCAAAAC CTTTGGAAGA 
AAATCCGCCG AAAGTGGTAA AACCTTCATC TATCCTTTCA AATATCTGGT 
ATATTAATTT GACATGCCAT CGGAAGAAAT TTTTCAAATA TATTTTGCAT 
CTAAACGTCG CATCCTCTAT GTATTCAAAA TCGAAAAGAG CACTCTTCCT 
GCTTGTCCCT GTTATCCTGT CAATGGCAAC CGCAGTTCTC TTTCCTGTTC 


>NC_017304.1:3189746:3190245
TAGCCTGCCT GTCTGGTAAA GATAAAATAA CTGGAATTCC ATTGGATTTT 
TTAATATGCG CCATGCATTA CTGAATTTGT ATAATTGGGC AGTTTTTATA 
TTTACGTCGT TTTTAAGCCT TCTGATAATA TCCAGGTAGG CTGAAAGTTC 
AGAATTTGCA GCAGGGAACA AACTGCTTTC GGATTCCAGC AAATCGACAC 
CGACATTGCT GCGAATAAAC TGAACATCCA CTGTTCCTTC AGAACTGTTG 
TTTTTCCTTG AATACCTTTT TGCACTTTTA AGCATATACT GTGCAATTTC 
AAACAAAGTC CTTATCGGAG TGCTGGATTT GGCAATACAT ATTCCGGCAG 
ACATGGTCAT TTTATTTTCA AAAGCGCCGT CGAACTTTTC AATAATTTTG 
TTTGTGATTT CCAAACTTCT GTTGCCCGGG ACAATAATAA ATATATCATC 
ACCGCCCAGA GCTATTGCCT CAAACATTGC ATCATTTCCC ATCACTTCAT 


>NC_017304.1:3191513:3192012
GCAAAATATT TTGACCGATA CATAATTTTT CACATGCAAA GAAATAATCA 
AGGTAAGAAT TAATTCTTTC AATGTCAAAA ACGATATATC CCTTAAAACG 
GGGAAAAGTC ACGGTTTTTT GTTCATTTTG TATATAATAA TCAATTTTCG 
TTAACTTCAT ATTTATACCA TTTATTATTC TTTTGTCACT AAGCAACTCA 
TTTAGTTTTT CCTCATCTTC TTTCTCCAGC ACGTTTAACC TGCTCAAACG 
TTCTCTTATC GAATAGCTAA AAGCTTCCGC GCTGAAAAAA AACACTTTTT 
TATTACCGTT TTTACAATCT GAATTTAACA TAACAGAAGA TAACAATGTC 
ATTCTCGAAA TGTTTTTGCG ATTATTTAAA CAATAATCCA ACCTTGATGA 
TATATACTCA CGTATATCTG ATACAGGCGC ATTTCCAGTA AGCAGGGTAT 
TTTTATATAT AATATTTCCT TTTCCGTCTG AAACAGACAA CAATTCATAC 


>NC_017304.1:3195501:3196000
ACCGAATGAA ATATAAACAG TATTTTACAA AAATCTATAA AAAATTTTGC 
CACATAAACT AACCCAGTAC CCATTAAGTA CCCATTAAAA AATAAAAAAA 
TCCATACAAA TCCCAAAAAA CACACCAACA AAAACACAAA TAAAAAATCC 
TCCAAACACT CCACACCAAG CATTTGAAGG ACTCTAAACT GGAGCCCCCA 
ACCAGAATCG AACTGGTGAC CTCATCCTTA CCATGGATGC GCTCTGCCTA 
CTGAGCTATG AGGGCATATA AAATATTCCG ATGGAGCGGG TGATGGGAAT 
CGAACCCACG CAATCAGCTT GGGAAGCTGA CATTCTACCA CTGAATTACA 
CCCGCCTACG AATATTAATT TCACAAAGCA TAAGCTATTA TACCACTATC 
AATCAAAATA GTCCAGTCGA AAAACATCAA TTAAATCAAA TTATATCCTT 
GATTCTTCAA GATATTTTTC CAACTTACGT TTTACTCTCT GTAGCGCATT 


>NC_017304.1:3198251:3198750
AATTAAACTC ACCTGTAATT TTGTCAAAAA ATTCCCAAAC CATCCAAACA 
ACCTTTTTCA AATAGAATTC AAATAAAATA TGGAATTAAA ACATACAATC 
AATTGAATTA ATACTTTCCG GATTAATACA TTATATAATA TTTCATCAAC 
ATAGTAAATA TAAACATAAC AATCATAAAA AAGGTAATAA TAAATTGAAG 
ACAATTTATG AAAGCAGGGA TAATTCATCA TGTCCGTATA TAGAAAAAGA 
ACAGGCAGAA AAAATATAAA CATAAATTCC GAAAACAGTC TTGACAATAA 
AATAACCGTT TTAAAAAACT ACATGAGCAA CAGCAAGGAC ATCAAGGACA 
GAAGGTTTAA AGTCGGCGGC AAAAATGTCA ACACTGCCAT ATTGTTTATT 
GACAATTTGG TTGACGAATT TATGGTTCAG GACCATGTTA TAAAGCCGAT 
AATGACAAAC TCCTTTGAAT GGCCTCAAGA CACCGGGCCT GACGCAATGC 


>NC_017304.1:3201057:3201556
TACGCCTTTA TTGCTCGTAC TTACTTTAAT AAACAGAAGG AGAAGGGCGA 
AAAATGAGGT TAAAAAATAA AAAAACAGCA AAAATGTTAA TTACAGTTTT 
GATTATAATA CCAAGCCTGA CCATTTTGCT TACCGGGTGC TGGGATTCCA 
TAGACATAGA AGACCGTGCG TATGTAATCG GCATTGCCAT TGACGAGTAC 
CCTCAACTTC CTCAAGGCAT CAAAAATAAA GAAAACATTC CAGAAAATGA 
ACAGGAAAGA ATGTTTGAAT CCAGTACGGA AGTTGACACG GGAGTTCCTT 
CTTATGCCAT GACCATACAA ATTCCTATTA TAAAACATGC CTCACTCCCC 
AACATTTTGT CCGGAGGAAC TTCAGAGCCC AATACGCTGA AAACCTGGGA 
CATCACCCAG GTGGGCAACT CGTTTATGGA AATAAACAGA TCCATTACAA 
CAAGAATGAA CTTGATACCC AATTACGAAC ATCTTCAGGT TATCATTATC 


>NC_017304.1:3204217:3204716
TTTTGCCCCG GTACTTATAA GCACGTTGTT TCCTATGGTG GGATGCCTCT 
TTCCTTTGTC CTTGCCGGTA CCTCCAAGGG TGACATTGTG GTAAATTGTA 
CAGTTGTCCC CCACTTCGGC GGTCTCCCCT ATTACCACAC CCATGCCGTG 
GTCTATAAAC AGTCCCTTGC CTATTTTCGC CCCGGGATGT ATCTCAACAC 
CGGTCAAAAA TCTGTTAAGC TGGGAAATGA ACCTCGCAAT AAAACGCATG 
TTCCTTTTGT AAAACCAGTG GGCAATCCTG TGGAGACAAA CCGCATGGAA 
CCCGGAGTAT AAAAAGATTA CCTCCAGCAC GCTTGTCGCC GCCGGATCCC 
TTTCGGCAAT TGATTTTGCA TCCTCTATAA ACTGTTTAAA CATTCCACTC 
CTCACATCCC GATTAATTGT TCAATTATGA TTTATAGTTA CCACATAAAC 
TTAAATTATA TCTATAATAT TTATATTATA AATTTATACC TGTACAAGTT 


>NC_017304.1:3209288:3209787
TTTTATATTA TGTACGGAAA ACAGTATTTA TATACATAAT ATTATATTAT 
ACAATATATT GTATCATTTG ATATTATATT GTCAATATCT ATGGCAAAAA 
ATTTTGAAGA AAATTTGTGT CATTTCTGTT TTTTTGTAAT TTTATATCAA 
AAAAGCGGGC CTGTTCGGCC CGTTTTCGCG TGTTTAAGGT TCAGATCTGG 
CTCTTGTTTT CACTTCTTAC CATGTTTACC ATGCACAATT CACATTCCGA 
ACATATGACA ACCTTGCCCC AGAAGACATT TTTTATCGTT TCAAGAAGCT 
CTTTGTTTCT AAAAGATTTG GCTCCATGTA TCACGAGTTT TCTTGGGGCC 
ATGGTGATAA GAGAACTTAC GAGAAGATCG TCATAATTGA TTTCTCCTTC 
GGGTATGTCG TTTACAAACT CCTGAAGACA TTCATTGGTA ATTTCATTTT 
TGTTCTCGTC AAGCAGTACA TATTTGTTGT CATAACCCGC AATTATATGA 


>NC_017304.1:3216843:3217342
CAATTTAAGT CAAATCAGCC GGCCACCGCT TGCAATCAGC GGTGAAATCT 
ACCGGTCCGC TACAATTTTC CCTTGAGAGT CCAACGTAAT ATAGCAACTG 
TCTCCCTTCT GAACAATTAC TCTTGCGTTT GTCGCCTCAT TAATCATGTC 
AATAAAGGCG TCAACTTCAT CTTTCGGAAC AAATACTATT ATCTCCACAT 
CCTGCTCATA TATAACATCT TTTATTGTAA ATCCCTTCGA AATAAGGATG 
TTCTGAACCT TTCCAAACAA AGTGTACTCC AGAATTATAT TTACCTGGGT 
GCAAAGCTTT TTTGTCACAA TTTGGGCTGC CTCTATCCCC ATTGAGGCAC 
TTTTGCTGTA TGCCCGTATA AGTCCCGCAG CTCCAAGTAA AGTACCTCCA 
AAATATCTTG TTACAACAAC CGCCACATCC CGAAGCCCCA TTCTCTTTAT 
GACTTCAAGT ACGGGAAGTC CGGCAGTCCC CGACGGTTCT CCGTCATCGC 


>NC_017304.1:3217964:3218463
ACACTTTGAG ACTTGAACCT GATTACGGAG ACATAGTAAT TATAGATAAA 
CGAATTGACA GACCTCGCAC TATTGCCGAC GATATAATGG ACAGTCTCAG 
ATACAATGCC ATTTCCTATC ACTTCAACAA AGATATGGAA GAAATTTTTT 
GGATTAAGAG GGTCATCGGC AAAGCCGGCG ACAGGCTTGA ATTCAAAAAC 
GGAAAAGTTT ACAGGGACGG TGTGCCGCTG GATGAACCTT ATGTAAAAGA 
ACCAATGCTT TACACTTCCG ATGAAGTAAT AGTCGTTCCG GAAGGTCATA 
TTTTTGTAAT GGGAGACAAC AGAAACAATA GTTTCGACAG CAGGATGGTC 
GGACCTATTC CTGTTGATCA CGTAATAGGA AAGTATATCT TTAAATTTTG 
ATTTTTTAAC AATAATTTCT GTAGAATAGT TTCTGTGCTT ATATGGAATA 
ATTTCGTGTT TTAATAAAGG GGCTATTCAG CCCCTTTACT TTTTACAGCC 


>NC_017304.1:3222355:3222854
CCACAACCAG CCCCGGGCAC TTGTTTTTTG CCTCCCATAC CGTCTCGCCC 
GTTTTTACTT TGTATTTTTT TGCCGCATAG TTTTTGGCAA GCACTATGCC 
ATGTCTGTCC TCTATCGAGC CACACACCGC AACCGGCTTG TCGCGAAGTT 
CGGGATGATA CAGACATTCC ACGCTGGCAT AAAAATTATT AAGGTCGCAG 
TGAAGAATCA CTCTCTTCAT TTAATTACAC CTTCTTGTAC CGAACATTTG 
TTCGTACTTA TATTATAATG CAACAATTTC TAATTGTAAA TACTCTGCCG 
GCATTTATCA GGGCACATTT TCTTCAAGAT GCAAAACAAG AGATTTTTTA 
TGATGAATAT TATGTAAATT GCTATAAACA CTAAAACTTT GCCTGAAAAC 
AGTCCAAAAA ACACCCCCTT CTTTTTTTAA TTTTTTGCGA ATAATTATTA 
TATAAAGTAA AATTGCATGC AATGCACTCT CTTTTTAACC GGTTTAAGCA 


>NC_017304.1:3229166:3229665
TTGTAGCTTG TTGTCCAGTC TCTCTTACCG TTGGATGATT TAGGAGCAAA 
GTCGCTCTGT GTTGCACTTA CCCATCCCTG GAATGGGTTC TGATATCCGA 
AGTGTGCGTG GCTGCATCCG ATCTTCCATG CCCAGGATGC ACCAATTCCA 
CCACCCCATG AAGTATACCA GGCCATAAGG TAGTGTGCAC TGTCATAACC 
GGTAGCAGGA GTCTTGTCCT GTGCACCGAT CTTCATGAAG TATTTGTCGA 
ACATGTCGTT TCTCAAGAAG TCACCCATCT TTGCAGCCTT GGATACAACG 
GAAGCAACGG CAGAACCTTT ACCCTGCTCC TTTGCCCATT TGTTTGCCCA 
GTAAACAGCC TGTATAGCAC GGCCTTCTGC GTCAGGAGCG TTTGTATAAC 
GCCACTGTCT TGCATATGAT CTGTCCTTTG TAAACAAATC AAGGAATCCG 
TTCGGTCCGC CGTATTTGAA CTCTTCTATT GACGGATGAG GAATGGTTTC 


>NC_017304.1:3231140:3231639
ACGGCGCAGT TAAAAGCCAT AGACTAAAAA TATCTTGCCA AAGAATATTA 
AAATATTAAA ACTTCATTTT TCCTCGTTTT GCTCAGCGGG GCATTCGCTC 
CCGCAGCTTT CTTCCTTGTT CTCTCCGGTA GTTTCCTTGC TGCACTCAAC 
ATTATTTTCC ACATTACTTT CCGCATTACA TTCGGGATTA CATCCGGTAC 
TGTTTTCCGC CTTGTCCTGT TCTCCGGGTT CAGTATTATT CTCCCTTCTG 
TTCTCTTCTT TTGATTCCGC GGAAGATACA ACCACTTCCT GTTTTGTGCC 
GCATTTGGGG CAATAAGCAA CCTCTTCAGG AAGTTCTCCT TTGCATGACG 
GACAGATTTT TACACCTTTT ATTTTCAAAA TCTGCTGCTT CATTTTCTCG 
ATATTTTTCT TCATGTCCGA AACTTTCTCA CAAAGCTCTT TCAAATCCCC 
GGAAACTTCC TCGCCCTTTT CAAAAGAGCG GTACACCGTC TCTCCTATTT 


>NC_017304.1:3232414:3232913
TTCTTATCTT CAACTTCATT CTCAGCCTCA ATTTTTGTTT TTCTCTCATC 
ATCGTCAGAA ACCCCGCCAC GACCGTTTTC TTCCACAATG GTATCAGCAC 
CGCTCTTATT GTCCTCTTTT CTCTGAACGC TTTCAATCAT GTTTTTATTT 
TTATCCTCAA TATTTTCATT TCCACTTGCA ATATCTTCCC CTATTTTGCC 
GCCATCTTCA CTCTTTTCAG AACCCGTTTT CGGCATTGCA TCATCTTTCG 
TTCTTTGCGC ACGTTCCGTT TTTTGCATCT CTTCTTTTTT TGGGATATCC 
TGGGTCCTTT GACTTTCCCC GGTTTCCTGT GCTTCTTCAA AATCTTGTCT 
TTCTTCCGTT TCTTCCGCTT CTTGCGCCCT TTGCTTGTTC AAAAACTTTT 
TCATTTTCTG TCTCCACTCA ATTTTCCCGT TTTTATACGC CGCAAGGGGG 
CAGAGAATAT TGTCTATGTA CCGTTCATTA TTGTTCTCAA GGATAACTGC 


>NC_017304.1:3237635:3238134
AACTTCAATC TTTAGTTTCA GCAACTTGTC GGCATTTTCA ACCTTCTGAG 
CCTCAAGAAC CTTGCCAACC CTCAAATCCA GCTTCTCAAA ATCCTCTATG 
GTGATATATT CATTCTTTTC CGCATCCTTT TTCTCCGTTT CCTGCTTCGG 
TGATTGCTTT TCCTTATTTT CAGCCGCAGC CAAAGTGAGC TTTTCCAATT 
CCTCCAGCTC TTTCTTAACA TCAATTCTCG GGAACAAGGG TTCTCCTTTG 
TTCACAGCGG CACCTTCAGG ATATACTCCC CATTTCTTTG CAGTTTCCCA 
CTCCACATAC TTTTTGTCGT TTATACCCAG CTGATGCCAT ATCTTTTCAG 
GAGTTTCAGG CATAAACGGC TGTATGAGTA TGGAAACTAT TCTGATACTT 
TCCGCAAGAT TGTATAAAAC AGCGGCAAGT CTTGCCTTGT TTTCTTCACT 
TTTTGCCAGT GCCCACGGCA TTGTCTCGTC AATATACTTG TTGGTTCTGG 


>NC_017304.1:3242068:3242567
TTAATTTTAA GACGAAAGTA ATTTGATGCT TTTTGTGACA TTATGAAAAA 
ATAGAATTAC TATTAACTTA CAATCTCACC ACAAATTATT ATTGAATTTA 
ATTGAATTTT TTTTAAAATA TTGTTGACTA TTATTGGCAT TTATGGTATC 
ATGGAAAGTG AGAAGTTTGT CGAATACTGT ATGTTTAGAG GAGGATCAGT 
TATGAAATCT ACTGGAATCG TAAGAAAAGT CGATGAATTA GGAAGGGTTG 
TTCTGCCTAT CGAATTGAGA AGAACACTTG ACATTGCAGA GAAAGACGCT 
TTGGAAATCT ATGTTGACGG TTCAACAATC ATACTCAAGA AGTATGAACC 
GGCTTGCATC TTCTGCGGAA ACGCAAAAGA TGTAACAGTT TACAAAGGTA 
AGAACATTTG CCCTGACTGT ATGAGAGAGC TGAAAAAATA ATAGCCTCAT 
AAAATCAGTA TAATTGTTAA AATCAGTATA ATTGCAAAAG GGACTTCGTA 


>NC_017304.1:324330:324829
GTGCTCAGAC CGAGGAAAAG GAGGTTGAGG AATAATGTGG GCTGTTTATA 
AAAAAGAACT TAAAACATAT TTCTATTCTC CGTTGGCATA TGTTTTGTCC 
GGAATATTTG TATTGGTTTT CGGAATATAC TTTTTAACTC AGACAATGTC 
CAAAGTGGGA CAGGGTATTG CCCAGTTTGT GTTTGGTGGA CAGCTTTATT 
TTGCAAGTTT TTGGCTTGTC ATGTTGATTC CCATATTGAC AATGAGAGTG 
TTTGCTGAAG AGAGAAGAAA CGGAACGGAA GTTTTGTTGA TGACTTCACC 
GGTGAGTGTT CCTCAAATAG TAATAGGAAA ATTTCTTGCA GCATTTACCG 
TATTTTTAAC CATGACGGCG CTGACGGCAA TTTTCCCTAT TATAATATCC 
ATAAAAGGTG AGCTGGTTCT TTCAGCCGCA TTATCCAGTT ATCTCGGCTT 
TATATTGTTG GGAGCTTCGT TTGTGGCTTT TGGACTTTTT ACTTCTTCCA 


>NC_017304.1:3245912:3246411
CTGTAAAACA GGAGTATAAC ATCCAGTATG GAATCGACGT CCTCCTTGTT 
CTCATCAAAC ATCCGGGAAA TATTCAACAT ATCCTCAAAA TCGGACCCGG 
AAAGCCTGAC TGCCGCGTCA ATCGCCTTCT CCCGAAGTTC CTTGAATCTT 
TCCGATTCCA TAAGCTCAAC AGCCCTGCCA ATTACTCCGT CGGCATACGC 
AGCTATAAAA TCCGCTTGTT CAAAGTCTCC TCCCGCCCTG CTCACGATAA 
ATCTTTTTAC CTCGTCAAAG GTATTTTTCG CAAAATTAAT TCTTACGCTT 
CTTGAACGTA TGGTCTCCAG AAGAGACTCA TAATTTGACG TTGCAAGTAT 
GATAACCGCA TATTCCGGAG GTTCCTCAAG GGTTTTTAAA AGACAGTTCT 
GGGCCTGCAC GGTCATTTTC TCCGCTTCCC GTATCAAATA AACTTTTCTT 
TTGGAATAGA GAGGTCTTAT GCATATATCC TGCTGTAAAT TTCTTATTTC 


>NC_017304.1:324759:325258
ATTATCCAGT TATCTCGGCT TTATATTGTT GGGAGCTTCG TTTGTGGCTT 
TTGGACTTTT TACTTCTTCC ATAACGGAGA GTCAGATAAT AGCCGCAGTG 
CTGGGAACCG TAACGCTGTT CTTTATACTG CTTATAGACC AGTTAAAAAC 
TTTGGTTTCC GGATTTTTAC TAAAAGTAAT AAATCAGTTG TCGCTGTATG 
AGCATTACAA GCAGTTTGTC CAGAGTGTAA TCAGTTTGAA CGATATAGTG 
TTCTTTTTAA GTATAACGGC AATGTTCCTT TTGCTTGTGA TGATAGTTAT 
AGAAAAAAGG CGCTGGAGTC AGGGGTGATA AGTGATGAAA AAGGGTTTTA 
AATATAGTAA GAATTTTAAA TATGGCATGG TTTTTACTGT TATGGCGGCT 
CTTGTTGTCG GAATAACGAT ATTGGTGAAT GCTTTTGTTT CAGCTCTTAA 
TATAAGATGG GACGTGTCTC AGAACAAGAT GTATTCCATT GGTGAGCAGA 


>NC_017304.1:3249884:3250383
AAAGTGTCTC CGATATACAG AATTCTCTCC ACATGCTTTT CCGGATTGTA 
GTAGTAACCT GATTTCTTAT AATCTTCATC AGACAGATGA GTGATTTTCC 
CTCTTAACTT AAAGCCGTTT TCCGCGTCAA TACTGTAAAC ATATGCTCCC 
TGGAAGGTGA ACCTTCCATA TGCAAGAGAC TCATCCTTTT GGGCATCGTC 
CACCTCCATG ACCGTCACGG GGAAGGCAAG AAGGTTTTTA TTCTTTGAGA 
ACAGCAGAGC TTTATGGTTG TTTAAAACAT CGGATTCCGT GCCTCTGTCC 
CCGATAATTT CAGAGAACTT CTGTATTGGA TTCGTTACAT CGCTAACGTC 
AAACAGAGCT ATTTTCATGC CTTTGTAATA TGCATTGCCC TTAATTTCCA 
CAGTATCCTT GCCAAAACCA ATTATATGAT TTTCATCGTA GGGATGCAAA 
TAATCACTGT AACCCGGTAT CTTTAAAGCG CCAAGGATTT TTGGCTTTGA 


>NC_017304.1:3250630:3251129
CTGATTTAAT ATTCTGCCGG GAACATCGCC TTTGTTCAAA TAAGTAACCT 
TGGTTCCATT AAGGGAAAAT TTATATACTG TCGTGGTTTC CCTGTTCGAA 
GGCAAGTCAG AAGCTATCGG TTCAGCTGCT ATTTTGTTTG AAACCGGAGC 
GTCCGGCTCG ACCGTCAAAA CATCAGCAGG AAGAGGTCGA ATCAGGCCGT 
AATTATAGTT TGTAACCGAT ACATAGAGAT TTTCACTCGA TACATATATG 
TTCTCCCCTG CACCAAGATA GGTCTGAATG TTCACTTCTT CATTGCTTGT 
TATATCAAAG GCAGCTATAT TCATAAAGTT TGATTCTTTG GAATTTGGGA 
AATACCTTAT ATCCGTGCAT TTCAAATCGA TATATTTATC CGAAACGGCA 
GTGTCTCTGT AGGACGGGAC TATCTTGTCG GGCTCGGTTT CCAAATAATA 
AATATTCGGA TACATGTTTG CGACAAGATA AAGAACGGAA TCTATTTTTC 


>NC_017304.1:3250988:3251487
ATATCCGTGC ATTTCAAATC GATATATTTA TCCGAAACGG CAGTGTCTCT 
GTAGGACGGG ACTATCTTGT CGGGCTCGGT TTCCAAATAA TAAATATTCG 
GATACATGTT TGCGACAAGA TAAAGAACGG AATCTATTTT TCGGGAGGAA 
ACATAGTTTC CTTCAACTTC CACTTCTCTA AGTTTCTTAA TGTTTGCTCT 
GTCGCTGATA TCAAAAACTA TTGCTTTAAC GGTGGTTCGC TGCAAGTAGA 
ACGGATGTAT GTCATAACTT ACCCGTTTTT TTACGGAAAT GTCCGCCTGA 
ACATTTTCAT AATGGTTTCC TATGGCAACC AGATAATCAC CGTCCACATA 
TAATTCCTGG GGATAAAAAC TGTCATCATC AAAATTCAGC ATACTTTCTA 
TTTTCATTCC CGATGCCGAA TAAGCGTTTC CGGCAACAGT ATCATATGCC 
TTGATAACAA CTACCCGGTT ATTGTTTATC TGGTATATAT ATTTGCCGTC 


>NC_017304.1:3251168:3251667
AGTTTCTTAA TGTTTGCTCT GTCGCTGATA TCAAAAACTA TTGCTTTAAC 
GGTGGTTCGC TGCAAGTAGA ACGGATGTAT GTCATAACTT ACCCGTTTTT 
TTACGGAAAT GTCCGCCTGA ACATTTTCAT AATGGTTTCC TATGGCAACC 
AGATAATCAC CGTCCACATA TAATTCCTGG GGATAAAAAC TGTCATCATC 
AAAATTCAGC ATACTTTCTA TTTTCATTCC CGATGCCGAA TAAGCGTTTC 
CGGCAACAGT ATCATATGCC TTGATAACAA CTACCCGGTT ATTGTTTATC 
TGGTATATAT ATTTGCCGTC GGTTTTGACA ACATCCGCCT CATCCACTCC 
CTCAACCTGT ACGTTTGTAG TGGAATAATC AATGGAACCC TCTGCCTCGG 
ACATCTTGGC TTTTTCTGCT ACAGGAGCGG AGTTTACGGC AAGATCGGCC 
TCAACGGCCA ATTCATCAGC CAAATAAATA CCTCTGCTTC TTCCGTAAGC 


>NC_017304.1:3255050:3255549
GGACGTCAAC TGTTTTATAT TGCTGCTGCA AGCTATATAA CAATCTATTT 
GGCCGTTGTT TTTCTAATAA TTGCTAATAC TATCATTGGT GTTCAATTTC 
TTACATGGCA GCAAAAAACC AGCAGGCGGT ATAAGACCCT GGTTCGGTTG 
GGAGCCTCGT ATGAAACACT ATGCCATTCG GCCGGAAAAC AAATTAATTG 
GTATTTCGGC ATCCCCGCAG CTGTTGCGGC AATTAGCAGT GTTTTCGGTG 
TTCGGGCCCT GTTTAGCGGC TTATTATCCT CAAGGGTTAA AAGTAATATT 
TCTGCAATGA TGATAATTTC TGTAGCTATG GTGCTATTGC TTTGTGTGGT 
AGAATATATT TATATGGCTG TGGTTAAGAA ATCCAGCAAT CGTTATATCC 
TGACACTCAT GGTACCGGAA CGCGAAGAAT GAAAAAATAT CCTGATGAAA 
GGAGAAAAGC ATGAAGCATA TTGTCATTGT GGAAGACGAG GTATTTATGC 


>NC_017304.1:3255603:3256102
AATTCTTTCG AAAATGTAAC AGAACAATTG CTTTCCCTCT CTCCCGACCT 
CATTTTGCTG GACTTGAATC TTCCCTGTGT CAGTGGCTTT CAGATTTGCA 
GGGAGATAAA GCAAAAAAGT GCAATTCCTG TACTTGTTTT GACTTCCCGT 
GACCAGATGA AAGATGAACT TCATGCGCTG AAGCTGGGTG CCGATGAATA 
CTTGACAAAA CCGTGCAGAA AAGAACGCCT GCTTGCCCGG GTGGCAAATG 
TTCTCAAACG TTATGAAGGC CGTGCCAATC TTTTGGAGGG CGCCGATTTT 
CTCCTGGACC GTCAGACATA CACGCTGTAT ATTCATAATC AGTCTGTTGT 
TCTTCCTAAA AATCAGGGAA AACTATTGGA AGTTTTTTTA ATGCGGGGAG 
ATGATATTGT CACAAAGGAT GACTTGTGCC TGGCTATTTG GGGAACAACC 
GAATTTATCG ATGAAAATGC CTTGCAAGTT AATTTGACCC GGTTGAAAAA 


>NC_017304.1:3267294:3267793
CCTGCTCATC AGCCATGACA GCCTGTATTT TTTATCATCC CTTCCTACAA 
CAAAAAGAGT TTGATTCGGT GCGGTCATCA TTCCCTTGTC AATATTCACT 
TCCAGAATAA TACCGTCGGA CGGTGCTTTT ATCTCTCCCA TTCCGGAATA 
ATCCTTTTTT AACTTTTCAA GTTCCTTTTT CCGAAGCTCG AGCTCCGCCA 
TTCTCTCCTT AAGGTTCGTT TCATAAGTTC CCCTGCTTCG CTCAAGTTTG 
TTCTTTTTGT CCTCATAATC ATATTTTGCA TCCTCGTATC TTCTTTTTGC 
CCTGTCCACA TTGTCTTTTG TCTCAACCCC TGCATTAAAA AGCTGCTCCA 
GCGACTCAAG CTCTTCTTTT GCATCATCCA TTTCTCTTTT GGCAAGTTCT 
ATCAACCTTT CCTGTTCCGA CACCCCGTTC TCATAACTTG CCGACAACTC 
ATTTATACTG TTTTCAAGCT TCAAAATCTC AAGCTCCTTC TGCTTTAGCG 


>NC_017304.1:326796:327295
TGCGATCTTT ATGCTTCCAA AGAGGTGGAA AGCGATCCGA AGAATCTTGG 
ACAGTATGGT CTTGACAATC CTGTAACGGT AACGCTGAAA TTTTCGGACG 
GTACGGTTGC GGAAATAGAA GTGGGTGATC AAACACCTAC AGGAAGCGGA 
TACTATATAA GAGAAAAAGG GAAAAACAAA GTATATACAA TTGCCTATTA 
CGCAGGAAAC ATACTCAAGG CAAACGAAAA CAGCATCCGG AACAGGTTTG 
TTCTTGATGT CACATCACAG GATGTAACGG AGCTGGCTGT AACAAAGAAG 
GGAAAACGGT CCTTTAAACT TGTAAAGTCG GATGACAAGG GATGGCATAT 
GACAGAGCCC ATAGAGGCAA ACGCCAACAT GGTCAGGCTG AATACGGCCC 
TGGAGGCGCT TGTGAGGGCG GAAGTTATAG ATTATATTGA GAAGGATGTT 
AAAGACCTTT CAAAATACGG GCTTGACAAT CCGTCCTATG TTGTTGAAGC 


>NC_017304.1:3276345:3276844
CGTAAAACGT ACTTTTGTGT TTGTGATGGA CAACAAGAAG AAATGTATTT 
AAAACATGTA GCTTTATTGC TGAAAAAGTT TCTAGAGCGT GTTGTTACTT 
TTAACACAAC AGTCGGTTCG CCTGAAAAAC TGAAGAAAAA CTATACAGAG 
TATGATAGTG CCGCTCTGTT TGACTATGAT TTTAAGGACC GTCAGTTTCA 
TCAAAATATA GTAATTTGTG ATCAGCTTAA TCGAAAAAAC CGAAGAAAGA 
ACGGACAAAA TGTTTATCAT GCATACAGTA ATGTAAATAT AGATTTATGG 
TTTATTCTCC ATAAGGAGGA TTTCAACAGA CCCGTTACCA CAAATGATGC 
TTATGTTGCC GATGTACGCA GAATCTACGG ATTGAGTCAG GAAGCTGATA 
TTAAAGAAAA AGCTAATCTC GAAAGAATAC TAAGACAAAT TACTCTTGAA 
GATGTAAAAA ACGCAATCAG GAGGGCAGAA CAAATACGAG CCAGCAAATT 


>NC_017304.1:3278158:3278657
CGAAAATTGA GACAATATGC AGAAAAGTTG TTGCAGATCC ATACCGTCAC 
AAGTATGTAT ATGTTCCGAT TAATGAGCCT GAATGGATTT GGTACAGGGG 
AAATATGACT AAGTTGTGTA ACGAGTGGAA AATGATGTAC GATAAAATCC 
GCTCAATTGA CCCCACGGCT AAGATTGCAG GACCTAACTA TGCAGTATAC 
AACAGTTCGG CTTATCGTCA ATTCATGACC TTCTGTAAAA ACAACAATTG 
TTTGCCGGAT ATAGTGACAT GGCATGAATT GGATGATGGA TTCTTTTCAA 
ACTGGTATAA CCACTATAAT GATTACAGGA ACATTGAGAA AAGCCTCGGA 
ATTTCGCCAA GACCGATAAA CATAAACGAA TATGGCAGAA TCAACGTAGA 
CGGAGGTATT CCCGGAAATC TCGTGCAATG GATAGCACGC TTTGAAAACA 
GCAAAGTGTA TGCTTGTCTT GCCTATTGGA CGACAGCAGG AACCTTGAAT 


>NC_017304.1:3281651:3282150
ACCTTTTCAG CAAGCGCTAC AGACGCAAAC TATTGCATGG GATTGTTAAC 
TGCCTCCGAC ACCGCCAATT TATTGGATCC GAAATCCTGG CACAAATCGC 
CGAACCCCGT ATTTCAGAGC AATCCATCCA CAGGGCAGTA CGGACCCGGG 
CATAATTCCT TTACAACTTC ACCCGACGGA AAAGTGGATA TTATGGTATA 
TCATGCGAGG AACTACCGGG ATATAACGGG AGATCCTTTG TATGACCCGA 
ACAGGCATAC CCGTGCGCAA ATAGTCAACT GGAATGCTGA CGGTACACCG 
GACTTCGGAA TACCGGTTGC TGACGGAACA AATGTTATAT ATATCCCGCC 
CCAGACACCA ACACCAATAC CTACAAACAG TCCTACACCC AGTGATTTAA 
TCTACGGCGA TATAAATGGA GATAATTCTG TCAATTCAAC GGATTTAACA 
ATTTTAAAAA GATATTTGCT TGGAAGTACT GTCCCGACGG CACCGAACTG 


>NC_017304.1:3289111:3289610
TAATGACCTC TTTGACGTTT CCTTCCTTTA TCCTGTCTAA AAGCTCCTTG 
ATTTTTATAT CCTCAGGTCC AATCCCCTGC ATGGGTGATA TCGCACCGTG 
CAGCACGTGA TAAAGCCCTT TAAACTCCCG TATTTTCTCC ATTGCAACAA 
CATCCCTGGG GTCTTCAACG ACGCAAATTA CAGAACTATC CCTTTTTTCC 
GAACTGCAAA GCGGACAAAC ATCAGTATCG GTTAAATTGC CACATACCGA 
ACAAAATTTT GTTTTCTGCT TTGCTTCAGT TATAGCGTTT GCAAGCCTAT 
CAACTTTTTC CTGGGGCATA TCCAGCACAT AAAAAGCCAA TCGCTGGGCA 
GTCTTGTGCC CTATGCCGGG GAGCTTCTCA AACTCCTCTA TAAGCCTTGC 
AATCGGTGCG GCATAAAAGC TCATGCATAT TCACCCTTTA TCATCAAAAC 
ATCAATTAAA ACAAACCGGG AATTCCACCC AATCCGCCCG TAATCTTGCT 


>NC_017304.1:3291358:3291857
TATCATCCAC ACTGTTGTTT GAAGCAGCAT CTATTTCTAT GACATCCAAA 
AGACTCCCGT TAAGTATCCC CTGGCAAATC TCACACTGAT TACACGGGTC 
ACCGTCTTTT GGATTCAAAC AGTTTACGGC TCTCGAAAAT ATTTTTGCCA 
TTGTGGTTTT TCCTGTACCT CTCGTACCGC AGAAGAGATA TGCATGAGCT 
ATACGTCCGG AGCAGATGCT GTTCCTAAGC GTTCTTACAA CGTGTTCCTG 
TTCAACCACA TCTTCAAAAA CCAAGGGCCT CCATTTTCTA TACAAAGCCA 
GATATGACAC AAAACATCCT CCTACTTTCC CATATCAAAA AGCTGACTAA 
TATAAAATAA GCTATTTAAT AATTAAATAG CTTTCCACAA CAATTTGATA 
TATTTTATTT TGCTGTTGAT TGTTTTATTT AAATTGGTCG TGCACCTATA 
TTCGACATGC ATATACAAGC GTAACCAGTG CAGTTAGCTC GAACCAGGCA 


>NC_017304.1:3293511:3294010
GGTCCAAAAG ATGCCTCTTA CAAGTGTGAC TCCTCTTTGC ATAACGTGGA 
ATGGCGAAAA ACTGGTTGCA GCCGGCTACG ACAGTACTAT TCTGACCGCC 
GTGCCAAAGG ATATAGTTAA AGTGAAGGTG AATGACAGAC CCATAGTATT 
TGATGTGGCG CCAATAATCG GTGAAGGAAG AACACTGGTG CCTCTCAGGC 
ACATCTTCGA AGCCCTGGGA GCAGAAGTAA AATGGGATGC ATCAACCAGA 
ACAGTAACCG GAATCAAAGG TTCGGACAAG ATTATACTGA AAATTGACAG 
CAAAGAAGCC CTTGTAAACG GTGAAACAAA AGAGCTGGAT GTACCTGCAA 
CTATAGTAAA CGGAAGGACA CTTGTACCTG TAAGGTCTAT TTCGGAAAGC 
TTGGGCGCCG AAGTTTCATG GGATGATAAT TCAAAAACCG TCATAATTAA 
AACAAACTTC TAATGAAAGC AACACTATTA TTCATACTTT GCTTTTAGCA 


>NC_017304.1:3296904:3297403
CTCGACAACA CCGTTCTGAT AATTCCAAAC CCATGTACTC CAGCCAAGAG 
GCATATTATT ATCCACTTCT TCAAAAGACG GATTTTTTAA TAAATTTTCC 
GCCGCAAATC CCCACTGACA AAGCAGCATA CTAAACAGCA AAGCAGAAGC 
AACACAGACT GCCACTTTTT TTAACATTTA GATCCCAGCC TCCAAACAAT 
ATATTTTACA ATATTTCATT CCGGCTATTT GATCATATTA GCCACTTGTT 
TTCCAAGTCT CACCGAATAA TTTTGCCCTC TGTCCTCCGG ATATATTTGG 
GCCATAGAAG CCAAATACAG GTTCTCCACA GGAGTGGCAA TTTCCGGTAA 
AATCTTTGAA TATTGCTGTA CAATAACCGG TTGTGCGTAA TCCGTCCTGT 
TGATATGAAC CCGTTTTATC TTTGATTCAT CCCAATTTGG GAACATGATT 
TTCAGGTATT TTACAAACTC CCTCTGAATT TCCTCGTCGG TTAGAGAATA 


>NC_017304.1:3297383:3297882
TTCCTCGTCG GTTAGAGAAT AAAACTCGTT CTTTTTGTCC AAATACCTTG 
AAAGATAGAC AACATGTGAC TTATAATCAT TGTCGGCAAC CAAGTTGGTA 
TGTTCTATCA AAAGTACAAA CGGAAAATCT TTTTCCGCAA TCGTAACCCA 
ATAGTAATCC GACAACTTCT CCGAAAGCTC CAGAATCATG CAAATATTAG 
CTTTGTACTT TACTTTTGAA AGCTTTTCAC TATATTCTTC CGGAAGAGGA 
ACATTCATTT TGCCGAAGAT TTCCGGTGAA GTTGTAACAA TAACCCGATC 
AAAATTATAT ACTTTTCCGT TACTATGGAC ATTCAGGGTT TTATCTTTTT 
GAGGTTCAAT TCTGTCCACA GGGCTTGAGT AATGTATTTC CCCTCCGGCA 
TCGATTATTC TTTCCACCAA TTTGTCATAT ATAATCCCGA AACTGCCTTT 
CATATATCCC AGCAGTTCTT TATTGATATT TTTTCCTCTT GTGGAGCCCC 


>NC_017304.1:3300992:3301491
CCAACACGAC AGTAATTGAC GCCATAATCA GATACTGAAG TCTGTGTTTC 
GAGAAAACAG CCATAACAAA AAGCACTAAA AGCGCCGCTA TAACCACCGC 
TCCATTCCAA AAACTTGAAA GCCCAAGAAT AACCCCCAGC ACCACAGATG 
TAAATATACT TTCCGGAATC CACGCGTTTT TACTGAAAAT AAATTCTTTA 
ACATATGATT TCCAAAAACT TTCAGAGTCT TTGTTTTCAT CGGGCATTTG 
TTCTTCATCG GATTTTTTCA CTCTTTCCTG ATAAAGCTCG CCAATGCTTG 
TCATCATCTT AATAAACAAA GGAAGAATCA CTATCAGAAC AAGCATCATA 
ATTCCCAATA CAAAAGGCAA ATGCCGCTGA TTTACATAAA CCTTCTGCGC 
ATAAAGTCCC CATTCTTCAT TCAACGTATT ACCAATATGT TCTTTTAAAT 
TTTTTAATTC TTTCAAAGCT TCTTTTATCG AAGGTTTTCC CGTGATAAAA 


>NC_017304.1:330672:331171
CATGAGGCTT TAAGTCTTCC GTTTGATGCA GCGGCAAAGG CTACAGCCCA 
ATCGGTTGTT GACGGCTTGA GCCTGCCCGG ATTTATGAAG GGCATGATAA 
AAAACAGCTT GCTCAAGAGT TTGCCCAGCC TTACGGAGCT GATTGATGTT 
TCAACCATTA TGGATTCCTT AAGCGACGTT CTTGCCCATA TGATAGTCGA 
TATTATAAGT CTCATAGTTA TGTTTGTGGC GGTAAGAGTG GGATTGTTTG 
TTCTTGAGCG TGTGCTGAAA GGTGTCACTT CTCTTCCGAT CGTAAAACAG 
GCGGACAAAG CGGGAGGATT TATTTTGGGC GCACTGGAAG GACTCTTAAC 
GGTTTATATA GTTTTTGCGA TACTGATTAT GTTTAGCGCG TCACCGAAAT 
TTCAGGGAGT GTTTGAGGCA ATTGAAAGTT CCACTGTCGC AAAAGTACTG 
TACCACAACA ATTTTATAGT GGACTGGATG TTCCCGAAAG ACGTCATAGT 


>NC_017304.1:3308329:3308828
CCTTCAGTAT TTTATTATAG ATTTTTTATA TAGTATCTTT ATATTTTTTT 
GAATACTGCC TCAATGCTGC AATCCCGGTC GTCAAAGAGT TTGATGGATA 
TTGTTTGAGA ATTCTTGTCC CCCACAATTT CCGCCCCCTC TATCTTCCAA 
CCGGCAAATG CATAGCCTTC TTTAGGAATC GCAGTTGCAG TCATTTCATA 
ATCCGTATAA TACTTGCCGG TCCATTTACT GTTCGTAATG TTGTCAGGCA 
AGGTGTTTAA CTTAATAGTG CCTTGTTCAG GATTACTAAT GTTTAGCGTG 
ACGTTGGTCA GCTTGCCTTT TAATTTGAAG AATTCAGCCA TGTATTTGGT 
GATATAATCA AATCTGTTTT CAAAGAATAT AATCATTGAT TCATCAGGAT 
TATCTGTTAC TTTATATAGT TTTTCTATTA CCAAGTCTTT ATTAAAATTA 
TAATTGGCCA AGTCCATAAA TGTATTTACA AATTGCTTGC AAAAATCTTT 


>NC_017304.1:3314670:3315169
TATGTCAAAT GGGTGGATAA ATCACTTATT GACGTTGTAC AATAGAACGT 
GTAAAGGTAA CATGTTATAA AAAACGGGAC TCTTTTGTGT CCCGTTTTTC 
AGTTTCTATT CTTTTTCAAA CATATCCTTT CCAACACCAC ATATAGGACA 
TACCCAGTCA TCAGGTATAT CTTCAAACGC CGTGCCCGGA GCTATGCCTC 
CGTCCGGATC TCCCTTTTCC GGGTCATATA TGTACCCGCA TGCCGTGCAA 
ACATACTTTT CCATCTTATT ACCTCCTGTG ACACAATATA TATGTGATTA 
CAATATATAA TATTATTATA CCATTATTAT AACTTTTGAA AACACAAAAC 
AAGTATACAA ACATATCTTG TTTAATAAAT ACGCTTAATA AAGTTTAACT 
ATTATACATG TTTTATTATA GCACGGACGG AAGCTTTGGA TTGCGATTTA 
ATTTCCATAA AACATATCTA ATGCCCATTG ATATAATATC CGCCATTTTC 


>NC_017304.1:3315166:3315665
TTTCATCACT ATGCTGAGGC GAGTGTTCTG AAGTATCAAA TAATCCATAA 
ACCCGCCAAA GTTTACAATA CCGGTTATGT ATATGTCTCC CACCGGCGCA 
AGGTCCTTGT TAACACCGGA CCCTGGTTTG ATGGAACCTT CCCCCACGGT 
TATAAAACCC ACATGGTCCA TTCTTCCAAG ACAGGCATCA ATGGCAATGA 
CTAGAGGTCT GTCATAGCGT TTGGAAATTT GTTCCATAAC CGTGTCAATG 
TTCTTTGCAT GAACAGGTTC ATCCAAATTA CCATGGACAT AAACATTCTT 
ATAATTGATA TCATTTATTT TGTAACCCAC CAACGGCCCA AGACTGTCAC 
CTGTCGACCT GTCCGTTCCG ATACACACAA ATACTATTGA ATTGTAATCA 
TTATTCTTGA ATGAATTGCT TATCAGCATG TACAATGCAT CGGCAAATTT 
TTGCAAAGCC CATTCGCTGT TTGCATCAAT TCGTACTTGT CTACAAACCG 


>NC_017304.1:3315743:3316242
TTTTATTACT TTCTTCTTGA TTTTAGTCTG TACACTGTAT GCATTATTGA 
GACGTGATAT TGATATTGGA GGTCCCCTTT GTTATAATGT ATAGGAAATT 
ATAGCTTTAT TCATATTTTT ACCTGAATTC TTCCATTAGT ATATTCGTTT 
TGGGAATTTT CTATCCCGGT ATGAAAGGAT TTGTGGTTAT GGATGCATTA 
AATAACAAGC TTTATTTTAT AGACAGCACG AAACATAAGA TCTTTGTAGA 
ACAAATTATA AACGGAATGC ATGACTGGGT AAGGGTTATT GATATTAACG 
ACAATATAAT CTTTGTCAAC GAATCCATGG CAAAAGCACT GGGCAAAAAC 
GTAATCGGGG AAAAATGTTA TAAAGCCATC GGAAAAAGCG AGCCCTGTGA 
AAACTGTACC TCAAGAAAAG CAGTTTTCGA AGGAACAATT CAAGCCAAGG 
AAGAAATCAT AGGGGATAGA ATTTTCTCCG TCAAAAGTTC CCCTATCAGG 


>NC_017304.1:331600:332099
AAGATTGCCG AAGCTGTAAA GGCAGGTATC AGAATGGCAG GAGGTACTCC 
TGTTGAGTTC GGTGCAATCG GTGTGTGTGA CGGGATAGCG ATGGGTCATA 
CGGGAATGAA ATATTCCCTG GCCACAAGGG AGCTTATAGC CGACTCCTGC 
GAGGCAATGG CGTTGGCCCA CAGCTTTGAC GGAATGGTTT TCATACCCAA 
TTGTGACAAG ATAGTGCCGG GAATGCTGAT GGCAGCTGCA AGAATAAATG 
TTCCCGCCAT TGTGGTAAGC GGAGGTCCCA TGCTGTCTTT AAGGCATAAT 
GACAAAAACC TGGATTTAAA CAGCGTGTTT GAAGCTGTAG GGGCATACAA 
GGCGGGAAAG ATGACGGAGA AAGAAGTTTG GGAGTATGAG GAAAAAGCTT 
GTCCCGGCTG CGGTTCCTGT TCCGGTATGT TTACCGCCAA CTCCATGAAC 
TGCCTCACTG AGGTTTTGGG AATGGGTCTT CCGGGCAACG GAACGGTCCC 


>NC_017304.1:3317740:3318239
ATCTTTTTCC CCCCACTTTT CATATGCTTC AAGAAGCGCG CCAATAATCC 
TTAAATCATC TATGGAAGCA TTGCAGAAAA CGTCATTTCC CTCTTTCCAT 
TTTATAAAGA AGTTCTCAGT TACAAGATTT ACCTTAATAT ACCGGTATTC 
CATGTCAAAC AAATTCTTAT CGTTGTTTAT AAGAGCGCAT TCCATAAGTA 
TGCCTGTTGA CTCCGACAAA GTGTTTGAAT CTCCCATACT CGGGTGGGTG 
TTCGTTGTGA TTCCTCCTTC AGAATCCATC AGACGGCTCT TTATAAATTT 
TAAAAGGATG TGTTTTTTTT CCCCGTACTT ATTTCTTTGG AAATCTCCGT 
CCAAAAATAT GCCGGATGCG TCAGTTAAAA GTCCGTTTCC AAATCTCCGG 
CTGTAAATTA TGCCTCCGAG CATGAGAACA AAAGAAACAA TGACAACAAG 
CCCCAAATAA AATCTTTTCA TTGTCTTTCC CCCTGTAATG AATGTATGAG 


>NC_017304.1:3323146:3323645
CTGCGAGTCT TCCTTCGATG CCTCAAGATA AACCCTCAGG CTTCCGTCGG 
CTCTTTCCGT AACAGTTATT TTTCTTTCAT ACAAATCACG GCTTATAAAA 
CCGCATTCCT TTAAGGCATA AAACAAACAT TTGGATATGT CGGTTATAGT 
GTCAATGGCA GGCCGTCCCA TAAAAAGGTC ATTTCCGTAT TTCCAGAATC 
CTCTTATATC CGTAACGGAT TTAACTCCCA TAAGCACCCC TGCCGCAAGA 
ACAGGGAGAG TGCCAAAAGG CCCAAAAGTC ATGCCTGCCG CCGCCATCAT 
AATCGCTCCG ATGCTTCCTA TACCGCACGC CACTCCCAAT TTAAGCTTTC 
TTCCCAAAGT GCCGAACTCT TTTTTCATAA GGCCCGCAGT CTTTATTTTA 
CATGGCTTCG ACATTCTTAA TTCACAGCAG CCCACTTCAA TGTTTAAAAA 
TGGTTCCCCT ATCTTCCATG CATTGTAGAC TTCTTCCCGT TGCCTCAATT 


>NC_017304.1:3329166:3329665
AGCACTGCTG CATCCCTGTT TTAGGACAGT TTAACACATG TATTTCACCG 
GACACAAGCT CTTTTCTGCC GAACAGGTAA ATATGGTCGG TACCACAACC 
TATACAGGGT ATGACAATCC TATAATCATT CAGACCCTCT CTTGCTATAA 
CCAGTGATGA GCCATTGCAT CTACAGGTAA AACTGCTTTC TTTTTTGCTT 
GACATTTCAA AGAGTGATAT GTTGATAAAT TGAAACGCGC CACAGGATGA 
ACACTTGTAC GCAATGGTTT TACTGGTATC GATTATCATT TTACCCACCT 
CTAATTATAT AATTCGTTGA GTACGAGAAA AATCCTTTTT TTCCGGTTTC 
TTTTTCTCTG TCATACAGTC CTATTTTTCA GCCTTGGCAG GTTTTTATAT 
TAACAAATAT ACAAAATAAT AACCTAATTG CTGTATAATT ATACCTAAGT 
ATTTCAATTT TCCAAAAAAC TGTTCAATTT ATCGCTTCCA ACTGTCAAAT 


>NC_017304.1:3330636:3331135
CTCCGAATAG TTGAAATTAT CTTTCTGAAG ACTCGTCTTC CTTTTATTGT 
AAATCATCAC CTTTTACAAA ACATAACATA TTATATACTG TAAACTAAAA 
TCAATTTACG ACCGGGAAGG GGGTCTTCAC CATGCCTGAC ATCAATTACA 
ACGAATTAAA AAACCAGCTT AAAGCAGAAC TTAAAGCCGA ATTGGAAGCC 
GAGCTTGATG TTGATGTAGG CGAAAGAGAA TTCCATAAAC AATTCAACAA 
ACAGATTAAC TACAACGTTT TGACACAAAA GCAAATTCAG GGTCAGGAAG 
CCGAAAGCGA ATCTGAAATC AAAGACTGAC AGCAAAAAAC GGCATTAATT 
TAGTAATCTG TGCGATGGGG GGCTTTTCCC CCACTTTGTA TAATTTGCCG 
GACACTATAA TATTTTCAGG CATATATAAT CTCTTTAACT GAGGAGGTGA 
TAATATGGAT ATTAATGATA AACTGCTCGC ACAAAAAGAA AACATAGACA 


>NC_017304.1:3331146:3331645
AAGATTCATA AAAGCTTTGG AGAGAGACAG CATTCAGTAC AATTCGCAGG 
ATCTTGACCA GGAGCAAAAA GTGGATGTCA ATCCGGTTCA GCTGAACACC 
CAAAATGTCC ACGTTCATAT CAGCCCGGAT ACAAACTATA CCTCAGGAAA 
AATCACCGGT ATTACATGCC TGAAAAAGAA CAATCAAATT GCAACAAATG 
TTATCATATT TCTGTATTTC GGGCGCGAAT GCGGCTCTCC TGTATGCAGA 
ACAACTTCCG ATTCCCAGGG AAACTATGTT TTCGATGAAT TGCCTCCGGG 
ATTCTATGTC ATAAATGCAC AGCTTGGAGA TAAGCTTAAA TATCAGTCGC 
ATTATATAAA AGTTCTTCCC GGACAGAGCG TAAATCATCC CATCCTCTTG 
AACTGACATA TCCTTTTAAA ACCGATACTT AATTTTTCTA TAAAAACATC 
ATCCGTATTT TTTGAGGCAT CAAGCTTTCC CGCTTTTGCC TCTTTCGTTT 


>NC_017304.1:3331859:3332358
AAATCCTCTT TTAATTTAAT ATGGATTTTT TCTCCCCTCG TTTTTTCTGT 
GAAATCGCTA ACACTACAAA GAGTGAATAA TCATAACCAC TGGCTAAGCC 
AGTGGTTTGC TCTAGCCTTA TAAGAGCATG GCTCTTTCCG ACCGTTCCCC 
TCGACAACAT ATATACCTAT ACTTTTTTAA CGTAGATACC ATGTTCCACA 
TCCGTACCGA CTGCCACACC CTTGCCATCG CTGTCCACAA ACGTTTTTTG 
TTCTATTTTG TTTTGAAGCT CGCCTGACAG TCTCACAAGT GCCAATAGCT 
TTGCCCGGTC ACTCACCTTT GTCCAATTTA TATTGAAAAT AAATTGCTGC 
TAAAGGTACA ATAGCGCTCG TCATTACACC CACCCATTCA ACCATAGCAC 
TCACTGCATC CCACTCACTG ATTACTTCAG GGTTATAAGT AAATCTAAAC 
CCTAGTATGT ATAAAACGAT AAAACAATGA TTTAAATGCT TGCAAGCCAG 


>NC_017304.1:3333672:3334171
CTCCGTATTG AGTGAATATA AAGGTTTTAC CAATTTTGCC CCATAGACAA 
AAAATAATAG TAATGATAAA GGAAGCATAT CAATAACAAC GTTATTAAGT 
CTCATATGAC ACCCCCATTT CTAGACATAA CTGTTAATAA TTATTATATC 
GCAAAGCTGT CCAAAATTCA ATGAATGAAT TCCTGGAAGA CAGCCAAAGG 
GAACTGCTGC TCGACGTCCT TAAGAATCAT CGGAACAAAG CAAGAACAAA 
CAGCATATAT GCATTCCCCG GGCATGCCGG CAGAATGATG GAAACGACCG 
AACTTAATAA TCAATGGAGG AAGGCAGAAA GAAAAATAGA AAAATGGTTC 
GAAGCAAACC CTGGTGCGAG TGTAGAACCT TTTAGTCACA CATGCAGGCT 
GTTGCATCCT ACCTTCCATA TAGCACTGTA CGACGCCGGG ATAGATGCAT 
TGACGTCAGC AAAAAGAATC AAACAAAAAC CCGCTAATCC TCGAAACTAG 


>NC_017304.1:3335284:3335783
GTCTTTCCCG GTTGAATCAA GTCAATGGCT TGCTGAAGCG TCATTGAACC 
ATTGGGTGAA AGAATAATGT CTCCTTCCAC AGGGATTGCA GATGTTGATG 
TTGGCGTTGG TGTGGTTACA GGCTTGGTTG TTGAAGACGG CGTTGTTGCC 
GGTGTGTATC CTGACCCCCC GGCACTTATA ATTACTTTGT CAATTCGCGG 
TCCACCGTCA TTTGAACGTG TTTTGATTCT TATAACATTA TCCGAACCGC 
TGTTCATATT TGCTTTTACG CTGAGAGTGC TCCATATATT CCTGTGCTTG 
GAAACTCTTT ATTGCTTTCA ATGGTAGTGC TGTTTACTTT GATTTCCATC 
GGCAGGCTTT TCCCCGAACC GTTTGAATAT ACAATGGTAA TTGTCACCTC 
ACCGGTTACA GGTGAATTAA CTTTTTTCAT TTCAATATAC GCATCTTTCG 
TCTGGTCAAA CACAACATAG TTGGATTCCA CTTTGGCGTA TTTCAAATGG 


>NC_017304.1:3337321:3337820
TTTAAAGCAA TGCGGGCAAT TTGCAAGGTA TTTATTAAAA TGTTTTGAGG 
AAGATAATTG TAAATAAGTT ATACATATTA TCCTACTGCT CAGAAATGCT 
CCATGATTTA CTTGAAAAAC TTGTTTCTCT TCAAAATACG CATGGTCAAA 
ACTATTATCA ATAATATTCG ACTAATATTT ACCAACACTT TTACAACAGT 
ATTTTATAAT AATTCTGCAA TTATTTATAC ATAACATTTT TGCTGTTTTG 
TTCGTTTTTT TACATTTGAA AATAAAAAAT AAAAAAACCC TGTAATCCAA 
AAAGGATTAC AGAGGATTGT TTTTATGGTG GGCGCTATAG GGCTCGAACC 
TATGACCCCC TGCTTGTAAG GCAGATGCTC TCCCAGCTGA GCTAAGCGCC 
CGTCTATCTT TCATGCAAAA AATATTATAT CACATTGAAA TAAAAAGTCA 
ATAATATTGA AAAGGTAGTT ATTTCATCCT TTCCCAAATC AAATCAGCAT 


>NC_017304.1:3340323:3340822
TGATAAGGCC ACTGATATAT ACTGAGGAAA AGCTCGTAAA ACAGTTTGTC 
AAAGCAAATA ATATAATAAC GGTGGCTAAT CCCTGTCCTG CCAACGGATA 
TACAAAAAGG CAGTATATAA AAGACCTGTT GGCGGAGCTT AGGAAGGAAA 
ACCGGCAAAT AAAAAGCAAT ATTTTCGGTG CCATCAAACG TTCAGGAATA 
GATAACTGGT AATACTATAC ATATAACTAA AAATTGGATA GGAGGAAAGA 
ACATGAAGTA CATAAGAAAA AGCATTTCCA TCTTTGCAGT TTTGGCTCTT 
GTTTTTATTC TTTCATTTGG TAATGTCAGC GCCGGTACTA TTTATGAATC 
AAAAACAAAA GAAACAGTCA CTTCCGGTGT GACTTTGGAA ACCATCACAA 
GATTTACCGA TGACGGATGG CAGAAAATCA ACGTACTCAG GGTTGACCTT 
GAGAACCCGA ACGTCAAAGT TGACACTTTG ATTGATTCTG AGTCCATAAA 


>NC_017304.1:3343735:3344234
AGCTCTCTTA ATGCGTCTGT CAGCTGAATC TCTCCTCCCT TGCCGGGTTT 
TGCATTCTCA AGATAATCGA AAATCCTTGG AGTAATAATA TATCTTCCCA 
GGATGGCTAT ATTGGACGGT GCACTGGCTG TGTCAGGCTT CTCCACAAGA 
TCTTTCACCT TGTACACCCT GTCACTCACA ATCTCCCCGC CCACTATACC 
ATACTTGGAT ACTTGATCTT CGGGAACTTT CTGTACTCCC AAAACCGTTG 
TTCTGTACTT ATCATACACA TCCATCAATT GTTTGATGCA AGGCACCTCT 
GAATCCACAA TATCATCGCC TAACAGCACT GCAAAAGGCT CGTTGCCAAT 
AAAGGACTTT GCACAATATA TGGCATGTCC CAGACCTTTT GCTTCTTTTT 
GTCGTATGTA ATGTATGTTT GCCAAGTTTG ATATATCTTG AACCAGCTTA 
AGAAGGTCAT GGTTTCCTTT TTTTTTAAGC TCCTGCTCCA GCTCATATGA 


>NC_017304.1:3345572:3346071
CGTGTAAGGC AGCAAAGCAA TATGTCTTGC CCTCTTTATG GCAACTGTCA 
ACTGGCGCTG ATGTTTTGCA CAGTTTCCGG ATATTCTTCT TGGCAATATC 
TTGCCTCTTT CGGAAATGTA CTTCTTCAGC TTGGCCACAT CTTTGTAATC 
TATTCTCTCC ACTTTATCAA CACAGAAGGC ACAAATTTTC TTTTTTGCCC 
TTCTGACCTT TACAGGAGTT TTAACATCAG TTTTATCTAC CTCTTTATTG 
TTCTTATCCT TCTTAGGAGT TGACATAACG CGACCAATGC CTCCTTTCTC 
AACCTTTTAA TTACTCCGCT TTACAATTTC CCATATGATC TTCAGAATGG 
AAGTTCGTCA TCATCGTCCA AAGGATAAAA TCCATCCGTC GGCTCCGCAA 
TTTCCGCTGC AGGCTTTATA TCTTCCATTC CCTGGCTCTT TTTGCCCTCG 
GCAAAATATA ATTCTTCCGC AATCACTTCG GTTACATAAT GCCGTTTTCC 


>NC_017304.1:3350562:3351061
GGCCAAATAC AGCTTCCATC GTGTATGATA TTGAAGGATA TGAATGGCAT 
GACGCAGACT GGATGCGTGA AAGAGACAGC AGCAATTCCT TTGACAAGCC 
CATATCCATA TACGAAGTGC ATCTTGGCTC ATGGAAAAGA GTCTCCAACG 
ATGAAAACGG CTTTTACTCA TACAGGGAAC TTGCAGATAT GCTGGTAGAG 
TATGTGAAAT ACATGGGTTA CACCCATATT GAACTTCTGC CGATTGCAGA 
ACATCCTTTT GACGGTTCGT GGGGATACCA GGTTACAGGA TATTATGCAG 
CAACCAGCAG ATACGGACAG CCAAAAGATT TTATGTATTT TGTGGACAAA 
TGCCACCAAA ACGGCATAGG AGTTATAATC GACTGGGTAC CGGCTCATTT 
TCCCAAAGAC GGCCACGGTC TGGCAAGATT TGACGGCACA GCCCTGTATG 
AGCATTACGA CCCCAAACAA GGCGAGCATC CTGACTGGGG AACTCATATA 


>NC_017304.1:335078:335577
TTAAATATAT TTGATTTTTA GGACAAACCT TGGAGGTGTG AAAGGTGAGA 
GTAAAAATTA CATTGGCTTG TGGAGAGTGC AAACAGAGAA ACTATAATAC 
AATGAAAAAC AAGAAAAACG ACCCGGACAG ACTCGAAATG AGAAAATATT 
GCAGGTTCTG CCAGAAGCAT ACTATGCATA AAGAAACAAA ATAATAAAAA 
AGAGGGAATA ATATCGGCAG CTGGGGGAAG ACTTCTGATG TGCTGACAGA 
ACAAAAAATT TTAAAAATGG AGATGTGTTC GTATGGCTGA GGAAGTGAAA 
GTCTCTAAGG TTGAAAAAAA GAAAGAAGGT TTTTTAAAGA GAGCCGCGGG 
GAAATTTTCA AAATACTTTA AGGACGTTAA AAACGAGCTT AAAAGGGTTA 
TTTGGCCTAC AAGGTCACAG CTTATAAACA ATACCATCAC GGTTTTGATT 
TTGTGCTTTA TTGTCGGAGT GTTGATATGG CTGTTTGACC TGGGATTTGG 


>NC_017304.1:3358686:3359185
ATCACACGCA GTAAATATTT CTTTAATAAA TTACAGTCGG TGGAATCCAC 
TTTACCGTCT TTATTTACAT CCGCATTTAT CAGGCTTGTT CCTGTAAGCT 
CTCTTTGACG GAGTACATGC ATTTTCATGA GCTGAAGGTC TGTCGAGTTT 
ATATTTCCGT CGCCGTTTAC ATCTCCCAAA TTCTCATTGG GCGGTGGTGT 
TGGCGTTGGG TTTGAATCGG CCTGAGTGAA CTTCCACCAG TTTATATTGA 
ACAGATAACC GCTGCCACCC GTAAATTTCA AATAGAGATC ATGAGTTCCG 
CTTACGCCGC TGACCTCGCA TTTCACATCA ACCCATTGCT GCCAACCGCC 
GGTACCTGAA ACCGAGCACG TTCCTATTAA TGGACCTGTA ATACTGTCAA 
GCCTTATCTC GATTTTTCCT CCACTGGTAG CACTTGCCAC CCTGGCCTGA 
AATTCCTTTG CTCCGTTACC AAAATCTATA TTACTGTAAG CAACATAATC 


>NC_017304.1:3362084:3362583
TGTAGTGCCA ATTATCGTTG AAAAAAGCTA TAAAGCCTTG GGCAGCCTGG 
CATGTCGATT TACCCCGCGA ACCTCCGACC TCGACAAGGT TGTAATCGGT 
ATACGCAAAG GTAATGCCCT GGAAGGTTAT ATTCTTTACC CTGTTTGAAG 
TTGATGTTCC GGCAATCTCA ATGAGTTTTT CAACCATTGG GGCCTGAACG 
TCAATCGTCT CTATATTTTC TCCGGGACGG AGATAGTAAT AAAGCATTTG 
TTCGGTTTTG TCAAAATAGA ATTGCCCCGG AGAATTTAAA AATTCAAAGG 
CATTATAAAT TGTATGGGTA CCGGAAGTAG TAAAAGCCGC ACCCCAACCG 
GGGGTCTGCG CTATGGCGCC GTAAGGCTGT TGCAAAAGAA GCACCCTGTA 
GCCGTTGGCT GTAATTACAT CGCGGGTACA CACAATATTT TCATTCCATG 
TAGTACCGTT TACTATCTCA AGGTCATCTT TATTGCGGGT AATTTCCGGT 


>NC_017304.1:3363246:3363745
ATAACACGCA GTATATATCT TTTTAACAAA GTACAGTCGC TGGAATCCAC 
TTTTCCGTCT CTGTTTACAT CCGCATTTGA AAGGTCCGTT CCTGCCGGAA 
GTTCTTGACG GAGTACATGC ATTTTTAACA GCTGAAAGTC TGTCGAGTTT 
ACTTTTCCGT CATTATTCAA ATCACCCAAA CGTTTATCCG GCATCGGTGT 
TGGCGTTGGA TCCGGATTTG CCGGAGTGAA CTTCCACCAG TCTATATTGA 
ACAAATAACC GCTGCCACCC TTGAAAACAA AGTATAAGTC GTGTACTCCC 
TCGGCACCGG AAACCGGACA AGATTTGGTA GTCCAGGTCT GCCATCCTCC 
GGTTCCTGTA ACGGTACACG TTCCCACTAA TTTTCCCGTT GGGCTGTCAA 
GCCGAATTTC TATGTTTCCG CCGTTGGTTG CCGATGCCAC TCTTGCCTCA 
AAGGACGCCG CACCGGTTCC GAAATTCACA CCTTTAACCT TTATGTAATC 


>NC_017304.1:3363891:3364390
ATCCTTGGAA TTGTTCCGTC GGGATTATAT TGAAACTGTT CCACGCAAAC 
AGAACGGTGG TAGCCGCTTC CCCCCGGTAA AGCGGCATTA TGGTAGAAGA 
AGTAGGAATT CCCTTTATAA TCAATTATTC CGGGATGATT GGTAAAACTG 
CCTCCCTGGG TCGGCATTAT TACGCCGCGA TACGTCCACG GTCCGGTGGG 
ACTCGTACTC GTTGAATATG CAATATGTTC GGGTATCGGA CCTGCTGCAA 
ACACCATATA ATATAAATTG TTACGCTTGT AAAACCACGG ACCTTCTTCA 
TAGGAAGTCG GTCTGTCGTT TTTGCTTCGC TGTCCAAATC CTGCTGTGGT 
AAGAGGTACT TTGACAATGC CGCCCGAATA GGAAATCATG TCAGGATTCA 
GTTTCACATA GTAAAGATCA GGGTTTCCCC AGTAAAGGTA CGCCTGCCCG 
TCATCATCGA TAAACACGGT GGGGTCTATC TCACCCCAGC CCCCGCGGTC 


>NC_017304.1:336540:337039
ACGAAAACTC CGCCGGCGTC AGTGCTTATT AAAAGAGCAT GCAAGATAGA 
AAAAGGATCC GGTAGACCGA ACAGGGAAAA AGTTGCCAAG ATTTCGAAAG 
AGGAAGTAAG AAAAATAGCT GAAATGAAAA TGCCCGACCT TAATGCAGCA 
AGCCTTGAGG CTGCCATGAG CATGATTGCA GGTACTGCAA GAAGCATGGG 
CGTTGTTGTT GAGGACTAAG TTGAAGGTTT AAAGCAAAGT TTTCATGTTG 
TTCTAAAGTA GAAGGTGGGA GGAAACGTAA GTTTCCGAGA AAAATTACCA 
CGTAAGGAGA GTGAATTGGA TGAAAAGAGG CAAGAAATAT CAGGAAAGTG 
TAAAATTGGT TGATAAAACA AAGCTGTATG ATCCTGTAGA GGCAATGGAA 
CTTGTGCAAA AGACAGCCAA GGCAAAGTTT GATGAAACTG TGGAGGCACA 
TATCAGACTC GGTGTTGACT CAAGACATGC CGATCAGCAG GTAAGAGGCG 


>NC_017304.1:3366127:3366626
TATGAGCTTT TCGACGGCCA TTTGTACGGT GTCGGTTCAC CAATATAGTC 
AAATCCCGTC CAAACAAATT CCCCAAGCAT GTAATCCCGT CTGTTGATTT 
CATAATATGA CGATTCTGCG CTGTTACCCC AGGCAACCAC GCTGTTGTCA 
TAAGATGAGC ACTGGTTGTC ATTGCCGGTC AGTATATTCT GGTTGGTGGG 
AGTTTTATAT ACACCCCGGC TTCTTACCGC CGAGCTTGTT TCACTGCCGA 
ACATTATCCA TTCGGGATGT TCCTTGTGTC CCTGGTCATA CATAAAGGGG 
AAATAGTTGT ATCCGACCAA ATCAAGGACA CTTGCAATCC GTTTGTATGT 
ATCGTCCGAC ATATTTATAG CAAAACAACC CCATGTTACC GGTCGGGTGG 
GATCTATTTC CTTCACCCAG TTTTTCAGCT TTGTGGCAGT TTCAACGGTA 
GCATTGGGAA TCTCATTGCC TATGCTCCAC ATAATAACCG ACGGATGATT 


>NC_017304.1:3369690:3370189
TTTCATAACA TTATCTATAT TATCAATACC TTTTAATTCA ATCATCTTTT 
GTAGCCTGTC TCTCTCATCC ATAAGTTGTT GTATTTTTAT TCGATAATTT 
TCTTTTTCTT CCGGGAACTT GTTATAATAA AGCCTTTCTA ATTTTGATTT 
TATTATGTAT TCACCAATGT TATTTATAAT ATATTCTATT TCTTTTTTCC 
TTTCTTTGTC TATTTCTTTA TCACTTGTAA GGTCTTTTAT TACTGCTTTT 
ATCTTTTTAA GTGCAAACTC ACCAATCGTA GTCTCAAGGA AAAAACTATC 
AGTAAATAAT GTATGTATAT TAGCCCCAAA TGTTTGTTTT TTTGTTAGGT 
TATCAATCAC TTCTATATTA TCTTCATTAC CGTTTTCTTT TTTATCTGAC 
TTTTTTAAGT ATATTATATT AGTTTTTACT ATGTCTGTAA GAGTCATTGG 
ATTGTTAGTT GTAAAAATAA TTTGAATTGT TTTGCATTTA ATAATTTGAG 


>NC_017304.1:3376595:3377094
ATAACAACCT CCTTAAAGTT TCTACATTTA TTTTAGCGGT AATGCCATAT 
TTCCTGACAT AGATTTATCT TACAATATCG CCTCTGTTTC TTACATTTTT 
GTAAGCTTCA ATAATAGAAT AATAGCCTGC TTTAATAATT TTATATGCAG 
GCTTTTTTAT TCGAATCGGC ATTAAATTTT TAGGGTTATG CTTAAAGACT 
TGTATCCATT TCAATCCGAA CTGTTGTCCC TTTCCCAATC TCCGACTCAA 
AAGAAATACG GTGTCCCAGT TTTGTCAGTA TCTGTTTTGT AAGATATAAA 
CCGATACCCG ACGCTCTTTT GTCAACTCTT CCATTATAGC CGGTAAAGCC 
CTTTTCACAA ATGCGGGGCA AATCCTCCCG AGCAATACCG ATTCCCGTAT 
CTTTGATAAC CAATGTGGTC TCATTTTCCG AGTCAATTAA AATATATCCT 
TCATTGGTAT ACTTAATGGC ATTGGATAAT ATCTGCTCTA TCGCAAAACA 


>NC_017304.1:3377618:3378117
ACAACAAAGC ACAATAAACT CGCATAACCT ACCGCTTCCA CAGGCAAATC 
ATACAGGGAA AATACTGCAG CAAAAATTAA TACGAAAGCA AAAAGCATTA 
TTAAGAGTTT TGTTTTTGAC TTCAAATACA CCCATAATAT TCTCATATCA 
TTCCACCATA TAACCCAAGC CCTTTTTTGT AATAATAAAC TCCTCTATCC 
CAACACCGGC AAGCTTCTTT CTAAGTCTTG CTATATTTAC GGTCAATGTG 
TTCTCATCTA CAAAATCATC TGTTTCCCAT AAACGATACA TCAAGGTGTC 
CCGACTTACC ACTTTGCCCC GCTGCTCAAG CAACACCTGC AAAATCCTAT 
GTTCATTTTT TGTGAGGTCC AGTTTATTTC CTTTATACAC AAGGGTACAG 
TCCGATAGAT TAAGAATTAC TCCCTTATGC TCCAATATAT CAGTCCCAGA 
GGTAAAATTA TAGGTCCTTC GAAGGAGAGC CTGTACCTTC GCCACCAAAA 


>NC_017304.1:3379539:3380038
TCATCCCTGC GCGTTTTACA TTCAAAGTCA TGTAAAGGAA ACCATAACTC 
ATTTACGGTG ATATTTCTAT TCTATATCTA TAGAAAAATA TCTCAGCAGA 
ATCCAAAAAT CAAAGTAGTA AATTCCGCTG CGGTAAACAA AGATACTATA 
ATATACCATC ACGAATACTT CTAATTACTT CTATCGGGTC TATCTTGTTC 
CAATCATTGC CACTTATATA TTTGTAATAG ATATAAGCCA TATCAACCTG 
TTCTTCATAT GTGTTATACT CCTCCATCAA TCTGAAATTT CCTTTCGTTA 
ATTGTTCGAA ATAATGCTTA AAGCTTTCGT TAATTAATTC ATACATATGA 
GAATTATCCT CTGCACCACT TAGATAAGTT GCAATATAGC TTTGGAATAA 
TTGCTTGTCA AAAATTATTG TCTTATCTTT CACCAGATTC TTTTTCTTTT 
TATAACAGTA GTCAATATAG TATTTTACAG CTTCAAATTC TCCGAGTTTT 


>NC_017304.1:3384191:3384690
TGATGCTCAC AAATTGAGTA AATGGGAATA TCTTTCACCA TCACCATTTC 
CTCGTGGTTT TCCTCCTGAA ACACCTTTAC AACGGACTTT GGGTCCTGAT 
GAAGTCCGGC AAATATTTCC TCACACATCC TTGCCACCCG GTCGGGAGTC 
TCAAGCAATC CCTCACGGTC AGGGTCTTCT CCAATTCCGA TCAGCAGTTC 
CCTTACAGCA GCCTTTATAC GCTCTTTGTC TATCATAGCA ATACCTCTTT 
CTATTTATTG AATATTTTAA TAAATTTATT GAACACTAAC AACTTATTGA 
ATATTACCAA CGATTTCGTT ATCACTTATT CAACATTGTA ACGACACCGT 
TATTTTTCTT TATAACATTA TACTTCATAA ATAGAAAAAG GACAAAACTT 
TTTATCCAAC ATTCTGAATT ACCGGACCGG CCGTATCAGT ATTCTCCAGA 
AGCTCTCTGC GGACCCGTTC CACGACCTCT GCCGCCCTTT CAAAATTCTC 


>NC_017304.1:3386350:3386849
TCCCTTTACA TATTTCTCCA CCAGTACCAC TCTTGAATAT TTCCGGGCTT 
CATTATATGC AATCTCCATT TCCTGCTCAT CTTTAATATT AAGAGTAACT 
CCTTTTCCCT GATTGCTGTC CACCGGCTTT ATTACAACCG GAAAACCTAT 
CTCCCGTGCT ATCTGCAAAG CACCTTCAAA ACTGTAGGCC GTATCTCCGT 
CGGGAACAGG GATTTTGTTT TCCGCCAAGA GGCGTTTCGC AAGCTGTTTG 
TTTCCTGCCA TATCGACATT GATACAGCTC GGAAAATCCG TCAAAGAAGC 
CTGAACAATC CGGGAATACT TGCCGTATCC CAGCCTTAGA ACACTGCCGT 
CGCCTATTCT CGTTACAGGT ATTCCCCTCT TTTTTGCCTC TTCATAGATC 
GCTTTTGTAC TGGGTCCCAT ATCCGTTTCC ACTGCAATAG CCCTTAAATT 
ATTTATAATT GCTTCCGTAT CAACCTCTTC ATTGCGTACA AGCTTTAAAA 


>NC_017304.1:3386992:3387491
AATCAAATGC TCCGTTACAT GGCCTATATA TGTGCCTTCT TTCAAACGTT 
CTTCAAATCC GCCCTCATAT CCCAAAGAAC AATAATGTTT TTTTAATCCG 
GGAAACAAGG CAAGAAGTCT TTCATTAAAA TCTCCAAGGT CCTTTGTTGG 
TAATTTGTAC AATTCTCCTA TATCCAATGT CACCTTAACG ACAGGCTTGT 
GACTGTAAAT ATTTCTTCCT GCAAAACATT GTATACTTTG TATTCGCACT 
TTCCTTCCTC CCAAACAAAC AAGCGATTAG AGTTTTCTGT CAGTAGGTTG 
AATTACTTCT CTTTTTTTCA TGTCAAATCC GTAGCCGCAA GGCAAAACGT 
GCAGCGTTAC TCCGGAGATT GCCAGTATCT CATCAGGATT GAGCTCAGAC 
ACATTGGTGC TTTTTATAGT GCTGCCGTCA ATCACTGTAA CGGCATTGCT 
TCCCAGCACC TCAAAATGAG CGTCAGGATA CACTCTTATG GCTGTATCCT 


>NC_017304.1:3388703:3389202
ATTCACGGTG ACAGTTTTTA AAGCCTGCTC CACAGTCAAT TTACCGCTTA 
AAATACTGCT CCTTATGTCA TTAATAAGCT CGTCCGCCCT GCCAACCCCC 
GGACCGCATC CTTCTTTTGC CGGAATGCTG CCGTTGGCAT CCGATGACAC 
AGTTACCCTG TCCATATCCA CCCCTGCATC TGCAAGGAGT TTTAAGGCAT 
CCGGCACCGC ATACCCTGTC TCATTGGTCT CCCCGGCCGT CAAATCTATG 
TTTCCCCCCA TTTTGGCATA TTCTATTGCC TGAAAAAACA AAGTTCTGTT 
TCTGTTTAAA TGGGTGGGTA CAAACATCTC TATGGGAAAA TCAGAATTTG 
CCACAAGTTC AATAACCGGC TCAAGCCCTT TTTTCCCGTC TCCCACATGT 
ATATGAACGA CTCCGGCCTT TTTTCCGACC AATCCCCCCA TCCTGGCTTC 
ACTGGCTACA GCCTTGAGCA TGTCAAGGGA AGGGTGGGAA GACCTGTGGT 


>NC_017304.1:3392777:3393276
CACCCTCAAA TCCTCAATTC TTCCGTTTGT ACATGATCCT ATTACAACCT 
GGTCGATTTT GATATTGCCC ACATTGTCAA TGGTTCTTGT ATTGGACGGA 
AGATGCGGGA ACGCAACCGT GGGTTTTACC TGTGAAAGGT CAATTTCGTA 
AGTGGCCACA TATTCTGCGT CTTCATCCGC CTTGTATACC TTGTACTGCC 
TTGTGGAATG TTCTTTTACA TACTCAATTG TCTTTTCGTC AACTTCAAAG 
ATTCCGTTCT TTGCTCCTGC CTCAATGGCC ATGTTCGCCA TTGCAAACCT 
GTCATCCATT GAAAGGTGGG CCACACCGTC TCCCGTGAAT TCCATGGAGC 
GGTACAAAGC TCCGTCCACC CCTATCATTC CAATTATATG AAGGATTATG 
TCCTTGCCGC TCACCCATTT TCCGGGTTTT CCCTTCAATA CGAATTTCAT 
GGCCTCGGGC ACTTTAAACC ATGCTTCTCC GGTTGCCATT CCGGCAGCCA 


>NC_017304.1:339559:340058
AATACAGTGT GGATGAATGT AAAGAAAGAG ACGCGACTTA TGCTGCACCC 
TTAAAAGTAA AGGTGCGTCT TATCAACAAG GAAACGGGCG AAGTTAAAGA 
ACAGGAAATT TTTATGGGTG ATTTCCCACT GATGACTGAA ACGGGAACTT 
TTATTATTAA TGGAGCTGAG AGGGTTATAG TCAGTCAGCT TGTAAGATCA 
CCCGGAATTT ACTATGCAAT GAAGATTGAT AAAGCAGGAA AACAGTTGTT 
TTCAAATACA GTTATTCCAA ACAGAGGAGC ATGGCTTGAA TATGAAACCG 
ATTCAAACGA CGTTTTGTCG GTGCGTATAG ACAGAACCAG GAAGCTGCCT 
CTGACGGTAT TGGTAAGAGC ACTGGGATAT GGAACGGATC TTGAGATTAC 
CGAGCTTTTT GGCGAGGATG AAAGAATACT TGCGACAATA CAGAAAGACA 
GTACCAAGAC AGAAGAGGAA GGACTTCTTG AGATATACAA AAGGCTCAGA 


>NC_017304.1:3396004:3396503
TGAATTAAAA GGATGGTACT TTAATGTAAC CGGAAGCAGC AAGACAGTAA 
TCCTCGCCCA TGGATACGGA AAAAACAGGC TGAATTTTGG CGAGAACACC 
ATACATCTCA TAAAGAGCCT TCTTGACAAA GGATACAACG TACTTGCCTT 
TGATTTCAGA AACTCCGGAG AATCCGAGGG AAATAAAACT ACTTTCGGAG 
TTTGTGAAAA GAATGATTTG CTTGGTGCAA TTCAATACGT TAAAAACAAA 
GGTTCGGAGA AAATAGTTCT CATGGGTTTC TCAACAGGAG CATCGGCATG 
TATTCTCGCA GCTGCCGAAA GCGACGATGT TGACGCAGTA ATAGCAGAAA 
GCCCATACTC TGACCTTAAC ACTTATTTTG AACAAAACGT AAACAATTTA 
ACCAACTTTC CGGCAATACC GTTTAACAAA ACAATAACAT TTGCAACATT 
TTTTCTGGCA GATATCAAGC CCGACGAAGC CAGCCCTGTA AAAGCCGTAC 


>NC_017304.1:3399123:3399622
CGCGAACTTG CTGTAATAAT ATTCTTCTTT TTTATAGATT TTTACAAGCA 
TTTCGTCAAT CAAGGTCTCT TTTGCCTTAA TTTCATTCAC TATTAAGTTG 
TCATATTCCG TCAAATCTCC TGCAATTCCC GCTTTTTCAA GCAAGATACC 
TTTCTTTCCG TTGGCATTTC TTGTTATCCT TATGTTGTCC TGGAGTATGT 
CATAAATCCT TTGGGCTATT CCGGCTTCCT TGTATCTTAC AGCCCTTTTG 
TTCGGGTCGT TTAAAGCCTC GCTGTATGTA TATTGTGAGC CCTGGGTAAA 
GAGCTGGACC ACTGCGTCAT AATTATCAGT AAGTGCCGCC CTGAGCTTTT 
CTTCGTCTAT GACAAGTTTT CCTTTATCCT GGTATGATCC GGTTGTAATT 
CCTATCTGAT AAAGGCTCAG GGAACATCCT TCCACCTTGT CATATAAAGC 
TCTCCTCAAG TTTGTCACAA TATTCTCCAA TATGCTGTCG CTTCTTAGCA 


>NC_017304.1:3410876:3411375
TACACTTTGA CCATAAGTTT CATACATATA GGGAGTAACA TGCTCTCTCT 
GATAGCTTTT ATCAGCATTA TTAAAGGCAT CTTCCAGTAC TTTAAAGGAA 
AATACCTCAA CATCAAGCCC TCTGGGATAT GTTCTCTGGG TCAAATCATT 
TCCTGCATTG GTTACCAACG TATAATTGCC TGAAAAATAA AATTCCACCA 
CTTTATCCAA AAGCACAGGA TCAATCAGCG GACAGTCCGA AGTAATACGA 
ACAACTGTAT CAAGGTTGTT TTCTTTTGCC GCATAATAAT ACCTTGACAA 
CACATCTTCT TCACTGCCGC AAAACCATTT TACCCCGTTT TTTTTCGCCT 
GTTCCACTAT TACCTTGTCT TTCTCCGATG TAGTGGTTGC AATAATTATA 
TCATCCAAAA GCTTTGACTG CTTCAGCCTG TCTATCACAT GGTCTATTAC 
CGGCTTGCCG CATAAATTCA TCATAACCTT GCCGGGCAGT CGTGTTGAGC 


>NC_017304.1:3412221:3412720
TTTTTCCCTG ACAAGCAGTT CCCTTATTTG TGATTTGGTC AGGGTTTTTT 
CTTTTTGTGA ACTGTAATTG CCTATAACCG CCTTTCTGGC ATTTATATAG 
TAACTATTTT CAAAAGGTGG CATTATTACA TACATATCAT TCAGTTCGAC 
GGCTTTTGTC GATTCATCTT CCGACATAAG TTCTTCGTAC ATCTTTTCTC 
CGGGTCTCAG TCCAATCTTT TTAATCTCTA TCTTTTCGGG ATCAATATTG 
TTCTTTTTAC ACATATCCTC AATAATCACT TCTGCCAGGT CTTTTAACCG 
GATTACAGGC ATTTTCAGCA CAAAAACTTC CCCGCCTCTT GCAATGCTGC 
ATGCCTTAAT TGTAAGTTCC ACCGCCTGCG AGAGGGACAT CATAAACCTC 
GTCATCTCCG GTTCGGTCAC CGTAATATAT CCCTTTTCCA AAACCTGCTG 
CTTGAAAAGC GGAATCACTG AACCTCTTGT GCCCATTACA TTTCCGAATC 


>NC_017304.1:3413680:3414179
ACGTGAAACG GTATAGGAAG CGGCAGTAAC CAGATAAATA AAAGGAATAC 
CGATATTTTC ATATCCCTTT ATCTGGTTGT AGGTTATATC CTGCGGGTCA 
ATAATGGCAA AGAAATCCGG CTTTATATTC CTCATAAGCA GAGGTCTTAA 
GGCAGAACCG GCTGAAATAA TCAATGCCCT TCCCTTGGCC TCTTTAAGCA 
AATCTATGTT TTTATCAAGG GAAGGGCCTG TAGACACAAT GATTATCGGA 
ACATCTTTGA ACTTGTCAAA AAAGATGCCT ACATTCGGAC TGTTTAACTT 
TAAGTTTTCT TTTGCATTAT TGCGCAAAGT ATTGTCATAA TCATCGGTAA 
TACTTTTCTT AAGATTCCAG TTCTCCATTA CAAATTTGAA ATATTCGTTT 
TCCTCAGGAA TTGCTTTCAA TGAAGCGGGA TGTGTTATAA AACTGACCTT 
GTCAAGGTTG TTATCAATTA ATTCCTTAAC TTTTTCCGAT ATATAGCCAA 


>NC_017304.1:341406:341905
AGGGATTCAG GAGTTGTTAT ACTGGCGAAA AATCCGGGAG TTGTTGAAAA 
GGTAACCGCC AATGAGATTA TTATTCGTAC AAAAGACGGT AAAAGAGATA 
CTTACAAGCT CCTCAAATAC ATGCGCTCCA ACCAGGGAAC ATGTATCAAC 
CAAAGACCGA TAGTGAAAAA AGGTGAAGAG GTTGAAGCGG GAGATGTAAT 
AGCGGACGGT CCTTCCACAG ATAACGGTGA AATTGCATTA GGAAAGAATG 
TTCTGGTAGG ATTTATGACC TGGGAAGGAT ACAACTACGA GGACGCCATC 
CTGATAAGTG AAAGACTGGT TAAAGATGAT GTGTTTACAT CCATCCATAT 
AGAAGAGTAT GAGGCTGAGG CAAGGGACAC GAAGCTCGGT CCCGAAGATA 
TAACCAGAGA AATACCCAAT GTCAGCGAAG ATGCATTGAA AGACCTGAAC 
AGCGAAGGTA TTATCAGAAT AGGAGCCGAA GTCAGAGCCG GTGATATCCT 


>NC_017304.1:3416448:3416947
TAAATAATAT GTTTTTACTG GATATTAAAT GTGTAATGTC CCTTGTGTTA 
AGAAGTTTTA AAAACACATT TCTGTCCGGT TCAATCACAA TTTTGTTTTT 
ATCAGGATAC TTTTTTTCAA GCTCTTCTAT ATGATATCCA CATCCAATAC 
CCAAAACCGC AATTGTATCA AAACCTTTTA AATCAATTTT CTCTGCCCAT 
CTTATCGCTT CAGTTCTGGG ATCATACGGG CTATGAACAA AAAAAGTATG 
TTCTCCTTTT TTTACCCTGA AATTCGGCAT CCCGCTTTTT GAGGTCTCAA 
GGATAACACT ACTTTCATTT CCGGTATTTT CATTCAAATT TTCGAAAAAC 
CGCGCCAAAG GAAGATAATT TTCCTTTAAA GCATCAATAT TAAGTCTGAA 
TACGTCAACC ATAAAATCCT CCTGCCTGTC AAATGTTTTA AAAAAGGCCG 
GCAAGAATCC CTGCCGGCCT TTTTTTGTTA AGATGAACCA TGCCAAACTA 


>NC_017304.1:3416911:3417410
CCGGCCTTTT TTTGTTAAGA TGAACCATGC CAAACTACAA TCTGACATTA 
TAATTTAGCC CAATAACTGA AGAACGCCCT GCGGAACTTG GTTAGCCTGA 
GCCAGCATTG CTATGGCAGC CTGGTTGAGG ATATTGTTCT TTGTGAAGTT 
CATCATTTCT TGTGCCATGT CTACGTCTCT GATTCTTGAT TCAGATGCCT 
GCAGGTTCTC TGCTGCTGTG TCAAGGTTCT TTATTGTGTG CTCCAGTCTG 
TTCTGTTTCG CTCCAAGTTT CGCTCTTTCT CCTGATACTA TGTTAATTGC 
TTGGTCAACC AGTTCAATAG TGTCCTGGGC ATCCTCAGAT GTTTCTACAG 
ATAAATTATC AGCATTTACG TGTAACGCAG TAGCTGTCAT ATCTCCTATT 
TCAATAGAAA GAGTTTCACC TTTATTGGCA CCAATCTGCA ATACTCTTGC 
ACTAAAGGTT CCATCCAACA ATTTCTGAGT GTTGAACTGC GTAGTTTCAC 


>NC_017304.1:3422334:3422833
GCCTTGTATT TGTTTTGAAT CCTGAAAATA TGTATCTTCC GGCATATGTG 
GAATTCGCAA TTTTTATCAG CTGGTTTTTC AGCTGCTCCA CTTCCTGCTT 
TATTTTCTTT GTATCCTCCT CGGTGGTGGT ACCACTGCTT GCCTGCACAG 
CCAGTTCCCT CGCCCTTTGC AATATGTCAC CCACATTTGC GACAGCCGAC 
TCGGTAATTT CCAGCCATGA CATTGCATCC TGCACATTTG TTTTGTACTG 
TTCTATCTGA GCCACGTCGG TACGAAGTTT CAGCGCCCTG GCCGCAACCA 
CCGGGTCATC CGAAGGAACG GTAATTTTCT TGCCGGTGGC CAGCATCTGC 
TGATACTTGT CCATTCTTGC GAGGTTTTTT CCAATATTGT TAATCATATT 
GTTTACAATC ATATTATTGG TTATTCTCAT ATTACCCCTC CGTTACTGCA 
TGGACTAAAT ACCTCTAATC TCAAAGACCT ACTCTGTTAA TCAGTATGTC 


>NC_017304.1:3422867:3423366
GGCCGCCGCA TAAGCCTGAT GGTGCTTTAC CAGATTTGCC ACTTCTTCGT 
CCAAAGACAC CCCTGACACA GACATCCTCT GATTTTCAAC CTGTTCAATC 
ATATTTTTAT GGATTGACGA AAGCCTTATA GTTTGCTGAG AATCTATCGC 
CAGAGTTGTA ATAACAGATT TTACAAAGTC CTCCGGAGCA CCTTCCTTGA 
ACATATGGAC GTTATTTCTC ATAGCCAGGA TACTGTTTAT ATTTCCTATG 
TTCCCGACCT GATCCTTTGT ATCAGCTGTT GCAATGTTTC TTGGATCATC 
CAGAATGTCG CTACTTACGG TAAAGTTTTT GGCAGTCATT TTCCCGTAGC 
AGGCGTCAAT ATCTCCGGCG GACATGAAAT CAGCACTGGA TATAGGTTTG 
TTTTCCTCTC CCAATATGGT GAAAAATCTT ATTCCTGTAT TTCCGTTGGT 
GCCATATCCG TCCACATGAC CCGCCACCTT GTCGTTTCCC ACTATTCCTT 


>NC_017304.1:34248:34747
TAATTGTACC TGACGTTAAT CCGGACGTGG CAAGGATTCT CCTTATTGAC 
GGTGAGATAA GAGAAGGGGA TTCTGAGGCT TCACAGGATA GAATACATGT 
GGACGGTACT ATTTATTACA AAATTCTCTA TGTTTCCGAC GATCCGGAAC 
AGTCGGTAAA AAGTATAAAC ACTTCCAGTG ATTTTTCATA TACCGTTGAT 
GTGGCAAACA GCCGCGCGGG AATGAAAGCA AAAGTAAAAT GCGACATAGA 
ACATATTGAT TATGAGATAC TGAACGGAAG AAAAATCAAC GCAAAGACCA 
TTCTCAGGAT TTACGCAAAG GCTGTAAATG ACGTTGAACA GGAATTTGTA 
AGTGATTTGA GAGGAATTGA AGACATACAG GTTTTAAAGG ACAACGTGGA 
TATATACTGT TATCTTGGAG AGAACACTGT TAATTGCACT TCCGAGGAAA 
TGCTGGAGGT TCCTGCGGGA AAACCGGCCA TAAAAGAAAT ACTGAGAAAC 


>NC_017304.1:3434492:3434991
GTTTTACCTG TACCCGGAGG TCCCACCAAA AGCACTCCTT TTGGTATCCT 
CGCTCCCAAC TCCAAAAACT TTTTGGAATT TTTCAGAAAT TCGACTATTT 
CCCTTAGCTC CTCTTTCTCC TCATCCGCTC CTGCGACGTC ATTGAAAGTC 
ACTTTTCTCT TATCGTCTAT TGTCATTTTG GCTCTGCTTT TTCCAAAAGA 
CATTACTCTG CTTCCGCCGC CCTGAGACTG CTGGAGGAAG AACACCCAGA 
ACAGCACAAA CACAACTATA ATTACCAAAG TAGGCAATAT AGAAATCCAC 
CACGGCGGCG AATAAGGAAC CTTGCTTCGA AACTCAAGCT CTCCTTCTCT 
GATAAGGTCG TTTATCTCAT TCATGAACAC TTCAACATCG GGTATATAAA 
CAAACTGGTC CCTCTGTCCC TCTTCTTTAT ATTTTACCGT GGCTTTATTG 
TCTTCCAGTA TAATTTCCTG AACCTTACCG TTGTGAATAT CGCTTATAAG 


>NC_017304.1:3438442:3438941
ACTCAAGCCC ACCTACCGCC TCCAGACTCC CTCTTACCTT AAGCTGTTCC 
GCAACTGTAA TGAGGTCAAT AGGTTCTCCC TTTTCATAAA GGTCCATTAT 
TGCTTCGAAT ATTTCCCTAT GGTCCTCTCT GTAAAAGTCC TGGCTTGAAA 
TTATCTCCGT TACACTTGAC AGAACTTCTT TGTCCAGCAG TATGGCACCC 
AGTACCGACT GCTCAGCCTC AATATTTTGC GGGGGTATCC GGCCAAAAGA 
ACCCAAGTCC ATATATCATC ACTCATCCTG ACATAAACAT ATTTTCGCCA 
AAGACTGGCT CAAAATCATT CCTGTTCAAT CTTAACCGTC AACTTAGCAC 
TTACTCCCGG ATACAGCTTT ACCTCTGCTT CATATGTACC CAGTGATTTC 
ATGGATTCAG GAAGACTTAT TTTCTTTTTG TCTATGTCAA GATTGTGCTG 
TTTTTTCAAA TAATCCGACA CATCCTTGCT GGTCATTGAG CCAAAAAGCT 


>NC_017304.1:3444290:3444789
TGCCAACAGG GCCATCCCAA GTACTGTGGA ATCAATAACC AACATGTACA 
GTGTGCCAAA CTGTAAAGAA ATTGACCCGA ACGCAATAAT GGCTCCATTT 
TTTATATTGT TTTTCGGACT TATGCTAAGC GACGGTGGTT ATGGTGCCAT 
AATGACCATA CTGGCAACTA TAATCCTTAA GGTGTTCAAG CTTGAAGAAA 
GTACGAAAAA GTTTATGAAA CTCATGGTTT ACTGTGGTAT TTCCACAATG 
TTCTGGGGCT TGCTTTTCGG AGGCTGGTTC GGTATTCCGA ACATACCGGC 
AGTGTGGTTC AATCCTACAG AAGATCCGGA ACTGTTGCTT AGTTTCTCGT 
TGCTCTTTGG GGCCATCCAC ATATATGTCG GTCTTGGAGT TCGGGCTGCA 
AACCTTATCA AGGATAAAAA ATACCTTGAT GCGGTTTTTG ATTCGCTGTT 
CTGGTATATA TTGTTTACCG GATTCATACT GTTTGTACTT CCCTATATCC 


>NC_017304.1:3444854:3445353
TGCAGTTCTT TTGATTCTTA CCCAGGGCAG AGGAAACAAA AATATTATCG 
CAAAGCTTTT TGGCGGTGTT GCAAGCCTTT ATGACCTTAT AAGCTTCATG 
AGTGACGTTT TGTCCTACTC AAGACTTCTT GCACTTGGTC TTGCAACTTC 
GGTTATTGCG TCCATTATTA ACCAGATGGC AACAATGTTT GGTTTCAACA 
ACATATTAAA AATAATTGCC GTAGTCGCCA TTCTGGCTTT TGGACACCTG 
TTCAATTTTG CAATCAATGC GCTGGGAGCA TATGTTCACT CTTGCAGGCT 
GCAGTACATT GAGTTTTTCG GAAAGTTTTA CAAGGGCGGA GGCACAGCCT 
TTGAACCCTT TAAAGCAAAA ACAAAATATA TAAATCTAAA ATAACAGGAG 
GTAGTTTACT ATGTTGGAAA TTCTCACTGG AAATTTCTTT GCAATTCTTG 
GAGCATCATT AGCATTTATG TTCGGAGGTT TTGGTTCTTC AAAAGGTGTA 


>NC_017304.1:3445132:3445631
CATATGTTCA CTCTTGCAGG CTGCAGTACA TTGAGTTTTT CGGAAAGTTT 
TACAAGGGCG GAGGCACAGC CTTTGAACCC TTTAAAGCAA AAACAAAATA 
TATAAATCTA AAATAACAGG AGGTAGTTTA CTATGTTGGA AATTCTCACT 
GGAAATTTCT TTGCAATTCT TGGAGCATCA TTAGCATTTA TGTTCGGAGG 
TTTTGGTTCT TCAAAAGGTG TAGGTTTGGC CGGTGAAGCC GGTGCAGGAG 
TTCTTACCGA AGACCCGGGC AAGTTCGGTC CTGTAATGGT ACTTCAGGCC 
CTGCCCAGTA CCCAGGCAAT TTATGCTTTT GTTATCGCGT TCCTTACCAT 
TCAGAAAGTA GTAATGGGCG AACCATTGTC AATTGCAGAA GGCTTCATTC 
TTTTTGCCGG TTGTCTTCCT GTTGGTTTTG TCGGCTGGAT TTCAGGAATT 
TTCCAGGGCA GAGTTGCCGC TGCAGGAATA AACATGATAG CTAAAAGGCC 


>NC_017304.1:3447645:3448144
CTTTGGGTAT CGGCATGATG AATGTCAAGA AAAGTGTGGA ACGCGCTGTG 
GGTGCTGACA TACTTTTTGG AGATGAATAA TTTATGGATA ACCACATAAA 
TAACATAAAT AATTTAATTA TTTATTTGTG TTAATTATTG TCTGACTTTG 
AGGTTAAAAC TTTTGTCGAA AGAAGGGATA AACGTGAGCC AGGGAACAAT 
AGTTAAAGTC TCCGGGCCTT TGGTAATTGC CGAAGGCATG AGAGATGCAA 
ACATGTTTGA CGTTGTACGT GTAAGTGAAC ATCGTTTGAT TGGCGAAATA 
ATCGAAATGC ATGGAGATCG AGCCTCCATC CAGGTATACG AAGAAACCGC 
AGGCTTGGGC CCCGGCGAAC CGGTGGTTTC CACCGGAGCG CCTCTAAGTG 
TTGAGCTGGG ACCTGGGCTT ATTGAAAATA TTTTTGACGG TATTCAAAGA 
CCTCTTGTAA AAATGAGAGA AATGGTTGGC AGCAACATAA CAAGAGGTAT 


>NC_017304.1:3451853:3452352
TGCCTCTTTG TCCGTCCCGG GAACTGACAA CTTTGCTGCA ATTTCAGCCA 
TTTTCATTCT AATTATAATT TTTTCCGTCT CATCTTTAAC TTTTTTTGAA 
GTTTCATTCA TCTTTTGTCT GTAATCGTCA AGATTTCCTT CAAACTCTGT 
TATGGTATGG TTTTCAATAA CAAGCAGACG GTCGGCAACG GCATTTACAA 
AGGCACTGTC GTGCGAAACA AAAAGAACCG TTCCCTCGTA TTCGCAAAGA 
ACACTCTCCA AGGCTTCCAT AGAGCTCATA TCAAGATAAT TGGTGGGTTC 
ATCCAAAAGC AGAACATTGG CATCGGAAAC AAAGAGCTTT GCAAAGGACA 
CCTTTACCCT CTCTCCTCCG CTTAGACACC CCACCTTTTT ATTTACATCA 
TCATTTTTTA TTAACAGCCG TGCCAGTATT GTTCTTGCCA CAGTCTGATT 
CTGGACACTG TCCCTCATCA CATTTTCCAG TACGGACTTG TCATAGTCGA 


>NC_017304.1:3458905:3459404
GATTTAAAGT TTTTCATAAT TATTTTTGCC AACATATAAT CACCCTCTGG 
AATTAATTAT ATCATCCATA GGTATTATAT ACAGTAAATT TACGTTTGAT 
ATTTAAAGTA TCGTAAAATT TTTACTGTAT TCTCCTGTTG TACCGTATTT 
AATTTACGGA GCGATGTAAA GTATATATCC CCTCTACTTT TCCCTTCTTA 
ATTGCTCTAT TTTCCACTCG CATCTCCATA CCATACGAAG AAGTACCAGA 
ACAAATATAC CTATCATTAT TGCAAAAATC CAAAACAGAG GAGATTCTAT 
TGCCGCAATG ATTTCAACCA AAAGACAAAC AATTTCCAAT ATCAATACAG 
CCTGAAAAAA TTTCTTTAAC GCCCATCCTT CCGATGACAT TTTTTGTAAC 
CAATCCTGTT CTTTATCTTT ATCACATTAT AATCTAAATT TCCTCATTCC 
AACCCTCCAT TAATTTCACA TTCCGTACAA GATCTTCCAA ACGTTTTACT 


>NC_017304.1:3467210:3467709
GGCATTTACC ACACCCTTGA TAATTTGTTC GACTCCTTGA GCCTGCTCTT 
TGGCTGCCTG GGTTACCTGC GATGCCTGAT TGGTTACATT TTCCACCGCA 
ATCACAATAT TTTGTCCCTG CTTTGCCTGT TCCTTTACTG CTGCCGAAAT 
CTGTCTTACC TGTTCCCTGG CATTTGCCAC ACCTTTGATG ATTTCCTCAA 
CACCTTGGGT TTGCTCCCTG GCGGCCTGTG CCACCTGCGC CGCTTGTTTG 
TTCACATTTT CCACTGCAGC TACAATATTC TGTCCTTGTT TTGCCTGTTC 
TGCCACCGCA GCCGATATTT GTCTTACCTG TTCTCTGGAG TTTTCAATAC 
CCTTTACAAT ATCCTCAACG GCCTTTGCCT GTTCTTTGGT TACATCCGTC 
ACCTGTGCTG CCTGTCTTGT CACATTCTCT ACCGCCGTTA CTATGTTCTG 
ACCCTGTTCC GCCTGTTCCT TCACTGCAAC GGTAACCTGT CTCATCTGTT 


>NC_017304.1:3467458:3467957
TGTTCACATT TTCCACTGCA GCTACAATAT TCTGTCCTTG TTTTGCCTGT 
TCTGCCACCG CAGCCGATAT TTGTCTTACC TGTTCTCTGG AGTTTTCAAT 
ACCCTTTACA ATATCCTCAA CGGCCTTTGC CTGTTCTTTG GTTACATCCG 
TCACCTGTGC TGCCTGTCTT GTCACATTCT CTACCGCCGT TACTATGTTC 
TGACCCTGTT CCGCCTGTTC CTTCACTGCA ACGGTAACCT GTCTCATCTG 
TTCTCTTGCA TTTTCTATGC CTTTTATTAT GTCTTCAACA TCTTTAGCCT 
GCTCTTTGGT TGCCTGAGTA ACCTCTGCAG CCTGTTTGGT CACATTTTCC 
ACAGCAACCA CTATGGTCTG GCTTTGTTTT GCCTGTTCTT TCATCGCTGC 
CGTAACCTGT CTTATTTGCT CGCGGGCATT GGCCACACCT TTTATTATTT 
CCTCAACACC GACAGTCTGT TCTTTTACGG CAGCGGCAAC CTGAGCTGTT 


>NC_017304.1:3467677:3468176
CCTTCACTGC AACGGTAACC TGTCTCATCT GTTCTCTTGC ATTTTCTATG 
CCTTTTATTA TGTCTTCAAC ATCTTTAGCC TGCTCTTTGG TTGCCTGAGT 
AACCTCTGCA GCCTGTTTGG TCACATTTTC CACAGCAACC ACTATGGTCT 
GGCTTTGTTT TGCCTGTTCT TTCATCGCTG CCGTAACCTG TCTTATTTGC 
TCGCGGGCAT TGGCCACACC TTTTATTATT TCCTCAACAC CGACAGTCTG 
TTCTTTTACG GCAGCGGCAA CCTGAGCTGT TTGCTGTGTG ACATTTTCAA 
TGGACTGTAT AATATTTTGG CCTTGTTTCG CTTGCTCTTT CACCGCAACA 
GTAACCTGCC GTACCTGTTC TCTGGCATTT GCCACACCTT TAATGATTTC 
TTCAGCACCT TTTGTCTGTT CTTTGGTAGC CTGGGTTACC TGTGCCGCTT 
GATTGTTCAC ATTTTCTACG GCAGTTATAA TATTTTGACC CTGTTTTGCC 


>NC_017304.1:3471768:3472267
ACTCATTTCC TCCATGATGG TCCTGTCTAT TTCAGTTTCC CCGCCTTCCA 
GCACTAAATT AACTTCTTTA TTCAATGAGA CGGACAAGTC CCTGACCATT 
CTTGGAAAAC GGCTGAACAA CTGCTGTACC GGTATCATAC GGGTTTTCAT 
AATTCCTTCC TGAAGCTCAT TGATTAATAT CGATACACGG TTTGAAATGC 
CTATCAAGTC ATCAACGGTT TCGTCAGAAG GGTATTGGTT ATATAAGTTG 
TTTGCAACCT GGGCAATCCG TATCTGCTCA ATCACCAGTT CGCCTACCAG 
GTCCATCATC CTCTCAAGAC GGTCCACATC AATTCTTACA GTATGTACAA 
CCCTTTTTTC CTCTGTCGCC GTTTTGACGC CGCTGCTATT ATCTTTATCC 
CGTACCCCGG TTTCTCCGTC CTTTGTCTGA GATATTGAAT TTTGAATAAA 
ATAGGGGAAA ACTCTGACTT CCTTAATATC CATCAGGTCA TTTTGTACTT 


>NC_017304.1:3472470:3472969
CTGGCCAATG CCAAGCGCCT GATTTATCTG CTCCTGCTGT TTTTCATCAA 
GTACAAATAT CGGTTGTTCC CGACGTCCGG TTTCTAAATT TTCAGCTTTG 
TCCGAATCAC TGTTTTGGTT ATTTGTTTCA TTTTCAGATG ATATCTCTTT 
TAATTTGGTT ATCACAGGAG TTATCTCTGT TTTGACGTTG TTTGAATCAG 
AAACAAAATC TTCCTTTAGC ATGTTCAAAC AATCCAAACA CTCAAAAAGA 
ACATCGATAA CAGGCCTGGA TATTTCGAGA AGACCATTGC GTATTTTATC 
CAGAACATTT TCCATTTCAT GGGTAAGAGT TTTCATCTTT TCAAAACCCA 
TAGTGGCAGA AGAACCTTTC AAGGTATGTG CCGCACGGAA TAATTCCTGG 
ACCACCTCTG CTGTGCCACC GTTTTTCTCC AACTCTACAA CGTTGTTTTC 
GAGAAGTTGT AGCTGCTCTT CCACTTCGCC GATAAAAGCC CCTATCAGCT 


>NC_017304.1:3480564:3481063
AATCTATAGG AGGTTTCAAT TCCTCATAGG TACGATAAAA ACGTGAGCCT 
GATGTTTTGT TCCCTTTCCA CGCAGGAACA GTTTCAATTC CTCATAGGTA 
CGATAAAAAC GGGTTTAAAT CTGTACCAAT GCTTGAAGTA GATGGAAATA 
GTTTCAATTC CTCATAGGTA CGATAAAAAC TGACTGAAAA GGATGTTATC 
AAATTGTTTG CCATATGTTT CAATTCCTCA TAGGTACGAT AAAAACAAGA 
ACAAATTGAG AAATTAGGAG TTGAGATATA ATGTGGTTTC AATTCCTCAT 
AGGTACGATA AAAACTAATA TTGATGGGTC TGACAGTTTC GTCCCTCCAA 
ATTGTTTCAA TTCCTCATAG GTACGATAAA AACGTGCTTG TGATTCAAGT 
TCATTTTCTG ATATAGTCAG CAGTTTCAAT TCCTCATAGG TACGATAAAA 
ACTCTGTTCA ATTGCTGTTA TAGTATCGAC TTGCATTTGT TTCAATTCCT 


>NC_017304.1:3483759:3484258
CATTTTCATG AATAAACCTT CCAATTTCAA TGTTTTCATC TTCCTGATCC 
GCAGTTATCC CATGGGAAAT AAGCCATACC TCACGCTTGC AAATGAAGTA 
ATACCATATC AGTGTACCAT TAATTCTTAC ATCCGCTTCA TACATGCACA 
TTCCCCCTAC ACCCTAATAT AAATAACAGG TATTCGAATC ATCCTCCTCA 
TAATCAATGC CATACTCACT GCTATACTTT ATTTTAAATA TAGGCAAATT 
GTATTTATTG CTTATTTCCA GCCTTCTTAT ATACTTTTTA AACTTGCTTA 
TTGAAACAGG TATTTCATAA AGAGATATCA TTTTATAATC CTTGCTTTCA 
AACAGCTTTT CGACAATCTC CATATACTCA TCCGCAGGAA TAACTGGAAC 
TTTAACAACA TCAAATTTTC GTGTGGAAAG ATTCTCGTCT TCTTGGAAAA 
TATTTACATC AAAAAAGTTG TATCTCTGTT CAATGTCCCG TACAATGTCA 


>NC_017304.1:3488542:3489041
TCAAAAGTTT CTTCTCCTTC ACTGCTCTCT TTCAAAAGCA GGCTGTATTT 
TTCCTCCATA AAAGCCCAAA GCAACTCATA GGGTGCACTA CATTTTTTTA 
TAAGACTGTC TTCTTCCAGT CCTATATTGG CATAAAAATA TTTGTCGTCC 
AGCATTCGAA GTTCGGACAA CGAGCCAAAC TCCTTCTGCA TCTCAATAAG 
CTTGTCAATA TCGGGCGACG TTACCTGAAT AACAAAAATT GAATCATTAG 
TTCTTTTATA TGAAGCCGAC TCAATTGCAA ATTTCGATAT AAATTCGCAT 
TCCCAGCAAA GTTTTGCCGG ATTTTTCCCC TGGGAGTTGA ATGACTTCGT 
TGCATTGGAA CTGGCAAAAA GCAAGAACGA CGGAAGACCT ACTTCTATCA 
TGTAAAGAGA ATGTTTTCCG CAAACACAGC ATACTTCAGT TTTCCCTTTT 
TTCTTTTCTT CCGGCAGTAT GGTTAGCTTC TGATGACAAA CAGGCTGGCT 


>NC_017304.1:3495046:3495545
AAGTTTTATA AAGCTCCGTT CGTCTGTCCA AACGCAGCGG AAAGCTGTCT 
CTAATTTTCT TTACATCCTG CTCAATGTCT GCATATATAA CTCCTTCTTT 
GTCTTCAATT ATTTCAATTA TTTCTCCATT GGGATTTATT ACACAGCTGT 
CCCCCGAATA CTCAAGTCCG CCCATATTAC CCACACAATT TACGCCCAAA 
ATGTAAACCT GGTTTTCAAT TGCCCGTGCC TGAAGCAAAC ACTTCCAATG 
TTCTCTTCGT TTTTTAGGCC AGTTTGCAGC AACAACCACA ATTTCGGTTT 
CATCTCCAAG GGCCTGAAAG ACAGCTGGAA AGCGTAAATC ATAGCAAATA 
AAAGTAGCAA TCTCCCTCCC TTGCAACTTA CAAGTCGATA ACTTGTTCCC 
TTTCACAAAA TACTTTTCCT CACCTGCCAT GCTAAATGGG TGAATTTTTA 
CATAATCTGA AATTTCATCA CCTTTTTCGT TAATTATTGT ATAATGGTTT 


>NC_017304.1:3496085:3496584
TTATGGTATA ATTACAGAAA AAACAAAAAC AGGAGGAAGA AGAAAATGAA 
AAAATTTATC GCAGGCTTTT TGACATGTCT TGTGCTCATG TCAGGCTTCT 
ATGTTCTGGC CGAATCTCAG CAGTGGACCG CCCTGCGCGC AACCTTCGAT 
GTGTACGTAA ACGGCAAAAA ATTCGAAAGC GACAAACCTA TAGTTGCCAT 
CGAGGGCAGT ACATATTTGC CGCTAAAGGC CATCGGTGAT GTGCTTGGTG 
TTCCGGTTCA ATGGAACGAA AAATTGAGAA GGGTTGAGGT AGGTTCTATT 
TCCAATACCA AAAATGAATA TTCGTTCAAC AACCCGGCTC CTCTCAATAC 
TATTCAGACA ATTACAAAAG AAAGCTTCCT TCAAAAATAT ACCGCCGAAG 
TAGTAGTGAA AGAAATAGTT CGCGGAGAGA CCGCAAATAA AATGGTAGCA 
GATGCCAATA TTTTTAATGA TCCCCCTAAA GAAGGTTATG AATATCTTCT 


>NC_017304.1:3499427:3499926
TTCTTTAACA GAAAAATAAA ATTTTTGCAA AGCTTCCGCC GACGGAACAA 
AATCCATAAA AGTAATTTTT CTTATGCTGT TTGTTTGATA GTCGGTAGGA 
TATGGAATAA CGTTCACTTC ATTTTTTTCA AACTGTTTTA CCGCTCTTTT 
CATGTGAAAT GCTGATGTGA CCAGAATAGG CTTGTTAAAA CCATGTTTGT 
CCAACAATTC CTTTGTATAA AACGCATTTT GAGTGGTATT TAAACTTCTG 
TTCTCAACAA TTATTTTTTC CTCGGGTACA CCTAAGCTTA ACAAAATATT 
CATGGCAATC TCACCCTCAG AGGTTGTGTG GCCGGGAATC TGCCCTCCTG 
AAATAATTAT GGGAACATCC AGTTTATAGT AAAGCTGTAC ACAGGTCAGC 
AGCCGATTTG CCGCTATACT TGAAAGATGG CCCTTTCCGT TTACATTTGG 
AGTATCCGCA AAGGCTCCAC CGCCGAGCAT AATGATAACA TCTCCGTTCA 


>NC_017304.1:3500255:3500754
ATTGATGCGG AAATGTCATG TCCGAAAGGG ACAGGCTAAA GTCCGCCATA 
TTTAGAAGCT CCTTGTCTAT CCCCAGGGAC CCTCCGATTA CAAAAGTGAC 
ATGCGATTTG CCGGAAATAA AAAATGACTC TAGCTTGCGG GCCAATTCCT 
CAGAACTCAT TTTGCTTCCG CGAACATCCA GGACAACAAG CAATGTTCCC 
TCTTTCAGCC TCTTAACAAC TCTCTCGGCC TCACGCTTTT TAACCTGCTG 
TTCCTCAAGG CTGCTAAGAT TGTCGGGTGC ATGTTCATCC TCAACTTCAA 
TTATTTCCAG TTTGCAATAT CTGGAGAGCC TCTTACTATA CTCGTTTATT 
CCCTCTTTCA AATATTTTTC CTTTATCTTT CCCACCGCAA TTATTGTAAT 
CCTCATGCGT CTCTGCCGCT CCGTTTCAAA TTTCCACCAC CTGGCCGACT 
TTGTCCCTTA AAGCCACAGA AAGCTTTATA TCCCTTTCTA TATCTATATT 


>NC_017304.1:3500586:3501085
CTTACTATAC TCGTTTATTC CCTCTTTCAA ATATTTTTCC TTTATCTTTC 
CCACCGCAAT TATTGTAATC CTCATGCGTC TCTGCCGCTC CGTTTCAAAT 
TTCCACCACC TGGCCGACTT TGTCCCTTAA AGCCACAGAA AGCTTTATAT 
CCCTTTCTAT ATCTATATTC CTCTCTTTCA GTATATTGCG AACAGTCTCA 
TAAGCCAGCT CGGGAAAATT ATTTTCCTTG CTCAAATGCC CCAGCATGAA 
ACACCTGGTT CCCCTCTCCG CAAGATGCGC CACCACCTTG CCTGCCATTT 
CATTGGACAG ATGCCCTTTA TCCCCCAGTA TTCTCTTCTT CAGGGGCCAC 
GGGTAAGGAC CTACTTTTAA CATCTCTATG TCGTGATTAG ACTCTATCAG 
CAAAAAGTCA CTTCCTTCGA TATATTCCAG AAGCTCCCTG TTCATATGTC 
CAATGTCTGT GGCCGTTGTT ATCTTGCTGT TTTCGACAAA AAAGTTGAAA 


>NC_017304.1:350209:350708
CAGGGTAGGG GCGTATTCTC AATGGAAATA AGCCATTTTG AGGAAGTGCC 
GAAAAACATT CAGGAGCAGA TAATAAGTGG AAGAGCTAAA AATAACAGTA 
GCGATGAATA ATGAATGAGT AATGGTAAAT TGATGTGTAA TTATATTGTG 
AAATAATAAA TGATTAAAAA AATTAATTAT TATAAAAAAA TCAGTTGGTG 
AACTGAAAAA AGGAGGAGAA TTAATAATGT CAAAAGCTAA ATTTGAAAGA 
ACAAAACCCC ACGTTAATAT CGGAACGATT GGTCACGTTG ACCATGGTAA 
GACATCATTG ACTGCGGCTA TAACAAAAGT TTTAGGTTTC CAGGGTAAGG 
CAAACTATAC TTCTTATGAA AACATCGACA AAGCTCCGGA AGAAAGAGAA 
AGAGGTATTA CAATATCAAC TTCACACGTT GAGTATGAAA CTGATAACAG 
ACACTATGCT CACGTTGACT GCCCTGGTCA TGCCGACTAC GTTAAGAACA 


>NC_017304.1:3502656:3503155
TATGGCCGCA GGAATGATTG CAACGACAGA ATTTTTGGCC CCGTTTATAT 
TGACCTCACC TTCGAGAGGC CTTCCTCCTG TAACAACAAA CTTTTCCAAC 
TAATACGCCC CCACTCGTAT ACCATATCAA AATCTATTGG CTCAAAATCC 
AACTGCACAA CTTTCTTAGT CAATTATACT ACTAAACACC ATTGTTTGCC 
TACTATAAAT TTAAATATTT GTTTGCATCA CGCTTTTTAT TCTATTTCTG 
TTCCGTCATA TGCCTTAAAA AACTTGTTTT GTTTCTTTCC CTGGTTTTTA 
TACTCAATAC GCCAAACAGG AATGTCATCC AGCTCCCTGC TGCCGTCTTC 
CATCTTGTGT TCCTTAAAGC CCAGATCAAT CCTTGTAATA GTAATATTTC 
TTATAGAATC ATGGTGATGT ATAAGCACCT GGTACACAGG CATTATTTTC 
TTGCTGTTAA TTATACCGTT AATCTTTCTG TATCTTACTT CAAGATATGC 


>NC_017304.1:3503809:3504308
CTCCAAACTC TGACTTTCCG TGCTGAATTT AACTTCATAT GCCATATTTA 
TATCCTTTAC AGAAAAATCC TTTATACTTA TATCCTTGTA CAGATTGAAT 
ATATCATCAA ACAAACTTTC AAACTTGACA TTCAGCATCA GGTTTTCTCT 
ACCCGTCTTG AACTCTTTCA ATATCCAATA ACAACTTAGA ACCCTTTGAC 
TGTTGGCATC CACCGTTATG GCATGGTTTA GTTTGTTTTT ATCTTTGTTG 
TTCACTGTAT ACTCATTAAA CGAAACAGCT ATGTCATTAA ATTTATAATC 
AAAAGTAAAG CTGTAATAAC CGTTCTGCTC CACAATTCCC GACAAATAAA 
CATCCACACC GGACACCAGC TTCTCCCTGT GATTGATAAA TTCCAGCACT 
CTTTTTAAAG CTTCAACTTT GCTGCCTTTT TCGTAGCTGT TGACTCCATG 
AAGATATTTG TACTCCAAAA GTCCATCGGT ATAAATCCTG TACATATTGC 


>NC_017304.1:3505104:3505603
TTTGATAATA CCAAAGGATA CCTACCTGTA TAAAACTCGT CAATATTAAC 
AAAAACAGTA TGTACAATTT TAATCTTTCA CGGCCCAACC ATTTCATCCA 
AATCCCAGAC CTTTATGCTC CGAATAGATT TTCCAACATA TCCGTAATTC 
TAAGAAATCC GTTCTTGATT GAATTCCTGA GGCTTCTATC CAGCACTGTT 
ACAGTAAAGG TGTTTACCTG CAAATTTTCT CCCAAAACCA GTTCCGTCTG 
TTCCATTTTT GCAGAACCTT GATATGCTGC GATTCTTATT CTGTTTGCTC 
CTTTCTTCGG AAGCTCAATC TCCTTCATGA AGAACCCCGA AGCTCCTATC 
GTCCACGTAT CTTCTCCGTC CAAATTTCTG TAAGGTTCAA ATTGATCCGT 
TTTTTCATTG TATATAAGAA GCTTTACTGT TATGTTCTGC TTGTCTGAAT 
TGCCGCAAAT CACATAAGAT TCTTTGAAAG TAGTTTCATC ACCCTCGGGA 


>NC_017304.1:3507131:3507630
ATTGCTCCGG CCCACTCTTC CCGGTCATAC CTGAAGTATA AAATATAATC 
CGTATTGCCA ATTCGTCTTG CATAGTCAAA AAAGGACTTG TCCCCGATTC 
TGATTAATTT TCCCTTGTCT CCTTTACCTC CCGCCAGTGC GGCAAGATAG 
TTTCTTGACT GTATAATATC CTCCCTCAGT GTTTCCCTGT AAGGAGACTT 
TACATCGGTG TATATTATTT CATTGGTGTT CTTGTCAATT ATGGTAAATG 
TTCTGAAATT GTTTATAAAA AACAGGGACA TTGCATTTGC TTTGTTGTTA 
GCCGTAAGAA ACGAAACAAT TTCTTCTTTT GTCGGCTGGT CCTCATCATC 
TATGCCCCAA TACTCAAAAC CATTCTCTAT TCCCGCTTTA AAGGTGTCAT 
AAAAAAACAA TTCCACAAAA TAATTTAGCG AGACACTTGC CGACACCGCC 
AACACCAATG CCAAAAGTAT GAAAATAGTT ACAAGCCGCC ACTGAAGACT 


>NC_017304.1:3508243:3508742
TGGGAAGCAT TATGTCCAGC AGTATCAAAT CCGGCTTTTC ACTTAGCGCA 
AGTTCAATAG CTTGTTCGCC GTCATTTGCT TCAAGCGTGG AAAAACCCTC 
TTTTGCCAAA TTAAATTTGA GAATGTCAAC TATATTTTTC TCGTCATCAA 
CAACAAGGAT TTTCGCGCTC ACAAAATACA CATCCTTTCA TTAAAAATTG 
AAAGATATTT ACCCATACCT TTCATTATAT CATTAAAAAC GAAAATAAGA 
ACATATATTT TACGACAATG CCTCCAATTA ATAGAATTTT TATATTCCGC 
ACCCTGTTTT TCCTCAAATA TTATAAAATA TACACAAATT ATATTGATAT 
TATTCCAATA TGTGTTATAA TAGAATAACA TAGTTGTCCT TTTTTCTTCG 
AACATTAGTA GCTTTTATTC AGAAAATGTC AAAATATATG CCAAAGGGGG 
CTGCACGTCA TGTCCAAGGA GTTAATGTAT ATTCTCATTA CCAAGATGCA 


>NC_017304.1:3509123:3509622
AATATCCTTA AGGCAATCCA GCTCCCTCTG GAGCACCTTA AAATCAATAT 
GAACAGGCTT TGTAACATAT ATTTTGTCGT TTTTGGTTGC CAAAAGCCCT 
TCCTCACTGA GCATAAGTTC CTCATAAAGC TTTTCGCCGG GTCTCAAACC 
TATATACTCA ATCTTTATAT CGACATCCGG CTCAAAACCC GAAAGTCTTA 
TCAAGTTTCG GGCAAGCTCA CTTATTTTCA CAGGTTCACC CATATCAAGA 
ACAAATATTT CTCCGCCCTT TGCCATTGCC CCAGCTTGTA GTACCAGCTG 
CACAGCCTCC GGAATTGTCA TAAAGAATCT GGTGATTTCC GGATGGGTGA 
CCGTTACCGG TCCTCCCCTT TCTATCTGCT TTTTAAACAG TGGTACAACA 
CTTCCGTTGC TTCCAAGCAC GTTTCCAAAC CTTACCGCAA CAAACTCGGT 
TTTGCTGTTT TCATTCATCG CCTGGATAAT CATTTCTGCA ATTCTTTTTG 


>NC_017304.1:3515379:3515878
ATTATCCTCC GTAATAATCT CATTCATCGG AGCAACATCA GTGGCAATAA 
CAGGCAAACC CGACGCAAGT GCCTCGTAGA CCGTCAAGCC TAATCCATCA 
AGTGTTGTAG GATATACATA AACGTCTCCG AGATAATACA AACCTGGATG 
CGGAACCTCT TTGTTAATTA TTTCAATATT GAATTTCAGT GCATCATCCT 
TACTAATCAA ATTGCTGATA TCTATCTGTG TGTGAATAAT CAGCCTGGCA 
TTCTTTTTAT AAAACTCTCC CTTAATAAAA GCATTAATCA GAATATCTGT 
GCCTTTACGG GGTGACATTC CCATTGAATG AAAAAATACC AGTTCTTCCC 
TTGGTTTTGG GCTTTTTTTG TAATTAAACA CACTCAAATC TGTTCCCCAG 
GGAACATAGT AGGCGGCAGG GTGCCAATTA AACACTGAAT AATGTCTCTT 
AGTATTGCAT ATTAAAAAGT CATAAATTTC AAACTTTTTA ACGGTATCTT 


>NC_017304.1:3515995:3516494
TTTATCCATT TTGAAAACTG ACGCCAATCA ATTCTTGTTC CGGCAAGTCT 
CAAACCCCAT GTAATATTCG GAAAATATGG GTCGTCTTTT CTTTTATCTG 
CGTACTCGCC CCCGCGGGCA AAGACGTATA AATTGTGCCT GGGAGCCAAT 
AATTCCATAT ATGTTTTGGT CACATAAGTA GCTCCCCTCT CCAGCCAAGT 
TGTAACAAAC CCTATGTTCA TATACACTCA CCCATTTCCC TTTATTCGGA 
ACACAACATT CAACCAAATA AACGATTCCA TTGCATCTGA CACTGCTAGT 
TATCCAATAC CTCAATTAAT TTCTTAATTG CATTCCCGGA AGTATATTTA 
CGTGCTTCTT CAATACAATT TTTCTTCATT TCCATTACTT CGTCCCCGTG 
TTCCAAACAA TACAGAATTA TTTCTGCCAA CTCTTTGATA TCCTTTGTCC 
GAAAAATCCG TCCTGTCTTA TAATCCTGTA CTATCTCAGA GTTGTAACGC 


>NC_017304.1:352458:352957
AAAAGCATTA TCTTCCGAAA GAAAGGAAGG AATTTTATGA ATTGTGAAAA 
ATATAAAGAC TATATTATGA AGCATATGGA CAAAACTATA ACAGAGATGG 
AGCAGATTGA GCTGGATGAA CACTTAAAAC GGTGCAGTGA ATGCAGATTG 
GAGTATGACG AATTAAAAAA CATTGTATCG GTTCTTGAGG AAAGAAGCTG 
TGTTGAACCA CCTGCTGATT TTGAAAACAT GGTTATGAAA AAAATAAATG 
TTCTTGACAT TTATCATAAA AAACAGCGTA AAAAGAGAAT TTTAATATAC 
GGCTTTGCGT TTATTTTCGC ATTTATGACC GTATTGCTGA TGTTTGCAGC 
TTTGTGCAGG GAGAGTATTC TTGGTTTGCT GCTTGCCGCA GGTGTGTCGG 
AATCGCTGTC CTACGCTGTT TATGGATTTC TTACGCGTAT GGATTTGTTC 
CTTGCTTATA TGGCTTATGT GTCCGGAAGC GGAAAGATGG CGTTTTCAGA 


>NC_017304.1:3524880:3525379
AAAACTTCTT GATATCATCA GATTTTCAAA TCTTGAGGCT ACGGAATTCG 
GTATAAATTT GTATTGAAGT TTAACATTTT TTACACTTTT CCCGGTTTTG 
CCATCAATAA TTTTAGCATT ATCAATTAAT ACCTTTGACT TCTCTGAGTT 
ATTGGTAATT CTAATATCTA CCAATGAACC GCCCTGTGGC ACTGTAAACG 
GAATTTCCAG AGTATCACTG TTCTTTTCGT TAATCTCTGC AAGTTTTGTG 
TTTCCTCCGA ACATTATATT CTTTTTATCC CGGCTGCCAA TCAATACTGT 
TAATGAATTT TCACCATCAT TATTCATATA TGACACATCA AGTAACAGCT 
TATACTCTTT ACCCGGCTTC AATGCAATAC TCTTCTGAAA AGAATACTTC 
GTTCCCCTTT CGGGATTATA GATTTCAAGC TCCAGCTCTT TCGGGATACT 
TATAACAATC AATATTCCGG CCAATACCAA AGCAGCAGGG ATGAACAAGA 


>NC_017304.1:3526597:3527096
ACTGCATAAT CATTGACTCT TTATATTTTT GCTGATATGC ATTATATACT 
TCTTTCGACA AGTCGAGCTC CTTTTTCAGA ATCTCGTACT CCTGTTGTTT 
TTCCGCATAT TCTGTCTGGA GATTTTCAAT TTCCTTCTGA CATTCCTGAA 
TGACCTTTTC GATATTTATT CTCTGAGCTT CCAGGTTTGA CAGCCGAATT 
TCCAATTCAT TAATTATGTT GGACAATTCA ACGTATATAA TATTTATTTG 
TTCTGTTGAC ATTTTCATGC TTGCCAGTTC TTCCGAACTA ATACCTGTTT 
TTTCTTTAAT CACTGCCGAA AGCAACGGAT TAGTTAAAAG CGAACTATCT 
GTAACTAATT TTTGCGGTGT TTTGTTTATC AAATTTTTTG CGGTATCTAA 
AGACGCTTTC GTGGCATTCT CATCAATTTT GATTTGCGAT AATTGGGTTT 
TGTATTCAGT CATTTTTTCC AGTTTTGCAT CCAGCTCCAT CTTAACCTCT 


>NC_017304.1:3527275:3527774
CTGTCTCAGG ATTCTCATCA GTCACCTTTA TTGTAATCAA ATCTGTATCT 
TTTATTTCAT TTAAGGTTAT TTTAGATGCT ATTGAACTTA GGGGAACATC 
TTTCATATCC ATTTCTTCAC GAATATACTC CAGTATCACA GGATTTTTTA 
CTTGTTCCCT ATAGTTATCA ACAGACATCT CCGGGTACTG CAATATGTCA 
TCGATTAAGG ATGAAAAATT GTTAACGTCA CCATCTCCTG ACTTTACCTG 
TTCTTTTATT TGACTCTTTT TAATGGATGA AATCATCAGC GTCGTTTGTG 
CCACATAAAC CGGCTTTATA ACAAATGCGT TTACTGCAAT GCCAATAGCT 
ATGCAAACTG CAGTTACAGC TACTATAATC CATTTACCTT TAATGATTAT 
TTCAATTAAT TCTCTCAAGC TTATCTCTTC CATCTATTCT GCCCCCATCT 
GCGTTTATCT CACAGGATAT AAAGCCATAG TCTCTTTTTA GGCGGGAATC 


>NC_017304.1:3528493:3528992
GCCTCTTTCT ACTTCAAAGT CAGTCTTTTC AACAGTTGCC TTGTCAAGGA 
TCTTGTTAAT TACTATTTCA ATTTCAGTCT TGCTGATAAT TCTAATTTCT 
GATACTTCTG GTGCTTGCTC TTCACTCAAT TTCTTTGCCT TAACATCGAA 
TGCACTTATA GCATTACCAG CTTCATCCTC AACGTTAGCA ATTGTGAGTT 
CGTAATCTAC GTTAAGAGTT ACACCACTAT CAACAGTTAT TCTTACTTTG 
TTCTTGTCAG AGCCAAACAA TTCAATTTTC TTAATTTCTA CTTTCTCATC 
GTTGTCATCT ACGAGTTTGT AGTTGTCCTT GTTCAGTACT GAACCGTTGC 
CCTTTGTTGA CATAGCTTCG CTGTATCTTA CATAGATGTA GTTGCCAACA 
AATGTTACTT CTTCAATTGT CGGAGCTGTC TTGTCAGTTA CTTCAAATTC 
AATAGTAACT GCTTTCATTT CGTTTTCAGA TACTGAAGTA TCTTTAATAC 


>NC_017304.1:3529466:3529965
AAGTAATCTC TTGTAAGAGC TGCTTCATCA CCAGAGTAAC CATCTCTTGT 
AGCAGGCTCA TTGAATTCAA TTACTACTTT GTTCTGTGTT GCTTCTTTTA 
CTTTAGCAGT TGGAGGAGTT GTATCTTTTA CATACTCCAA GTCAAAGGTC 
TTTGTTCTCA TTATGTTTCC AGCATAGTCT CTGTAACCTT TAACTTTTAC 
TTTGTAAGTT CCTTCATTCA ATGAACTTAC GCCCAGTTCT ACAGTTAATG 
TTCTGTAGTC CTGTGACAGT TTTTCTTCAC TTACATAATA AGTTCCGTCA 
TTAACGAGAA CTTCTGCATC TGAGCTGCTC TGAACAGGTT CTGAGAATTT 
AATTTCAAAG GAGTTCGGAC CTATCAAAGC AATGGATTCA GCTTCCGGAT 
TTTCGTAGTC AGCAGGTACT ACAGTCTTAG TAACTTCTTC CTTCAAGCCA 
GTTGCTGTTT TAATTGTTAC TTCGATTTCT TCTTCAGCTG TCATAGCACC 


>NC_017304.1:3530301:3530800
CTACTTCTTC AGGAAGTACA GGTTCTTTTC CAACCTGAAC CTTAACAGCA 
TCCAAAGCTT TTACTTCCTT GATGGCTTTC AAAAGAACGC CGAGTTCTAT 
AGCAAGTTCT TTGGAAACAT TTCCGTTCTC TACGAGAACC TCAATAACTG 
TCTTTCCTGT AGCTTTGTAT ACAGCCTGCA AAGCTGAGAA AGCAATACCA 
ACCATTGAGT CTCTGTTGAT TCCGTTCTTG TTGTTGAACG CTTCAGCTTG 
TTCTGCAGTC AAGCCGCCAA ACTCTTGCAA CTTGTACGCA GCTTCATCGA 
AAACAAAGTC TCCGTCATAT CCCAACTGCT GAAGAATCAA TGAGCAGAAA 
GCCAAGCCGT TGAGGTCTGC GTTCGGAAGG AATGTTCCGT CCGGATAACC 
TTTTACATAT CCCTTTTCAA CTGCATAAGC CACTTGTCTT TGTGCCCAGT 
CTGCAATGTC AGCTGCATCT TTGAATTTAG CAGCAAGTGT CTGAGCTGCC 


>NC_017304.1:3530591:3531090
GCTTCATCGA AAACAAAGTC TCCGTCATAT CCCAACTGCT GAAGAATCAA 
TGAGCAGAAA GCCAAGCCGT TGAGGTCTGC GTTCGGAAGG AATGTTCCGT 
CCGGATAACC TTTTACATAT CCCTTTTCAA CTGCATAAGC CACTTGTCTT 
TGTGCCCAGT CTGCAATGTC AGCTGCATCT TTGAATTTAG CAGCAAGTGT 
CTGAGCTGCC TCATCCATTG GAATTTCCAA TGCATCGTCT TCCTGACCGA 
ACAGTCTGAG GAGCATAACT ACTCCGGTCT GTCTGTCAAG TTTACCTTCC 
AAGTTTGGAA CATACTCTGT TTCTGATGTT CCTTTGTATA AGCCGAGCCT 
ATACAAAATT TCTGCTTCTT TTTCATAGCT GAATGAATCA GCAAATGCAG 
GCACTAAGAG AGTTGAAATC ACTGAGATTA CAACTAACAC TGCCAGCACT 
TTTTTGAGAT TCTTCATACT CTCAAATCCT CCTTGTATGT TTTTTTTGGG 


>NC_017304.1:3534274:3534773
GTTTTTGCAA AAGCAAAAAA AGGATTTTTT AAGTCAGGGA ATCCTTGTAA 
ACAAATTTGA CCTGATTACC CACAGTATGG GGGGATTGGT GGCAAGGTAC 
TATTCAGCAA GTCAGAACTA TCTTAAAAAT GACGATATCA ATAAAATAAT 
TTTTCTTTCA GTGCCTCACA AAGGCTCGGT TTTGGCATCA ATAGGCGAGG 
AATATTTCAA AGACAAATCT ATTAAAGAAC TGGTTCCTGA CAACGAATTG 
TTCGTAAGCA TATTCCCCAA TACAATTAAC GGCGGGCTCA ACAATTCAAT 
ACAAACAGGT AATCTTTTAA GCCAGTACGA TGAAGTGGTT ACAAATGAAA 
GTGCCGCTCT TGACAAATGG GGGATTAAGA CTGAAATATT CAACGTGGGG 
GAAAACAGTT TCACTGTGCA CAATCTGCTA AGCGGCAACA TTCTTGATGC 
TCCGAACCAT AAAGGCATAT TAAACAACAG CACAGTCTTT AACCGCATCG 


>NC_017304.1:3535875:3536374
TCAATAATAT TGTCAGTGGT AATGTCACCT GAAGGAATAT CTTCCCTCAA 
CGCATTTATA ATGATTCTGT CTATGTCCGA TATGTACTGC ATGTTTCTTC 
TCCTTCCCTA TTAGTATGTG CTAAATTTTT CTTTTTATTA TGTTTCTTTT 
CCAATTTTCA TCGTCAGTTT TTTGATAATC CAGTCTAAAA TGCGCCCCAC 
GGCTTTCTTT GCGTTCCAAA GCCGCTTCAA TGACAAGCTT TGAAACAAGA 
ACAATGTTTT GCATTTCAAA GTCGCTTACG CTGTTATTTT TCATATCTTT 
TATCAATTCG TAGTAATCAT CAACCTTTTT CTTTGCTTTT TCAAGTCCTT 
CCCTGTCTCT TACTATTCCA ACATAGCGGG TCATTGTTTC CTGGATATCC 
TTTTTAATTT TATTTACATC TATATTTTTT TCCACCCTGT TTGACTTCAC 
TTTGATACTG ACTTTTTGAG GCTCTTTTCG GCTGCCTTCA ATTACATTTT 


>NC_017304.1:3537333:3537832
GCCTGCTCCG GCATAAATTG TATCCTTAAA ATGCAACTCC GGAGAATCAC 
CTTTGTCAAG GGAAACGGCT ATTCCTCCCT GGGCAAGAAC CGAGTTGCTT 
ATTTCAATGG TTTCCTTTGT GAGTATGACA ACATCGTATT TTTCAGGTAT 
TTCAAGCGCA GTGTAAACTC CTGCTATTCC GCTGCCTATT ATAATAACAT 
CATGAAACTC CGTAGGCAGC TCATCTGTGT CAAAATCCAC CAAATATCTG 
TTCTCATCCA AAATTCATTA TTCCTCCTCT ACGTGATTAC ACTTGTTATA 
ACATACATTA TTACATTTAT TTTAGTAATT GTATTTATTT TACATCAAAA 
TAAAGGCTCC GGACAAACAC ATCCAAAAAC CTCGGAGCCT TAAATTCAAC 
CACTGAAACA AACATAAATC AGCCAATCCG GATCATTCTG TCCAGAGCTT 
TTTTGGCCTT TAATCTTATA TTTTCATCAA GTTTTATTTC ATATTTCATT 


>NC_017304.1:3540795:3541294
AACCTCATTC CATCAACTCC CCTCTTTTTT CTTCATATAT AAATTATACT 
ATATAAATGA AATATCTTCC ATTATTATTT TTTGATATAA AATTTTTGAT 
ATAATAAAAT TTTTGATATA AAAAACAAAG CCCTACGGAA CAACCGTAAG 
GCTTTGATAT TAAATCTGGC AGCGACCTAC TTTCCCAGGA CGTCTCCATC 
CTAGTATCAT CGGCACTGAG AAGCTTAACT ACCGTGTTCG GAATGGGAAC 
GGGTGTTTCC TTCTCGTTAT TGCCACCAGA ATATTGTTAT CTTCACACCT 
TCAAAGATAT ATAATGCTTA AAGCAAGACT TTCCTTCTAT CCCATTAAGA 
CTTCCAAAAG ACCTCTTTCT TGGTCAAGCC CTCGACCTAT TAGTACCAGT 
CAGCTCAGTA CATTACTGTA CTTACACCTC TGGCCTATCT ACCATGTAGT 
CTACATGGGG TCTTACCCTT TCGGTGGGAT ATCTCATCTT AGGGTGGGTT 


>NC_017304.1:3541255:3541754
TCTTACCCTT TCGGTGGGAT ATCTCATCTT AGGGTGGGTT TCACGCTTAG 
ATGCTTTCAG CGTTTATCCC CTCCAAACTT GGCTACCCAG CTGTGCCACT 
GGCGTGACAA CTGGTGCACC AGAGGTTTGT CCATCCCGGT CCTCTCGTAC 
TAAGGACAGA TCCCTTCAAA TATCCTGCGC CCGCGACAGA TAGGGACCGA 
ACTGTCTCAC GACGTTCTGA ACCCAGCTCG CGTACCGCTT TAATTGGCGA 
ACAGCCAAAC CCTTGGAACC GACTTCAGCT CCAGGATGCG ATGAGCCGAC 
ATCGAGGTGC CAAACCTCCC CGTCGATGTG GACTCTTGGG GGAGATCAGC 
CTGTTATCCC CAGGGTAGCT TTTATCCGTT GAGCGACGGC AATCCCACTT 
TCATACCGCC GGATCACTAA GCCCTACTTT CGTACCTGCT CGACTTGTCT 
GTCTCGCAGT CAGGCTACCT TATGCCTTTG CACTCGATGC GCGATTTCCG 


>NC_017304.1:3543994:3544493
CAGCTTTTCG CAGCTTACCA CGTCCTTCAT CGCCTTCTGG TGCCGAGGCA 
TTCACCCTAT GCTCTTAGTA GCTTGACCTC AGGTCCTTTC CTTTGGTCCT 
CCTTAAAGTG ATGTCTTTTC ACCATCTTAA TGAGATCCTA AGAGTCACTT 
GCATCCCGGT CACTTCTTTA AGCTTCCGGT CATGCCTGTT ACCCTTTTCT 
CATCTTGCTT TACAGCATTA TATATTTTTC AAGGTGCAAT CTTTTTCGGA 
ACACAGGCTA TCGCCTGTAT CCCGAACTGG TGGAGATGAG GAGAATCGAA 
CTCCTGACCC CCTGCTTGCA AGGCAGGTGC TCTCCCAGCT GAGCTACACC 
CCCACGCCTT TCAAAGCCGA CATAGGCTTT GAAAACTAAA CAGTGTAAGA 
GATTGAACCC GACCGACCTG GAATATATGA TACCCACCGT AGTATCATTA 
TACTCCTTAG AAAGGAGGTG ATCCAGCCGC ACCTTCCGAT ACGGCTACCT 


>NC_017304.1:3546482:3546981
ATAAATTGCA CTGTTTTCAA AAAAACTTTT ATTTTTGGCA AAAGTGCCGT 
AAACTATGTA TTGTAAAACT ATATGAACCA TATGAAGCAT CCGTTTTAAT 
ATATTCATTA TTTACGGGGA GTTGTTAACA TGGAAAACCT GACAAACAAA 
GCAAATAATA AAATGACAGG CAGTTCTCAC TTTCTTGCCT TTTTATTCAG 
AATGAAATAC ATAAACCGGT GGAGCCTCAT GAGAAACACC GAAGTGGAGA 
ACATTGCCGA ACACAGCCTC CAGGTGGCAA TGATTGCCCA CTTGCTGGCC 
ACAATTAAAA ACAAATATTA CGGCGGCAAT ATAGATCCAA ATTATACTGC 
CGTTCTTGCA ATTTATCACG ATTCCAGCGA AATAATCACC GGAGACATGC 
CCACACCTGT CAAATATTTT AATCCGGAGC TTAAAGAAGC TTATAAAAAC 
GTGGAATACA TTGCAAACCA GAAAATCGTG TCTATGCTTC CCGAAGATTT 


>NC_017304.1:354920:355419
CTTCGAAGGT GAACCCGTTT CGGCTGGGAC GAAGATGGGT AAAATATTTA 
TTGTAAAGGA ATCTGATATC AAGATAAACG AGGGCTTGAT AGATGAATCC 
GAAGTGGAAG ACCAGATAAC AAACCTTGAA GTGGCGATAT GCAGAACCTT 
TATAGAAATT TATGATTTAA ATGACGGTTT TAAAGGAATA CTCAGTGAAG 
AGGAGAACCG GATTTTTGAG TTTTATAAAG AAATACTTGA TGACCAAACG 
TTCTTTGAGG AAATTAAAAG TTTGATAAAA AATGAAAGAT ACAGTGCCGA 
AAAAGCAATA TACACATGTA TAAACAAGTA TATAGATGAG ATATCCAAAA 
GCAATAATGA ATATATAAAG CAGCGGATTT TTGACCTTAA CGACATTGCC 
AAAAGACTTG TCAGGAACAT TTCTGTCAGC GTGGCCGACG AAAATGGCTT 
GAAAATCAAT GAAATAAACA GCGAACAGAT TATGGTGCTC AAAGAACTTA 


>NC_017304.1:3550061:3550560
TTGTCTGAAA GCATGATCAC AGCAAAATTC GTAGATCTTG AAAACCCGGT 
TGAAAATGCG GATAATTATC TTGAGATTGG CTTTGACAGC AATGCAGGTA 
TTTTGGGACC GGGCTCCGAT ACCGGCGAAA TTCAATTCAG AATCGTAAAA 
GGAGATTATG AGTCTTATGA TCAATCCAAT GATTATTCCT GCATGGCTAC 
TGCAAAAGAC TTTACCGCAA ATCCGAACAT TACGGCGTAT GTAAATTCTG 
TTTTAGTGTA CGGCAACCCG CCGGTAGATG AAGAGGAGGA AATTGAAATA 
GTGTACGGAG ATTTGAACGG AGACGGAAGA GTAAATTCTA CAGATTTGCT 
TCTGATGAAA AAACGTATTA TCAGGGAAAT TGACAAGTTC AACGTTCCCG 
ACGAAAATGC AGACTTAAAT CTGGACGGAA AAATAAACTC TTCCGATTAT 
ACGATACTTA AAAGATATGT TTTAAAGTCA ATAGAAAAAC TGCCCGTAAA 


>NC_017304.1:3554087:3554586
TATCATCCAC ATCAACAATA ATACAGGGTA CAGTGGTAAG TCCCGCCATG 
GCGGCAGCTC TAAGTCTTCT TTCCCCTGCT ACAAGCTCAT ACATGTTGGC 
CGATATTTTT CTTACACTAA TAGGTTGAAT TACTCCGTAT TGTTTAACTG 
ACTCACATAA TTCTTCCAAA GCCAGTTTGT TGAATTGTTT TCTCGGTTGA 
TACGGATTTG GTCTTATGTT TTCGATATTC ACGTAAATAA TGTTCTTTTG 
TTCTTCTTCC TTCTTTTGTT TTGCAAGTTG CAATCTGTTT TCTAACATTG 
GGCACCATCC TTTGTAAATT AGTTTTGTTT TTATCATTAG TTAAACTTGA 
ATTAACTAAA CTTGAATTGC TGCCATTAAA AGTTAATTAA TTTACAAAGG 
AAATATTCGC CCGTCTTTTC ATAATTCCTT TTTTTTTAAA AAAGAATCGT 
TCGTCCAAAT ACGCTATATT ACTGCATTTT GAGACTTATG TCAATGTTAT 


>NC_017304.1:3556868:3557367
AGATTTTCCT GCTTTTCAAG GGTGTTTTTC ATCTCAATCT GATAGCTTCT 
TCTGTCCACC TGGGCCCGCA ATGAATAAAC TGCAGGTCCT TTTGCAGAAT 
TTAATATTTT TGACTGGATA AAAGTTTTGT CGGCGTTTTT TCCCATTTCG 
CCGCCCAAGG CATCTATTTC CCTCACAAGA TGGCCTTTTG CAGTACCTCC 
TATGTTCGGA TTGCAAGGCA TGTTGGCAAT GCTGTCCAAA TTTATGGCAA 
ACACGACTGT TTTAACACCC AGCCTTGCAG CGGCAAGAGC CGCCTCACAA 
CCGGCATGTC CCGCTCCGAC AACCGCAACA TCATATTCTC CGGCTAAAAA 
TTCCATATTC TATCCCTTCC AATTCTTTTA TTTTCCCAAG CAAAACTTAC 
TGAAAATTTC ATGCATTACA TCTTCGCTTA CCGATTCACC TGTTATCTGC 
CCCAGGTAAT CGGCGGCATC GGTAATATCT ATGCTCACAA GATCAAGAGG 


>NC_017304.1:3558720:3559219
GGTTCAAGAT GAATTTTTCT TGAACCATTT GCGTACTCCA AACTGCCTAT 
GCATATAATA TTTTTTCTTT TTTATTGCTC ATTTTATCAT TCTTTTGTTT 
TTCCGTCTTA TTTTTTAGTA CTATTTTAAC GCTATAATAA CTTTTCTGTT 
GGGCTCCTCA CCTACACTGT ATGTTTCCAC ATATTTATGG TTCTGCAGGC 
ACGAATGTAT AACCCTTCTT TCATACGGAT TCATCGGTTC AAGAGTAATG 
TTCTTTTTGT ATTTGATTAC CCTGTCGGCC AATCGGTTGG CAAGCCTTAT 
CAGGGTTTCC TCTCTCTTTT TCCTGTAGTT TTCAACATCA ATAACAATCC 
TCTTGTAACC TTCCTTGCTC CTGTTAACAA CGAGACTGGT CAAATACTGC 
AGTGCGTCCA GCGTTTCCCC TCTTCTTCCG ATTATTATTC CAATATCGTC 
TCCTTCTATT TTAAGGGAAA TAGTGTCTTC ACTTTCTTCA ACCAAAATAT 


>NC_017304.1:358088:358587
GGCGCAGGAT TTGGAACGCT TCCGGATGTT TTGCTTGTGG ACGGGGGAAC 
CGGGCATGTG AATGCTGTGC GCAGCGTGTT GGAGGAACTT GATTTTAACA 
TTCCCGTATA TGGAATGGTA AAGGACGATA ACCACAGAAC GAGAGGACTG 
GTCACGGGAG AACGTGAATT TGATTTGTCA AAGGACATTG TGCTGCTAAG 
GTTTGTGACG GCCATTCAGG ACGAAGCCCA CAGATTTGCT TTGGAATATA 
ACAGAAAGCT CAGAGCAAAA AGGTACAGCG GCTCTGTGCT TGACAATATA 
GAAGGAGTGG GACCAAAGCG CAAAAAAGAA TTGATCAGGC ATTTTGGTTC 
GGTTAAAGCC ATAAAAGAGG CTGAGCCGGG CGAAATTGCG AAAGTTAAAG 
GAATCAGCAG GGATTTGGCA CAAAAAATAT ATGATTATTT CAGACAACAG 
GAGTAAGGGT AGATGGCAGT ATTTGCAATT TCCGACCTGC ATTTGGCATA 


>NC_017304.1:360607:361106
TTAATGAAGA GGCAGAAAAA ATTGCCAAGA GTTATAATAT GGAACATGAA 
GATTTTAAGA AACATTTGAG AGATGACGAT ATAGAATATA TCAAGGCAAC 
AATATTATTC AAAAAAGCAG TTGACTTTTT AGTTCAAAAT GCAAAAATAT 
TATAAAGACA GTTTATTTTA CTGCCAATGT GGCAAAACAT ATATAAGACT 
TGAAATTGAC AGGGAGGCGT TATTATGAGT TTGGTACCGA TAGTAGTAGA 
ACAGACAAAC CGTGGTGAAC GCTCATACGA TATTTATTCA AGGCTTTTAA 
AAGACAGAAT AATAGTTTTA AGCGATGAAA TAAACGATGT AACAGCAAGC 
CTTGTTGTTG CCCAGATGTT GTTTTTGGAA GCGGAAGATC CAGACAAGGA 
TATACAGTTG TATATAAATA GTCCTGGTGG TTCTGTAACC GCAGGATTTG 
CCATATATGA TACCATGCAG TATGTTAAAC CGGATGTCTC TACCATCTGT 


>NC_017304.1:363786:364285
AAACGCCGCG CAAAAGGGCG GATTTGCCAT GGAGGAAGGA TGTGCCGAAC 
TGGTGGCAAA GTACGCCCAG AATGGAAGAG AAGCCGTACA TATAGTCCAG 
ATTGCAGGCG GAGTGGCAAT TGTAGAGGGC AGGAGGCTCA TAGAAAGGAA 
AGATATTGAA TGGGTTATAG AATTTGGCCA TTACAGTCCG CGTATTGACA 
AAAAAGTGAC AAAAGGCGAG CAGGTTGGAT GTATAAACGG GCTTGCGGTG 
TTTGGCAACT CAACCGGTAC GGTAATTGAG ATAGAAGCCT GTGCCACAAG 
AACTGTCAGC GGAGAGGGTA CCATCAAAAT ATCCGGAATA GTCGAAGAAG 
AGGAAATGGA CGGCAGAGGG CACAGACTCA GAAGAACAAG TTCGGCAAGG 
GCTTCGGTTG ATAATGTCCT CACGGTTTTG AAGAGGTTTT TGGGTGTTAA 
TTATGAGGAT TATGACATTC ATCTGAATTT TCCGGGCGGT GTGCCTGTAG 


>NC_017304.1:367374:367873
ACAGTAAATG AATAATAAGA TGGGAGGGAA TTTAAAACAG AACAACTGAA 
GGTTAAATTT TCATATAGAT ATTAGAAAAG CAGCAATAGG ATTATGGAAA 
ATAAAGATTT CAGCAAACTT CCTTTTTTAC TCTTTTAACA AACTTGGAGC 
AGACCTTTTT GTTTTTGCCG TCATATTTGC GCACCGTAAA CAGCTCGCAT 
ATGCCAAAAG CTCTATCTTC CACATTGGAA GTATCGAAAA TAATAAAGTG 
TTCGCAGTCT ATGCAGGTAT GTATTTTTCG CTTTATAGAG CTGAAAGAGG 
GCATAAATCT ATGTTTGGAA CAGACGTAAT CCGATGATAC TATTCCCTTT 
TCAATGCATA ATATATCATT GTTTATATTT ATTGCGGTCC CTTTAAGACA 
ATTGCTGCAT GTTCTTTTTA CTTTTTTCTT CAAAGTTTAC TCCTCCCAAA 
AAAATGTTAA CTGAAATCTA CTGTTAATTT TACAAACCGG CTTTAAGCTA 


>NC_017304.1:368982:369481
CCTAAAATTA TTGAAAACCT TAATCGTATG GGATTTGACA TTACTATTGA 
CGAGGTTGTG GCCGAGGCTC AGGGAAGAGT GGTGGCAAGG CCGCACATAG 
CAAGCGTAAT GGTCAAGAAA GGCTATGTGG AAAGTGTCGC GGAAGCTTTT 
GAAAAGTACC TTGCCAACGG TAAGCCTGCC TATGTGAAAA GGGAGACACT 
GACTCCGGAA GAAGGCATAA AGGTGATAAG GGATGCGGGA GGAATTCCTG 
TTCTGGCCCA TCCCATTTAT CTGGGGCTTA CCCTGGAAGA GCTTGACGAA 
CTTGTTGCCC GGCTGGTTGC GGCAGGTTTA AAAGGAATTG AGGCATATTA 
CGTGGATAAC ACTATTTTCG ATACCATAAA TCTTTTAAAG CTGGCTGCAA 
AGTATGATAT TGTTGTCACG GGAGGAAGCG ATTTTCATGG CAGGTTTAAG 
CCCGATATCA GCATAGGAAA GGGCAGGGGA AATTTGAAAG TGCCCTATGA 


>NC_017304.1:373886:374385
GTAACATTTC CGCCAACAGC AATGCTGAGC AGTCGAAAGA AATTGTTGTA 
TATATAACAA AAACTGGAGA GAAATACCAT ACAGGCGGTT GCAGTTATCT 
GAGGAAAAGC AGTATCCCTG TAAAGTTGTC CGATGCAAAA AACAGAGGAT 
ATACACCTTG CAGCAGGTGT AATCCGCCAA GATAGGAGGA TAATTATGAG 
ATTAATTGTG GATAGATTTG AAGGCGATTT TGCCGTATGT GAAAATGAGA 
ACAAAGAAAT GATCAATGTT TGCAGGTCAG AACTTCCGGC AGATGTAAAA 
GAGGGAGATG TTCTGCTGAA AATGAATGAC AAATATGTAA TTGACACTGC 
GGCAACAGAG GAAAGAAAGA AAAAAATATC AAGAATGATG GATGAGCTTT 
GGGAATAATT TTAGAGCGCA AATATTTTGA CAGGAGATTA TTTTTTTCAT 
ATCATAAATT TATAAAGTTG TTGGTAAAAA ATTAAAACGG TGAGATAAAG 


>NC_017304.1:37544:38043
TATGCACAAA GGCATATAAA CCATCAGGAG GCGGCAATAA TAAAGGCGAT 
AAAAAATATG AAGGGAGGTG GAGGGGAATA ACCTCTCCAC TTTAAATTAT 
TTCATAGCCC ATTTGGGCAA TATGTTTTTT TATTTCTTGC GGGCTTATTT 
CTGAAGGGTT GTATTCGACT TTTATCTGCT GGCTTTTTAA GTCGGAATAC 
ACATTTGTTA TACCCTTTAG TTCTCTTACG TTTTCTTCGA TTTTGCTCGA 
ACAGGCGCTG CATGAAACTG AAGGAACGTT AAAAGTTGCT ATTTCCATAA 
GTTACCTCCT TAAAGGACTT GTTATACTTT ATAGCATTTC AAAAGAAGAA 
ATATTTATTC TAAAATTGAT ATACATTCTT TTGAAAAAGT TTTGGGTATG 
TCAGGTTCGT TTACATAAAA GTACACATAA ATGTGCTTTG CAAAGCAGAA 
ACAGGAAAAC AGCAAAAAAG CCGCCGCTTA CAAGCAAAAT AAAAAGGAGG 


>NC_017304.1:376158:376657
TTAATGGGGT GTTTTGTCCT TTTTCGCCTA ATTTTTTTAT TTTGTGAGGT 
CTAGCCCGTC CGGCAATGAG GACGAGCCCT TAAGGGCGGT GGGGGTGAAT 
GCTTTTAAAT ATACTTCTCC AACCTGACTG GATACTGAAT CATCAGTTGA 
CTTAGTACCT TATCCCAATT CTTATACCTT TGTGTCCACT TCTTTACTAC 
ATTCATTGAC GCTAAATAAA GCATCTTTTC CAGTGAACTG TCATTCGGAA 
ACATTGTTTT TGTTTTCGAT ACTTTTCGAA ACTGTCGATG TAGTCCTTCA 
ATGATATTTG TAGTGTAAAT TATTCTTCTT ATTTCCCCTG GAAATTTATA 
GAATGGACTT ATCACATCCC AGTTGTCACA ATGGGTGTTT TTTTGTGCTT 
ACATAAAAAT TGACAAAAGT TTCAACGGAA AATATGGAGG GGGCTGTTTT 
GAAAAAACTT AGAATATATG ATAATATGAT AATTACGTAC ATATAGATAT 


>NC_017304.1:377759:378258
GAACATCATT TCACTGGCAG GTATTCGCGG AGCCGCTGCT ATTGCCTTCG 
CAATCATGGC TGTAAACAGT CCGGCGGTTT TATCTGTTGA TGTTTATCAT 
ATTGTGTTTG GTATATGTGT GCTTTCATCC TTGATTCAAG GCAGTTTAAT 
GCCGTTTGCG GCAAAACGGT TGGATATGCT GGACCCCGGG GATACGGTTT 
TAAAGACTTT CAACTATTAT CAGGACAAAT CGGAAATTGG CTTTTTGGAA 
ACAAGAATCG GTCCGAACAG CAGCTTGATT GGTAAAAAGG TGAAGGATTT 
AAATCTCACA TTCGATTTTA TAGTTGCCAA GATCGAGCGT AACGGCAAAA 
CTATTGTTCC CAGGGGACAT GTTACTATAA AAGAAAATGA TTTGATAGTC 
ATAGGTGGAG CGGTGCATTT TGATAAAACC GGCCATGAGC TTACGGAGTT 
TACTATTTCA AAAGGTCACA AATGGCAAAA CAAATACATC AAGGATTTGG 


>NC_017304.1:378617:379116
AGGTGGTTCG CGCGCAAGAG GCATCTATAC GGAGGATTCG GATATAGATA 
TCCGGTAAAT TGCTTCTGAA ATTGAGGATT TATAATATAA CAGATGTGAG 
TCTTAACTTG CTGGATATTG ACCCATCGAC TATATTTGTG CACAGATTGT 
CGTATGAGAA AACACATTCT TTGATAATAT CGATAATGAA ACGAGGTCGT 
TTGATGGATT CTCTAAGCAG AATGAATAAA GCATTGGAAT ATATTGAAGA 
ACACCTGACT GACGATATTG ATTATTGCGA AGTATCAAAG ATTGCACAGT 
GCTCGGAATA TCATTTTAAA AGGATGTTTT CTTTTTTATC CGGGATTGGT 
TTGTCTGAAT ATATTCGAAG AAGAAGGCTA ACGCTGGCTG CCTTGGATTT 
AAAAAATGCA AATTTGAGAA TAATCGATGT CGCCGTCAAA TACGGTTATG 
ACTCGGCAGA TTCATTTTCC CGTGCTTTTT ATTCTATGCA TGGTGTTCTT 


>NC_017304.1:380972:381471
CCTGAATACG CTGAAAAATG CCTTACCGTT GCCAAGGCAC TGTATGATTT 
TGCAGTTAAG TACAGAGGAT TGCATAAAGG CGACGGTTAC TACACCTCGG 
ATTATGACGA AGATGAATTG GCATGGGCTG CTGTCTGGCT TTATGAGTGC 
ACCGGAGACA TGAAATACAT AAATGACATA GTAGCTGTTG ATGAAACCGG 
CAATTATGTG GGATATATGA AAAGGATAAT ACCCGACACC TTTAAACAGA 
ACGTTTGGTA TAATTCATGG GTTCACTGTT GGGATGCCGT ATGGGGAGGA 
ACTTTCATAA AACTGAACGA GCTGTTCCCT GAAAATGAAT TGTTTGACTT 
TATTGCAAGA TGGAATGTTG AGTATTTGTC AGGCGGAAAA TGCCCACACG 
AGGATCCTAA TGATCATAAT TATTGTAAAC CATCTCCTGC CGGCTACACA 
ATGATAAACG GCTGGGGTTC TGCGCGTTAC AATGCCGCTG CGCAATTATG 


>NC_017304.1:38188:38687
GTTAATTTTT TCGGCAGGAT AAAGGGAAAA TTTTTGATTG ACATGGAAAG 
GGACTTGGCT TTTGCGTTGG CAAAAAACAT AAAGGGAGAG GATTTTGATC 
CTGAAGACGA ACCTATGGTG TTGAAGCCTT TTCAGACACT GAGCAAAATT 
ATTGTGAATA AAGCCATAGA AGAACTGAAC AATTTATATT CTGCAAAAAT 
CGAGGCGGCA CCGCCCATAG TTTTAAAAGG GAAAGACGCT CTTATCACTG 
TTCCGAAGGT TGAACCTGTG TTTGTTGATT GTACCACCGC TTTCGGCAAA 
CTTAGAATCA ATGTTGCCAT AGAAGAAGAA AACCTGACTG GAGAATCATA 
TTCCAAGGTT TTTACTGACA AGTAGTGAAC TTTTTCAAAA AATATCGTAT 
AATTACTGTG TAAATTGCAA GGTATTATTT TTGTAGGAGG ATTAAGAGCA 
GAAGATGTGG TTTGACAGGT TTTTAAGCAT TTATAAAGCC GGAATATCCC 


>NC_017304.1:382311:382810
CCGTATATCT GAATGGTGTA AAAGTTTACG GTGAAGAACC GCCAAAGCTT 
TCTCCGACTC CGACTCCAAC AATTGATCCC AGCCAAACTC CGGATGCTAA 
TGCTTCAATC AGTGTATCAT ACAAGTGCGG AGTTAAGGAT GGTACGAAAA 
ATACTATAAG AGCTACAATA AATATTAAGA ATACCGGAAC CACTCCTGTG 
AATTTATCGG ATATCAAGGT TCGATACTGG TTTACAAGTG ACGGAAACGA 
ACAGAATAAC TTTGTGTGCG ATTATGCGGC TTTTGGAACG GACAAAGTAA 
AAGGTATTGT GAAAAAGATA GAAAACTCTG TCCCTGGTGC TGATACGTAT 
TGTGAAATCT CATTTACTGA GGATGCGGGT AGGCTTGCAC CCGGAGGAAG 
CACAGGAACA ATACCTTTCA GAATTGAGGG TGCGGCAGAG TATGACCAGA 
CAGATGATTA TTCCTATAAT TCTGAAATGT CAGATGATTT TGGGGATAAC 


>NC_017304.1:384701:385200
AAGAAAATGA AAGCGGTATT ACAGTTGATC TTAATATGTA TAATATTGTT 
ACATCGCCTC CGCAATACGA GTCCGATTTA TCCTGCAGAT ATTTTGTTGA 
TTTGTCGGAG TATGCAGGGG AAAATATTGA TATGTCAAAA TTTGTAACAA 
AAGTGTATTA CTCGCCTGCA GGTGCTACAA TATCCGAGCT TAAGCCTTAT 
GATAAAGAGA AGAATATTTA CTATGTGGAA ATAAGTTTCC CCAATCCGGT 
ATATGCAAGA ACTTATGTGC AGTTCTGTAT TTACTATTAT GAAAATAAAC 
TGTGGGATTC TTCGAATGAC TTTTCTTACC AGGGTATAGG GGATACTTAT 
AAAACTTTGG AGAATATTCC TATATACAAG AATGGCGTTC TGGTGGCAGG 
AAAAGAACCC TCCGGAGCAG GACCGGTTGA ACCTACACCT CCACCGAAGA 
ATTATGTATA CGGAGATGTA AACGGTGATG GTAAGGTAAA TTCAACGGAC 


>NC_017304.1:389808:390307
GGATATTTGT TGACCGCATT ATTCTGTTGT CTGACAATGA GATAAACGCA 
GTTTATACCT ATGATACCGG TCGTGATAAA CCCAAAACCT GCCAGGCTTT 
GGTTGAAAGA TATAAGAAGT GGATAAATCC TAATGTCTGG GTTCATGCGA 
TAGATATGCA GGGATATGGT ACACAGCAGT TTAAAGGCCA AAATGTAAAC 
ATTATTGCCG GCTGGAGTGA GAGAGTATTT GATTTTATAT CTTCCGTCGA 
ACAAGGTATC GATACTTTGA TTGGCAAAAT CAGCGGCTAC TATTTTAAGT 
AGGGGATGAT TTTATGACAG AGCGTATTGA CAAATGTTCT GTGCATTATG 
TTTTGATGCA GCCTGTAAAA TTGCTTGGAT ATCCTAAAGT CAAAGATAAA 
ATTGATGCGT TAAACTCGAT AAGACCTTAT GCAGATTTAA AGGATATTGA 
ATATATATAT CCTCTTGTTT TTGAAAAGGA TATAGAACTT GCTTCGACCG 


>NC_017304.1:39195:39694
AATATATAGA ATATCTTTTA AAAGATGAAA ATATAAAAAT AAATATTACC 
ATTGACGAAT TTGCCAAACT TTCGTCGGGG CTCAGCAAAA AGGCCATAAA 
GGACATAAAA CTGAAAGCTG AAGCCGAGGA CGTGCCGATA AGTTTTGAAT 
TCATAAAAGA GAAAAAATAT TCGGTACTGA AAAAAGAGTA TGGGGACGTC 
CTGGAGTTTA TATATCCTGA AATAAGCTTT GAAGACATCG GAGGCATGGA 
ACGGGCCAAG AACTATCTTC TCAAAAATAT TGTGGAGCCG ATAAAGAAAG 
GTGACTTAAG ACGGGTTCCG ATGGGAATAC TTTTATGTGG GCCGTCCGGT 
ACCGGGAAAA CTTTGCTTGT AAATGCTCTG GCAAAGTCAA GCGGATTTAA 
CTGTGTGAAG ATTGACATGT CCAGAATACT GGGACAATAC GTGGGAGAAA 
GCGAGAAGAA TTTCAAGAAA TGCCTTTTGG GCGCCCAGTC GCAGAACCCG 


>NC_017304.1:392935:393434
CAAAAAAAGT AATAGACTTG GGGTGCGGGG AAGGGAATCT TCTCTCATTA 
TTGTTAAAGG ATAAGAGTTT TGAACAAATT ACGGGTGTTG ATGTTTCGTA 
CAGTGTTCTT GAACGGGCCA AGGACAGGCT GAAAATTGAC AGACTGCCTG 
AAATGCAAAG GAAAAGAATC AGCTTGTTCC AAAGTTCATT GGTGTATAGA 
GATAAGAGGT TCTCAGGATA TGATGCGGCA ACTGTTATTG AGGTTATAGA 
ACACCTTGAC GAAAACAGGC TTCAAGCTTT TGAAAAGGTA TTGTTTGAGT 
TTACGAGGCC TCAGACAGTC ATTGTGTCTA CACCAAACAA GGAATACAAT 
TTCCATTACC AAAACCTCTT CGAAGGAAAT TTGCGCCACA GGGACCACCG 
TTTTGAGTGG ACCCGTAAAG AGTTTGAAAC GTGGGCAGTT AAGGTTGCCG 
AGAAATATGG ATATAGTGTA AGGTTTTTAC AAATAGGCGA AATCGATGAT 


>NC_017304.1:398403:398902
CGTCTCCCGG GCAACTCCTA TGTAATTTGC AATTCCCTCA CGGCTTAGGG 
GCAGTTCAAC AATGATTCCG TTTTGGCTTT CTTTACCGTA TTTCCTTGCG 
AATTCGAGAA GAACTGCACT GACTCTTTCC TCTGCATTTT TTGTTCCCAT 
ATTTTCTACT GCGTTTTCGA GCCGTTCCAA CCTGTTGCAC AGTTCTTCAA 
TGATTTTTAA ACCAATTTCG GGGTACTCTC GAAGCAGGTT TTTAAAGTCG 
TTCTTTTTAA TTGTGCAAAC ATGGGTTTCC TCCAATGCTT CAACGTTATA 
TTGGGCAGTT TGGTTTATTA AAAGGTTCTT TTCTCCGAAA AAATCGCCTT 
GGGAAAAGAT ATATAGAATC TGCTCTTTTC CTTCAAATGT ATTTCTAAAA 
GCTTTTACTT TTCCGCTGTT AATTATAATC AGCCTGTCTA AGTGTGAACC 
TTCAAGAACA ATCATTTCTC CCCGGGAGTA TCGCTTCCTT ATTATTAAGT 


>NC_017304.1:40199:40698
GACCTTTTAC CGGAAAGATA CAGGCATTAT CTTGATGACA GGACGAAATT 
TGACGGAGAT TTATAATATT GATTAAAATT TTATTGATTT ACAGTTTACA 
ACAAAGCATA TTTATTATAA ATTAAAAGAT GAACCATTTT ATTTACAAGG 
AGGATTAGGT ATGGGTTTTT TTAGCAGACT TGGAAGTTTA ATCCGGGGTT 
TCTTTGGAAT GTTTGTCGGC GGACTTGAGG AAAACAATCC GGAGTTGTTG 
TTCGAAGACA TTAAAAATCA GATAAACAAA GCACGTAAGG AAGCGGAACA 
GCAAATACTC GAAATCCAGA CAAATGCGGA AATGATAAAA ATTGAAATGA 
AGAACGCCGA GAAGAATCTT GCCGCAATAA GGGCAAGAAT TGAAGCTGCC 
CAGAGGCAGG GTGACAAGGA ACTTTTGATT GAGCTTCTCA TGCAGGAAGA 
GGAATACCAG GCTGCTTATG AGACATATAA GGAAACCCAC GATAATGCTT 


>NC_017304.1:409067:409566
AGAAATCTTT GCCAAATGTC CTGGCAAAAA GCAGGCATTA CCTTTCCAAA 
GAGGAAGAGG AGCAAGGGTA TGTACTGGCC TGCGAAACGC AAATAACCGG 
GGACATCAAG GTTGAACTTG GCGAAAACAA GCAAAATGGC ACTCTCAAAA 
TATTAAGCAG GGGTCACAGT TTTGATATAG ATTTGAAGCC TTTTATAAGA 
AAGGAATACT TCGTCCACGA AGACGTTACA AAAGTGTTTG CCGGAAAAGA 
ACAATTGGGA ATTGAAGCAG GAGATACAAC AAAAGAAAAC TATGGAGCCG 
TCGTTGACAT AGGAACTACA ACCTTGGTGG CCTCCATTGT AAATTTAAAC 
AACGGGGACG AAATAGGTAC TTCTTCGGCA TTAAATCCTC AGGCCGTCCA 
TGCCCAGGAT GTGTTGTCGA GAATCAAGTT TTCATCCGAT GCCGATGGGC 
TTAAAGTTAT GCATAGTGAA CTGACAGACA AAATTAACAG CATGATCGGT 


>NC_017304.1:417414:417913
TTGCAAGGGG TGCGGCATAT GTGCCAGGGT TTGCCCCAAA AAAGCAATAA 
AAATGGTAAG AGAGGAGAAA AACCATGGGA GATAAAGCGT TTCTTTCGGG 
AAATGAAGCA GTGGCGGAAG GAGTGCGGCT TGCAAGTCCC CATGTGATTG 
CCGCTTATCC GATTACTCCC CAGACGGTTG TGGTGGAGCG GTTGGCGGAA 
ATGGTGGAGG ACGGAAGGCT TAAAGCGGAA TTCCTTCATG TGGAGTCCGA 
ACATTCGGCC CTGTCTGCAT GCATGGGAGC CGCCAGTATT GGGGCAAGAA 
CTTTTACGGC AACTTCATCC CAGGGGCTTT TGTATATGGC TGAATGCCTT 
CATTATGCCA GCGGAGGGAG ATTCCCCATT GTAATGATGA ATGCCAACCG 
TTCCCTTGCG CTACCGTGGA GTATATACGG CGATCACAGG GATTCCTTGT 
CGCAGCTGGA CTGCGGCTGG ATACAGATAT ATGTGGAGGA CGCCCAGGAA 


>NC_017304.1:420570:421069
ACAAGGGAAG AACTTGAAAA CACCATTGCA AATATCGAAA ACGGGAAGTT 
TGGATTTGCC TTTTCCAGCG GCATGGCGGC AGTATCCACC ATACTGTCTC 
TTTTTTCACC TAAAGACCAT ATCATTGTTT CCGATGACCT TTATGGTGGT 
ACTTACAGAC TGTTTGAGGA AATATACAAA AAATACGGTT TGGAATTTTC 
CTATGTCAAC ACAAGCAGGA TTCAGGACAT AGAAGAAGCT GTGAAAGAGA 
ACACAAAAGC GTTTTTTATT GAGACCCCCA CAAACCCGAT GATGAAGGTG 
GCCGATTTAA AGACGATATC GCGGTTTGCA AAAGACAGGA AAATACTTTT 
GATTGTGGAC AATACTTTTC TTACACCGTA TTTTCAGAGG CCCTTGGAGC 
TGGGGGCGGA TATTGTGGTT CACAGCGGAA CGAAATATCT CGGGGGACAT 
AACGATACTT TGGCGGGTCT TGTTGTAGTT AATGATGAAG AGCTTGCCGA 


>NC_017304.1:429502:430001
TTGTGGTTCG GGAGTATTAT CTTCCGCCGA ACCGCATTGA ATAAGTTTGC 
CATTCTCATA TAATCTCCAA CGGGTTCCGT TATTATTGTC GGCTAAAAGT 
ATAATTTTAC AGCTGATTAC ACCATTGTCT TCCACTATTC CCAGTATAGG 
CTTTCCCGGT GCCCCGGTTG CTTCGCCAAA TGCCGGCGTT GCTGTGTTTG 
CAAAAACAGA GATTAGAAGC AGACAGCTTG CCACAACAGC TAAAATCTTG 
TTCTTTTTCA TTTTAACTCC TCCTTTTTAT TAATTGGTGT GTTGTTTGTA 
AGAACGCTTA GTCGTAAGTT TTATGTAACC TAAAACTGTT TAATCAATAA 
AATTATAACA TATTACTTCA AAAGTGGGGA CAAAAAAGAA CAAAAAAATT 
GAAATTTTGA TGAAAAATAC AAGATATGAA TTAAGTGGGC CGAATAAAAA 
CTGGACAGAG AAGAAGAAAA CGTGATATAA TTAAATTAGA ATGAACGCGC 


>NC_017304.1:435169:435668
CAAGAATAGA AAAAGGCGGA ACATCGAGGG GAGCCATAAG ATTGGTTCAG 
CCGGGAATTA ACATTGAAAA CGGCAAAACA TACAAGGTTA GCTTCGAAGC 
CAGTGCGGCA AATACAAGAA CTATTGAGGT GGAAATTGCA AGCAATCTTC 
ACAACAGCAG CATTTTTGCG ACAACTTTTG AAATAAGCAA AGAGAGCAAG 
ATATACGAAT TTGAGTTTAC AATGGACAAA GATTCGGACA AGAACGGAGA 
ACTTAGGTTC AATCTGGGCG GAAGCAACGT GAACGTCTAT ATTGATAATG 
TCGTTATGAA AAGAGTAAGT ACCGATGAAA TTGAAGGAAA CCTGATTTTA 
AACGGCGTAT TTAACGGCCT GGCAGGCTGG GGATATGGAG CGTATGAACC 
TGGAACGGCA GATTTTGAAA GTCATGAGGA ACAATTTAGG GCAATTATTA 
GCTCTGTCGG TAATGAAGGT TGGAATGTAC AGTTGTATCA GGATAATGTT 


>NC_017304.1:43660:44159
ATTAAGGAAA TAGACAGGCC GATAATAAAT ACCACTTTCT ATATACAGGA 
CGGATATATA AAAGAGGTAT AGTATATTTA ATTTAATGTA TCATTTTTGC 
AGAAACTTTG ATATGATATT CTTGTGATAA ACAAGGCTGC ATGAAGTTTT 
GGGGTGGAAA ACGGAACATG AATTCATTAA AGTTTCTGCA TTTTTCGGAT 
ATTCATCTTG ACGCACCTTT CAGCTCTTTG GGCTCAAAAT TTGCGGCTGA 
ACAAAGAAGA CGGGACCTTC TTGAAGTGTT TGGCCGGATA ATTGACCTTG 
CGAAAAAGGA AGCTGTGGAC ATCATACTGA TAAGCGGAGA TCTTTACGAA 
CATGAGTATG TAAGAAAGTC TACAATTCAT TACATAAATA AAAAATTCAG 
CGAGATTCCC GAAACAAAAG TGTTTATTGT TCCGGGAAAC CATGATCCGT 
GTATTTCCAA TTCCTATTAC CAAAACTTTG AGTGGAGCAA AAATGTCTGT 


>NC_017304.1:438896:439395
ACAAAATGAC AACATCAGGT AAAATTAATT GTAATGTGAA GAAAAATATA 
GTAAGATAAA TATAAAGGGA GAAAACGTCT TGCTTCTATA TTTATTCTAC 
ACAGTTCTGT ATGTTGCATT GTCTGTTTTT CTTGCCACGG TTATATCGTG 
TCACATTACA GTAATGTTAC AACACTGCAT AAAGGAATAA TGAAACTGAA 
TTAAAATTTT CATTTATATA AATTTATGCA GGGAGGAATC TCTATGGAGA 
ACAAAACTTC GATAAAAGTT TTCCTGGCAT TGATGCTTGC GGTTCTTATG 
CCGGTGGTTT CATGCATCAA TGTGTCAAAT GCAGTGCTTT CTGACGGGGA 
TAAGTATGAG TTTGAAGACG GTATCCATAA AGGTGCCCAG ATTTATACCG 
ACTATGTCGG CCAAAATGAA TACGGCGAGG TATTCGACCT TACCGGAAGC 
ACATGCAGCT TTATTGCACA AAAGGGTACA AGCACTTCGG TGAATGTTGA 


>NC_017304.1:441219:441718
ATTAAGTTAG TTTAAAATAA ATATTAACAT AAAAATCAAT ATTTAAGAAA 
AGGAAGGGAT ATGATGAGAA AAAATCTTTT TGCAAAAAGA GCGGTGGCTT 
TCCTGCTCGG TATTGTGATT ACGGCTGCAG GGATTGTCTC TTTCAACACC 
GTAAGCACCA GTGCCGCCGG AGAATACAAT TATGCAAAGG CGCTGCAGTA 
TTCCATGTTC TTCTATGATG CGAACATGTG CGGTACAGGT GTTGACGAGA 
ACAGCCTTTT GTCATGGAGA GGAGACTGCC ACGTATATGA TGCAAGACTT 
CCTCTGGATT CCCAGAACAC CAACATGTCC GATGGTTTTA TAAGCAGCAA 
CAGAAGTGTG CTTGACCCTG ACGGAGACGG CAAAGTTGAC GTGTCAGGCG 
GTTTTCATGA CGCCGGCGAC CATGTGAAGT TTGGTTTGCC TGAGGCTTAT 
GCCGCTTCAA CAGTGGGTTG GGGTTACTAT GAATTTAAAG ACCAGTTCCG 


>NC_017304.1:443802:444301
GCGGGGTGTT GAAAAATGGA GGGCTTGAGC TTGATACTGA GGCGAAAGAG 
TTGAGAGTGG ACGGTGAATT GGTGAAACTG ACGGCGACGG AATACGGTAT 
TGTGCTGTTC CTTATGAAAA ATGCGGGCAA GGTGTTTTCA ATTGACCAGA 
TATATGAAAA CGTATGGAAA GAACCGGCAT ATTCGTCGGA AAACACAGTT 
GCGGTGCATA TTCGGCGCAT AAGGGAGAAA ATAGAAATCA ATCCCAAAGA 
ACCAAAATAC TTAAAGGTGG TGTGGGGCAT TGGATACAAA ATGGAAAAAT 
ATTAAGTATT CGAACATTAC AAAAGTGATT GTGATTTTTC TGGCATGGCT 
GAGTTTTGTG TGTGCTTCTG AAAGCGTTTT TTTCGTGGTG ACAAACGGAA 
ACACTGTTGA ATATGCCAGC TATTACGATT ATCCTGAATT TATATCCGGT 
TTTTATACTT GTCTTGAGAG CGTTGCAGAT TATTATATTT GGGTAAAAGA 


>NC_017304.1:446333:446832
GTCTTCTCCG ATCAGCAAGC GGTACATGGT TTTGAAAAAC AGGAGCTGAT 
TTTTCTTGTT TTCTTTCATG TCTGCCGTTT CCTTTTTGGG AATTGCATAG 
AGCCGTGTGG TCAATTCCTC GGCATTCATC TTGATTTTTA TCAGCTCGCA 
AAAGTCTTTG ACCCAGCCCT TTACTTCATC GTCCAAAGTT TCGAAATATT 
CAAAATCCGG TGCCGTATTT AATTTCATCA GCATGTTCGG TGCATATTTG 
TTCAGCCAGT AATCTACTTT TTCAAGCCTT TCCCTGAGTT CTTCCGCTTT 
AAAGCTCATG CCGATTTTTG TGAACATTTC TTCTATCATG TCAATTTTTC 
CGTTGGAAAT TGAGTATAAA GTTATAAGAA TGTTAAAAGG CGGATTGGGT 
TTTCTGGGAA CTCCGTCCAA TACAACATCC ATTGTGCTTT TAGTGATTTC 
ATCCAGATTT TCGGGGTTAT TGTAATAGTT TTCACAAAAT CTGTCAAATT 


>NC_017304.1:449789:450288
CCGGAAATGT TGGAGGCTTT AATTCGCGAA GTGGAAGAAC AGCTACAACT 
TCTCAAAAAA GACATTGCAA AATTGGAACA AAACTATAAG GCAACACAGA 
AAGCCGAAGA ATTACTCAGC ATCGCACACC CCTTAAAAGG TTCTTTTGCT 
GCTGTGGATT TTGAAAAAAT AAAAACTCTT ATTCATGAAA TGGAAAACAT 
TTTGGATAAA ATCCGCAGAG GTCTTGTTGA AATATCCGAA CCGATTATTG 
TTCTTCTTTT CGAGAGTTTG GATTATTTAA AGATGCTAAA GCAAGGTTTG 
GATTCTGATG CAAACAATAT TAAGGCAGAG AACGCTATCG ATATAGAAAT 
AACTTCTGTG ATAAGTAAAT TAAAGGAGAT ACTGTCTCAA AGCAAACCAA 
ACGATAATAA TTCGGATACG GCTGAAAATG CAGAAGTTGA GCAAAAGAAC 
CAAACGATAT TTATGCTTGA TGAAAAGCAG CAGGAACGGG TAAATCAGGC 


>NC_017304.1:453615:454114
AATTGAGCGA AAAAGTGAGA AGTGATGCTA TAGATGGCCA GAAAGCAGTG 
GCTGATACTT TAGTGGCTAT CAAGGACATA TCTGAAGTTA TTCATCGTGC 
GGAGGATGTT ATAAACGGCC TCGGGAAGAG CTCCGAAAAA ATAGGCAGTA 
TTATAGAGGT GATTGATGAT ATTGCCGAAC AGACAAATCT TCTTGCACTG 
AACGCGGCGA TTGAGGCTGC AAGAGCTGGT GAACACGGCA AGGGATTTGC 
AGTTGTTGCC GACGAGGTAA GAAAATTGGC CGAACGGACA GCCACAGCAA 
CAAAGGAAAT ATCCGAACTG ATTAAGGGCA TTCAGGGAGA GACAAGTCAG 
GCCATCAAGG CCATAGAAGT CGGCACCCAA AAGGTTGAAC ACGGTTCAAA 
GCTGAGTGAT GAGGCCGGAA AAGCTATTGA GAAAATAGTT GAGGGAATAG 
AGAATGTAAA CGTGGAAATC CGCCAGATAA CTGCCGCCAC CGAAGAGCAG 


>NC_017304.1:454281:454780
AGGCAAAACA GGGTCAAAAT ATCATAACTG CCGTGGAAAA TGTGACAAAT 
CAGGCAGCCC AAGTGACCCA GGCCACTAAA GAACAGACAA AAGGTGTTGA 
GGAAATAATA AAAGGTGTGG CCAATGCGAG AGAACAGGTA AGGCAGGTTA 
CTCTTGCAGT AAAAGAACAG GCAAAGCAAG GTCAAAATAT TGTCCAGTCC 
ATTGAAAACG TAACTCAGCA AACTGCCCAG GTTGCAGCTG CCGTAAAAGA 
ACAGACAGCC GGTGTCGAGG AAATAATAAA AGGTGTGGCC AATGCCCGTG 
AGCAAATAAG ACAGGTTACG GCAGCAATGA AAGAACAGGC CAAACAGAGC 
CAGAATATAG TGGTTGCCGT GGAAAATGTG ACCAAACAGG CTGCAGAGGT 
TACTCAGGCA ACCAAAGAGC AGGCAAAAGA CATTGAAGAC ATAATAAGAG 
GTATTGAAAA TGCAAGAGAA CAGATGCGTC AAGTCACTCT TGCCGTGAAA 


>NC_017304.1:454701:455200
AGGCAAAAGA CATTGAAGAC ATAATAAGAG GTATTGAAAA TGCAAGAGAA 
CAGATGCGTC AAGTCACTCT TGCCGTGAAA GAACAGGCAA ATCATGGCCA 
GAACATAGTG GTTGCTGTGG AAAATGTGAC AAAACAGGCG GCACAGGTAA 
CTGATGTAAC CAAAGAACAG GCAAAGGGCG TTGAGGATAT TGTAAAAGGC 
ATAGAGAACT CCAGGGAACA GGTAAGACAA ATTACGGAAG CAGTGAAAGA 
ACAGGCAAAA CAAGGTCAGA ATATCGTGGT CGCAGTAGAG AATGTAAACA 
GACAGGCAGC CCAGGTGGCC CAGGCAGCAA AAGAGCAGAC TCAGGGCGTT 
GAAGAAATCA TCAAGGGTGT GTTGAATGCA AGAGAACAAG TAAGGCAGAT 
TACTGCTGCG GTGAAGGAAC AGGCACAACA GGGACAAAAT ATTGTGACAG 
CCGTGGAAAA TGTTACCAAT CAGGTATCGC AGGTAACCCA GGCTGCCAAA 


>NC_017304.1:45488:45987
CGGGAGGCAG GGAGCTTGTG GACAAGCTTG CCAATATCAG AGAGACAGGC 
TCGGAGGAAG TTTCCCTTAA AAAGGCAAGG GAGGCTCTTA AAGATTCTCT 
TATAAACTAT GTCGGAACCG ACAGAAGCAC GACACGGCCC CTGGATATGG 
TGAACTTAAA GCTGGCCGAA CTTGAGGGAA AGAAAAAGGA ACTTTTTAAG 
GAAAAGGAAA AAATATTTGA GGCGGAAGAA AAGCTAAGAA AGCTTTCCGA 
ACAGAAGAAT CGTTATGAGA AAAAAAGAGA AGTTTTTAAC CTTGCAAGAA 
AGGTCATTGA ACTTAGGAAA AACGTTGAAG AAGTAAAGAA GAAGAAAAGG 
GAACTTGTCT TGATTATAAA AGAGGCGGAA AAATATGAGC AGGAAAGAGA 
AACTTTAAGT CAGCAGACGG AGCTTTGCAA CGGAGTTAAA AAACAGTATG 
AAGCCTATTC GAAATACGCA AAAGACGACC CGGGACTTAT CAATATTTTA 


>NC_017304.1:455172:455671
AGGTATCGCA GGTAACCCAG GCTGCCAAAG AGCAGGCTCA AGGTGTTGAA 
CAAATTATCA AAGGTGTAAT AAATGCCCGG GAGCAGGTAA AACAGATTAC 
CACTGCGGTA AAAGAAGAGG CTTTGCAGGG TCAGATTGTT ATTAGGGCTG 
TAGAAAATGT TACCAACCAG GCTGCCCAGG TTACACAGGC TGTAAAAGAA 
CAGGCAGCGG GAGTTGAGGA AATTATCAAG AGCGTTGCCG ATGCAAGAGA 
ACAGGTACGC CAGATTACCG CAGCTGTCAA GGAACAGGCA AAACAGGGAC 
AGGATATTAC CGCATCTGTT CAAAATGTCA GCGAACAGGC GGCTCTTGTG 
ACAAATGCAG TGAAAGAACA GACTCAAGGT ATTGAAGACA TAATAAGAGG 
TATTGAGAAT GCAAGAGAGC AGATGCGTCA GGTTACCACC ACAGTAAAAG 
AACAGGCAAA GCAGGGACAG AATATAGTTA CTGCGGTTGA AAACGTTGCA 


>NC_017304.1:455457:455956
AGGCAAAACA GGGACAGGAT ATTACCGCAT CTGTTCAAAA TGTCAGCGAA 
CAGGCGGCTC TTGTGACAAA TGCAGTGAAA GAACAGACTC AAGGTATTGA 
AGACATAATA AGAGGTATTG AGAATGCAAG AGAGCAGATG CGTCAGGTTA 
CCACCACAGT AAAAGAACAG GCAAAGCAGG GACAGAATAT AGTTACTGCG 
GTTGAAAACG TTGCAAACCA GGCTGCTCAA ATTACCAATG TGACAAAAGA 
ACAGGCGCAT GGCGTTGAGG ATATAATTAA AAGTGTTGCA AATGCCCGTG 
AACAGGTAAA ACAGATTTCA GCAGCCATGA AGGAACAGGC AGTAAATGCT 
GACAAGGTTA TTGGCAACGT TGAGGGCGTA ACCGTTCAGG CAAATGAAGT 
GGCCGATGCT GCCAAAGTTC AGGCAAATGA GGTAGAACAA CTGGCGAAAT 
ATACATCTGA AATAGATCGT GTTATTAACC TCAATATCAA GGATGTTGAG 


>NC_017304.1:457322:457821
GAGTTTTTGG ATAGGTTGAA AGCCATTGCT CAAAAAGCAA GAAAGTGTGG 
GAAGAAAGAA ATCAAACAGA AAACTGATTC TGAAAAAGTG TCCGAAATTC 
TTGACAATAT TTTGAGCAAG TCGGAAGATT TGATTAAGAC AAAAACAGGG 
GCAGCTGACT TGTTAATAAT AGGGTGCTCC ACCGGAGGTC CTTCTGCGTT 
GCAGTCCATC CTCCCGCGTT TTCCTAAGGA CACTCATGTG CCGATAGTTG 
TTCTGCAGCA TATGCCGCCG GGATTTACGA AACCGCTGGC CGAACGCTTT 
GACGCTATTT GCAATTTAAG GGTTAAAGAA GCGGAAGACG GAGACATTGT 
TGAGGCAGGT AATATTTATA TAGCTCCGGC AGGTTACCAG ACGTTCTTTG 
ATAAAAAGGC GAACGGTGTA ATAGCTTTGA GAGTAAAAGA CTGTCCGTCC 
GTTAAAACGC TTTATAAACC ATCTATTAAC GTAACCCTTG ATTCTGCAGC 


>NC_017304.1:458432:458931
CAGGAACTTG TAAAAGACGA GTCTTTGGAT GTCATATATG TAGCCACCAC 
ACACAACTTT CACTACGAAC ACGCTCTTCT TTGTCTCGAA AATAAAAAAG 
CCGTCCTGTG CGAAAAACCT TTCACCGTTA ATTCAAAACA GGCCGAAGAT 
TTAATTAAAG TTGCAAGGCG AAACAAAGTT TTCTTGATGG AAGCGATGTG 
GACAAGATTT TTGCCGTGCA TAGTCGAGCT GAACCGTTTG CTTTCTCAGA 
ACATAATAGG AGACATCGGA TTTTTGCGGG CTGACTTTGG AAACAGTACC 
AAAGGTCGGG ATGTGCCAAA ATACTACTTT GACCCCAATC TTGCCGGAGG 
TGCGCTGCTG GATTTGGGAG TGTATCCTGT TTCTTTTGCG AGACTTGTGT 
TTAAAAAATC TCCTGTTGGT ATAAAGACTT TTGGATATAT AGCCGATTCA 
AAAGTTGATG TGCATGCAGC CTATATGTTT GAGTTTGGAT TTGGAAAAGT 


>NC_017304.1:465497:465996
TCGTATTGCA TCTGTTATGG CACGTGACGA AGGTTGGCTT GCTGAACACA 
TGCTTATCCT TCGCATAACA GACCCTGAAG GAAACAAGAC ATATGTTACA 
GGTGCTTTCC CAAGCGCATG CGGAAAGACG AACCTGGCTA TGCTTATTCC 
TACAATTCCC GGATGGAAAG TTGAAACAAT CGGTGACGAT ATTGCATGGA 
TGAGATTTGG AAAAGACGGC CGTTTGTATG CTATCAACCC TGAAGCAGGA 
TTCTTTGGTG TTGCTCCGGG TACATCCATG GATTCAAATC CGAACGCAAT 
GCATACAATT AAGAAAAATA CTATATTTAC AAACGTTGCA TTGACTGATG 
ACGGCGATGT TTGGTGGGAA GGCATCGGAA CTGAACCGCC GGCTCATCTC 
ATAGACTGGC AGGGTAAAGA CTGGACTCCT GATTCCGGAA CTTTGGCAGC 
ACATCCCAAC GGACGTTTTA CAGCACCTGC AAGTCAGTGC CCTGTAATTG 


>NC_017304.1:466258:466757
AGACTGACCC AAGCAAGCTT CCCAAGATAT TCTATGTAAA CTGGTTCCGC 
AAGGACAGCA ACGGTAAATG GTTGTGGCCT GGATACGGTG AAAACAGCCG 
TGTTCTCAAG TGGATTGTTG AAAGAGTCAA CGGAAAAGGT AAAGCAGTAA 
AGACACCTAT AGGATATATG CCTACAGTTG ACGCTATCGA CACAACCGGC 
CTTGATGTAA GCAAAGAGGA TATGGAAGAA CTCTTGAGCG TTAACAAAGA 
ACAGTGGCTC CAGGAAGTTG AGTCAATAAA AGAACATTAT AAGTCATACG 
GAGAAAAACT GCCGAAAGAA TTGTGGGCAC AATTGGAGGC TCTTGAACAA 
CGTTTGAAAG AGTATAACGG TTAATATCCC AATGAGTGGA AAAAGGAGTC 
GTGATGTTTT GTCACGACTC CTTTTTATAA TTTTGCTTCT TATTTGGATT 
ATTTAAATTT TAAATATTTC CTGGCTTGGT GCAAACAGGG TTACGAATAT 


>NC_017304.1:469146:469645
CTTTTTTTGG ACAATCCCGA AGTGCTGAAT TATTACCAGA GAAAATTCAA 
ATATATTCTG GTGGATGAGT ATCAGGACAC CAACACAGCC CAGTATTCCC 
TTGTAAGCCT TTTGGCACAG GGGTACAGAA ATCTTTGTGT TGTTGGGGAC 
GACGACCAGT CCATCTATGG CTGGAGAGGC GCCAATATAA GAAATATTCT 
GGATTTTGAG AAGGAGTTTA AGGATGCAAA AGTAATAAAG CTTGAGCAGA 
ACTACCGTTC AACCCAGATT ATCCTTGATG CGGCAAACCA TGTTATCAAG 
AACAATGTGG GAAGAAAAGC CAAAAGGCTT TGGACAAACA ATAAAGGAGG 
AGACGGGATT AGATATCTCG AGTGCCTGAA TGAGCATGAA GAGGCGTATT 
TTGTGGCAAG TGAGATAAAG AGGCTCTGCA GGGAGCAGAA CCGCTCTTAC 
AAGGATTTTG CCGTACTTTA TCGTATAAAT GCCATGTCCC GTGTTATTGA 


>NC_017304.1:474031:474530
ATTGGGCTGT GCCACACCGG ACCTTCCTAT GAAGGGATCT GAGTCGCGCA 
GCAAACCCCA GCGGTAGGTT CCGTTAGGTC TTGCTTTTCC GCCGGTAAAG 
GCATAGCCGA CTTTTACACC CCAAGCGGGC AGTTCACTGG CACAGGTTAT 
TATTACCGAA TTTCCCGAGA TTTCAACCGA ATTTATTGTG ACTCTTGAAC 
CGTTGGCAGT AACCTCAAAC CCTTTGCCGT TTCTCCATTC GGTCAAGGTG 
TTCTGGTTTG GTGCCGGAAG CGTATTGTCC CAAACAAGGG GCGGTACCGG 
TACATGGAAG TCTACTATGA TGGTTCTGCC GTTTTTGGTG GCTTTTATAG 
GCTGAAGAGG TTTCCAGTCC TTACCGAGGA TAACCTTTTC ATAATATACC 
TGAGCGTACT TTTCACCCAA ATGTTGATAT CCGGCAGAAG TCAAATGGAC 
GTTATCTCCT CCGTAAGTTC GCTGATAATT TGGACCTATG CAGATTATAT 


>NC_017304.1:49419:49918
TATAGTCATG GGCAACAATA TAGGCCTCAA TATTATTTTG AAACCAGAAA 
GGGTGATTTA CAAAATCAGT TACAATTGCT ATTGACGGCA CATCGAGGTT 
GTAATGTTTT TTCAGGTGTG CAATCATTTG CAGGGGAAAA GGATGAGTGC 
ACACTATAAT TGAGGGTTTG AAGCTTTGTA TCAGTCTATG AATTTTGGGA 
GTCAAAAGAT TGCTAAAACC CCTGCTCATT CTGTCTATGT TTTTTATATG 
TTCGGACATT CTGTAAAGCC CACCGTAAAT TTCGGGTACA TATTTGACAA 
TATTAAGATA TCCGTCTACG ACGACGGTGT GAATCAAAGG ATTTATGTAT 
TTGAAAGTAT CCACTATCAA AGTTTTGGAT TTGGGGTACT TTTGCACGAC 
GAACTTTTGC AAAGCTTCGG CCGCCCTGAT GTGCCCCGAC CCCAGTGAAA 
TTGACAAAAA CAGAACATTC ATTTGTTCAC CTCATAGAGT AAAGTTATTT 


>NC_017304.1:49780:50279
CACTATCAAA GTTTTGGATT TGGGGTACTT TTGCACGACG AACTTTTGCA 
AAGCTTCGGC CGCCCTGATG TGCCCCGACC CCAGTGAAAT TGACAAAAAC 
AGAACATTCA TTTGTTCACC TCATAGAGTA AAGTTATTTT GCAAAGCACA 
TATTGTGTTT TCTGTAATTC TTTTCTTAAG GTTATTATCT GGGAATTTGC 
CTGATGTTAT ACGTGATTTT GGTGAATTTA CGAATATTTT TTGCAACAGA 
ACAAAAAATA TCTTTGAATG TATGGCAATG TTTTATGTGA TGTTGCACAC 
TTTGCAACTT CAAGGTAATG TTTTGGCTGA AGGAGGAGTG GGTGTTTTTG 
AAGACATTTT GGAGAATACT TATTCTTGCC GTTATATTTT TCATTGGCAT 
ACCGCTGTTT TTAAATGGCA GGTTCTTTAT TGTACCAATT ACCGAAAGAC 
TTGCTCCCAA CATGCAGAAC GAGGATGTAG TGAGACTGCA GCAAAGGCTT 


>NC_017304.1:501819:502318
ATGAGATATC CCACCGAAAG GGTAAGACCC CATGTAGACT ACATGGTAGA 
TAGGCCAGAG GTGTAAGTAC AGTAATGTAC TGAGCTGACT GGTACTAATA 
GGTCGAGGGC TTGACCAAGG AAGAGGTCTT TTGAGAAGTC TTAATGGGAT 
AGAAGGAAAG TCTTGCTTTA GGCATTATAT ATCTTTGAAG GTGTGAGGTA 
ACAATATTCT GGTGGCAATA ACGAGAAGGA AACACCCGTT CCCATTCCGA 
ACACGGTAGT TAAGCTTCTC AGTGCCGATG ATACTAGGAT GGAGACGTCC 
TGGGAAAGTA GGTCGCTGCC AGATTTAATA TCAAAGCCTT ACGGTTGTTC 
CGTAGGGCTT TGTTTTATGT GCAAGTAGAT TTGCCGTTAT CAAAATTGAC 
AAAAAAGGAA AACCTATAAT TGTAATGAAC AATACAATTT TATGTTGCGT 
TTAATTTTAC AAAAAAAACT GCAATTTGGA GAAGAAAATA AAATTAAAAA 


>NC_017304.1:502992:503491
AGAGCTGTTT CATGAAGTGA ACCAATAACC AGAGGAGGGA TAGTGTATGG 
AAAAATTTAT GCTTGGTAGA AAAATAGGAA TGACACAGGT TTTTGATGAA 
GATGGATTGC TGATTCCCGT TACTGTTATA GAAGCCGGTC CGATAACGGT 
TGTTCAAAAG AAGAAGCCGG AAACGGACGG ATATAATTCA GTAAGGGTTG 
CGTTCGGTGA TGTTCAGGAG AAAAGACTGA ACAAGCCGGA AAAAGGTTTG 
TTTGCAAAAT TGGGGATAGC ACCTAAGAAG TATATCAGGG AATTTAGAGT 
TGATGATCCT GATAAATATG AATTAAAGCA GGAAATTAAA GTTGAGGAAA 
TGTTCCAGCC CGGTGACAGG GTGGATGTGA CAGGAATTTC AAAAGGTAAA 
GGATTTGCCG GTGTAATTAA AAGGTTTGGA AACAGAAGAG GTAAGGAAAC 
ACATGGCTCG ATGTATCATA GAAGAGTAGG TTCCATGGGA GCAAACACAA 


>NC_017304.1:504729:505228
GTTAAAAAGT ATAATCCAAC ATCTCCGGGA ACAAGGTTTA TGACTGTATC 
CACTTTTGAG GAGATAACAA AGAAAGAACC TGAAAAATCA TTGTTGGCAC 
CCCTCAAAAA GACTGGCGGC AGAAACTCGT ACGGAAGAAT TACGGTTCGC 
CACCACGGAG GGGGAGCAAA AAGAAAATAT AGAATAATTG ACTTTAAGAG 
GGACAAAGAC GGAATAAAAG CAAAGGTTGT GGCTATAGAA TATGACCCGA 
ACAGAACAGC TTATATAGCA CTTCTTCATT ATGTTGACGG TGAAAAGAGA 
TATATTATTG CTCCACACGG ATTGAAAGTC GGAGATATAG TAGAATCAGG 
TGAAAATGCT GATATTAAGC CGGGAAATGC ATTACCGCTT GAAAATATTC 
CGGTAGGTAC GGAAATCCAT AATATTGAGT TGAAGCCGGG TAAAGGCGGA 
CAATTGGTTA GATCGGCAGG AAATGTTGCA CAGCTGATGG CCAAAGAAGG 


>NC_017304.1:506523:507022
GACTTCAAGA TAAGAAAATT TATCAAGAAT AAACTTTATT CCGCAGGTAT 
TTCAAGGATT GAAATAGAGA GAGCTGCAAA TAAAGTTAAA ATTAACGTTC 
ATGCTGCGAA ACCCGGACTT ATAATAGGCA AGGGTGGAGC CGGTATAGAA 
GAATTAAGAA AGCAGCTTGA AAAGATGACT CAAAAGAACA TATTGATAAA 
CATAACGGAA ATAAAGGTTC CGGAATTGGA CGCACAGATT GTTGCAGAGA 
ACATTGCTTC GCAGCTTGAG AAGAGAATAT CCTTCAGAAG GGCAATGAAA 
CAGGCAATGG CAAGGGCTAT GAGGCTCGGA GCTAAAGGTA TAAAGACAGC 
TGTATCAGGA CGTATTGCCG GTGCTGAAAT AGCCAGAACA GAGCATTATC 
ATGAAGGAAC AATTCCTCTC CAGACTTTAA GAGCCGATAT TGACTATGGC 
TTTGCTGAAG CCAATACAAC TTACGGCAAA TTGGGTGTCA AGGTTTGGAT 


>NC_017304.1:509366:509865
TTGATTGTGA AACAGCAAAG AAAGCCTAAA TATAGGACAA GAGCATATAA 
CAGATGCAAA CTTTGTGGAA GGCCACATGC TTATATGAGA AAGTTCGGAA 
TTTGTCGTCT GTGCTTCAGA GACTTGGCTT ATAAAGGTCA GATACCCGGT 
GTTCGCAAAG CAAGCTGGTA GTTATCTTGT GAAAGGAGGT AAAACACATG 
CAGGCAACTG ACGTAATCGC AGATATGTTG ACCAGAATAA GAAATGCTTG 
TTCTGCAAAA CATGAAACGG TTGACATACC TGCTTCCAAT ATTAAAAGAG 
CAATAGCAAA CATTTTGCTG GAAGAAGGTT ATATAAAGGG CATTGAGGAA 
ATAGATGACG GCAAGCAGGG AGTGTTAAGG TTAAAATTAA AATACACGGC 
CAACAAGCAA AATGTCATTT CCGGATTAAA GAGAATCAGT AAACCAGGAC 
TTAGAGTATA TGCCGGAAAG AGTGAAATAC CCAAAGTTCT GGGTGGCCTT 


>NC_017304.1:510505:511004
TTACAAAGGC AAAGGAATTA AGTATGAGGA TGAAGTAATC AGACGCAAAG 
AAGGTAAAGC AGGCGGCAAA GGTAAGAAAT AGGAGGGAGT GAAATAGATG 
ATAAAAAAAC CTACTTCGAA TGTTGCCAGA TTAAGAAAGC ATAAAAGGGT 
TAGAAAAAAG GTTTTTGGCA CGCCGGAACG CCCACGTTTG AATGTATACA 
GGAGCTTGAC AAACATTTAT GCTCAGGTAA TTGATGATAC GGTTGGTAGA 
ACTCTTGTTT CTGCTTCGTC GCTTGAAAAG GAAATAAAAA GCAAGTTGGG 
CTATTGCGGA AACAAACAAG CTGCCAGGGA AGTAGGCAAG CTGGTTGCAC 
AGAGGGCATT GGCCAACGGT ATAAAACGTG TTGTTTTTGA CAGAGGCGGA 
TATATATATC ACGGTCGAGT AAAAGAACTT GCAGAAGGTG CAAGAGAAGC 
AGGACTTGAG TTTTAATAAA AGGAGGGAGA AAAATTTGCA ACGCATAGAT 


>NC_017304.1:51208:51707
AAATTCCTCA CACAGGTGGG AGATTTGGCT TATTCCATAA ACAATCAGAA 
CATGTCAGGA AAAGGTTTGA CTGAGGAGCA GTATAAACTT ATAGAGCAGC 
TCCACGGTTT TGCCGTAACA TTGGGGCAAA GCTTGAATGA CCTTCAGAAT 
CAGCTTTCGG CAGGAAGAAT AAAATGGGGA GAACTTGCCA ATAAAGGAAC 
TCCGTTGTTT CAAAAAACAT CCCAGAACAT GCAGCTGCAA CAGTTTGAGA 
ACATAGACAA GACTTTCCAG GATTATCCTA CTTTGATTTA TGACGGTCCT 
TTTTCGGACC ACATGACTAT GACCGAGCCT AAAGGACTTA CGGGAAATGA 
GATGAATCCG GAAGAAGCAA AACAGAGGGT TGTGGATTTC TTCGGCAAAG 
ATAAAGTGAG TGCGGTGGAG GATATCGGAA GAAACGACGC GACAACTATA 
AAGACCTATA GCTACAGGGT TAAGTTTAAC AATGTACCTG AGGAACAGAC 


>NC_017304.1:514474:514973
CGCCAGGACT TTTGCTGTAG GCAAAATTTC CGGCGAAGCC CAAAGGCTCA 
TTGATGTTAC GAGGGAAAGC TTTTTTAAAG GTTTGGAGAA AGCGGTGAAG 
GGCAACAGAA TAATCGATAT TTCCGGCGCC ATAGAGGATT ATGTGGTTGC 
GAACGGTTTT TCTGTTGTCC GGGATTTTGT AGGTCACGGT ATAGGAAAAG 
AGATGCATGA GGAACCGCAG GTGCCAAACT ATAGATGCAG CGGACAAAGA 
ACCAGGCTGG AAGCCGGTAT GACGCTGGCT ATAGAACCCA TGGTGAATCA 
GGGAACACAT ATGGTGAAAA TTCTACGAAA CGGATGGACG GTCGTAACAG 
CAGACGGTAA GCTTTCAGCC CATTACGAAA ATACAATTGC TATAACGGAA 
GACGAACCGA TAATTTTAAC CATGCTGGCT TAAAAAGCAT GAAAGTAAAC 
AGAGGTGTAA GTTGATGGAA ATCAGCATTG GGCAGGTAGT TTACTCGAGA 


>NC_017304.1:516193:516692
AGAGCGGGTC TGCCGGTTCG CGGTCAAAGA ACCAAGACTA ATGCAAGGAC 
AAGAAAGGGT CCGAAGAAAA CTGTCGGAGT GCAGAGGAAG AAATAGTAAA 
AGGAGGTATG GGATTAAATG GCTACTAAAA TGGCTGGTGT CAAAAGGGCT 
GGTAGAAAAA GAAAAGAGCG CAAAAATATT GAACGTGGAG CGGCACACAT 
ACGTTCAACA TTTAATAATA CAATAGTTAC AATAACTGAC GTAGAAGGGA 
ACACCATTTC CTGGTCAAGT GCCGGAACTT TGGGATTCAG AGGTTCGAGA 
AAGAGTACAC CTTTTGCGGC TCAGATGGCA GCCGAAGCTG CAGCTAAAGC 
GGCAATGGAA CATGGACTTA AGACTGTTGA AGTTTATGTT AAAGGTCCGG 
GTTCAGGAAG AGAAGCAGCA ATAAGAGCAC TGCAGGCTGC AGGACTTGAA 
GTGAGCCTTA TTAAAGATGT GACTCCAATT CCTCACAACG GCTGCAGACC 


>NC_017304.1:517744:518243
GTAATTGAAG ATGTGACCGA AATAATCCTT AATATAAAAG AGCTGTCATT 
GAATTTCCAC GGAGAAGGAC CGAAAGTTAT ATATATTGAT GCCGAGGGAG 
AAGGAGAAGT TAAGGCAAAA GATATTAAGG CGGATGCCGA TGTTGAAATT 
CTCAACCCGG AACACAAAAT TGCGACATTG AGCGGTGACC ACAGACTTTA 
TATGGAAATG ACCATTGACA AGGGAAGAGG ATATGTATCT GCCGAAAAGA 
ACAAACATCC CGGCCAGCCG ATAGGGGTTA TACCTGTTGA TTCAATTTTC 
ACACCGGTAC ACAAGGTTAA CTATACGGTG GAAAACACAC GTGTCGGACA 
GGTTACCGAC TATGACAAGC TGACTTTGGA AGTTTGGACA AACGGAAGCA 
TCAAGCCTGA TGAAGCAATC AGTCTGGGTG CGAAAATATT AAGTGAGCAT 
CTCAACTTGT TTATCGATTT GTCTGATAAT GCGAAGAATG CTGAAATAAT 


>NC_017304.1:521569:522068
GGTATATCTC TTTTGCCGGC GTTGTAGAGT TTGGCTGTCC TTGACGGCAA 
GTTTCATCTT CTTACCATTG GTTGCCATCT CTCGTTCCGT TACGAGAGCC 
ACGAATTCGT TCTTATGATT GGTGTAATAT TCATCCAGGG CAAGTTTAAT 
TTGGCCGGTC TGCTCCTGAT ACTGGCGCAG AACTTTTACA CGCTGTTTAG 
CCAGTTTTAT CTTGACGTCT TTACGCTTTT GAATTGTAAC CTTGCGCTTG 
TTCTTGCGCC CTTCTAGTTC GGACATGGTG GTGCCCAAGT TCTTCTGAAT 
TTCACTCTCC AGTATGGCCC GGTTCTCAGT AGAGAGGAAA ATGGTTGCCG 
TCTGGGGCAT GTCGCCAATG GCCCGAAGGC AGCGCAAGGA AGACTGGAGA 
AGGAACACCT TGCTGCGGGG CCTGCGATAC ATGGCTGTAG CAAACAGGCT 
GCGACAGTTC CATCCTTCCG TACCTTTACC CACCAGAAGA ATAAACTGGT 


>NC_017304.1:523946:524445
GGCCGGCCAT CAGTTCAATC AGGGAATCCA CTATAGGCCC CGTTGGCCGG 
AGAACTGTTA AAACCGCCTC GTGTTCCATT TCGTAATCGG CCAAGAGTTC 
AGCCAGGGTA AGCAGTTTAT CAACGGTAAT AACCCGTAAC TGGTGGGTAC 
GCTTTTCAGC AATAATGGAG TTTTCCAGTT GCTTCAGTTC GGCATCGCTG 
CGCCCTACTA CATAAAGTCC CAAAGCATGG TCCCAGTCTG GTATCTTTTG 
TTCGGATATA AGCCGGTCTA TGTAACCGAG GAGAGTAGCC GTTTTTATGG 
CATAAACATC GGTTGTTTTC ACTTCTACAA CGATATAAAG GCCGGAAGGG 
GACTTCCACA CGCCGTCAAA CCCAATTTCC CCCTGGACGC CCTTATATCT 
GCCAAAGGTT ACGTCAAAGC CCAGCAGGCG GCCCAAGTGG TTTACTAAGT 
CTTGTAAGGC CCGGTTGTAC TGCTCCCCGG AACTGCGCAG GCACTCTTCC 


>NC_017304.1:52654:53153
GTTCAAGTTT GATGTAAAAA AGGTGCTGAG AATAAATAAA ACAGGCTTTA 
TGAATTTCTT TCTGACCTTT TGGATCATGT TTTTTTACAT ACCTGTAGTG 
GGACTTTTTA ATATTTTGAA CATGCTTTTG GTTAAGCTTT TGTTTGGTAC 
TGTGGAAATT ACCCAGTATC CTGTTGGAAG TGATGCCAAA GGGTTTCTTG 
TCAGCATTCT GGTTATAGGT GCTTCTGCCG GAATATGTGA GGAACTTTTG 
TTCAGAGGGG TAATCCAAAG GGGATTGGAG AGACTTGGAG CAGTTAAATC 
CATTCTTATA ACGGCGTTTC TTTTTGGACT TATTCATTTT GATTTTCAGA 
GGCTTTTTGG AACTTTTCTC CTGGGGGCGT TGATAGGTTT TCTGGTATAC 
AGAAGCAATT CCCTGCTTGT TGGAATGTTT GCCCATTTCA CCAACAATTC 
CATAGCTGTG GCGGCACTTT TTTTGTCAAT GAAAATGACC GAGTACGCAG 


>NC_017304.1:531080:531579
AAGTTCGTCC AGCTTTTGGC AGAACGCACA AATGAGGCAA GACTTAACCT 
GACGCTTACG CTGCACGCGC CTAACAGTGC CTATAAAGGC TATGATTACA 
AAACTCTGTC AGAATATGCT GACAGAATCA TAGTTATGGC TTATGACTAC 
GGCACAAAGC CGGAACCAAA CGCGCTCGTT ATCCAAGCAG TTGAACAGTC 
GTTAAAATGT GTACCAAAGG AAAAACTCGT GCTCGGCATT TCAATACCGA 
ACGAGAATTC GGAGAGCCTC ATTTCAAAGG TCGGGATTGC TAAGAGGTAC 
CAGCTTAAGG GAATTGCTCT TTGGAGGCTT GGCCTTCTGA CAGACGAAAT 
GTGGGACACG TTAAAAGCGA CAGTAAAAAT CAAAGAAATA ATTAACGATA 
ACGGTAATAG CCCTCAACCA ACTGAAATAA AGCCGAGCCA GCAGGGGTGA 
TGCAATGAAA GGGCTGCCGA AACGTGCCGC TGTCCTCTGT CGGGTTTCCA 


>NC_017304.1:547045:547544
AACAGGGATT TTAAACCCAA ATACGTGAAA GACATAAGGA CTATCAAAGA 
AGGGGATGCA TGCCCCAAAT GCGGAGCTCC TGTAAAGGTT GAATTCGGAA 
TTGAAGTTGG GCACATATTC AAGCTTGGAA CCAAGTATTC GGAAGCTTTA 
GACTGCATAT ATCTTGATGA AACCGGCAAA GAAAGACCTA TGATTATGGG 
ATGCTACGGT ATAGGAATAA ACAGGAGCAT GGCCGCCGTA ATTGAACAGA 
ACAACGACGA AAACGGAATA ATCTGGCCTA TATCCATTGC ACCATATCAT 
GTAATTGTAA TACCGGTAAA TACCACCGAC AGTGTTCAGA TGGAGCTGGC 
CGAAAAGATA TATACCCAGC TGGGAGAAAT GGGCATTGAG GTACTGCTGG 
ATGACAGGGA CGAACGGCCG GGAGTCAAGT TCAAGGATGC CGACCTTATT 
GGTATTCCGA TAAGGATAAC TGTAGGAAAA AGAGCAGGAG AAGGCATTGT 


>NC_017304.1:550781:551280
ACTCTGATTT TGTTAACTCC GGAATTTAAT GAGGCAGTTA TACTCTTGGT 
CTGCCACTGT GTCCATGACC CTGTTCCTCC AAATACAACA CCGGAGGCAA 
CGATATTACC GTTTACGCTT ATGTCAACCG TCCTGTTTGA CGAAGTTCCG 
TTTGCATATG TAAGTGTCAG GGTATATGTT CCTGCATTAG CTATGTTCAG 
TGTCCATTCG ATATATCCGC CGGGTACATT GTCATAATTT ACATAGCCTG 
TTCCTGTGTA GCCTGCATTT TTTGTTTCAA ATATAGCGCC GCTGAAAACT 
GCATCTTCAG CCTGGTAAGT CGCGGTTCCG TTATATGGCA ACAAGTCGAT 
CGAACCCAGT AAGAATCTTC TTAATACAGT ATAATCAGAG GAGTTTACTT 
TACCGTCGAG ATTTACATCC GCTGCTTTAA GCTGTTCATT TGTAAAGCTT 
ATGGAACCAA GAAGGTATCT TTTCATTAAT GAATAGTCAG TTGAATTTGT 


>NC_017304.1:552747:553246
TTTTTAAGTT CTATAGGTGT TGTTTATGCA CTGGATGATG GGAGCGAAGA 
ACTAATAGTT GATGAAGTGA TTGATAGTAT TATGGAAGAA GATTGCGAAA 
ATTACAAAGA AAACCAGAAA AAGAACGAAG TACAAAAAAA GAAAATGAAG 
AAGATAGATA TATTAGCGTA GATACGGAAG TATATCGGCC GAAGTCTTTT 
GATGCTTTAG CTCAATTTGA TTTAAGCATT GAAACTGTAT CAATTGAAGA 
ACAAACGTAT ACAATTTGCG GATATTTGGA TTCAGATTTT ACATATGGAC 
AAAATAAAGC TGCATTTTTC AAATCGGGAT TTAATGTTGC TATAAGAGGT 
ACTAATCTTT ATGACATAAC AGATGAAAAT GGGTATTTTG AAATAAATGG 
AGTTCCATCA GGTACGCATA CTTTGGTGAT AACAAGGCCT TATTACCTTG 
ATGAAACAAT TACTAATATT GTAACAGGAT TTGAGGATAG AGTTGAAATA 


>NC_017304.1:553267:553766
AAAAATGACG GCAGGTGATA TAGTAGTTGA TGGCGCTATT AATCAAAGTG 
TTTTTGGCAA GATAAAATTC CTCACTTTTG CAAAATTTTT TCCCCAAGGC 
ACCGGTGGGG AATTTTTATG TAAACCTTGT TATTTCACAC ATCTAATTTC 
ATGTATTCAA CCTCGATTCC CGCATTCTGT TGCTTTGTCC GAAAAACAAC 
AGTAAGTGGC AATGGTGAAG TATTCGAACA ACAATTGCTC CTGTCATCTG 
TTCATCATAG AATATATTCA CCCATCTTGA AAATTCTATG TTGGTGTTGA 
TAATCACCGC TTTATTCTCA TATCGTTCGG ATATTACCTC AAACAGAAGC 
TGTGCCCCTA TCCTGTCCAA TGGAACATAT CTCCATTCAT CACAAATCAA 
CAGCTCAGCT TTGTTCAGTT TTTTCAGAAA ACTTGATAAC GTTCCCGCTC 
TTTTCTCTTC TGCAAGTTTG TTTATAAGTG CCGATGTCCT GAAAAATCTT 


>NC_017304.1:555487:555986
ATGCAACAAA TACAATAGGA GAAAAAGGAA TAAAAGGCTT TGCTTCTGAT 
ATTAAAAATG CTATCAATCT AAAAATTGGT GTTAAGGGTG CAGATAAGAC 
AACTACACAA CGATTAAAAA CTAATTTACA ATTGTTTGCT GAAAAAGGAA 
CGAGTAGTAT TCTCAATTTA CCACCGTATA TTGACAATGC AGGAAAGTTT 
GTGAATTGGA CAAAGCAATT TGAAAAAGTG AAAGTACCAC TAACAACAGA 
ACAAGTTGAT AAATTGGTTG CGCTAGCTAA AAAGTTTGGA GTAAAGGTAG 
AAGCTTCTGC AAGTGATTTA GCTGGGCATA CAGGTAAAGC AGGTACAAAT 
TGGGGTATTC CGCATATTCA TATTGGTGAA GCAAGAGTTC ATATCCCAGT 
ACCAAAAGGT TATCAACTAC CATAAGGAGG ATTTTTATGA AATTCAGAAT 
ACTTGGAGAT TCAATTATAA CGTCAAATAG CGCATATAAA GGTCTTTACA 


>NC_017304.1:557135:557634
ATGTCAATAA ATTGCAGTTC TGTTGCAGCA TCAAAAGCTC TAAAGGAAAA 
TGTTGTGGAT ATCGGTAAAA GTACAGTTTG CAATCTCTTA AAAAAAAAGA 
AACACCGGTT GTTGACAAAA TATAATGATA CCAAAAATTA AGACAGACAA 
AACAGCCCAA ATAAGTTAGA ATGGAACTAT GGAAAAGAGA AAACATTTTA 
CACCTGAACA AAAAGCAAAA ATAGTGATTG AGGTCATCAA GGGAGAAAGA 
ACGCTGAATG AGATTGCTGC AGAATATGGA ATTCATCCAA ACCTGTTAAG 
TCGCTGGAAG ACTGAATTCA TAAGCAATGC GGGCAGAGTA TTCAGCAAGG 
AAACTGATGA AGTAGAGAAG GTCAAACAGT CGTATGAAAA GGAGAAGGAC 
GAACTGCTTA AGCAAATTGG TCAACTATCA TATGAGGTTG CCTGGCTTAA 
AAAAAAATCT GGCCTCCTCT AAATCCCGAG AAGACCGCAT GAAAATGATT 


>NC_017304.1:562615:563114
TGCAATTACA TTATTTTTGT CCCAGTAGTT TTCATTCTTT TCAAATACAA 
TTTTTGAATC ATGGTCCCAG CTGGTCAGTT TGTAAGGTCC GTTGCCTATA 
TAAGTAGACG GTTCAAGCGC CCACTTGTCT TTATTGGCGG ATATAATATC 
TTCCCTGAGA GGAACGAGAG CAGGGAAGGC AACTATTTCG GTAAAGAACG 
GACATGGGCT TTCAAGGGTT ACCTCAAGGG TTTTATCGTT GACAGCCCGA 
ACACCCAACG TACTGACGTC GGCTTCACCG GCGTTGATTT TTTCACCGTT 
TTTTATGAAA TAAGCGTAAT ACGCATAATC GGCGGCTGTT GCCGGATCAA 
CGAGCCTTCT CCAGGAATAA ACAAAATCGT TTGCAGTTAC ATCCTTGCCG 
TCAGACCACT TTGCATCCTT GCGGATGTAG AATGTCCAAA CAAGCCCGTC 
ATCACTTGTT TCCCATCTTT CAGCCGTTCC TGCAACAATG GTGCCGTCTT 


>NC_017304.1:563816:564315
GGTACATGAC CCCTACTCTG TCACATGTAT GCCTTACCAC GCCCAAATCA 
TGGGAGATGA AAAGGTAGGT CAGGTTCAGC CTTTCCTGCA TTTCTTCCAG 
CGTGTTAATT ATCTGGGCCC TTATAGAAAC GTCAAGTGCG GATACCGGCT 
CGTCACATAC GATAAATTCA GGTTCTACGG CGATAGCCCG GGCTATTCCG 
ATTCTTTGGC GCTGTCCTCC TGAAAATTCA TGAGGATAAC GGGATGCGTG 
TTCGGTATTA AGTCCTACCA TTTTTAACAG TTCTCTGACT TTTTCCTCCC 
TCTCTTTTTT GGAAGAAACC AGTCTATGAA TATCCAGTGC TTCGCCCACA 
ATATCCGAAA CGGTCATACG AGGGTCGAGG GATGCGTAAG GGTCTTGAAA 
AATATACTGC ATTTTTTTCC TGTAGGGAAG GAGCTGTCCC CTTCCCAATT 
TGGTTATATC AACTCCCAAA AATACAACTC GCCCGGCTGT AGGCTCATAA 


>NC_017304.1:564909:565408
CATGGGTTAT GAGGATTATG GCCATTCCCG TCTTTTTTTG AATATCTTTG 
AGAAGCTCTA AAATCTGAGC CTGTATTGTA ACATCAAGGG CAGTTGTCGG 
CTCATCGGCG ATCAAAAGTT TGGGCGAACC GGCAAGAGCC ATGGCAATCA 
TTACCCTTTG GCGCATACCT CCTGAAAATT CATGAGGATA CTGAGCCAAG 
CGTTTTTCAG GCTCGTTTAT GCCAACCAAT TTCAACAAGT CAATCGAACG 
TTCTTTTATT TCCTTTTTTG AAATTTTTCT GCCGTACTTG TGGATTAAAG 
ATTCCGCAAT TTGGTTTCCT ATTGTAAAAA CGGGATTTAA ACAGGTCATA 
GGGTCCTGAA ATATCATTGC TATCTCATTT CCCGCAAGAT TCTGCCTTTC 
TGATTTAGTC ATAGTGGAAA CATCTTTGCC GTCAAATATA ATACTTCCTC 
CGACAATTTT GCCGGGGTTG TCAATTAATC CCATAATAGA ATAGGAAGAC 


>NC_017304.1:567093:567592
CTTAAGGGGA AGAAGGACAG CGCAAAACCG GGCAATATAT AACTTGAAAA 
GTTGTCGAGG AGGCTGACTG TAGGTAAAAG ATGCAGCTTT ACCCCGAATA 
AAACCATACT TACTGTGGCT ACTACAAAGC TTGGGACCGC AATTCCAATT 
GTTACAATGA TCATAATTAT TTTGTCGACG GCGGTATTCT TCTTAAGCGC 
GCTTATTGTT CCCAGAACGG TGCCCATAAT TATGGCTATG GCACTGGAGA 
ACAACCCCAG CTTTAGTGAA TAGGGAAACT TTCTGGCAAT TATTTCATTG 
ACAGTCTGTC CCGACAGTTT TATTGATTCC CCCAAGTCAC CTTTAAGAAC 
GTTCATTGCA TACATTTTGT ATTGAACCAT CAGGGGTTTG TCCAGGCCGT 
ATTTAGCCTC CAGGTTTGCC AGTATTTCAG TCGTAATTTT TCCGTCCCCC 
AAAAACGGGT TGCCGGGAGT TAAATGCATA AGGAAAAAAG TTAACGTAAA 


>NC_017304.1:5730:6229
GATGTAAGAG AAGGTTTGAC CGCTGTCATC AGTGTAAAAA TACCCGACCC 
CCAATTTGAA GGACAGACGA AGACCAAACT TGGTAACAGT GAGGTAAGAA 
GTTTTGTTGA AAGCATAATA AATGAAAAAT TTGCAAGTTT CCTTGAGGAA 
AATCCGTCGG TAACAAGACT TATACTGGAT AAGTGTATAA TGTCCGCCAG 
GGCAAGAGAG GCTGCACGAA AGGCAAGGGA ACTTACAAGA AGAAAAAATG 
TTCTTGAAAC CTCCACGCTT CCCGGAAAAC TTGCTGATTG CACTGAAAGA 
GATCCTTCTC TTTGTGAAAT ATTTATTGTT GAAGGAGACT CTGCGGGAGG 
TTCGGCAAAG CAGGGTAGAA ACAGGAGATT TCAAGCCATT CTGCCTCTTT 
GGGGTAAGAT GCTCAACGTT GAAAAAGCCC GGGTGGACAA GGTTTATGGC 
AACGATAAGC TTACTCCGGT TATAATGGCA TTGGGAACAA ATATCGGACA 


>NC_017304.1:576167:576666
AAGTGCCTAT GGTCTGAATG GTTGATGACT TGAGGGAGTT GTACTCCTCA 
GCTTCGATTT TTGAAAAAGC ACTTCTTGGA GTCGGTTCAG GTGTCGGACC 
CGGTGGTGAT GATGTTGACG GTGCGTTGCC AACAGTAATT GTCATGCTGG 
TTACGTCGGC TTTTCCGCTG CTCTGGTATC CTTCTACAAC CAAAGCAACC 
TCATACATTT TTCCCATTTT CATACCCAGA CGTTCCCAGG CTTTAAAGTG 
TTCGGTTACG GATATGGTTC CGCTTGTACG TTTTGATGTA CGTACACTCC 
AGTATTGCTG GAAAGTAGCT GTACCTTTGA TGGAAGGCTG GTTAACTCTG 
GTGGTCTCGT ATATCTCGTA TGTACCACCG TCAACGGTAA TAGTGCCCTT 
TGGTGTTGCT CCCGGTGGTC TCCAGGTTCC CCAGCTCTCG ATGATGTAAT 
ACTCTACAAG CGGATTGCTG GTCCATCCGT AGACTCCCAG ATAAGAGTTT 


>NC_017304.1:577758:578257
CTTGTGGAAA ACAGGCAAGG TTTTTTCCCC GATGCTCCCA CCCAAAGGTG 
TACCCGGCAT CTTGAAGAAT TGACAAAAAT AAGGCAAAAT GGCAAAGAGG 
CAGGAGTTGC CTTTATTGTG CAGAGAGAGG ACGCGGATGT TGTAAGGCCC 
AATGACAGGA CGGACAAGAA CTTTGCCAAT GCGCTGAGAA TAGCCGCGGA 
AGCCGGCGTT GACCTCATGG CCTACGTATG CAAAGTTGAT GCGGAACAAA 
GAAGAATGGA CATTGTCCGC GAAATACCGG TAATAATAAA ATAGGGGTAA 
GGATATTTGC ATCCCTACCT ATGGCATTTT TTGAATGCTG TTCTTTGCTT 
TTTCCTTTTT GTCATCCTTT GGTTTTGTCA CCGGTTTTTC TTCCAAGGAG 
TCTTTTGGTT CAACCGTAGG TTTTTCTTCA AGTTTAAGCT TTGAATCGGG 
CCTGGGTTTT TCCTGCTGTT TGTCTTTTGG TTCAACTATC GGCTCGGCCA 


>NC_017304.1:578883:579382
CTCTTTTATT GCAAAATCAA CGGGTTTATT CTTTAAATCT AATTCATCCA 
ATGCAGCATT TGTATTATCA TTATAATAAT TCACTTTGAC TATTTTATTG 
TTTTTATCCA GTTCAAATTC TATGCTGGCA TCGGAATCTA TGGCAACATA 
GGCATATACA CCATTATTAT TAAATAAATT GAAGGAAATA AGCGTGATTA 
TGAGTATTGC GGCGATTCCT GCGGCAATTC GGGAATAAAA AGCCAGTTTG 
TTCTTTTTAT TTATAATTTC GTTTTTATTG AACGATATTT CCAAACCCTC 
ATACATGCCT GGCTGTCTCT TTATTGAAAC AATTTTGCAG TCACTGGTCA 
TGATAATGGC CAAATTGTTT TTAAGCTTTA AAATAGTACC TTTTTGTTTT 
GTCATCATAT TTCACCGTCC TAATGTATCA TATATGTATT TCTTTAATAC 
CTCAAGGTCG CTTTTAAGTA TAAGAACCAT AGCGGTAATA AATTTTCTGT 


>NC_017304.1:579132:579631
GTTCTTTTTA TTTATAATTT CGTTTTTATT GAACGATATT TCCAAACCCT 
CATACATGCC TGGCTGTCTC TTTATTGAAA CAATTTTGCA GTCACTGGTC 
ATGATAATGG CCAAATTGTT TTTAAGCTTT AAAATAGTAC CTTTTTGTTT 
TGTCATCATA TTTCACCGTC CTAATGTATC ATATATGTAT TTCTTTAATA 
CCTCAAGGTC GCTTTTAAGT ATAAGAACCA TAGCGGTAAT AAATTTTCTG 
TTCTTTTCAA GAGTCCTGCG GCATAGATTA AAACGTTCGG TCAATTCTTT 
ATATGGGAGA GTTTTCCTTT TGTTGAACAT TTGGTACAAT GATTCATCCT 
CTATGATAAT GTTTGCCACA TTAAGACATA AAATTATAGT ATCCCGGTGC 
TTTGGGGAAC ATTCAATCAA ATCTTCAATG GTCATTTTAT ATTCACATAT 
TTTTAATTCC AGATTTTTAA TTTCTTCTCT GGCTTCAAAA TCAATGCTGT 


>NC_017304.1:57913:58412
GAATTTATGC GCTTTTTTGT TTCAAAATAC AAGCTTTGCT TTGGAATAGA 
ATGACTTTAA ATTTTGAGGA GGTTTTTTAT AATTATGAGT TTGACAATGC 
TGGAAGAAAA GACCTGTAGT GTATTTGACA TTATTAATTC ATATAATGGC 
ATAACAATTG AGGAATTGAT TGATAATTTG AACAGTAAAT ATGCTGACAG 
TTTTTTCTTT AATGCTCACG TAACGCTGGA TGATTTAATT GAAACAAATG 
TTCTTATTGG AAGACTAAAA ATTGACAATG GATGTATTTT TATAACCGAA 
AGAGGAAAGC AATATTTAAA TACACTAAAA TGATTTCTAC AATAATGGTT 
TCCATTATGA CGACTTAGGA TAATTAGCTT TGATAATTTG CTTTATATAA 
ATAAAACAGG AGTTGTGGAA CATATTTTTC AACTCCTGCT TTATTTTCGT 
TTTAATTTAC AAGAAAGAGC TAACGATATA AGTTTTCAAT TTGAACTAAA 


>NC_017304.1:581631:582130
AGAGAAACCA AGCCTGTTGA TAAGGAAGCT GTTGATGAGC TGACAAAGCA 
GGAAAAAAGT TTAAATGATC AGATCAAAAC TGAAAAGGAA ACTTTACAGA 
CTATAATTGA TGATATCATT TATAATGCAA TAACTAAGAA AGAAGCTTAA 
AAGGAGATAA TATAGCATTG TGCAGGAATG AATAAGGAAA TTCCTTCTTG 
GTGTGAATCG AACACTAAGG AGGAATTTTT TATGTTTATT TTAGAATAGA 
ACATTACCGG CTTCTATAGC TTTGAAAAAG AAAATGGTTT ATGATAAAAA 
CAAAACAGAG AACTGTTCTT AAGTGAGGTG GAAAGCAGAT TGCCGGGAAG 
AATCAAGAAG ATAGAGGAGA AAGACAAAAA AGCAGAACAG AGAACCGTCC 
CCTGTTCTAT GCTTCCTTTT TGGAGTGAAC TTTGTGACAG TGAGAAGGAA 
ATGATTGAGC AAAGCAGCAT TAAAGCCAGG TATGAAAAAG GCATGATTTT 


>NC_017304.1:582616:583115
TGTCTTTGGG TAGAGGAAAA ATTGAGGTTA TTGACAGGAA TAAACTAAAA 
AAATATCTGT AATGTGACTT GGTTACATAC ACCACCTTGG CTTTCTGATA 
ATCTTTTGTC AGAAGACCAA GGTGTTTTTT TAATGGAGGG GTGAAAATGT 
CACCGAAAAA ATATGCTTCA GTTGACCGGA GCCGATGCGC TTCTTGCGGT 
GAATGCACCC GAGTCTGTCC TAAAGGTGCA ATTAATGTGT TCTATGGGTG 
TTTTGCCGCG GTAAATATCG AAAACTGTAT CGGTTGCGGC AAGTGTGCAA 
GGGCCTGCCC TGCCGGATGC ATTAAAGTCA ATTCGTTTCG CTGATGAATT 
TAATAATTAA AGACAGGGGT GAGAGGTTGT GAAAAGCAAG TACTGGTATG 
ATTACCTTTG GATTTGGTCA ATAGTTTATT TTTCACTGGG TTTTTTTAAT 
ATTTTGTTTG CATGGCTGGG TATGATTGAT TTTTTCGTAC CCATTATTAT 


>NC_017304.1:583104:583603
ACCCATTATT ATTGCAGTAT TTGCCGGAAA CAAGTGGTTT TGCAATAGAT 
TGTGCGGTCG GGGACAACTG TTTTCCAAAT TGGGAGGAGC GCTTAAATTT 
TTTGGAAACA GACAGGCTCC CCGATGGCTG GTGTCGAAAT GGTTCAGATA 
TGGTTTTCTT GCATTTTTCC TTGCCATGTT TTTAAACATG ATATTCCAGA 
CTTATTTGGT TGCATCAAAA GCAAGAACAC TAAATGAAGC AATAAAGCTG 
TTCTGGACAT TCGAAGTGCC TTGGAGATGG ACCTATAAAG CGGGGACTGT 
TCCCGATTGG ATTGCGCAGT TTAGTTTTGG CTTTTATGGT TTGATGCTTA 
CATCCATGCT GATCGGACTT GTTGTAATGG TGCTTTACAA GCCCAGAACA 
TGGTGTGTCT TCTGTCCAAT GGGAACCATG ACCCAATCCA TCTGCAAATT 
AAAACACAGA TCAAATTTGA ATAAAAAATA AAGGGATGTT TATTCAAATT 


>NC_017304.1:583836:584335
GCGAGTACAA GAACAAAGTT GCCCAATGCC ACAAACGGAG CCAGCGGCAA 
TGGCAGCGTT GCACCTGTAA GGATGGCTCC ATAAGGTGCC AGAACGGATA 
TTACCGTACC GCTGAAAAGT CCGACCAGGC CTGCAGATAT AATAAGGCAG 
GCATTAACCA AAGGTCCAAC TATAAAGTTG CTGTTTGGCC CCAAAGGAAT 
AAACCTTCCA ATGAATTGAA AAATCACGGT TAATGCCAAA AGCATGGCTG 
TTCTTGTCAA ATATTTGAGC TTGTCATTCA TTTTGATTTC CTTTCTTTTC 
TGTTGTTTTA TTGTTTTCAC TATTATTTTT TACCCGGAGT TTGATAAATA 
ATGCGCAAAA TAACAGGAAA CGGTTCTCTG TTTGATACCT TCCCGTTGCC 
GTTGTAAATT GAAGGTAAAA TGATTTTTTA TAACATGGAT ATATTATACA 
TTAGTTATAT CATTTGCCAA AAAACAGGAA CAGAACAATA ATTTCATATA 


>NC_017304.1:58587:59086
CAATAGTATA ATCATTTTCT TCCACTGTAT CATACCTGGC GATGAGATTA 
AGTTTGCTGT CTTTTTTGGA AATGCTGAAT ATAACTGTGT CTCTGGGGTT 
CTTCATGCGT CGTGTTTCAA AGTACATTGT ATCACTGACG GAATATGCGC 
TCTTAACGGA AAAATTATCG TATCCTGCTT CGCGAAGGTA TTGGTTAAGT 
TCTGTTTGAT TAAAAGGGTA ATTCAGAGTC ATTATCGAGC TGAACTGTTG 
TTCGGATACA TCACCAATAT CTTCGGGATT TTCAAGGGAT ACGGCCTGGT 
ATTTGCTGAC GAGCTTTCCG GTTTCTTCAC CATAATCGTC TTTACCGCCG 
TCACCTTCAA ATATAACAAG TTTGTATATT AACAAGTCGT TGACTGCCAG 
CATTGAATCT ATCCTTTGAC AGTTCATACT GGCAATTTCA GTTTTTTCAG 
ATCCATCAAA AGACTGTTTG ATAATATTGT GAGTATAGTT GGTACTACTT 


>NC_017304.1:586298:586797
GCACAAGGTG TTACACAACA GGCAATAGAT ATAAATGAAG GTGTTCAGGA 
GATTAATGAG CTTGCCGACA TAATTGAAAA GGTTATTGCG TCAACAAACA 
TCCTCGAGAA TGAAATAACA AACACGGAAG AATTAAAGAA TATAGGTATG 
GAAAATATCA ATAACCTTAG CGAAAAAACC AGGAAAAATA CAGAGTTTTC 
CAAAAAGATA AGTAAAATTT TGCTAAATTC TCAAAAAGGA GTAGAAGAAA 
TAGGCAAAGT ATCAGAAACC ATATCGAATA TTTCAGCCCA AACAAACCTT 
CTTTCCCTAA ATGCGGCTAT TGAAGCGGCA AAAGCAGGAG AAGCCGGGAA 
AGGATTTGCC GTAGTCGCAG ATGAAGTAAG AAAGCTGGCG GAGCAGTCAT 
CCAAATCTGT TAACGAAATA AATAAAATAA TAAATGATAT AAAATTAAAT 
ACAAATAATA TGAAAGAAAT GATAATTGAA ATAAATGAAA TTTTAAAAGA 


>NC_017304.1:587163:587662
GTTAAACTTT CTTGCGGAGG GATTTGCACA TAGGTTGCAG GAAGCTAAAA 
TAACAACTGA AAATGCTTTA ATGTGCACAC TCTGTGTTTC TAGTTTAGCT 
GTATCATACA TGAATTTTGC CGCCTTTGGT TCAAGAACGT GTAAAAATAC 
CAAAGCGGCT AAGTTACTCA ACGTATCCGG ATCAGTTTGC CTGCATCCAT 
TTCACAAACG GTGTCACACA AAGCATCGAT ATCTTCGCTG TAATGGGAGA 
ACAAAATAAT TGTAACTCCC TGACGGTTTA AATTTTTAAA CAGTGTTCTC 
ATTTCAGTGA CACCTTGTTT GTCAAGCCCG GTCATGGGCT CATCAAGTAT 
CAGTAATTCC GGCTTTTCCA TTATGGCCTG TGCTATTGCC AGCCTGTGGC 
GCATTCCCAG AGAATATTTT CGAACAGTTT TTTTTCATAT GGGGATCAAG 
TCCTACTTTC AAAAGAGTTT CCTTAATTTC CTCAACACTT ACTTTCTTAC 


>NC_017304.1:588643:589142
GAAAGGAGCA TCGCAAAACA GAAGCATTGC AAAACAACCG TAAACAGGCA 
TCATTACAGG AAGAGTAAAC AAGTGTGGAA ATATCCATGG ACTTACGTTT 
TTTCCAACCA GCTTTGCATA TTTGTATACT CCGGAAAAAT GCCATATGTT 
AAAGGCCGGT ATTAATGCAA AAAGAGTATG GATTTTTGGA TTTACTGTCC 
ACTTCTTATA ATTAACAATC GAACATAACA GAGCATTTTT TATATTCATG 
TTCTCTCAAT CCTTTTCCTG ATTTGTTTTA TGGTAATATA TAAAAGAATG 
CCGAGAATCA CTGCAACAGG TATCAACTTA TACAAAAAAG CTGCTGAGGG 
AGTTACATCA GGACAAATAC CTTCAACCAA AATATTCAGT TTTAAAAAAT 
CAGGTATCTG AGCATATGCT GTCAGCCGCA TTAAAACAAA ACATATAACT 
ATGGGTGCTG CCAAGGTGCT GAATTTGTTG GGTATAAAGG TTGATATTGT 


>NC_017304.1:589518:590017
CTTTAAAATA TCGGATTCAC TGTAAATAAA TCTCGAACAA CTGGTAAACA 
TAACAAATAT TGAAATCATT ATTGAAATAA TGAAATTAAC AGATAACAAG 
GCTCTGTATA TGTCTGTTTT TAGCAAAGCC ATAAACGTTT TCTTTTTTAC 
CACCTTGACG GATATAATTT ACCTGTTACA ACATTAACAA CATCATATTT 
ATACTCGGTA TATTGTATTT CATCGGATTC TGTAGTTTGA ACGCTGCAGA 
ACACCCATCC GGGAATCAAT TCAAACGCAT CACCTTCAGG GATGATCAGA 
TAGCAAAATT CTGCCGAAAC AATATCTATA TCATTCTCCA ATATTACAAG 
TGAATAATTC TCTATCAATG TATTCAGTGC TTCATATACA TTAATCAGTC 
TGTTGGTCTC AATCTCATCA ATGATGTTAA GGATGGAATT GGCCTGTATT 
TCCTTTATAC CGTTATTATC ATACACTAAA TTAATATATG TTCTAGGCAT 


>NC_017304.1:591008:591507
GAAGATTTTT AAATTTTTAT AAAACATTTC TTAACTTTTT AAATGACCGT 
TGTTTTATTG CAAAGTTGTA GAATGATGTT GATTTCACAA AATTAGTTTA 
TAGAAACGGC AAGTTTAAGG AAATAATTGA CGATTGCAGG GATTGAAAAA 
TAAATGTATC GGAACCAAAA ATCGCACTCA ATTATCTTAT ATTGACAAGT 
AAAATACCAT GTGAGATAAT TGTTCTGAAT TGGTCCCAAG AGGGTTTGGA 
ACAAATATTT TGTTTGGTAG GGGAATGAAC TATGATTACT AAAGTAACAG 
CGAGAAATAA TAAGATAACA CCTGTTGAGT TGTTGAATCA AAAGTTTGGA 
AACAAGATTA ATCTGGGCAA TTTTGCGGAT GCTGTTTTTA CTGACGCGGC 
GTTCAAAAAT GTGGCAGGCA TTGCAAATTT GCCTATGAAA GCGCCGGTAA 
TGCAGGTTCT TATGGAAAAC TGCATTGTTT CAAAATATCT GAAACAGTTT 


>NC_017304.1:591631:592130
GTAAAGCATT GGGCAGGTTA TTTGACGGAA GACGGGGAAC ATGTAATCGA 
CCTTTTAAAA CCGGCTCCGG GTCCGCATTT TTATGTGAAT TTGCTTATAG 
GAAACAGGCT TGGTTTTAAA AGGACATTGC AGACAACTCC AAAAAGTGTG 
GTTGACAGGT TCGGAAGAGG TTCGTTCCGT TCCCATGCTG CAACCCAAGT 
GCTGGCAACG AGATTTGACA TGCGCCAGGA GGAAAACGGT TTTCCTGCGA 
ACAGACAGTT CTATTTGTAT GAAGACGGCA AACAGATTTT TTATTCCGCA 
TTAATTGATG ACAACATTGT TGAGGCTACA TGCAAACATT CATGCAATCG 
TACGGTAATA AAATATAAGA CGGCATGTAA TCTGGAAATT ACAAGAACCA 
TCTTCCTGGT GCCTCACAAG AAGGGATTCC CTCTTGCAAC TGAATTACAG 
AGAATTGAAA TAAAGAATGC GTCGGACAAG GCAAGGAATT TGTCCATTAC 


>NC_017304.1:592496:592995
ACACTTTCAC CGGTTTGTCT TCGAGCAAGG ATAATGAAAA TTACAGCGAT 
GCAGTAATGC TCAGGGAACT GGACAATTTG CTGCGCTATT TTGAAAAAAG 
CGAATCTGTG GAAGAAACAT TGAATGAAAT TATCAACTTC CATGAAAATT 
ATGGCAAATA CTTCCAGTTC AATACCGGAA ACAAGCTGTT TGATTCCGGA
[truncated: 65,677 more chars]
