# Supplementary material for: Genome-Wide Transcription Factor DNA Binding Sites and Gene Regulatory Networks in Clostridium thermocellum
Source: Front Microbiol. 2021 Sep 7;12:695517. doi: 10.3389/fmicb.2021.695517 (PMC8457756; doi:10.3389/fmicb.2021.695517)
Supplement: Supplementary file 5 [file Data_Sheet_2.ZIP › Supplemental folder/LexA_1449_motif_sequences.fasta]

>NC_017304.1:1952177..1952192
GGCAAACATAGGTTCA
>NC_017304.1:1835618..1835633
TGGAAACAGGGGTTCG
>NC_017304.1:1751439..1751454
GTCAAACACGGGTTCT
>NC_017304.1:1364140..1364155
TGAAAACAGCCGTTCT
>NC_017304.1:967208..967223
GGCAAACATAAATTCT
>NC_017304.1:752622..752637
AGGAAACACCCGTTCC
>NC_017304.1:502045..502060
AGGAAACACCCGTTCC
>NC_017304.1:3541040..3541055
AGGAAACACCCGTTCC
>NC_017304.1:1738679..1738694
TCGAAACAAAAGTTCC
>NC_017304.1:1369356..1369371
GGGAAACAAGCGTTTT
>NC_017304.1:1421820..1421835
TCCAAACACCCATTCT
>NC_017304.1:1305234..1305249
TTGAAACAAAAGTTCC
>NC_017304.1:2357429..2357444
GGGAAACAAAGTTTCG
>NC_017304.1:1716681..1716696
TGGAAACAAACTTTCG
>NC_017304.1:398666..398681
TGCAAACATGGGTTTC
>NC_017304.1:1566916..1566931
GTCAAACATAAATTCT
>NC_017304.1:71194..71209
TCCAAACAGCTGTTTT
>NC_017304.1:2773100..2773115
TTCAAACAGCTTTTCT
>NC_017304.1:1845480..1845495
GTAAAACAAATGTTCC
>NC_017304.1:1435111..1435126
GGTAAACATGCATTCT
>NC_017304.1:1167893..1167908
TGCAAACATAAGTTTG
>NC_017304.1:2776029..2776044
CACAAACAGATATTCT
>NC_017304.1:2766372..2766387
AGTAAACAACAGTTCT
>NC_017304.1:258935..258950
AGCAAACATACTTTCC
>NC_017304.1:154152..154167
ATCAAACAAATGTTCA
>NC_017304.1:510752..510767
CAGAAACAAGAGTTCT
>NC_017304.1:2950251..2950266
CTGGAACAAAAGTTCT
>NC_017304.1:293072..293087
CTCAAACAAAGGTTTT
>NC_017304.1:2615434..2615449
TCCAAACATGTTTTCT
>NC_017304.1:1153884..1153899
TGCAAACTGACATTCT
>NC_017304.1:591907..591922
GGCAAACAGATTTTTT
>NC_017304.1:2317927..2317942
GGAAAACGAAGGTTCT
>NC_017304.1:1183079..1183094
GAAAAACAGAGGTTCC
>NC_017304.1:2862309..2862324
TTCAAACTGAGGTTCC
>NC_017304.1:2246361..2246376
TCCAAACATATGTTTG
>NC_017304.1:1768016..1768031
CCCATACAAACGTTCT
>NC_017304.1:943840..943855
CCCAAACATAATTTCT
>NC_017304.1:2505840..2505855
CCGAAACAAGTATTCT
>NC_017304.1:915668..915683
GTCAAACAAATTTTCA
>NC_017304.1:3396244..3396259
TAAAAACAAAGGTTCG
>NC_017304.1:3189986..3190001
GAAAAACAACAGTTCT
>NC_017304.1:3107782..3107797
TGAAAACAAGCGTTTT
>NC_017304.1:2743842..2743857
TTCAAACGCCTGTTCC
>NC_017304.1:1229916..1229931
TGCAAACATATGTACT
>NC_017304.1:1201377..1201392
GGTAAACAAGAATTCC
>NC_017304.1:38448..38463
AACAAACACAGGTTCA
>NC_017304.1:3255824..3255839
GGCAAGCAGGCGTTCT
>NC_017304.1:2682664..2682679
ATCAAACGAACGTTCC
>NC_017304.1:2338732..2338747
GGCAAACTGGTATTCG
>NC_017304.1:1758368..1758383
CACAAACAGCTGTTTT
>NC_017304.1:1569961..1569976
TGTGAACAGGTATTCT
>NC_017304.1:1507631..1507646
GGCAAACAAGCTTTTC
>NC_017304.1:692120..692135
TCCAAACAGGTTTTCA
>NC_017304.1:52894..52909
TCTGAACAAAAGTTCC
>NC_017304.1:339797..339812
TGAAAACAACTGTTTT
>NC_017304.1:2528837..2528852
GCGAAACATAAGTTTT
>NC_017304.1:2127600..2127615
TGTAAACAAGTTTTCC
>NC_017304.1:1895496..1895511
CATAAACAACAGTTCT
>NC_017304.1:1077279..1077294
TGTAAACGGAAGTTCG
>NC_017304.1:3314915..3314930
TGCAAACATACTTTTC
>NC_017304.1:3251235..3251250
GACATACATCCGTTCT
>NC_017304.1:965355..965370
GCTAAACGCCCGTTCT
>NC_017304.1:2938250..2938265
AGCAAACAAATATTTT
>NC_017304.1:245398..245413
CGAAAACAGATGTTTC
>NC_017304.1:806161..806176
TGTAAACACCTGTTTG
>NC_017304.1:3335526..3335541
TATGAACAGCGGTTCG
>NC_017304.1:3013687..3013702
GTCAAACATATATTTT
>NC_017304.1:2744828..2744843
ATAAAACACAGGTTCG
>NC_017304.1:2375307..2375322
GGCAAACATGTTTTTC
>NC_017304.1:2111517..2111532
TCGAAACGGGAGTTCG
>NC_017304.1:1118412..1118427
TCCATACAGGAGTTCG
>NC_017304.1:3502867..3502882
TGCAAACAAATATTTA
>NC_017304.1:3388943..3388958
GGGAAACATAGATTTG
>NC_017304.1:3331414..3331429
CGAAAACATAGTTTCC
>NC_017304.1:3293769..3293784
CGGAATCAAAGGTTCG
>NC_017304.1:3156863..3156878
TTCAAACATATATTTT
>NC_017304.1:2785326..2785341
CGAAAACGGACGTTCA
>NC_017304.1:2728116..2728131
CGCAAACATTGTTTCT
>NC_017304.1:2627135..2627150
TCGAAACAGTAGTTCC
>NC_017304.1:1809446..1809461
GGCGTACAAACTTTCT
>NC_017304.1:134208..134223
TCCAATCACATGTTCC
>NC_017304.1:955869..955884
GGTAAACACCGTTTCA
>NC_017304.1:69572..69587
GCGGAACGAAAGTTCC
>NC_017304.1:3329413..3329428
TGCGTACAAGTGTTCA
>NC_017304.1:1872823..1872838
GTGGTACAGCCGTTCT
>NC_017304.1:1192983..1192998
TTGGAACAGTGGTTCT
>NC_017304.1:1042372..1042387
TTAAAACATCTATTCT
>NC_017304.1:2635961..2635976
CTCAAACACAGATTTT
>NC_017304.1:1955812..1955827
AGCAAACAATCGTTTT
>NC_017304.1:2827250..2827265
TTCAATCACCAGTTCT
>NC_017304.1:2284885..2284900
TATGAACAAATGTTCA
>NC_017304.1:2084412..2084427
CATAAACACATATTCT
>NC_017304.1:1259488..1259503
TACAAACTGATATTCT
>NC_017304.1:682265..682280
TGTGAACACGCATTCA
>NC_017304.1:229930..229945
AGCAAACAATCTTTCG
>NC_017304.1:154212..154227
TGCAAACACATTTTTA
>NC_017304.1:692189..692204
CTTGAACACAAGTTCA
>NC_017304.1:565147..565162
GTCAATCGAACGTTCT
>NC_017304.1:3000112..3000127
CCTGAACATGGATTCT
>NC_017304.1:2896995..2897010
GTCAAACTGATATTCA
>NC_017304.1:2778197..2778212
ATGGAACAGGTATTCC
>NC_017304.1:2672866..2672881
GTGAAACTTCTGTTCA
>NC_017304.1:2107246..2107261
GTCGAACGACTATTCG
>NC_017304.1:190546..190561
CAGAAACACCGGTTTG
>NC_017304.1:1737926..1737941
CATAAACGGAAGTTCT
>NC_017304.1:1384555..1384570
ACAAAACAAGCATTCG
>NC_017304.1:980097..980112
TGTGAACATAGTTTCA
>NC_017304.1:690057..690072
GTTGAACAGATATTCA
>NC_017304.1:3201310..3201325
TTCAAACATTCTTTCC
>NC_017304.1:3198515..3198530
TATAAACATAAATTCC
>NC_017304.1:194665..194680
TACAAACTACAGTTCA
>NC_017304.1:1759756..1759771
TGCGTACATACTTTCG
>NC_017304.1:655500..655515
GAGGTACACAGGTTCT
>NC_017304.1:3472044..3472059
CTCAATCACCAGTTCG
>NC_017304.1:3438723..3438738
CATAAACATATTTTCG
>NC_017304.1:294188..294203
AACGTACAACCGTTCT
>NC_017304.1:2918864..2918879
GCCGTACAGGCGTTTT
>NC_017304.1:178222..178237
TTGATACAAGTGTTCA
>NC_017304.1:435414..435429
GGAGAACTTAGGTTCA
>NC_017304.1:65037..65052
GGAAAACAAGAGTACG
>NC_017304.1:2603885..2603900
CAAAAACTCCCGTTCT
>NC_017304.1:2540809..2540824
TTCGAACTTAAATTCT
>NC_017304.1:789259..789274
CCCAAACTAACGTTTA
>NC_017304.1:435374..435389
TGTAAACTCAAATTCG
>NC_017304.1:2395974..2395989
GTGGAACATGTATTTT
>NC_017304.1:1066482..1066497
GCCAATCACCTGTTTT
>NC_017304.1:3111606..3111621
TCCAAACATGGATACT
>NC_017304.1:3073253..3073268
AGGAAACATGTTTTTG
>NC_017304.1:1436746..1436761
TGGAAGCAGGTGTTCA
>NC_017304.1:516474..516489
GGGATTCAGAGGTTCG
>NC_017304.1:336809..336824
AGGAAACGTAAGTTTC
>NC_017304.1:324601..324616
ACAAAACTTCCGTTCC
>NC_017304.1:1530265..1530280
TGAAAACAAACATACT
>NC_017304.1:1440903..1440918
TTGGAACGGCGGTTTT
>NC_017304.1:1024396..1024411
CATGAACATGTATTCG
>NC_017304.1:469391..469406
GCAGAACTACCGTTCA
>NC_017304.1:1771042..1771057
CAGGAACGAATATTCT
>NC_017304.1:1718068..1718083
ACTGAACATAGTTTCC
>NC_017304.1:1289458..1289473
AGTGAACATACATTTT
>NC_017304.1:531325..531340
ACCGAACGAGAATTCG
>NC_017304.1:2313815..2313830
GCTGAACAATAGTTCA
>NC_017304.1:827711..827726
ATGGTACACCGGTTCG
>NC_017304.1:294204..294219
ATCGTACAGCCGTTTT
>NC_017304.1:2578234..2578249
GACGAACTCATATTCA
>NC_017304.1:2215064..2215079
GGCAAACAACGTTATT
>NC_017304.1:82972..82987
CACAAACAGTGGTACT
>NC_017304.1:1846327..1846342
TTCGAACTAATATTTC
>NC_017304.1:3488780..3488795
TTGAATCATTAGTTCT
>NC_017304.1:3358969..3358984
AGAGATCATGAGTTCC
>NC_017304.1:2753623..2753638
GTGAAACTACTGTACG
