# Supplementary material for: Genome-Wide Transcription Factor DNA Binding Sites and Gene Regulatory Networks in Clostridium thermocellum
Source: Front Microbiol. 2021 Sep 7;12:695517. doi: 10.3389/fmicb.2021.695517 (PMC8457756; doi:10.3389/fmicb.2021.695517)
Supplement: Supplementary file 5 [file Data_Sheet_2.ZIP › Supplemental folder/Rex_2471.all.500.fasta]

>NC_017304.1:21813
atataatggctttatcgggggaattgccattctggttataaattttgtgggaggaaacttcagcttccaaatcgcattgaatcctctgacggcatttattgtaggtacgctgggagtgcccggagtacttatgataacaattctaaagtatcttttccaggtatgaaaacagcttaaaatcaaccaagtaccctgtttttgattttaaatcccttattccaaattccatataaagtaaactgtcaattaaaaattaaaattttcgcaaacgcataagaaattgtatacaaagaacattgagagagcaaatcagcatagatattaagccattttcaatttcgctttcttgacaaaaaattgacaaacaattatacttgaagatgtattaatctatgtttttggtatacaaagctgaattttttttcagcgtaaaacttctcataaataaaataaggaggattaccacatgggcaaggttgttgaaatcagatggcacgggc
>NC_017304.1:21980
aacagcttaaaatcaaccaagtaccctgtttttgattttaaatcccttattccaaattccatataaagtaaactgtcaattaaaaattaaaattttcgcaaacgcataagaaattgtatacaaagaacattgagagagcaaatcagcatagatattaagccattttcaatttcgctttcttgacaaaaaattgacaaacaattatacttgaagatgtattaatctatgtttttggtatacaaagctgaattttttttcagcgtaaaacttctcataaataaaataaggaggattaccacatgggcaaggttgttgaaatcagatggcacgggcgcggcggacaaggtgccaagactgcgtcgcttctgctggctgatgctgcattcaataccggaaaatacatccagggttttccggaatacggtcctgaaagaatgggcgcgccaattacagcttacaacaggataagtgatgagaaacttaccattcacagcaatatt
>NC_017304.1:49918
ttcggacattctgtaaagcccaccgtaaatttcgggtacatatttgacaatattaagatatccgtctacgacgacggtgtgaatcaaaggatttatgtatttgaaagtatccactatcaaagttttggatttggggtacttttgcacgacgaacttttgcaaagcttcggccgccctgatgtgccccgaccccagtgaaattgacaaaaacagaacattcatttgttcacctcatagagtaaagttattttgcaaagcacatattgtgttttctgtaattcttttcttaaggttattatctgggaatttgcctgatgttatacgtgattttggtgaatttacgaatattttttgcaacagaacaaaaaatatctttgaatgtatggcaatgttttatgtgatgttgcacactttgcaacttcaaggtaatgttttggctgaaggaggagtgggtgtttttgaagacattttggagaatacttattcttgccgttatattt
>NC_017304.1:65747
tacaaggacatacggacaatctgccgataaataccatgctgtttcctaccaactgggagctgtcaacaaagagggcaaccaacgttgtattgtttcttgtcgacgaatgcggtgtggatccggtgaaactaactgctacaggcaatggcgaatttaggcccatagcacctaacgatacggaagagaacaggcaaaaaaacagaagaattgatatcgtaatagacaaacaatgaacaatataaaattaaaataataaaaggctttatgacaactttgctcataaagtctttttttgtttccgaaattgtacaatgtgatggaaatatcaggcttttaatgcaataaaggggaaggaaaaatgtttgaaggcgcaaaatgagtggaatcattaaaattaagcgaaaattccggttgggagtttttattgagtttataagccggataatgtataatgaaaataataaaattataagcgagaaattataggcgaggtttagaat
>NC_017304.1:104181
gaaccaatactgattccgactccaacgccaaccatgacaccgatgccgacaccgaccccaactcttgaggtcaaaagcgatccatacctttccgaccttgttgtgacaggagcaaagcttaaacctgcgtttgttccggatatactgaattacgaggcagtggcggaggaagatgtaaggtttgtgtgtattgttgcttatgcacgggatgacggagctgagattactttaaacggtgttcctgttaaaagcggaagtatatcccatgctgttgagcttaaggaaggaaaaaatgagctgattgttaaagttgtggcagaagatggaataacatcaagaacgcaccgaataagtgttttacttgaggcattgcaattgcctacaccaactcctgataaaagcggcaatccatttttctcgtcattggaggatttgcttaaggaaaatgaagtgagtccagacgggacaaagggtgggatatttgatgatgtgcccagggg
>NC_017304.1:105150
accacaagagcggaagcggtaacggtcatttgcaagcttatgaagtattagagacaatgcaacagggggttatataaaacggggggatttatataaagtcataactgatatagacaattaataataaatataaaaattaataaacttgcatgcataaaatttatgttaacaagcctcctatgaagatttatttgcatattatgcaatatgcaaatatctttgtagggggtttattatgtcaatgttaaaaattggagatatagtaacaagaaaatctcacggtcaggatatctactttatcgtaaccgatattcaaaacaaagattcttccaagcctgtctacattctaagaggattattctacaggataatagtggatgcttttgaggatgaccttgtaaagaaagattccagaagcacgcgcataaatttgagaagagatttgacaatggcaagaagcaatgcttacaggcaaatatttaccagcagatgcttcctgt
>NC_017304.1:106058
tagatcctgccattgtgtcggaaaaagtggcacttacaaataaagataattatgtaactcccgaggaagtcagcaaactgacaatatcaggaagtaaaggtataggaggaattaaaacgagaggacatttgacggttttgtaataaccgtgcgaaaggctggtactgctttttctatggttgaagcggctgtctgtttaatgtaaaataaataatactgaagtctctgagcgatgataaaatttgacataaaaataacaaataattgatgtataaggagatgcggtttgggtaaaaaactctatattacggaaaagccttcggtggctgcaagttttgccgaagttttgggcatgaaaattacaaaacaggacagaagcaagggatatgccgagtcggagcactcagtggtaacatggtgttttggccatcttatcacaatggcatatcctgatgcttatgacccgaaataccgggaatggaaggtggaagatctcccta
>NC_017304.1:120453
accgaagagtacaaggacaaacctgtgaatgagattgtaaaaaccatcagggacataaagaaagttccaaatgagaacaaccgaaaggatgacgataaaaaggtaaacaatgagccgaataagccattacctgacagaaaagccgatgtggaaacaagtgccggggtaaaagaaaataccgccggtccggatgcaggcatcaaaccggtgaataaaaccgataatgctaaacccaatgttggtaccgacataaataacaaagagaataaaacagtcagcaatgcgaagattgacagcggcattgacaagggcaacaaagacagtaaacccaacagtaatactaaaattaataacgacgtcaaaaaggacaacaaagataataaaaccaacagtgatgccaaaaccttcaacgatgtcagcaaagacaacaaaaatgataaagctgacggcaatgctaaaatcaacaataacatcaacagagacaataaaattactccgat
>NC_017304.1:164778
tattttcaattttctgctctttgaaatagttgtaatataagttaaagtactcatcaatatcctttttagatattaattgttcggactttgaagaattgtctgttgtgaaattatctattgtcaaattgtctgttgccgaactgtttggtgtgctttcattatccggacttgtagtgatatttttcatattattattacaggaaaccattataaaggtaataaagataaatattataattgtgaaaattttatatttcatctgttatcctcatatcattattattaggcagtgtaaatatttttgtgtaaactaattttcctcctatgttagtatttaaatatattttaagactcgaaagtctgctttgtcaaattttatagattcaaaagaatttctgataagaaattcttacaaaagaaaaatttgacaaagatgatgcgtataaaatattacaggggggttcaggaaaccagagtttccctgaaccccttgattatac
>NC_017304.1:184701
attgtctacataaatgatatgcatgaagcaaaagaagaaatccgcaaaatcggtgtggatgcgtcagccataacatggctttcacccaaagcattgtccattgcaataaagcttgagaatgtaagctcttatgaggcaaacatactcaagcaggaaatgctggccaagggcggagatgccgccgtaaacagaggtgtggcaaatttcagcacggaaagctccgatgttctcctgatgggcacatacagccagtttaacaaacttgtgtacaagcttcgcatgcacggcggaagtttcaaggaaattaccgatgaaattcaaaggcttctggaaggtttggagaagggaaagccggagtattttgagtgcggcaagtatagactgcccataggagaaaaaacttatgtgatgggaatactcaatgttacaccggattctttctccgacggtggaaaatatcttgatattgacagtgcggtaaaaagagccagggaaatggt
>NC_017304.1:222681
tatatccaggtgtttcaacgaggcacaaagcagctttcgcataagaaggcaaatttgcacccgcctatgaaagcataagacgttatcgccttgttacaatcaattgaaaatttcaaacagttctaataaaaaataaagcatgtatatcccttttgtgaaaaggcaataattctactatagctgcgtccgtttttaaagttgctttacaaaacggtggaagaggggatatatattgaaatttttgttaaaacatttttatttgttaattatcttaattatactatttacaattgggagtgcaaagctatattataataaggggtcctcttcgactgcattgaaggaagctttcatagcatccggggcaacccttgccaatactgaattttatgcatgggcaaagacagaaaaaagtttcgaagaattgtcaaaaatcgtggacaaccttgcgaaagatatgaatgtggagaataatgagctgtattcgagaaggctcatag
>NC_017304.1:223676
cgcgcaaggtcaatacaaaagataaattacaaaaaaaacgaaaggaagaatcaacgtgcccaaattaattgtaactgaaacaaagcctttacatggaaaggtgagaatcagcggcgcaaagaattctgtactgcctattattgccgcctcaatattaggggacagtgaaagtgttattgaggaagttccggatcttactgatgtaaaaatcatgtgtgaacttttggagtcttttggggtggatgttaattttttatcagataaatccaagttgtttatcaatacacgggatattctaaatacaacggcaccttatgagctggtaaataagatgcgggcgtcaattcttgttatgggtccgctgctcgcgagaacgggaatagccaaaatttcccttccgggaggatgcgccataggtacaaggcctgtggatttgcatctgaaagggtttgcggcaatgggagccgagatagaacaaggacatggttatatagaagcaa
>NC_017304.1:244740
aaaaggggaggaacttctcgaaattattaagattttgttacaagacgttaagaaattgcaggagggtttataatttattataataaaggtagttggtattattgtgtagacataaaaccgcaaagataaaaccaacaagagaaatcaattttcaattgaaactgttatgctatttttcttgtatcggaaaacagcataaaatagtatattatttaggaaatgtgagggattctgttgaatatgggagaaaaaattaacaaaaaggagaagacagtcattgccataatatcggtactgttggtggttgtggctttggctgccggatgtggtgtttggtattcatatgcgaccagttatgtgggaacggttgcaggcgaaaaaatcaccactaaggagtttaagtattttctgggttatgtaaagattcagatggaaaatgacgcccaacttcaagaccaggcatcaaaagaggctttttgggattcgaaaatagaaggtgt
>NC_017304.1:275924
cataaacattacaaatttatagttttcaattttgcgacgggtagtgttttttgaaagtattctgtaaatgcttatgcccagagggatatagccaatcaggcccaaaatgggcattttcagcaagttgcctatcgagtttagtgctatagaaagaatgattaaaaatatggaaagacgatcgataccgtacctttctctcatgaatgttctaagccagtccatttccaccaccctgtatctgttcaaagtttaaataacaatggaggggcaatgtgccccgtccattattatgctttctttatcaaatatataacaaacttgactgtttccacaataggaataatcgcaaaagccagcgcaattgaaacaagtaagtttgctcccgaaagcggggtcagtttgaatatgtcgtttatgcccggtacatatattacaaacagcgataaaacgaaagccataaccattgcaccaaacaggactttgttgcgggttttcaatct
>NC_017304.1:278745
cgtttttggagcttcccatatgttcgagcacggtctcgacactttcaaaataatgtttcatttgccacgccctttctttgttgtttttgttgtttttttgattattgatttttagcgtatcctgaattaaccagtaaatattatgtcttaatggcctgatttgggacaatggagattgacgcgttgtcttttaattaacaattgtctttacaaataatttatcatggaataagatttaaagaaaccaatatttttaactaagtgtccggtttttacacagatcgctcaaagtgtgtaaatttcggacagattatgataaatgtccgtatatgaggtgattaatgatggcaaaacctgagcttaccaaacagctgatagcgcaaacgttaaagaaactcatgttgaataccccgctggacaaaataagtgttcaggaaattgtagatgcgtgcggccttaatcgaaaaactttttattatcattttcgggataaacaggat
>NC_017304.1:281732
caaacaatcacatatgacaatatttctaaaaaagaaattgaatatgcggaagaaagttttactcctaaacctgacgggaaaggtgcagacaaacttgtattagattgttcatataataatttggatttaacattagaagaagctaagataattattgataagattaaatcaatgtatccggacaaattggttgaaatatggactatatatggcgatattggtgatacattatggtgatgttatattaaaaatgaggaaatgatattatgagcatgctttgtaaatgtggtcatgttatgtctgacaaaatagtaccaaataaagttatttattggacgtatacaaaagaaaattggtttcagagagtcaaatttgtcaaaggggaatacccaaaatgggagtatcctgttattgaatttctggccattagaaattgcgaaaaatgtaatagattgcattatataagaaacgggaaaaaacatgtatacgttattgattcc
>NC_017304.1:286777
gataaaaaggataatacttaaatttccggatgttcctgttgatgacctggtagcttttttaaacaaaaaggagatagacatagaatatatataaatattgataaaaaactattgactaatatactaacggtgtgttggaaaagtaaagattgcaactaaaccgcttttgtgagaaaatggagatgcggatgggaaattagtttctaaaaccatgattgatgtacaaaaattacatcatggtatgttaataaattaacaaacaaatattaaactaacaggcaaatcagaaaggagagaaatgttcagatgaaaaaaacagcaatgctgaaaacaatcgcagcggcactgattattgtactttcgctgcaagtatttgtgtttgccgaagagcagccgcaacttcttatatcgcctcctgctgagcagccggccgcatgggctgtggaagccgtacaatggtcgtcaatatatggccttgcatccgatgagatgtttgcaaa
>NC_017304.1:292103
tgcagtgaaagatttaatttttatatagtgtatgtttggttcaagttgctgtgaagttacctgggaaatactttcctcgtactttaacaaatcatagtcgtcaccgtgaattacgaaagtaaacatatcatctttttgccttatgctttctataaagttgcatatgtcttttacaccaacttcgcctttggctttgaattcatttgcaagggcttcaaagtttgctattttgtcatagtacaagtaattgtttttaacaaactcaactatttgctctgcttcgggaagtttttgattttccagtttttccctgatgtactttacactttcgtcatcggcagatatttcggcagccttttcggcatattcggatgcttttgcgtaatcctcaaggctatagtattcccacgcaatggaggttaaaatgccgacatctttcgggtttagttcgtgggccttcttgaggtattcaatagccttttccggttccatcattatgc
>NC_017304.1:311974
gaaaacatgcccgaaagaatccgggaagcaaaccttgaactcttgaaatgtaccataaattcggtatattttaaaatgagggaaaatcagcttagggtaaaagaattggaagagcttattgagaaaaccagaaagcagctggccggttatattgacgaaaaagaaggtcttatggagtatgacaacgaaatttacgcatatttccatgaccttcttggcggtgaagagcttcaaaaactggataaccagtattttaacaaaacttgaaagatatatgacaaaaagcccaatacaacggaggtatggacatgaaggttgttacgcctgtgcaaatgagagagattgactcatatactataaacaaagtggggattccgggaattgtattaatggagaatgccgccgtcagagtgacggatgaaatcctgaaggattacggaagccttgtaaataaaaacatagttttattggccggtaaaggaaacaatggaggggatgcc
>NC_017304.1:314914
aaagcagaaagataacgaaataaaagtcgaggacctggcaaaaagtgttgggacaataaattacgaactggtaagcataataggaaagagaattcccagagtttacctgaaagaagggaagatatacaatgtattaaattatttgatataaggagttatataattcgaaaatatagaaaaaatataaataaaatgtatttgaaatattgtcataataatgttattgataatataataaaatatacaggttcggttaacaaacacatgatttgtctgtcaatccataacaaatatcaaagttttatgtataatatggggtaaatgacaaaaaaataattttagagacagaattactgcagtgctgcaggtaagctcatgggggttcaacctttgttaagtctgaaatgattttgccaacaattacataggcgcgcgaaggcaagtaattaaattttaatttgacccgtgcatatcttagatattataattaatatatatag
>NC_017304.1:321603
tttttccctgtggaagagcttttgaaattcagacatatagacagtttccttgaggggcatcccagtatgagatatgtgccgggagtggacatgtccaccgggtctttgggacagggaatatcagctgccgtgggcatggcaattgcaggaaaactcgacaaaaaagattattatgtttatgtgatactgggagacggcgaaatgcaggaaggacaagtctgggaggcgcttatgtcggcttcccactacaagcttaacaatcttatagcctttctggatcacaatcatttgcaaatagacggcaatatcacggaggtaatgtctcccgagccgattgtggacaaagttcgtgcttttggatggaatgttattacaattgacggacatgaccacaggcagatatcggaagccgttcgcgaggctaaaaagtccggggacaagccgaccatgataattgctgagaccgtaaagggcaagggtgtgtcctttatggaaaatgt
>NC_017304.1:329995
ggttatgttaccgtccttcacaaagcagagagggataagtctgctgtatcagtgtacaacaaacagggagtttttctttttaccaaaatattgggagaaacttacgccatctcgtcggaggtgtctccctccggcagggaggttctgataaactgtgttgatatttcgggtgtaagtataaatacaggacttcatttgtatacgatttcaggtgggaatgtagctggcaaaactttcgagaatgttatttttccttcaatccgctatttgaatgacgataccattgtggcagtgtccgactcagcgatttatctgtttggacaaaattttgaagaaaagtggagcaggacaataagcggcaaagtatacagcatggacgttatgaaaggcagatacgccgtgtttgcattcagcgaaaaaggaatgatgggagaagcgggacatgttcttatagttgattccaaaggcagggaagtcgcagattacagaattgaccagga
>NC_017304.1:363976
cgttgtgttgaaatatatttcaggccgctgactccttcagagatagcggagattgccaaaaacgccgcgcaaaagggcggatttgccatggaggaaggatgtgccgaactggtggcaaagtacgcccagaatggaagagaagccgtacatatagtccagattgcaggcggagtggcaattgtagagggcaggaggctcatagaaaggaaagatattgaatgggttatagaatttggccattacagtccgcgtattgacaaaaaagtgacaaaaggcgagcaggttggatgtataaacgggcttgcggtgtttggcaactcaaccggtacggtaattgagatagaagcctgtgccacaagaactgtcagcggagagggtaccatcaaaatatccggaatagtcgaagaagaggaaatggacggcagagggcacagactcagaagaacaagttcggcaagggcttcggttgataatgtcctcacggttttgaagaggttttt
>NC_017304.1:430855
agtgtgtaaaagcaatcagggaaattgattccaccaggtggctttacattgggggcaataactataacagtcctgatgagcttaaaaaccttgcagatattgatgatgattacatagtttacaatttccatttttacaatccttttttctttacgcatcagaaagcccactggtcggaaagtgccatggcgtacaacaggactgtaaaatatccgggacaatatgagggaattgaagagtttgtgaaaaataatcctaagtacagttttatgatggaattgaataacctgaagctgaataaagagcttttgcgcaaagatttaaaaccagcaattgagttcagggaaaagaaaaaatgcaaactatattgcggggagtttggcgtaattgccattgctgacctggagtccaggataaaatggcatgaagattatataagtcttctggaggagtatgatatcggcggcgcggtgtggaactacaaaaaaatggattttgaa
>NC_017304.1:432654
tataaattaaaaaaatatgcaggagggtgaaaaatgtataaaagattattgtcgtcagtactgataattatgctgttattatcagcctggtcgccaatatccgtacaagcttctgatggaatcaatgacattagaggtcattgggctgaagaagacttgaacaaatggatggaaaaaggtattttggtgggctaccaggatgggacgataaggcccgataataatatcacaagagccgaatttgtcacattaattaacaaggttttcgggctttatgaattaagccgggagcaattcgcagatgttgaagactcaaaatggtattcccgtgaaatattaaaagccagggctgcgggatatattgcaggttatggaagcaatgttttcaaacctgacaattatattacaagacaagaagccgttgttataatcgcgaaagtttttgaactccaaagcggcagcaattatacaagcaagtttaaagatggaagtctggtaaa
>NC_017304.1:449282
attgggcttactcttagcgaagatggagtctaattgcccttcaggttttgtttctctcgatatgagagaagcagtcttatcataattgcagatttagaattcccaaaatggacaaaggtgctggatggtgaacaaagaaccattgccttgctttactgtctgacccataaagtgtattactgaatacttatgggttcaagcatgctattttttacgttatcttattcaaacattattatagactgcaataaaattaacaatatttatccaatgtttgaagggaggtgaaaaattatgaatgaacttttgaccagtctatatgtggcttgtgaattagtaaatgaaaaatatgctttaaaaatcagtgatgtatatgaaattatcaaaatgcaaaatattactccgatacctaacagccagccttttctggaaggggttatcaatcttcggggaaaaatcattcctgtagtcaaccttcataaaaggttgggacttaccaa
>NC_017304.1:495263
aagtatgggcagtaaaattacggacaactacactattatatatggtgtttcggaaaatactttaaatgtggagtttgtttgtgacgatccttctataaaatgtatatttgacgaggagaaagacggtctggcaataagcataataactgcattgatggacaatgtggtattgtgtgacaaatcaaacaggataatatccatgtcaaaagtgcttgaggggaatagatagtcatgatggacgatgcagtaaacaataacaatgttgtaaatgacagcgatgagttgtttagagaatataaagagacaaaaagtgttgaggtaagaaacaaaattgtaagcaaatatctttatctttcggacatacttgccaaaaaatttttaaacagaggcattgattatgaagacatttatcaggtggcttccattgccttgattaaagcggtggagagatttgatcccgacaagggtgttaaatttataagttttgcaacacccactat
>NC_017304.1:555663
ttttggtgtggtgccttcaatggccttttgcaattatggggaatttacttttgcaactttgtccatttttattatgcaacaaatacaataggagaaaaaggaataaaaggctttgcttctgatattaaaaatgctatcaatctaaaaattggtgttaagggtgcagataagacaactacacaacgattaaaaactaatttacaattgtttgctgaaaaaggaacgagtagtattctcaatttaccaccgtatattgacaatgcaggaaagtttgtgaattggacaaagcaatttgaaaaagtgaaagtaccactaacaacagaacaagttgataaattggttgcgctagctaaaaagtttggagtaaaggtagaagcttctgcaagtgatttagctgggcatacaggtaaagcaggtacaaattggggtattccgcatattcatattggtgaagcaagagttcatatcccagtaccaaaaggttatcaactaccataagg
>NC_017304.1:561627
ccggcatcttatataaagtatatatttaaagacggagaaaagaaacataaagcggaagagattacagacttgcttttggttctgataaaacggtaagtgtggagctattaattcaaaaattgacagagaaatatcttcgcaaagtggttatgtgagggtaaatccaagtgatgttaataaaataacttttattgattagtgagatataaattgtgtaagtgccaaattctgaaagtactaattggcaaaataataagatacagttaataagaaatggacggttcttagcctgacatcagacaaagaaccgtccgcattgttttaactattcaaaatatgcccatttgaagattacgaaaccaagttgtgaatgtaacactcccttaagattcggtgatatgactataggatcagtatagaagtacaaaggagctattgcggcgtcatccataagtatcttttccgcatcatggtacatttgaatgcgtttagccgggtca
>NC_017304.1:577867
aagcactggtgcaggggaaatttgataaatttcgggactatagcgaaatacgcagggaagtaaccgtgttaaacagccgctttgactttggactgttttctgaaggtaaagaatattatattgaagttaaaggggtaacacttgtggaaaacaggcaaggttttttccccgatgctcccacccaaaggtgtacccggcatcttgaagaattgacaaaaataaggcaaaatggcaaagaggcaggagttgcctttattgtgcagagagaggacgcggatgttgtaaggcccaatgacaggacggacaagaactttgccaatgcgctgagaatagccgcggaagccggcgttgacctcatggcctacgtatgcaaagttgatgcggaacaaagaagaatggacattgtccgcgaaataccggtaataataaaataggggtaaggatatttgcatccctacctatggcattttttgaatgctgttctttgctttttccttttt
>NC_017304.1:584161
ctccataaggtgccagaacggatattaccgtaccgctgaaaagtccgaccaggcctgcagatataataaggcaggcattaaccaaaggtccaactataaagttgctgtttggccccaaaggaataaaccttccaatgaattgaaaaatcacggttaatgccaaaagcatggctgttcttgtcaaatatttgagcttgtcattcattttgatttcctttcttttctgttgttttattgttttcactattattttttacccggagtttgataaataatgcgcaaaataacaggaaacggttctctgtttgataccttcccgttgccgttgtaaattgaaggtaaaatgattttttataacatggatatattatacattagttatatcatttgccaaaaaacaggaacagaacaataatttcatataatatggcagtcaataaaaattttgtttttatagttaacctcaaaataataaaattttagccgataaataagaaaga
>NC_017304.1:624705
agatgtttccgagaacgtcaacctttgctgtgtctccgctaatttccactattttgccgggtactgcaacacacatgctaatcacctcactaatccaataaacgtctgtcccagaccaattgaaccgtcatttgggggaaccgacatgttatagtatacgttaaagtgtctgtctcttaaaatcttgagtgttcgttccataagcaaagtattttgaaatacgccgccgcttaaggcgacagtgttaattttttgttctgcccgtattatttcgcatacttccaatatcatatccgcaacggcataatgaaaacccaatgcaagagaacctgtgtcatctttgttttgaagatgacacatggatttaagcatcggttttggatctatttctattaaatcactttttcgcttgatttcaaaggcaagctttttaggctctatcttgtgccttagagccaaaactgcctctttttccagcattgccgcacattctccctcat
>NC_017304.1:631232
ttctttctgaaagagttttaatacatcataaaaaggctgaagcaccgaaggcccttttcttccctgcattcttgcggttattaccctgtcaatcccggttagaagcccgccaagcagaggtgccacgataataattgcaattatatataaaaccagccttattatttgactcatttggtaattcctcctattaaaagtactacgcccaccaatatcacaacggcacatagtaaattactccagaaggttagttttttcacagagaaaaagtttttcatataccagttgtggagctcgactttacgtttttcatcaaaagcaccataaaaactctcattgtcgccggtgttctccccggccatgtaaataggcactatcctgcgccggtcgcttttatatattggaataaagcttattggcagtattaacagcatacttagcattataagcattatattcacatcacttgttccgataggaattggcacatccggaccaaa
>NC_017304.1:644420
ccacaattcctctttcggtgcacttttcaacagggatgttgttgactccggccccggctctggcaatggccttaagattcttcggaagctccatgctgagcatgtcatagctccttacaagaattgcgtcgggattggatatttctgtggctatttcataggaatctcttggaaaaagctccaagccttttagtgaaatcttgttaagtgtttgaatagtatacattttgactctcctttatatgtttattttttaacaatctatactgaaaaaaataactctacccgagtatttgtaaaaatttatttcaaaaaggtaatatgttttaaatatattatactacttttacgtttgtcgcttcaagaggtgattgaaaaaaggtgaaaatgagatacataaaatttttccatgaaagttgggaaaattatatcaattggaaagaaaagtactttgcaagtttgcagaaaaattattatacttgaatttattatacttagat
>NC_017304.1:782097
accgggtattgttgaaaggtgtgaatataggcggccttgggactttgattgcgtcaatggcgagtttgatatcctataaaatatttgcgaaccattataatgaacttaaaggacggtattttctctggtttactttggcaaacataatttatcttttgatattaacggtggttgcggtaatagtctaaacctgtttgaagttgttatatccttttttcatttatcaatcatttgggctataatttttttattattaacaatcggacgttttaatgctatactaaatttagtaaaagtgagagggtatttgttttaattgtttaattgtattaattttatttaggagtgtgtaaacagagtgaaaccaaaaaagatattaaaacttgcagctttaaatattggaattgttttgttcaatattatacttttcggcgtggtgggcatacagctgaacggagctgacgccttacgtaccgccgctggaggtgctgcaatatttc
>NC_017304.1:784873
ttacggccactcgctaaacgatattaaagatatgatgaagactttcggaattccaatttatactataggatataacgcaaatataaaggcattggagactttatcacaaataaacgaagcggcaaatataaatgctgatacggaagatgttgtatatcagttgggaagtttgttcaacgcccagatgtaatttaaggattttgttcttgtgaaaaatttggcatagccgttgagacgggctatgccaaattttttattttttctctattataatgaatgatttattttattctgtaaacttatatggtataatatgtatgaaaaggtttttgatagattcaaagaattgccagtggaaaataacatgaatgctgggctttaaagaaccacagtacttaatcattcaggagggaaaagaaccgtcaggaaagaaatcttaaatttcaataaaacatttataaaaaaaacatataaaaaacaaaggaggagtaaatatgaaa
>NC_017304.1:887369
tatacgggaattgctgattatcttataaaatataatcctgctgcaaaagaatttgaaagtgttgtgccgggcttttactatgaagtggaatataatgaggataagtcaaagatattatgctataagtctttaagatatagtgagatactgaattcagaaatatgtgagtatgatattaagtctaatgagtttagtgaagctatttttaattggagtgaatacccggatgagtttgaaggtaatgttaaatatgtgccaaattccgacagcattagtttcattttgggtgatgcactgcatatttatgacaggtcatcaggaactctcactaaattatttaaagtagcgtttgattggtactcatgggataatacagggaaaaaactgctttatggtgattatgatgaaaatatatatatgtatgatatggagagtaaagaagagaagaaaattttagaggggagacatcccgtttactcaaacagcaatgaatatatcgc
>NC_017304.1:916499
aaatgcccaaatagcaggcagagatgaattgctaaagatgtgtggcaatattattaataaagagtcgtggagggaaatgattttaaaaattcttaacagctctgatgacgaacggtttttctatgcatatgatgcagcaaagagactgaatatggatatatcggaactgatttttaaggctgttaagcgaaatcctgttaaacgttgtggttatctttctattgtttataaaaatcctgaatatgctaatgaattaacaaaaatatatgaagaaatcctaccccttgacgagatggcgacaggaatgggcgattttatatttgcagaaagtttgacagaggaacatttgtgtatggtttttgtgcttgaggagcttaaaaactatcctaaaatgggtgaaaagttggtacggactgcacttaagtcacctgttataagagaacgaaacggtgcatgtattgttatgaaggaatggtgcaggatactgaatcaagacttgc
>NC_017304.1:939824
ctattatatcttgaatgagagcggtattgcagactttaaaatatcaagaaatcttgtaagacctcaaagtcttttaaaattaaacggacgaataatatttaaaggcgatctcaagaatacaagattgttaaagaaatgcttgagaagtcataaaattcatgtcaatcagaaactatccgttgctttataaataatatatatccgtattttacaatatccatacgaatatggattattttattttgttatatttttaacaaaaaaattatttaaactttttcaatggtggtattatatatattggtcacagtttcaatgaatcaaaaaataaagaggtgtttaatatgcaaaaaagagatttgttttccttaaaaggcagagttgcagtagtcacgggagcatcatcgggacttggtgttcaaatggccaaagctcttgcagcccagggagctgatattgttattttggcgagacgcaaggaaaaacttgagaaggtcgcg
>NC_017304.1:948297
tggtcagggaaataaacactgccattaacggatgaagtccgccgccgacagccataaggccgaaagtaaaagctaccggtatgtatcctaatagaatcggtgttccttttttaaatccatagacaaaatcatttatttttgtttgacttttgttcatgaataaaaactcctcaataaaaacattttcaagttagtttgaatgtgatattcttatcaaacattagaacattataatactaaattgaaaaaatatctatagtgtttttgattgaaaaacagattgaaaaaatgaagtaaaaatagtgaaacactgagggcacgcagtttaggctgatgtgactgtttcatattttatgcaaatataaggatatattcgaacagtttgagtcgaaattatacgccggtagtgtaagaaatattgaacgttttgttttagtcttagaagcaaaaaacgcaaaaagccttccgtgaaaggaaggctttttacgcaacacttatta
>NC_017304.1:984465
tgccggattaaagtacgggtatgtggacccgaaggacatgaatgcaaaaaaggagcattatgagttggtccaaaaacttgtggaaaggtttaaggaagagaacggttctataatatgcagagagcttttgggactcaatgtggttcatgacaaacctgaacctgagaaaaggacggagggttattataaaaagcggccatgtgcggaaatagtaagaagtgcggctgaaattgttgatgagttgttaaaaacgtaatttgcatcaatggtattttattacaagtttattaattaacaaaaataattaaccaaattaataaaaatcaataagtaacgaaagaagagtcaaaaaaagaaagattggtttttgccgtctttcttttttgatttttaaaataaaaaattaataaaattacgggtacatcaaaggaaagtacaggtccgaatttatatagcgaagagggacataattaatctttttaatatagacaaggcacctg
>NC_017304.1:989990
aaaccttggtttccgatgacgaatatgcggttgtgggcacgataaacatggattacagaagtttctatctgcattttgagtgtggtgtctggacatacaagagcaaaagtgtgcttgacataaaagaagatttcctaagcacccttgacgtgtgtacggaaataacaatggatatgattaaaaagacaaaatggtataaaaccctgattggtaccctcctgcgtgtctttgcccctcttatgtagatttcaaattaacaaaaatttaacatgaagttaattggccgttaattttgttttaataatattaacctgaattaactgaacggaatgaacgaccttctgaacgacgcgaaaaccactgaaaaagtttattttcacagtttgaacgtatataaggagtatgatatagtggaattgagaaaacgggtgggaatggtgtttcaaaaacccaatcctttcccgatggaaatccagatggcaagttgttgtaagatacaa
>NC_017304.1:996710
attaaaaaagatgtcctttatttcatcaaggactttaagcctttcatccaggtactgaggattttggccttttttgtccgcttcctgaacctttaaaaggtctggaaaaatgtcttttccgatgatgcttacagcttttcgcactgatttttggttcggttctatacgccggtcatgatgcttaataagccttagcactttgtttgtggttttgttgtcaaacctgagccttttcataattttatccgcgatattaacgctttcttcaggatgaccgtaaaaatgatctgttccgttttgatcagtggttttgacaactggttttcctatatcgtgcaagagcatggtccatctcaggacaaggttgctttcaatattcgacacagtttccaaagtatgcattccgacattgtaaacatgataaggatggttctggccggtatcaaaacatatgtcaaactccggaagcacatatttcagaaggcctgtttctctcaaga
>NC_017304.1:1012026
tcgaagctgtgtttggaagaggcgaaaaatcaaatgataacaaactcaggaacccagtttgatgcggaagtggtgaaaaggtttttggtgcttttggaagactacgacaccatgcagaaagagattgagtacacttttaaaacaaaagagagctgtatttggtgaacaaagggttgaaaaaatcatttggagtattaatattaaagttagaaaacactctgatgatagagtgtttttttgtttattaaatttttaacaaacctcttgaatttactttttgattatgatactattacacagtataaatacacttgttcacggtacgtggacacggagggagtatgagaaatacatcaaaatattatttggtggatgcttcggttttgccaaaggttttcataaaggttgttgaagcaaagagaatattggccagcggagcaattaaaaatgtaaatgaagctgtccgtaaagtaggtatcagcagaagtgcctattataag
>NC_017304.1:1023783
agcaaagaaaatgttatagattttaagaaggttcaagaagagtataaaacatatacatctccggtgggtatttctgcaaattcttcaggtgatgtcgctattggttttaaagattaccatattaatgtctatgacaagaacggtaattttaaatatggctttgcttttaaattgtatggcacttatttttttggtatagatgatgagaataatgttatgatttttaatgtaagaggtgatacgtgttattattttaacactgacgcggaattgataaagaaagaaaaaatttcagacagagaagagattaaacgctattataaaaattactcgaacaaaacaagtgtaaatgttggtggaataaagtatgtattaaaagaaaattttggttatgccaaacttgtaaaaatcgatgaaaatggcaatgagtcaataatatatgagatgggttctcaatatgccggcagaatattaattacgtcaataatactgatattcgt
>NC_017304.1:1044533
cttttatgaagttgatggtaaggtatattttggagagttaacattctatcactttagtggatttatgccatttcagcctgccaaatgggatgaaatacttggtgagtggcttcagttaccaactctgcacccaaaagaggttaaaaaatgatggatagaaagaagattaaatatttatttttgataacggggatgcctatgggtggagcagaaagagtaatggcaacactggctaatgagtttgttaagcgtgggcatcaagttagattagtaacattaaaaaaagctgtctctgcatatgaattagacaagcgtgtagaatttataggcggaggagctgatataaattctggtaattttttgataaaaagaattcaaatgataagtgcggttattaaaggtacattgttttatagacgtcaattgagagaatataaaccagatataattttatcgtttctaacttatacaaatttattatcagtaataaataatagaat
>NC_017304.1:1120006
caaaccgcttcaggcaattgatctgataagtacggtaattgacaacagcgacaaacacaagatgacacttttgatacaggtggacaaaggcgacatccatacagtaacatacgagaattgcaacgacattataaaggcacttttatacttgtattataaagaaaccggtacatatgagttggaagaaatgtagcggttataatatgattcatgaattaacggtgattttgttggaaatactttgttaataaagctgttcttactgacagccgcaatattaacaaaggagagggttttatggaggagtttgagctcaatattgaaaacagaacggcacttgggacatcggcctcacgaaaggttaaaagagaagggaaaattcccggagtcctttatcaaggcgataaaagtattccaataagcttgatagaagatgagataagaccgattgttgacaaaaacggcagtgatgtattggtgaatgtgaatttgaacggaaa
>NC_017304.1:1124950
atggaattaccaatgaaatagttaaaattgttataaacaggataatagtttttgacaaaggcgataattatttggaagaaaagtggaatctgaatctttcgcaaaaggaaaaaaggtatatcgaattatatggtgcggtcttaattgaatacggtttttagtatattgatatatttttggtaattaatttgaaagaatttttgtttaatagttaacaggaaaaaatatttttttgtcgaatatgttattttacaaaaccaatttcataaagtttcataaatatgtactcttttcttttgagaaatattgaaaaaggcttggataggaggtccttgtccgaataaatactcttacatggaggtagtcaatgagacttgtcagtgtaaattcattaaaacccggcgatgaattggcaaggcctgtatttactgcaagcggaaaaatcatcttaaattccggcgtggttcttaaagaaaactacatagagaaatttaaagaat
>NC_017304.1:1147590
ctttttgtcagctttaatacaatgcctttgtgtttcatttttaccctccgaaaagtgcccgttgcacatattgaatatctctatttaataatttcgtgtttgaaagtactttttggtccataaaatttctatttattaaaatattttatttaaatacgatttaaagtttccataatcattatcaaataatatacataaacatatgataaaagccctgtttctttcaacggtctttggatgaacatcaattattttggaaagctctttcatctgtatgtacttttttgtctttaatttgtcaaaaatactcttgttttcaactatttttttggctatgtttatgcacatttctcttgagtctttgtgtttgggcatgtaatcaggcaaattgtttatgctaagtccaaagctttcaagttttttggaaaagtcccttaattcgcaaataaattcataactgttaaattcctcttcgatgtcaaggttatttattttttttc
>NC_017304.1:1212863
attcggtcaatctcagctatggaaagataacgaacaattctgttgcattaggggattttggtccgggagaatcaaagaacataagatggagctttgacttatcttgcttgtattacgaagcggatgttatacctacggacactccggaccagtacaaggtgattgcaccaaaagaagtgacacctgagaattttgatgcctggttgaaaggattgtcgtggctgtattacggaaacagggttgtcaaaaaaatatcatgggatgaggagacaaatacttatattatcggtgttccgcagaatgaagacggaagctatacgatgccaaaaggctatatccagagattgtttggcaagagttatgccttagatttgacaatatccataagcggtacaggattaggcttaaatggtgaggaaattgaggtttcgctgaatttgcctgttagaataacatactatccgtcggacattattgccaatcctatacctgaaaatgac
>NC_017304.1:1248755
tttcttttgatactgggtttttatgaaatggtaagaaaggacaaaaaggaaacaaaaaaacagggcgggagagcttaacttgcctaccctaccctgtccggtttgcattgacttttatttttttaattgtttcccacatccgtatcaggagaattattattgctgttatttaggtaatcgttgaatttttgcagggtttcaaagtactttctttcaatttcttctacggtaataatactgctttcatccatttttaaaagcttttcttttcgaagtttgttgtatgactttttatctgtgaagtatttgtcaaaatcaatatcaacctgcaatgaaagaaggtattcgtcaaggactttttcaatgctgcccaagctttcttccagtttgaccatgtaatattgagataataaaggctgatatttttgctttaacgctgtttttcattaatgttcctcctcttttgtgtgatgataattccaagttgttttaattttccc
>NC_017304.1:1326965
aattttattgaccagcagtatgatatccaggatgttatacggcaggtaaggcatgatgttcaagatgctaaaactgttgaaatgtggatgaccggtgatgtggctgcaaggggtgaggaaaaacttagtagtttagttttcaccatgaatttgcccggggagccggaaatcaaaaaagaatggaagtttgaggatgattcgcttcaattaagaattgttaattccggtgtagctggcgaatttgttaaagttgttgataatattgatattagtaaaagttattttgaatattatgaaaacggtgatgtaaagcaattgattcttcatattctaccgaaacaaaacgatagaattgtaaataaagcaggaaatgttcaggaggagataattacagagtattctgttagatataaatcaattgtcagatattgaagcattcattgaattataaatacaaagggggaatactttaatgaagggtgatattaatttactgccag
>NC_017304.1:1329517
ggctgaggctttgattcagcaaaattatcctcttacgttgcttgaatctgcaccgacagggactgagtggtatttgaggccgtttattgctgatgccaagtcaactcctgatgttgaaaagaaatcaccgaatcttgctgtggtttattcttcaggtgcaaaaaatgagaaatatttttataccgttagttataagcatgagagttgttatgatccggaatatccttatacttaccatgtaattgtaaatattttaacaaaaaataacaaaggcgagattaaaacactgaatacctttaaaattgcggctaatgtgaatactacactttaatatgtatggaatcgtaaataacatagttttatgtttatatagatgtgttatttttttgtaacgggggtgttgaaatatgttgaggctgcttaaaaaagaacggggagctgcgcttgtaacagtaataattattacagcagttcttacgaccctgtccgtagtcctttta
>NC_017304.1:1372548
ggaaattatgatgatgcgatattttggttcaacaagataataagctctcctggggccagagaaaataaagctttgattgacagtaccagagagcaatatcatttggctaaggaagcaaaagaagcaaaggagaaagcataaaaattttatttttgcccgattaattctttatatttatttgaaattatgatatatttatatcaatatatttttggaagttttacatacttatgtgtttacatgctggcaaatttgacgcgtgagctttttacggaggcaaatatggatataggcaaagttccgaacagtgtgctgacggaattgataataaacaagataaaagcaaacagaaaagagatacttataaggccgaaggtgggggaggattgctgcgccgtagattttggaaaagatgtttgtgttttgtcgtcggaccctattacaggtgcggttaacgaggtggggcgtcttgcagtgcatgtatcctgcaatgacgttgc
>NC_017304.1:1401325
tcttgagtttctcaaggaacttgggtttaagacaagcccgggatataaggtatgcaaggatataaatgctgtttgggaggaaataaaccgcatcggagaagaacggggagagattgattttgaaatcgacggagccgtagtaaaggtgaactccctggaacaaagggaaattttgggttccacaatcaaggctccgaggtgggctgtagcttataaatatcccgctgaagttaaagaaactgttgttaagaaaataacggtaaatgtcggaagaacaggggtgttgacgccgattgccatctttgacccggtcagacttgcaggttccaccgtgagcagggccacacttcacaacatggattatataaaagaaaaggatattagaataggtgacacggtgcgtataagaaaggccggtgacataattcccgaagtagtggatgtggtttttgaaaaacgcagtggaaatgaggctgaattcaacatgcccgaacaatgtc
>NC_017304.1:1427328
tgtgtgtaaaataaaacgtgcaaatatgttgacaaacgcatgtaaaataaggtattttattattgattcgacaaacgtatcactcaattcaagtgcttgtagattccagtagatgcaagcacttttttattttattatttatatgggttgcgtgtcaataaaatatcccttgcattatgttaaattgtttaatattatataaacaaaatgatgttatatttttttcgaatcttaaaaaactttgttaaatatttttctgatgggaaggtaattatggataaaagaataaaacttgttatcagactggttcttatttttggaggtacggttattggaatattgctgggacttaggcttgcaatttattttgcaccttttcttattgcttttgccatatcttcaatgatagagcctgtagtccggtttcttatgaaaaagttaaagtttagaagaaaatttgcggcattggtttcattgcttttgggtttgtcgatgattgc
>NC_017304.1:1576717
ccggtcctgtcagtcatccaaaagtgcgaaggcgagtgcatctattttagaattcctgaagagttcttaaagaataatgtgtttaaaggtgatgttgtttcctgccaggttatgcagggggagtatgaatatattgttagcgggataataagtgagtttgaaataacttatccgtggttggtcgaggttgcaataaaaagggtcagcaaagtgaagaacaacagaggggctaaaagataccttgttaattttcagtcaagattttatccaaagggatcggataacgggatatatgccataattaaaaatatcagtctgacgggtgttggagcggttttcagggaagaagtccagccccatagtcttgtgaatgtgtttgtaagtgcttcggttgacaaagttcagtctttggaattcaaggcaaaaataaacaggattgtaaacagggagatatacaacgaatatggtttggaaattgtggaaatagatgaagttaacaa
>NC_017304.1:1626136
actgtccagaatttcaaaggttgaccttgcaattttaaggcttgccatatatgaaatgtgccatagggatgacataccgttcaccgtggccatcaacgaggctgtcgaactggcaaagaactacagcggggaagaaagcggctcctttataaacggaattttggggaaagttgtcaaagtgaaacttatgtcagcagacggaaatgagaacagagacgaggaataagagattgtgagaggaattttaaaaataatattcaaggtggagatagatgggggagtttttttctgacaattgtgacaacatattaacggtttcagcagtcaacagatatatcaaggaaatcatgtcaagggatctgatcctgtcaaatctttgggttagaggcgaaatatcgaattttaaatatcattcttcgggtcatatgtattttacccttaaggatgagaactgttcactaaaatgtgtgatgttcagaacatacaacttgcaccttaaa
>NC_017304.1:1660996
agtacaatgacaggacatgcattatagttgttgacataaaagatgtttccgtgggccttattgtggacagtgttgcagaagtggtatccattccggaagagaatatagtgcctcctccggaagccaataccggttttaacaaccgctatatcaagcaaatcggaaaggtcggcgatgaagtaaagcttctgcttgactgcaacaagctgttaaatgacgaagattgtgaaaatttgctcaatatataaaaaatgaggtagccggtgagatgatatgttgcatattagcaaaaaagaatttgaccagcttgccgcttatgtaaaaagcaactatggaataaacctgacggaaaagaaaaagacattggttgtgggaaggcttcaaaatattttgcagcagatgaatttcacaagtttttcggattactatgattatgttatgtccgatacaaccggcgaagcggtaacaacacttataaacaagataaccacaaatcatac
>NC_017304.1:1692224
ttgagggtgtcagcaagacaaatgataagatttttacaggaaggacaaggggaaacaaagttgttaattttgaggctgatgcaagtttgataggtaagttggtgaatgtaagaataaatactgtaaaaacttggtcgctggagggcagcatagtaaggtgaaaatagaatgatttacaagtaaaaaggcaagagaataacagtactttcattgtgcttatcttgcttcttagtttaaaataaaaggataatttttaagaaatgtttattaaaagcctatacggctttttttattgaaattgcgttacaaacaggaaaattccatgggtatggctattaattctgtcaatattttatcaaagtctaatatcaaaagaattattcagtaaatttatatcccttccgataaaattttcagaatctaggtttacataaaatcaaatgcgtcaaccaagcaaaaggcttataaaacttttttgtggttggcattatatgtagtaa
>NC_017304.1:1703662
caaagttataaataaagataaagttataaataaaggtgaagttgtaaataaggttaatgtaaacgaagttaaaaacgagtcggttgataatttgattaacgggcaaatcagtggcttggttaattgggcaattaatgagccaattaacaagactaatgacaagctgattgaaaaatctgatggcacagctttaaagggcactggcgaagagtgttataattttgacaaaagcggttatgataatattttaaaagatgtcagcgataagcctaaagataatcgtaatgatgtcgataataatgctgatacgaattttgagaaaatccgtgacggtaaagatacccggccgcagcaggatattgaacgaaatgtatttcttgatgccagaataatcggacaggttttctcaacatatattctgcttcagaacgaagatgacctgataattattgatcagcatgcggcccatgaaagaatacgttttgaagagctcaaagaaa
>NC_017304.1:1731495
acctctcccctttataaaaattttttatttataaatgtacttggtttattgaaggtgtggacaaatatttatccccctatataaattattgcgccgaaatttttagatttcaatgggtgcgatttgcattgcaatgggatttttcagtctcggtaaaaaattttgaacgacacatgtaattaacagtaaatagtttgaatttttatgtataattatatatcatttatattatggggaacaaatagttatttaaataacaatttccctgagaaaatgtatcctttacgaaaggaatggaatagaaatgaaaaaaatcaaacaaatgaaagtggcgttatttttgttttcttttttaagtgtaattgtttttatgtctgtaagttctttggctttgcctgatgtaccgaaaaaaagttcaaacacttcggggaatatggccaataacggtcgtgttttaaaatacgacggctgggtttattattctttcgatgaaagcggac
>NC_017304.1:1747550
atctgtttgactggtacggcaatcaaatcagcaattattcggtaatacagccggacagcatcaactaaacttatgctgccaatcaagtaaaatgctgcaggtggcgaaatgccgcctgcactttttcatttattaaaaatcaaaatgatgcaattgaatttatttttcaaatgtgttataaatttaatcagtacatttgtttaattaactgcaaaggaatttgattatacttggaggaagattgttaatgataaaatcaagtttgataaaaacaggaattattacggttttggcaatgttaattctgtgtggctgcggtggcaggacgggaaaagagcctgatgctgctgagcccacaatatccggagagacaaacaaacctactgcatctgtggaagcaaacagggatgcccttcaaagtattgaccctgtttacacccagtcgccggaaaatgttaatgggaccgtggttccaaatgaatctcctgaaaataacaata
>NC_017304.1:1755148
ttgacaaaaatcatgccgttgtttaaagtacctgtaactaagtggtctcctccggctgtaatggtaacgaccgaaccgtttaccgaaataccttcaccgctgactttaatcgtatctcccaactcaattgtaccggtgttgtttttccatgcttcttcatcaacagcgggagtaggtgtcggtgaaggctcaggtgttgtaggatactggttttccacagggaaagaatcaatatatcccaaaagatatctttttaacaatgtgtagtcgctcgagtttattttaccatccccattcagatcagcgttaatcaggttgatatagctaatggattgctgcagaagataccttttcattaatgtcaagtccgttgagtttaccttgcagtccgaattcgagtcgccatatatcggtggtggctctaatgcacttacagatattatatttacgagaagtacaagtacgtatagaaaaaaccctgtacactttttcaacattct
>NC_017304.1:1761017
atatcgaaatgctcttttttaagagtttctattgcctccaaaggattggaaatgcccatgcaaaaatatccacttcttgtaagcattactttcattgaatttattatgccttcttcatcatcaacaataaggattttgtagtccgttgatacttcgattattctctttctcatatgaaaatcctcctcagtagagtgcgggcaaataaaagtacagcggtgtccgacagtctgatactgaaatgttaaaaaagaatctatctaacaaataaaaccacttgaagcatgcaatattgacaagtatcaattgtgtgaaataagatgcatttaaaaaagacacaaaatctcactcttacttattattttactttattttttttatttttgcaatatttacgaaatagttttatagtcccatttctttaggactatcatcaatatccggtttctttgtttacatgtcggtttcttgactaattaccgtatttattctataaataa
>NC_017304.1:1764715
caacatagagccccaattccttagcttttgccctcacctgctccttggtgaaattgcctatgggcataagaatatgtttaagctgttcctgggtaacattgtaaagggcataggtctgatccttctgctgggtaaccgattttttcagcagatacctttttttattatcgtcataagttataattgcataatgccccgtggcaatatagtcaatacccatcgacagggctttgttcagcattgattcaaatttcacaaacctgttgcacgcaatacaaggattcggggttctcccctttagatattcgtctttaaagtagttaataacacttttttcaaaaatgtctttaaaatttaaaacataataggggattcccaatttattggcaacgctccttgcatcatcaacggcagaaagcgaacagcatccgccttcaacaagctttgtttcttcatctgtatccggccaaatttgcattgtggctccgataacctcatat
>NC_017304.1:1767339
cttgtaatatggccagcctttttaagagttgcaaaaagttgctccaaataattttccggcaaattctggcgctcggcaatactttttaaagcaaccggtccctcgccgttgtggagggcaagatcaagcatggcttttaacccataccttcctttggtagataaccacattaaagccaatcccccaattccaactgcattactaggtattcacacaattagattagcactttgtgaaatgcttgtcaatatttttgaaaaaatatatatcgtattgttttgataataaatttactatgaaatttaagcttttatgaaacttaatttagctcgaagagaggactgtaatatcttgtacgaagcatgtcttctatttcgttgatgcttttaccaagagcattgacaatgaatacgccgtagtttgacctttgacctgcggtcatttgaggcatgttgtttctggaaacataggatatctgaaatgaatttccttcatataca
>NC_017304.1:1832414
tcaaccatttgaatatcccccactttcaatttacaaaccttgtatcggcacatattgtataaatttaccttttgccagttccactatatggaatcagaaaaacaaaaactcttcgtgacctacataagtcaggaagagtttatagacaaaactaccatatctattcccccttcgctcagattcccgtagttaccataaatggcaatccgtcacgtcaggtaaaaccataaatacgttcctcgatgtcagaattttaacaattcctgcatcttagaaaccaatatcaaattttcattttaattcaagtttaatttaagggctttaatttgttaaagcaacttttgccttcactccgtttatgttgccaagcttgcctgtaagagcccctatttcatcagttgtgccgtcaacaattattgctattacagaaatgcctttttccttgtacggcacacccattcttccgacaattatattgccgtaatcactcaatatctcgt
>NC_017304.1:2013277
ttcttctctgtctcgaacagtctcatagtcaatgtaatctctttcaagacttgccatttctttctctttttcagcaatcagcctgtcaacgccataaagtgcaacccttctgtaatcgccaattattcttcctctgccgtatgcgtcgggaagtcctgtaataatcccggcttttttggcttttctcatttcgggagtatatacatcataaactccctggttatgagtctttctgtactttgtgaatatttcaacaacctgagggtccacactgtggccataagcttcggctcccttaatcaccatacgtataccgccaaacggcattatggctctttttaaaggctcatccgtctgaagcccgacaataacttcaagttctttatctatatatccaggtttatgagacgtaatcgttgaaattgtatgggtatcaacatccaataccccgccgttctcccgttctttctttaacagttcggaaaccttctcccaaagtt
>NC_017304.1:2065135
ctcttttgaattttgatttgtaagtttttcttttgcctgaagcgctttataggcaatatctctcaaagatctgcttacacgaatcgcattgttgtccctcaaatatcttcggatttctccaattatcatgggaacagcatatgtggaaaacttaacattctgagtaacgtcaaaattgtcaattgcctttataagacctatacatccgacctgaaaaaggtcgtcaacatattcccctctattgttaaatctctggataacacttaacacaagcctcaaatttccctttataaattcctctcttgccgaggtatctcctttatgcattctttcgaagagctctttcttttgttcattggtaagtactggcaactttgatgtgttcacaccacatatttctactttattgactagcatagaaaaaacctcccggcaataatttaaagtcagtatcattattgccacggaggtcatttttatactgctaaaaagactacaaa
>NC_017304.1:2069783
tataatattgttgaaggtagtgatttttccaactacaacatccgcttcaagttcaagcttcactcccgccattccgacagggtcaactatttcatcacaaccgtccacaatatactgtcttggaataacatcaataatctgaacattatcaggaagctttacatcctcaacctttttcagcgttctctcaacatcttcggatgtaatttgacggtccggccttaaaatatcaaccgcagctttgttaaaaaaaacatcaacatgtgaccccatgacgtttacataaacattctcaatgtcaatattaagcaaagcccttatcttttgagcacaactttttaaggcattggaaacactgtctatatcaacaattacaccttttttcacaccgctgcacggttcagtcgccctgcccaatatttcaacattgccgttctcatcaagtttcgctacaatggcacatacttttgtagtacctatatcaatacaactgattatat
>NC_017304.1:2143425
ttcatacagcaaacatacgaaccatcttttagaactgtaacccggtcacatatttcgaacacttctttcatacggtgagatataaacagtatggatatacctttcttcttgaggtctctgaccacttggaacagtcttgctgtctctttgtcagtcagggaactggtaggctcatctaaaattaggagcttacaattaagtgaaatagattttgctatttccacaagttgctgttcactgaccgttaaattactaacaagagttttgctgctgaaattggcatctaaagttttaagtatcgcatcggcatcttcataaagctttttaaagtcaattttatcccctttgcttggcagccttccaataaaaatgttttcagctgccgaaagatgcggacacaaacaaagctcttgatgaacaaaacctattcctgcatcctgagagtccttagggtttttgggattgaaaattttgccgtcgaatttcataattccttcagt
>NC_017304.1:2192947
acagcggcttcaacaagttttaccaggtatgtatgatttgcatactttcttgcacctgcggaaacttgaagaatcaacggtgcattaacttccttcgccgcttcggtaataccttgaataatttccatattgttaacattgaaagcacctatagcgtatttgccttcgtaggcttttttaaacatttcagtactggtaactaatggcatattttcaactccttatattaaatatagtgtattagttattatagccactcttgttaagtttttatcatatttattttatcaaattaaaatcgaaaatcaaggataaaataaaaattaattcatatttttggtttatgcagaattgcatttcaaaatcaattatgttatatttttatttagttgtgtttaaaatttaacattatagcagaaacacatatattttacatactttaaggaggttttaatatgagccgtttagaaggtgcatgcatattcggacaatccggcggt
>NC_017304.1:2193096
tatagcgtatttgccttcgtaggcttttttaaacatttcagtactggtaactaatggcatattttcaactccttatattaaatatagtgtattagttattatagccactcttgttaagtttttatcatatttattttatcaaattaaaatcgaaaatcaaggataaaataaaaattaattcatatttttggtttatgcagaattgcatttcaaaatcaattatgttatatttttatttagttgtgtttaaaatttaacattatagcagaaacacatatattttacatactttaaggaggttttaatatgagccgtttagaaggtgcatgcatattcggacaatccggcggtccgacatcagttatcaacgcaagtgcggctggtgttattcaggaagctttaaagcaggattgtatcacagcagtttacggagcagctcatggaatcaagggtattttggaagaaaacttctttgacatgagtaaggaagatccttatga
>NC_017304.1:2203511
tcagccaaaggtatgttaagcccttcagcaatttttttctgaacctccagaggcaaataaccatatacttcctgtgcttcatgaagaacaggaacaagcgctccttttgtgtttttgtatttttcgattatttcgttaagtttttgttctctggagtctactccgccgcaacagcagcaaccatttgcgctcatttctttaataaccccctaaccagacgtttgatttcactttcaaaacgcatgttaacaatttaacaatatcgccttaattatatcaaatatttatacattattcaatacattttagtattacttttaatgttctgatgacagtttcaaatgcttttatcatcaagatttccgggaaatccaagaggtcagaacggcaccgttgaattgtatacagtatcctaatgaaatgtcatatgcaatatatggtctaacaatgccttatcacttttttaacgtctcaataaggcattctatgcttatttcctc
>NC_017304.1:2281604
ggtaacctggtcctcggtcttgtccctgttttcaagccccaaatcgtaatattctgtattgagctctatgtatggctccaagagattttcctttatcaatctccatatgattcgggtcatttcatctccgtccatctcgaccaacggaactttcatttttatcttactcataacttatcttctccttctatctctgaatatttaaatgtttttgtgaatcattgttatgaatttatcaaagtctcctattattttaaattaaaatcatcccattatcaagttccttttaggtaataattgtacaatatttgaacatatcttttttgccatatttcacttaaaaaaataatgaatatcatggttgtttgagattactttttcaatttcatactgccttccagccagtcaacaaattgccttgcagtccttgcagagcgtccgttgtacataagctcccacttcatagcttctctttggagcgtgtctttatcaatgttaat
>NC_017304.1:2376670
aattcttccctgtcataatttacaggaagatcaacccagcctacaaagtcatttcccgctccggttttgttatggagcatgtcatgggcagaccttacaaaattctcgaaatatgcaacttcacgttcacttacaaaaggcaatgcttttgaatagtcaaattttattctttccatcgttaaacctccagcacataaattttttatgaatcaaacacaagtctgataagcttctcaacaactttgtttttatattaacaaatgattaatcttaacgcaatacagtattctaatttttccaacttgaataataataacagcaataactccaataacaacttcaaaagattaaacaattcgttcacacaattttgttacataataattcaatctttcaacagtttaatctcacgcaaaatatggtccgtcttcatgccaatgtgaaatcgaggttaaaattgctgtgttaatcctttttaaaaagtgcaaactaaatacata
>NC_017304.1:2378876
gtcatcttttatttccgaattggcaccgcccataacgccggccactccgacagccctttcctcatcggctatcacaagcattgaggagtccagttctctgtcctgatcatccaaggttttgattatctctccgtcaaaagctctccttacaataatcttgtttccctttatatccttgatgtcataagcatgcatcggctgaccgtattccagcattacatagtttgttatgtcaacaatattgttaatcggtcttactcctgcagctttaagcctgtccctcatccacttgggagaaggtccgattttgacatcctttacaacccttgccgcaaatctcgggcaaagcccggtatctttcacctcaacggaaatatactgcgaagcgtcgtccccttcttccttcacatttataacaggcctcttgaactttgtcttcaaagtgacagcggcttctcttgcaagaccaataatactaagacagtccggtctgttggatg
>NC_017304.1:2400717
tatagcagctcccgcttcaagatagtctttatgcactccaaatcttcctgaagccacttgtacaatagtattgctaccgtattgatataagtctctgtgaagtccaccttctcccgtgttgtacaggattcccgcttcttttgccgctcttgccaaagattcatgggcattgtagctgatggagccataactcatggccgagaacataatgggtacggaaagttcaataccgcaggacaaattgttaacaagctttcctttttcatctctttgtatactcctcggtttgctgcccaaaaacacttttgtttccataggctctctcaacgggtcgatagaaggatttgtaacctgggaggcatttaacagaattttgtcaaaatacacaggatactcattgggatttcccatgctggacaaaagtacagcgccgctttcagcctgcttgtatatttcattaattattgaacctctccagttagcattttctttaaacgtat
>NC_017304.1:2449763
cttttcattgtttgcgtaaaactcctctactttattttgatatgaaaaaatagttacaaaatactaagtaaattttagcaatataacaattgacttgcaacttcaaacaagttaatatattaccatggagcaaataatgcctaaagaacacaaagggggaaattatatgaaatcatttaatatttcacttaagtccatcactgatgttaaagattttgtcaatatagtaaataaatacgattttgatattgatttaacatcgggacgttatgtggtggacgcaaaatctataatgggtattttcagccttgatttaagcaaacctatcagagtggacgtccacactgacaattgtgatgaattctgtgaagaaattaaaaactttttggtatagtctttaatgaggaggtaaaagcattttacctcctcataatcgtcatcctgtattttatacctctttttcattttctttttttcattctctttgcatttttatagtt
>NC_017304.1:2456301
ctttctggacacctttgcccaaatatctgtttttgtcgttgtccctcagttctacggcttcaaaagctcctgtggatgcacctgacggaactgccgctctgcctacaaatccgccttctgctataacctccacctctactgtgggattaccccttgaatcaagtatttctctcgcaaatacgctctcaatttccaagtactgtttcattctccattctcccttcatatagcttatttttatatgttaaaaaattaacactgcatccttctaccatattaccacaaagtccaattaatagaaagcatttattgcaaaaccatagtatattttatccataatgacccatcttaaaacattttttcaacatttccattttaatatttccgggaaaacaaatcaaccttttttaaattgcttcatcaatgctatgactaatactatgactgtcacagtcagaattatcaaaagtgctgagaaaggcttccactgtttcaggatc
>NC_017304.1:2463632
caacgttcgggttgttgagactggccctgaacacaagacgaccgatacgtccaaaaccgttgataccaatttttactgccattaatatcgcctcctattgtaaattaaaatttaatttaatgcctctattagctgccataaagcatgaatgcagtaaaatattcatcctctggcaagtatctcttgcactatgattcattttatattattttattttcattttcaatagtttagataaaaaataattaattttttaacaaagtatttttatcttcctttgatgtaattctttgtttttttgtccattaatattatggacaatttttttatttctagtcaataattttaatctttattaaaacctggcaatgccagagagatacagtaattattgcatataaaagaaaacagacgcgccctgtttgtttcctgaaaaaccacctcgtcctccaaagtatccagctttttaaaatccatcctcattcccagacgaaaaagtt
>NC_017304.1:2472973
tccccacaaataaattatatttctctgtgtcttgcagactcacaggcaactcataaaaaactcataaatatcattggaaagcttcggcactctcaaaatgttcagatgccccgcatgatattcaagtattttcttcaaacccgctttcttaattttctcaacaaatattgcgttcttttcctctcccacaatttgatcatatatggaatacacaaccgcaatattgtcggtattaaaccttgtgttaatattttcacaagggtctataattctaaaaacgtccataacttgttcttttcccacaccgctgtcctcgaggtcctttttaatcttaaccagcagcggattgtcccataccagcaacagcatatccgtaaccgggttgattaagaaagttcccttaaaactgtctcttagcatgtgatacctgaaagatatgcaccctcccatgctaaacccgacaagcaaacacggcaaagtattgatatttccaataaggt
>NC_017304.1:2506647
ctcttccgttccttctggcgtgtaaactctttcaccgtacaacgctcctattattccgcccacaggaataataaatgaattcggcaaatcttcctggttttctgtttcattgtctgtcaagacggtttcagcggatttgacatatgtgccttcttcttcagccggattttcactctctaaagcatctttttgcgaacctgacttctcgttaacattctcaacaacatcttcaacgctctcatcttctttgataacacttttattattcccggcacttgccaaaaaactgtcaattttcccgaatacactgttaatgtcaatattataggacaggattccctttattttgtctttgcagtaattggtaattggtgaattaatatttttaatgagtacagccgtcaaaagaacaacgacacatacgacagtttgtatcacaaacttttgaacgaggttaagtctttccccgcttccccgttttcttttgctcttccttgttc
>NC_017304.1:2556502
gagacagttccgcttatatatttgttgcttataagtttaaggttgatacccacctggtctgcttcggtcgtgtccaatttatccgcttccgattccagacgggtggtttttaacatactgtagaaacctgtacttacatacttttcatcagtagtttcgtattttacaatatattccttgccggaggaaacatacaatgtgtagggcactgcgttttctccctcaggaatgacaaagcttgccgttattttatcagacgagctttgcgcagttacttttacgctgactccgcctgccggagcatatccttcaggaagcaatatcgtaccgcgaatggttcttttggtaataagcggtatatcgatacctgtcctgtcacctgttatattcagataggaagcttccttttcagtctctttcgaaccggattcggaatagaatccaggacttacaaaacctgaacttgatgtagtgtattttaagatgtagttttcgcctgc
>NC_017304.1:2566219
ataaggcagcaagggttgctcgccgcaaggatttgtgctttcaatttcccccagttcgggagtaacattgtccttgtttaacctgtccaaaaagattattcccggctcaccgttgttccacgccatatcaacaattaaatcaaatatttctctcgcattttgcttgccaactattttgcctgtatgaggctcaacaagattgtaatattcattgttttcaacggcattcataaattcttccgttataccaacgctaatattaaagttcgtaatgtcggcgttgttcttcttgcatgttataaattctacaatatcgggatggtccacacggagtatgcccatattggccccccttctggttccaccctgttttacggcctccgtggcagcgttaaatactttcatgaaactcacaggcccgctggcaacccctccggtggagtttaccgaagctcctttgggtcttaagcgtgaaaaactaaaaccggtaccaccgccgc
>NC_017304.1:2574756
taatttcaaatgtatatgtacccgtcggattaaagtaatatcctgattttatcgggtaatcataacgttgcaggtttttatctgtcgcaaataccgccttgttataaaatgacttgtcttgtttaccttctcttgccgctttccgggcctgctcgtaatcttgttgcattgatcttgctatattccagtcaatatctgcactacactgctgcacaaactccctttcatatttgccgggcacagctctccaatttatcgcgtttccgtttacatccaagtcacacatataacgtattacattgaatttgataggactgtttgtccatagaattcttgctttaaagtctttgtcataattattgacaattttattttcatattgctttttgtttaaatcttttttcccattgtatacgtatgtatttacttctatcggagcagttccgcttctactgccccttgcataacctgtttcctttacatagccggaacagccttcc
>NC_017304.1:2583421
gctttgtaaacagggtctgtggttgtccctttaacgtccgaaacaatagccagattctgacccgtaacagcatttacaacacttgatttacctgcgtttcttttgccgaagaatcctatatgaagacggtttgcagatggtgtttcattcaatcccatatggttgcttgacctcctttaaactcttttctttctatattatcaggtcaaaacctgacatgtaaatcttaaatattgacaaaattttaattttctctgaacaccgttttgtctactctttttccccataccttgatttcttctttgccgtcacaaaactttatcttccaacatataataaattacgtttaccttagcaactatataaaatggaggtatgaacaatgcagttttgctacggcgacaagaatcacataagaattctggaagaagctgaattttggaaaagacaagaagcagagcataccgtggtaatcagaaaaattgtacaggacttggaag
>NC_017304.1:2593238
ttttttaattttcataaaattttcataaagctatcaatattcttgaatctttcttccatctaaaatcctccatcaaaatcgaaaaggcgttcttccacatccttcccaaaagtcggcaggatgtttcagaacgcctctgaaactttacctagtggcaaagcttagacttacttaaaaagcattaataattctaatacagttttcacatgatgtcaatatggcatgaaggcaatcaaaccgcataattaaaaaattaacggaaatcatattatttgtgaaaaaactcttataaggacaaggagtgatatgtatgagcctgatttcctggaatccattcagagaagtagacagcatcagcagagatatggaaaccttctttgaacgttcaccttttggttttttcagcagagcaacagctcccagagttgatgttttcgaaacagaaaaagatgttgttgtaaaggctgaaataccgggtgtatccaaagaagatttaaatg
>NC_017304.1:2613925
atctcttccaactgttctcccagcaccgtaacagcaggctccgacaaggtaatggcggcacctaaaataaacgcaacaatcaaaagcaaccacttaaaccactcgggacgtgaaggatccaggaaaacctccccgatgtatttgcctgcaaatgcaaatccataatctatgcctgccagaaaaatcagcaagcctataaaaactacaacagtacctaacaaaattttcacaaattctttcttcggctgtttgattaacaaaaactgaaacggtaaaaacactatgataaccggcaaaagtgccaatgtaactccccacaaattatttacaattatctcaccaacggttcccaccgtctcaggagagtatacctgttcaggaggaaatacaccgttgtaaagaaacttaagtactataccgtagatggccaatgaaataatcggacccaccgaagcaaggccaataatcccaaagctgtcgtcattgcttttgtgcctgga
>NC_017304.1:2661539
cacagaggactattcctgtttccgtagtcgtactctctcagccagcgtttcagctcttcccgtccgctttcggttatggaaaacacttttttgtcgggctttccggtttgtttcacaacaatgtctgtcacaaatccgtcttttttcagggtattaagctcccggtagatttgactggtatttgcagtccagaagaagcttaaggagtctctgaatactttcatgatttcgtatcctgtcatatcaccgtaatttaacaaacccaatattccgtgttttagcatatttatcaccacatattccacttgtataatattattatattccacaagtggaatattgtcaatatataacaaggctttgccctatccgtcccctgttctacagaaccattaccaaagttcctgctgtaagcaatatacagccaatcagtgattttgcagtaaatttttcgcgcaaaaaaacaaacgcaaggactattgtaattacaacactcattt
>NC_017304.1:2662754
ggatataaagtttgccttcaaaaatatccaccgtgccaaacggtctaaccctgggctgatctccttctaccgtagccaaataatatgttccgcacttctttaaaaattcataaacttcctgcatttctttttcctcctgtctatctaaacttgtctgaatgtattttattcctttcagacacaaatactttattttttatcagcaaatctatttatccaacaaatctggaaaactattagtttgttaattcttgcacaagctatattatatcacttttaattaatttttctcacaataaaaataaaaaaaaataaaattaagacacacttgaaaacatgttggaataaagaattgtatcctgttctattgttctgcataattcctcaaatttactatttaaatgaggcggggtccattcagggcttttgcagagaaagatataatcaaacttttcattataaacagattttatatcatcagtatgttcaaatgggaatat
>NC_017304.1:2731288
agacactactgtcatatatagtgtttctccaacagcgggaaccagccttacccatatatccggtgcaaaagaaccttttatcacctcccaaattggggtatccagcaaactcataccatcactcctttacgatgatttataacgttgaaattattaaataccactaccgttttcaaattccgttatccgctgaaattcggtaaataccttagtgaacagggctccagtacggctaagggggttgttaaaaatttcccgaacggttcccacttcaatgattttaccgtcttccagaacagccatccgatcacaggtatatcgaatggcatccagttcgtgggtaatcattaaaatggtaataccggtagttcgattaatttctttaagtaaatccagaatttgcagagtagtctgaggatcaagggcagaggttgcttcatcgcttatcaaaagattcggacggctaaccaatgcccgggcaattcctacacgttgctttt
>NC_017304.1:2775165
ctcgtttttcaatcataatttcactccatatacgctatcaatattggcttaaagtcaggacaaatttttttgcccgcctgataattggcttctatctctgctttctcccggtttaaagtcatcagtttatgctttctgatattttcgattcctatccgctgtgcggcttcgatgcgtaggttcaaagcatatagatattttctgtatgtttcttcatttcttttttctaattccgctttcattgttaaaaaagtatcgtaagcaaattcctgtgacactttgtaaagtttatttttagtttctgtatcaatctcttctcctttccgaacagtaataattctgtctttgtcaagaattgcctcccatatctttttgcctgccatagggcgcaggataaagtcacaattgataaaaatcgggataaccttttgttctctgctgtcagaaataagtgatatcttccacagcataaaatagcctttttcatttggaaaatcctt
>NC_017304.1:2833011
tgctattactgtaccacctataattactactccagcagcagtaatcactacttccccaactcctggaatccaccatgtacctgcaataagaactcctgttgcgctttgcacacctacacttcttattgctctattattcttaatagtatcgtttttaaattcagttatatctacttctactgcagtattaagaagtttgacaaactgttcttgtgtataataaacatcattaatatatacaccatcatcagtaataacaatattacatttattagtacttgtatttttagaacttaattcagtttcacttgcaaacgctgaaatacttatattagataccatcaatatcataagtataaaactaataatttttcttgtcaattttttcatgatttaatcaccccttaaacttttccttagataattctatcaaatctataaacaagcttgtttacaaaaattattttacccccccccatttcaaatttgtcaataatttc
>NC_017304.1:2847492
aactattcaattatcctgactttagatccatccttgtggaacgactgtggatcatcgacaacaatatctccttccgcaagcccttccaacacctcggcagtcatgtcggagataataccaagctttacatttcgctgcataaggacacctttctctttgtccaccagcagcacatattcgtttccgtccttgtcagtctttaagactcccatgggcaccacaactacatcttttttctcatcggttaatatttcacaatcgacactaagtcccggtttcaggttcaaagcagtattgtctatcgatatgtccacttcaattacaacttcttcgcccgaggctgtcatatttgtttttgcaaccggtgaaatactttccaccactccgaaaacctcgacatcttccctgatggcatctccggtgattctgactttctgtcccacttttacatcttttatattgtattcgtttaccatggcctttacctttagcttgtcaag
>NC_017304.1:2861806
gtattcccgatacctctcaccgttgaactccacgcggattatcctttcatccactccgtttttaaggtctttttctatcgtaatccaaatattttcatcgggcagtatgctttttataaggtccgcccactcaatcaccactatcccgtcaccgtagagatattcctcaaatccgatttcaaacatttcttccggggcggaaatcctgtaaacatcaaagtggtaaagggatatgtctcctttttcgtattcgttaacaatggtaaaggtcggacttgttatatattcatcaattcccaaagcagaggcaataccgtttgtaagtaccgtctttcccgtacccaaatctccggttatgcaaacaatatcacccttctttagcagtacaccaagtttctttccaaattcaattgtatcctcttgtgaacaggttctaatctctttcatgtttcttcctctcgtaaacaacctttccgttaataatggttgtggaaacttta
>NC_017304.1:2887592
tccaaaacagttcaaatcctgacgtatctgagatgcagttattcccatcctggaacttaattcctttgaagatatccttgttatcccaagcttcaaaagatcagaaaggtatctgtagtacctgggtaaacgtctgattactgccatggaaatttttttatccaaattcattactttcacctcaaagttttatcttggagcaactttacatcactacccgggtaattggattataacatctttgttattttattgtcaatattgctaagaggctgcatttctgctaaaatggattgggccaatgttcagaagattgtaatctgcatggtttttacatttttattttaacatatttttttattttgttatattttttatttttctaagataattttttgggtttgcaaggtgatggagtatgatagttttaggttgtaacaatataagtctgtcctttggagtcacaacaatactgaaagatatttctttcagtatcaatg
>NC_017304.1:2899923
tacataagcaatatttctgtctccggacgtaaacaggacataatctgtaatatcaacctcgtaatcatcgtatactgccatgactttcacttgtgaaccccatttgttgaactcagctattgtatcttcttttggagttatacacaacgcccggagtttttctccgccggccggtttaacttgcacactgcataccgctttcattccatcataatcggcggtaattgttgcagttccaaattgtgtaccgcttttaacatatccattcaccaccgatgccacattgctgttgctgcttgaaaattttgccttacttgttacatcaacagttgtgttacattttgaacatactacctttacatatattggactttcagtagcattgcttccgcccaaggttattctatcgggagttatagttattttggaaaatttatgttgcggcggtataacagatgttgaaataacagtgccacacttggtacaacgtccttctttca
>NC_017304.1:2915591
ggcggcctccatcagttcagcgcttataagggctacagcttccggataattaagcttaagacctctttcttttcgttttcttgccagttcaccggcataatgaagcatcaatttttcggtttccctgggcgtcaaatgcactcttaccaccttcttttaaattgattaatccataaattggcataaccaaaggaaaatttattttccctgtctaaaaatacttattcattgcttttggttttttgtaatatttttaacaacgaaatttacaggcgcaaaattttatggcatatttatcaatgacatacttatcaaatagcaatcttttcctgtatttcatgaggatcgattccctccgtttttccctccattactatgcggcctttatccataacgtaaaaatagtcggccacatccattacaaactccagatactgctctacaatcaacattgttacatttccccggtttttcaattttttaataactctacctatttc
>NC_017304.1:2940894
atctgcttcttgaggtctttgatttcattcttgtatccatctatttcttcttctatttcttccaacttttcttccttatcttttatctcttcctccatgtcctttatcgctttttccaacttaactttttgcaatatatattgcgcagccaaatccaactgatttggtatatttgcatctgtggcaaatttattgaccgtcaccatattatctgaggctttaacctcattttccttaatctccgttaaattcttgtcaacatcaagcttctcctttaaaatatcagcctgcttcttaaaatccttcaaagcaagaaatttatccataagtccttcagacaattccttcggacctctgtatttcatatattccagtatctgcgctcttaaaacctccggctccgacaggttatatattggctgaactttaacattttcaattttataatcatacaaatccaaagatttttcctcttttttcttgtccactcccaaaaactt
>NC_017304.1:2969855
tttttaccgtacaaaaacgcacccaccgtcgaaaatacagaccgcaccctgtactttataagaaattagtggggccatttattgccttgttacaataaagttaaatttttctctgaatgatcctaaataaattataacttattttgatttgtttgtcttattttttttacattcatcgcaatattttaataatatatttttttaattatagtataatattttaatccaatccattacgatgattgataaattattaacaatatgatattatttaattaaagaacattatttgaacattattttcagtaaaattacggggatgctttatgacaaacatgacaaatatgataaatttaattgacaaactttcaacaacacatactttgtcgtatgatgaaatgtatcagcttattgagcatagaaacgaggaacttgccaattatctgtttgaaaaggcaaggcaggtgcgtatcctctactacggccacgatgtctatatg
>NC_017304.1:2976441
gtattcccaatcagtcgaagaagctgtgtctccgtggtaatctttgtaggcataagattcaaaatggcaatccttaagggtcttacatcctggtgcagagccctgtgttcgtccattacaaatatattctcattggttaatacttctttcgccggcaaactgtcaggtatctttattggcatgtaccaaacctcctatacatatacataatttacccacaacttcgctatcctatatatcattgttaattgcaattatagcacgattaaataccttttggcaatgttataagaaattccgttccctcatttattttactgtaaacctctatatgtccattatgagcctcaacaattgtttttgcaatagtaagtcctattcctgcgcctcctgtcttcctgttacgcgacttgtccgccctgtaaagtctttcaaaaacgaaaggcaagtcctcctcaggtatgccctgcccgttatccttcaccctgatctcaagcaca
>NC_017304.1:3016071
gtacgaaacatagatttaaaccttaaacttagattgaaaattaagaaaaaaagtattcgtcgaaataaacgaattacggggaaaagcattgaagagcggccaaaagagatagaatcaagagaaacatttgggcattgagaaattgatacaataacaggcaaaaagtctgataatacagttattttaacgctaacaaagcgcaagactcgttatgagttgttatttcttttggatagaaaagatggtaatactgttaacaaagcgcttttagggttgaaagatatctatggagaaaagattggcaagacatttcgaacgtcaaaatggactaatacgacgttttatacctaaaggtagaacaataaaagatttttcagaaacaactataaacgtatacaggagtggttgtataattttcccgaaaagataccaggttataaatctcctgaagaatgttttagcgaagaagcaatgaaaataattagggatgacacacaaaa
>NC_017304.1:3035611
tattccggaatatgttccttccatatcttctgaggatacaataacagcgttgtcaagaactatatttttaccactactgtcagacccttctttttcatcagtcccactgataccacataaattgccactaaatttgtcattgatttgcttgttgctgcggttaacagttttggcaatcctcaatacttccgacagaaaattcttaaaatcttctatgcttaacaatgattctttaatttcattgtcaatagtgatatctttgtcaataatggaatttcgaattaaatcttcgagagcgcttctaagtatcttatgctggtttcctgtcatctcatttactgtaaaggtaacaatcttttcaatgtcatcattactgggcaatgctcttccgatcttccatttggaaatgatagatgggtctttaaatagataactatcagcaaaaaaaccggccctcttattggcaacactaaatattacttccagaacttctctaagac
>NC_017304.1:3041682
acgttttcaggctttacatcagggaaatatactacttttccattcataacaacattaattccgtctgacaaagcaggaatatcatatgtataatcctcttcaccgatacccggagcagaaccaataccagacagtatcggcataaatcctttcaaaacatcaaaggaattttcttcagttatttccggaagttctatggatacttctttatttatgttgtaaacagaactttcagcgtctattgttaaataaagcactccatttttatctttttcgtcaaaattgtcacccaataatgccgcaaaatctgccatttttatcttaatgtcaatggatgattttcctcctacaaggaagccgtcattgtttatgtagtattttgctaccaaacctttgtcaccaaagaatttgacgtcttttatcgactcaaaaacttgtgtaacactgtccctgtatgcaggaagctgggatgcaaattcatccagacctttgttgatttc
>NC_017304.1:3059653
tgtttttgttttcgttacttttcgaaactgtcgatgtaacccttcaatgatattggtggtgtaaattatttttcttatttcttctggaaatttatagaatggacttatcacatcccagttgttttcccagcttcgtattgcatatgggtattccttcccccatttgtccttgatttcacaaaacttctccattgctacttcttcgttaattgcacggtatacttctttaaagtccttgctgaaagcttttatatctttatatgacacatatttaaacgaatttctgagttgatgtattatgcaccgctgtacttccgcctttggatatgctgcatttattgcttcctttatccctgtcagcccgtcaacgcagaatatcagtacatcttccactcctctgttcttaagatcatttaatactccaagccaaaattttgatgattcattatcacctatccaaattcctaaaatatctttacttccttctactgtgataccaa
>NC_017304.1:3083738
tccacaaactctgcgttgcttatgtaaccgttcaaccgggtgcaaacctcattgccttctttataaaagagtaccgtcggactgctctttatcttaaggtcttccaccagttgacggttctgctgccggtaaatcttaacaaatttcatgtatttgccgtatttttgagccgtcctctcaaatatgggcataaaagcgtcacaaacaggacagctttcagtataaaacaaaacagccacaggaatgtcactttttaacacatctttgtcaaagttctccatcgttgatttaactattgcgtcattcatggcaaagcctcctgttctttatttttgcatttagcgctattttagcttttcatatatatccaaaagcacctttcccggtcttgctccttccatataggtgactatacttccatccctgtttatgacatacgtcgtgggaatgctgtatatgccatagtccttcgcagcacttcccgtcgtatccaggagcac
>NC_017304.1:3093870
tacgtccaaaattctatttccacatcctcggcaggctcttctatttcagcagcctgcacgcgagtatattcgttcggcgcctgcacttttccccccagactacaccccgtcactgtcagaattgctaagaaacaaaggaatgacaacacgagagaatattttgacctcctcatacaatatacctccactttttcaaataataccaactgtttatctctatttatttccatattgtgtaaaatgtgaaatatatatcaaagcctgttctacggtcattccctgaatttcatcggatattgcccctggacaagccattttgacaaacttttatacattgataataattcgacaaatatgaatataatcctctttatttcaaggtttttatagcacttaagtcaaagaaaattttttcgtttgcaattcaattcaggtcagtttttcaaagacagtctgttccaggtttccctgtccacctcttcaatttctccgtttaatat
>NC_017304.1:3104772
ggtatcgtacagacaaatactatgatttttcaaggtaaaaatctatctattatactttcaccaatagtttggacggttccctgtttgatatcaaacaaagaaccgtcctctgttaatttcttaattcctgattaggtaatcgaaagcgctgagtgcggccgtcgcaccggaacccatggctataacaatctgtttataggggctgttggtacagtcacctgctgcaaataccccgggcattgaggtttcatttttttcattgacaataatttcacccatggcattgcgttcaatggttccttccagccattcggtatttgggacaaggccaatctgaacaaacactccctgaacctcaatgtgcttttcttgattagtgtcacgctcaatgtaagtaatcccgtcgagcttttccttcccggtaaactcttttgtctggacatttgtaagcacagttacattgggaagcctgtacaaacgttcctgaagcactttgtcag
>NC_017304.1:3117776
taaattttactggcataatattaaaagttttataatattttccttcgcacataccaaatatatttttatttactgtattttagaagttttccgtttatccctattctgatgaagtcggtgtactcggcaaaccgtcgtccaaagaaaacaaaagcatcacatatgtttcaactttgttcattttcgtatattgcatagtccactctttcggctgtaacgataattgttttaacatcattttccgttaaaaaaataatttttacagtccgatcatctaattcaataacgtcaagaatttcattactgttaaacacatagttttcagtactcatttcgaatttttcaaccccatcaaatatcatgtgcatagtaagcatttctggatcggaatctttataatcactttgcatccagttgcacaatttaatttttatttccaatttggcttcattaggtatataattcacatcttcaatcaaactatcgtgaaaattatattt
>NC_017304.1:3135188
tcatccgactgcctttgtgtaagccttacccgtaacatactatccttttctgtagacatcattgcgcctcctgtatttctcattggttttattgtatcactttgtattacttgttgtcaagtatagataaaaagaaacccagcttaccgttttagtggtttgctaggtattaagtattaattgtgctttacgattcaggtaagtgaagctacttcatgttaaatctgtctaaacataaacaatgatcaaccttttaacaataatattttattaaatcagctctaagtttctcaacaaaatccttctcatccacatctattgaaaacaggtcaccatcttcaaatagattatttttagcctcttcatagttactagcagattcaataacataagctctaaaagcctctataaaagtaaatctataatagcttcctttgtttttattatgatacaatttattaccgttaatctccacaacctcgaatcctagatcatgtaaa
>NC_017304.1:3156098
agaaataccgttgcctgacaagttataattattaacttccacaccgtccaacaggacttctttcacatcataatcccagtcaggtatcaaaagcagcttaacagactgtccatgttccacatcaaccttcggtccatatggagctccttcagcataaacccgtcctttcccgacagtagaaatatttatggtatatctattgatggagaatgttacctgaatatgatggtttgagcttatattgttaaaagtatacgtgtaagtggtttgttcattgtcaaacgtaccatctttctgctcaacaccatcaataagaacctggctgatgtgataattggggtttgcaatcgcagtaaaactggggctttccccacttttaaccgaaattttaccaccattgtttatatttttgaaagacccatccactattttgccatcagaattaaaccaaaattccagctcataagtttttgcggtaaaagtaacactaacggtatgat
>NC_017304.1:3187459
tttccgtccttgtcctttataaccgaattgtctggttcgacgggattcatactttcatttcccgctcctatatgtatgggcgtttcggccacaataattcctctgacaacatatctgttttgaaatttatccatcaacatctttttcctcacccctgtaacaagctctggttattctctttttgaacgctttttctcactttctattgcacatactttccagtacaaatacccgaaaaatttgcttatgttttttaacgcttctctgtcattcttatcacacatattgtatatcttatccatataatgtaatatttcgtctccaaacaccctgtcacctttaaatttttcgtcccagccattccctttggctatcttgtactcaatgaaaagtcttaattcttcatagcaatccgcattgttggccaaaacagccaaacttctgatattgctgcttccaacctttttttcttcactaccgccttttcttcctctgttttg
>NC_017304.1:3249763
ttgaatcaaccacgctgacgttaccctgtgggtaggatacatttcagcaacaattttctttgcttcctttatgctggaagcacgtacctcttctatctcttttgtgtcaaacttcgagcaggttttcttgtccgtgtgccagactctgtataatctggtcctttccttgtccttcatactatcgctcccccagattccaaaatattataattccttttaggtttattatatcattaaatatgttaataaaaagttaacaaattatgaataattattacaaccttcttaatttttcggaatcattatgcttccactctcttccatgctccaaagttcatgggccttaaccattcctttggaaagtgtatacaaagtgtctccgatatacagaattctctccacatgcttttccggattgtagtagtaacctgatttcttataatcttcatcagacagatgagtgattttccctcttaacttaaagccgttttccgcgtcaa
>NC_017304.1:3299143
ctttacaggttgtcctcccaaaagtgtccacaagttaaaggcattggcagtggcatacggataatcttcaacactcgtcagatacaagttgggcatccaccaaaagtagtcaatgctctcagctataaaatctttaacaacggaagtactcttcattcgttcataaagatcggtatgataatagaaaggataaataacgataaaataacatgacaatcctacacaaatagccaccaatgtttccttgatacttttaacaatcttttcttttgtgatgttggaaaagtcaaacagttctttgtaaaaaagtatgcccagcggtgtaagaagcgcactttgaggcttggtcagaacagcaatggcatacaataccaccgcagtcattttccggtttacactaaaagcatatatcatacctacaagcaacgttgccggtatcgaatcaaattgtccccaaatcgatgaattgaagaaaactcccggattaagtgcataaacca
>NC_017304.1:3307812
acttctaacactgtctattgcatcatcttttgccctgatttttatcgtacctccggttatatttacatatcctttgtgaggctcctccgtattttccaccttaatcccatcggcctctgccgtaatatcaatatttccaccgcttattgtcacactgtcattacctttcagaccgttattaaaagctttgacagtaatatttccacctgttattttcaaatcattgcttgtaccgataccattgttaaaattggcgttaactgtcaaatttccattaccctttatagtaatatcatctctgctgtaaatacatgcatttggtttgttatcctgaggatcctcaaattcatagaattcagcatccgtcaaaacattatccttaccgtcagccaactcaatttttaccttttcagcactctttacgtatattggggcagattttgtatttgtaatgtttaccccatcgagtaccaaaacagcttcagattccttgccaatat
>NC_017304.1:3336564
caatatccgattttactgctgtaatacgaaccaatcggtccttccgcaaagcctgttttgctgtctaccgctccacatccgaccctttcaaaaatgtttccttcgattcttaattttgcgcccactcttgagtttataccgctgcctaaaacatccacataatagttgttgaacatatgccctgtaccgcctctgtagcttggcgtacgggatttaacgtctgcacatatattatgatggaaagttatttttctgtcatagtcatcaccgtccgatgagcctataagacttgttttgtaggagtcatggaaatagttccacgatacagttatatattcgctggactttttaatatccaaaagtccgtcataccagtcaacatctccgccttcggtgtctccgtcattcgggtcaactattccgtcaccgttacagtcgccaatctcgttatacaattcacagtggtcaatccaaatattctgggaattctcaataccgat
>NC_017304.1:3346698
aatacccctcattaaaatgatcgatagggtaagcaagcttccttttgccccattcatctatactctccaattgggctgaagcttcaattgtgcctttgattttttcaaccaaggcttttgtctcttcttcactcaattcaggattaatgataaagatagtttcatattttctcgtcattcgacttcacctccttctggactaaacggccctgtttcacaagaacagagcaaggattcacagtcgttaattttatcacattttttttacatgtacaactctttttattaaattattattaaattaattaaaatttcatttacttataaccaaagatttattataattgaaacaatctctcaatataatttgtctatataattagttgttttatgtataactatttttaatagttgacgcattcagtgtgttccaaaggggctctctgttttacgcgcttgttctgtttctttggaatataatgtaaatcgatagctgaatg
>NC_017304.1:3415984
attctggcctatgacaataatcggattgcatcccatatacctcgcaatgtccaaagacagatttgacacggaagaacctgagcgaaggttttccgcaccttcaatgcccaacttttcgtcaatccagtcaccatatcccagcacattggtcttgaaatatattttgggaccgctgtaatttttcaatccgtcataatgaaccgaaagagaataggcaaaatatatttcattggatttaacattgttaaatattcggctttccgcttctccgccgtccaccccaaccataatatggggtgtaatgcccctgctttccaaaatgttaagggcggaaccggcagaaataataaccgccttattgtacagttcttttaaaaggtgtacatttttattcaatgccgggcctgcagaaacaacaattgccggaatattggcaaaagcagatttgtattccttgatatgcacactctttgtcaactgccacattccttcaaataaat
>NC_017304.1:3422728
cacagccagttccctcgccctttgcaatatgtcacccacatttgcgacagccgactcggtaatttccagccatgacattgcatcctgcacatttgttttgtactgttctatctgagccacgtcggtacgaagtttcagcgccctggccgcaaccaccgggtcatccgaaggaacggtaattttcttgccggtggccagcatctgctgatacttgtccattcttgcgaggttttttccaatattgttaatcatattgtttacaatcatattattggttattctcatattacccctccgttactgcatggactaaatacctctaatctcaaagacctactctgttaatcagtatgtcgtaaacttccgccatggtattaatcatttgtgcggccgccgcataagcctgatggtgctttaccagatttgccacttcttcgtccaaagacacccctgacacagacatcctctgattttcaacctgttcaatcatatttttatgg
>NC_017304.1:3439481
ttatataataacagaatactatgcgttttgtctgttgatttcaacaaaatattcatcaatcgctccaacaagttttgcttttgcctcttcaaccgtcactccctgaagctgggctccggcaaccgtcatatggcccccgcctccaagcttttcaaggattacctgaacattcacatcccccagggatcttccgctaatggcaactccgctgttaatatggctcagtacaaaagccgcattaagtcctgccaaattaacaagctggtctgccgcctgggcggcaatcaatgtagcatttttcacattctgcgggcaaacggatattgccacgttgtcccttactatttccgcttcccttaccacattggaaatgtttatataggtattaatgtcactttggaacatctgccttaccgaaacagtgtcaaccccgtgtcttcttaagaaagccgctgcctcaaaagtgcgcactcccgtcttgaatgtgaaattcttggtat
>NC_017304.1:3450974
acgcaaggggtaaggaagccaaggaacttgccgtaatcctcggagatgcggctctttccgacacggataagctgtacgccaaatttgcggatgcttttgaaaaggaatatgtatcccaaggttttaatgaagacagatcaattgaaaaaacccttgaaatcggctggaagctgctttcaatacttccaagatcggagcttaagcgtattcgtgacgaataccttgacaaatatttgcccaaagcggcagaaaattaacaatctgcgctcgtgaaaaggtttaattgaggttattagactcaaatttaagaaggtttaaaactttccttcttaaatactcaaggagagaattactatggcaattatgcgtgtaaatccgaccagaatggagcttaccaggctcaagaaaaggctgcaggttgcccgaaggggtcacaagctgcttaaggataagctggatgaacttatgaagcagtttcttgacctggtaaggaaaaacaa
>NC_017304.1:3504548
tacatattgctcaaattttggaatgcaatagttttattgtaaacatcaatacttcttatgtaatcatcctcatcctctccaaggacgatttttgctatatcatcaaggtcctgactgctgtttggttgctgaatgtttcttattttctcgggaacattgcaaataagattcttgtagtttctgtattttggcccctgggcaactattaagacatccggactcaaatattgatatacatagtttgttacatattcctttatgacactgtagctttcaatattttcatcgtacagacttgctataatatcatcatagtcctccgttgacaaacctttatccacgaaaggaacaacatacttgtttactttgtccccgtcaaacacatatatattgagatttttgcctgtactttccgacggaagaattgccattttatagataccttcagatttgaacccggatacccatttttcattaagaaatgccgccaaaagttcaga
>NC_017304.1:3510716
aaaacgaatcatttcccctttgacaattcttctaaacaccctgtaagcaaaccgtactcccccaatcagggcaatatccgtcaagatgcatatcaggaatatacttcgaggtacgggcgtttgggataaaaacacatagcttatcattattgaattgctgataaatgaagcagctataaccataaccacttcatatattcccgcatacttccacaaactgttgtaaagcttcatcacagcataagttataagtttaacaactgttgaaattacggcgagctttaccaagggttcgataaaacgttccggaatatttgcatagtttaagtcaaacctcaaaagatatgcaataacaagcgatatatttactaaaaacacatcaattgcaattaatccatttgctctaatcttttgtttcattgtagacccccaaatatgctacgaagtttaatgttgctaaaatttatacttaattgcttcacttatgtctattttattat
>NC_017304.1:3525716
ttattcccaatgcaattcccagccaaaggttcgagcggcttctgcctgccaaaggtgaaaacagcacaggtattacacttgaaactgcagcacataaagccattaaaaaagctctcagcttactaccctcaggaattacaacaagatataatatcagcacaatgggtattaatatcataacaccacgactcaaagtaagtattatcgtcgttacaaatacaaagctgcatactcctgcaatcagtctttgccaaatttttgacgatattatggatatcgtcaaagttacaaagaatactgccataagatacgcagccagtgcattgggatattggatcgtcgaatgaatacgtccttcaacgtaaagaccaaaaaattcaaccggtatatgcaggaaatcaaacacattattcagccaatcaacaagtttacctccagatgcactgtcaaggccaacaacacataaacccactgatgctgcaataacagtccataatact
>NC_017304.1:3532924
gcatataggcgcacgggtaaaggttgaatttcttatcggcaccaacatgcttgtggacagggaaggtactttggttgacgtgggcacaagctacatcataatcagagaagttgatacggacgatttgttgcttgcggatttatactctattaaatttgtccgcttctactattagctgacatttgtcaaccggtgccgcctcaggctgattggctgcagcaggttaattggctgaactatgtaaaaactgcaattaacaaagatccaattaaacttgcaaaacaaagattgagatgacaccgctttgtgtcatctcaaagtatcttataccttttatactgcatatattacattctggaaggtttcgcaggtttggatatctcacacaacgcctccgaagcttccatttcaaaccttgtatctgcagctatgtctcctaaagaaagcattcccacaagctgattgttttcaaccacaggaactcttctgatctgctgatt
>NC_017304.1:3555220
aaaaacttggttcttttttcaagggagtccaggagtttcactttaagctccggaaagacaatttttacgggtatgcccggaaatcccgcccctgtgccgacatcaatcaatgctaagtttttgtctttgatgatgggacatatgcttattgaatcaataaaatgcttaagtattatctcttcatcgtcttctatggcagtaaggttcatcttttgattccattctttcagcacatctttatatgcaaaaaatttatcaatctgttcatcgtcaaggtttacaccaaagccggatgccccttcaatcaaaagcttacgcaatttaagttccttttcatccatgctgaaaactcccctgtttttatgatttttgccttttcctttgttccaaatatacaagcagtaccgaaatatccgcgggagacactcccgaaattcttgatgcctgtcccactgactcgggcttgattttgttaagcttctgccttgcctcaagtctga
>NC_017304.1:286787
ataatacttaaatttccggatgttcctgttgatgacctggtagcttttttaaacaaaaaggagatagacatagaatatatataaatattgataaaaaactattgactaatatactaacggtgtgttggaaaagtaaagattgcaactaaaccgcttttgtgagaaaatggagatgcggatgggaaattagtttctaaaaccatgattgatgtacaaaaattacatcatggtatgttaataaattaacaaacaaatattaaactaacaggcaaatcagaaaggagagaaatgttcagatgaaaaaaacagcaatgctgaaaacaatcgcagcggcactgattattgtactttcgctgcaagtatttgtgtttgccgaagagcagccgcaacttcttatatcgcctcctgctgagcagccggccgcatgggctgtggaagccgtacaatggtcgtcaatatatggccttgcatccgatgagatgtttgcaaaatattcatcc
>NC_017304.1:2456311
acctttgcccaaatatctgtttttgtcgttgtccctcagttctacggcttcaaaagctcctgtggatgcacctgacggaactgccgctctgcctacaaatccgccttctgctataacctccacctctactgtgggattaccccttgaatcaagtatttctctcgcaaatacgctctcaatttccaagtactgtttcattctccattctcccttcatatagcttatttttatatgttaaaaaattaacactgcatccttctaccatattaccacaaagtccaattaatagaaagcatttattgcaaaaccatagtatattttatccataatgacccatcttaaaacattttttcaacatttccattttaatatttccgggaaaacaaatcaaccttttttaaattgcttcatcaatgctatgactaatactatgactgtcacagtcagaattatcaaaagtgctgagaaaggcttccactgtttcaggatcaaactgtgta
>NC_017304.1:2472962
atagtataacctccccacaaataaattatatttctctgtgtcttgcagactcacaggcaactcataaaaaactcataaatatcattggaaagcttcggcactctcaaaatgttcagatgccccgcatgatattcaagtattttcttcaaacccgctttcttaattttctcaacaaatattgcgttcttttcctctcccacaatttgatcatatatggaatacacaaccgcaatattgtcggtattaaaccttgtgttaatattttcacaagggtctataattctaaaaacgtccataacttgttcttttcccacaccgctgtcctcgaggtcctttttaatcttaaccagcagcggattgtcccataccagcaacagcatatccgtaaccgggttgattaagaaagttcccttaaaactgtctcttagcatgtgatacctgaaagatatgcaccctcccatgctaaacccgacaagcaaacacggcaaagtattgatatt
>NC_017304.1:3042774
aatccgtcaacatatgaagccagaaaatcgaaaactttctgcgttttttccgaaaatccctggcctttaaaacttaactgaatttttgaatttccttcataggatgaaatttctgatgtcttggacatggcttcaattaatgcaatttcatcactggtacaggccaccatcgataccgccaaaagtgcaacgaccagtaacattgatatttttcttgcaatctttttcattcactcttacctcctgtttgttttgttaattttttaacatttgtccactagacaaaaatatcacgatataaaatattatagcatatataccaaaaatccgtcatgataaaatttattattttcatcccaaaaatattctatatatatccgttacttcttttttcatcaacaaatacctttgattgcattcccaattttaaagttgttgaaagcttttctacttttttatatgttcatggtttttaagatgctccatgcaatactcataat
>NC_017304.1:286779
taaaaaggataatacttaaatttccggatgttcctgttgatgacctggtagcttttttaaacaaaaaggagatagacatagaatatatataaatattgataaaaaactattgactaatatactaacggtgtgttggaaaagtaaagattgcaactaaaccgcttttgtgagaaaatggagatgcggatgggaaattagtttctaaaaccatgattgatgtacaaaaattacatcatggtatgttaataaattaacaaacaaatattaaactaacaggcaaatcagaaaggagagaaatgttcagatgaaaaaaacagcaatgctgaaaacaatcgcagcggcactgattattgtactttcgctgcaagtatttgtgtttgccgaagagcagccgcaacttcttatatcgcctcctgctgagcagccggccgcatgggctgtggaagccgtacaatggtcgtcaatatatggccttgcatccgatgagatgtttgcaaaat
>NC_017304.1:2456298
ctgctttctggacacctttgcccaaatatctgtttttgtcgttgtccctcagttctacggcttcaaaagctcctgtggatgcacctgacggaactgccgctctgcctacaaatccgccttctgctataacctccacctctactgtgggattaccccttgaatcaagtatttctctcgcaaatacgctctcaatttccaagtactgtttcattctccattctcccttcatatagcttatttttatatgttaaaaaattaacactgcatccttctaccatattaccacaaagtccaattaatagaaagcatttattgcaaaaccatagtatattttatccataatgacccatcttaaaacattttttcaacatttccattttaatatttccgggaaaacaaatcaaccttttttaaattgcttcatcaatgctatgactaatactatgactgtcacagtcagaattatcaaaagtgctgagaaaggcttccactgtttcagg
>NC_017304.1:2472975
cccacaaataaattatatttctctgtgtcttgcagactcacaggcaactcataaaaaactcataaatatcattggaaagcttcggcactctcaaaatgttcagatgccccgcatgatattcaagtattttcttcaaacccgctttcttaattttctcaacaaatattgcgttcttttcctctcccacaatttgatcatatatggaatacacaaccgcaatattgtcggtattaaaccttgtgttaatattttcacaagggtctataattctaaaaacgtccataacttgttcttttcccacaccgctgtcctcgaggtcctttttaatcttaaccagcagcggattgtcccataccagcaacagcatatccgtaaccgggttgattaagaaagttcccttaaaactgtctcttagcatgtgatacctgaaagatatgcaccctcccatgctaaacccgacaagcaaacacggcaaagtattgatatttccaataaggttc
>NC_017304.1:2969853
gttttttaccgtacaaaaacgcacccaccgtcgaaaatacagaccgcaccctgtactttataagaaattagtggggccatttattgccttgttacaataaagttaaatttttctctgaatgatcctaaataaattataacttattttgatttgtttgtcttattttttttacattcatcgcaatattttaataatatatttttttaattatagtataatattttaatccaatccattacgatgattgataaattattaacaatatgatattatttaattaaagaacattatttgaacattattttcagtaaaattacggggatgctttatgacaaacatgacaaatatgataaatttaattgacaaactttcaacaacacatactttgtcgtatgatgaaatgtatcagcttattgagcatagaaacgaggaacttgccaattatctgtttgaaaaggcaaggcaggtgcgtatcctctactacggccacgatgtctata
>NC_017304.1:3042787
atgaagccagaaaatcgaaaactttctgcgttttttccgaaaatccctggcctttaaaacttaactgaatttttgaatttccttcataggatgaaatttctgatgtcttggacatggcttcaattaatgcaatttcatcactggtacaggccaccatcgataccgccaaaagtgcaacgaccagtaacattgatatttttcttgcaatctttttcattcactcttacctcctgtttgttttgttaattttttaacatttgtccactagacaaaaatatcacgatataaaatattatagcatatataccaaaaatccgtcatgataaaatttattattttcatcccaaaaatattctatatatatccgttacttcttttttcatcaacaaatacctttgattgcattcccaattttaaagttgttgaaagcttttctacttttttatatgttcatggtttttaagatgctccatgcaatactcataatgcccctcacaagt
>NC_017304.1:286783
aaggataatacttaaatttccggatgttcctgttgatgacctggtagcttttttaaacaaaaaggagatagacatagaatatatataaatattgataaaaaactattgactaatatactaacggtgtgttggaaaagtaaagattgcaactaaaccgcttttgtgagaaaatggagatgcggatgggaaattagtttctaaaaccatgattgatgtacaaaaattacatcatggtatgttaataaattaacaaacaaatattaaactaacaggcaaatcagaaaggagagaaatgttcagatgaaaaaaacagcaatgctgaaaacaatcgcagcggcactgattattgtactttcgctgcaagtatttgtgtttgccgaagagcagccgcaacttcttatatcgcctcctgctgagcagccggccgcatgggctgtggaagccgtacaatggtcgtcaatatatggccttgcatccgatgagatgtttgcaaaatattc
>NC_017304.1:2456307
ggacacctttgcccaaatatctgtttttgtcgttgtccctcagttctacggcttcaaaagctcctgtggatgcacctgacggaactgccgctctgcctacaaatccgccttctgctataacctccacctctactgtgggattaccccttgaatcaagtatttctctcgcaaatacgctctcaatttccaagtactgtttcattctccattctcccttcatatagcttatttttatatgttaaaaaattaacactgcatccttctaccatattaccacaaagtccaattaatagaaagcatttattgcaaaaccatagtatattttatccataatgacccatcttaaaacattttttcaacatttccattttaatatttccgggaaaacaaatcaaccttttttaaattgcttcatcaatgctatgactaatactatgactgtcacagtcagaattatcaaaagtgctgagaaaggcttccactgtttcaggatcaaactg
>NC_017304.1:2472966
tataacctccccacaaataaattatatttctctgtgtcttgcagactcacaggcaactcataaaaaactcataaatatcattggaaagcttcggcactctcaaaatgttcagatgccccgcatgatattcaagtattttcttcaaacccgctttcttaattttctcaacaaatattgcgttcttttcctctcccacaatttgatcatatatggaatacacaaccgcaatattgtcggtattaaaccttgtgttaatattttcacaagggtctataattctaaaaacgtccataacttgttcttttcccacaccgctgtcctcgaggtcctttttaatcttaaccagcagcggattgtcccataccagcaacagcatatccgtaaccgggttgattaagaaagttcccttaaaactgtctcttagcatgtgatacctgaaagatatgcaccctcccatgctaaacccgacaagcaaacacggcaaagtattgatatttcca
>NC_017304.1:3042778
cgtcaacatatgaagccagaaaatcgaaaactttctgcgttttttccgaaaatccctggcctttaaaacttaactgaatttttgaatttccttcataggatgaaatttctgatgtcttggacatggcttcaattaatgcaatttcatcactggtacaggccaccatcgataccgccaaaagtgcaacgaccagtaacattgatatttttcttgcaatctttttcattcactcttacctcctgtttgttttgttaattttttaacatttgtccactagacaaaaatatcacgatataaaatattatagcatatataccaaaaatccgtcatgataaaatttattattttcatcccaaaaatattctatatatatccgttacttcttttttcatcaacaaatacctttgattgcattcccaattttaaagttgttgaaagcttttctacttttttatatgttcatggtttttaagatgctccatgcaatactcataatgccc
