# Supplementary material for: Genome-Wide Transcription Factor DNA Binding Sites and Gene Regulatory Networks in Clostridium thermocellum
Source: Front Microbiol. 2021 Sep 7;12:695517. doi: 10.3389/fmicb.2021.695517 (PMC8457756; doi:10.3389/fmicb.2021.695517)
Supplement: Supplementary file 5 [file Data_Sheet_2.ZIP › Supplemental folder/Rex_2471.all.500.fasta.e1600]

>NC_017304.1:1011777:1012276
TCGAAGCTGT GTTTGGAAGA GGCGAAAAAT CAAATGATAA CAAACTCAGG 
AACCCAGTTT GATGCGGAAG TGGTGAAAAG GTTTTTGGTG CTTTTGGAAG 
ACTACGACAC CATGCAGAAA GAGATTGAGT ACACTTTTAA AACAAAAGAG 
AGCTGTATTT GGTGAACAAA GGGTTGAAAA AATCATTTGG AGTATTAATA 
TTAAAGTTAG AAAACACTCT GATGATAGAG TGTTTTTTTG TTTATTAAAT 
TTTTAACAAA CCTCTTGAAT TTACTTTTTG ATTATGATAC TATTACACAG 
TATAAATACA CTTGTTCACG GTACGTGGAC ACGGAGGGAG TATGAGAAAT 
ACATCAAAAT ATTATTTGGT GGATGCTTCG GTTTTGCCAA AGGTTTTCAT 
AAAGGTTGTT GAAGCAAAGA GAATATTGGC CAGCGGAGCA ATTAAAAATG 
TAAATGAAGC TGTCCGTAAA GTAGGTATCA GCAGAAGTGC CTATTATAAG 


>NC_017304.1:1023534:1024033
AGCAAAGAAA ATGTTATAGA TTTTAAGAAG GTTCAAGAAG AGTATAAAAC 
ATATACATCT CCGGTGGGTA TTTCTGCAAA TTCTTCAGGT GATGTCGCTA 
TTGGTTTTAA AGATTACCAT ATTAATGTCT ATGACAAGAA CGGTAATTTT 
AAATATGGCT TTGCTTTTAA ATTGTATGGC ACTTATTTTT TTGGTATAGA 
TGATGAGAAT AATGTTATGA TTTTTAATGT AAGAGGTGAT ACGTGTTATT 
ATTTTAACAC TGACGCGGAA TTGATAAAGA AAGAAAAAAT TTCAGACAGA 
GAAGAGATTA AACGCTATTA TAAAAATTAC TCGAACAAAA CAAGTGTAAA 
TGTTGGTGGA ATAAAGTATG TATTAAAAGA AAATTTTGGT TATGCCAAAC 
TTGTAAAAAT CGATGAAAAT GGCAATGAGT CAATAATATA TGAGATGGGT 
TCTCAATATG CCGGCAGAAT ATTAATTACG TCAATAATAC TGATATTCGT 


>NC_017304.1:103932:104431
GAACCAATAC TGATTCCGAC TCCAACGCCA ACCATGACAC CGATGCCGAC 
ACCGACCCCA ACTCTTGAGG TCAAAAGCGA TCCATACCTT TCCGACCTTG 
TTGTGACAGG AGCAAAGCTT AAACCTGCGT TTGTTCCGGA TATACTGAAT 
TACGAGGCAG TGGCGGAGGA AGATGTAAGG TTTGTGTGTA TTGTTGCTTA 
TGCACGGGAT GACGGAGCTG AGATTACTTT AAACGGTGTT CCTGTTAAAA 
GCGGAAGTAT ATCCCATGCT GTTGAGCTTA AGGAAGGAAA AAATGAGCTG 
ATTGTTAAAG TTGTGGCAGA AGATGGAATA ACATCAAGAA CGCACCGAAT 
AAGTGTTTTA CTTGAGGCAT TGCAATTGCC TACACCAACT CCTGATAAAA 
GCGGCAATCC ATTTTTCTCG TCATTGGAGG ATTTGCTTAA GGAAAATGAA 
GTGAGTCCAG ACGGGACAAA GGGTGGGATA TTTGATGATG TGCCCAGGGG 


>NC_017304.1:1044284:1044783
CTTTTATGAA GTTGATGGTA AGGTATATTT TGGAGAGTTA ACATTCTATC 
ACTTTAGTGG ATTTATGCCA TTTCAGCCTG CCAAATGGGA TGAAATACTT 
GGTGAGTGGC TTCAGTTACC AACTCTGCAC CCAAAAGAGG TTAAAAAATG 
ATGGATAGAA AGAAGATTAA ATATTTATTT TTGATAACGG GGATGCCTAT 
GGGTGGAGCA GAAAGAGTAA TGGCAACACT GGCTAATGAG TTTGTTAAGC 
GTGGGCATCA AGTTAGATTA GTAACATTAA AAAAAGCTGT CTCTGCATAT 
GAATTAGACA AGCGTGTAGA ATTTATAGGC GGAGGAGCTG ATATAAATTC 
TGGTAATTTT TTGATAAAAA GAATTCAAAT GATAAGTGCG GTTATTAAAG 
GTACATTGTT TTATAGACGT CAATTGAGAG AATATAAACC AGATATAATT 
TTATCGTTTC TAACTTATAC AAATTTATTA TCAGTAATAA ATAATAGAAT 


>NC_017304.1:104901:105400
ACCACAAGAG CGGAAGCGGT AACGGTCATT TGCAAGCTTA TGAAGTATTA 
GAGACAATGC AACAGGGGGT TATATAAAAC GGGGGGATTT ATATAAAGTC 
ATAACTGATA TAGACAATTA ATAATAAATA TAAAAATTAA TAAACTTGCA 
TGCATAAAAT TTATGTTAAC AAGCCTCCTA TGAAGATTTA TTTGCATATT 
ATGCAATATG CAAATATCTT TGTAGGGGGT TTATTATGTC AATGTTAAAA 
ATTGGAGATA TAGTAACAAG AAAATCTCAC GGTCAGGATA TCTACTTTAT 
CGTAACCGAT ATTCAAAACA AAGATTCTTC CAAGCCTGTC TACATTCTAA 
GAGGATTATT CTACAGGATA ATAGTGGATG CTTTTGAGGA TGACCTTGTA 
AAGAAAGATT CCAGAAGCAC GCGCATAAAT TTGAGAAGAG ATTTGACAAT 
GGCAAGAAGC AATGCTTACA GGCAAATATT TACCAGCAGA TGCTTCCTGT 


>NC_017304.1:105809:106308
TAGATCCTGC CATTGTGTCG GAAAAAGTGG CACTTACAAA TAAAGATAAT 
TATGTAACTC CCGAGGAAGT CAGCAAACTG ACAATATCAG GAAGTAAAGG 
TATAGGAGGA ATTAAAACGA GAGGACATTT GACGGTTTTG TAATAACCGT 
GCGAAAGGCT GGTACTGCTT TTTCTATGGT TGAAGCGGCT GTCTGTTTAA 
TGTAAAATAA ATAATACTGA AGTCTCTGAG CGATGATAAA ATTTGACATA 
AAAATAACAA ATAATTGATG TATAAGGAGA TGCGGTTTGG GTAAAAAACT 
CTATATTACG GAAAAGCCTT CGGTGGCTGC AAGTTTTGCC GAAGTTTTGG 
GCATGAAAAT TACAAAACAG GACAGAAGCA AGGGATATGC CGAGTCGGAG 
CACTCAGTGG TAACATGGTG TTTTGGCCAT CTTATCACAA TGGCATATCC 
TGATGCTTAT GACCCGAAAT ACCGGGAATG GAAGGTGGAA GATCTCCCTA 


>NC_017304.1:1119757:1120256
CAAACCGCTT CAGGCAATTG ATCTGATAAG TACGGTAATT GACAACAGCG 
ACAAACACAA GATGACACTT TTGATACAGG TGGACAAAGG CGACATCCAT 
ACAGTAACAT ACGAGAATTG CAACGACATT ATAAAGGCAC TTTTATACTT 
GTATTATAAA GAAACCGGTA CATATGAGTT GGAAGAAATG TAGCGGTTAT 
AATATGATTC ATGAATTAAC GGTGATTTTG TTGGAAATAC TTTGTTAATA 
AAGCTGTTCT TACTGACAGC CGCAATATTA ACAAAGGAGA GGGTTTTATG 
GAGGAGTTTG AGCTCAATAT TGAAAACAGA ACGGCACTTG GGACATCGGC 
CTCACGAAAG GTTAAAAGAG AAGGGAAAAT TCCCGGAGTC CTTTATCAAG 
GCGATAAAAG TATTCCAATA AGCTTGATAG AAGATGAGAT AAGACCGATT 
GTTGACAAAA ACGGCAGTGA TGTATTGGTG AATGTGAATT TGAACGGAAA 


>NC_017304.1:1124701:1125200
ATGGAATTAC CAATGAAATA GTTAAAATTG TTATAAACAG GATAATAGTT 
TTTGACAAAG GCGATAATTA TTTGGAAGAA AAGTGGAATC TGAATCTTTC 
GCAAAAGGAA AAAAGGTATA TCGAATTATA TGGTGCGGTC TTAATTGAAT 
ACGGTTTTTA GTATATTGAT ATATTTTTGG TAATTAATTT GAAAGAATTT 
TTGTTTAATA GTTAACAGGA AAAAATATTT TTTTGTCGAA TATGTTATTT 
TACAAAACCA ATTTCATAAA GTTTCATAAA TATGTACTCT TTTCTTTTGA 
GAAATATTGA AAAAGGCTTG GATAGGAGGT CCTTGTCCGA ATAAATACTC 
TTACATGGAG GTAGTCAATG AGACTTGTCA GTGTAAATTC ATTAAAACCC 
GGCGATGAAT TGGCAAGGCC TGTATTTACT GCAAGCGGAA AAATCATCTT 
AAATTCCGGC GTGGTTCTTA AAGAAAACTA CATAGAGAAA TTTAAAGAAT 


>NC_017304.1:1147341:1147840
CTTTTTGTCA GCTTTAATAC AATGCCTTTG TGTTTCATTT TTACCCTCCG 
AAAAGTGCCC GTTGCACATA TTGAATATCT CTATTTAATA ATTTCGTGTT 
TGAAAGTACT TTTTGGTCCA TAAAATTTCT ATTTATTAAA ATATTTTATT 
TAAATACGAT TTAAAGTTTC CATAATCATT ATCAAATAAT ATACATAAAC 
ATATGATAAA AGCCCTGTTT CTTTCAACGG TCTTTGGATG AACATCAATT 
ATTTTGGAAA GCTCTTTCAT CTGTATGTAC TTTTTTGTCT TTAATTTGTC 
AAAAATACTC TTGTTTTCAA CTATTTTTTT GGCTATGTTT ATGCACATTT 
CTCTTGAGTC TTTGTGTTTG GGCATGTAAT CAGGCAAATT GTTTATGCTA 
AGTCCAAAGC TTTCAAGTTT TTTGGAAAAG TCCCTTAATT CGCAAATAAA 
TTCATAACTG TTAAATTCCT CTTCGATGTC AAGGTTATTT ATTTTTTTTC 


>NC_017304.1:120204:120703
ACCGAAGAGT ACAAGGACAA ACCTGTGAAT GAGATTGTAA AAACCATCAG 
GGACATAAAG AAAGTTCCAA ATGAGAACAA CCGAAAGGAT GACGATAAAA 
AGGTAAACAA TGAGCCGAAT AAGCCATTAC CTGACAGAAA AGCCGATGTG 
GAAACAAGTG CCGGGGTAAA AGAAAATACC GCCGGTCCGG ATGCAGGCAT 
CAAACCGGTG AATAAAACCG ATAATGCTAA ACCCAATGTT GGTACCGACA 
TAAATAACAA AGAGAATAAA ACAGTCAGCA ATGCGAAGAT TGACAGCGGC 
ATTGACAAGG GCAACAAAGA CAGTAAACCC AACAGTAATA CTAAAATTAA 
TAACGACGTC AAAAAGGACA ACAAAGATAA TAAAACCAAC AGTGATGCCA 
AAACCTTCAA CGATGTCAGC AAAGACAACA AAAATGATAA AGCTGACGGC 
AATGCTAAAA TCAACAATAA CATCAACAGA GACAATAAAA TTACTCCGAT 


>NC_017304.1:1212614:1213113
ATTCGGTCAA TCTCAGCTAT GGAAAGATAA CGAACAATTC TGTTGCATTA 
GGGGATTTTG GTCCGGGAGA ATCAAAGAAC ATAAGATGGA GCTTTGACTT 
ATCTTGCTTG TATTACGAAG CGGATGTTAT ACCTACGGAC ACTCCGGACC 
AGTACAAGGT GATTGCACCA AAAGAAGTGA CACCTGAGAA TTTTGATGCC 
TGGTTGAAAG GATTGTCGTG GCTGTATTAC GGAAACAGGG TTGTCAAAAA 
AATATCATGG GATGAGGAGA CAAATACTTA TATTATCGGT GTTCCGCAGA 
ATGAAGACGG AAGCTATACG ATGCCAAAAG GCTATATCCA GAGATTGTTT 
GGCAAGAGTT ATGCCTTAGA TTTGACAATA TCCATAAGCG GTACAGGATT 
AGGCTTAAAT GGTGAGGAAA TTGAGGTTTC GCTGAATTTG CCTGTTAGAA 
TAACATACTA TCCGTCGGAC ATTATTGCCA ATCCTATACC TGAAAATGAC 


>NC_017304.1:1248506:1249005
TTTCTTTTGA TACTGGGTTT TTATGAAATG GTAAGAAAGG ACAAAAAGGA 
AACAAAAAAA CAGGGCGGGA GAGCTTAACT TGCCTACCCT ACCCTGTCCG 
GTTTGCATTG ACTTTTATTT TTTTAATTGT TTCCCACATC CGTATCAGGA 
GAATTATTAT TGCTGTTATT TAGGTAATCG TTGAATTTTT GCAGGGTTTC 
AAAGTACTTT CTTTCAATTT CTTCTACGGT AATAATACTG CTTTCATCCA 
TTTTTAAAAG CTTTTCTTTT CGAAGTTTGT TGTATGACTT TTTATCTGTG 
AAGTATTTGT CAAAATCAAT ATCAACCTGC AATGAAAGAA GGTATTCGTC 
AAGGACTTTT TCAATGCTGC CCAAGCTTTC TTCCAGTTTG ACCATGTAAT 
ATTGAGATAA TAAAGGCTGA TATTTTTGCT TTAACGCTGT TTTTCATTAA 
TGTTCCTCCT CTTTTGTGTG ATGATAATTC CAAGTTGTTT TAATTTTCCC 


>NC_017304.1:1326716:1327215
AATTTTATTG ACCAGCAGTA TGATATCCAG GATGTTATAC GGCAGGTAAG 
GCATGATGTT CAAGATGCTA AAACTGTTGA AATGTGGATG ACCGGTGATG 
TGGCTGCAAG GGGTGAGGAA AAACTTAGTA GTTTAGTTTT CACCATGAAT 
TTGCCCGGGG AGCCGGAAAT CAAAAAAGAA TGGAAGTTTG AGGATGATTC 
GCTTCAATTA AGAATTGTTA ATTCCGGTGT AGCTGGCGAA TTTGTTAAAG 
TTGTTGATAA TATTGATATT AGTAAAAGTT ATTTTGAATA TTATGAAAAC 
GGTGATGTAA AGCAATTGAT TCTTCATATT CTACCGAAAC AAAACGATAG 
AATTGTAAAT AAAGCAGGAA ATGTTCAGGA GGAGATAATT ACAGAGTATT 
CTGTTAGATA TAAATCAATT GTCAGATATT GAAGCATTCA TTGAATTATA 
AATACAAAGG GGGAATACTT TAATGAAGGG TGATATTAAT TTACTGCCAG 


>NC_017304.1:1329268:1329767
GGCTGAGGCT TTGATTCAGC AAAATTATCC TCTTACGTTG CTTGAATCTG 
CACCGACAGG GACTGAGTGG TATTTGAGGC CGTTTATTGC TGATGCCAAG 
TCAACTCCTG ATGTTGAAAA GAAATCACCG AATCTTGCTG TGGTTTATTC 
TTCAGGTGCA AAAAATGAGA AATATTTTTA TACCGTTAGT TATAAGCATG 
AGAGTTGTTA TGATCCGGAA TATCCTTATA CTTACCATGT AATTGTAAAT 
ATTTTAACAA AAAATAACAA AGGCGAGATT AAAACACTGA ATACCTTTAA 
AATTGCGGCT AATGTGAATA CTACACTTTA ATATGTATGG AATCGTAAAT 
AACATAGTTT TATGTTTATA TAGATGTGTT ATTTTTTTGT AACGGGGGTG 
TTGAAATATG TTGAGGCTGC TTAAAAAAGA ACGGGGAGCT GCGCTTGTAA 
CAGTAATAAT TATTACAGCA GTTCTTACGA CCCTGTCCGT AGTCCTTTTA 


>NC_017304.1:1372299:1372798
GGAAATTATG ATGATGCGAT ATTTTGGTTC AACAAGATAA TAAGCTCTCC 
TGGGGCCAGA GAAAATAAAG CTTTGATTGA CAGTACCAGA GAGCAATATC 
ATTTGGCTAA GGAAGCAAAA GAAGCAAAGG AGAAAGCATA AAAATTTTAT 
TTTTGCCCGA TTAATTCTTT ATATTTATTT GAAATTATGA TATATTTATA 
TCAATATATT TTTGGAAGTT TTACATACTT ATGTGTTTAC ATGCTGGCAA 
ATTTGACGCG TGAGCTTTTT ACGGAGGCAA ATATGGATAT AGGCAAAGTT 
CCGAACAGTG TGCTGACGGA ATTGATAATA AACAAGATAA AAGCAAACAG 
AAAAGAGATA CTTATAAGGC CGAAGGTGGG GGAGGATTGC TGCGCCGTAG 
ATTTTGGAAA AGATGTTTGT GTTTTGTCGT CGGACCCTAT TACAGGTGCG 
GTTAACGAGG TGGGGCGTCT TGCAGTGCAT GTATCCTGCA ATGACGTTGC 


>NC_017304.1:1401076:1401575
TCTTGAGTTT CTCAAGGAAC TTGGGTTTAA GACAAGCCCG GGATATAAGG 
TATGCAAGGA TATAAATGCT GTTTGGGAGG AAATAAACCG CATCGGAGAA 
GAACGGGGAG AGATTGATTT TGAAATCGAC GGAGCCGTAG TAAAGGTGAA 
CTCCCTGGAA CAAAGGGAAA TTTTGGGTTC CACAATCAAG GCTCCGAGGT 
GGGCTGTAGC TTATAAATAT CCCGCTGAAG TTAAAGAAAC TGTTGTTAAG 
AAAATAACGG TAAATGTCGG AAGAACAGGG GTGTTGACGC CGATTGCCAT 
CTTTGACCCG GTCAGACTTG CAGGTTCCAC CGTGAGCAGG GCCACACTTC 
ACAACATGGA TTATATAAAA GAAAAGGATA TTAGAATAGG TGACACGGTG 
CGTATAAGAA AGGCCGGTGA CATAATTCCC GAAGTAGTGG ATGTGGTTTT 
TGAAAAACGC AGTGGAAATG AGGCTGAATT CAACATGCCC GAACAATGTC 


>NC_017304.1:1427079:1427578
TGTGTGTAAA ATAAAACGTG CAAATATGTT GACAAACGCA TGTAAAATAA 
GGTATTTTAT TATTGATTCG ACAAACGTAT CACTCAATTC AAGTGCTTGT 
AGATTCCAGT AGATGCAAGC ACTTTTTTAT TTTATTATTT ATATGGGTTG 
CGTGTCAATA AAATATCCCT TGCATTATGT TAAATTGTTT AATATTATAT 
AAACAAAATG ATGTTATATT TTTTTCGAAT CTTAAAAAAC TTTGTTAAAT 
ATTTTTCTGA TGGGAAGGTA ATTATGGATA AAAGAATAAA ACTTGTTATC 
AGACTGGTTC TTATTTTTGG AGGTACGGTT ATTGGAATAT TGCTGGGACT 
TAGGCTTGCA ATTTATTTTG CACCTTTTCT TATTGCTTTT GCCATATCTT 
CAATGATAGA GCCTGTAGTC CGGTTTCTTA TGAAAAAGTT AAAGTTTAGA 
AGAAAATTTG CGGCATTGGT TTCATTGCTT TTGGGTTTGT CGATGATTGC 


>NC_017304.1:1576468:1576967
CCGGTCCTGT CAGTCATCCA AAAGTGCGAA GGCGAGTGCA TCTATTTTAG 
AATTCCTGAA GAGTTCTTAA AGAATAATGT GTTTAAAGGT GATGTTGTTT 
CCTGCCAGGT TATGCAGGGG GAGTATGAAT ATATTGTTAG CGGGATAATA 
AGTGAGTTTG AAATAACTTA TCCGTGGTTG GTCGAGGTTG CAATAAAAAG 
GGTCAGCAAA GTGAAGAACA ACAGAGGGGC TAAAAGATAC CTTGTTAATT 
TTCAGTCAAG ATTTTATCCA AAGGGATCGG ATAACGGGAT ATATGCCATA 
ATTAAAAATA TCAGTCTGAC GGGTGTTGGA GCGGTTTTCA GGGAAGAAGT 
CCAGCCCCAT AGTCTTGTGA ATGTGTTTGT AAGTGCTTCG GTTGACAAAG 
TTCAGTCTTT GGAATTCAAG GCAAAAATAA ACAGGATTGT AAACAGGGAG 
ATATACAACG AATATGGTTT GGAAATTGTG GAAATAGATG AAGTTAACAA 


>NC_017304.1:1625887:1626386
ACTGTCCAGA ATTTCAAAGG TTGACCTTGC AATTTTAAGG CTTGCCATAT 
ATGAAATGTG CCATAGGGAT GACATACCGT TCACCGTGGC CATCAACGAG 
GCTGTCGAAC TGGCAAAGAA CTACAGCGGG GAAGAAAGCG GCTCCTTTAT 
AAACGGAATT TTGGGGAAAG TTGTCAAAGT GAAACTTATG TCAGCAGACG 
GAAATGAGAA CAGAGACGAG GAATAAGAGA TTGTGAGAGG AATTTTAAAA 
ATAATATTCA AGGTGGAGAT AGATGGGGGA GTTTTTTTCT GACAATTGTG 
ACAACATATT AACGGTTTCA GCAGTCAACA GATATATCAA GGAAATCATG 
TCAAGGGATC TGATCCTGTC AAATCTTTGG GTTAGAGGCG AAATATCGAA 
TTTTAAATAT CATTCTTCGG GTCATATGTA TTTTACCCTT AAGGATGAGA 
ACTGTTCACT AAAATGTGTG ATGTTCAGAA CATACAACTT GCACCTTAAA 


>NC_017304.1:164529:165028
TATTTTCAAT TTTCTGCTCT TTGAAATAGT TGTAATATAA GTTAAAGTAC 
TCATCAATAT CCTTTTTAGA TATTAATTGT TCGGACTTTG AAGAATTGTC 
TGTTGTGAAA TTATCTATTG TCAAATTGTC TGTTGCCGAA CTGTTTGGTG 
TGCTTTCATT ATCCGGACTT GTAGTGATAT TTTTCATATT ATTATTACAG 
GAAACCATTA TAAAGGTAAT AAAGATAAAT ATTATAATTG TGAAAATTTT 
ATATTTCATC TGTTATCCTC ATATCATTAT TATTAGGCAG TGTAAATATT 
TTTGTGTAAA CTAATTTTCC TCCTATGTTA GTATTTAAAT ATATTTTAAG 
ACTCGAAAGT CTGCTTTGTC AAATTTTATA GATTCAAAAG AATTTCTGAT 
AAGAAATTCT TACAAAAGAA AAATTTGACA AAGATGATGC GTATAAAATA 
TTACAGGGGG GTTCAGGAAA CCAGAGTTTC CCTGAACCCC TTGATTATAC 


>NC_017304.1:1660747:1661246
AGTACAATGA CAGGACATGC ATTATAGTTG TTGACATAAA AGATGTTTCC 
GTGGGCCTTA TTGTGGACAG TGTTGCAGAA GTGGTATCCA TTCCGGAAGA 
GAATATAGTG CCTCCTCCGG AAGCCAATAC CGGTTTTAAC AACCGCTATA 
TCAAGCAAAT CGGAAAGGTC GGCGATGAAG TAAAGCTTCT GCTTGACTGC 
AACAAGCTGT TAAATGACGA AGATTGTGAA AATTTGCTCA ATATATAAAA 
AATGAGGTAG CCGGTGAGAT GATATGTTGC ATATTAGCAA AAAAGAATTT 
GACCAGCTTG CCGCTTATGT AAAAAGCAAC TATGGAATAA ACCTGACGGA 
AAAGAAAAAG ACATTGGTTG TGGGAAGGCT TCAAAATATT TTGCAGCAGA 
TGAATTTCAC AAGTTTTTCG GATTACTATG ATTATGTTAT GTCCGATACA 
ACCGGCGAAG CGGTAACAAC ACTTATAAAC AAGATAACCA CAAATCATAC 


>NC_017304.1:1691975:1692474
TTGAGGGTGT CAGCAAGACA AATGATAAGA TTTTTACAGG AAGGACAAGG 
GGAAACAAAG TTGTTAATTT TGAGGCTGAT GCAAGTTTGA TAGGTAAGTT 
GGTGAATGTA AGAATAAATA CTGTAAAAAC TTGGTCGCTG GAGGGCAGCA 
TAGTAAGGTG AAAATAGAAT GATTTACAAG TAAAAAGGCA AGAGAATAAC 
AGTACTTTCA TTGTGCTTAT CTTGCTTCTT AGTTTAAAAT AAAAGGATAA 
TTTTTAAGAA ATGTTTATTA AAAGCCTATA CGGCTTTTTT TATTGAAATT 
GCGTTACAAA CAGGAAAATT CCATGGGTAT GGCTATTAAT TCTGTCAATA 
TTTTATCAAA GTCTAATATC AAAAGAATTA TTCAGTAAAT TTATATCCCT 
TCCGATAAAA TTTTCAGAAT CTAGGTTTAC ATAAAATCAA ATGCGTCAAC 
CAAGCAAAAG GCTTATAAAA CTTTTTTGTG GTTGGCATTA TATGTAGTAA 


>NC_017304.1:1703413:1703912
CAAAGTTATA AATAAAGATA AAGTTATAAA TAAAGGTGAA GTTGTAAATA 
AGGTTAATGT AAACGAAGTT AAAAACGAGT CGGTTGATAA TTTGATTAAC 
GGGCAAATCA GTGGCTTGGT TAATTGGGCA ATTAATGAGC CAATTAACAA 
GACTAATGAC AAGCTGATTG AAAAATCTGA TGGCACAGCT TTAAAGGGCA 
CTGGCGAAGA GTGTTATAAT TTTGACAAAA GCGGTTATGA TAATATTTTA 
AAAGATGTCA GCGATAAGCC TAAAGATAAT CGTAATGATG TCGATAATAA 
TGCTGATACG AATTTTGAGA AAATCCGTGA CGGTAAAGAT ACCCGGCCGC 
AGCAGGATAT TGAACGAAAT GTATTTCTTG ATGCCAGAAT AATCGGACAG 
GTTTTCTCAA CATATATTCT GCTTCAGAAC GAAGATGACC TGATAATTAT 
TGATCAGCAT GCGGCCCATG AAAGAATACG TTTTGAAGAG CTCAAAGAAA 


>NC_017304.1:1731246:1731745
ACCTCTCCCC TTTATAAAAA TTTTTTATTT ATAAATGTAC TTGGTTTATT 
GAAGGTGTGG ACAAATATTT ATCCCCCTAT ATAAATTATT GCGCCGAAAT 
TTTTAGATTT CAATGGGTGC GATTTGCATT GCAATGGGAT TTTTCAGTCT 
CGGTAAAAAA TTTTGAACGA CACATGTAAT TAACAGTAAA TAGTTTGAAT 
TTTTATGTAT AATTATATAT CATTTATATT ATGGGGAACA AATAGTTATT 
TAAATAACAA TTTCCCTGAG AAAATGTATC CTTTACGAAA GGAATGGAAT 
AGAAATGAAA AAAATCAAAC AAATGAAAGT GGCGTTATTT TTGTTTTCTT 
TTTTAAGTGT AATTGTTTTT ATGTCTGTAA GTTCTTTGGC TTTGCCTGAT 
GTACCGAAAA AAAGTTCAAA CACTTCGGGG AATATGGCCA ATAACGGTCG 
TGTTTTAAAA TACGACGGCT GGGTTTATTA TTCTTTCGAT GAAAGCGGAC 


>NC_017304.1:1747301:1747800
ATCTGTTTGA CTGGTACGGC AATCAAATCA GCAATTATTC GGTAATACAG 
CCGGACAGCA TCAACTAAAC TTATGCTGCC AATCAAGTAA AATGCTGCAG 
GTGGCGAAAT GCCGCCTGCA CTTTTTCATT TATTAAAAAT CAAAATGATG 
CAATTGAATT TATTTTTCAA ATGTGTTATA AATTTAATCA GTACATTTGT 
TTAATTAACT GCAAAGGAAT TTGATTATAC TTGGAGGAAG ATTGTTAATG 
ATAAAATCAA GTTTGATAAA AACAGGAATT ATTACGGTTT TGGCAATGTT 
AATTCTGTGT GGCTGCGGTG GCAGGACGGG AAAAGAGCCT GATGCTGCTG 
AGCCCACAAT ATCCGGAGAG ACAAACAAAC CTACTGCATC TGTGGAAGCA 
AACAGGGATG CCCTTCAAAG TATTGACCCT GTTTACACCC AGTCGCCGGA 
AAATGTTAAT GGGACCGTGG TTCCAAATGA ATCTCCTGAA AATAACAATA 


>NC_017304.1:1754899:1755398
TTGACAAAAA TCATGCCGTT GTTTAAAGTA CCTGTAACTA AGTGGTCTCC 
TCCGGCTGTA ATGGTAACGA CCGAACCGTT TACCGAAATA CCTTCACCGC 
TGACTTTAAT CGTATCTCCC AACTCAATTG TACCGGTGTT GTTTTTCCAT 
GCTTCTTCAT CAACAGCGGG AGTAGGTGTC GGTGAAGGCT CAGGTGTTGT 
AGGATACTGG TTTTCCACAG GGAAAGAATC AATATATCCC AAAAGATATC 
TTTTTAACAA TGTGTAGTCG CTCGAGTTTA TTTTACCATC CCCATTCAGA 
TCAGCGTTAA TCAGGTTGAT ATAGCTAATG GATTGCTGCA GAAGATACCT 
TTTCATTAAT GTCAAGTCCG TTGAGTTTAC CTTGCAGTCC GAATTCGAGT 
CGCCATATAT CGGTGGTGGC TCTAATGCAC TTACAGATAT TATATTTACG 
AGAAGTACAA GTACGTATAG AAAAAACCCT GTACACTTTT TCAACATTCT 


>NC_017304.1:1760768:1761267
ATATCGAAAT GCTCTTTTTT AAGAGTTTCT ATTGCCTCCA AAGGATTGGA 
AATGCCCATG CAAAAATATC CACTTCTTGT AAGCATTACT TTCATTGAAT 
TTATTATGCC TTCTTCATCA TCAACAATAA GGATTTTGTA GTCCGTTGAT 
ACTTCGATTA TTCTCTTTCT CATATGAAAA TCCTCCTCAG TAGAGTGCGG 
GCAAATAAAA GTACAGCGGT GTCCGACAGT CTGATACTGA AATGTTAAAA 
AAGAATCTAT CTAACAAATA AAACCACTTG AAGCATGCAA TATTGACAAG 
TATCAATTGT GTGAAATAAG ATGCATTTAA AAAAGACACA AAATCTCACT 
CTTACTTATT ATTTTACTTT ATTTTTTTTA TTTTTGCAAT ATTTACGAAA 
TAGTTTTATA GTCCCATTTC TTTAGGACTA TCATCAATAT CCGGTTTCTT 
TGTTTACATG TCGGTTTCTT GACTAATTAC CGTATTTATT CTATAAATAA 


>NC_017304.1:1764466:1764965
CAACATAGAG CCCCAATTCC TTAGCTTTTG CCCTCACCTG CTCCTTGGTG 
AAATTGCCTA TGGGCATAAG AATATGTTTA AGCTGTTCCT GGGTAACATT 
GTAAAGGGCA TAGGTCTGAT CCTTCTGCTG GGTAACCGAT TTTTTCAGCA 
GATACCTTTT TTTATTATCG TCATAAGTTA TAATTGCATA ATGCCCCGTG 
GCAATATAGT CAATACCCAT CGACAGGGCT TTGTTCAGCA TTGATTCAAA 
TTTCACAAAC CTGTTGCACG CAATACAAGG ATTCGGGGTT CTCCCCTTTA 
GATATTCGTC TTTAAAGTAG TTAATAACAC TTTTTTCAAA AATGTCTTTA 
AAATTTAAAA CATAATAGGG GATTCCCAAT TTATTGGCAA CGCTCCTTGC 
ATCATCAACG GCAGAAAGCG AACAGCATCC GCCTTCAACA AGCTTTGTTT 
CTTCATCTGT ATCCGGCCAA ATTTGCATTG TGGCTCCGAT AACCTCATAT 


>NC_017304.1:1767090:1767589
CTTGTAATAT GGCCAGCCTT TTTAAGAGTT GCAAAAAGTT GCTCCAAATA 
ATTTTCCGGC AAATTCTGGC GCTCGGCAAT ACTTTTTAAA GCAACCGGTC 
CCTCGCCGTT GTGGAGGGCA AGATCAAGCA TGGCTTTTAA CCCATACCTT 
CCTTTGGTAG ATAACCACAT TAAAGCCAAT CCCCCAATTC CAACTGCATT 
ACTAGGTATT CACACAATTA GATTAGCACT TTGTGAAATG CTTGTCAATA 
TTTTTGAAAA AATATATATC GTATTGTTTT GATAATAAAT TTACTATGAA 
ATTTAAGCTT TTATGAAACT TAATTTAGCT CGAAGAGAGG ACTGTAATAT 
CTTGTACGAA GCATGTCTTC TATTTCGTTG ATGCTTTTAC CAAGAGCATT 
GACAATGAAT ACGCCGTAGT TTGACCTTTG ACCTGCGGTC ATTTGAGGCA 
TGTTGTTTCT GGAAACATAG GATATCTGAA ATGAATTTCC TTCATATACA 


>NC_017304.1:1832165:1832664
TCAACCATTT GAATATCCCC CACTTTCAAT TTACAAACCT TGTATCGGCA 
CATATTGTAT AAATTTACCT TTTGCCAGTT CCACTATATG GAATCAGAAA 
AACAAAAACT CTTCGTGACC TACATAAGTC AGGAAGAGTT TATAGACAAA 
ACTACCATAT CTATTCCCCC TTCGCTCAGA TTCCCGTAGT TACCATAAAT 
GGCAATCCGT CACGTCAGGT AAAACCATAA ATACGTTCCT CGATGTCAGA 
ATTTTAACAA TTCCTGCATC TTAGAAACCA ATATCAAATT TTCATTTTAA 
TTCAAGTTTA ATTTAAGGGC TTTAATTTGT TAAAGCAACT TTTGCCTTCA 
CTCCGTTTAT GTTGCCAAGC TTGCCTGTAA GAGCCCCTAT TTCATCAGTT 
GTGCCGTCAA CAATTATTGC TATTACAGAA ATGCCTTTTT CCTTGTACGG 
CACACCCATT CTTCCGACAA TTATATTGCC GTAATCACTC AATATCTCGT 


>NC_017304.1:184452:184951
ATTGTCTACA TAAATGATAT GCATGAAGCA AAAGAAGAAA TCCGCAAAAT 
CGGTGTGGAT GCGTCAGCCA TAACATGGCT TTCACCCAAA GCATTGTCCA 
TTGCAATAAA GCTTGAGAAT GTAAGCTCTT ATGAGGCAAA CATACTCAAG 
CAGGAAATGC TGGCCAAGGG CGGAGATGCC GCCGTAAACA GAGGTGTGGC 
AAATTTCAGC ACGGAAAGCT CCGATGTTCT CCTGATGGGC ACATACAGCC 
AGTTTAACAA ACTTGTGTAC AAGCTTCGCA TGCACGGCGG AAGTTTCAAG 
GAAATTACCG ATGAAATTCA AAGGCTTCTG GAAGGTTTGG AGAAGGGAAA 
GCCGGAGTAT TTTGAGTGCG GCAAGTATAG ACTGCCCATA GGAGAAAAAA 
CTTATGTGAT GGGAATACTC AATGTTACAC CGGATTCTTT CTCCGACGGT 
GGAAAATATC TTGATATTGA CAGTGCGGTA AAAAGAGCCA GGGAAATGGT 


>NC_017304.1:2013028:2013527
TTCTTCTCTG TCTCGAACAG TCTCATAGTC AATGTAATCT CTTTCAAGAC 
TTGCCATTTC TTTCTCTTTT TCAGCAATCA GCCTGTCAAC GCCATAAAGT 
GCAACCCTTC TGTAATCGCC AATTATTCTT CCTCTGCCGT ATGCGTCGGG 
AAGTCCTGTA ATAATCCCGG CTTTTTTGGC TTTTCTCATT TCGGGAGTAT 
ATACATCATA AACTCCCTGG TTATGAGTCT TTCTGTACTT TGTGAATATT 
TCAACAACCT GAGGGTCCAC ACTGTGGCCA TAAGCTTCGG CTCCCTTAAT 
CACCATACGT ATACCGCCAA ACGGCATTAT GGCTCTTTTT AAAGGCTCAT 
CCGTCTGAAG CCCGACAATA ACTTCAAGTT CTTTATCTAT ATATCCAGGT 
TTATGAGACG TAATCGTTGA AATTGTATGG GTATCAACAT CCAATACCCC 
GCCGTTCTCC CGTTCTTTCT TTAACAGTTC GGAAACCTTC TCCCAAAGTT 


>NC_017304.1:2064886:2065385
CTCTTTTGAA TTTTGATTTG TAAGTTTTTC TTTTGCCTGA AGCGCTTTAT 
AGGCAATATC TCTCAAAGAT CTGCTTACAC GAATCGCATT GTTGTCCCTC 
AAATATCTTC GGATTTCTCC AATTATCATG GGAACAGCAT ATGTGGAAAA 
CTTAACATTC TGAGTAACGT CAAAATTGTC AATTGCCTTT ATAAGACCTA 
TACATCCGAC CTGAAAAAGG TCGTCAACAT ATTCCCCTCT ATTGTTAAAT 
CTCTGGATAA CACTTAACAC AAGCCTCAAA TTTCCCTTTA TAAATTCCTC 
TCTTGCCGAG GTATCTCCTT TATGCATTCT TTCGAAGAGC TCTTTCTTTT 
GTTCATTGGT AAGTACTGGC AACTTTGATG TGTTCACACC ACATATTTCT 
ACTTTATTGA CTAGCATAGA AAAAACCTCC CGGCAATAAT TTAAAGTCAG 
TATCATTATT GCCACGGAGG TCATTTTTAT ACTGCTAAAA AGACTACAAA 


>NC_017304.1:2069534:2070033
TATAATATTG TTGAAGGTAG TGATTTTTCC AACTACAACA TCCGCTTCAA 
GTTCAAGCTT CACTCCCGCC ATTCCGACAG GGTCAACTAT TTCATCACAA 
CCGTCCACAA TATACTGTCT TGGAATAACA TCAATAATCT GAACATTATC 
AGGAAGCTTT ACATCCTCAA CCTTTTTCAG CGTTCTCTCA ACATCTTCGG 
ATGTAATTTG ACGGTCCGGC CTTAAAATAT CAACCGCAGC TTTGTTAAAA 
AAAACATCAA CATGTGACCC CATGACGTTT ACATAAACAT TCTCAATGTC 
AATATTAAGC AAAGCCCTTA TCTTTTGAGC ACAACTTTTT AAGGCATTGG 
AAACACTGTC TATATCAACA ATTACACCTT TTTTCACACC GCTGCACGGT 
TCAGTCGCCC TGCCCAATAT TTCAACATTG CCGTTCTCAT CAAGTTTCGC 
TACAATGGCA CATACTTTTG TAGTACCTAT ATCAATACAA CTGATTATAT 


>NC_017304.1:2143176:2143675
TTCATACAGC AAACATACGA ACCATCTTTT AGAACTGTAA CCCGGTCACA 
TATTTCGAAC ACTTCTTTCA TACGGTGAGA TATAAACAGT ATGGATATAC 
CTTTCTTCTT GAGGTCTCTG ACCACTTGGA ACAGTCTTGC TGTCTCTTTG 
TCAGTCAGGG AACTGGTAGG CTCATCTAAA ATTAGGAGCT TACAATTAAG 
TGAAATAGAT TTTGCTATTT CCACAAGTTG CTGTTCACTG ACCGTTAAAT 
TACTAACAAG AGTTTTGCTG CTGAAATTGG CATCTAAAGT TTTAAGTATC 
GCATCGGCAT CTTCATAAAG CTTTTTAAAG TCAATTTTAT CCCCTTTGCT 
TGGCAGCCTT CCAATAAAAA TGTTTTCAGC TGCCGAAAGA TGCGGACACA 
AACAAAGCTC TTGATGAACA AAACCTATTC CTGCATCCTG AGAGTCCTTA 
GGGTTTTTGG GATTGAAAAT TTTGCCGTCG AATTTCATAA TTCCTTCAGT 


>NC_017304.1:21731:22230
AACAGCTTAA AATCAACCAA GTACCCTGTT TTTGATTTTA AATCCCTTAT 
TCCAAATTCC ATATAAAGTA AACTGTCAAT TAAAAATTAA AATTTTCGCA 
AACGCATAAG AAATTGTATA CAAAGAACAT TGAGAGAGCA AATCAGCATA 
GATATTAAGC CATTTTCAAT TTCGCTTTCT TGACAAAAAA TTGACAAACA 
ATTATACTTG AAGATGTATT AATCTATGTT TTTGGTATAC AAAGCTGAAT 
TTTTTTTCAG CGTAAAACTT CTCATAAATA AAATAAGGAG GATTACCACA 
TGGGCAAGGT TGTTGAAATC AGATGGCACG GGCGCGGCGG ACAAGGTGCC 
AAGACTGCGT CGCTTCTGCT GGCTGATGCT GCATTCAATA CCGGAAAATA 
CATCCAGGGT TTTCCGGAAT ACGGTCCTGA AAGAATGGGC GCGCCAATTA 
CAGCTTACAA CAGGATAAGT GATGAGAAAC TTACCATTCA CAGCAATATT 


>NC_017304.1:2192847:2193346
TATAGCGTAT TTGCCTTCGT AGGCTTTTTT AAACATTTCA GTACTGGTAA 
CTAATGGCAT ATTTTCAACT CCTTATATTA AATATAGTGT ATTAGTTATT 
ATAGCCACTC TTGTTAAGTT TTTATCATAT TTATTTTATC AAATTAAAAT 
CGAAAATCAA GGATAAAATA AAAATTAATT CATATTTTTG GTTTATGCAG 
AATTGCATTT CAAAATCAAT TATGTTATAT TTTTATTTAG TTGTGTTTAA 
AATTTAACAT TATAGCAGAA ACACATATAT TTTACATACT TTAAGGAGGT 
TTTAATATGA GCCGTTTAGA AGGTGCATGC ATATTCGGAC AATCCGGCGG 
TCCGACATCA GTTATCAACG CAAGTGCGGC TGGTGTTATT CAGGAAGCTT 
TAAAGCAGGA TTGTATCACA GCAGTTTACG GAGCAGCTCA TGGAATCAAG 
GGTATTTTGG AAGAAAACTT CTTTGACATG AGTAAGGAAG ATCCTTATGA 


>NC_017304.1:2203262:2203761
TCAGCCAAAG GTATGTTAAG CCCTTCAGCA ATTTTTTTCT GAACCTCCAG 
AGGCAAATAA CCATATACTT CCTGTGCTTC ATGAAGAACA GGAACAAGCG 
CTCCTTTTGT GTTTTTGTAT TTTTCGATTA TTTCGTTAAG TTTTTGTTCT 
CTGGAGTCTA CTCCGCCGCA ACAGCAGCAA CCATTTGCGC TCATTTCTTT 
AATAACCCCC TAACCAGACG TTTGATTTCA CTTTCAAAAC GCATGTTAAC 
AATTTAACAA TATCGCCTTA ATTATATCAA ATATTTATAC ATTATTCAAT 
ACATTTTAGT ATTACTTTTA ATGTTCTGAT GACAGTTTCA AATGCTTTTA 
TCATCAAGAT TTCCGGGAAA TCCAAGAGGT CAGAACGGCA CCGTTGAATT 
GTATACAGTA TCCTAATGAA ATGTCATATG CAATATATGG TCTAACAATG 
CCTTATCACT TTTTTAACGT CTCAATAAGG CATTCTATGC TTATTTCCTC 


>NC_017304.1:222432:222931
TATATCCAGG TGTTTCAACG AGGCACAAAG CAGCTTTCGC ATAAGAAGGC 
AAATTTGCAC CCGCCTATGA AAGCATAAGA CGTTATCGCC TTGTTACAAT 
CAATTGAAAA TTTCAAACAG TTCTAATAAA AAATAAAGCA TGTATATCCC 
TTTTGTGAAA AGGCAATAAT TCTACTATAG CTGCGTCCGT TTTTAAAGTT 
GCTTTACAAA ACGGTGGAAG AGGGGATATA TATTGAAATT TTTGTTAAAA 
CATTTTTATT TGTTAATTAT CTTAATTATA CTATTTACAA TTGGGAGTGC 
AAAGCTATAT TATAATAAGG GGTCCTCTTC GACTGCATTG AAGGAAGCTT 
TCATAGCATC CGGGGCAACC CTTGCCAATA CTGAATTTTA TGCATGGGCA 
AAGACAGAAA AAAGTTTCGA AGAATTGTCA AAAATCGTGG ACAACCTTGC 
GAAAGATATG AATGTGGAGA ATAATGAGCT GTATTCGAGA AGGCTCATAG 


>NC_017304.1:223427:223926
CGCGCAAGGT CAATACAAAA GATAAATTAC AAAAAAAACG AAAGGAAGAA 
TCAACGTGCC CAAATTAATT GTAACTGAAA CAAAGCCTTT ACATGGAAAG 
GTGAGAATCA GCGGCGCAAA GAATTCTGTA CTGCCTATTA TTGCCGCCTC 
AATATTAGGG GACAGTGAAA GTGTTATTGA GGAAGTTCCG GATCTTACTG 
ATGTAAAAAT CATGTGTGAA CTTTTGGAGT CTTTTGGGGT GGATGTTAAT 
TTTTTATCAG ATAAATCCAA GTTGTTTATC AATACACGGG ATATTCTAAA 
TACAACGGCA CCTTATGAGC TGGTAAATAA GATGCGGGCG TCAATTCTTG 
TTATGGGTCC GCTGCTCGCG AGAACGGGAA TAGCCAAAAT TTCCCTTCCG 
GGAGGATGCG CCATAGGTAC AAGGCCTGTG GATTTGCATC TGAAAGGGTT 
TGCGGCAATG GGAGCCGAGA TAGAACAAGG ACATGGTTAT ATAGAAGCAA 


>NC_017304.1:2281355:2281854
GGTAACCTGG TCCTCGGTCT TGTCCCTGTT TTCAAGCCCC AAATCGTAAT 
ATTCTGTATT GAGCTCTATG TATGGCTCCA AGAGATTTTC CTTTATCAAT 
CTCCATATGA TTCGGGTCAT TTCATCTCCG TCCATCTCGA CCAACGGAAC 
TTTCATTTTT ATCTTACTCA TAACTTATCT TCTCCTTCTA TCTCTGAATA 
TTTAAATGTT TTTGTGAATC ATTGTTATGA ATTTATCAAA GTCTCCTATT 
ATTTTAAATT AAAATCATCC CATTATCAAG TTCCTTTTAG GTAATAATTG 
TACAATATTT GAACATATCT TTTTTGCCAT ATTTCACTTA AAAAAATAAT 
GAATATCATG GTTGTTTGAG ATTACTTTTT CAATTTCATA CTGCCTTCCA 
GCCAGTCAAC AAATTGCCTT GCAGTCCTTG CAGAGCGTCC GTTGTACATA 
AGCTCCCACT TCATAGCTTC TCTTTGGAGC GTGTCTTTAT CAATGTTAAT 


>NC_017304.1:2376421:2376920
AATTCTTCCC TGTCATAATT TACAGGAAGA TCAACCCAGC CTACAAAGTC 
ATTTCCCGCT CCGGTTTTGT TATGGAGCAT GTCATGGGCA GACCTTACAA 
AATTCTCGAA ATATGCAACT TCACGTTCAC TTACAAAAGG CAATGCTTTT 
GAATAGTCAA ATTTTATTCT TTCCATCGTT AAACCTCCAG CACATAAATT 
TTTTATGAAT CAAACACAAG TCTGATAAGC TTCTCAACAA CTTTGTTTTT 
ATATTAACAA ATGATTAATC TTAACGCAAT ACAGTATTCT AATTTTTCCA 
ACTTGAATAA TAATAACAGC AATAACTCCA ATAACAACTT CAAAAGATTA 
AACAATTCGT TCACACAATT TTGTTACATA ATAATTCAAT CTTTCAACAG 
TTTAATCTCA CGCAAAATAT GGTCCGTCTT CATGCCAATG TGAAATCGAG 
GTTAAAATTG CTGTGTTAAT CCTTTTTAAA AAGTGCAAAC TAAATACATA 


>NC_017304.1:2378627:2379126
GTCATCTTTT ATTTCCGAAT TGGCACCGCC CATAACGCCG GCCACTCCGA 
CAGCCCTTTC CTCATCGGCT ATCACAAGCA TTGAGGAGTC CAGTTCTCTG 
TCCTGATCAT CCAAGGTTTT GATTATCTCT CCGTCAAAAG CTCTCCTTAC 
AATAATCTTG TTTCCCTTTA TATCCTTGAT GTCATAAGCA TGCATCGGCT 
GACCGTATTC CAGCATTACA TAGTTTGTTA TGTCAACAAT ATTGTTAATC 
GGTCTTACTC CTGCAGCTTT AAGCCTGTCC CTCATCCACT TGGGAGAAGG 
TCCGATTTTG ACATCCTTTA CAACCCTTGC CGCAAATCTC GGGCAAAGCC 
CGGTATCTTT CACCTCAACG GAAATATACT GCGAAGCGTC GTCCCCTTCT 
TCCTTCACAT TTATAACAGG CCTCTTGAAC TTTGTCTTCA AAGTGACAGC 
GGCTTCTCTT GCAAGACCAA TAATACTAAG ACAGTCCGGT CTGTTGGATG 


>NC_017304.1:2400468:2400967
TATAGCAGCT CCCGCTTCAA GATAGTCTTT ATGCACTCCA AATCTTCCTG 
AAGCCACTTG TACAATAGTA TTGCTACCGT ATTGATATAA GTCTCTGTGA 
AGTCCACCTT CTCCCGTGTT GTACAGGATT CCCGCTTCTT TTGCCGCTCT 
TGCCAAAGAT TCATGGGCAT TGTAGCTGAT GGAGCCATAA CTCATGGCCG 
AGAACATAAT GGGTACGGAA AGTTCAATAC CGCAGGACAA ATTGTTAACA 
AGCTTTCCTT TTTCATCTCT TTGTATACTC CTCGGTTTGC TGCCCAAAAA 
CACTTTTGTT TCCATAGGCT CTCTCAACGG GTCGATAGAA GGATTTGTAA 
CCTGGGAGGC ATTTAACAGA ATTTTGTCAA AATACACAGG ATACTCATTG 
GGATTTCCCA TGCTGGACAA AAGTACAGCG CCGCTTTCAG CCTGCTTGTA 
TATTTCATTA ATTATTGAAC CTCTCCAGTT AGCATTTTCT TTAAACGTAT 


>NC_017304.1:244491:244990
AAAAGGGGAG GAACTTCTCG AAATTATTAA GATTTTGTTA CAAGACGTTA 
AGAAATTGCA GGAGGGTTTA TAATTTATTA TAATAAAGGT AGTTGGTATT 
ATTGTGTAGA CATAAAACCG CAAAGATAAA ACCAACAAGA GAAATCAATT 
TTCAATTGAA ACTGTTATGC TATTTTTCTT GTATCGGAAA ACAGCATAAA 
ATAGTATATT ATTTAGGAAA TGTGAGGGAT TCTGTTGAAT ATGGGAGAAA 
AAATTAACAA AAAGGAGAAG ACAGTCATTG CCATAATATC GGTACTGTTG 
GTGGTTGTGG CTTTGGCTGC CGGATGTGGT GTTTGGTATT CATATGCGAC 
CAGTTATGTG GGAACGGTTG CAGGCGAAAA AATCACCACT AAGGAGTTTA 
AGTATTTTCT GGGTTATGTA AAGATTCAGA TGGAAAATGA CGCCCAACTT 
CAAGACCAGG CATCAAAAGA GGCTTTTTGG GATTCGAAAA TAGAAGGTGT 


>NC_017304.1:2449514:2450013
CTTTTCATTG TTTGCGTAAA ACTCCTCTAC TTTATTTTGA TATGAAAAAA 
TAGTTACAAA ATACTAAGTA AATTTTAGCA ATATAACAAT TGACTTGCAA 
CTTCAAACAA GTTAATATAT TACCATGGAG CAAATAATGC CTAAAGAACA 
CAAAGGGGGA AATTATATGA AATCATTTAA TATTTCACTT AAGTCCATCA 
CTGATGTTAA AGATTTTGTC AATATAGTAA ATAAATACGA TTTTGATATT 
GATTTAACAT CGGGACGTTA TGTGGTGGAC GCAAAATCTA TAATGGGTAT 
TTTCAGCCTT GATTTAAGCA AACCTATCAG AGTGGACGTC CACACTGACA 
ATTGTGATGA ATTCTGTGAA GAAATTAAAA ACTTTTTGGT ATAGTCTTTA 
ATGAGGAGGT AAAAGCATTT TACCTCCTCA TAATCGTCAT CCTGTATTTT 
ATACCTCTTT TTCATTTTCT TTTTTTCATT CTCTTTGCAT TTTTATAGTT 


>NC_017304.1:2456062:2456561
ACCTTTGCCC AAATATCTGT TTTTGTCGTT GTCCCTCAGT TCTACGGCTT 
CAAAAGCTCC TGTGGATGCA CCTGACGGAA CTGCCGCTCT GCCTACAAAT 
CCGCCTTCTG CTATAACCTC CACCTCTACT GTGGGATTAC CCCTTGAATC 
AAGTATTTCT CTCGCAAATA CGCTCTCAAT TTCCAAGTAC TGTTTCATTC 
TCCATTCTCC CTTCATATAG CTTATTTTTA TATGTTAAAA AATTAACACT 
GCATCCTTCT ACCATATTAC CACAAAGTCC AATTAATAGA AAGCATTTAT 
TGCAAAACCA TAGTATATTT TATCCATAAT GACCCATCTT AAAACATTTT 
TTCAACATTT CCATTTTAAT ATTTCCGGGA AAACAAATCA ACCTTTTTTA 
AATTGCTTCA TCAATGCTAT GACTAATACT ATGACTGTCA CAGTCAGAAT 
TATCAAAAGT GCTGAGAAAG GCTTCCACTG TTTCAGGATC AAACTGTGTA 


>NC_017304.1:2463383:2463882
CAACGTTCGG GTTGTTGAGA CTGGCCCTGA ACACAAGACG ACCGATACGT 
CCAAAACCGT TGATACCAAT TTTTACTGCC ATTAATATCG CCTCCTATTG 
TAAATTAAAA TTTAATTTAA TGCCTCTATT AGCTGCCATA AAGCATGAAT 
GCAGTAAAAT ATTCATCCTC TGGCAAGTAT CTCTTGCACT ATGATTCATT 
TTATATTATT TTATTTTCAT TTTCAATAGT TTAGATAAAA AATAATTAAT 
TTTTTAACAA AGTATTTTTA TCTTCCTTTG ATGTAATTCT TTGTTTTTTT 
GTCCATTAAT ATTATGGACA ATTTTTTTAT TTCTAGTCAA TAATTTTAAT 
CTTTATTAAA ACCTGGCAAT GCCAGAGAGA TACAGTAATT ATTGCATATA 
AAAGAAAACA GACGCGCCCT GTTTGTTTCC TGAAAAACCA CCTCGTCCTC 
CAAAGTATCC AGCTTTTTAA AATCCATCCT CATTCCCAGA CGAAAAAGTT 


>NC_017304.1:2472726:2473225
CCCACAAATA AATTATATTT CTCTGTGTCT TGCAGACTCA CAGGCAACTC 
ATAAAAAACT CATAAATATC ATTGGAAAGC TTCGGCACTC TCAAAATGTT 
CAGATGCCCC GCATGATATT CAAGTATTTT CTTCAAACCC GCTTTCTTAA 
TTTTCTCAAC AAATATTGCG TTCTTTTCCT CTCCCACAAT TTGATCATAT 
ATGGAATACA CAACCGCAAT ATTGTCGGTA TTAAACCTTG TGTTAATATT 
TTCACAAGGG TCTATAATTC TAAAAACGTC CATAACTTGT TCTTTTCCCA 
CACCGCTGTC CTCGAGGTCC TTTTTAATCT TAACCAGCAG CGGATTGTCC 
CATACCAGCA ACAGCATATC CGTAACCGGG TTGATTAAGA AAGTTCCCTT 
AAAACTGTCT CTTAGCATGT GATACCTGAA AGATATGCAC CCTCCCATGC 
TAAACCCGAC AAGCAAACAC GGCAAAGTAT TGATATTTCC AATAAGGTTC 


>NC_017304.1:2506398:2506897
CTCTTCCGTT CCTTCTGGCG TGTAAACTCT TTCACCGTAC AACGCTCCTA 
TTATTCCGCC CACAGGAATA ATAAATGAAT TCGGCAAATC TTCCTGGTTT 
TCTGTTTCAT TGTCTGTCAA GACGGTTTCA GCGGATTTGA CATATGTGCC 
TTCTTCTTCA GCCGGATTTT CACTCTCTAA AGCATCTTTT TGCGAACCTG 
ACTTCTCGTT AACATTCTCA ACAACATCTT CAACGCTCTC ATCTTCTTTG 
ATAACACTTT TATTATTCCC GGCACTTGCC AAAAAACTGT CAATTTTCCC 
GAATACACTG TTAATGTCAA TATTATAGGA CAGGATTCCC TTTATTTTGT 
CTTTGCAGTA ATTGGTAATT GGTGAATTAA TATTTTTAAT GAGTACAGCC 
GTCAAAAGAA CAACGACACA TACGACAGTT TGTATCACAA ACTTTTGAAC 
GAGGTTAAGT CTTTCCCCGC TTCCCCGTTT TCTTTTGCTC TTCCTTGTTC 


>NC_017304.1:2556253:2556752
GAGACAGTTC CGCTTATATA TTTGTTGCTT ATAAGTTTAA GGTTGATACC 
CACCTGGTCT GCTTCGGTCG TGTCCAATTT ATCCGCTTCC GATTCCAGAC 
GGGTGGTTTT TAACATACTG TAGAAACCTG TACTTACATA CTTTTCATCA 
GTAGTTTCGT ATTTTACAAT ATATTCCTTG CCGGAGGAAA CATACAATGT 
GTAGGGCACT GCGTTTTCTC CCTCAGGAAT GACAAAGCTT GCCGTTATTT 
TATCAGACGA GCTTTGCGCA GTTACTTTTA CGCTGACTCC GCCTGCCGGA 
GCATATCCTT CAGGAAGCAA TATCGTACCG CGAATGGTTC TTTTGGTAAT 
AAGCGGTATA TCGATACCTG TCCTGTCACC TGTTATATTC AGATAGGAAG 
CTTCCTTTTC AGTCTCTTTC GAACCGGATT CGGAATAGAA TCCAGGACTT 
ACAAAACCTG AACTTGATGT AGTGTATTTT AAGATGTAGT TTTCGCCTGC 


>NC_017304.1:2565970:2566469
ATAAGGCAGC AAGGGTTGCT CGCCGCAAGG ATTTGTGCTT TCAATTTCCC 
CCAGTTCGGG AGTAACATTG TCCTTGTTTA ACCTGTCCAA AAAGATTATT 
CCCGGCTCAC CGTTGTTCCA CGCCATATCA ACAATTAAAT CAAATATTTC 
TCTCGCATTT TGCTTGCCAA CTATTTTGCC TGTATGAGGC TCAACAAGAT 
TGTAATATTC ATTGTTTTCA ACGGCATTCA TAAATTCTTC CGTTATACCA 
ACGCTAATAT TAAAGTTCGT AATGTCGGCG TTGTTCTTCT TGCATGTTAT 
AAATTCTACA ATATCGGGAT GGTCCACACG GAGTATGCCC ATATTGGCCC 
CCCTTCTGGT TCCACCCTGT TTTACGGCCT CCGTGGCAGC GTTAAATACT 
TTCATGAAAC TCACAGGCCC GCTGGCAACC CCTCCGGTGG AGTTTACCGA 
AGCTCCTTTG GGTCTTAAGC GTGAAAAACT AAAACCGGTA CCACCGCCGC 


>NC_017304.1:2574507:2575006
TAATTTCAAA TGTATATGTA CCCGTCGGAT TAAAGTAATA TCCTGATTTT 
ATCGGGTAAT CATAACGTTG CAGGTTTTTA TCTGTCGCAA ATACCGCCTT 
GTTATAAAAT GACTTGTCTT GTTTACCTTC TCTTGCCGCT TTCCGGGCCT 
GCTCGTAATC TTGTTGCATT GATCTTGCTA TATTCCAGTC AATATCTGCA 
CTACACTGCT GCACAAACTC CCTTTCATAT TTGCCGGGCA CAGCTCTCCA 
ATTTATCGCG TTTCCGTTTA CATCCAAGTC ACACATATAA CGTATTACAT 
TGAATTTGAT AGGACTGTTT GTCCATAGAA TTCTTGCTTT AAAGTCTTTG 
TCATAATTAT TGACAATTTT ATTTTCATAT TGCTTTTTGT TTAAATCTTT 
TTTCCCATTG TATACGTATG TATTTACTTC TATCGGAGCA GTTCCGCTTC 
TACTGCCCCT TGCATAACCT GTTTCCTTTA CATAGCCGGA ACAGCCTTCC 


>NC_017304.1:2583172:2583671
GCTTTGTAAA CAGGGTCTGT GGTTGTCCCT TTAACGTCCG AAACAATAGC 
CAGATTCTGA CCCGTAACAG CATTTACAAC ACTTGATTTA CCTGCGTTTC 
TTTTGCCGAA GAATCCTATA TGAAGACGGT TTGCAGATGG TGTTTCATTC 
AATCCCATAT GGTTGCTTGA CCTCCTTTAA ACTCTTTTCT TTCTATATTA 
TCAGGTCAAA ACCTGACATG TAAATCTTAA ATATTGACAA AATTTTAATT 
TTCTCTGAAC ACCGTTTTGT CTACTCTTTT TCCCCATACC TTGATTTCTT 
CTTTGCCGTC ACAAAACTTT ATCTTCCAAC ATATAATAAA TTACGTTTAC 
CTTAGCAACT ATATAAAATG GAGGTATGAA CAATGCAGTT TTGCTACGGC 
GACAAGAATC ACATAAGAAT TCTGGAAGAA GCTGAATTTT GGAAAAGACA 
AGAAGCAGAG CATACCGTGG TAATCAGAAA AATTGTACAG GACTTGGAAG 


>NC_017304.1:2592989:2593488
TTTTTTAATT TTCATAAAAT TTTCATAAAG CTATCAATAT TCTTGAATCT 
TTCTTCCATC TAAAATCCTC CATCAAAATC GAAAAGGCGT TCTTCCACAT 
CCTTCCCAAA AGTCGGCAGG ATGTTTCAGA ACGCCTCTGA AACTTTACCT 
AGTGGCAAAG CTTAGACTTA CTTAAAAAGC ATTAATAATT CTAATACAGT 
TTTCACATGA TGTCAATATG GCATGAAGGC AATCAAACCG CATAATTAAA 
AAATTAACGG AAATCATATT ATTTGTGAAA AAACTCTTAT AAGGACAAGG 
AGTGATATGT ATGAGCCTGA TTTCCTGGAA TCCATTCAGA GAAGTAGACA 
GCATCAGCAG AGATATGGAA ACCTTCTTTG AACGTTCACC TTTTGGTTTT 
TTCAGCAGAG CAACAGCTCC CAGAGTTGAT GTTTTCGAAA CAGAAAAAGA 
TGTTGTTGTA AAGGCTGAAA TACCGGGTGT ATCCAAAGAA GATTTAAATG 


>NC_017304.1:2613676:2614175
ATCTCTTCCA ACTGTTCTCC CAGCACCGTA ACAGCAGGCT CCGACAAGGT 
AATGGCGGCA CCTAAAATAA ACGCAACAAT CAAAAGCAAC CACTTAAACC 
ACTCGGGACG TGAAGGATCC AGGAAAACCT CCCCGATGTA TTTGCCTGCA 
AATGCAAATC CATAATCTAT GCCTGCCAGA AAAATCAGCA AGCCTATAAA 
AACTACAACA GTACCTAACA AAATTTTCAC AAATTCTTTC TTCGGCTGTT 
TGATTAACAA AAACTGAAAC GGTAAAAACA CTATGATAAC CGGCAAAAGT 
GCCAATGTAA CTCCCCACAA ATTATTTACA ATTATCTCAC CAACGGTTCC 
CACCGTCTCA GGAGAGTATA CCTGTTCAGG AGGAAATACA CCGTTGTAAA 
GAAACTTAAG TACTATACCG TAGATGGCCA ATGAAATAAT CGGACCCACC 
GAAGCAAGGC CAATAATCCC AAAGCTGTCG TCATTGCTTT TGTGCCTGGA 


>NC_017304.1:2661290:2661789
CACAGAGGAC TATTCCTGTT TCCGTAGTCG TACTCTCTCA GCCAGCGTTT 
CAGCTCTTCC CGTCCGCTTT CGGTTATGGA AAACACTTTT TTGTCGGGCT 
TTCCGGTTTG TTTCACAACA ATGTCTGTCA CAAATCCGTC TTTTTTCAGG 
GTATTAAGCT CCCGGTAGAT TTGACTGGTA TTTGCAGTCC AGAAGAAGCT 
TAAGGAGTCT CTGAATACTT TCATGATTTC GTATCCTGTC ATATCACCGT 
AATTTAACAA ACCCAATATT CCGTGTTTTA GCATATTTAT CACCACATAT 
TCCACTTGTA TAATATTATT ATATTCCACA AGTGGAATAT TGTCAATATA 
TAACAAGGCT TTGCCCTATC CGTCCCCTGT TCTACAGAAC CATTACCAAA 
GTTCCTGCTG TAAGCAATAT ACAGCCAATC AGTGATTTTG CAGTAAATTT 
TTCGCGCAAA AAAACAAACG CAAGGACTAT TGTAATTACA ACACTCATTT 


>NC_017304.1:2662505:2663004
GGATATAAAG TTTGCCTTCA AAAATATCCA CCGTGCCAAA CGGTCTAACC 
CTGGGCTGAT CTCCTTCTAC CGTAGCCAAA TAATATGTTC CGCACTTCTT 
TAAAAATTCA TAAACTTCCT GCATTTCTTT TTCCTCCTGT CTATCTAAAC 
TTGTCTGAAT GTATTTTATT CCTTTCAGAC ACAAATACTT TATTTTTTAT 
CAGCAAATCT ATTTATCCAA CAAATCTGGA AAACTATTAG TTTGTTAATT 
CTTGCACAAG CTATATTATA TCACTTTTAA TTAATTTTTC TCACAATAAA 
AATAAAAAAA AATAAAATTA AGACACACTT GAAAACATGT TGGAATAAAG 
AATTGTATCC TGTTCTATTG TTCTGCATAA TTCCTCAAAT TTACTATTTA 
AATGAGGCGG GGTCCATTCA GGGCTTTTGC AGAGAAAGAT ATAATCAAAC 
TTTTCATTAT AAACAGATTT TATATCATCA GTATGTTCAA ATGGGAATAT 


>NC_017304.1:2731039:2731538
AGACACTACT GTCATATATA GTGTTTCTCC AACAGCGGGA ACCAGCCTTA 
CCCATATATC CGGTGCAAAA GAACCTTTTA TCACCTCCCA AATTGGGGTA 
TCCAGCAAAC TCATACCATC ACTCCTTTAC GATGATTTAT AACGTTGAAA 
TTATTAAATA CCACTACCGT TTTCAAATTC CGTTATCCGC TGAAATTCGG 
TAAATACCTT AGTGAACAGG GCTCCAGTAC GGCTAAGGGG GTTGTTAAAA 
ATTTCCCGAA CGGTTCCCAC TTCAATGATT TTACCGTCTT CCAGAACAGC 
CATCCGATCA CAGGTATATC GAATGGCATC CAGTTCGTGG GTAATCATTA 
AAATGGTAAT ACCGGTAGTT CGATTAATTT CTTTAAGTAA ATCCAGAATT 
TGCAGAGTAG TCTGAGGATC AAGGGCAGAG GTTGCTTCAT CGCTTATCAA 
AAGATTCGGA CGGCTAACCA ATGCCCGGGC AATTCCTACA CGTTGCTTTT 


>NC_017304.1:275675:276174
CATAAACATT ACAAATTTAT AGTTTTCAAT TTTGCGACGG GTAGTGTTTT 
TTGAAAGTAT TCTGTAAATG CTTATGCCCA GAGGGATATA GCCAATCAGG 
CCCAAAATGG GCATTTTCAG CAAGTTGCCT ATCGAGTTTA GTGCTATAGA 
AAGAATGATT AAAAATATGG AAAGACGATC GATACCGTAC CTTTCTCTCA 
TGAATGTTCT AAGCCAGTCC ATTTCCACCA CCCTGTATCT GTTCAAAGTT 
TAAATAACAA TGGAGGGGCA ATGTGCCCCG TCCATTATTA TGCTTTCTTT 
ATCAAATATA TAACAAACTT GACTGTTTCC ACAATAGGAA TAATCGCAAA 
AGCCAGCGCA ATTGAAACAA GTAAGTTTGC TCCCGAAAGC GGGGTCAGTT 
TGAATATGTC GTTTATGCCC GGTACATATA TTACAAACAG CGATAAAACG 
AAAGCCATAA CCATTGCACC AAACAGGACT TTGTTGCGGG TTTTCAATCT 


>NC_017304.1:2774916:2775415
CTCGTTTTTC AATCATAATT TCACTCCATA TACGCTATCA ATATTGGCTT 
AAAGTCAGGA CAAATTTTTT TGCCCGCCTG ATAATTGGCT TCTATCTCTG 
CTTTCTCCCG GTTTAAAGTC ATCAGTTTAT GCTTTCTGAT ATTTTCGATT 
CCTATCCGCT GTGCGGCTTC GATGCGTAGG TTCAAAGCAT ATAGATATTT 
TCTGTATGTT TCTTCATTTC TTTTTTCTAA TTCCGCTTTC ATTGTTAAAA 
AAGTATCGTA AGCAAATTCC TGTGACACTT TGTAAAGTTT ATTTTTAGTT 
TCTGTATCAA TCTCTTCTCC TTTCCGAACA GTAATAATTC TGTCTTTGTC 
AAGAATTGCC TCCCATATCT TTTTGCCTGC CATAGGGCGC AGGATAAAGT 
CACAATTGAT AAAAATCGGG ATAACCTTTT GTTCTCTGCT GTCAGAAATA 
AGTGATATCT TCCACAGCAT AAAATAGCCT TTTTCATTTG GAAAATCCTT 


>NC_017304.1:278496:278995
CGTTTTTGGA GCTTCCCATA TGTTCGAGCA CGGTCTCGAC ACTTTCAAAA 
TAATGTTTCA TTTGCCACGC CCTTTCTTTG TTGTTTTTGT TGTTTTTTTG 
ATTATTGATT TTTAGCGTAT CCTGAATTAA CCAGTAAATA TTATGTCTTA 
ATGGCCTGAT TTGGGACAAT GGAGATTGAC GCGTTGTCTT TTAATTAACA 
ATTGTCTTTA CAAATAATTT ATCATGGAAT AAGATTTAAA GAAACCAATA 
TTTTTAACTA AGTGTCCGGT TTTTACACAG ATCGCTCAAA GTGTGTAAAT 
TTCGGACAGA TTATGATAAA TGTCCGTATA TGAGGTGATT AATGATGGCA 
AAACCTGAGC TTACCAAACA GCTGATAGCG CAAACGTTAA AGAAACTCAT 
GTTGAATACC CCGCTGGACA AAATAAGTGT TCAGGAAATT GTAGATGCGT 
GCGGCCTTAA TCGAAAAACT TTTTATTATC ATTTTCGGGA TAAACAGGAT 


>NC_017304.1:281483:281982
CAAACAATCA CATATGACAA TATTTCTAAA AAAGAAATTG AATATGCGGA 
AGAAAGTTTT ACTCCTAAAC CTGACGGGAA AGGTGCAGAC AAACTTGTAT 
TAGATTGTTC ATATAATAAT TTGGATTTAA CATTAGAAGA AGCTAAGATA 
ATTATTGATA AGATTAAATC AATGTATCCG GACAAATTGG TTGAAATATG 
GACTATATAT GGCGATATTG GTGATACATT ATGGTGATGT TATATTAAAA 
ATGAGGAAAT GATATTATGA GCATGCTTTG TAAATGTGGT CATGTTATGT 
CTGACAAAAT AGTACCAAAT AAAGTTATTT ATTGGACGTA TACAAAAGAA 
AATTGGTTTC AGAGAGTCAA ATTTGTCAAA GGGGAATACC CAAAATGGGA 
GTATCCTGTT ATTGAATTTC TGGCCATTAG AAATTGCGAA AAATGTAATA 
GATTGCATTA TATAAGAAAC GGGAAAAAAC ATGTATACGT TATTGATTCC 


>NC_017304.1:2832762:2833261
TGCTATTACT GTACCACCTA TAATTACTAC TCCAGCAGCA GTAATCACTA 
CTTCCCCAAC TCCTGGAATC CACCATGTAC CTGCAATAAG AACTCCTGTT 
GCGCTTTGCA CACCTACACT TCTTATTGCT CTATTATTCT TAATAGTATC 
GTTTTTAAAT TCAGTTATAT CTACTTCTAC TGCAGTATTA AGAAGTTTGA 
CAAACTGTTC TTGTGTATAA TAAACATCAT TAATATATAC ACCATCATCA 
GTAATAACAA TATTACATTT ATTAGTACTT GTATTTTTAG AACTTAATTC 
AGTTTCACTT GCAAACGCTG AAATACTTAT ATTAGATACC ATCAATATCA 
TAAGTATAAA ACTAATAATT TTTCTTGTCA ATTTTTTCAT GATTTAATCA 
CCCCTTAAAC TTTTCCTTAG ATAATTCTAT CAAATCTATA AACAAGCTTG 
TTTACAAAAA TTATTTTACC CCCCCCCATT TCAAATTTGT CAATAATTTC 


>NC_017304.1:2847243:2847742
AACTATTCAA TTATCCTGAC TTTAGATCCA TCCTTGTGGA ACGACTGTGG 
ATCATCGACA ACAATATCTC CTTCCGCAAG CCCTTCCAAC ACCTCGGCAG 
TCATGTCGGA GATAATACCA AGCTTTACAT TTCGCTGCAT AAGGACACCT 
TTCTCTTTGT CCACCAGCAG CACATATTCG TTTCCGTCCT TGTCAGTCTT 
TAAGACTCCC ATGGGCACCA CAACTACATC TTTTTTCTCA TCGGTTAATA 
TTTCACAATC GACACTAAGT CCCGGTTTCA GGTTCAAAGC AGTATTGTCT 
ATCGATATGT CCACTTCAAT TACAACTTCT TCGCCCGAGG CTGTCATATT 
TGTTTTTGCA ACCGGTGAAA TACTTTCCAC CACTCCGAAA ACCTCGACAT 
CTTCCCTGAT GGCATCTCCG GTGATTCTGA CTTTCTGTCC CACTTTTACA 
TCTTTTATAT TGTATTCGTT TACCATGGCC TTTACCTTTA GCTTGTCAAG 


>NC_017304.1:2861557:2862056
GTATTCCCGA TACCTCTCAC CGTTGAACTC CACGCGGATT ATCCTTTCAT 
CCACTCCGTT TTTAAGGTCT TTTTCTATCG TAATCCAAAT ATTTTCATCG 
GGCAGTATGC TTTTTATAAG GTCCGCCCAC TCAATCACCA CTATCCCGTC 
ACCGTAGAGA TATTCCTCAA ATCCGATTTC AAACATTTCT TCCGGGGCGG 
AAATCCTGTA AACATCAAAG TGGTAAAGGG ATATGTCTCC TTTTTCGTAT 
TCGTTAACAA TGGTAAAGGT CGGACTTGTT ATATATTCAT CAATTCCCAA 
AGCAGAGGCA ATACCGTTTG TAAGTACCGT CTTTCCCGTA CCCAAATCTC 
CGGTTATGCA AACAATATCA CCCTTCTTTA GCAGTACACC AAGTTTCTTT 
CCAAATTCAA TTGTATCCTC TTGTGAACAG GTTCTAATCT CTTTCATGTT 
TCTTCCTCTC GTAAACAACC TTTCCGTTAA TAATGGTTGT GGAAACTTTA 


>NC_017304.1:286530:287029
TAAAAAGGAT AATACTTAAA TTTCCGGATG TTCCTGTTGA TGACCTGGTA 
GCTTTTTTAA ACAAAAAGGA GATAGACATA GAATATATAT AAATATTGAT 
AAAAAACTAT TGACTAATAT ACTAACGGTG TGTTGGAAAA GTAAAGATTG 
CAACTAAACC GCTTTTGTGA GAAAATGGAG ATGCGGATGG GAAATTAGTT 
TCTAAAACCA TGATTGATGT ACAAAAATTA CATCATGGTA TGTTAATAAA 
TTAACAAACA AATATTAAAC TAACAGGCAA ATCAGAAAGG AGAGAAATGT 
TCAGATGAAA AAAACAGCAA TGCTGAAAAC AATCGCAGCG GCACTGATTA 
TTGTACTTTC GCTGCAAGTA TTTGTGTTTG CCGAAGAGCA GCCGCAACTT 
CTTATATCGC CTCCTGCTGA GCAGCCGGCC GCATGGGCTG TGGAAGCCGT 
ACAATGGTCG TCAATATATG GCCTTGCATC CGATGAGATG TTTGCAAAAT 


>NC_017304.1:2887343:2887842
TCCAAAACAG TTCAAATCCT GACGTATCTG AGATGCAGTT ATTCCCATCC 
TGGAACTTAA TTCCTTTGAA GATATCCTTG TTATCCCAAG CTTCAAAAGA 
TCAGAAAGGT ATCTGTAGTA CCTGGGTAAA CGTCTGATTA CTGCCATGGA 
AATTTTTTTA TCCAAATTCA TTACTTTCAC CTCAAAGTTT TATCTTGGAG 
CAACTTTACA TCACTACCCG GGTAATTGGA TTATAACATC TTTGTTATTT 
TATTGTCAAT ATTGCTAAGA GGCTGCATTT CTGCTAAAAT GGATTGGGCC 
AATGTTCAGA AGATTGTAAT CTGCATGGTT TTTACATTTT TATTTTAACA 
TATTTTTTTA TTTTGTTATA TTTTTTATTT TTCTAAGATA ATTTTTTGGG 
TTTGCAAGGT GATGGAGTAT GATAGTTTTA GGTTGTAACA ATATAAGTCT 
GTCCTTTGGA GTCACAACAA TACTGAAAGA TATTTCTTTC AGTATCAATG 


>NC_017304.1:2899674:2900173
TACATAAGCA ATATTTCTGT CTCCGGACGT AAACAGGACA TAATCTGTAA 
TATCAACCTC GTAATCATCG TATACTGCCA TGACTTTCAC TTGTGAACCC 
CATTTGTTGA ACTCAGCTAT TGTATCTTCT TTTGGAGTTA TACACAACGC 
CCGGAGTTTT TCTCCGCCGG CCGGTTTAAC TTGCACACTG CATACCGCTT 
TCATTCCATC ATAATCGGCG GTAATTGTTG CAGTTCCAAA TTGTGTACCG 
CTTTTAACAT ATCCATTCAC CACCGATGCC ACATTGCTGT TGCTGCTTGA 
AAATTTTGCC TTACTTGTTA CATCAACAGT TGTGTTACAT TTTGAACATA 
CTACCTTTAC ATATATTGGA CTTTCAGTAG CATTGCTTCC GCCCAAGGTT 
ATTCTATCGG GAGTTATAGT TATTTTGGAA AATTTATGTT GCGGCGGTAT 
AACAGATGTT GAAATAACAG TGCCACACTT GGTACAACGT CCTTCTTTCA 


>NC_017304.1:2915342:2915841
GGCGGCCTCC ATCAGTTCAG CGCTTATAAG GGCTACAGCT TCCGGATAAT 
TAAGCTTAAG ACCTCTTTCT TTTCGTTTTC TTGCCAGTTC ACCGGCATAA 
TGAAGCATCA ATTTTTCGGT TTCCCTGGGC GTCAAATGCA CTCTTACCAC 
CTTCTTTTAA ATTGATTAAT CCATAAATTG GCATAACCAA AGGAAAATTT 
ATTTTCCCTG TCTAAAAATA CTTATTCATT GCTTTTGGTT TTTTGTAATA 
TTTTTAACAA CGAAATTTAC AGGCGCAAAA TTTTATGGCA TATTTATCAA 
TGACATACTT ATCAAATAGC AATCTTTTCC TGTATTTCAT GAGGATCGAT 
TCCCTCCGTT TTTCCCTCCA TTACTATGCG GCCTTTATCC ATAACGTAAA 
AATAGTCGGC CACATCCATT ACAAACTCCA GATACTGCTC TACAATCAAC 
ATTGTTACAT TTCCCCGGTT TTTCAATTTT TTAATAACTC TACCTATTTC 


>NC_017304.1:291854:292353
TGCAGTGAAA GATTTAATTT TTATATAGTG TATGTTTGGT TCAAGTTGCT 
GTGAAGTTAC CTGGGAAATA CTTTCCTCGT ACTTTAACAA ATCATAGTCG 
TCACCGTGAA TTACGAAAGT AAACATATCA TCTTTTTGCC TTATGCTTTC 
TATAAAGTTG CATATGTCTT TTACACCAAC TTCGCCTTTG GCTTTGAATT 
CATTTGCAAG GGCTTCAAAG TTTGCTATTT TGTCATAGTA CAAGTAATTG 
TTTTTAACAA ACTCAACTAT TTGCTCTGCT TCGGGAAGTT TTTGATTTTC 
CAGTTTTTCC CTGATGTACT TTACACTTTC GTCATCGGCA GATATTTCGG 
CAGCCTTTTC GGCATATTCG GATGCTTTTG CGTAATCCTC AAGGCTATAG 
TATTCCCACG CAATGGAGGT TAAAATGCCG ACATCTTTCG GGTTTAGTTC 
GTGGGCCTTC TTGAGGTATT CAATAGCCTT TTCCGGTTCC ATCATTATGC 


>NC_017304.1:2940645:2941144
ATCTGCTTCT TGAGGTCTTT GATTTCATTC TTGTATCCAT CTATTTCTTC 
TTCTATTTCT TCCAACTTTT CTTCCTTATC TTTTATCTCT TCCTCCATGT 
CCTTTATCGC TTTTTCCAAC TTAACTTTTT GCAATATATA TTGCGCAGCC 
AAATCCAACT GATTTGGTAT ATTTGCATCT GTGGCAAATT TATTGACCGT 
CACCATATTA TCTGAGGCTT TAACCTCATT TTCCTTAATC TCCGTTAAAT 
TCTTGTCAAC ATCAAGCTTC TCCTTTAAAA TATCAGCCTG CTTCTTAAAA 
TCCTTCAAAG CAAGAAATTT ATCCATAAGT CCTTCAGACA ATTCCTTCGG 
ACCTCTGTAT TTCATATATT CCAGTATCTG CGCTCTTAAA ACCTCCGGCT 
CCGACAGGTT ATATATTGGC TGAACTTTAA CATTTTCAAT TTTATAATCA 
TACAAATCCA AAGATTTTTC CTCTTTTTTC TTGTCCACTC CCAAAAACTT 


>NC_017304.1:2969606:2970105
TTTTTACCGT ACAAAAACGC ACCCACCGTC GAAAATACAG ACCGCACCCT 
GTACTTTATA AGAAATTAGT GGGGCCATTT ATTGCCTTGT TACAATAAAG 
TTAAATTTTT CTCTGAATGA TCCTAAATAA ATTATAACTT ATTTTGATTT 
GTTTGTCTTA TTTTTTTTAC ATTCATCGCA ATATTTTAAT AATATATTTT 
TTTAATTATA GTATAATATT TTAATCCAAT CCATTACGAT GATTGATAAA 
TTATTAACAA TATGATATTA TTTAATTAAA GAACATTATT TGAACATTAT 
TTTCAGTAAA ATTACGGGGA TGCTTTATGA CAAACATGAC AAATATGATA 
AATTTAATTG ACAAACTTTC AACAACACAT ACTTTGTCGT ATGATGAAAT 
GTATCAGCTT ATTGAGCATA GAAACGAGGA ACTTGCCAAT TATCTGTTTG 
AAAAGGCAAG GCAGGTGCGT ATCCTCTACT ACGGCCACGA TGTCTATATG 


>NC_017304.1:2976192:2976691
GTATTCCCAA TCAGTCGAAG AAGCTGTGTC TCCGTGGTAA TCTTTGTAGG 
CATAAGATTC AAAATGGCAA TCCTTAAGGG TCTTACATCC TGGTGCAGAG 
CCCTGTGTTC GTCCATTACA AATATATTCT CATTGGTTAA TACTTCTTTC 
GCCGGCAAAC TGTCAGGTAT CTTTATTGGC ATGTACCAAA CCTCCTATAC 
ATATACATAA TTTACCCACA ACTTCGCTAT CCTATATATC ATTGTTAATT 
GCAATTATAG CACGATTAAA TACCTTTTGG CAATGTTATA AGAAATTCCG 
TTCCCTCATT TATTTTACTG TAAACCTCTA TATGTCCATT ATGAGCCTCA 
ACAATTGTTT TTGCAATAGT AAGTCCTATT CCTGCGCCTC CTGTCTTCCT 
GTTACGCGAC TTGTCCGCCC TGTAAAGTCT TTCAAAAACG AAAGGCAAGT 
CCTCCTCAGG TATGCCCTGC CCGTTATCCT TCACCCTGAT CTCAAGCACA 


>NC_017304.1:3015822:3016321
GTACGAAACA TAGATTTAAA CCTTAAACTT AGATTGAAAA TTAAGAAAAA 
AAGTATTCGT CGAAATAAAC GAATTACGGG GAAAAGCATT GAAGAGCGGC 
CAAAAGAGAT AGAATCAAGA GAAACATTTG GGCATTGAGA AATTGATACA 
ATAACAGGCA AAAAGTCTGA TAATACAGTT ATTTTAACGC TAACAAAGCG 
CAAGACTCGT TATGAGTTGT TATTTCTTTT GGATAGAAAA GATGGTAATA 
CTGTTAACAA AGCGCTTTTA GGGTTGAAAG ATATCTATGG AGAAAAGATT 
GGCAAGACAT TTCGAACGTC AAAATGGACT AATACGACGT TTTATACCTA 
AAGGTAGAAC AATAAAAGAT TTTTCAGAAA CAACTATAAA CGTATACAGG 
AGTGGTTGTA TAATTTTCCC GAAAAGATAC CAGGTTATAA ATCTCCTGAA 
GAATGTTTTA GCGAAGAAGC AATGAAAATA ATTAGGGATG ACACACAAAA 


>NC_017304.1:3035362:3035861
TATTCCGGAA TATGTTCCTT CCATATCTTC TGAGGATACA ATAACAGCGT 
TGTCAAGAAC TATATTTTTA CCACTACTGT CAGACCCTTC TTTTTCATCA 
GTCCCACTGA TACCACATAA ATTGCCACTA AATTTGTCAT TGATTTGCTT 
GTTGCTGCGG TTAACAGTTT TGGCAATCCT CAATACTTCC GACAGAAAAT 
TCTTAAAATC TTCTATGCTT AACAATGATT CTTTAATTTC ATTGTCAATA 
GTGATATCTT TGTCAATAAT GGAATTTCGA ATTAAATCTT CGAGAGCGCT 
TCTAAGTATC TTATGCTGGT TTCCTGTCAT CTCATTTACT GTAAAGGTAA 
CAATCTTTTC AATGTCATCA TTACTGGGCA ATGCTCTTCC GATCTTCCAT 
TTGGAAATGA TAGATGGGTC TTTAAATAGA TAACTATCAG CAAAAAAACC 
GGCCCTCTTA TTGGCAACAC TAAATATTAC TTCCAGAACT TCTCTAAGAC 


>NC_017304.1:3041433:3041932
ACGTTTTCAG GCTTTACATC AGGGAAATAT ACTACTTTTC CATTCATAAC 
AACATTAATT CCGTCTGACA AAGCAGGAAT ATCATATGTA TAATCCTCTT 
CACCGATACC CGGAGCAGAA CCAATACCAG ACAGTATCGG CATAAATCCT 
TTCAAAACAT CAAAGGAATT TTCTTCAGTT ATTTCCGGAA GTTCTATGGA 
TACTTCTTTA TTTATGTTGT AAACAGAACT TTCAGCGTCT ATTGTTAAAT 
AAAGCACTCC ATTTTTATCT TTTTCGTCAA AATTGTCACC CAATAATGCC 
GCAAAATCTG CCATTTTTAT CTTAATGTCA ATGGATGATT TTCCTCCTAC 
AAGGAAGCCG TCATTGTTTA TGTAGTATTT TGCTACCAAA CCTTTGTCAC 
CAAAGAATTT GACGTCTTTT ATCGACTCAA AAACTTGTGT AACACTGTCC 
CTGTATGCAG GAAGCTGGGA TGCAAATTCA TCCAGACCTT TGTTGATTTC 


>NC_017304.1:3042529:3043028
CGTCAACATA TGAAGCCAGA AAATCGAAAA CTTTCTGCGT TTTTTCCGAA 
AATCCCTGGC CTTTAAAACT TAACTGAATT TTTGAATTTC CTTCATAGGA 
TGAAATTTCT GATGTCTTGG ACATGGCTTC AATTAATGCA ATTTCATCAC 
TGGTACAGGC CACCATCGAT ACCGCCAAAA GTGCAACGAC CAGTAACATT 
GATATTTTTC TTGCAATCTT TTTCATTCAC TCTTACCTCC TGTTTGTTTT 
GTTAATTTTT TAACATTTGT CCACTAGACA AAAATATCAC GATATAAAAT 
ATTATAGCAT ATATACCAAA AATCCGTCAT GATAAAATTT ATTATTTTCA 
TCCCAAAAAT ATTCTATATA TATCCGTTAC TTCTTTTTTC ATCAACAAAT 
ACCTTTGATT GCATTCCCAA TTTTAAAGTT GTTGAAAGCT TTTCTACTTT 
TTTATATGTT CATGGTTTTT AAGATGCTCC ATGCAATACT CATAATGCCC 


>NC_017304.1:3059404:3059903
TGTTTTTGTT TTCGTTACTT TTCGAAACTG TCGATGTAAC CCTTCAATGA 
TATTGGTGGT GTAAATTATT TTTCTTATTT CTTCTGGAAA TTTATAGAAT 
GGACTTATCA CATCCCAGTT GTTTTCCCAG CTTCGTATTG CATATGGGTA 
TTCCTTCCCC CATTTGTCCT TGATTTCACA AAACTTCTCC ATTGCTACTT 
CTTCGTTAAT TGCACGGTAT ACTTCTTTAA AGTCCTTGCT GAAAGCTTTT 
ATATCTTTAT ATGACACATA TTTAAACGAA TTTCTGAGTT GATGTATTAT 
GCACCGCTGT ACTTCCGCCT TTGGATATGC TGCATTTATT GCTTCCTTTA 
TCCCTGTCAG CCCGTCAACG CAGAATATCA GTACATCTTC CACTCCTCTG 
TTCTTAAGAT CATTTAATAC TCCAAGCCAA AATTTTGATG ATTCATTATC 
ACCTATCCAA ATTCCTAAAA TATCTTTACT TCCTTCTACT GTGATACCAA 


>NC_017304.1:3083489:3083988
TCCACAAACT CTGCGTTGCT TATGTAACCG TTCAACCGGG TGCAAACCTC 
ATTGCCTTCT TTATAAAAGA GTACCGTCGG ACTGCTCTTT ATCTTAAGGT 
CTTCCACCAG TTGACGGTTC TGCTGCCGGT AAATCTTAAC AAATTTCATG 
TATTTGCCGT ATTTTTGAGC CGTCCTCTCA AATATGGGCA TAAAAGCGTC 
ACAAACAGGA CAGCTTTCAG TATAAAACAA AACAGCCACA GGAATGTCAC 
TTTTTAACAC ATCTTTGTCA AAGTTCTCCA TCGTTGATTT AACTATTGCG 
TCATTCATGG CAAAGCCTCC TGTTCTTTAT TTTTGCATTT AGCGCTATTT 
TAGCTTTTCA TATATATCCA AAAGCACCTT TCCCGGTCTT GCTCCTTCCA 
TATAGGTGAC TATACTTCCA TCCCTGTTTA TGACATACGT CGTGGGAATG 
CTGTATATGC CATAGTCCTT CGCAGCACTT CCCGTCGTAT CCAGGAGCAC 


>NC_017304.1:3093621:3094120
TACGTCCAAA ATTCTATTTC CACATCCTCG GCAGGCTCTT CTATTTCAGC 
AGCCTGCACG CGAGTATATT CGTTCGGCGC CTGCACTTTT CCCCCCAGAC 
TACACCCCGT CACTGTCAGA ATTGCTAAGA AACAAAGGAA TGACAACACG 
AGAGAATATT TTGACCTCCT CATACAATAT ACCTCCACTT TTTCAAATAA 
TACCAACTGT TTATCTCTAT TTATTTCCAT ATTGTGTAAA ATGTGAAATA 
TATATCAAAG CCTGTTCTAC GGTCATTCCC TGAATTTCAT CGGATATTGC 
CCCTGGACAA GCCATTTTGA CAAACTTTTA TACATTGATA ATAATTCGAC 
AAATATGAAT ATAATCCTCT TTATTTCAAG GTTTTTATAG CACTTAAGTC 
AAAGAAAATT TTTTCGTTTG CAATTCAATT CAGGTCAGTT TTTCAAAGAC 
AGTCTGTTCC AGGTTTCCCT GTCCACCTCT TCAATTTCTC CGTTTAATAT 


>NC_017304.1:3104523:3105022
GGTATCGTAC AGACAAATAC TATGATTTTT CAAGGTAAAA ATCTATCTAT 
TATACTTTCA CCAATAGTTT GGACGGTTCC CTGTTTGATA TCAAACAAAG 
AACCGTCCTC TGTTAATTTC TTAATTCCTG ATTAGGTAAT CGAAAGCGCT 
GAGTGCGGCC GTCGCACCGG AACCCATGGC TATAACAATC TGTTTATAGG 
GGCTGTTGGT ACAGTCACCT GCTGCAAATA CCCCGGGCAT TGAGGTTTCA 
TTTTTTTCAT TGACAATAAT TTCACCCATG GCATTGCGTT CAATGGTTCC 
TTCCAGCCAT TCGGTATTTG GGACAAGGCC AATCTGAACA AACACTCCCT 
GAACCTCAAT GTGCTTTTCT TGATTAGTGT CACGCTCAAT GTAAGTAATC 
CCGTCGAGCT TTTCCTTCCC GGTAAACTCT TTTGTCTGGA CATTTGTAAG 
CACAGTTACA TTGGGAAGCC TGTACAAACG TTCCTGAAGC ACTTTGTCAG 


>NC_017304.1:311725:312224
GAAAACATGC CCGAAAGAAT CCGGGAAGCA AACCTTGAAC TCTTGAAATG 
TACCATAAAT TCGGTATATT TTAAAATGAG GGAAAATCAG CTTAGGGTAA 
AAGAATTGGA AGAGCTTATT GAGAAAACCA GAAAGCAGCT GGCCGGTTAT 
ATTGACGAAA AAGAAGGTCT TATGGAGTAT GACAACGAAA TTTACGCATA 
TTTCCATGAC CTTCTTGGCG GTGAAGAGCT TCAAAAACTG GATAACCAGT 
ATTTTAACAA AACTTGAAAG ATATATGACA AAAAGCCCAA TACAACGGAG 
GTATGGACAT GAAGGTTGTT ACGCCTGTGC AAATGAGAGA GATTGACTCA 
TATACTATAA ACAAAGTGGG GATTCCGGGA ATTGTATTAA TGGAGAATGC 
CGCCGTCAGA GTGACGGATG AAATCCTGAA GGATTACGGA AGCCTTGTAA 
ATAAAAACAT AGTTTTATTG GCCGGTAAAG GAAACAATGG AGGGGATGCC 


>NC_017304.1:3117527:3118026
TAAATTTTAC TGGCATAATA TTAAAAGTTT TATAATATTT TCCTTCGCAC 
ATACCAAATA TATTTTTATT TACTGTATTT TAGAAGTTTT CCGTTTATCC 
CTATTCTGAT GAAGTCGGTG TACTCGGCAA ACCGTCGTCC AAAGAAAACA 
AAAGCATCAC ATATGTTTCA ACTTTGTTCA TTTTCGTATA TTGCATAGTC 
CACTCTTTCG GCTGTAACGA TAATTGTTTT AACATCATTT TCCGTTAAAA 
AAATAATTTT TACAGTCCGA TCATCTAATT CAATAACGTC AAGAATTTCA 
TTACTGTTAA ACACATAGTT TTCAGTACTC ATTTCGAATT TTTCAACCCC 
ATCAAATATC ATGTGCATAG TAAGCATTTC TGGATCGGAA TCTTTATAAT 
CACTTTGCAT CCAGTTGCAC AATTTAATTT TTATTTCCAA TTTGGCTTCA 
TTAGGTATAT AATTCACATC TTCAATCAAA CTATCGTGAA AATTATATTT 


>NC_017304.1:3134939:3135438
TCATCCGACT GCCTTTGTGT AAGCCTTACC CGTAACATAC TATCCTTTTC 
TGTAGACATC ATTGCGCCTC CTGTATTTCT CATTGGTTTT ATTGTATCAC 
TTTGTATTAC TTGTTGTCAA GTATAGATAA AAAGAAACCC AGCTTACCGT 
TTTAGTGGTT TGCTAGGTAT TAAGTATTAA TTGTGCTTTA CGATTCAGGT 
AAGTGAAGCT ACTTCATGTT AAATCTGTCT AAACATAAAC AATGATCAAC 
CTTTTAACAA TAATATTTTA TTAAATCAGC TCTAAGTTTC TCAACAAAAT 
CCTTCTCATC CACATCTATT GAAAACAGGT CACCATCTTC AAATAGATTA 
TTTTTAGCCT CTTCATAGTT ACTAGCAGAT TCAATAACAT AAGCTCTAAA 
AGCCTCTATA AAAGTAAATC TATAATAGCT TCCTTTGTTT TTATTATGAT 
ACAATTTATT ACCGTTAATC TCCACAACCT CGAATCCTAG ATCATGTAAA 


>NC_017304.1:314665:315164
AAAGCAGAAA GATAACGAAA TAAAAGTCGA GGACCTGGCA AAAAGTGTTG 
GGACAATAAA TTACGAACTG GTAAGCATAA TAGGAAAGAG AATTCCCAGA 
GTTTACCTGA AAGAAGGGAA GATATACAAT GTATTAAATT ATTTGATATA 
AGGAGTTATA TAATTCGAAA ATATAGAAAA AATATAAATA AAATGTATTT 
GAAATATTGT CATAATAATG TTATTGATAA TATAATAAAA TATACAGGTT 
CGGTTAACAA ACACATGATT TGTCTGTCAA TCCATAACAA ATATCAAAGT 
TTTATGTATA ATATGGGGTA AATGACAAAA AAATAATTTT AGAGACAGAA 
TTACTGCAGT GCTGCAGGTA AGCTCATGGG GGTTCAACCT TTGTTAAGTC 
TGAAATGATT TTGCCAACAA TTACATAGGC GCGCGAAGGC AAGTAATTAA 
ATTTTAATTT GACCCGTGCA TATCTTAGAT ATTATAATTA ATATATATAG 


>NC_017304.1:3155849:3156348
AGAAATACCG TTGCCTGACA AGTTATAATT ATTAACTTCC ACACCGTCCA 
ACAGGACTTC TTTCACATCA TAATCCCAGT CAGGTATCAA AAGCAGCTTA 
ACAGACTGTC CATGTTCCAC ATCAACCTTC GGTCCATATG GAGCTCCTTC 
AGCATAAACC CGTCCTTTCC CGACAGTAGA AATATTTATG GTATATCTAT 
TGATGGAGAA TGTTACCTGA ATATGATGGT TTGAGCTTAT ATTGTTAAAA 
GTATACGTGT AAGTGGTTTG TTCATTGTCA AACGTACCAT CTTTCTGCTC 
AACACCATCA ATAAGAACCT GGCTGATGTG ATAATTGGGG TTTGCAATCG 
CAGTAAAACT GGGGCTTTCC CCACTTTTAA CCGAAATTTT ACCACCATTG 
TTTATATTTT TGAAAGACCC ATCCACTATT TTGCCATCAG AATTAAACCA 
AAATTCCAGC TCATAAGTTT TTGCGGTAAA AGTAACACTA ACGGTATGAT 


>NC_017304.1:3187210:3187709
TTTCCGTCCT TGTCCTTTAT AACCGAATTG TCTGGTTCGA CGGGATTCAT 
ACTTTCATTT CCCGCTCCTA TATGTATGGG CGTTTCGGCC ACAATAATTC 
CTCTGACAAC ATATCTGTTT TGAAATTTAT CCATCAACAT CTTTTTCCTC 
ACCCCTGTAA CAAGCTCTGG TTATTCTCTT TTTGAACGCT TTTTCTCACT 
TTCTATTGCA CATACTTTCC AGTACAAATA CCCGAAAAAT TTGCTTATGT 
TTTTTAACGC TTCTCTGTCA TTCTTATCAC ACATATTGTA TATCTTATCC 
ATATAATGTA ATATTTCGTC TCCAAACACC CTGTCACCTT TAAATTTTTC 
GTCCCAGCCA TTCCCTTTGG CTATCTTGTA CTCAATGAAA AGTCTTAATT 
CTTCATAGCA ATCCGCATTG TTGGCCAAAA CAGCCAAACT TCTGATATTG 
CTGCTTCCAA CCTTTTTTTC TTCACTACCG CCTTTTCTTC CTCTGTTTTG 


>NC_017304.1:321354:321853
TTTTTCCCTG TGGAAGAGCT TTTGAAATTC AGACATATAG ACAGTTTCCT 
TGAGGGGCAT CCCAGTATGA GATATGTGCC GGGAGTGGAC ATGTCCACCG 
GGTCTTTGGG ACAGGGAATA TCAGCTGCCG TGGGCATGGC AATTGCAGGA 
AAACTCGACA AAAAAGATTA TTATGTTTAT GTGATACTGG GAGACGGCGA 
AATGCAGGAA GGACAAGTCT GGGAGGCGCT TATGTCGGCT TCCCACTACA 
AGCTTAACAA TCTTATAGCC TTTCTGGATC ACAATCATTT GCAAATAGAC 
GGCAATATCA CGGAGGTAAT GTCTCCCGAG CCGATTGTGG ACAAAGTTCG 
TGCTTTTGGA TGGAATGTTA TTACAATTGA CGGACATGAC CACAGGCAGA 
TATCGGAAGC CGTTCGCGAG GCTAAAAAGT CCGGGGACAA GCCGACCATG 
ATAATTGCTG AGACCGTAAA GGGCAAGGGT GTGTCCTTTA TGGAAAATGT 


>NC_017304.1:3249514:3250013
TTGAATCAAC CACGCTGACG TTACCCTGTG GGTAGGATAC ATTTCAGCAA 
CAATTTTCTT TGCTTCCTTT ATGCTGGAAG CACGTACCTC TTCTATCTCT 
TTTGTGTCAA ACTTCGAGCA GGTTTTCTTG TCCGTGTGCC AGACTCTGTA 
TAATCTGGTC CTTTCCTTGT CCTTCATACT ATCGCTCCCC CAGATTCCAA 
AATATTATAA TTCCTTTTAG GTTTATTATA TCATTAAATA TGTTAATAAA 
AAGTTAACAA ATTATGAATA ATTATTACAA CCTTCTTAAT TTTTCGGAAT 
CATTATGCTT CCACTCTCTT CCATGCTCCA AAGTTCATGG GCCTTAACCA 
TTCCTTTGGA AAGTGTATAC AAAGTGTCTC CGATATACAG AATTCTCTCC 
ACATGCTTTT CCGGATTGTA GTAGTAACCT GATTTCTTAT AATCTTCATC 
AGACAGATGA GTGATTTTCC CTCTTAACTT AAAGCCGTTT TCCGCGTCAA 


>NC_017304.1:329746:330245
GGTTATGTTA CCGTCCTTCA CAAAGCAGAG AGGGATAAGT CTGCTGTATC 
AGTGTACAAC AAACAGGGAG TTTTTCTTTT TACCAAAATA TTGGGAGAAA 
CTTACGCCAT CTCGTCGGAG GTGTCTCCCT CCGGCAGGGA GGTTCTGATA 
AACTGTGTTG ATATTTCGGG TGTAAGTATA AATACAGGAC TTCATTTGTA 
TACGATTTCA GGTGGGAATG TAGCTGGCAA AACTTTCGAG AATGTTATTT 
TTCCTTCAAT CCGCTATTTG AATGACGATA CCATTGTGGC AGTGTCCGAC 
TCAGCGATTT ATCTGTTTGG ACAAAATTTT GAAGAAAAGT GGAGCAGGAC 
AATAAGCGGC AAAGTATACA GCATGGACGT TATGAAAGGC AGATACGCCG 
TGTTTGCATT CAGCGAAAAA GGAATGATGG GAGAAGCGGG ACATGTTCTT 
ATAGTTGATT CCAAAGGCAG GGAAGTCGCA GATTACAGAA TTGACCAGGA 


>NC_017304.1:3298894:3299393
CTTTACAGGT TGTCCTCCCA AAAGTGTCCA CAAGTTAAAG GCATTGGCAG 
TGGCATACGG ATAATCTTCA ACACTCGTCA GATACAAGTT GGGCATCCAC 
CAAAAGTAGT CAATGCTCTC AGCTATAAAA TCTTTAACAA CGGAAGTACT 
CTTCATTCGT TCATAAAGAT CGGTATGATA ATAGAAAGGA TAAATAACGA 
TAAAATAACA TGACAATCCT ACACAAATAG CCACCAATGT TTCCTTGATA 
CTTTTAACAA TCTTTTCTTT TGTGATGTTG GAAAAGTCAA ACAGTTCTTT 
GTAAAAAAGT ATGCCCAGCG GTGTAAGAAG CGCACTTTGA GGCTTGGTCA 
GAACAGCAAT GGCATACAAT ACCACCGCAG TCATTTTCCG GTTTACACTA 
AAAGCATATA TCATACCTAC AAGCAACGTT GCCGGTATCG AATCAAATTG 
TCCCCAAATC GATGAATTGA AGAAAACTCC CGGATTAAGT GCATAAACCA 


>NC_017304.1:3307563:3308062
ACTTCTAACA CTGTCTATTG CATCATCTTT TGCCCTGATT TTTATCGTAC 
CTCCGGTTAT ATTTACATAT CCTTTGTGAG GCTCCTCCGT ATTTTCCACC 
TTAATCCCAT CGGCCTCTGC CGTAATATCA ATATTTCCAC CGCTTATTGT 
CACACTGTCA TTACCTTTCA GACCGTTATT AAAAGCTTTG ACAGTAATAT 
TTCCACCTGT TATTTTCAAA TCATTGCTTG TACCGATACC ATTGTTAAAA 
TTGGCGTTAA CTGTCAAATT TCCATTACCC TTTATAGTAA TATCATCTCT 
GCTGTAAATA CATGCATTTG GTTTGTTATC CTGAGGATCC TCAAATTCAT 
AGAATTCAGC ATCCGTCAAA ACATTATCCT TACCGTCAGC CAACTCAATT 
TTTACCTTTT CAGCACTCTT TACGTATATT GGGGCAGATT TTGTATTTGT 
AATGTTTACC CCATCGAGTA CCAAAACAGC TTCAGATTCC TTGCCAATAT 


>NC_017304.1:3336315:3336814
CAATATCCGA TTTTACTGCT GTAATACGAA CCAATCGGTC CTTCCGCAAA 
GCCTGTTTTG CTGTCTACCG CTCCACATCC GACCCTTTCA AAAATGTTTC 
CTTCGATTCT TAATTTTGCG CCCACTCTTG AGTTTATACC GCTGCCTAAA 
ACATCCACAT AATAGTTGTT GAACATATGC CCTGTACCGC CTCTGTAGCT 
TGGCGTACGG GATTTAACGT CTGCACATAT ATTATGATGG AAAGTTATTT 
TTCTGTCATA GTCATCACCG TCCGATGAGC CTATAAGACT TGTTTTGTAG 
GAGTCATGGA AATAGTTCCA CGATACAGTT ATATATTCGC TGGACTTTTT 
AATATCCAAA AGTCCGTCAT ACCAGTCAAC ATCTCCGCCT TCGGTGTCTC 
CGTCATTCGG GTCAACTATT CCGTCACCGT TACAGTCGCC AATCTCGTTA 
TACAATTCAC AGTGGTCAAT CCAAATATTC TGGGAATTCT CAATACCGAT 


>NC_017304.1:3346449:3346948
AATACCCCTC ATTAAAATGA TCGATAGGGT AAGCAAGCTT CCTTTTGCCC 
CATTCATCTA TACTCTCCAA TTGGGCTGAA GCTTCAATTG TGCCTTTGAT 
TTTTTCAACC AAGGCTTTTG TCTCTTCTTC ACTCAATTCA GGATTAATGA 
TAAAGATAGT TTCATATTTT CTCGTCATTC GACTTCACCT CCTTCTGGAC 
TAAACGGCCC TGTTTCACAA GAACAGAGCA AGGATTCACA GTCGTTAATT 
TTATCACATT TTTTTTACAT GTACAACTCT TTTTATTAAA TTATTATTAA 
ATTAATTAAA ATTTCATTTA CTTATAACCA AAGATTTATT ATAATTGAAA 
CAATCTCTCA ATATAATTTG TCTATATAAT TAGTTGTTTT ATGTATAACT 
ATTTTTAATA GTTGACGCAT TCAGTGTGTT CCAAAGGGGC TCTCTGTTTT 
ACGCGCTTGT TCTGTTTCTT TGGAATATAA TGTAAATCGA TAGCTGAATG 


>NC_017304.1:3415735:3416234
ATTCTGGCCT ATGACAATAA TCGGATTGCA TCCCATATAC CTCGCAATGT 
CCAAAGACAG ATTTGACACG GAAGAACCTG AGCGAAGGTT TTCCGCACCT 
TCAATGCCCA ACTTTTCGTC AATCCAGTCA CCATATCCCA GCACATTGGT 
CTTGAAATAT ATTTTGGGAC CGCTGTAATT TTTCAATCCG TCATAATGAA 
CCGAAAGAGA ATAGGCAAAA TATATTTCAT TGGATTTAAC ATTGTTAAAT 
ATTCGGCTTT CCGCTTCTCC GCCGTCCACC CCAACCATAA TATGGGGTGT 
AATGCCCCTG CTTTCCAAAA TGTTAAGGGC GGAACCGGCA GAAATAATAA 
CCGCCTTATT GTACAGTTCT TTTAAAAGGT GTACATTTTT ATTCAATGCC 
GGGCCTGCAG AAACAACAAT TGCCGGAATA TTGGCAAAAG CAGATTTGTA 
TTCCTTGATA TGCACACTCT TTGTCAACTG CCACATTCCT TCAAATAAAT 


>NC_017304.1:3422479:3422978
CACAGCCAGT TCCCTCGCCC TTTGCAATAT GTCACCCACA TTTGCGACAG 
CCGACTCGGT AATTTCCAGC CATGACATTG CATCCTGCAC ATTTGTTTTG 
TACTGTTCTA TCTGAGCCAC GTCGGTACGA AGTTTCAGCG CCCTGGCCGC 
AACCACCGGG TCATCCGAAG GAACGGTAAT TTTCTTGCCG GTGGCCAGCA 
TCTGCTGATA CTTGTCCATT CTTGCGAGGT TTTTTCCAAT ATTGTTAATC 
ATATTGTTTA CAATCATATT ATTGGTTATT CTCATATTAC CCCTCCGTTA 
CTGCATGGAC TAAATACCTC TAATCTCAAA GACCTACTCT GTTAATCAGT 
ATGTCGTAAA CTTCCGCCAT GGTATTAATC ATTTGTGCGG CCGCCGCATA 
AGCCTGATGG TGCTTTACCA GATTTGCCAC TTCTTCGTCC AAAGACACCC 
CTGACACAGA CATCCTCTGA TTTTCAACCT GTTCAATCAT ATTTTTATGG 


>NC_017304.1:3439232:3439731
TTATATAATA ACAGAATACT ATGCGTTTTG TCTGTTGATT TCAACAAAAT 
ATTCATCAAT CGCTCCAACA AGTTTTGCTT TTGCCTCTTC AACCGTCACT 
CCCTGAAGCT GGGCTCCGGC AACCGTCATA TGGCCCCCGC CTCCAAGCTT 
TTCAAGGATT ACCTGAACAT TCACATCCCC CAGGGATCTT CCGCTAATGG 
CAACTCCGCT GTTAATATGG CTCAGTACAA AAGCCGCATT AAGTCCTGCC 
AAATTAACAA GCTGGTCTGC CGCCTGGGCG GCAATCAATG TAGCATTTTT 
CACATTCTGC GGGCAAACGG ATATTGCCAC GTTGTCCCTT ACTATTTCCG 
CTTCCCTTAC CACATTGGAA ATGTTTATAT AGGTATTAAT GTCACTTTGG 
AACATCTGCC TTACCGAAAC AGTGTCAACC CCGTGTCTTC TTAAGAAAGC 
CGCTGCCTCA AAAGTGCGCA CTCCCGTCTT GAATGTGAAA TTCTTGGTAT 


>NC_017304.1:3450725:3451224
ACGCAAGGGG TAAGGAAGCC AAGGAACTTG CCGTAATCCT CGGAGATGCG 
GCTCTTTCCG ACACGGATAA GCTGTACGCC AAATTTGCGG ATGCTTTTGA 
AAAGGAATAT GTATCCCAAG GTTTTAATGA AGACAGATCA ATTGAAAAAA 
CCCTTGAAAT CGGCTGGAAG CTGCTTTCAA TACTTCCAAG ATCGGAGCTT 
AAGCGTATTC GTGACGAATA CCTTGACAAA TATTTGCCCA AAGCGGCAGA 
AAATTAACAA TCTGCGCTCG TGAAAAGGTT TAATTGAGGT TATTAGACTC 
AAATTTAAGA AGGTTTAAAA CTTTCCTTCT TAAATACTCA AGGAGAGAAT 
TACTATGGCA ATTATGCGTG TAAATCCGAC CAGAATGGAG CTTACCAGGC 
TCAAGAAAAG GCTGCAGGTT GCCCGAAGGG GTCACAAGCT GCTTAAGGAT 
AAGCTGGATG AACTTATGAA GCAGTTTCTT GACCTGGTAA GGAAAAACAA 


>NC_017304.1:3504299:3504798
TACATATTGC TCAAATTTTG GAATGCAATA GTTTTATTGT AAACATCAAT 
ACTTCTTATG TAATCATCCT CATCCTCTCC AAGGACGATT TTTGCTATAT 
CATCAAGGTC CTGACTGCTG TTTGGTTGCT GAATGTTTCT TATTTTCTCG 
GGAACATTGC AAATAAGATT CTTGTAGTTT CTGTATTTTG GCCCCTGGGC 
AACTATTAAG ACATCCGGAC TCAAATATTG ATATACATAG TTTGTTACAT 
ATTCCTTTAT GACACTGTAG CTTTCAATAT TTTCATCGTA CAGACTTGCT 
ATAATATCAT CATAGTCCTC CGTTGACAAA CCTTTATCCA CGAAAGGAAC 
AACATACTTG TTTACTTTGT CCCCGTCAAA CACATATATA TTGAGATTTT 
TGCCTGTACT TTCCGACGGA AGAATTGCCA TTTTATAGAT ACCTTCAGAT 
TTGAACCCGG ATACCCATTT TTCATTAAGA AATGCCGCCA AAAGTTCAGA 


>NC_017304.1:3510467:3510966
AAAACGAATC ATTTCCCCTT TGACAATTCT TCTAAACACC CTGTAAGCAA 
ACCGTACTCC CCCAATCAGG GCAATATCCG TCAAGATGCA TATCAGGAAT 
ATACTTCGAG GTACGGGCGT TTGGGATAAA AACACATAGC TTATCATTAT 
TGAATTGCTG ATAAATGAAG CAGCTATAAC CATAACCACT TCATATATTC 
CCGCATACTT CCACAAACTG TTGTAAAGCT TCATCACAGC ATAAGTTATA 
AGTTTAACAA CTGTTGAAAT TACGGCGAGC TTTACCAAGG GTTCGATAAA 
ACGTTCCGGA ATATTTGCAT AGTTTAAGTC AAACCTCAAA AGATATGCAA 
TAACAAGCGA TATATTTACT AAAAACACAT CAATTGCAAT TAATCCATTT 
GCTCTAATCT TTTGTTTCAT TGTAGACCCC CAAATATGCT ACGAAGTTTA 
ATGTTGCTAA AATTTATACT TAATTGCTTC ACTTATGTCT ATTTTATTAT 


>NC_017304.1:3525467:3525966
TTATTCCCAA TGCAATTCCC AGCCAAAGGT TCGAGCGGCT TCTGCCTGCC 
AAAGGTGAAA ACAGCACAGG TATTACACTT GAAACTGCAG CACATAAAGC 
CATTAAAAAA GCTCTCAGCT TACTACCCTC AGGAATTACA ACAAGATATA 
ATATCAGCAC AATGGGTATT AATATCATAA CACCACGACT CAAAGTAAGT 
ATTATCGTCG TTACAAATAC AAAGCTGCAT ACTCCTGCAA TCAGTCTTTG 
CCAAATTTTT GACGATATTA TGGATATCGT CAAAGTTACA AAGAATACTG 
CCATAAGATA CGCAGCCAGT GCATTGGGAT ATTGGATCGT CGAATGAATA 
CGTCCTTCAA CGTAAAGACC AAAAAATTCA ACCGGTATAT GCAGGAAATC 
AAACACATTA TTCAGCCAAT CAACAAGTTT ACCTCCAGAT GCACTGTCAA 
GGCCAACAAC ACATAAACCC ACTGATGCTG CAATAACAGT CCATAATACT 


>NC_017304.1:3532675:3533174
GCATATAGGC GCACGGGTAA AGGTTGAATT TCTTATCGGC ACCAACATGC 
TTGTGGACAG GGAAGGTACT TTGGTTGACG TGGGCACAAG CTACATCATA 
ATCAGAGAAG TTGATACGGA CGATTTGTTG CTTGCGGATT TATACTCTAT 
TAAATTTGTC CGCTTCTACT ATTAGCTGAC ATTTGTCAAC CGGTGCCGCC 
TCAGGCTGAT TGGCTGCAGC AGGTTAATTG GCTGAACTAT GTAAAAACTG 
CAATTAACAA AGATCCAATT AAACTTGCAA AACAAAGATT GAGATGACAC 
CGCTTTGTGT CATCTCAAAG TATCTTATAC CTTTTATACT GCATATATTA 
CATTCTGGAA GGTTTCGCAG GTTTGGATAT CTCACACAAC GCCTCCGAAG 
CTTCCATTTC AAACCTTGTA TCTGCAGCTA TGTCTCCTAA AGAAAGCATT 
CCCACAAGCT GATTGTTTTC AACCACAGGA ACTCTTCTGA TCTGCTGATT 


>NC_017304.1:3554971:3555470
AAAAACTTGG TTCTTTTTTC AAGGGAGTCC AGGAGTTTCA CTTTAAGCTC 
CGGAAAGACA ATTTTTACGG GTATGCCCGG AAATCCCGCC CCTGTGCCGA 
CATCAATCAA TGCTAAGTTT TTGTCTTTGA TGATGGGACA TATGCTTATT 
GAATCAATAA AATGCTTAAG TATTATCTCT TCATCGTCTT CTATGGCAGT 
AAGGTTCATC TTTTGATTCC ATTCTTTCAG CACATCTTTA TATGCAAAAA 
ATTTATCAAT CTGTTCATCG TCAAGGTTTA CACCAAAGCC GGATGCCCCT 
TCAATCAAAA GCTTACGCAA TTTAAGTTCC TTTTCATCCA TGCTGAAAAC 
TCCCCTGTTT TTATGATTTT TGCCTTTTCC TTTGTTCCAA ATATACAAGC 
AGTACCGAAA TATCCGCGGG AGACACTCCC GAAATTCTTG ATGCCTGTCC 
CACTGACTCG GGCTTGATTT TGTTAAGCTT CTGCCTTGCC TCAAGTCTGA 


>NC_017304.1:363727:364226
CGTTGTGTTG AAATATATTT CAGGCCGCTG ACTCCTTCAG AGATAGCGGA 
GATTGCCAAA AACGCCGCGC AAAAGGGCGG ATTTGCCATG GAGGAAGGAT 
GTGCCGAACT GGTGGCAAAG TACGCCCAGA ATGGAAGAGA AGCCGTACAT 
ATAGTCCAGA TTGCAGGCGG AGTGGCAATT GTAGAGGGCA GGAGGCTCAT 
AGAAAGGAAA GATATTGAAT GGGTTATAGA ATTTGGCCAT TACAGTCCGC 
GTATTGACAA AAAAGTGACA AAAGGCGAGC AGGTTGGATG TATAAACGGG 
CTTGCGGTGT TTGGCAACTC AACCGGTACG GTAATTGAGA TAGAAGCCTG 
TGCCACAAGA ACTGTCAGCG GAGAGGGTAC CATCAAAATA TCCGGAATAG 
TCGAAGAAGA GGAAATGGAC GGCAGAGGGC ACAGACTCAG AAGAACAAGT 
TCGGCAAGGG CTTCGGTTGA TAATGTCCTC ACGGTTTTGA AGAGGTTTTT 


>NC_017304.1:430606:431105
AGTGTGTAAA AGCAATCAGG GAAATTGATT CCACCAGGTG GCTTTACATT 
GGGGGCAATA ACTATAACAG TCCTGATGAG CTTAAAAACC TTGCAGATAT 
TGATGATGAT TACATAGTTT ACAATTTCCA TTTTTACAAT CCTTTTTTCT 
TTACGCATCA GAAAGCCCAC TGGTCGGAAA GTGCCATGGC GTACAACAGG 
ACTGTAAAAT ATCCGGGACA ATATGAGGGA ATTGAAGAGT TTGTGAAAAA 
TAATCCTAAG TACAGTTTTA TGATGGAATT GAATAACCTG AAGCTGAATA 
AAGAGCTTTT GCGCAAAGAT TTAAAACCAG CAATTGAGTT CAGGGAAAAG 
AAAAAATGCA AACTATATTG CGGGGAGTTT GGCGTAATTG CCATTGCTGA 
CCTGGAGTCC AGGATAAAAT GGCATGAAGA TTATATAAGT CTTCTGGAGG 
AGTATGATAT CGGCGGCGCG GTGTGGAACT ACAAAAAAAT GGATTTTGAA 


>NC_017304.1:432405:432904
TATAAATTAA AAAAATATGC AGGAGGGTGA AAAATGTATA AAAGATTATT 
GTCGTCAGTA CTGATAATTA TGCTGTTATT ATCAGCCTGG TCGCCAATAT 
CCGTACAAGC TTCTGATGGA ATCAATGACA TTAGAGGTCA TTGGGCTGAA 
GAAGACTTGA ACAAATGGAT GGAAAAAGGT ATTTTGGTGG GCTACCAGGA 
TGGGACGATA AGGCCCGATA ATAATATCAC AAGAGCCGAA TTTGTCACAT 
TAATTAACAA GGTTTTCGGG CTTTATGAAT TAAGCCGGGA GCAATTCGCA 
GATGTTGAAG ACTCAAAATG GTATTCCCGT GAAATATTAA AAGCCAGGGC 
TGCGGGATAT ATTGCAGGTT ATGGAAGCAA TGTTTTCAAA CCTGACAATT 
ATATTACAAG ACAAGAAGCC GTTGTTATAA TCGCGAAAGT TTTTGAACTC 
CAAAGCGGCA GCAATTATAC AAGCAAGTTT AAAGATGGAA GTCTGGTAAA 


>NC_017304.1:449033:449532
ATTGGGCTTA CTCTTAGCGA AGATGGAGTC TAATTGCCCT TCAGGTTTTG 
TTTCTCTCGA TATGAGAGAA GCAGTCTTAT CATAATTGCA GATTTAGAAT 
TCCCAAAATG GACAAAGGTG CTGGATGGTG AACAAAGAAC CATTGCCTTG 
CTTTACTGTC TGACCCATAA AGTGTATTAC TGAATACTTA TGGGTTCAAG 
CATGCTATTT TTTACGTTAT CTTATTCAAA CATTATTATA GACTGCAATA 
AAATTAACAA TATTTATCCA ATGTTTGAAG GGAGGTGAAA AATTATGAAT 
GAACTTTTGA CCAGTCTATA TGTGGCTTGT GAATTAGTAA ATGAAAAATA 
TGCTTTAAAA ATCAGTGATG TATATGAAAT TATCAAAATG CAAAATATTA 
CTCCGATACC TAACAGCCAG CCTTTTCTGG AAGGGGTTAT CAATCTTCGG 
GGAAAAATCA TTCCTGTAGT CAACCTTCAT AAAAGGTTGG GACTTACCAA 


>NC_017304.1:495014:495513
AAGTATGGGC AGTAAAATTA CGGACAACTA CACTATTATA TATGGTGTTT 
CGGAAAATAC TTTAAATGTG GAGTTTGTTT GTGACGATCC TTCTATAAAA 
TGTATATTTG ACGAGGAGAA AGACGGTCTG GCAATAAGCA TAATAACTGC 
ATTGATGGAC AATGTGGTAT TGTGTGACAA ATCAAACAGG ATAATATCCA 
TGTCAAAAGT GCTTGAGGGG AATAGATAGT CATGATGGAC GATGCAGTAA 
ACAATAACAA TGTTGTAAAT GACAGCGATG AGTTGTTTAG AGAATATAAA 
GAGACAAAAA GTGTTGAGGT AAGAAACAAA ATTGTAAGCA AATATCTTTA 
TCTTTCGGAC ATACTTGCCA AAAAATTTTT AAACAGAGGC ATTGATTATG 
AAGACATTTA TCAGGTGGCT TCCATTGCCT TGATTAAAGC GGTGGAGAGA 
TTTGATCCCG ACAAGGGTGT TAAATTTATA AGTTTTGCAA CACCCACTAT 


>NC_017304.1:49669:50168
TTCGGACATT CTGTAAAGCC CACCGTAAAT TTCGGGTACA TATTTGACAA 
TATTAAGATA TCCGTCTACG ACGACGGTGT GAATCAAAGG ATTTATGTAT 
TTGAAAGTAT CCACTATCAA AGTTTTGGAT TTGGGGTACT TTTGCACGAC 
GAACTTTTGC AAAGCTTCGG CCGCCCTGAT GTGCCCCGAC CCCAGTGAAA 
TTGACAAAAA CAGAACATTC ATTTGTTCAC CTCATAGAGT AAAGTTATTT 
TGCAAAGCAC ATATTGTGTT TTCTGTAATT CTTTTCTTAA GGTTATTATC 
TGGGAATTTG CCTGATGTTA TACGTGATTT TGGTGAATTT ACGAATATTT 
TTTGCAACAG AACAAAAAAT ATCTTTGAAT GTATGGCAAT GTTTTATGTG 
ATGTTGCACA CTTTGCAACT TCAAGGTAAT GTTTTGGCTG AAGGAGGAGT 
GGGTGTTTTT GAAGACATTT TGGAGAATAC TTATTCTTGC CGTTATATTT 


>NC_017304.1:555414:555913
TTTTGGTGTG GTGCCTTCAA TGGCCTTTTG CAATTATGGG GAATTTACTT 
TTGCAACTTT GTCCATTTTT ATTATGCAAC AAATACAATA GGAGAAAAAG 
GAATAAAAGG CTTTGCTTCT GATATTAAAA ATGCTATCAA TCTAAAAATT 
GGTGTTAAGG GTGCAGATAA GACAACTACA CAACGATTAA AAACTAATTT 
ACAATTGTTT GCTGAAAAAG GAACGAGTAG TATTCTCAAT TTACCACCGT 
ATATTGACAA TGCAGGAAAG TTTGTGAATT GGACAAAGCA ATTTGAAAAA 
GTGAAAGTAC CACTAACAAC AGAACAAGTT GATAAATTGG TTGCGCTAGC 
TAAAAAGTTT GGAGTAAAGG TAGAAGCTTC TGCAAGTGAT TTAGCTGGGC 
ATACAGGTAA AGCAGGTACA AATTGGGGTA TTCCGCATAT TCATATTGGT 
GAAGCAAGAG TTCATATCCC AGTACCAAAA GGTTATCAAC TACCATAAGG 


>NC_017304.1:561378:561877
CCGGCATCTT ATATAAAGTA TATATTTAAA GACGGAGAAA AGAAACATAA 
AGCGGAAGAG ATTACAGACT TGCTTTTGGT TCTGATAAAA CGGTAAGTGT 
GGAGCTATTA ATTCAAAAAT TGACAGAGAA ATATCTTCGC AAAGTGGTTA 
TGTGAGGGTA AATCCAAGTG ATGTTAATAA AATAACTTTT ATTGATTAGT 
GAGATATAAA TTGTGTAAGT GCCAAATTCT GAAAGTACTA ATTGGCAAAA 
TAATAAGATA CAGTTAATAA GAAATGGACG GTTCTTAGCC TGACATCAGA 
CAAAGAACCG TCCGCATTGT TTTAACTATT CAAAATATGC CCATTTGAAG 
ATTACGAAAC CAAGTTGTGA ATGTAACACT CCCTTAAGAT TCGGTGATAT 
GACTATAGGA TCAGTATAGA AGTACAAAGG AGCTATTGCG GCGTCATCCA 
TAAGTATCTT TTCCGCATCA TGGTACATTT GAATGCGTTT AGCCGGGTCA 


>NC_017304.1:577618:578117
AAGCACTGGT GCAGGGGAAA TTTGATAAAT TTCGGGACTA TAGCGAAATA 
CGCAGGGAAG TAACCGTGTT AAACAGCCGC TTTGACTTTG GACTGTTTTC 
TGAAGGTAAA GAATATTATA TTGAAGTTAA AGGGGTAACA CTTGTGGAAA 
ACAGGCAAGG TTTTTTCCCC GATGCTCCCA CCCAAAGGTG TACCCGGCAT 
CTTGAAGAAT TGACAAAAAT AAGGCAAAAT GGCAAAGAGG CAGGAGTTGC 
CTTTATTGTG CAGAGAGAGG ACGCGGATGT TGTAAGGCCC AATGACAGGA 
CGGACAAGAA CTTTGCCAAT GCGCTGAGAA TAGCCGCGGA AGCCGGCGTT 
GACCTCATGG CCTACGTATG CAAAGTTGAT GCGGAACAAA GAAGAATGGA 
CATTGTCCGC GAAATACCGG TAATAATAAA ATAGGGGTAA GGATATTTGC 
ATCCCTACCT ATGGCATTTT TTGAATGCTG TTCTTTGCTT TTTCCTTTTT 


>NC_017304.1:583912:584411
CTCCATAAGG TGCCAGAACG GATATTACCG TACCGCTGAA AAGTCCGACC 
AGGCCTGCAG ATATAATAAG GCAGGCATTA ACCAAAGGTC CAACTATAAA 
GTTGCTGTTT GGCCCCAAAG GAATAAACCT TCCAATGAAT TGAAAAATCA 
CGGTTAATGC CAAAAGCATG GCTGTTCTTG TCAAATATTT GAGCTTGTCA 
TTCATTTTGA TTTCCTTTCT TTTCTGTTGT TTTATTGTTT TCACTATTAT 
TTTTTACCCG GAGTTTGATA AATAATGCGC AAAATAACAG GAAACGGTTC 
TCTGTTTGAT ACCTTCCCGT TGCCGTTGTA AATTGAAGGT AAAATGATTT 
TTTATAACAT GGATATATTA TACATTAGTT ATATCATTTG CCAAAAAACA 
GGAACAGAAC AATAATTTCA TATAATATGG CAGTCAATAA AAATTTTGTT 
TTTATAGTTA ACCTCAAAAT AATAAAATTT TAGCCGATAA ATAAGAAAGA 


>NC_017304.1:624456:624955
AGATGTTTCC GAGAACGTCA ACCTTTGCTG TGTCTCCGCT AATTTCCACT 
ATTTTGCCGG GTACTGCAAC ACACATGCTA ATCACCTCAC TAATCCAATA 
AACGTCTGTC CCAGACCAAT TGAACCGTCA TTTGGGGGAA CCGACATGTT 
ATAGTATACG TTAAAGTGTC TGTCTCTTAA AATCTTGAGT GTTCGTTCCA 
TAAGCAAAGT ATTTTGAAAT ACGCCGCCGC TTAAGGCGAC AGTGTTAATT 
TTTTGTTCTG CCCGTATTAT TTCGCATACT TCCAATATCA TATCCGCAAC 
GGCATAATGA AAACCCAATG CAAGAGAACC TGTGTCATCT TTGTTTTGAA 
GATGACACAT GGATTTAAGC ATCGGTTTTG GATCTATTTC TATTAAATCA 
CTTTTTCGCT TGATTTCAAA GGCAAGCTTT TTAGGCTCTA TCTTGTGCCT 
TAGAGCCAAA ACTGCCTCTT TTTCCAGCAT TGCCGCACAT TCTCCCTCAT 


>NC_017304.1:630983:631482
TTCTTTCTGA AAGAGTTTTA ATACATCATA AAAAGGCTGA AGCACCGAAG 
GCCCTTTTCT TCCCTGCATT CTTGCGGTTA TTACCCTGTC AATCCCGGTT 
AGAAGCCCGC CAAGCAGAGG TGCCACGATA ATAATTGCAA TTATATATAA 
AACCAGCCTT ATTATTTGAC TCATTTGGTA ATTCCTCCTA TTAAAAGTAC 
TACGCCCACC AATATCACAA CGGCACATAG TAAATTACTC CAGAAGGTTA 
GTTTTTTCAC AGAGAAAAAG TTTTTCATAT ACCAGTTGTG GAGCTCGACT 
TTACGTTTTT CATCAAAAGC ACCATAAAAA CTCTCATTGT CGCCGGTGTT 
CTCCCCGGCC ATGTAAATAG GCACTATCCT GCGCCGGTCG CTTTTATATA 
TTGGAATAAA GCTTATTGGC AGTATTAACA GCATACTTAG CATTATAAGC 
ATTATATTCA CATCACTTGT TCCGATAGGA ATTGGCACAT CCGGACCAAA 


>NC_017304.1:644171:644670
CCACAATTCC TCTTTCGGTG CACTTTTCAA CAGGGATGTT GTTGACTCCG 
GCCCCGGCTC TGGCAATGGC CTTAAGATTC TTCGGAAGCT CCATGCTGAG 
CATGTCATAG CTCCTTACAA GAATTGCGTC GGGATTGGAT ATTTCTGTGG 
CTATTTCATA GGAATCTCTT GGAAAAAGCT CCAAGCCTTT TAGTGAAATC 
TTGTTAAGTG TTTGAATAGT ATACATTTTG ACTCTCCTTT ATATGTTTAT 
TTTTTAACAA TCTATACTGA AAAAAATAAC TCTACCCGAG TATTTGTAAA 
AATTTATTTC AAAAAGGTAA TATGTTTTAA ATATATTATA CTACTTTTAC 
GTTTGTCGCT TCAAGAGGTG ATTGAAAAAA GGTGAAAATG AGATACATAA 
AATTTTTCCA TGAAAGTTGG GAAAATTATA TCAATTGGAA AGAAAAGTAC 
TTTGCAAGTT TGCAGAAAAA TTATTATACT TGAATTTATT ATACTTAGAT 


>NC_017304.1:65498:65997
TACAAGGACA TACGGACAAT CTGCCGATAA ATACCATGCT GTTTCCTACC 
AACTGGGAGC TGTCAACAAA GAGGGCAACC AACGTTGTAT TGTTTCTTGT 
CGACGAATGC GGTGTGGATC CGGTGAAACT AACTGCTACA GGCAATGGCG 
AATTTAGGCC CATAGCACCT AACGATACGG AAGAGAACAG GCAAAAAAAC 
AGAAGAATTG ATATCGTAAT AGACAAACAA TGAACAATAT AAAATTAAAA 
TAATAAAAGG CTTTATGACA ACTTTGCTCA TAAAGTCTTT TTTTGTTTCC 
GAAATTGTAC AATGTGATGG AAATATCAGG CTTTTAATGC AATAAAGGGG 
AAGGAAAAAT GTTTGAAGGC GCAAAATGAG TGGAATCATT AAAATTAAGC 
GAAAATTCCG GTTGGGAGTT TTTATTGAGT TTATAAGCCG GATAATGTAT 
AATGAAAATA ATAAAATTAT AAGCGAGAAA TTATAGGCGA GGTTTAGAAT 


>NC_017304.1:781848:782347
ACCGGGTATT GTTGAAAGGT GTGAATATAG GCGGCCTTGG GACTTTGATT 
GCGTCAATGG CGAGTTTGAT ATCCTATAAA ATATTTGCGA ACCATTATAA 
TGAACTTAAA GGACGGTATT TTCTCTGGTT TACTTTGGCA AACATAATTT 
ATCTTTTGAT ATTAACGGTG GTTGCGGTAA TAGTCTAAAC CTGTTTGAAG 
TTGTTATATC CTTTTTTCAT TTATCAATCA TTTGGGCTAT AATTTTTTTA 
TTATTAACAA TCGGACGTTT TAATGCTATA CTAAATTTAG TAAAAGTGAG 
AGGGTATTTG TTTTAATTGT TTAATTGTAT TAATTTTATT TAGGAGTGTG 
TAAACAGAGT GAAACCAAAA AAGATATTAA AACTTGCAGC TTTAAATATT 
GGAATTGTTT TGTTCAATAT TATACTTTTC GGCGTGGTGG GCATACAGCT 
GAACGGAGCT GACGCCTTAC GTACCGCCGC TGGAGGTGCT GCAATATTTC 


>NC_017304.1:784624:785123
TTACGGCCAC TCGCTAAACG ATATTAAAGA TATGATGAAG ACTTTCGGAA 
TTCCAATTTA TACTATAGGA TATAACGCAA ATATAAAGGC ATTGGAGACT 
TTATCACAAA TAAACGAAGC GGCAAATATA AATGCTGATA CGGAAGATGT 
TGTATATCAG TTGGGAAGTT TGTTCAACGC CCAGATGTAA TTTAAGGATT 
TTGTTCTTGT GAAAAATTTG GCATAGCCGT TGAGACGGGC TATGCCAAAT 
TTTTTATTTT TTCTCTATTA TAATGAATGA TTTATTTTAT TCTGTAAACT 
TATATGGTAT AATATGTATG AAAAGGTTTT TGATAGATTC AAAGAATTGC 
CAGTGGAAAA TAACATGAAT GCTGGGCTTT AAAGAACCAC AGTACTTAAT 
CATTCAGGAG GGAAAAGAAC CGTCAGGAAA GAAATCTTAA ATTTCAATAA 
AACATTTATA AAAAAAACAT ATAAAAAACA AAGGAGGAGT AAATATGAAA 


>NC_017304.1:887120:887619
TATACGGGAA TTGCTGATTA TCTTATAAAA TATAATCCTG CTGCAAAAGA 
ATTTGAAAGT GTTGTGCCGG GCTTTTACTA TGAAGTGGAA TATAATGAGG 
ATAAGTCAAA GATATTATGC TATAAGTCTT TAAGATATAG TGAGATACTG 
AATTCAGAAA TATGTGAGTA TGATATTAAG TCTAATGAGT TTAGTGAAGC 
TATTTTTAAT TGGAGTGAAT ACCCGGATGA GTTTGAAGGT AATGTTAAAT 
ATGTGCCAAA TTCCGACAGC ATTAGTTTCA TTTTGGGTGA TGCACTGCAT 
ATTTATGACA GGTCATCAGG AACTCTCACT AAATTATTTA AAGTAGCGTT 
TGATTGGTAC TCATGGGATA ATACAGGGAA AAAACTGCTT TATGGTGATT 
ATGATGAAAA TATATATATG TATGATATGG AGAGTAAAGA AGAGAAGAAA 
ATTTTAGAGG GGAGACATCC CGTTTACTCA AACAGCAATG AATATATCGC 


>NC_017304.1:916250:916749
AAATGCCCAA ATAGCAGGCA GAGATGAATT GCTAAAGATG TGTGGCAATA 
TTATTAATAA AGAGTCGTGG AGGGAAATGA TTTTAAAAAT TCTTAACAGC 
TCTGATGACG AACGGTTTTT CTATGCATAT GATGCAGCAA AGAGACTGAA 
TATGGATATA TCGGAACTGA TTTTTAAGGC TGTTAAGCGA AATCCTGTTA 
AACGTTGTGG TTATCTTTCT ATTGTTTATA AAAATCCTGA ATATGCTAAT 
GAATTAACAA AAATATATGA AGAAATCCTA CCCCTTGACG AGATGGCGAC 
AGGAATGGGC GATTTTATAT TTGCAGAAAG TTTGACAGAG GAACATTTGT 
GTATGGTTTT TGTGCTTGAG GAGCTTAAAA ACTATCCTAA AATGGGTGAA 
AAGTTGGTAC GGACTGCACT TAAGTCACCT GTTATAAGAG AACGAAACGG 
TGCATGTATT GTTATGAAGG AATGGTGCAG GATACTGAAT CAAGACTTGC 


>NC_017304.1:939575:940074
CTATTATATC TTGAATGAGA GCGGTATTGC AGACTTTAAA ATATCAAGAA 
ATCTTGTAAG ACCTCAAAGT CTTTTAAAAT TAAACGGACG AATAATATTT 
AAAGGCGATC TCAAGAATAC AAGATTGTTA AAGAAATGCT TGAGAAGTCA 
TAAAATTCAT GTCAATCAGA AACTATCCGT TGCTTTATAA ATAATATATA 
TCCGTATTTT ACAATATCCA TACGAATATG GATTATTTTA TTTTGTTATA 
TTTTTAACAA AAAAATTATT TAAACTTTTT CAATGGTGGT ATTATATATA 
TTGGTCACAG TTTCAATGAA TCAAAAAATA AAGAGGTGTT TAATATGCAA 
AAAAGAGATT TGTTTTCCTT AAAAGGCAGA GTTGCAGTAG TCACGGGAGC 
ATCATCGGGA CTTGGTGTTC AAATGGCCAA AGCTCTTGCA GCCCAGGGAG 
CTGATATTGT TATTTTGGCG AGACGCAAGG AAAAACTTGA GAAGGTCGCG 


>NC_017304.1:948048:948547
TGGTCAGGGA AATAAACACT GCCATTAACG GATGAAGTCC GCCGCCGACA 
GCCATAAGGC CGAAAGTAAA AGCTACCGGT ATGTATCCTA ATAGAATCGG 
TGTTCCTTTT TTAAATCCAT AGACAAAATC ATTTATTTTT GTTTGACTTT 
TGTTCATGAA TAAAAACTCC TCAATAAAAA CATTTTCAAG TTAGTTTGAA 
TGTGATATTC TTATCAAACA TTAGAACATT ATAATACTAA ATTGAAAAAA 
TATCTATAGT GTTTTTGATT GAAAAACAGA TTGAAAAAAT GAAGTAAAAA 
TAGTGAAACA CTGAGGGCAC GCAGTTTAGG CTGATGTGAC TGTTTCATAT 
TTTATGCAAA TATAAGGATA TATTCGAACA GTTTGAGTCG AAATTATACG 
CCGGTAGTGT AAGAAATATT GAACGTTTTG TTTTAGTCTT AGAAGCAAAA 
AACGCAAAAA GCCTTCCGTG AAAGGAAGGC TTTTTACGCA ACACTTATTA 


>NC_017304.1:984216:984715
TGCCGGATTA AAGTACGGGT ATGTGGACCC GAAGGACATG AATGCAAAAA 
AGGAGCATTA TGAGTTGGTC CAAAAACTTG TGGAAAGGTT TAAGGAAGAG 
AACGGTTCTA TAATATGCAG AGAGCTTTTG GGACTCAATG TGGTTCATGA 
CAAACCTGAA CCTGAGAAAA GGACGGAGGG TTATTATAAA AAGCGGCCAT 
GTGCGGAAAT AGTAAGAAGT GCGGCTGAAA TTGTTGATGA GTTGTTAAAA 
ACGTAATTTG CATCAATGGT ATTTTATTAC AAGTTTATTA ATTAACAAAA 
ATAATTAACC AAATTAATAA AAATCAATAA GTAACGAAAG AAGAGTCAAA 
AAAAGAAAGA TTGGTTTTTG CCGTCTTTCT TTTTTGATTT TTAAAATAAA 
AAATTAATAA AATTACGGGT ACATCAAAGG AAAGTACAGG TCCGAATTTA 
TATAGCGAAG AGGGACATAA TTAATCTTTT TAATATAGAC AAGGCACCTG 


>NC_017304.1:989741:990240
AAACCTTGGT TTCCGATGAC GAATATGCGG TTGTGGGCAC GATAAACATG 
GATTACAGAA GTTTCTATCT GCATTTTGAG TGTGGTGTCT GGACATACAA 
GAGCAAAAGT GTGCTTGACA TAAAAGAAGA TTTCCTAAGC ACCCTTGACG 
TGTGTACGGA AATAACAATG GATATGATTA AAAAGACAAA ATGGTATAAA 
ACCCTGATTG GTACCCTCCT GCGTGTCTTT GCCCCTCTTA TGTAGATTTC 
AAATTAACAA AAATTTAACA TGAAGTTAAT TGGCCGTTAA TTTTGTTTTA 
ATAATATTAA CCTGAATTAA CTGAACGGAA TGAACGACCT TCTGAACGAC 
GCGAAAACCA CTGAAAAAGT TTATTTTCAC AGTTTGAACG TATATAAGGA 
GTATGATATA GTGGAATTGA GAAAACGGGT GGGAATGGTG TTTCAAAAAC 
CCAATCCTTT CCCGATGGAA ATCCAGATGG CAAGTTGTTG TAAGATACAA 


>NC_017304.1:996461:996960
ATTAAAAAAG ATGTCCTTTA TTTCATCAAG GACTTTAAGC CTTTCATCCA 
GGTACTGAGG ATTTTGGCCT TTTTTGTCCG CTTCCTGAAC CTTTAAAAGG 
TCTGGAAAAA TGTCTTTTCC GATGATGCTT ACAGCTTTTC GCACTGATTT 
TTGGTTCGGT TCTATACGCC GGTCATGATG CTTAATAAGC CTTAGCACTT 
TGTTTGTGGT TTTGTTGTCA AACCTGAGCC TTTTCATAAT TTTATCCGCG 
ATATTAACGC TTTCTTCAGG ATGACCGTAA AAATGATCTG TTCCGTTTTG 
ATCAGTGGTT TTGACAACTG GTTTTCCTAT ATCGTGCAAG AGCATGGTCC 
ATCTCAGGAC AAGGTTGCTT TCAATATTCG ACACAGTTTC CAAAGTATGC 
ATTCCGACAT TGTAAACATG ATAAGGATGG TTCTGGCCGG TATCAAAACA 
TATGTCAAAC TCCGGAAGCA CATATTTCAG AAGGCCTGTT TCTCTCAAGA 
