# Supplementary material for: Genome-Wide Transcription Factor DNA Binding Sites and Gene Regulatory Networks in Clostridium thermocellum
Source: Front Microbiol. 2021 Sep 7;12:695517. doi: 10.3389/fmicb.2021.695517 (PMC8457756; doi:10.3389/fmicb.2021.695517)
Supplement: Supplementary file 5 [file Data_Sheet_2.ZIP › Supplemental folder/Rex_2471_motif_sequences.fasta]

>NC_017304.1:939816..939834
TTTGTTATATTTTTAACAA
>NC_017304.1:3042776..3042794
TTTGTTAATTTTTTAACAT
>NC_017304.1:1012017..1012035
TTTATTAAATTTTTAACAA
>NC_017304.1:2915583..2915601
TTTGTAATATTTTTAACAA
>NC_017304.1:2887583..2887601
TTTGTTATTTTATTGTCAA
>NC_017304.1:286769..286787
TTTGTTAATTTATTAACAT
>NC_017304.1:644412..644430
TATGTTTATTTTTTAACAA
>NC_017304.1:2969847..2969865
ATTGATAAATTATTAACAA
>NC_017304.1:1329509..1329527
ATTGTAAATATTTTAACAA
>NC_017304.1:363980..363998
TTTGTCACTTTTTTGTCAA
>NC_017304.1:2472964..2472982
TGTGTTAATATTTTCACAA
>NC_017304.1:2463624..2463642
ATAATTAATTTTTTAACAA
>NC_017304.1:2456293..2456311
AGTGTTAATTTTTTAACAT
>NC_017304.1:2731280..2731298
TTCGGGAAATTTTTAACAA
>NC_017304.1:1703622..1703640
AGTGTTATAATTTTGACAA
>NC_017304.1:2376662..2376680
TTTGTTTTTATATTAACAA
>NC_017304.1:106051..106069
TTTGTTATTTTTATGTCAA
>NC_017304.1:1767368..1767386
ATAGTAAATTTATTATCAA
>NC_017304.1:784830..784848
TATGCCAAATTTTTCACAA
>NC_017304.1:2203504..2203522
ATTGTTAAATTGTTAACAT
>NC_017304.1:1212854..1212872
CATGATATTTTTTTGACAA
>NC_017304.1:2775157..2775175
TACGATACTTTTTTAACAA
>NC_017304.1:2013266..2013284
TTTGTGAATATTTCAACAA
>NC_017304.1:3510708..3510726
TAAGTTATAAGTTTAACAA
>NC_017304.1:3104782..3104800
TGGGTGAAATTATTGTCAA
>NC_017304.1:3035609..3035627
ATAGTGATATCTTTGTCAA
>NC_017304.1:584176..584194
TTTGCGCATTATTTATCAA
>NC_017304.1:2940885..2940903
TCCGTTAAATTCTTGTCAA
>NC_017304.1:1767319..1767337
TTTGTGAAATGCTTGTCAA
>NC_017304.1:577827..577845
TTTGCCTTATTTTTGTCAA
>NC_017304.1:3249756..3249774
TTTGTTAACTTTTTATTAA
>NC_017304.1:1832407..1832425
ATTGTTAAAATTCTGACAT
>NC_017304.1:989994..990012
CATGTTAAATTTTTGTTAA
>NC_017304.1:782089..782107
ATTTTTTTATTATTAACAA
>NC_017304.1:3525713..3525731
TTTGCCAAATTTTTGACGA
>NC_017304.1:3346730..3346748
TTTATTAAATTATTATTAA
>NC_017304.1:1401318..1401336
ACCGTTATTTTCTTAACAA
>NC_017304.1:2583405..2583423
AAAATTAAAATTTTGTCAA
>NC_017304.1:2143416..2143434
ACCGTTAAATTACTAACAA
>NC_017304.1:3555211..3555229
TATGCAAAAAATTTATCAA
>NC_017304.1:2069775..2069793
TTGATGTTTTTTTTAACAA
>NC_017304.1:1660970..1660988
ATTGAGCAAATTTTCACAA
>NC_017304.1:314888..314906
TATTTTATTATATTATCAA
>NC_017304.1:2281576..2281594
TTTGATAAATTCATAACAA
>NC_017304.1:1427320..1427338
TCAGAAAAATATTTAACAA
>NC_017304.1:3093860..3093878
AATGTGAAATATATATCAA
>NC_017304.1:3042803..3042821
ATCGTGATATTTTTGTCTA
>NC_017304.1:2193088..2193106
TGTGTTTAAAATTTAACAT
>NC_017304.1:2861831..2861849
CTTGTTATATATTCATCAA
>NC_017304.1:223668..223686
GATGTTAATTTTTTATCAG
>NC_017304.1:1023804..1023822
TTTTTTCTTTCTTTATCAA
>NC_017304.1:2449729..2449747
TTATTTACTATATTGACAA
>NC_017304.1:3450947..3450965
TTGGGCAAATATTTGTCAA
>NC_017304.1:2662745..2662763
TTTGTTAATTCTTGCACAA
>NC_017304.1:1755140..1755158
AAAGATATCTTTTTAACAA
>NC_017304.1:887361..887379
TTTGGCACATATTTAACAT
>NC_017304.1:984495..984513
CAAGTTTATTAATTAACAA
>NC_017304.1:49869..49887
AATGTTCTGTTTTTGTCAA
>NC_017304.1:1731487..1731505
ATAGTTATTTAAATAACAA
>NC_017304.1:1703649..1703667
TCTTTTAAAATATTATCAT
>NC_017304.1:1761009..1761027
ATAGATTCTTTTTTAACAT
>NC_017304.1:1023775..1023793
CGTGTTATTATTTTAACAC
>NC_017304.1:1576708..1576726
CTTGTTAATTTTCAGTCAA
>NC_017304.1:430846..430864
TTAGGATTATTTTTCACAA
>NC_017304.1:2847482..2847500
ATCGGTTAATATTTCACAA
>NC_017304.1:1764706..1764724
TTTGTGAAATTTGAATCAA
>NC_017304.1:916492..916510
TTTGTTAATTCATTAGCAT
>NC_017304.1:65717..65735
ATTGTTCATTGTTTGTCTA
>NC_017304.1:2613890..2613908
TTTGTGAAAATTTTGTTAG
>NC_017304.1:3336555..3336573
AAAGTTATTTTTCTGTCAT
>NC_017304.1:1747542..1747560
TTGATTTTATCATTAACAA
>NC_017304.1:449274..449292
ACTGCAATAAAATTAACAA
>NC_017304.1:244732..244750
TGGGAGAAAAAATTAACAA
>NC_017304.1:3307804..3307822
TTAACGCCAATTTTAACAA
>NC_017304.1:222661..222679
ATATTGAAATTTTTGTTAA
>NC_017304.1:3083741..3083759
TTTAACACATCTTTGTCAA
>NC_017304.1:2593231..2593249
TCCGTTAATTTTTTAATTA
>NC_017304.1:3299135..3299153
TCCTTGATACTTTTAACAA
>NC_017304.1:2449755..2449773
TTTGATATTGATTTAACAT
>NC_017304.1:164766..164784
AAATATAAAATTTTCACAA
>NC_017304.1:3041706..3041724
TGGGTGACAATTTTGACGA
>NC_017304.1:984457..984475
CAAATTACGTTTTTAACAA
>NC_017304.1:278702..278720
TTTACAAATAATTTATCAT
>NC_017304.1:3041674..3041692
GGAGTGCTTTATTTAACAA
>NC_017304.1:1124901..1124919
CCTGTTAACTATTAAACAA
>NC_017304.1:784872..784890
ATTTTTTATTTTTTCTCTA
>NC_017304.1:3346689..3346707
GTCGTTAATTTTATCACAT
>NC_017304.1:1692227..1692245
TTTAAGAAATGTTTATTAA
>NC_017304.1:432619..432637
CTTGTGATATTATTATCGG
>NC_017304.1:2662780..2662798
TTTAATTAATTTTTCTCAC
>NC_017304.1:105142..105160
TATCTCCAATTTTTAACAT
>NC_017304.1:3016063..3016081
ATGGTAATACTGTTAACAA
>NC_017304.1:3422720..3422738
TAAACAATATGATTAACAA
>NC_017304.1:3135214..3135232
TCAGCTCTAAGTTTCTCAA
>NC_017304.1:1023736..1023754
ATCATAACATTATTCTCAT
>NC_017304.1:1326969..1326987
CTAATATCAATATTATCAA
>NC_017304.1:432646..432664
TTGTCACATTAATTAACAA
>NC_017304.1:3135162..3135180
TCTGTCTAAACATAAACAA
>NC_017304.1:222703..222721
TTAATTATACTATTTACAA
>NC_017304.1:1044543..1044561
AATGTTACTAATCTAACTT
