# Supplementary material for: Genome-Wide Transcription Factor DNA Binding Sites and Gene Regulatory Networks in Clostridium thermocellum
Source: Front Microbiol. 2021 Sep 7;12:695517. doi: 10.3389/fmicb.2021.695517 (PMC8457756; doi:10.3389/fmicb.2021.695517)
Supplement: Supplementary file 5 [file Data_Sheet_2.ZIP › Supplemental folder/TetR_0692.all.500.fasta]

>NC_017304.1:39695
cgggccaagaactatcttctcaaaaatattgtggagccgataaagaaaggtgacttaagacgggttccgatgggaatacttttatgtgggccgtccggtaccgggaaaactttgcttgtaaatgctctggcaaagtcaagcggatttaactgtgtgaagattgacatgtccagaatactgggacaatacgtgggagaaagcgagaagaatttcaagaaatgccttttgggcgcccagtcgcagaacccggtaatcgtatttgttgatgagatagacacggccttcagaagaggtgaaagcggcgacaacggagtcagcagaaatattttcagtgaatttttgcagtttaccagtaatacaaataataggggcaaggttatttttatcgctgcgacaaacaggcccgaccttttggaccctgctttgaaaagagccggaagatttgacaagaagatacccatacttcttccggaggaggatgaaagggcggaaatatttaa
>NC_017304.1:79367
cacctctcttgcctgggtaatcgacggaaaagcttcttatgttctcgaaggcaatattaactataccggtgcggttatttcatggcttaaagatgctcttggattgattcagtctgcgaaagaaacggctgagttgtcaaaaagggcaaacccaaatgatggaacttatttggttcccgcatttaccggtttgggggctccgtactggaaaagcgaagccaaggcgatcattgccggaatgagccgttcgaccggcaaagcagagctggtgaaagcggctaatgaatctattgcttatcaaattaatgatgttattttggcaatgcgaaaagatacggggttggaaatttcggaattgtgtgttgacggaggaccgaccagggatgattatctgatgcagttccagagcgatatttctgatgcagatattaaaatacccaatattgaggagctttctgcaacaggagcggcttttctggccggaatgtcagccaatctgt
>NC_017304.1:111393
gcggacaaaataccatacagagtgttgcggaaaatgcgtcaaaagctgtggtaggcatttccgtactcaaagttgacagcagctcaatattcaatcccaatgctgtcgaacggtggggtgtgggttcgggagtaatagtaaccccaaatggttatattcttaccaatcaccatgtggctggaggaaaaagcaaaaggattgttgtttcgctggtcgacgggaaaaacctggacggagtgactgtctggtcagattcggtattggatttggcggtggtaaagatagaagcggaaggacttcctacaataccgctgggtgatgccacaaaacttaaagtaggagagcctgccattgccatcggcaatcctcttggacttcaattccagagaacggtcacatcgggtattatcagtgcgcttaacagaactatagaggttgacaccgaacagggcacaaattacatggaaggccttattcaaaccgatgccagcataaatccc
>NC_017304.1:160994
tgttttttgcggatttttttgcagagatggataatgggctgttgtttttaaaagctgatactccgctgaaaaaatcctctatatgtgaacaagcatattcgtcaaaattcttttcataaatcagtttatacaattctacggtcttatgcatggcatgatctatatcatattgaggattccaattcaataacttgttggacttactactgtccagcatcaatatctgactttcatatactgaatcatccggttttgtataatagtccaacccgtcaccccagacatgacagaatttatccacgatttctattgtggttttgcaatcatcttctttaggtccgaaattgtatgctcccgccagacttctgtcgcagtattgcttcattccaataagcagatacccgtacaagcaatccattacatactgatacggccttattgaatagggatttctgatctctattttgttcctgctgaatgctgctcttacacaatccgga
>NC_017304.1:200507
gtgttaatatattgtgcagctgtagacgataaattaaatgaacatggatatataattccgggattgggagatgcaggagacagacttttcggcaccaaataggactttggatgttaatcggggggaaaagtttatgaggccgtcctgggatgaatattttatggaaatagttgaacttatcaaaaccaggtctacgtgtcttagacgtcaggtgggtgctttgattgtcaaggacaaaaggattcttgcaaccggctacaacggtgcgccgatggggtgcaaacactgcagcgagatcggctgtctcagggagaaactcaatgtgccttccggacagaggcatgagctttgcagggcaattcacgcggagcaaaatgccattgtccaggctgcatactccggcacaagcgtaaacggcggcacgctgtatgtgacaacccagccctgtatattgtgcgccaaaatggctataaatgcggggataaaaaagattgtgttca
>NC_017304.1:213681
attatatgaatattaaacctgctttttacaatgatgccggggaaacaaaatacgccgttaccgtgggaaaaccttcggacatgaacggaagtattctctcgggaagtcatccctacacttatacttcaataaggttccaattgtcccgcgattcttcaaacaatatttacgtaaagatatacaagataaacaagggaagccttaacatgcccaggatgttctatgaaattcagtccagtgatgacccgacaataccgggggactggacggtcaggaaaacactggacgacagctttttcccgcaaggagccgacaacgctctgactgttatatcaggtgtgggtttgaacaatataatttattacaaaatagtggtaaaatcggatgcgcccactgacaggcttgagtccgacaaacttccttattcccttggagaggacacaagcaaatgggccattcccagcggaataacaatagttgacagggagctggtgaccaga
>NC_017304.1:221873
aatcccggtcatatcttgactatgatttgaccggtgcgattccgccgataaggataattctctcaaacattgataagcctgactgggtgccatttaacgatataaaaggcattgagaccgaggaatatattactcatcttcatgacgcgggaattgtgaacggaatgccggacggttccttcagacccgacagcaatattaccagggcagagttcatggttcttctggtaaaggctttaaagcttcagggaccggcggaaaatatcgccgggtttaccgatattgacggacattgggcaaaggatataatacttgttgcggcaaaacacgggttgatttcgggttatgaggacggcacggtaagacccgaccgccccataactgtggctgaagcctgttcggttatagcaagggcttttgagtttaaaacaacgaaaaacggaatttattcaaaattaaagcccgacaaatggtacagcaagccggtcaaaaaaatgttt
>NC_017304.1:232092
ttttatgagcccatttcatcggaagaaaaatttgaagtgggggactggatcggaatcgatattgatccggattttgggccgggatttcaggcgtatgaatgcggaagctggcttgtaagggatggacaggtggtggctgttgacagggacgactgggtcggacttttgaccaaccgggacccgaggacggccataggagtaaagcatgacggcaaggtagtgcttgttaccgtggacgggcggcagccgggatacagtgtgggactatcgtcgagggagcttgcaggctatttgctgactttggggattaaagacgctgccatgctggacggcggagcctcaacccagatgattgtacaaaacaagacggtaaacaggcttcctgccagggaaagaatgctgggcggaggaatcgtggttgttgtggatgaggatttataacacatcgtccccttttgtttttattattttacccttttgtattgaaaatatggtattgc
>NC_017304.1:271946
agcagatattttattgtattggaataaatcaccgttaaaaaagtgttgacattgaaaaaaacgtatattataataaaaaagtcattaggacggaaacttcataatagccggagtggcggaactggcagacgcacaggacttaaaatcctgcgggacttatcctcccgtaccggttcgattccggtctccggcaccaggtaaaacgacgcggggtggagcagttggtagctcgtcgggctcataacccgaaggtcggaggttcaagtcctccccccgcaaccagacaacagtcctgtaagcacaacgcttacaggtttttttatgcaataaattaaggaaatattatttaaaatttagaaggattttgcatgtggatgtagaaattaaataattacataaatttttctttaaagatttacccaatatcatcataattaggcaactctggttaaaagactcttcataacctgtgctaaacagccttcaattggtagcggata
>NC_017304.1:433783
aagtaaatggaaaggcaatagaaaaatcatcaaagaactatattgtaaacggggaacttatatcaactgaggaagaacccggtccttccgacgcacccggtgcggaagacgatcaaaattcaggtagtccgggctcatcgactaatcctgcaccaaccaagaatccgaatgaagagtggcgtctggtttggagcgatgagtttaacggttctgaaataaacatggctaattggagctatgacgacccgaccaacggaagatggaacggggaagtacaatcctacacacaaaacaatgcctatatcaaagacggcgcgttggttattgaagcaagaaaagaagacattacggaaccaagcggtgagacttatcattatacatcgtcaaagctgattaccaaaggcaaaaagtcatggaagtacggaaaatttgaaataagggcaaaaatgccacagggacaaggtatatggcctgcaatctggatgatgccggaagacgaa
>NC_017304.1:465442
ctatcggttcacccatttcaaaaatcggcgttgaattgaccgacagcccttatgttgttgttaacatgcgcattatgactcgcataggcaaggctgtgttggatcagctcggagaagacggagattttgtaccttgtctccactcagtcggtgctccgctcaaagagggagaaaaggataaaggttggccatgcgcaccaatcgaaaagaaatacataagccacttcccggaagaaaggactatatggtcatatggttccggatacggtggaaatgcgcttttaggaaagaaatgctttgcacttcgtattgcatctgttatggcacgtgacgaaggttggcttgctgaacacatgcttatccttcgcataacagaccctgaaggaaacaagacatatgttacaggtgctttcccaagcgcatgcggaaagacgaacctggctatgcttattcctacaattcccggatggaaagttgaaacaatcggtgacgatattgca
>NC_017304.1:499750
atactaactggtgaccgatagtggagaagtaccgtgagggaaaggtgaaaagaaccccgggaggggagtgaaagagaacctgaaaccctatgtttacaagcagttggagagcgttaaagctcgacagcgtactttttgtagaacggtccggcgagttattgtatgcggcgaggttaagtactcataaggtacggagccgaagggaaaccgagtcttaatagggcgacaagtcgcatgcaatagacccgaaaccgggtgacctatccatggacaggttgaagcgagagtaaagtctcgtggaggaccgaacccgtaaccgttgaaaaggtttgggatgagctgtggatagcggagaaattccaatcgaactcggatatagctggttctccccgaaatagctttagggctagcctcaagtaaagtctgacggaggtaaagcactgattgggctaggggccttaccgggttaccgaaccctctcaaactctgaatgccgtcta
>NC_017304.1:505404
gagttgaagccgggtaaaggcggacaattggttagatcggcaggaaatgttgcacagctgatggccaaagaaggtaattatgcgcagataagattgccttccggcgaggtaagaatggttagtttgaaatgcaaggctaccatagggcaagtaggcaacattgaccatgaaaatgtctcaatcggtaaggcaggaagaaagagatggatgggaataagacccactgttcgcggtgttgtaatgaacccggttgatcacccgcacggcggtggtgaaggtaagtcaccgattggtagaccaagtccggtaactccatggggtaaaccgacattgggctataagacaagaaagaagaacaaggcaagtgacaagttcattattaagagaagaaaataattcaatcgctatgtgatagggttttcagcggcaaatgaaaggaggatatggtaagaatgagtagatcggtaaaaaaaggaccatatgttgatccgaaacttctt
>NC_017304.1:543551
gatgaacataaaaaggcagcaaacagaagaagcatagagagtatactaaacggttataccaacacgagaacggacatagcggacatagcagtggttacaaataccggagaatacattacctcgggagaaacaagacctttggttacggacaatgcgctttcatactatgtagtaaaaagattcaagcaaagcggaagagactcattgtggcttgacacgtatcagactgaggttgcatccacgggaacacatacagggaaccagctggtcatatccaacataaaaagcattaaaggagaaaacaatgaagaaattggcatgcttatccttaatgtaaaagaatcctacatatacagtcttatatcggaaataaagcttcccgatgaagggcagctgtatattgtcggaaaagacggcaattatgtaatgaatccatttaacaggcttcaaaatgggaaagtggattatgtaaaatatgagttgtatattgaagaaatatt
>NC_017304.1:558510
accaaaggatagaacgattttccgttcctacaagtgggagaaactttatcttgaagagtgcgaaacggtacaacaacttagacaaatcacaaaggaatatgtggagcactataaccataggagaccgcaccagtcattggattacaaaacaccggcagagtattactttggaggatatgaccagctactggcagttgtatagaattatggggctccgccccaaaccccgtcctcaccggaaggcagccggtctgtcataacagaccggaaagcaaaaggatatatgtccaaaggatgtcaagggtcaagatgaactcgcttacgctcgcccttgacatcctccaacagagtgcacagttgtaaagattatacaaaattaagaaaggagagctaacttagaaaagctaaaaaactgtcttgacaatggggagcattataaaaagacagtaacagctgtttgcattgatgattttgctattaaaaagcgaaaaagctatggg
>NC_017304.1:559268
ggagggagccaaaaatctaaacataccggagataaactataatgctccccattgtcaagacagttttttagcttttctaagttagctctcctttcttaatttgtataatctttacaactgtgcactctgttggaggatgtcaagggcgagcgtaagcgagttcatcttgacccttgacatcctttggacatatatccttttgctttccggtctgttatgacagaccggctgccttccggtgaggacggggtttggggcggagccccataattctatacaactgccagtagctggtcatatcctccaaagtaatactctgccggtgttttgtaatccaatgactggtgcggtctcctatggttatagtgctccacatattcctttgtgatttgtctaagttgttgtaccgtttcgcactcttcaagataaagtttctcccacttgtaggaacggaaaaatcgttctatcctttggttgtctaatgctcttccttttccatc
>NC_017304.1:650247
ttgcttttgccgtggggaaggatattgccggaaagcctgtggttgctgatattgccgcaatgccccatttgcttattgcaggggctacaggttcgggaaagagcgtttgcattaacacattgataacaagtatactctacaaggcattaccccgtgaggtaagacttttaatggtagaccccaaggttgtcgagcttagtatttacaacgggataccgcatcttttgattccggtggtgacagacccgaaaaaagcggcaggagcattgaactgggcggtgttggaaatgacaaaccgctacaagctttttgcggaaagcggtgttcgggatcttaaaggatataatcatttgatggaaagagaaggcggcgaaatccttccacagatagtgataataattgacgagctggcggaccttatgatggttgctcccaacgatgttgaggactgcatctgcagactggcccaaatggcaagggctgcaggcatgcatcttgtg
>NC_017304.1:686988
atactaactggtgaccgatagtggagaagtaccgtgagggaaaggtgaaaagaaccccgggaggggagtgaaagagaacctgaaaccctatgtttacaagcagttggagagcgttaaagctcgacagcgtactttttgtagaacggtccggcgagttattgtatgcggcgaggttaagtactcataaggtacggagccgaagggaaaccgagtcttaatagggcgacaagtcgcatgcaatagacccgaaaccgggtgacctatccatggacaggttgaagcgagagtaaagtctcgtggaggaccgaacccgtaaccgttgaaaaggtttgggatgagctgtggatagcggagaaattccaatcgaactcggatatagctggttctccccgaaatagctttagggctagcctcaagtaaagtctgacggaggtaaagcactgattgggctaggggccttaccgggttaccgaaccctctcaaactctgaatgccgtcta
>NC_017304.1:738356
gaggttgtgtccttgaatttctggtttgtcagtgtacttaccaaaaatgagaaaaaaatcattcccattcttctaaataccgatgacttgtaattggttttgctgatgtagcgggaaccgacaaccacatcggccgaattgtttatgatgggctcaatcagctcctttatataggaagggtcgtgttgcccgtccccatccacctgaacggcaatatcatatccgttttccttggcatataagtatccggtttgcattgcacctcctattccaaggttgtagggcaagtctattactttggctcctgctgtttttgctttccgggatgtattgtcctttgaaccgtcatttacgacgaggatgtcagcttgcggcattttaagttttattcgttggataacgttttttattgtggcttcttcgttatatgcaggaattataacgagaattttcatttatccaccccgctgtgaagatttatgaataagtcttaaactact
>NC_017304.1:750327
atactaactggtgaccgatagtggagaagtaccgtgagggaaaggtgaaaagaaccccgggaggggagtgaaagagaacctgaaaccctatgtttacaagcagttggagagcgttaaagctcgacagcgtactttttgtagaacggtccggcgagttattgtatgcggcgaggttaagtactcataaggtacggagccgaagggaaaccgagtcttaatagggcgacaagtcgcatgcaatagacccgaaaccgggtgacctatccatggacaggttgaagcgagagtaaagtctcgtggaggaccgaacccgtaaccgttgaaaaggtttgggatgagctgtggatagcggagaaattccaatcgaactcggatatagctggttctccccgaaatagctttagggctagcctcaagtaaagtctgacggaggtaaagcactgattgggctaggggccttaccgggttaccgaaccctctcaaactctgaatgccgtcta
>NC_017304.1:761593
tatgaaattttttgcatataaaaaattttttttttgtttagcttcaggtttagaagggtatattaagttgaatagagaataattagtactattggcaaaaaaaattgtggcataagaggtgcaaaatgcttttagtattaataacggcgattggagttggcggagcgactgttattggggcattgattggatttatgtttcgcaatatatcacaaaaatacaacaatgccatattgggatttgcagccggagttatgctggcggctgcggtaatcggtcttattataccctccgcggagatgaccggacggtcaggaatttggatgacagttctgggcattttttttggagcgatatttttaaatttcatggacaaattaaccccgcatttgcacaatttgtccggaattgacgtcgaaaaacatgcgcataacgaatcgctggacaaagtcctgctgtttgtgtttgcaattgcaattcacaatttcccggaagggttg
>NC_017304.1:777609
gtgtacgaggttattctgggtagggagctgttaaaagccaatttcagaagaaaaatagccaatatggtaattgagacgaatgagtacaccaaagatgcgggacacaggccttccaaactgttccgattcaatccgaattggaatgatatttccgaatagcattgtgtttttttgactgaaagatagctgtcaattttttttcaaaaatttgtcattgactatttggtctatttgttatagactaataatgtgaagtctataatgaatagaccaaggaggtacaataatgagtaaattatttctctccgttttaaatatgagctttacagcaagctatgtaattctgtgcgtgatacttgtcaggctgttacttaaaaaagctccaaaattcatatcctatgctttgtggggagttgttgccttccgcttaatagttccgttttcttttgaaagcatgtttagtcttctgcctcgaaatatgaatgcggctccgattcttc
>NC_017304.1:792343
attatataaacgtatagatccagcttgtctgtaaagtactgatagaagcttcctttgggaatgtttgattttttgcatatttgatttatactggccgtattatagccggctttggaaaattcgtccatagcagctgagattattaggtttcttttatcctttggaaggttaaaaaaggtttcttttggcattgcaaatctcctttcagaggacggtgaccacgtggtcatatccctgcttatattatatgaccatgtggtcatattgtcaatgtacctgcattgaatgaataaaggtttctttctgccttggaaaatttccggccgaaagaaactatgaaaaaagctgtgcaaaaaagataaaaaatacccttaaaaaaacttgcttctacgtattttaatattaaaacacaaaaatttattaagggtttggaatattaaggttggaggggatattgtgcggaaaagaaaattaggtttttcggctgttatttttattac
>NC_017304.1:797292
ccgtctttagattttgctcaatgtattccagtgcggttttgattacttcagggtactgcatggtgtgcctcctttcccgtacggtagtttcagtatacaatatcaattatataaaaacatttcctgcattgcgattatgagtgttggataatatatcggcatctcaaaacaggcttcggatttattcaaaaatatttctttttatttgttatattcttgactaattggtctatttagtatagactaataatgtggagtctatattgaatagactaaggaggattggaatgaaggaatacaaacttgcagaaagtgaaaaaaagtttgcggaattaatttggcagaacgagcccattggctccggcgagcttgtgaagctgtgtgaaaaagaaatgaactggaaaaagtccacaacatacactgtacttaaaaagttgtgtgaaaaaggtatttttcaaaataaagacgctgtggttacatctctgatttcaagggatgaa
>NC_017304.1:806187
ttggaaaatatgttgagaatataatgcgcagaattatcaatatatcatcttcaaaaaaagtcaaagcattgggagaggatattgttcgcagtaccagtaaaacatacagaaacgaaagaattgccggagtggcttttgttctggtaatgacgactcttgtagctttaattgttgctgctttgctggaactgtcaatgtttatagaccctatactgtttcatgctgtaaacacctgtttgatatatttgtctttcgggtcgagagctgttgcaaaagaaagttacaaggtatttgacgcgttaaaagaaagggatgtgttcaaagccagaaatatgctcgctgccgtaatagggataaaaactgaaaatcttgacgaaaaggaaattataaaaaggacggtggagtcaacggctgaagatacagcagacagagtaatatccccgattttttatgcatctttggcttcattttttagtttaggtgctacaatagtttggatt
>NC_017304.1:813084
gctgttccgactatcatatatttaagaagctcaacatgacgagaaaacaggcgctggagcactatatgagcattgtaaagagcgccatagaagtgggaataagaccaagatgccattttgaggatattacaagggctgatttttacggctttgttgtgccttttgccatagaacttagaaaactcatggaagaaagcggagtgcccatcaagattcgcgcatgtgacaccctgggctatggagtttcatatccgggtgccgcactgccaagaagtgttccgggaataatctatggactcagacactatgcaggtttcccgagcgagcttatagaatggcacggtcacaatgacttctacaaagctgtatgcaatgcggcaactgcatggctctacggtgcttctgccgtaaactgctcgcttctcggcataggggaaagaacaggaaacacgcctcttgaagcaatggttattgagtatgctcagctcaggggaactacg
>NC_017304.1:815031
aacaggtgctgacaatgcttgcccaaaacggtgcgctggctgacatggttgcggcaggagcaagaatactcgaaagcgcctgcggaccgtgtataggaatgggacaggctccggcaaccgatgccgtttccttgagaaccttcaacagaaactttgagggaagaagcggtacaaagtctgccaaagtttatttggtaagtcctgagacagctgcggcaagcgcaataaccggagtgctgatagacccgagggaattgggtgaggcgccgaaggtaagcatgcctgaaaagtttgttattgatgacagcatggtactgccgcccgcaccggagggagcagaagttgaggtggtaagaggacccaacattaagcctttcccgataaaccaggcattggctgacaaagtttccggcaaagctttgataaaagttggggacaatataaccactgaccatattatgccttcaaatgcaaagcttctgcctttcaggtcaaatgtg
>NC_017304.1:827785
attctgaacggcaaccaggccggcggctttcacaaccttatggacgcggtttacgatgacgggcttatggatattgtcattatcaaagactgcagaaaaatagaacttccggctattttctataaagttataaacaatgagctgcaaaacgacaagaatgtggttaccataagaacgaaccggtgtaccataaagagctcgaaagaaatagtacttagcattgacggggaaaagggaccgaccctgccggtcgaggtaaaatttataaacaaggcattaaaagtatttgcggcatagatttatgcctgaaggaatttgtggcagaaataagtttattactaaatacaaataaaaggaaataataataaatagaaggaaataataagtaaaaggctcagtgaccaaaatgtctctgagccttttatgcttatatacccataatattgtagccactgtcaacatgaattacttcaccggttactccgctggaaagatcgctt
>NC_017304.1:888063
agaaaaaaagattatttggcggtgagggaaatgttcccagccttgattggaaataggaggatttataatgctccccattgtcaagacagttttttagcttttctaagttagctctcctttcttaattttgtataatctttacaactgtgcactctgttggaggatgtcaagggcgagcgtaagcgagttcatcttgacccttgacatcctttggacatatatccttttgctttccggtctgttatgacagaccggctgccttccggtgaggacggggtttggggcggagccccataattctatacaactgccagtagctggtcatatcctccaaagtaatactctgccggtgttttgtaatccaatgactggtgcggtctcctatggttatagtgctccacatattcctttgtgatttgtctaagttgttgtaccgtttcgcactcttcaagataaagtttctcccacttgtaggaacggaaaaatcgttctatcctttg
>NC_017304.1:902520
agtacattgacccaaccggtcactgcaaagagaatgcagctattgcttaccaagttgagaatattttgcgcagattgcggagaaaccccattatttctctgtcgaaagtgagtattcttttggattatttaatagagggtttaagttataatcctgtagaccacacagctacatctggaccaactgtaatggaagctgcactgattgctaaacatgtttattcaggggaaaaaggagatgaattacccggtggatggaaaatgcttgaagatccatatatggttggaggtcttcgaatgggcgtatatgggagaaaaggtgaggatggagagatggaatatgtaattgcaaatgcaggaacagaacctactagtttgatagattgggagaataatttgaaacaaccttttgggaaatcagaagatatgaaaaattctttagcttttgttgaagagtttatgaaaaacaatccaagtattaatgtaacatttgttggacat
>NC_017304.1:924817
cttgaagttaaatatatgaacaattacagagtgcttgttgaaagcagcaagcttaaccagtcttatatggtggatgtaagtgacagaaaggaattttacgaaggaatggtctataacagcgaaggtaaacttattagccccctggaagggttcgttatctatcaaccccatctatatcccattaaaaccgatggtattgctccatataagctgcaagcacaaaacgatatagccggaacttctcatgctgaccggcttggctatacggtaacatactggaaatatgatagacagagtaagtcctggggtttagatcccgagtatttttgggttatgctcgggtgaataaaacataaaacaggggacggttgtctgttttataataagaggtaagccggtattttgaatgcgggaaaattatccggaagaaaaaatgcaaagatgtgcaaaatagcctgaacagacagaaatgtattccataatttaaagctttatgggcg
>NC_017304.1:1001687
ttggcgccgtcaccattgcaaccaacatggcaggtcgcggtacggatattcttttgggcggaaaccctgaatttatggccaagcaggaaatgagaaaaagaggcttcagggaagatgttatcaatcaagccacgggattcaatgataccaatgatccggagattcttgaagcgagaaaagtgtaccgcgagctttatgagggattcaaaaaaattaccgatgctgagagggaaaaggttgttgcagccggaggactgtttatcataggtactgaaagacacgagtcgagacgtatagacaatcagctcagaggacgtgcgggacgtcagggagacccgggagagtcaagattttatatatccctggaagatgatcttatgcgtcttttcggttcggacagactcatgggaatggttgaggcactgggccttgaagaagaccagcctattgagcataagatgctgtcaaacgccattgaaaatgcccaaaagagagtggag
>NC_017304.1:1039051
taaaactactatattgacaataaaatcccagctatgtaaaatgataatgttgggaacatgtaacttttcatttccataatgattatgcaatgatatacgaaaaggggtcaaaatgtatggaaaaggatgatatcttggaaattgatttgcgggagatagtatatattcttcttaagaagtggtatctcattgtgttgtgctttgttctatcagctggcacagcctttgtagttactcaattttatataaaaccggtctataaagctgaaacaacactgtttcttggtaaggagaaggatcaggtttcactgagcttttccgatatacaggtaaataatcaacttgttgtggactatagagagatacttcaatcaaggcgtgtggcagagattattaatcaaaagtttggagttggaatacaggaattccaaaaaaatgtaaacgtaaaaacagtaaaagattcaagattgttcagtataagctatgaggatactgatcca
>NC_017304.1:1113529
gatgctttcatgggaatatcctcccagaattgtcggagggatatcgagagtcgttcacggcctggcgcagaagattggagcgcggggctgtgacgttcatgttataacatgttgggaaatgggaactcgggagtttgaaagggataaatatgtaaaggtacacagacttcattcctatgacgtaactccaaataattttgttgactgggttcttcatttgaattttgccattgttgagcatgccacccggcttataaatgaaaccggaaagtttgacattatacatgcccatgactggctggttgcttttgcggcgagagttttgaagcatgcctattcaacacctcttgttgcaactatacatgccacggaacatggcaggaactggggtatacataatgacacccagcgctatataaacaatgtggaatggtggcttgcgttcgaggcctggaggctgattgtcaacagcgaatatatgaagaatgaagttatgtcca
>NC_017304.1:1149175
aaaaagcacttctttcagttacaggtacagttgaaggttgggggggaggggttggggttggggttgcgtctgagttgaatttccaccagctgaaattaaacagataaccgcttccccccgtaaacctgaagaacaaatcgtgaacaccggttaccttgctgacggaacaggttttggttacccatttctgccagtctccggttccttcaactttgcatgtgccaatcagagttcctgtaggactatccagtcttatttcaatgtttccgccgtttgtagcactggcgactctggcttcaaaactggttgggcctacatttccgaaatcaactcctttgacttgaatccaatctccgttttcaataaatgccacattacgtccgccttcactgcattcttcagtctcaataccggattccttatgcatggttacagctaaattttttgtgtaaggatctacatatttgagctgtttcaagccatctaccgttggaacaacc
>NC_017304.1:1152235
agctttgcgtatcattttacttgtttctttgtcaagttttagcggtttgtctccgacgtgctcccagcccggaaccgacaggtcatccgcaggcagctgaagctgctcccagtttgcaaacaaccgtccccagtccgaatttagaatttcctcgaccctgccatagtttttcggataccagtacatatcatgataaacaacactggcaatgtaggaccagggggccaggattgtttttaatgtccattccaccggctttttcaaaggtccccagtaaatcaggtgctggcatttgcttgcaaaggtcatttttttataggggccgacaaaattccagttttcattcaaggcgtcaacatctccgacaatttcgatttgtcttacgtcgccacagccaaggcctgcatcatgggctaaacggatgtatttacagtcctttagcgggtcgaaacccatcagttttgccgccacggcatcgatagctacctgatccgccgaag
>NC_017304.1:1174466
ggaagtaggagcaacttttatgccatcttttagtctctcttcgaacatataattatgaatgcctcaaaaataatcgagttttaagccgtcttattgattattataaacgcttgtatacccatataaatagtgaatatgaccatcctcaaaagaggttgcagtgtagtaatagtgtatatgtccaccgctaacgggtatactgggacctgtttgtaggctataacgatgtatatgaccgtcttcgaaggtggtttcgccagccatgtagtgtatgtgaccgggactgttgaggtttacactggttatacctgaatattcatgaatatggccgtcattaaaagtagttcttcccataaatctatgactgtgcaaactgttttgcataataatcacctcaatacatattatgttaactatgtagagggtgttacttctataataacgtattttatggtgcattaagcagtaaatacccttaagttaaccattgtagcgagatg
>NC_017304.1:1319996
ccaaaggatagaacgatttttccgttcctacaagtgggagaaactttatcttgaagagtgcgaaacggtacaacaacttagacaaatcacaaaggaatatgtggagcactataaccataggagaccgcaccagtcattggattacaaaacaccggcagagtattactttggaggatatgaccagctactggcagttgtatagaattatggggctccgccccaaaccccgtcctcaccggaaggcagccggtctgtcataacagaccggaaagcaaaaggatatatgtccaaaggatgtcaagggtcaagatgaactcgcttacgctcgcccttgacatcctccaacagagtgcacagttgtaaagattatacaaaattaagaaaggagagctaacttagaaaagctaaaaaactgtcttgacaatggggagcattataaattctcttaaaacaataattgattgtgcggataaattaatgattgacggagttttgttcaa
>NC_017304.1:1364714
ggtaaatccactttgctgaacaagtttaccggagaaaaaattgcaattatgtctgacaagccccagacaaccagaaacactatacgggctatagacacaggtgaggattatcagataatatatattgacactcccggtatacataaaccaaaaacaaaattgggggatttcatggttaacattgccctggattccctaaatgaggttgatttggtgctgtttttggtcgaggcaacttgtccgcagccgggaccgggagacttatatattatagagcagcttaaaaatttaaagactcctgtattttgccttataaataagattgaccttgtggaaaaagaacagatactgccaataatagcggcctacaaggacactatggaattttcccagatcatacccatttctgctcttgagtatgagagcgtggaagttgtaaaaaacgaaatcaaaaaagttttgccggaggggcctaaatattttcccgacgatatgataac
>NC_017304.1:1367116
aagtagtcacattgatgcttggaattcaactcggaaggagtggagatatggcaaggtataatctggacgggggcaccgggctgtttaatgccttgggtaacaggaatcctgcgaaagtcgttaaacttggctctggagttgatataaagcattttaaaatgttcgagtacataaatgccgaagttctcgggaaaactgacgacagtataaaagttgaggcaaaagacgttttaaaagagacacttttctttccgggtgaccacgttgtcgtaaactattccaatactcaagatctttttgtaatggacggaaatatcaaccacgtttatgatattaatcccctgatcattgatgtgaagataaacaaagttgaaaaattgaaagatttgcgcaagcatgagagattttatgtaagtcttatggccaatatcagagtgtgcgggacttccaagcttgtttttgcagttgtgaaaaacatgagttccggcggtataaaaatt
>NC_017304.1:1371544
ggtcaggacgcaacaatatcggaaggctacatcgacttcaaattcagaaacaatacggatcgtgcctgccttataagtgcatcggttgtcggaaacaggatagatataaagctgctgggagcaaaaagaaattcaaattatgatgtaaggctgaaatctgttgttgtggaacgtatttctcctccggaagatgagataattgtcgacaagtcgctgcccaaaggagcagtgaaaattgaaagggagccggtgcaaggtttgaaggtgatagtatacagggaaacttatgaaaataatagacttattgaaagggaaaaaatatccgaagatatttataaacctgtacaaggtttaaaaagagtggggccttatgacagcaatgatacggaaggcggagaagaaactgtaaaggaagaagctatggaagaacaaactatataaaaaagagggatggattaatgcttgattcattgtataacaagagtgtggtatgtccggtg
>NC_017304.1:1378473
tataaacagaataaagattacaagccctaaaatacggaaagacgaataagggaaacccagcgtggtggtaagaggataaaccaggctgaaactcattaaagccgcaagaacaaaaccggccagataatcgagaatttttttgccgtccatcttttgtatcacctcattttttgcgaaaatgttttatctatactccagcacatttttgatgtcatcttcggtttgtattttataaaccatgactccaatttccaaaagctcgtttaaaatattgtttacttcaaaagaagcggtatttacaacatgtttcgggcaaacgtacactaaatttatgtcgtaccccattagttttgttttgtaaatctcatcatagagtccataatccaaattagacgtaaaaaggagtatcgaagtttttttcaagacactgtttttcacataaatattaaggacgtcttttatatccatggtattttcaaatttgatgccggataaaattt
>NC_017304.1:1436794
cagcttaagcttatttttgtcaaaaaattttatttattattgataaaacaataactatgtgttatactactagacggaaaatacgcacgcaagcttgatttatgggatggtgccgaaaggttccccataaagatgaaggttgcggaggtgtaaaactaacggaggtgttttgaatgtcagttatttcaatgaaacaattattggaagcaggtgttcacttcggtcaccagaccagaagatggaacccgaaaatggccgaatacattttcacagagaggaacggtatatacattatagaccttcagaaaactgtgaaaaaggtagaagaggcttattatttcttaagagaagtggcaatgaacggccagggagtcctgtttgtaggtaccaagaagcaggctcaggattccataagggaagaagcacaaagagctgatcagtactatgtgaatgcaagatggctcggcggaatgcttaccaatttcaaaacaatcaaagga
>NC_017304.1:1470684
agggtaagctgctgtgagtatgaaataggggtgtttaccaacctttcaagagatcatcttgattttcataaaacttttgaaaattaccttaatgcgaaaatcaagctttttggcatgtgtaaaaaaggcctaataaatatagacaatgaatttggaccgaaagtggtggacagcgccaggtgcgaagtctatacaatggggatagacaacaaagcagatttgagggcggtggatattgtacatcacccggacagtgtggattttacggttgtttccccttggtttaccggggatgtcagagtgaatattcccggaaaattcagtgtatataatgctttagccgcaataggaacctgtgctcttatgggagttccctttgaatatatcaaaaaagggttggaaaaggtaactgtcccaggcagggcggaagttcttgatatcaaaaaagattataccgtaatgattgactatgcccactcccctgacagtcttgaaaatat
>NC_017304.1:1491705
ttttatgccggtgggaacgcaggcaaccgttaaaggtatgtctccggatgaaatgaaagaaattgaggcccagataatattgagcaatacctatcatcttcatatgaggccgggagaggatattgtaaaagaggccggcggtcttcacggttttatgaactgggacaggccgattcttacggacagtggcggctttcaggttttcagcctcagtgatttgagggatatcaaggaggaaggtgtgactttcaagtcgcatattgacggttcgaagcattttatttctccggagatggcgataaaaatacagaatgaccttggagccgacatcataatggcttttgacgaatgtattccatatcctgcggattatgactatgcaaaaaagtcattggagagaaccacacgatgggccaaaagatgcaaggatgctcatagaaatccggaaaaacaggctcttttcggaattgtccagggtggaatgtacaaagatttaagac
>NC_017304.1:1533111
gaaaattgattgttgagggggattatagaatccaaacaaaatcagtggatgaagagggcaatgtataatgctccccattgtcaagacagttttttagcttttctaagttagctctcctttcttaattttgtataatctttacaactgtgcactctgttggaggatgtcaagggcgagcgtaagcgagttcatcttgacccttgacatcctttggacatatatccttttgctttccggtctgttatgacagaccggctgccttccggtgaggacggggtttggggcggagccccataattctatacaactgccagtagctggtcatatcctccaaagtaatactctgccggtgttttgtaatccaatgactggtgcggtctcctatggttatagtgctccacatattcctttgtgatttgtctaagttgttgtaccgtttcgcactcttcaagataaagtttctcccacttgtaggaacggaaaaatcgttctatcctttg
>NC_017304.1:1631892
attgtcaggattgctgaaaaagaagaaagggttgttgctcttacggctgcaatgcctcatggaacaggtcttatcaaattttcaaagagatttccggaaaggttttttgacgttggcatagccgagcaacatgcggtaacttttggtgccgggcttgcaaaaaacgggatgattccggtcatagctctttattcgtcttttctccagagagcctatgaccaggtagtgcatgatgtggctcttcaaaatctgcatgtggtttttgcgatagacagggccggaatagtcggggaagacggggagacacatcagggaatttatgacatatcttttttaagacatataccaaatatgaccattcttgctccctgtgattataatgagcttgccaaaatgcttgagtatgccgtactggagcatagcggtccgatagcgataaggtacccgagaggagcaggacctgaaaagctttttgacacccctgacataaagttgggaca
>NC_017304.1:1641659
cattgtggggtacatcaggacaaggaagattgagagctagatctgagaatgggttacaagttacagcaaaggcaatgagggtaagagagaattggtttgatgaagaacttaagacaatagttaccaaccagacttcttggacaagctggacaccttattttgacttaaaaacagttaatgttgggtattatgcaagaatagaaggatctcagtcagctaagggtcaagcagagttcgaagtttatcagttataaactatacataatgatttggcataagacctggaccaatggtctgggtcttatgcctgcttgtgaggtgcaatatgatggttttaaaaaaaatacttacacttgaaacaaaattatttatcagaaaatattatttaataattcccatgtttttatcttttttatacatgttttatgggtattgtattatgaaagatagacttgataatttctcatttataagaactagtggttttgttatgatggttt
>NC_017304.1:1673453
aatacgacgaaaacgataaaaatcatgcctgtcggagattcctgcaccgaaggtatgggtggaggagagatgggttcttaccgtacggaattgtacagactgttgacacaagccgggctcagtattgactttgttggttcgcaaagaagcgggccaagcagtttgcccgacaaagatcatgaaggtcactcaggatggacgattccccagatagcaagcaatatcaacaactggcttaatacccataacccggatgtggtatttctgtggattggaggaaatgacctgcttttgagcggaaacgtgaatgcaacaggccttagtaatcttatagaccagattttcacagtgaaacccaatgtaacactgtttgtggccgattattatccgtggcctgaagcggtcaagcaatacaatgcggtgattccgggaatagttcaacagaaggccaatgccggcaagaaagtttattttgtaaagcttagtgagattcagtttga
>NC_017304.1:1708134
aaggttccggtaagaccaccacgtcgggaaaactggcaaaccttttgagaaagcagggcaaaaagcctcttttggttgcctgcgacgtatacaggccggctgctataaagcagctgcaggtggttggttcacaactggggattgaagtattttcgatgggagacaagaccaatcccgttgacatagccaaagcggctgttgaatatgcgaaatcaagacagtatgatcttgttataatagatacggccggtcgactccatattaatgaagagcttatggaagagcttcagaacataaaagaagccgtcaggccacaggagattctgcttgtggtagactcaatgaccggtcaggatgccgtaaatgttgcagaaagctttaacgaaaaattgggtgttgacggtatcatacttaccaagcttgacggcgatacccgtggaggagcggcgctttctgtcaaagctgttacaggaaagcccatcaagtttataggtatgggc
>NC_017304.1:1746973
aaaaaagagaagacaacagtcagcttttatgcggatgaagctttaatgccaaatagtgtttcaggaacgtatttgatagactggaacagcaataagaaaacagattacaaagttatccagcccgaaccaatcaacggcggtgctttaccggagaattatattgcgttggagttgaataagaataaagcggcagttggtgaaacaataaaggctacggtaagagtgaacaatataaagaatctcgccggttaccaggtaaacatagtttacgatccgaatgtattgcagcctattgatcctgttactggagcaccgtttactacaaggtctacttttgcaaactgtgaattgctcaacaacgatgaatacggtccgacaaatattaccgctcatgatttgacaaaaggagcattaaatttcgcgagaggatactcatacctgaatgagtacaggaaaaacggtgtgcctgaaactaccggagttttgggggaaataacctt
>NC_017304.1:1767622
aataaatttactatgaaatttaagcttttatgaaacttaatttagctcgaagagaggactgtaatatcttgtacgaagcatgtcttctatttcgttgatgcttttaccaagagcattgacaatgaatacgccgtagtttgacctttgacctgcggtcatttgaggcatgttgtttctggaaacataggatatctgaaatgaatttccttcatatacaatagcgtctatgggatagttgtaggtttccaaatcgacaacctcgaaacctctttttgccagttcccgctttaagttgtcgagccctttctgaactgccactaccataaaaaccacctccgcaagcaagaagtattctataatatgagtatttgccggaagtggttcatatatactttatgattgagttttctctttattatttcttattcgcaataaggtaaaaaatataaattatcattacgacaagatagatggctgcgcttatctcacgataaattccg
>NC_017304.1:1911536
ttggttcgtaaaacctataataagagtaaaaataaaaacagataatacagcaataatcccaattataatgctccccattgtcaagacagttttttagcttttctaagttagctctcctttcttaattttgtataatctttacaactgtgcactctgttggaggatgtcaagggcgagcgtaagcgagttcatcttgacccttgacatcctttggacatatatccttttgctttccggtctgttatgacagaccggctgccttccggtgaggacggggtttggggcggagccccataattctatacaactgccagtagctggtcatatcctccaaagtaatactctgccggtgttttgtaatccaatgactggtgcggtctcctatggttatagtgctccacatattcctttgtgatttgtctaagttgttgtaccgtttcgcactcttcaagataaagtttctcccacttgtaggaacggaaaaatcgttctatcctttg
>NC_017304.1:1928800
ccaaaggatagaacgatttttccgttcctacaagtgggagaaactttatcttgaagagtgcgaaacggtacaacaacttagacaaatcacaaaggaatatgtggagcactataaccataggagaccgcaccagtcattggattacaaaacaccggcagagtattactttggaggatatgaccagctactggcagttgtatagaattatggggctccgccccaaaccccgtcctcaccggaaggcagccggtctgtcataacagaccggaaagcaaaaggatatatgtccaaaggatgtcaagggtcaagatgaactcgcttacgctcgcccttgacatcctccaacagagtgcacagttgtaaagattatacaaaattaagaaaggagagctaacttagaaaagctaaaaaactgtcttgacaatggggagcattataaactttcgtccactctccaaccctctcaatcaatttatatcgttctagttcctccaatattg
>NC_017304.1:2178895
aatcatgatagtttcttcttaattttaaaacttctgaaatggcatggaataattatatctctctataatgctccccattgtcaagacagttttttagcttttctaagttagctctcctttcttaattttgtataatctttacaactgtgcactctgttggaggatgtcaagggcgagcgtaagcgagttcatcttgacccttgacatcctttggacatatatccttttgctttccggtctgttatgacagaccggctgccttccggtgaggacggggtttggggcggagccccataattctatacaactgccagtagctggtcatatcctccaaagtaatactctgccggtgttttgtaatccaatgactggtgcggtctcctatggttatagtgctccacatattcctttgtgatttgtctaagttgttgtaccgtttcgcactcttcaagataaagtttctcccacttgtaggaacggaaaaatcgttctatcctttg
>NC_017304.1:2238903
ttatatcaaagaaattgaaaacttaaaagactttgtaactgtcgcctacatcataattgacgacatttaccagaaggtaactccaccacacattgcaaatcgctgtaacatcaataattcggttatgagcgatagtgaaataattaccatatgtattgttggagagttactcactatcgactctgagaaagcttggttgggtttctgtaagaagaatatgagagacctgtttcccaaattctgtgacaggaccaggttcaatagaacccgcagaaacctgcacgcagtaattgaggaaatcagaaaagaactctcaaaccttacagggtatgcccagcaaccttaccggatagtagatagtattcctataccggtgtgcaaatttggaagagccaagttccataaaacattccgtggtttcggagcaacttatggaaaatgtccttccaaaaaagaaatatatctgggctataagctgcatatgcttgcaaccctggatg
>NC_017304.1:2265617
ccaaaggatagaacgatttttccgttcctacaagtgggagaaactttatcttgaagagtgcgaaacggtacaacaacttagacaaatcacaaaggaatatgtggagcactataaccataggagaccgcaccagtcattggattacaaaacaccggcagagtattactttggaggatatgaccagctactggcagttgtatagaattatggggctccgccccaaaccccgtcctcaccggaaggcagccggtctgtcataacagaccggaaagcaaaaggatatatgtccaaaggatgtcaagggtcaagatgaactcgcttacgctcgcccttgacatcctccaacagagtgcacagttgtaaagattatacaaaattaagaaaggagagctaacttagaaaagctaaaaaactgtcttgacaatggggagcattatactgtattccttttttgtcgcaacagctccaacggataaagcgcaatattgtttttggttaaa
>NC_017304.1:2293726
cggcagcggtactgggttggtcactttatgaatacaaaggagtgtttgacgcaacaggaaacacctccaaaatgctcagtactctcaaatatttcaccgactatcttttaaaatgtcatccggactccaataccttctactatcaagtaggagacggtcaggcagaccatacatactggggtgcgccggaagtccagccgggtccgagacccgtaccctatgttgccaatgcctcaaatgcggcttctgatgtatgtggtttgacatccgccgctcttacgataatgtacctaaactacaaggatatagaccaaaactatgccaacaaatgtttaaaagctgcaaaagaactttatacaatggcaaaaaccaatttgggctactatgccgagaatgctttttacatctcccactcctactgggacgatctttcctttgcagccacctggctctatgtagtggaaaaagacccgacttacctgaaggaaattgacagctat
>NC_017304.1:2317094
ctgaatcattgaagtaattcctgccactctgccttcccttatgagattgctgattgccggagtaacaatcattatttcaagagccgcaactcttcctttgttatcaatatcgggaatcaatctctgggatataaccgcctttagcgcactggatacctggacccttatctgctgttgctggtggggtggaaaaacgtcaataagcctgtctatggttttagccgcacccagagtatgcagggttgaaagaaccaggtgccccgtctctgccgccgtaaccgcaatacttatagactcattgtccctcatctcccctatgaatatcacatcggggtcttctcttaaggcagcttttaaagcactggcataggacttgctgtcctgggatatttccctctggtttacgacacatttgtcatgcttgaaaatatattcgatagggtcttcaagagtcaatatatgcccttccctggtagagtttatttcattgataattgaag
>NC_017304.1:2330955
ttatatcaaagaaattgaaaacttaaaagactttgtaactgtcgcctacatcataattgacgacatttaccagaaggtaactccaccacacattgcaaatcgctgtaacatcaataattcggttatgagcgatagtgaaataattaccatatgtattgttggagagttactcactatcgactctgagaaagcttggttgggtttctgtaagaagaatatgagagacctgtttcccaaattctgtgacaggaccaggttcaatagaacccgcagaaacctgcacgcagtaattgaggaaatcagaaaagaactctcaaaccttacagggtatgcccagcaaccttaccggatagtagatagtattcctataccggtgtgcaaatttggaagagccaagttccataaaacattccgtggtttcggagcaacttatggaaaatgtccttccaaaaaagaaatatatctgggctataagctgcatatgcttgcaaccctggatg
>NC_017304.1:2350582
gaggttttccgggctccgccgtttcaagctcagggcaaagttctttaataatttcaacataattcgaatccttaaatccgtcaatcataaccagtgtgtgggtatccgactgacggagaagatattcaacctcataaattttatatgcggtgtttacggtgacaagcaccgctccaatcttggttgtcgcccagaatgtaataaaccattggggtacgttggtagcccagatggcaacatggtctcccggttttactcccagagctatcagggatcttgcaaaagtatcgacatcatccctgaactgggcataagtccgggtataatcggttgtggtatacttgaaggcatactggtcgggaaactcttcaacaacacggtccaaaagctgagggaatgtcaaatcaataagcgtgtctttctcccaaatatactttccggtctttctcgcattgtcaaacaagcgccctctcacttcgctttttttaatgtagcggctc
>NC_017304.1:2358106
ctttgcatcaaagttaagtcatttgcttaatgctctgctgtgtttaagctgcataattattaatatgcaaagggtttattatcggttacctataaatcaatccttggattccgttgtctcatcaattgcttgtctaccccgaaaaacaataagcaatataacaagaaaaatcagactggtccccattcccacaagttcaacaatatatgactgtctaaaaaactcagtgccaactattctcaacgaatcaaccgggatgccatttaactggactattataagtggcactgccaataatagaaaccatattatcattatgaacttcaatctatttctaattttaatatagttcttaagattcataataaaaatagtaatacttattatgtagaatatcttcgcaatgaatgaaaaactctgcatcattataacagagcgttgcgaaacttcccagttgtttcctgtctgacattctgaaaaaagtaaaattacaaaaaccg
>NC_017304.1:2367267
actacatcaggtgcaataaatattctcataccaaaaatagaatacgttttcagtatggctgattataatgctccccattgtcaagacagttttttagcttttctaagttagctctcctttcttaattttgtataatctttacaactgtgcactctgttggaggatgtcaagggcgagcgtaagcgagttcatcttgacccttgacatcctttggacatatatccttttgctttccggtctgttatgacagaccggctgccttccggtgaggacggggtttggggcggagccccataattctatacaactgccagtagctggtcatatcctccaaagtaatactctgccggtgttttgtaatccaatgactggtgcggtctcctatggttatagtgctccacatattcctttgtgatttgtctaagttgttgtaccgtttcgcactcttcaagataaagtttctcccacttgtaggaacggaaaaatcgttctatcctttg
>NC_017304.1:2410372
agttcattttatgtaaatattaagtatgcaagcaaaaaagcaggtttaaaagcctgctttttgtattttcagaacaacaacaatgggctatttcaaaaatctattttgaaacagcccattttatattgcatacaacttccaactattaattaatcaacccgccgtcacataatttacccataaagagtattgtgtcatatttttcatccgcaattacgaatgcaaacggtctgtttgcaataaacttgggtccgggtgctatactcgtcggagctataggtattacaaccactccggaagcttccgttcctttttcatttacttccactactgccttatgcaaaacatcactaataaatgcgtcggcttcagtcataccggacaagtcagcgtcttcctcaaacgcctttttcatacctaaagccttcaaactttccattatactgccgctttcgcccttggcatactccattttaaagcgaggtaaataaatcgttccg
>NC_017304.1:2424025
tctgaggttttaaaatatttaagcataatttatgagcataatttaattcactaataatatattctaacatatttaaggaggtatttgtatgagtcaaaaagaaaaagtaatccttgcctattccggcggtctggatacttcaataatcattccctggcttaaagaaaattatgactatgaagtcattgcaatggcagctgacgttggacagggcgaagagcttgaacccttaagagagaaagctataaaaaccggggcaagcaaaatatatattgaagacttgaaagaagaatttgtgacagactttattttccccacattaaaagcaggtgccgtatatgaaggaaaatatcttttgggtacatcctttgcaagacctcttatagcaaagagaatggttgaaattgccttaaaagaaggcgctacagcagtcgctcacggagcaacgggaaaaggaaacgaccaggtccgtttcgagctgaccgtcaaagctcttgctc
>NC_017304.1:2497134
agagcttgctgctgataaactcgttaaaacgtgccacaaccaccccaaacttcaaacctgaagctataagcttaccttcatttgtcttaattgccatttgattctccctcctgatgttccgttgtgtttatactggttaataaatgccccattttttcctttttggttttcaaatagaaactgttgatttcgtttccctttatctcaatgggcaccctttcaacaatttccagtccgtgaccgccaagtcctatcagcttcttgggattgttggtaagaagccttattttccttacaccgaggtcgtataatatctgggctcctatgccatattccctaagatcggggggaaatcccaaaagcacattggcctcaacggtatcttttccctgatcctgaagctcatacgcccggattttgtttacaaggccaattccacggccttcctgtctcatgtacaaaagtactcccttgtcctcttttcctatcatttccatggc
>NC_017304.1:2641352
gagataaatttgggagcttttttaagcagcagtcttacaattatcacaaaaaggatcacatagcttgcagtaaggctcatattcagaacagtaagaaacagtttactcattactactccttccatgcccctcaatcaatatctacagtcttacacttgctcaattttggctgccgataaaagcttttaaaagtaagtttatattctattaatgacaatactccttggtctatacaacatcgacctacactataagcttacaccgcatagaccaaattaccaatagatatttatatattaataatgtaactatatagaatttcactaaatacactccggaaaaatggcgcaaagtatcttcgtctctgccccgttcctatgaaacgatatatgagaatagtaaaatgatagtttataaattcgaccaataattctctggtgatgggtctactaaatccaaacgctctgccaaatcccttgcaaagcatctcttcaatcttg
>NC_017304.1:2642835
gttactggctttttcccaaaagtagttgttttcaatttgcggcgaaaataaagtatcatcttgttgcgcaaaattataagtttgaccggattcaccaaattcgtcggctttcgaatttgccattaatccaataccaactgctgtcgcaatggcaactgataaaataattacccaaaacctttttaaaacagtgagaaacagccttcccatctctgcgcctccttttactctctggtctatgcgttatagacttcataacattagtctatatcatatagactaatttgtcaattatgatttaatttcagatactttgcaatttgaagaattttttctcgtctgtcatttgaaagtcggttcatataattttttaaataccagcttgaatattcgattcaaaagaatgccttttaataattgccgcaagctcaacatctccgagagtattaagcagtaaagtaaattcttcttcatttaattgtgcgtcaagcaatatatca
>NC_017304.1:2706816
cgatagccgacgaaggctgattaataaggttaactgttgaaattgatagagttcatgattaatcccatattatcagtcactaaagaaatggggttgtacctatgcacatcgggtatgatgttcataatcatacaggcaaccacgacagcacctgttatgatcaggtatccataaccgcttcttgttaatgtggctgaaaataataacgccgccggtaaaaacaagcctacggattataaacaagtgtcaaattcgggtatattataatggttagcgccagaattagcttactctccatccagatattcttccaacgatatttttccgttataaacatcatccatagaatcggtgtccatagacattaaaaccattccgctaacgaacttgcccaacttttctatgcggcttgtgacctcctgagctataaaaaattccagtcccagcaagccacccatgctaaccaaatttgcatttcccatttccagaccggattttat
>NC_017304.1:2748259
aaatagtcccaagcatggcagtgtaaaaatctgtatactaataccctgaaattgaaaatcagagtttgagccaaaaacaaaagccaccgggacatccggcggcaaaataagaatgaataacccctaatcaaacacaatctcagcctttgccatcggaatggcactttccataactattttaagcgccagtgaagggtctatgacatccttcccctgaagcagtccatcctgtatcgccaatccaaataaaaccggccactcacgcggggaagcgcaatacttctcaatacgggggaggaacaacggccaaaaagccttgacaaaattgatcggaacgtctgccgtccggtgtccctctggaatccttggaatgccgtagttctcggtaccgaccgtggcagagacatatttgaaaatctcaaggatgtcaaaatcaatattcacacccatgtgctgcactatgccggcagccagggaccatacagaatattgattttcaa
>NC_017304.1:2754858
tcgatgtagaagctgtcagtgaacacgatctggcttccatgatggtaggccgcgatgttcaatttgtggtggacaagaagcccattgagccaggtgaagtcattattgacatacaggacctgcacgccagggattaccgcggcgtggaagtgcttaagggtttaagccttaaagtgcgccgtggtgaaatcgtgggtttagccggcgtagacggcaatggtcagaccgagctggtggagattttaaccggtttgcggaaaggcgaatccggaaaagtcataataggcggcaaagatttgttcaacgccgatgcacgtacactgtttgataatggcgtatccagcattccggccgaccggcaaaagcacgggctgatactggattattctgtagcttacaatctggttctgcaaaattatgaacaaccccctttctccaaacgcggtattttaaagaaagatgcgatttacaagcatgcggcagagcttgtcgaaaaattt
>NC_017304.1:2765846
gttttatttccttatgttttaatattactgctaaaaaaggtacaaataaatcctactatcaaacaaaaaggtgcaaaataaaaaagggaaatattgtatgttgtgatttttaaaaaaaagccgttatcttatatgtcagctcacatctaacactaccgggacagttgatatgtttcctctttcagtatgaaacaaatctattgacaagacaggtttataatgataaacttaagaggtcgatagttataaacctaagttaaagaaaggggaatgttatgaaatattatttaaacgacagtgaatatcggtttatgtgcattgtatgggatgtggagcccataaattcaatggaactcgtaaggatatgttatgataagcttgggtggaaaaaatccacaacatttactgtaatccgaaacctgtgcaaaaaaaagattctttccaatgagaatgcagtagttaaggcacttgtttcgcgtaacagtattcaaaagcaggaa
>NC_017304.1:2783642
tcatattaacaaacacatctttatttgaaataatatctttttcatccggaaaatcaaaggaaatataatgctccccattgtcaagacagttttttagcttttctaagttagctctcctttcttaattttgtataatctttacaactgtgcactctgttggaggatgtcaagggcgagcgtaagcgagttcatcttgacccttgacatcctttggacatatatccttttgctttccggtctgttatgacagaccggctgccttccggtgaggacggggtttggggcggagccccataattctatacaactgccagtagctggtcatatcctccaaagtaatactctgccggtgttttgtaatccaatgactggtgcggtctcctatggttatagtgctccacatattcctttgtgatttgtctaagttgttgtaccgtttcgcactcttcaagataaagtttctcccacttgtaggaacggaaaaatcgttctatcctttg
>NC_017304.1:2794540
atctgaagtcaggccattgagtttcttaatctccggaaatcttgttcctctaccgagttctttttccgctattctccataaggtatcgcctttttgcactgtataggttctattgcccttgttatcaggaatgctgtttacaattacaaggttttcttttgctacccaagtgtttatgcctgcgatttcttgaccgccggatttcttaacctttttgccaagcaatacacattctttgccgccttttatgaccggcttgcctttgtataaagtctgtgtgaccctgtggtaatagtcatttttgacccacgttggaacttccacactgccggggtagtaattctttacactgtccttaaactccaccatatctccaattccaatatcagtattggtatctgtactgttctccagcgctttttttactgctttacggaaagtgtccatattctccccatgcttggggaaccagtgcatcacatcagcatggttgctggcaa
>NC_017304.1:2817349
atcaatttccgcagcatcaaacccggtaagagaaacatcaaagccatcttcatttaaatccataagcagatcagtcaaaagcggaatatcaaactcgccgctgattttattcagtgcaacattgagcgccttttcccgctgttcatccaaatcaactacaacacagtcgatctccttataccccaaagctgtaagtactttataacgctgatgtccgccgacaatgttcccggtgcgtttattccatataaccggctctacatatccaaactcttcaatagaccgacgtaatttttcatattcagggtcaccaggctttaaatctttccgcgggttatatttcgaaggttttaatttttctgttggtattttcagtatatccataaatcttaaccctccagtttgatggctttttcaccggtgaattcctcccagcgcttaacagctaaatcacagtaaacaggggataactccattgcgtagcatttacgctcggtctg
>NC_017304.1:2838411
gccaagaacataataaacactgggcttttcaaggccgtcgaccttgctctttacaaactctattttttccttcatttccgtcacaacattctttgcctcttcccgggcgttcagcaaaagaccaatcttttcgatcatgttgtagacaccttcaaagtccttctcggcctgaaagatagccaccttgatattggcctcctcaagcttttgcagcatctctttcgtaaagatggaagatgctataaccacatccggctgaagttcaactatcttttctacattcggctggtctatatttcctattgactcgatgttcttcgcctcttccggataatcgcaaaaatccgtccgtcccaccagcttgtcctgcttgcccaacgcaaaaattatctccgttatgttgggggcaactgagactatcctttcaggttctttgtccaggttgacttccctgtcataggaatccttcaaagttacactgtatccgttattattatcac
>NC_017304.1:2840034
ctcttccggaagaatcagcgattcaatcgtaaattcaaccagttcaagcccaagagcttcaaatttgctctttgcatgcaccttaaccatttcggcaaactcaggcatgttgctctgcatctcaaagaaggactttttggattctgcaaccgtatctttaaggtacgtcataatatatgaccttaaagtcctggtcaaatcctgagttgccatggtaccccttgttcctgacacgtcttttaagaattttaccgggtctgacactctgaaggcatatgttccccttgctccgacctcaattgggccgaacataggatccaacatcggaaggggtgactgggtaccccaagtctgttcggtaaacagtctggtgtttataaaatacacttctgctttaaaaggtgaattaaatccgtacttccatgatttcagctttgtcagaatcggcaagttttcagtcgtaagttcgtatcttccaggttcaaaaacgtccgccaact
>NC_017304.1:2891124
ttcaatcctttctccgatccgtttaactacagtgtgatcggaagagcggtggacgaatttgtcgtaatgctatacaacgaattcggatggccgggaagcccgccgggacctgcggtcaccataggttggatggaacgcgtgctaagatacaccatgagcaaaatgccgagggataagattatggcagccgtgtccgtgtttggattcgactttaatctcaccacaggccgaaacacctatgtgacttaccagtcggcgatcaaccttgcccgaaggtacaacagtgaaattattttcaacgaggaaagacagacgcccatgtttacctacagagacgcacagggaaatcagcacgaagtatggttcgaagatgcccgaagcctcagatccaaaattcagctggcctgggaactcggcataaagggcgttgctttgtggagacttgggatggaagacccaaacatctggccaatgcttcgaaatgaagtggtggtaaggaa
>NC_017304.1:2898249
catatcgtccccgtccaaagcatatgcaactgcaaatgagccttcaataaacccggcacttatggatacaattgcattcaagccttcactaagaagttcgggacttgaccattcattatccttaagttcacagtagtagattgagttttcaccgtccacaccgaatacatcgtttttattgtttgtaaaccatactatgtaagcattaccatctgatacgattatttgcggcagcatatcaaccacatcattttctgtcaaccgaacggctgctccaaatgtgccggttacttcgtcaaatttgctgacggctatctcactcgaagccacaacttcttccaatgttacatcttctgcaaaggttttgttgctgttttgccatacaacataaaggtcgtttccgtccactgctagttgaggatagaaatctgccgtaccgtcatcatctactgccacaggttcactccatatgccgctgttcttatcatacacagaataaa
>NC_017304.1:2955672
tgataccctctcttaagagcatgaagcatcaattttcctgatgtataccaagcatctacaagtaaatacgtagtttctgtaacaggcgtaaattcatcaattagctgcattgccagctcttgcttattcttaaaaagcttcttggctttttgtccaaagaactgctttctaagatagagcttaaagttaagtggtaaggagtactcggagattttgtaatgggaagtaactacacagtgagaccacatggtcttaccatcactgtgagaatgatgatagtcgaggccttcgattttcttagtagaattgtcttttttactcaaagtgtcatctactatgaaaaaacctacagttccctcgggtacattctcacgaacagttttaagagaatgatttatcctcttgtaatctacgtattcgttactccatttatattctccaaggaaccttgagccactactccggttccggttacaggtaagccttgaatagacattaga
>NC_017304.1:2975676
ttggtcttatatctctcctgttctctttcttattttaattcattcaaatcaaacggcgtttcctggtatacataatagttaagccagtttgaaaaaaggagatttgcatgccctctccaattaacaaccggtggttttgtcgggtcatcatccgggaagtagttctttggcatttttatcttgagtccttttgccaaatctctttcatactcctctttcaaggtaaactggtcatactcggaatggccggtcacaaaaacctgtcttcctcccctggtcttcataatgtacactcctgcttcttccgagtcggaaagaatatcaatttcgcccaccttttcaatatcttcccttcttacctccgtgtgcctggaatgaggagcgtagaagcaatcgtcaaatcctcttaaaagcattgtatttggcttgcaaatacggtgtgggaagataccgaacattttctccttcaaaggatatttctttatgccgtaatgatggta
>NC_017304.1:3002059
attcgtgctcttaacataaaaggcggctgcaatattcagtatgcattaaaccccaacagttttgaatatgtggtgattgaagtaaatccaagggtaagccgttccagcgcccttgcttccaaagcaacgggatatcctattgcgcgtgttgcagccaaaattgcaatcggtcttaaccttgacgaaatcaagaactctgttactcacactacctatgcctgtttcgaaccttcaatcgactacgtggtcacaaaagtgccccgctggccttttgacaaattttcaaatgcggacaggtcattgggcacccagatgaaggcaaccggtgaagtaatggccataggcagaacttttgaagaatcactgctcaaagccatagactcgttggatattaaaatgaactatcagcttggtctcagcctttttgacaacaagtcggtggaagaacttcttgattttatcaagacaccgagcgatgaaagaattttcgccataagcaa
>NC_017304.1:3006739
ccatccagggttgcaagcatatgcagcttatagcccagatatatttcttttttggaaggacattttccataagttgctccgaaaccacggaatgttttatggaacttggctcttccaaatttgcacaccggtataggaatactatctactatccggtaaggttgccgggcataccctgtaaggtttgagagttcttttctgatttcctcaattactgcgtgcaggtttctgcgggttctattgaacctggtcctgtcacagaatttgggaaacaggtctctcatattcttcttacagaaacccaaccaagctttatcagagtcgatagtgagtaactctccaacaatgcatatggtaattatttcactatcgctcataaccgaattattgatgttacagcgatttgcaatgtgtggtggagttaccttctggtaaatgtcgtcaattatgatgtaggcgacagttacaaagtcttttaagttttcaatttctttgatata
>NC_017304.1:3025089
ttgcttcattccgggcactttcaagtgcaagtttttcacagtcttccccggtaatgtgcgaaatatctataatattcaactcaaccttagaatacgggctaattacttgaaacggttctccgtttatttcctgaaaagttgtacgtaacacttcatgtctgttaattattatttcgagagattttttcaatgcttctttattaagtgtcccaacaagtctgtaggctaacggaatgttatatgaagaattgttcgggtctaactggtttataaaccacaacccttgttgaaaataagacagcggaaaataattgatacatcctttttctctatgacacaaagttattttgtcttcttcattctgaatttctcttttgttattttgcttttttaataactgcataatcaattcccttttttctacaggtaattgattaatccgctcctttatattgctgttcaaattcatcacccattatttcagtttttttgctgaagtt
>NC_017304.1:3114307
gtttttaccttcgaattaattaattcataaagtgcgtcttttgtttcaccttccatctcgctaatggcattatttaaacttgaaataaactcatcagccaccgtttcgtattcacccgcaattctttgaatttcacttatcgcatcaagcatgccttggtttactatcctgcaaccggccattattcattcctccttttttatccttgttgtctgttttgctctccaagttgatcgtccaaaccgttttcaccgggtattgcttttaatattccatccataatatcattcaacgtagtcagcaaactgctcaatccttcttcaatagcaggtctgatggtattatcatagaaaaatttgaaaccttccgccgcattaccgctgaaacttgaggaaagcaacgtgttaattgtattatccaactgtgtcttaaggttgtctgtggtagctttgtaatcttcaatagcctgcatggcattttgcaacatttccggtgtcata
>NC_017304.1:3122406
caaataaaaccgcgtgtgttttatctatcttgggcatcgggagcacacatctactccaagcagtataatgctccccattgtcaagacagttttttagcttttctaagttagctctcctttcttaattttgtataatctttacaactgtgcactctgttggaggatgtcaagggcgagcgtaagcgagttcatcttgacccttgacatcctttggacatatatccttttgctttccggtctgttatgacagaccggctgccttccggtgaggacggggtttggggcggagccccataattctatacaactgccagtagctggtcatatcctccaaagtaatactctgccggtgttttgtaatccaatgactggtgcggtctcctatggttatagtgctccacatattcctttgtgatttgtctaagttgttgtaccgtttcgcactcttcaagataaagtttctcccacttgtaggaacggaaaaatcgttctatcctttg
>NC_017304.1:3128821
ccaaaggatagaacgatttttccgttcctacaagtgggagaaactttatcttgaagagtgcgaaacggtacaacaacttagacaaatcacaaaggaatatgtggagcactataaccataggagaccgcaccagtcattggattacaaaacaccggcagagtattactttggaggatatgaccagctactggcagttgtatagaattatggggctccgccccaaaccccgtcctcaccggaaggcagccggtctgtcataacagaccggaaagcaaaaggatatatgtccaaaggatgtcaagggtcaagatgaactcgcttacgctcgcccttgacatcctccaacagagtgcacagttgtaaagattatacaaaattaagaaaggagagctaacttagaaaagctaaaaaactgtcttgacaatggggagcattataccttatctaatgtgagcggtaatgtcatttttcctgtcagctgatttacccccttcttttac
>NC_017304.1:3130418
ccatccagggttgcaagcatatgcagcttatagcccagatatatttcttttttggaaggacattttccataagttgctccgaaaccacggaatgttttatggaacttggctcttccaaatttgcacaccggtataggaatactatctactatccggtaaggttgctgggcataccctgtaaggtttgagagttcttttctgatttcctcaattactgcgtgcaggtttctgcgggttctattgaacctggtcctgtcacagaatttgggaaacaggtctctcatattcttcttacagaaacccaaccaagctttctcagagtcgatagtgagtaactctccaacaatacatatggtaattatttcactatcgctcataaccgaattattgatgttacagcgatttgcaatgtgtggtggagttaccttctggtaaatgtcgtcaattatgatgtaggcgacagttacaaagtcttttaagttttcaatttctttgatata
>NC_017304.1:3179257
ccaaaggatagaacgatttttccgttcctacaagtgggagaaactttatcttgaagagtgcgaaacggtacaacaacttagacaaatcacaaaggaatatgtggagcactataaccataggagaccgcaccagtcattggattacaaaacaccggcagagtattactttggaggatatgaccagctactggcagttgtatagaattatggggctccgccccaaaccccgtcctcaccggaaggcagccggtctgtcataacagaccggaaagcaaaaggatatatgtccaaaggatgtcaagggtcaagatgaactcgcttacgctcgcccttgacatcctccaacagagtgcacagttgtaaagattatacaaaattaagaaaggagagctaacttagaaaagctaaaaaactgtcttgacaatggggagcattataattcgtcttcctcacaatctttcaattttctatttatctaccatataataaaaaccataaca
>NC_017304.1:3213603
ttttactatgaatttttaattttatgacggtaataatacagatataaaaaatttaataaaactctaatttgaaaaaaggagttgtaattatggacagaacacccttggacagactggctctggttttggttataattggagctttaaactggcttctggtgggactgtttgactacaaccttgtggcagatttgtttggtgcagcatcaattatttcaagaattatatactctatagtcggtatcgccggtctctacagcataagcttgctgttcagagaatccgaacgtgttgaaaacaaagcctgataaaaaggcaaattaaaaaaccaggtgccttgcttctttcataaggcacctggtttttccaatcaattaccttccggccggtcaaaaagcttttactgaaatccccatataatttcaaccgatattttaactaatgcttttaatttgcgcctcatctgaaacaagaacaattttaatactcaaatccacatc
>NC_017304.1:3235007
tgccctaattccggtataagtgattccaaactccggatgatcgggggttttccctgtgtcctcataagatgcggtataagctgtggctttcatagtcagcacctttttgtatctgaatttctctcctctggccgtcatatagaccggaacagtaccgtattccacaatcctggtttccggttctgaaacaacggtcgagcttacaagctgtttccccacttctttgccgtcctcatacgaaaccacatagaccttttctcttactccttcttttccttctttgattactctgtaatctcccttgtccatgctgccgttttccctttttatcacgttgtaagggataatttcgttttcactgacaagtttcttctttactctgacgactttgagcttcatgcctccaactatttcgtcatcaagtccggccccttcaacccggtccaaatgtccaagattgaccggttctccttccaacgcttcccggactgtcttcttgg
>NC_017304.1:3379719
tcatttatccccttttgcttcttccactttgaacctctttccatcccggcatatgtaaacctaatattttcatccctgcgcgttttacattcaaagtcatgtaaaggaaaccataactcatttacggtgatatttctattctatatctatagaaaaatatctcagcagaatccaaaaatcaaagtagtaaattccgctgcggtaaacaaagatactataatataccatcacgaatacttctaattacttctatcgggtctatcttgttccaatcattgccacttatatatttgtaatagatataagccatatcaacctgttcttcatatgtgttatactcctccatcaatctgaaatttcctttcgttaattgttcgaaataatgcttaaagctttcgttaattaattcatacatatgagaattatcctctgcaccacttagataagttgcaatatagctttggaataattgcttgtcaaaaattattgtcttatctttc
>NC_017304.1:3381683
ttatatcaaagaaattgaaaacttaaaagactttgtaactgtcgcctacatcataatagacgacatttaccagaaggtaactccaccacacattgcaaatcgctgtaacatcaataattcggttatgagcgatagtgaaataattaccatatgcattgttggagagttactcactatcgactctgataaagcttggttgggtttctgtaagaagaatatgagagacctgtttcccaaattctgtgacaggaccaggttcaatagaacccgcagaaacctgcacgcagtaattgaggaaatcagaaaagaactctcaaaccttacagggtatgcccggcaaccttaccggatagtagatagtattcctataccggtgtgcaaatttggaagagccaagttccataaaacattccgtggtttcggagcaacttatggaaaatgtccttccaaaaaagaaatatatctgggctataagctgcatatgcttgcaaccctggatg
>NC_017304.1:3399085
ccttttcaatgtttttatcatttaatgccatttgagcttgcatcaaaaactttacaaggccgttgtacaacattaatgtcaattcttcaggagaggcggtatacaccgaattctccttgtactggtcatatgcattttttaatgccattaagatccctccaaaggtttataagttatagctctgaatttgctttcattcaaacggctccgctttaataataatttgaaaattgctgcgtcaaccacattgactggctgttcattgcatcgagcattttttccattgccgcgaacttgctgtaataatattcttcttttttatagatttttacaagcatttcgtcaatcaaggtctcttttgccttaatttcattcactattaagttgtcatattccgtcaaatctcctgcaattcccgctttttcaagcaagatacctttctttccgttggcatttcttgttatccttatgttgtcctggagtatgtcataaatcctttg
>NC_017304.1:3411323
cactttatccaaaagcacaggatcaatcagcggacagtccgaagtaatacgaacaactgtatcaaggttgttttcttttgccgcataataataccttgacaacacatcttcttcactgccgcaaaaccattttaccccgttttttttcgcctgttccactattaccttgtctttctccgatgtagtggttgcaataattatatcatccaaaagctttgactgcttcagcctgtctatcacatggtctattaccggcttgccgcataaattcatcataaccttgccgggcagtcgtgttgagcccattcttgtttgtacaacagcccctgttttcatatgctcctcctgtttttttgacaagttgcggttattttctcttcctgagtaaaaacatcacatccacattatcattatacagatatttaaatttttcctccttcaccagttccaattcgggaaatctgtcaagataaagctttgggaaatttgttttccaaaga
>NC_017304.1:3440336
atttgagctgtttaaaactatatgggcctccttgtttctgttctttgccaccctgtatattcccagagccgctcccagacagtcaatgtcacagttctcatgccccattatcattacgtccgaggcctggtcaataagctccctcaatgcgtaggcaataacccttgctttaactttcgttcttttctccagctccctggtctttcctccgaagaaagatatattttccccgttttttacaaccacctggtcgccgcctcttcccaacgcaatgtccaaagatgcgcgggcaaaacggaacttctccagcagcgaatccgttcctacacctattccaatactcagcgtaacgggaatcttgttccccacatttatttccttgacggaatccaggatgtcaaactttttctcttcaaaatccttaagatacttatagtcgaaaatgagtatatatttatccctttcaaattttttaagtataccgttggtatatcccatcc
>NC_017304.1:3473147
ccaactctacaacgttgttttcgagaagttgtagctgctcttccacttcgccgataaaagcccctatcagctccggactttcaaatatgctggccatgctgcaccccttccttattcgtgaagtactttgtcaattttcagaatgcttatcactccttcgtcagtgatacctacaccttcaaagtaactgccgtcaatccctgccaccatctccggaggtggttgaatgtctgaaaaccttataacctggttcactttatcaaccacaattccaatcatctcatctctgcttttcaccacaacaatgcgggtttttttggtatgagtgtaattgccaagaccgaatcttttatgaagattggccacaggaatgattttgccccgcaggttgataaccccttccaggaaaggtttgctgttatgtattggagtgatactttgcatttttataatttcatatacatcactgatctttaacgcatatttctcacctgccaatt
>NC_017304.1:3492316
gcttgttccaatataaaacaaccactgccattatggctccaagctgtatgacaaccctgaacatttccataaattcatcggacaagttcatatttataaactcttccaccagaatcatatgcccggtactgcttatgggcagccattccgtaattccctcgacaatgcctaaaaatatggccttaattaattccaacaccgccacatctcccttgcaaatgtatttttaaatcaatttcgtaccacatgtctgttttataagtatatcatataaaccaagtttatgactataattccgcatacagttctacaaatacagaccctaaaaccatatcatgaacatgctctcatcttctcaacctcttggtttcttgccttaacatacttccattttcccgaagcatacctaaaatacacaatagcagcccttgtatattggtccagcacgagagcaacccatgctcctataagcccccagcggaaaacacttacaaaaatat
>NC_017304.1:3543348
ctagacggcattcagagtttgagagggttcggtaacccggtaaggcccctagcccaatcagtgctttacctccgtcagactttacttgaggctagccctaaagctatttcggggagaaccagctatatccgagttcgattggaatttctccgctatccacagctcatcccaaaccttttcaacggttacgggttcggtcctccacgagactttactctcgcttcaacctgtccatggataggtcacccggtttcgggtctattgcatgcgacttgtcgccctattaagactcggtttcccttcggctccgtaccttatgagtacttaacctcgccgcatacaataactcgccggaccgttctacaaaaagtacgctgtcgagctttaacgctctccaactgcttgtaaacatagggtttcaggttctctttcactcccctcccggggttcttttcacctttccctcacggtacttctccactatcggtcaccagttagta
>NC_017304.1:3551464
tttttcgtaccgtcggtaagccttacgtcgataagctcgtcattttccctcaaggaaaccgctgtaaggccgccttttctgatgttgtcaaactccatcaaatccgttttcttgactatgccgtgtttggttgccatgaacaaatacaggccttctttgtattcagatataggaatcaccgtagtgattttttcattctggtcaagctgcagaagatttactattgccgttccttttgcctgtcttccggcttcgggtatttcataggtctttagcctgtaaaccttgcccttgtttgtaaagaacagtatgtaatcatgggtcgaagttataaacagttgctcaacaaagtcttcttcccgggtgctaagtccaattacaccttttccgcctcttttttggctcttgtaagtgctggtcggaagtctttttatatatccaaaatgggtaagggttacaacattttcttcaacttctataaggtcttcaatttctatttc
>NC_017304.1:23334
tgttgctgtggaatcagagcacagtgcaatgtctgcatgtataggtgctcaggctgcaggtgcaagagcaatgactgccacatccgcaaacggtttggcatatatgtgggaggctttgtatatagcggcaagtatgagacttccgattgtattggcggctgtaaacagagcactttcaggtcctatcaatatccacaacgaccacagcgatacaatgggagctagggattcgggatggatccagttatacagtgaaaacaaccaggaggcttatgacaacatgcttatggctcacaggataggtgagcatcctgatgtaatgcttcctgtcatggtctgccaggacggatttattacttctcacgcaatagaaaatattgaactggtggaagatgagaaagttaaggcttttgtaggagaatacaaaccgactcattatcttctcgacagggaaaatccgatttctgtgggtcctttggatttgcagatgcattatttcg
>NC_017304.1:26792
cgtctcaaaatttttgtcaaaggtctgagaggcggctttcaaaatggtttcattatatttttctctctccttgcgaaggctttcctcggtattgggcacataccagaaatcaggtgttacctgggcatatttcgaaagaatgtttattgtacccggaaaaggttcaatgtcgccgtctatatagctttttatctgggaaggcttgatttgatatcctgtcttttggtatatgtcgtccgagaattcttcggcggtcatgttacccataataagcaaaatattttttacaaaaatatcatggtcaaattttttttgaatttggacatcttcacttaaatatcccgctgctttcatgagctcttcataagggtagtcatatgcctttgaaatcattttcaaagtttcaggctttggattggaatcctttcctgtgcgggggtccacacccttttcaaggatacttaagtatgagtaactaattcccatctttttagcggcct
>NC_017304.1:39691
ggaacgggccaagaactatcttctcaaaaatattgtggagccgataaagaaaggtgacttaagacgggttccgatgggaatacttttatgtgggccgtccggtaccgggaaaactttgcttgtaaatgctctggcaaagtcaagcggatttaactgtgtgaagattgacatgtccagaatactgggacaatacgtgggagaaagcgagaagaatttcaagaaatgccttttgggcgcccagtcgcagaacccggtaatcgtatttgttgatgagatagacacggccttcagaagaggtgaaagcggcgacaacggagtcagcagaaatattttcagtgaatttttgcagtttaccagtaatacaaataataggggcaaggttatttttatcgctgcgacaaacaggcccgaccttttggaccctgctttgaaaagagccggaagatttgacaagaagatacccatacttcttccggaggaggatgaaagggcggaaatat
>NC_017304.1:51733
cctactttgatttatgacggtcctttttcggaccacatgactatgaccgagcctaaaggacttacgggaaatgagatgaatccggaagaagcaaaacagagggttgtggatttcttcggcaaagataaagtgagtgcggtggaggatatcggaagaaacgacgcgacaactataaagacctatagctacagggttaagtttaacaatgtacctgaggaacagaccgcaaccgtggatgtgactcaaaagggtggtcatgttttatggatgctttacaacagacccattggagcggaagaaaacataaacattgaccaggcaaaggaattgggaaagaagtttttagaagagcatggatataaaaacatggttgacacctattatctgaaagaggacaatacggcgattatcaattatgcttacaaacaaggggatgttgttgtatatcccgaccttataaaagtaaaaatcgcactggataacggtgaagtaataggctt
>NC_017304.1:71288
ttgtcagaatatctctcaggtaagctgatgaaaagaagcaacacaatttcagatttgagtgcggtggttacaggacttattttggcattaaaccttcctcccacagtacctctgtggatggttgtggtaggagcggttgtggcaatagttgtcataaaacagctgtttggaggaatgggacaaaatttcatcaatccggcattgggagcaagagtgtttttatttatatcctatgcaaatcgcatgaccaattgggtaataccgggtactgacgcagtgtcttcggcaactccccttgggttgcttaaggccgaagatgccgcacaagttgtccttccatcctacaaggaccttttctttggcaacattggaggatgtataggtgaagtttctgcagccgcccttttgataggtggaatataccttgtggcaagaaaggttataggcccggaaatacctttgacatacatcggaaccttgggattgtttacatggatatt
>NC_017304.1:97969
gatgtgctgaaggttgatgcttttaaccatagggttgaagtgacatatggaatattgcaggaagaatgttctgagattttgaaaaattttttcaaggaacttagaaaaagaaagtcaaatcggaagatatgatttttaagttgatttgatgaagttttttggggattattgaaatttgaaggaataggattttaatattaaaatataagtataaaatattatatttattaaaatacggagacgtatcgaagtggtcataacgagcctgactcgaaatcaggttgtcgcgcaagcggcacgtgagttcgaatctcaccgtctccgccacgaacctgtttgcgggaaatatccgcagacaggttctttattttatgttaaagattgaagaaacagtctggcagtatgtaaaagttccggaaggacaggaaattggacaggtggaaatcttgtttgaacggattgacaaaaaagttgtacaggaagaagagtcacacctcctt
>NC_017304.1:107263
tggcggagcttcagtcggaggcaaacaaaaagtttaaacttccggtggacaagactttggaaattgcccaatggttgtatgaaaaaaagctgattacctaccccagaaccgacagcagggtaatttcaaccgatgttctcgaagaagtgcccaaggtcttaaacgggatttacaaaaatccggagtacagggattatgtgctgaaaataaaggaaatgggagaccttaaggtcacaaaatctacaaaaaggtatgttgacaacagcaaggttacggaccactatgcgataatcccgacgtatgtaaacgctgaaacggtacgcatggatgagaatacgaaaaatgtgtacaaccttattgtgaaaagatttctggcaattttctttcccccggcggtatacaatacggtccgggtggagacggtggtaaacaacgaaatttttgtttccaatgccaaaacccttaaagaagcaggctggaaagaagtttacgaggtcagt
>NC_017304.1:111387
atacgggcggacaaaataccatacagagtgttgcggaaaatgcgtcaaaagctgtggtaggcatttccgtactcaaagttgacagcagctcaatattcaatcccaatgctgtcgaacggtggggtgtgggttcgggagtaatagtaaccccaaatggttatattcttaccaatcaccatgtggctggaggaaaaagcaaaaggattgttgtttcgctggtcgacgggaaaaacctggacggagtgactgtctggtcagattcggtattggatttggcggtggtaaagatagaagcggaaggacttcctacaataccgctgggtgatgccacaaaacttaaagtaggagagcctgccattgccatcggcaatcctcttggacttcaattccagagaacggtcacatcgggtattatcagtgcgcttaacagaactatagaggttgacaccgaacagggcacaaattacatggaaggccttattcaaaccgatgccagcata
>NC_017304.1:124388
gcagccgtgaaagcaaacttgctgtgaggcaagcgcagatagtgatagattctataaaaaaatacaaccccgatatcgagatcgagcttgtgacaatgaaaacaacaggggataaaattcttgacaaaaccattgacaagattggcgggaaaggtctgtttgtaaaggaacttgatcgtgccttgctggacggaaaggtggatatcaccgttcacagctttaaggacatgcccatggatatagatgaccgtctacccattgttgcggtttcaaaaagggaagaccccagggatgtgcttgtattgcccaaagggaaaaatgaaattgattttaacggtcccatcggctgttcaagttcaagaagaaaaattcagatagagaaaatctatcccggctgcacagtcgagccgataaggggaaatgttttaacccgccttgaaaagctggacaagggagaatattcagccatagccctggcatatgccggccttaagagactg
>NC_017304.1:128805
ggcgcttatggaggaaggagagaaatcatggaatgtgtggcgccggtgggagatgtatatcaggcagggacattgtcgggaaatcccattgccatgtcggcgggaattgccacattgagggagctttatgagaatcccggaatttttgaaaatatcaacaggcttggtcaaagattaagcgaagggcttgggaaaatcaccaaatataccgtaaaggccgtcggctctttggtctgcgtgtttatgaccgaggaggaagtaaatgactatgacagtgcggtaaaaagcgataccggactgtttggaagatattttaatcatcttttgaacaacggcatatatattgctccatctcagtttgaggcgatgtttgtttccaacgcccatacagacaaagatattgatgaaacattggagaaggtaagtttgttttttgcccgcaagtcacccccggcataagtagacgtgtaaacaccgtgcagagctttagcggtgttgca
>NC_017304.1:135335
cactgtattttgaccgtggagacggaaagcgttacagatcccttggatgctatccatgtacttttcctgtggaatcgacggcaaagaatgtaagggaaattattgaagagttaaaaagcggcaagtttgcaaacatagcggaaagagccggacgggcacaggaccaggatgacgggggcggtcttgagaccttgagaagaggagggtacatgtgatatggaagcaagagaacaaatgaatattgtaatcgtcggtcatgtggatcatggaaaaagcaccgtcataggtagactgcttgcggataccggctctcttccggagggaaagcttgagtctgtcaaagagttttgcagaaagaatgccagaccttttgagtacgcgtttttgctggacgcattaaaggatgaacaggcgcagggcattaccatagatactgcaagatgttttttcaagacaaacaaaagggactacattattatcgacgcaccggggcatgttga
>NC_017304.1:143319
gcatttaagcatatgacctgcaaaaaaaataaaaccgtagttaggcagccgaccgcaatataatttttacgtgtgcgttccattccggcgaaactgaccgctgtcgccgtaccaaacaagatttctatcatttaattattactcctccatttgataattcaggtacttatgcttaatctcctttgcttttccctgggcaataggaacagaagtaagggtttgcagggtcacctgatgatttcctattgtgtttatatactgcatgttcacaagataagagcggtgggttttaataaaacacccttatttcaggagattattacagacggttgaaaaaggctccgtgcattccacaacttttccggatatcaagtgatacaacacacttcttccaatgacctctgcataaactatatttgaaactaatattttttagatgccgtcgcagctctttacaataattgtattttcctttttttgtgcttctatctgttccaaaa
>NC_017304.1:156545
tatcagcgccgttaaatctcaacttatttttaatttctaaaataggaattccacactttgtgtctattcccaatacgttgttttcaccgttggaattttcatatgaagccatatttattaatggggtttcaaaattgagtaagtcttcccaggaatcaatcccatagtatttgtctttgaaattttttctgccatttcttaaagattgtttggttgtttcaggatccttatcttccatgttaaaaacagcatggtcatgatgaataaaggtatctccgcataaaacgagtttatatccggctcgggttaccctaaaagcaaaatcgtcatcggaaaattcgtgaaaaaatcccgggtcatatttaccgatttggtccaatgcatcttttctgtaacatgcaagtacacctacaatcctttttctttccatccactttctaggatcagacttgttgaattgcgatgctacaatttccatttcttccagactgctaaactta
>NC_017304.1:172719
ctattttcccatgtttgccgcactcgtcatttttgcccttttggcggaagaaagaaacgaagaggccgtagaattcatgattgacaattattccgacataagcgaggacaattaccagtgcgcctatgtgctgatacttctgtttcagacgattcttctttgcgataattatgagtatatgaatattctatatgcggacttgcagaaagaaaaacttttatatcagagaaatttcaaggatatttatgatgcggtcattaggtcatgtgaatttattgaagaagtgtatctgaaaataaataagccgctcaagaatgactgttttgattatctcaggtcttttgtaaaggaaacggtattcgaaaaatggggtatgatccaggatgtccgtaacatcaaaaatcattatgcgcaatcacaggacaaggttaaagccgacatgttccgaagactgtacaatgtaatgagggcgctttccgagccggagggaatttacattg
>NC_017304.1:176233
ttccttttaaatgaatcgaggacttgctgctatggctcatttttcttatgtaaaacggtcccaaatttgaaagccggagaatataatatacaaagcccattggttggaggtggtaaagtgaattatgttgtgtcggtacgcaacctgggcatgaaataccattctctcaacggagaaatcgatgcccttcagaatatcaacttttcggtctcggagggtgagttcataagcatagtgggaccaagcggctgcggtaaatcgacactgttgtcgcttattgcaggactcatggccccaaccacgggagagatattggtggacggcaaacctgtttcggagacttccgacaaggtgggatatatgctgcaaaaagaccatctttttgaatggaggactatttaccagaacgtgattttggggccggaaataaggagaacactgaaccaggaaacaaaggaatatgctttgaaacttttggctacatatggactgtatgaatt
>NC_017304.1:191214
ttacggctttaatatatatttccggcttttttaacataacctttatacacatgtctttgactttttttgccagttcatcgtaaccgagcccggttttttccataagctcatccgttattccccatattgtgtcgatgtggggatttccgtcttggatgtttttatccctttctcttatatatacctctttgattacattgtatgggtagtcgtcaggagcaagttcaatgtagtcgccggccatttccatgaaagcgaacccgcggcccgtggctatgctgaatgtgtcattgtacttccaatttacaaatgaccatccgattatagacacaaacaagggtaccagacttacaaaagaatataataatatttttggaaatttatattttcctcttgcaagaataaacatgaaaaatacggtatacaacaacggcagtacaaagtaaataggccttgttagcgcggcaaaacatgaaataattataatacccaccattttt
>NC_017304.1:192623
tcatttattcttgttctttcattgctgctggcttttattattccggctgaaggggggttggcagcagaaggcaatttacttttcaacccgggctttgaactgggaagcaccgaaggatggtatccttacggagagtgtaccattgaggcggtcggtacggaagcgcacagcggaaattatagcgtttttgttacggacaggactcaggattggaacggtgtggcccaggacatgcttgacaagctgaccgtaggcatgacctatcaggtttcggcatgggtcaaagttgcagggacaggaagtcatcaagtcaaaatatccatgaagaaggtcgaaaccggcaaggagccggtgtatgacaacattgcgtcaattaccgttgagggatccgaatggtacagactgtcgggtccgtacagttataccggcacgaatgttacaaaccttgaactttacatagagggaccccagccgggtgtcagctactatgtggatgatgt
>NC_017304.1:200723
tgctttgattgtcaaggacaaaaggattcttgcaaccggctacaacggtgcgccgatggggtgcaaacactgcagcgagatcggctgtctcagggagaaactcaatgtgccttccggacagaggcatgagctttgcagggcaattcacgcggagcaaaatgccattgtccaggctgcatactccggcacaagcgtaaacggcggcacgctgtatgtgacaacccagccctgtatattgtgcgccaaaatggctataaatgcggggataaaaaagattgtgttcaaaggcgactacccggatgaactgtccatggaaatgctcaaagaagccggcatcagagttgtaaagtttgtgcccgactctaaaatccagtgctgagtttgaaaatcggacataacaaaagacaaattctatacacaaaagattaaaggtattaacaaaaaaaagaaggtgttgattgtgctttatgaatatataatattctttgcactggcattta
>NC_017304.1:211057
ccggggaaaatgaaaaagtggatgttatcgccttaggcagtgataacaatcctttgattgtgttgtttaagacagcacaaaacgaaagtgtggcggcaagagccgtgttttatcttgactggcttgtaaacaacaaaaatttgtttaacaagctcgtccaaaaaactttcccaggtatgaatgttgacggcatagactggcaaaaggcaggtgtctgctgtgtgggaagtgacttttccaagtatgaccgctacatgctgtcgcatgtcgggcgcaatattgaattgattcgatgtaagaaatatgacagggatcttatggttattgaaacagtttacaaaccaacaggcataagttttggaaagcctgtgtctttatctttgacagccacttcaaatgctgaacaaaacaacaaaacaaaaaaatatataaaggtaagtcagactccaagaattggttattgccagatagaagacggaaaacattatgtggtgttcccc
>NC_017304.1:213697
acctgctttttacaatgatgccggggaaacaaaatacgccgttaccgtgggaaaaccttcggacatgaacggaagtattctctcgggaagtcatccctacacttatacttcaataaggttccaattgtcccgcgattcttcaaacaatatttacgtaaagatatacaagataaacaagggaagccttaacatgcccaggatgttctatgaaattcagtccagtgatgacccgacaataccgggggactggacggtcaggaaaacactggacgacagctttttcccgcaaggagccgacaacgctctgactgttatatcaggtgtgggtttgaacaatataatttattacaaaatagtggtaaaatcggatgcgcccactgacaggcttgagtccgacaaacttccttattcccttggagaggacacaagcaaatgggccattcccagcggaataacaatagttgacagggagctggtgaccagaaaagttactgatgcca
>NC_017304.1:219086
agcaactatgtaataagcggagatacggttataggttataaatatgttgtttcaaatttgactcccaattccacttattattttaaaatagtggccaaaaaacagtttattgaatatgttgacgacatacttcagaacgtggaatatgtgtccgaccctgctgtaaaagtgattatcactccggcaggagagccgataaaccagcccaatgtgccggcaaagccgccgcttaaagtaaaaaaggatttaaacggtcagtacatggttaccgaaagcacagtgaccatacagcttaaaaacctgtggtatgagatatttaattttgaggaaaacaaatgggaatacatacggactgagaaacttcattatgatgatgtgccgccctttgacccgttgacatccgttgttgatgatgtttattacagaaaagtgacctatgattccggtgtaagaataaatgtcggatgcgttgaatatagtgaaggcatgtcatatgaaga
>NC_017304.1:221656
atatttatactgcttggtttctttttgagtttgcaaaatgtcaatgctcacggagttgtgtatgagacgcggcaaatagatcaaaacaaaataagaattacattaaagtggtccgatgaagaaaaaaatgaagacaaaggtaaaggtattgccattacccactattacctggtaaacggcaaaacgctgcacataggatatgagacggttgacggggaatcccggtcatatcttgactatgatttgaccggtgcgattccgccgataaggataattctctcaaacattgataagcctgactgggtgccatttaacgatataaaaggcattgagaccgaggaatatattactcatcttcatgacgcgggaattgtgaacggaatgccggacggttccttcagacccgacagcaatattaccagggcagagttcatggttcttctggtaaaggctttaaagcttcagggaccggcggaaaatatcgccgggtttaccgatat
>NC_017304.1:232091
cttttatgagcccatttcatcggaagaaaaatttgaagtgggggactggatcggaatcgatattgatccggattttgggccgggatttcaggcgtatgaatgcggaagctggcttgtaagggatggacaggtggtggctgttgacagggacgactgggtcggacttttgaccaaccgggacccgaggacggccataggagtaaagcatgacggcaaggtagtgcttgttaccgtggacgggcggcagccgggatacagtgtgggactatcgtcgagggagcttgcaggctatttgctgactttggggattaaagacgctgccatgctggacggcggagcctcaacccagatgattgtacaaaacaagacggtaaacaggcttcctgccagggaaagaatgctgggcggaggaatcgtggttgttgtggatgaggatttataacacatcgtccccttttgtttttattattttacccttttgtattgaaaatatggtattg
>NC_017304.1:257026
tcggtggcatcttctatgactttcagattgtatttttggcaaagctccataatgctttccatgtcagccatattgccaaatacgtgtactaccagtaccgcctttatatgttttttgctggccttgtttataagctttccatccttgaaaatacattccttttcgaaaaaatctttaagtttggcaacatccagagtaagggagtcgtcacagtccataaataccggttcggcaccggcatattttaccggatttaccgcagcaataaatgtaagggtgggaacgatgacttcacagtcttttgagataccgcaaaccataagggctgtgtgaagtcccgacgttccgttttgacaggaaactgcacctttacaactcacatactctgaaagctttgattcaaattcagccacatagggcccggcagtggaaatccaaccggttttaaccgcatttgttacatattcaatttctttttctcccaggttgggaattgacaa
>NC_017304.1:261919
tgaatcaatttcatctttcgaaccttcgaatatcggattaacacggactaaaagctttgattttttcagcacggatttgatctttttcacgtcactgatttcatgttttgaaataacggtgtcaagatgaccctgtctttcctctttaccgttaatctccaggtcaacaaatatccagtcaactcctgcattttctgctattttggcaatttcagcgtcgttggtgatatacataagcttaagcggcatcctggtcaccctttccgaaaaaaaggcttaaaaagttatttgcaaagaaatctttcaggagttgttttttgagtttgtcaactggtaagattgtttcttaagactttagcaaaggaactgacttgtcttggatgtgtattggtttaacgatgtgagcttttgtattttatgctttttatttatgttatcataatatgcggcatccaaaatttcggttacaaatttttcttataggtgggaactaattcttt
>NC_017304.1:294015
tctatactgtttaaagtttatattgtatactatcgtaaagtatgccgggcagaatcttttccacaaaaaaccataaacttttattaaaattatacttgacattttatcagtctattgctacaatagtaaagcgtgctggacttgttgcggtttgcgtcagcacgccggtaaatgttatatatggcggcgtagctcagttggcaagagcatacggttcatacccgtagtgtcgttggttcgaatccgaccgccgctaccataatgtggcccattggtcaagcggttaagacaccgccctttcacggcggtaacaggggttcgagtcccctatgggtcaccacttttacgggcgcttagctcagctgggagagcatctgccttacaagcagggggtcataggttcgagccctatagtgcccaccagaacggttgtacgttatcgtacagccgtttttgcctttttatgcatcaaaacggcgggaattcattacagaaataaa
>NC_017304.1:313495
agaggagggttggaaccgccagggaattttccgaaaagtggggagtcacaactgtgttgaaaggagccaaaactgttgtggcatctcctgacggaagggtatttataaatcccacgggcaattccggaatgtcaaccggaggcacgggggatgtccttacggggataatagcaagttttatcggacaggggttggatccggttgatgcagcggtggccggtgtgtatttgcatggactttgcggtgaccgtgttgcaaatgtaaaaggggagcatggtcttgttgcaggagatttggcggaggaaattccttatgcaattaagtcacttatatagaaattaaatcatatatttatatatataagaacatatacagacaaccaaagagggaatgaatgggaatggactataaatttaacagggcatgggccgaggttaatctggacaacattgcccataatgtaaaggaaatcaggcgaattgttgacaagaaagttgaga
>NC_017304.1:323854
ggagatgttgaaaattaccgatgtcagaaaaaggcttataagaaacctttcaaagggttacaagcagagggtgggatttgcccaggctttgataggaaatcccgaagttcttattttggacgagcctacggtcggtcttgatcccaaccagatacttgaggtaaggaacgttataaaagaattgagaaaagatcacacaattattttcagtactcatataatgcaggaagtaagcgcagtatgtgaacgcattgtcataataaacaagggtagaattgtggcggtggacacaccggaaaatctggcaagagctatttccaagagtttgaggttaacgtttaagattgcaggagaaaagtcttctgtcatagcagcccttcaggctgttgacggtgtcagaaatgttgaagtgcaggataaagttgaagatgatgtatatgtatatatagttgatgcggacaagggagtggatgtaagaaagcctatattctttgcgatgg
>NC_017304.1:327133
aattttcggacggtacggttgcggaaatagaagtgggtgatcaaacacctacaggaagcggatactatataagagaaaaagggaaaaacaaagtatatacaattgcctattacgcaggaaacatactcaaggcaaacgaaaacagcatccggaacaggtttgttcttgatgtcacatcacaggatgtaacggagctggctgtaacaaagaagggaaaacggtcctttaaacttgtaaagtcggatgacaagggatggcatatgacagagcccatagaggcaaacgccaacatggtcaggctgaatacggccctggaggcgcttgtgagggcggaagttatagattatattgagaaggatgttaaagacctttcaaaatacgggcttgacaatccgtcctatgttgttgaagcggctgccggaagtaaaagagtgactttgcttatcggcgatgttaaagaaaacaatgctgagtcttacggaatgtttgaaggaaccaat
>NC_017304.1:332721
caaaactgtaagggaaaacattgaaaacgcaaaagtcagggactatgaggttataagaagcattgacaatccttacagtccgacgggcggtatagcggtgctgaggggtaatcttgctccggacggtgcggttgtaaagcgctcggctgttgcccctgaaatgttggttcacaagggaccggcaagggtgtttgactcggaggatgctgccatagaagcaatttacaacggtaaaataaacaaaggtgacgtggtcataatacgctatgaaggtcccaaaggaggtcccggcatgagggaaatgctgtccccgacttccgcaattgcaggtatgggacttgacaaggacgttgccttgattactgacggacgtttttccggtgctacgagaggagcttcaataggtcatgtgtctccggaggctatggcgggcggacctatagcaattgtcagagacggggatattatcagcatagacatacctaacggaaagcttgatg
>NC_017304.1:344463
ttgtaatgaaaaagcttgttaacgacggccttgctcataatataaagagtgcaaaaagaatggttgaaagagtaagaaatgaggtatgggatgtacttgaggaagttatcaaggagcatccggtactattgaaccgtgcaccgaccttgcacagattgggaattcaggcgtttgaacccgtgcttgtggaaggtagggcgttaaagcttcatccgttggtatgtacggcatacaatgccgactttgacggagaccagatggccattcacgttcccctttccgctgaagcacaggcggaagcaagatttttaatgctttcagccaacaacctgctgaaaccacaggatggaaaaccggttgcggttcccacccaggatatggttttgggtagttactatcttacgattttaaaagaaggtgcaaagggtgaaggaagagtattcacctcaatggacgaagccgtaatggcctatgacaatggagaaatagagcttcattca
>NC_017304.1:350681
ataatgtcaaaagctaaatttgaaagaacaaaaccccacgttaatatcggaacgattggtcacgttgaccatggtaagacatcattgactgcggctataacaaaagttttaggtttccagggtaaggcaaactatacttcttatgaaaacatcgacaaagctccggaagaaagagaaagaggtattacaatatcaacttcacacgttgagtatgaaactgataacagacactatgctcacgttgactgccctggtcatgccgactacgttaagaacatgatcacaggtgctgctcagatggacggtgctatacttgttgtatcagcagcagacggtccgatgccacagacaagagaacacattttgttggctcgtcaggttggtgtgccatacatagttgttttcttgaacaagtgtgatatggtagatgacgaggaacttctcgaattggttgaaatggaaatcagagaactcctgaatacttacgaattccccggaga
>NC_017304.1:357423
atcatatatatcagtgccttggcccctgccagggaaatgtgagcaaggaagaatacaggtttatgatgcaggatgtgtgcaacttcctggggggaagacaggaggatataattaagaagcttgagaaggatatgaaagaggcggcggacaatctggagtttgagagggccgcaagaataagggacaaaatcaacagcttgaagcatattgcggagaaacaaaaaattatatccactgcgatggaagaccaggatgtcatagcttttgcaaagagtgaaaccgactcatgcatacaggtgtttttcatcaggggaggcaagctgattgggcgtgaacactttattttggaaggaacgtccgatgtcagcgacagcgaattgatgactgcatttgtaaagcagttttacagcagtgccgcttatgtacccggtcagataattctgcaagaggacattgatgaaatggaaattattgagaaatggctgagtggaaaaagaggg
>NC_017304.1:387818
ctcctataaaggatgaatactttgaatttaccaataaaataaaacttcctgaaattgcaaaccagaaagcatatgaagagaatttccgattgctgcttaatgcgattatacaagaaaaaccaataaggtacaacaacatagataaaaaaggcaatgtgtacaacgacaggctggcattgcctgtcagcattgagtactccatgagagacgggagatttcgtgtgtccatgtacctgttggatgaaaaccggcctgtcatggccaatgtatttactttgtcggatataaggattgtagatgaggatgttggttttgacagggaaacggcaaaaaggctcttgcttgaacagaaatattcggaggaaccgataattttggaggtaacggatgaaaaagcagcgatggaaagatgctttatgtgcttttcgggaatggagcgaaccgcacgaagtttaggaaataataagtatgagattaaacttaattattatctttttgaa
>NC_017304.1:406747
cgaggaagtcaatgcaaaaattatcgctctctctactttgatgaccactaccatggatggaatggctgaagtgattaatattttaaaccggcaaaaaataagggaccggtataaagtaatggtgggcggagggcccatttcgcaaaggtttgcagacaaaatcggagctgacggatactcggccaatgccgcagaggctgtgagactggcaagaaggctggttggaggtgctgactgtgcttcgtgaccagatgactcccaaagaaaggatggaagcatacaataaaggacagccgatagataggcttccttgtgtcccgattgtgggaaacactgcggcaagggtaataaatgtaaaagtatcggaatttaaaggcaacggcaaattgcttgccaaggcccatgttgctgcttacaggatgtttgggtacgacatcataagggtttttacggacttgtatgttcaggctgaggcaatgggggccaaagtgcattatccc
>NC_017304.1:415831
cggattttgatcctcctgttgaattaaaaaatgctttaagcagagtggcatccggaagcatacatcaatatgcagtaacatggggtgctaaaaatttcagagagtcactggcaaaaaaacagtccaggtttatgggaatacccattgatcccgagacgcaaatcgtggtgacctgcggcagtaccgaagccatgatggcggccatgatgacggtttgcaatccgggggacaaagtggtggtcttttccccgttttatgaaaattacgccgcagatgccatactttcgggggcagagcctatatatgtgcatttacgaccacctagattcaattttgatgtggatgaattggaagaagcttttaaacagaggcccaaagcgttgattttatgcaatccgtcaaatccctcgggaaaggtatttaccttggaggaactgaagaccatagcttattttgcagaaaaatatgatacgtttgtgattaccgacgaggtttatgag
>NC_017304.1:429110
gaaagaccgttttcaaaatcttctgtaaatacggtttttggcaaatgctccaccgttatattatcaaaccatgcggttccggtcactttgctgtttgtgtaacccagacgcactgcaatatcaacactggttgtggaggctgtaaagtccacatatatttttttccagccaggataaaatgtgcccaggttttcccattcacctgaataagtccatgtgggatagatgcaaacgttaggccctatgaccggccagtaaaaagaattagggtctcttaccacgtcttgatatttgacatatgcagtcagcctgtatttttcaccgatcgtaaggccgctgatttgctttgtatatgcagtatcggaaaaaactgaagaagatatttttacacattttgaaccgtaaataccggtgccgttttcaattaccacagttgaaccggggtcggaacttacaacggtccaaccgttggctccgttttcgaaatcttccgtaaatat
>NC_017304.1:442732
tgatagctcttgtttatgacaagcatcatggtgacacaccgtcaaaatatgctaactgggcacggtcgcagatggattatctgttgggtaaaaacccgttgaatcgctgctatgttgtaggctacagcagcaattcggtcaaatacccgcaccacagagcggcttccggactgaaagatgccaatgattcttctccgcacaaatatgtgttgtatggtgccctggtcggagggccggatgcaagtgaccagcatgtggatagaacaaatgattatatttacaatgaggttgccattgactataatgccgcttttgtgggagcatgtgcaggtctttacagattcttcggggattcttcaatgcagatagacccgtcaatgccgtcgcataacgtacctgtaccaccgacacccacacctcctgatacgcaaattgtatatggagatttgaacggcgaccagaaagtgacttccacagactatacgatgctcaagaggtat
>NC_017304.1:450948
atgctataatttacgggattgaaaatcaggaaatccgaaaaaagctggggaaacctgagaaggggaaattgcggatagcagcattgcctgaggacagtaatgtaattataacggttgaagatgacggagctggaattgatgtgcaaaagataaagcaatctgccattgaaaagatggtgattacggaacaagaagcagacaacatgactgagcagcagttaataaacctcattttccacgctgacttttccgcttcgcaaaatgcaagtgatgtttctgactatagagtcagaatggatattgtaaggaaccacattgaaaggttgaatggaatcattgatgtcgagacgtgtccaggcagagggacaaagttcataatcaaactgccaatcaagcttcctcttacccttgcaatattgaaaggacttttagtcaaaatcagcaatgaaacttatgcgctacccatggataatgtggttgaaattgtgaggaaaccgaaa
>NC_017304.1:462127
aattgacattaccatcgctgttaatgtcgccgtaaataaatgaaggagtcgatgaagctgcaggctttgtaggcgtcgcagtcggtgttgccggaggatctgaagcttgtggtgttccgtagtactcgcccagggaaattccctttgaaccgagaggaattttgtggtcaagtccaatgaactttccgtccttggtctgccacaaagcaggttttaacaatgcgtattttgcctcatcccaagttgaccagtcgtttccgaccaatccgccggtgtcaccggagttgggatttatgcaccagaatgtatgatgaatgcggttttgaactatgtaatctctgagcaatgtcatccatttttggtttttgccgccgtccatatgtccgccccattcaccgattaggattggagcgattccctgatcgtgaatatatgcccaggtatcataccaatagtcatccaacaaggtttgcattgtaaagtctttttcaaaccacggc
>NC_017304.1:465234
aagcgacctggatgttatctcttccgcagcgatccgtccgacgttgcccgtgttgaggacagaacttttattgcatccaaaaccaaagaagatgcaggacctacaaacaactggatagatccggttgagctcaaggcaactatgaaagagttgtacaagggttgtatgaagggaagaacaatgtatgttattcctttctccatgggacctatcggttcacccatttcaaaaatcggcgttgaattgaccgacagcccttatgttgttgttaacatgcgcattatgactcgcataggcaaggctgtgttggatcagctcggagaagacggagattttgtaccttgtctccactcagtcggtgctccgctcaaagagggagaaaaggataaaggttggccatgcgcaccaatcgaaaagaaatacataagccacttcccggaagaaaggactatatggtcatatggttccggatacggtggaaatgcgcttttaggaaagaa
>NC_017304.1:476947
actttcctaaattattcggttcaacagatgttattgacagggtggaaaagtatcctataaatgagcgttcaattaaagccttgaacaatttaaggagcattattaatatattggacgattatggcctttcaaaatatgtttcggtggacctgggcatggtacaaagtctcaattactattccggtactattttcagaggttttacctacggagtcgggttcccgatattaagcggcggaaggtatgaccggttggtggagaaattcggaaagagcagccccgcaacaggcttttccatgggaatcaatatggtaatgatggccctcgacaggcagaaagttgaatttgaaaaacccagggttgatactcttgtctgctatagggaagaaggaaggaaaacagcttttcaaatatgtgaaaccttgagaaaacaaggacttgccgtggaggtggatataaacggcggagactttgaaacagccagaaattatgcggcttta
>NC_017304.1:485634
ggcgaggttacattatcctgggcattgaagacaaaaccaaaagagtgctgggaattgagcctaaaagatatactgaggagcagattcagcagataatttacaaccgctgtgacccacctgtgccgatatcagtggactttgtcgggctggatggaaaaacggtcggggttatcactgtctacagaagcagtcataagccccatcagatgatacaaaacggtgcgttttacataagaagaggttcaaccaccgacatagcaaggcgcagtgaaattgcaaatctttttcaggaaaacggtcttatgacctatgagacggtgatattaaaaaatgtcggtatggaggaactggacttcgggcttattaaggattacttcaaaactctgaatgtttttagcgacaatcccagtgagttgattcttgaggctttgggcataatcggacaaaagtccgatacggaggaataccatccaaccataggagggcttttgctgtttggg
>NC_017304.1:488971
tgatatttataaggtattgaacttattttacaaaagttataaaatatataatataggcaattcagttcatgtcttgttcagtattctgcactcaaatcattttctgtaaaaggagattaaacatgagtgttatttccgtaagcaaggaagaattgtttaatgtcatgcaatataccaatcttgtgcgtgtaagatttgaaaacgatgatgtatggacggtacttcccatattatatgccggtgaagaccaggtggatattttggttgacgcttcaaagattactttgcctggtgatgtgtgcggcaaagctgtcataaaattccagagcaaagggtatgagtacataataaacgggcatattgacaataaaagcgaagatgctccggcaaccgtgaccataaaatacattgatgcaaaaaaatattacaatttaagaaagcatataagatttgacgttaatattaattcccgaataaaagaaaaggatgcgggccaaaag
>NC_017304.1:492953
cctgacaagttggatattgacttttgtgttaaagatcctttttttggacgttttctctataaagcactactggtaaatattttaaagttgatttcagaaaaaaagggtaaagatataagggaacttgatgtagcaatcattcatggaaacgactatacttttttgcattcatacatcaagattttatcaagtattttaaaatttttgacgataataactcacgagaaagagtcaattgaaaatatgaccgataatattttcgaagaaacaggcctggcggtgcgggtaacggacaatctggcgggcggcatgaaagatgccgaagcggtcataaatcttgcggatttaggtgattttgatattcctggtaaaatgaaattcaatgagcctgttgtaaattatggaagtattaatacggacaaaataaaatttaccgatattataaacagtgttgatgtaattttgccgggaaaatttgaagaaaagttgggaaaagacgt
>NC_017304.1:498950
tctcttacactgtttagttttcaaagcctatgtcggctttgaaaaatcgtgggctcatagctcagatggttagagcgcacgcctgataagcgtgaggtcgatggttcgattccatttgagcccaccattttgcaaatcagaaagcaaggtttcttgctttctgaagattgcaccttgaaaaatatataatgctgtaaagcaagatgagaaaagggtaacaggcatgaccggaagcttaaagaagtgaccgggatgcaagtgactcttaggatctcattaagatggtgaaaagacatcactttaaggaggaccaaaggaaaggacctgaggtcaagctactaagagcatagggtgaatgcctcggcaccagaaggcgatgaaggacgtggtaagctgcgaaaagctgcggtgaggcgcaaacagccatcgacccgcagatttccgaatgggggaacccacctgaggtaaatgctcaggtactgctgcatgaatccatagtg
>NC_017304.1:505457
acagctgatggccaaagaaggtaattatgcgcagataagattgccttccggcgaggtaagaatggttagtttgaaatgcaaggctaccatagggcaagtaggcaacattgaccatgaaaatgtctcaatcggtaaggcaggaagaaagagatggatgggaataagacccactgttcgcggtgttgtaatgaacccggttgatcacccgcacggcggtggtgaaggtaagtcaccgattggtagaccaagtccggtaactccatggggtaaaccgacattgggctataagacaagaaagaagaacaaggcaagtgacaagttcattattaagagaagaaaataattcaatcgctatgtgatagggttttcagcggcaaatgaaaggaggatatggtaagaatgagtagatcggtaaaaaaaggaccatatgttgatccgaaacttcttaagaaaatagaagaaatgaatgccaaaaacgaaaagaaagttataaaaacatg
>NC_017304.1:508239
agcccgttaataacagctgaaaggaggttctattatgattcaggtacaaacaatgcttaaagttgccgacaataccggggcaaaaaaggttatgtgcataaaggttcttggaggttccaagagaaagtatgcaaacattggtgacgtgatagtagcttccgttaaagatgcaacacccggtggcgttgttaaaaaaggtgacgtggtcagatgcgtaattgtacgttccaaaagaggtatcagaagaccggatggttcatatataaggtttgacgaaaatgcggcggttttgatcagagaggataaaaacccaagaggaacccgtatttttgggcctgttgcaagagaattaagggataaggaatatatgaaaattttgtccctcgcaccagaagttctataagggaggaggcggcttaagttgagtaacaaggttcatgtaaaaaaaggagatacagttgtacttctaaccggcgaagggaaagaagcaggaaagaagg
>NC_017304.1:517957
gacggcgtactgcacgagttttcaacaatacccggtgtaattgaagatgtgaccgaaataatccttaatataaaagagctgtcattgaatttccacggagaaggaccgaaagttatatatattgatgccgagggagaaggagaagttaaggcaaaagatattaaggcggatgccgatgttgaaattctcaacccggaacacaaaattgcgacattgagcggtgaccacagactttatatggaaatgaccattgacaagggaagaggatatgtatctgccgaaaagaacaaacatcccggccagccgataggggttatacctgttgattcaattttcacaccggtacacaaggttaactatacggtggaaaacacacgtgtcggacaggttaccgactatgacaagctgactttggaagtttggacaaacggaagcatcaagcctgatgaagcaatcagtctgggtgcgaaaatattaagtgagcatctcaacttgtttat
>NC_017304.1:518484
tgaaataatggttgaaaaagaagaaaccaagaaagaaaaagttcttgaaatgactattgaagaacttgatctgtcggtaagatcttacaactgcttgaagagagcgggtataaacacggttgaggatcttataagcagaaccgaggaagatatgatgaaggtcagaaaccttggcagaaagtctcttgaagaagtcgtaaacaagttgaaagctttgggattgtcattggcaccaagtgaagactaaccgggaaaagattaaatgacaagtatgtctatgactattaagtttatgtccaatcatagcagatttaagcaaaggaggtataagaatgccagcgcaaaggaaactcggacgtccaaccgaccagagaaaagcggttttaaagagtcttgttacggctttgtttcaaaacggcaagatagaaactactgaagcgaaagcgaaggaagttaaaaatatagctgaaaagcttattgcaatagcagtaaaggaatgt
>NC_017304.1:527259
cggcttcagacgaacccgtctttgaccaaggtcaaagctcaaaaatatatatagcggttttgacattttgaccttccgtgcgccgtaagtgttcattcaccgctgtcttcatcgtccgctttccacccatcgggtgtctttgtaagagtgtaagtttttggagacccttgatgtcccccttcttcctcaatggtgaagccgcctgcccgcagtttgctgatgtcgtttctgacagtctggtcgctgaccttcagcaagtcggttagctctttctgcgtgtagctcctctgtgtcaacagcttcgccagcttctgcaggcgcacttcgctgtctttcagcttgatgttgatgcggaaaccgtcgtcgtaaaccagatttccgtcctcgaattttaagctcaaattctccacagtctcagcgtcgcggaactctccggtaacgacgacacctacatcttcatctttctggaacttgcggatgtctatcacgccgtccatttc
>NC_017304.1:543565
ggcagcaaacagaagaagcatagagagtatactaaacggttataccaacacgagaacggacatagcggacatagcagtggttacaaataccggagaatacattacctcgggagaaacaagacctttggttacggacaatgcgctttcatactatgtagtaaaaagattcaagcaaagcggaagagactcattgtggcttgacacgtatcagactgaggttgcatccacgggaacacatacagggaaccagctggtcatatccaacataaaaagcattaaaggagaaaacaatgaagaaattggcatgcttatccttaatgtaaaagaatcctacatatacagtcttatatcggaaataaagcttcccgatgaagggcagctgtatattgtcggaaaagacggcaattatgtaatgaatccatttaacaggcttcaaaatgggaaagtggattatgtaaaatatgagttgtatattgaagaaatattaaagaaaaaaaacg
>NC_017304.1:549182
cagtccgtctccgttcaaatcaccatatactatattttgattgttttgtttaactatgacaatataattcacagccccgcttgaagccccattaggaccaagggttacaacggagtttgcactgaaattctttttgtaaaggttgtaggtaacctgtggtgaaccgtcgtcggttattgtcagtgaggttttggtccaatcgttaagccatgacggtatggttgcaacccttgagtccagacccacatatacggttatgtcagctttggcggtaaagtaggccaggtcttctgtggattttttcgagtcacaggctgtcctgatccattcggagccaaggaactcatttggaattgtgacaaacttgtatgttctgtcaccaaaaactgtatcaccaacccgtaaattcgactgtatggaccaattggacgaatttgccgaatcctttaccgttaatgattttatcaattggccgtccattggggttggagccggtgttg
>NC_017304.1:558443
tacataaatctattaaaaaataacggtatcaaaatatctatggatggaaaaggaagagcattagacaaccaaaggatagaacgattttccgttcctacaagtgggagaaactttatcttgaagagtgcgaaacggtacaacaacttagacaaatcacaaaggaatatgtggagcactataaccataggagaccgcaccagtcattggattacaaaacaccggcagagtattactttggaggatatgaccagctactggcagttgtatagaattatggggctccgccccaaaccccgtcctcaccggaaggcagccggtctgtcataacagaccggaaagcaaaaggatatatgtccaaaggatgtcaagggtcaagatgaactcgcttacgctcgcccttgacatcctccaacagagtgcacagttgtaaagattatacaaaattaagaaaggagagctaacttagaaaagctaaaaaactgtcttgacaatggggagca
>NC_017304.1:559308
aatgctccccattgtcaagacagttttttagcttttctaagttagctctcctttcttaatttgtataatctttacaactgtgcactctgttggaggatgtcaagggcgagcgtaagcgagttcatcttgacccttgacatcctttggacatatatccttttgctttccggtctgttatgacagaccggctgccttccggtgaggacggggtttggggcggagccccataattctatacaactgccagtagctggtcatatcctccaaagtaatactctgccggtgttttgtaatccaatgactggtgcggtctcctatggttatagtgctccacatattcctttgtgatttgtctaagttgttgtaccgtttcgcactcttcaagataaagtttctcccacttgtaggaacggaaaaatcgttctatcctttggttgtctaatgctcttccttttccatccatagatattttgataccgttatttttaatagatttatgt
>NC_017304.1:562581
ctgttgccggagtttcaccaccttttttgacgttttctaccaggtagttgcggtcaattgccagagaaaacgcttttcttacccttacatcgttaaaaggaggtttattgtttacaaagtctatataatatgttccaattaacggaaaaattttcagattacctgctgctttttcagcagccagctcatccgaaggaatattctttgcataggcaacttgtccgtttttaaatgcgcttaagatggcattctggtcattcatcagataccattcgattttaggtgcaattacattatttttgtcccagtagttttcattcttttcaaatacaatttttgaatcatggtcccagctggtcagtttgtaaggtccgttgcctatataagtagacggttcaagcgcccacttgtctttattggcggatataatatcttccctgagaggaacgagagcagggaaggcaactatttcggtaaagaacggacatgggctttcaagg
>NC_017304.1:563890
cagccagatggcggattcaccggtgacgggatttcaccctttaagataattctgtttcttttcttggcaatctcaggattaggtctgggaatagccgtcaatagtgcctgagtgtatggatggagaggatttttgtacaattcttccgattccaccagttccactatatgtcccaggtacatgacccctactctgtcacatgtatgccttaccacgcccaaatcatgggagatgaaaaggtaggtcaggttcagcctttcctgcatttcttccagcgtgttaattatctgggcccttatagaaacgtcaagtgcggataccggctcgtcacatacgataaattcaggttctacggcgatagcccgggctattccgattctttggcgctgtcctcctgaaaattcatgaggataacgggatgcgtgttcggtattaagtcctaccatttttaacagttctctgactttttcctccctctcttttttggaagaaaccagtct
>NC_017304.1:572491
tggatgaagcgtactttccggaagttctgacaccgaaacatgtcgggaaagtcatgaaaaacacttaccgcaactgggatgatacctgttattacaattttttggagagattcaagctgcccgagacgaaagcatttaaagatttttcccgaggtatgaaaatgaagctggcaattgcagttgccatgtcccacaggccaaagcttttgatactggacgaagccaccagcggcctggatcccattgtccgcgacgagatacttgacattttcaatgactttacccgcgatgaaacacattcagtgctcctgtcttcccatatagtcagcgatcttgaaaagatatgcgactacattgcttttatccataacggaaggctgcttttctgcgaagagaaggataaactgttggaggaatatgccattgtaaggatgtcaaaggacgactttgaaaagttgccaaaagaagcggtaaagggcaaaaaggtcaacaaatatggt
>NC_017304.1:575233
tttcatacccagacgttcccaggctttaaagtgttcggttacggatatggttccgcttgtacgttttgatgtacgtacactccagtattgctggaaagtagctgtacctttgatggaaggctggttaactctggtggtctcgtatatctcgtatgtaccaccgtcaacggtaatagtgccctttggtgttgctcccggtggtctccaggttccccagctctcgatgatgtaatactctacaagcggattgctggtccatccgtagactcccagataagagtttccgtttggctgatagttgcaggaataagttaccgttatgtatccaagttgatcatgtctctttgtttcatcgtatttgaaacctttacggaaaagaatattgttgatattgctccattcgcagctgaacgcaccaccgtctttgaggaccatggttccgtttccggtgtctttccagtactcaaagttgtacccgccatgagtacccgtctggtttg
>NC_017304.1:576633
tttcatacccagacgttcccaggctttaaagtgttcggttacggatatggttccgcttgtacgttttgatgtacgtacactccagtattgctggaaagtagctgtacctttgatggaaggctggttaactctggtggtctcgtatatctcgtatgtaccaccgtcaacggtaatagtgccctttggtgttgctcccggtggtctccaggttccccagctctcgatgatgtaatactctacaagcggattgctggtccatccgtagactcccagataagagtttccgtttggctgatagttgcaggaataagttaccgttatgtatccaagttgatcatgtgtctttgtttcatcgtatttgaaacctttacggaaaagaatattgttgatattgctccattcgcagctgaacgcaccaccgtctttgaggaccatggttccgtttccggtgtctttccagtactcaaagttgtacccgccgtgagtacccgtctggtttg
>NC_017304.1:594834
gctcaatcgaagagaaattataaataatcgtgggattggtgcttgatattttaaggcattttgatggtattaatgtttataattcgcattatttgaaaaataaaaagttgggagagagaatttatggcgaataattgctttgaaaagtcaaaccttaagctggctgcttttgcagggggatgtttttggtgcatggtccctccgtttaaagaacttgaaggcgtgtgtgaagtgattgccggctataccggcggtcatgttgaaaatccaacctatgagcaggtttgttcaggaaaaacgggacactatgaagcagtgcaaattacctatgatcctgaaacaatccaatatgaaaagcttcttgacgttttttggagtcagattgacccgacggatccggaagggcagtttgccgacaagggaccgcaatatcagaccgctattttttactatgatgaggagcaaaaagtacttgccgaggagtcgaagaaaagactgga
>NC_017304.1:611712
gatcgttgattgcccttaccacctttcctctctcacggcgataatcgagagcggcgcaaggacatgcagtaacacactgaccgcagcttacgcagtctgtgtccctgagaggaagaccgctttttgtacctacaagctggcgaccgtttttcatatagaaggtgagaacgcccgggccttcaatttcagcacatgcggcaatacaacggccgcaggagatacacttgttgtgatcccttacgatgaaaggatggtcatcaactttcggaatatatgggcggtcgtgaattggttcttcatatacaatgccatgattgcttgcttcttttctcaaatcgcaggtgaaacgggcgctgcatccgcattttaaacagcggcgtgcttcttttcttgcaacttcttcagaaagacccaattcaacctcgttaaaattgtttttacgctcttccagagaaagggaaggcattaccgcacgaggaactttcggtatttcgcggaat
>NC_017304.1:622724
tttcccttcgtttgccatataaagggggtcaagcccgaggatactgcaaaatcctcttacttcattgctgatgggcaaaacggcttcgtgtatctcaatgccgcagtttgaggctgacgatatttcgttgagcactgttgcaagaccgcccctggttatgtcccgcatgcaatggatttctatattgctttcaatcagattttttactatttggacaaggggagcgcagtcgctttttatattgttctcaatctccattcgctccgacattacagcggcgtggtggtcgcccaaattgcctgaaagtatgatgacatcgcctttttggcaattggaaatactgatgccgctttttactatttcaccgataccggatgtgtttatatagattccgccgtggccttcgattactttggtgtctcccgcaacaattttgattcctgcttcttccgcggcaagcttcattgaaagggcaattttatcaatggtttcaatttccg
>NC_017304.1:636432
gaaacagagccaatttgttggtatcagagcttaatttgtggtatatttgctgtttagtaaatgttcgatgaacaaatcaatatgttcttttgtaacatgctgcatgattattatgtgtgctttatctccttcgcaggccaaagaccagtaattgcatattgcatcgtttggtttgtctattacaatagtgtttgaccatggattcacaaagttattccagccgatagaatccaatctggccttggcatatgcggtcacttccatgcattgtcttacatcctgtttgaatccttccacacctttgcggtttatctgataccaaagaagcaatgctgaaagcccgttgcgacaaccgcttatagtagtgtctttggtgcctacgtaagatacatctgaattttcaaggattttttgaatgtattttttacgtgtgaggaaaatacctgccggcatgggacaacctacaaatttatgaccactgattgcgatagaatcgatgg
>NC_017304.1:643808
attccggtgttgaagcgccgagatggggcaaagtaataatattgtcgttgccaagcagttcgtcttcagggaagtcggtgacatagcaggcaacagtgccgttttctattgcttcaaggaggtccttgttgactacaagtccgcctcttgcaaagttcaaaagcctcacaccttttttcattatctcaaatttctctttgtttatcatacctttggttttaggattgaaaggcacgtgtatggttatgtagtcacaggtggaaagcagatagtcaagacttactgctttttctaccgagcttgaaagctcccaggcggagtctatggaaataaacgggtcataaccgattacttccatacccaaagcaacagcatcgttggcaaccaatccacctatggcgccaagaccgataaccccaagttttttcccttttatttcgggtccggcgaactgggatttgtacttttccaccaattcagccacttcatttcctttgcct
>NC_017304.1:686188
cgtaacaaggtagccgtatcggaaggtgcggctggatcacctcctttctaaggagtataatgatactacggtgggtatcatatattccaggtcggtcgggttcaatttcttacactgtttagttttcaaagcctatgtcggctttgagaagaattgcaaatataaatttgcaccttgaaaaatatataatgctgtaaagcaagatgagaaaagggtaacaggcatgaccggaagcttaaagaagtgaccgggatgcaagtgactcttaggatctcattaagatggtgaaaagacatcactttaaggaggaccaaaggaaaggacctgaggtcaagctactaagagcatagggtgaatgcctcggcaccagaaggcgatgaaggacgtggtaagctgcgaaaagctgcggtgaggcgcaaacagccatcgacccgcagatttccgaatgggggaacccacctgaggtaaatgctcaggtactgctgcatgaatccatagtg
>NC_017304.1:706067
ccaaactcacattgagatattattatacagtagacggacagaaagatcagaccttctggtgtgaccatgctgcaataatcggcagtaacggcagctacaacggaattacttcaaatgtaaaaggaacatttgtaaaaatgagttcctcaacaaataacgcagacacctaccttgaaataagctttacaggcggaactcttgaaccgggtgcacatgttcagatacaaggtagatttgcaaagaatgactggagtaactatacacagtcaaatgactactcattcaagtctgcttcacagtttgttgaatgggatcaggtaacagcatacttgaacggtgttcttgtatggggtaaagaacccggtggcagtgtagtaccatcaacacagcctgtaacaacaccacctgcaacaacaaaaccacctgcaacaacaataccgccgtcagatgatccgaatgcaataaagattaaggtggacacagtaaatgcaaaaccggga
>NC_017304.1:715047
aagccttaaagcttggcaagacggagatcaaatttgagaacacacccgtcatgcctggggcaaaagaaggaacactgctgtttgactgggatgcagaaactataacggaatataatgtaattcagcctaaagaacttgcaataacgttaccggacgatgcacacattgctttggaacttgacaagacaaaagtgaaagtgggagatgtaattgttgcgacagtaaaagcaaagaatatgactagtatggcgggaattcaggtaaatattaaatatgaccctgaagtattgcaggcgattgatcctgcgacgggaaaaccgtttacaaaagaaacattacttgtggacccggaactgttatcaaacagagaatataatccgttgttaacagcagttaatgacataaattccggcattataaattatgcatcttgttatgtatattgggattcctacagagaatcaggagtatctgaaagcaccggaataattggaaaggtt
>NC_017304.1:729932
aaaggaagcttatgacgcagaaggtgtcataagattccttttaaaacctcttaaaaggcggaattcggaataaaaacgaaattttcacttgacattttgagaggttccggctaaaatatactgtgtcagcgaggttttaagttgatttcagacatggcccattggtcaagcggttaagacaccgccctttcacggcggtaacaggggttcgagtcccctatgggtcaccattatcagcctgtatttggtgctggtctgccagaagctgtttatcgctggcagaccagtaggcaggtcaaaaagaaaggcaaacaacatggcccggtagttcagttggttagaatgccagcctgtcacgctggaggtcgagggttcgagccccttccgggtcgccactatagatttaaattaaattataataaatttcttgtaaatttaatataagctggtgtagctcagcaggtagagcagctgacttgtaatcagcaggtcgggggttc
>NC_017304.1:731714
gcagatatacgaaactgcaaaatgagagcagcataccaaagtatgacgccagcttcaaaggtttataggagaatgatgtaatggcatcggcggcaaacttcagcattttctttaagggatactttgtttcgccggcaaagcgtttttcccttacaaactcaattcctgtttgtttaaagccaagccagcttattatgccgcgtatatatctgttgcgctcattaaccagcttgagagcttcacagaccttccggtctatgagtctgaagtcgcctgtgtcaacaggaatatctacatcggtcattcttcttaagaagcggtagaatacctttgccgtaaactttttaaagaaagtttcgccttttctttcttttctttttccgtatacaacatcatagccttcgcgccatttttcaatcattttgggaataagctccggagggtcctgaaggtctgcatcaatgacaactatggcttcaccttcagaataatccattccg
>NC_017304.1:749507
atattccaggtcggtcgggttcaatctcttacactgtttagttttcaaagcctatgtcggctttgaaaggcgtgggggtgtagctcagctgggagagcacctgccttgcaagcagggggtcaggagttcgattctcctcatctccaccagttcgggatacaggcgatagcctgtgttccgaaaaagattgcaccttgaaaaatatataatgctgtaaagcaagatgagaaaagggtaacaggcatgaccggaagcttaaagaggcgaccgggatgcaagtgactcttaggatctcattaagatggtgaaaagacatcactttaaggaggaccaaaggaaaggacctgaggtcaagctactaagagcatagggtgaatgcctcggcaccagaaggcgatgaaggacgtggtaagctgcgaaaagctgcggtgaggcgcaaacagccatcgacccgcagatttccgaatgggggaacccacctgaggtaaatgctcaggtac
>NC_017304.1:760269
gaggctgctatgacggccttacccaaaaaggagttaatctgaatatgggcgcggaaagcctggtatcttacataatatcatacttgaaaatgtctgaaatcaaatctttatagtcaaatctgtcaataaaaaaagaatattcttttaagcagcctttatatagctttgatgcacataggtcattttagagacaagataggcttctttgattagtcacagtaatcggaggtgtttatcatgttgtatccgtataaaatgacgcctgtgtacaaggactatatatggggtggacacaatctcaaaaggttgggaaaacctgtagttgagggacgagtggcggaaagttgggaactttctgccatacctggaagcgaaaccaaaatttccaacggtgttttacaaggtcagagtattgttgatgtaataaaaaaatacggaagaaagaaaattcttggcgataaatttgctgctgcaccgatgaatacaggattcccgcttct
>NC_017304.1:761649
ggtatattaagttgaatagagaataattagtactattggcaaaaaaaattgtggcataagaggtgcaaaatgcttttagtattaataacggcgattggagttggcggagcgactgttattggggcattgattggatttatgtttcgcaatatatcacaaaaatacaacaatgccatattgggatttgcagccggagttatgctggcggctgcggtaatcggtcttattataccctccgcggagatgaccggacggtcaggaatttggatgacagttctgggcattttttttggagcgatatttttaaatttcatggacaaattaaccccgcatttgcacaatttgtccggaattgacgtcgaaaaacatgcgcataacgaatcgctggacaaagtcctgctgtttgtgtttgcaattgcaattcacaatttcccggaagggttggcggcaggcgtcggatttggaagcgaagatataggcaatgcgttgatggttgccat
>NC_017304.1:763748
aaaatgaatttgggaaataatcaaatattcatatgtaatttcaaaaatataaaccgaaaacgtaacgggaaagaataggagagtgaagaaagtgcagaaatttgaaacaatggatggaaatcaggcggctgcgtatgcatcttacgcttttacggatgttgcaacaatatatccgataacgccgtcatcgcccatggcggaaactgtggatgaatgggcagcccatggaaagaaaaacattttcggacagccggtcagagttgtgcagatgcagtccgaggcaggtgccgccggtgcaatgcacggttctcttgcggcaggggcattgacgaccacttatactgcttcccaggggcttttgctgatgatcccgaacctgtacaaaatggcgggagagcttttgcccggagtattgcatgtttcggcgagagcaattgcaacccatgctttgtccatatttggcgaccaccaggatgtaatggcttgtcgtcagaccggag
>NC_017304.1:771794
ggatattttggccagaataatttgcagttgactgtcaatacagtatttgattataatacttcttttgctgtcagtgaatttaagagagttaatcgtataaatgacaacggaatatttaaaggtgttgtatgtgaccaaacatggaatgtactgttttcagattctgcattaaggaatgataagtcgccttctgcaggttccggtgaatggaatttccagagcctgaaagaaagactgagatttttgtccgcggcagaattggaaaaggaaatttcagatgccagcaaggaaaaaaggtccttgtctccaagtgctgagctgactaaaagattgaatctcattaattcaagaatagcgaatgactgggtatccaatggcgtaaccaaaacaagatttgccaaaaggtatcttgaccagtgtgcaaaaaacggcataacaccacctgccgagtataacactgaggctaaggttattaaagcattgacatggaatgatgagaa
>NC_017304.1:780079
tgacgttactgcccacaaatatattcaggataattgtcaggaccttggtatgaaatatattaagggactttctgcggatatggatgaccttcttacggaaaatggacgtaaaactgcgatagagttttttaaatatgtgtgctggtgcatggaacatgacatatatgaagctatcccaaagagtcccggggctgcggcgcatatttctgtcagtcctgcaaaatcgactcaggaaaagaaggatggagatgtggtcatagttacggattgtgcaaaggatgacaagcagcttaatgatatgattgacaggttcagagcggttttaaattataagagccgtgttgtcaatatttcggaatacccttttcagggagggtgtataagctgctttaattgtgcagcttcgggaaaatgcatttacaaggacggttttgacgactttctgcgcaacaatattcagactgcggatgccataatatatgcatttaccatcaaagacc
>NC_017304.1:786551
acttaaacggtatattttaaaaacgatagatatatttcctgttgaaaaatagatttttaatgcaagggattatagctcacaataaatcctcttaatgaataagataatctgtaattattcattaaggggagagaatatgggctattatcttaaagtaaataatgtaaaactatatgtcgaagatttaaatccggagtgcaaaaagacaatcctgtttttacacggctggccgggcagtcacaaactgtttgaataccaatttgacaagctgccccaattagggtatcggtgtattggaatcgatacaagaggctttgggaactcggataaaccgttttacggatacgattacaacaccttgtccgatgatgtgagaggcgtggtggaagctttaggcctgcgtgattttacattggcgggacattccaccggcggtgcaatagcggtaagatacatgggacgccataaggggtacggggtatccaggctggttcttattg
>NC_017304.1:792315
cttgattttttcttctatagtcaaagtcattatataaacgtatagatccagcttgtctgtaaagtactgatagaagcttcctttgggaatgtttgattttttgcatatttgatttatactggccgtattatagccggctttggaaaattcgtccatagcagctgagattattaggtttcttttatcctttggaaggttaaaaaaggtttcttttggcattgcaaatctcctttcagaggacggtgaccacgtggtcatatccctgcttatattatatgaccatgtggtcatattgtcaatgtacctgcattgaatgaataaaggtttctttctgccttggaaaatttccggccgaaagaaactatgaaaaaagctgtgcaaaaaagataaaaaatacccttaaaaaaacttgcttctacgtattttaatattaaaacacaaaaatttattaagggtttggaatattaaggttggaggggatattgtgcggaaaagaaaat
>NC_017304.1:792952
agtgcttctacggcttatagcaagtcaagaggctatggttttaatactccctggaatatgagggatgttgcggcatcaggcagcggtcttacaagtgatgctgttcaatttctgacatatggtacaaagagtgaaaatacttttaatgtcgaccttgacaacggtctgtatgaggtaaaagtcactttgggaaacacttcgagggcaagtgtggcggcagaaggtgtttatcaaataataaatatgaccggtaactgtgcaacggacaagtttcaaattcctattacggacggacagttaaatatactggtgactgcgggaaaagaaggtacaccttttacccttagtgcccttggaataagaaaaatatcggatgttcccgtaacaaacagaactatatatatcggaggagattcgacagtctgcaactattatccgctggatacaagtgctcaggccggttggggacagatgctgcataaattcgtagacaccaatgt
>NC_017304.1:813085
ctgttccgactatcatatatttaagaagctcaacatgacgagaaaacaggcgctggagcactatatgagcattgtaaagagcgccatagaagtgggaataagaccaagatgccattttgaggatattacaagggctgatttttacggctttgttgtgccttttgccatagaacttagaaaactcatggaagaaagcggagtgcccatcaagattcgcgcatgtgacaccctgggctatggagtttcatatccgggtgccgcactgccaagaagtgttccgggaataatctatggactcagacactatgcaggtttcccgagcgagcttatagaatggcacggtcacaatgacttctacaaagctgtatgcaatgcggcaactgcatggctctacggtgcttctgccgtaaactgctcgcttctcggcataggggaaagaacaggaaacacgcctcttgaagcaatggttattgagtatgctcagctcaggggaactacgg
>NC_017304.1:832505
ctgatgagaagaaaaatcagaactctgttgaccctcacaggtgtgttgattgggacgacgtccattgctgtaatgatgtcaataggggtcgggatggacagagcctttgaaagccagttcagcaggatgggaagtctgcatactataactgtcaccggttattattactcggatggaggcagtgattattattactcggtgagtggcggcactgggaatcaaaaaagacttgacgacaaggcagtcagggattttgaacagattgaaggagtcgaagctgttatgccgcagcttagggcatatctcaagtttgtatcgggaaggtatgtggctggtgtgaatgttgtcggagttgacccgtcaaaaatgaggatatttggatttgaggtgtccgagggaaggcttttaaatgaagatgacaaaggagcgattgtttttggaagtcaggtgccttaccatttttacaatcccaaggccgtcggaagaaacagggtatttat
>NC_017304.1:844514
ctttagagcaaaggacgcttttgttgttgccggtttttcatggatttttctttcgcttttcggtgcgttgccgttttatttttccggatatttcaatagttttgtcgactgcgtatttgaatccatatcaggttttacgactaccggttcttccatattaaccaatgttgaagtactgccgaaaggaatattgttttggcgaagcttttctcactggattggcggtatgggtatcctgatgtttatgatagcggtcatgccgtctattaatgcgtcatcagttaatcttttaagagcggaaagcacgggaccggcgcctgataaaattgtacccaggatacaagagacagccaaaatcatgtacatgatttattttgcaatgactgttatactggttgttttcctcaaaatagccggccttccgatttttgattctatgctcaatgctttttctgttgcaggaacaggaggattctcaaatatgaatgcaagcatcggtg
>NC_017304.1:856592
gacgcttactgccttttcagcgactacatcgatgatttgaacaagggagtgacatgggccgatcaggatttgaaaagtgccaatcatttttacaatcccgacaggaaaaaaggactgtatggaaacaataatgccctctctttggcggtaacgtattataacaaggccctggaatactggtatgacttgcagcccaaccttgccatgttttatctgggagcggcggtacacctcgttcaggatatgaccgtgcctcaccatgccaatgtcaggctccttgataatcacagacagtatgaaaatttcataaaaaggacgtatcttaacactcccagattcacagttgacaggggtggctattatctttccggtatagaggagtatattgtttgcaatgcaagaaatgcaataaaaatttactcaagactcaaagacataaaggatgtctcaaagagattttacaccattacaaaatttacccttcccctggcccaaaggac
>NC_017304.1:859789
ccactgccaaaatgagtccttttcgggatttggtatggggagtgcttctgtctaccagcagcatacaaggcttttgggaaacaagaatgccttcgtttatgtaccttttcatttcattatttatacgttttattctctcgtccgcattcccatgttcaaggtaaatctcggggaaaataaggtgcagagtggaagggttgtctcctacttttttctccacttcctcccagtattccggctcggatgtgtactggtcacaggccactaccgaccacttttgcatgtcaatgccttctttgggcagcaaaattgaaggtatgtgaaccccgatttcattatatgtttttttatcaatcatttttgcacctaccttataaaaatcgattgaataaaaatgcaaaactgtcaggcaatttttcttccttaacaattatacaatttatacaacgtttaattttatatgaatatgtaatttaagtcaaactaaaagctgcgtattt
>NC_017304.1:877856
tctataaaaagatgaaaggggggatataccttggagctttataaggatctgatgaaaaaaactattttttggcgtgaaatggatagaagcagtgaaaaactaaggatagcatcggaggaatactataaaaaagaattaatgccgcttattattgaatatttcatacaggaaaacgcaaagaaaattagcggaagctgtgacgcgatggttcttacacttggtacgtcttatgaaccgttggtattatccatttctgtattaaaacctgagaaagtattgattttatatactgataagtctcatcatcttctcgatgatgtaatagaatttacaaaactaaaaccaagtcaatatgtagcaactgatgtggatgcggaaaatccgttgcaattatacagaaagataaaagatgtgtatgaaaaatggggaagacccaggaatatatatgttgattttacaggtggaacaaagtcaatggctgcaggttgtgcaatggcagg
>NC_017304.1:888130
atgctccccattgtcaagacagttttttagcttttctaagttagctctcctttcttaattttgtataatctttacaactgtgcactctgttggaggatgtcaagggcgagcgtaagcgagttcatcttgacccttgacatcctttggacatatatccttttgctttccggtctgttatgacagaccggctgccttccggtgaggacggggtttggggcggagccccataattctatacaactgccagtagctggtcatatcctccaaagtaatactctgccggtgttttgtaatccaatgactggtgcggtctcctatggttatagtgctccacatattcctttgtgatttgtctaagttgttgtaccgtttcgcactcttcaagataaagtttctcccacttgtaggaacggaaaaatcgttctatcctttggttgtctaatgctcttccttttccatccatagatattttgataccgttattttttaatagatttatg
>NC_017304.1:898062
acaactccatggataatacgccaggtatgttcggtaaaggatggaaaacagattatgaaacatgcctgaagaaaaaggaagacagtgaagacataatagttgtgtatccggaagggaacataagagtatttgaatataccgatacagggagtttcaagtctccgaagggagtatatgacactcttttaaaaacagaggacggtacatacatattaaaagttcaaaaaggaattacctacaaatatgaccaggcaggaagccttgtatcaatctcggattcaaacaataacgagataagatttaaatataaccgggagggattgctgtcttcagtaatgtcaccgggaggaaaacttttgatgttttcctatgaaggtggcagggttgtcagtataaccgaccatacgggaaggcagctgaaatataaatacgatgaaaaagggaatctgatacaggtaatataccctgacggaggaaaaattacctatgcgtacaataac
>NC_017304.1:906559
acaactccatggataatacgccaggtatgttcggtaaaggatggaaaacagattatgaaacatgcctgaagaaaaaggaagacagtgaggacataatagtgatgtatccgggagggagcataaggatattcgaacatacggggtcaggaactttcaaatctcccaaaggtgtgtacgatacactttttaaaacagaggatgaaatgtacatattgaaggttcaaaaggggattacctacaaatatgaccaggctggaagccttgtatcaatctcggattcaaacaataacgagataagatttaaatataaccgggagggattgctgtctgccataatgtcaccgaggggaaaacttttgatgttttcctatgaaagcgacagggttggcagcgtaactgaccacacgggaaggaagctgagatataaatacgatgaaaaaggaaatctgatacaggtaatataccctgacggaggaaaaattacctatgcgtacgataac
>NC_017304.1:926210
gcaaagcattttgtcggaacaggtattacactgatgcctaccgtcggactgttaattttctgtattgtatttgttctgaaaaaacaaattcttcttctttgtggtgccacggagaatgtacttcccctggctatgacctatctcggcattacagccataggactgcctttccagctctttactactgcaagcagcagtttgattcgggctgacggtagccccacatattctatgatttgtaatgttaccggtgctatattgaatgtgttcctggattggttgttcatgtttgtatttggctggggaattcaaggtgctgcgacagcaacagtgattgggcagattgtatcctttctcctttgtgcaatctactattttaagttcagaacctttcaaataacccgaagaatgttgggtataaaatggtattatgcaaaacggattgcaaaacttggaacttctaatttcattaatcataccattatgatgcttgtaaacat
>NC_017304.1:929441
cgcgggcctgacctatggttaccggctcgatgccgacttcatttaccaatttcaatacagcaatatcaacatcagaatccgtgtataaaactccttccacatccacgtaatttccgttggaaaggagaatttttgcactttttccgccctcgattacatgataattggtaactattacaccgtcttttataaaaaatccgcttccttgagattgtcctcccggtacatcaacgtacacggcaacaactttgtggtcatttttcttaacgatatcttttacggacataatggtgtcttcgtcggttgaatcaggcaagtaggtttggatggtgtcttcagtgtttacatcaccggattcggcgatttcacgatatgaagactccaagttctcatttcttgcatttaactcatcttcaaatattccttccatgtataagtattttaatccgtcatttggtgtttcaagtattaccacattattgtacaataatgcttctcct
>NC_017304.1:949777
aatccgtaggaaaaacctgaaagtatggtaaaagcaggtcctgactttgaagcatttgcaacggctcgaaccggaggttttgcgtcgtttgtgaaatagtcagaggtaagacctataatggttccgactatcagacctatggcagttgcgccccaaatacgccattcgaagttaaagatgtaggttgacaaagccgtaagtacggcaaaaatggcggtggtcacataagtggaactgttgagagcttttcccgggtcaccgtttttgccgatgcgtgccgtagccactccaataaccgaagacaaaagacctattgccgcataggcgaaaaccattgctacgtttttgctgtcaggtcctccgagagcagtggccataaccagtgcagcggccattgaggcaacgttggagtcgaagaggtctgcgcccattccggcaacatcacctacgttgtctccgacgttgtcggctataactgcgggatttctcggatcgtcttc
>NC_017304.1:968603
gttgtcaagaagtataaaatcggcgtttaaaatcgaaagaggttctcttaaggaacggtccaaaaagaaataaaacctgaataaatcgttattttcccgaaacataccgttttgcctgcccggcaaaggacggggcctttgcggttcctggggagggaaaaaagtcgggtcccctgtacaaagcagtgtcttcaacgcgttgagcaattgtacttagctgctccttaatgtcgtttttgatataggactggatggtaatattgaacacgatagttgtcaatgccaataaaaccgaaattgcaataatgttgtatttgaaaattctccatttaattgtatttttcttcataaaatcatccttcttcattaactttgaaaccaaaaccccacaccgtttcaattttaagagaagaaccgctgtcggaaagcttttttctaagtctttttatcgtgtcgtcagtggccctcgtttccacataattttcaaagccccatacctt
>NC_017304.1:970992
ttatattttggtggtaaactgcgaagatgacaaggcagaaagcaatgtgatgaatataatcaaagataaagtaaggaaatatgttgtaaagtcaaagaccataacgggaggaaaaggaatagaggttgcggttgaagtacgcctaaaaagcatggaaacggaatttgtaaatgagataagcagacaaaatggggttttaagtgctgttatggtaagctataacggagattatatgagttaagatgacttgtcggtcagtatgaaggagaggtgatatatttggatgaaaatgtaaatctaaaaatggttttcaagatagtggtaacgatactatgcatagctctccttataaccggtatggctcttgttccaaaagcttttccaaatgcagcagaagctgatgcgcagccggattatatatacaagatatttaacgacaatgtggtaaacgaaataaacattgaaatggatgagaatgatttcgaatggctattggaaaa
>NC_017304.1:983376
caacggcataactcccgagtgggttcaggttggaaatgaaaccaataacggcatgctgtgggaagacggcaaggcaacgaacagcatgaggaattttgcatggctcatcaactgcggttatgatgccgtaaaagcggtaagtcctgaaactaaagttatagttcatattgcaaatggatatgacaatgcattgtacagatggatatttgatggaattaccgcaaacggtgcaagatttgacgtaataggtatgtcgctgtatcctacggcgtctgactggccacaattgacaaaccagtgtctaaacaatatgaaagacatgatatcaagatacggaaaagaaataatgatatgtgagattggaatggattactgggaggcgcaggcttgcaaagactttattaccgatataattcaaaagacaaaatccctgcccgataataaaggccttggagtattctactgggagcctcaatgttataactggcagtattataata
>NC_017304.1:985612
aacggactttggagaagtaccgactacggtgtaacatggtccaaggttgaaagtttcccaaatcccggaacttacatttatgacccgaattttgattataccaaagacattattggagtagtctgggttgtttttgacaagagcagcagtacaccgggcaaccctaccaagactatatatgttggtgtggctgataaaaacgaaagtatttaccgcagtacggacgggggtgtcacctggaaagcagttcccggacaacctaagggactacttcctcaccacggggttttggcatccaacggaatgttgtatataacttatggtgatacctgcggtccttatgacggcaacggaaaaggtcaggtttggaagttcaatacacgtacaggggaatggatagatatcaccccgataccttattcaagcagtgacaatcgtttctgctttgcaggacttgcagtggacaggcagaatcctgacattataatggtaacttccat
>NC_017304.1:997379
taaaggatcttcatgaaagcggtcttcgggggagcctactgcgcggatgacggacttttccatgtcctgcatgcccaaaaatggatcaattataccttcttcaggatggtaggccattgcgtttattgtaaaatcccttaaccccaaatcatccttgatagtgggaattttagctgacgacggtgctctgaaagtggtaatttcataattacagccgtttataacggcagtaaccgttccatgtttaattccggtctcaacgattttgtcaaagatgagctttacgtcttcaggctgtgcatcggtggcgacatcccagtcggcaggaacttttcctaaaatggcatcccgtatgcagcctcccactatataagctttaaaacctctattgttaagagtatcgataatatatgacacatctttgggcatattgatttctattttgcctttcattgcttttctccccatgtaaaaaacttgtatgcgataattgtttggta
>NC_017304.1:1017281
ataactcaatggataatacggaaggaatattcggcaaaggctggaaaatagattatgaaacgtgcctgaagaaaaaggaagacagtgaagacataatagtggcatatccggatgggaatataagagtatttgagtataccgatacagggagtttcaaatctccaaagggagtatatgacactcttttaaaaacagaggacggtacatacatattaaaagttcaaaaaggaattacttacaaatatgaccaggcaggaaaccttatatcaatttccgattcgaacagcaatgagatacagtttaaatacaaccgggagggattgctgtcttcagtaatgtcaccgggaggaaaacttttgatgttttcctatgaaggtggcaggattgtcagtataaccgaccatacgggaaggaatttgaaatataaatatgatgaaaaaggaaatctgacacaggtagtataccctgacggagggaagattacctatgcgtacgataac
>NC_017304.1:1076417
tatggtgcaaagggaatggcctggatagttgtgggagaaaacgagcataaatccccgattaccaaattctttaccgaggacgaaatcaaggccgttttgacaagaatgcgggcagaacccggagacctcatatgctttattgccgacaaaaatgaggttgtgttcgattcactgggacagctgagagtggaaatagcaagaaagctgggattgcttgacaacaaggaatttaaattcctgtgggtgaccgagttcccgctccttgaatatgacgaggaggaaaaacgctatgtggcaaaacaccatccttttacgtctccgatggatgaggatgttgaattgctggataccgacccgctgaaagttagggcaaaagcttatgacatcgtgctaaacggtacggaaatcggaggaggaagcatcagaattcacagtcaggagcttcagtcgaaaatgttcaaacttcttggctttagtgagaaagatgcctgggacaggtt
>NC_017304.1:1077323
attaaattgtatacaatttaataatacagtgtttacagaaataacagccggatttgaacaagtgaacttcaaacttactatgcaagggaggaattgttacgaaggcaaattcgtttttaaaagaggctttggattgggcggctcatataataattgcagtgcttatagggttgtttattgtgaattttgtagcgcaaataactattgtaaacggaagttcgatggagacgacgcttcacaacggtgaccgtcttattatcgaaaaaatcagtcccagatttggctggctgaaaagaggagatattgtgactataaacgactatcccggattggactccgacagaaaacccataattaaaaggataataggtttggaaggcgacaaggtggaaatccgtgacgggaaagtatatgttaacggtgaagctcttgaagaagattatatcaacgttgatgtggaaggaactctggaagtaaacgaaaattacagtgaactttat
>NC_017304.1:1098695
acggggcatatggcctgcggtaccagcggaaagggacggttcccgtctccggagagaattgtggactttgtaaagggaattttaaataaaagcaacgactatgaaggcttaaaggttcttgtgactgcagggcctaccagggagccgattgatcctgtaagatatatttcgaaccattcatcggggaagatgggatatgcggttgcaaaagccgccttggagagaggggcttgtgtgaagcttgtgaccggccctgtaaacattgctccgcctccgggggcggaggttgtttgtgtgaccaccgccgtggagatgcacaatgaggtaatgaaatcctacggggattttgacattatagttatggtggcggctgttgcggattacagatgtgcatcggttgccgaaagaaaaataaaaaaatcaggggaaaaacttacccttgaattggtaaagaaccctgacatagcggcagaactcggaaaggtaaaaggatccagaat
>NC_017304.1:1103800
atactcattgtcaacttccagcagaagttctttgtattccaaagggtcaattacttcttctttcatatcttgggcagaaccaaccggtacaattctgtcaaaatcaaaaccgtcaagaccaatttcagccgcaagccttataacctcagtcaactggttcatattctttttgctcagggtaaacatgcacatggcttgaatgcctgcttttttcagtacttcataggctcttaaagcatcatcgaaacttccgggtttcctgaaatagtcatgggtttctctaagtccgtcaagacttatctgatacatggtcacaccatatcttttaagtcgcagggcagtcgtaaaatccagatgatatgagtttccggctatacccaacggaaaaatgtttttaccggccgtatattcaagaatgtcaaagaagtcatcgcgaagcagcggatcgcctcctgtaaaatatatacctccttttttaaggcctttggtgtcaagaaaat
>NC_017304.1:1113576
gagtcgttcacggcctggcgcagaagattggagcgcggggctgtgacgttcatgttataacatgttgggaaatgggaactcgggagtttgaaagggataaatatgtaaaggtacacagacttcattcctatgacgtaactccaaataattttgttgactgggttcttcatttgaattttgccattgttgagcatgccacccggcttataaatgaaaccggaaagtttgacattatacatgcccatgactggctggttgcttttgcggcgagagttttgaagcatgcctattcaacacctcttgttgcaactatacatgccacggaacatggcaggaactggggtatacataatgacacccagcgctatataaacaatgtggaatggtggcttgcgttcgaggcctggaggctgattgtcaacagcgaatatatgaagaatgaagttatgtccatattcaagattcccaatgacaaaatagacgtgattcccaatggggtt
>NC_017304.1:1127056
gaagggagataattggtgattttcttttccagtatgtcatgaggtggagtgagctttaatcctgtgtagccgttcttccataccatgcagtgccgataacttatgccgggataaaagcatatactgtcatttttaaaatgcctgtttatctcataaataagctcttttgcctcttctgaggatatctcatcggagctgtaatcaatcatggttttttgatcatattcttcatcttctgacagtgtgaccaggttacatcttatggccacatcagtgtctgacaagtcaatacccatgcttgccgcttcaaggggcgagcgaccggtataataaaccctcggattgtaacccattacagaaaggtttgcagcatcacttcccggcggaataccgtccgggatggtttttaccatacccacctcggcattttgggcaagaaaatcaatatggggtttttttgcatattgcagcggtgttttattattcagttgagaaattgg
>NC_017304.1:1149171
ttcgaaaaagcacttctttcagttacaggtacagttgaaggttgggggggaggggttggggttggggttgcgtctgagttgaatttccaccagctgaaattaaacagataaccgcttccccccgtaaacctgaagaacaaatcgtgaacaccggttaccttgctgacggaacaggttttggttacccatttctgccagtctccggttccttcaactttgcatgtgccaatcagagttcctgtaggactatccagtcttatttcaatgtttccgccgtttgtagcactggcgactctggcttcaaaactggttgggcctacatttccgaaatcaactcctttgacttgaatccaatctccgttttcaataaatgccacattacgtccgccttcactgcattcttcagtctcaataccggattccttatgcatggttacagctaaattttttgtgtaaggatctacatatttgagctgtttcaagccatctaccgttggaac
>NC_017304.1:1152204
cttccctgattgcggttccaagaactctgaaagctttgcgtatcattttacttgtttctttgtcaagttttagcggtttgtctccgacgtgctcccagcccggaaccgacaggtcatccgcaggcagctgaagctgctcccagtttgcaaacaaccgtccccagtccgaatttagaatttcctcgaccctgccatagtttttcggataccagtacatatcatgataaacaacactggcaatgtaggaccagggggccaggattgtttttaatgtccattccaccggctttttcaaaggtccccagtaaatcaggtgctggcatttgcttgcaaaggtcatttttttataggggccgacaaaattccagttttcattcaaggcgtcaacatctccgacaatttcgatttgtcttacgtcgccacagccaaggcctgcatcatgggctaaacggatgtatttacagtcctttagcgggtcgaaacccatcagttttgccgcc
>NC_017304.1:1172560
tgatagaagcggtggccgaagtccagagtaatattgttgtggtattgcttaacggctcaccggttgaaatgccgtggattgacaaggtaaaatccgtgcttgaagcttatcttggaggccaggcgctgggaggcgcgctggcggatgtgctattcggtgaagtcaatccgtcgggaaaacttgcggagaccttcccggtgaaattaagccataatccgtcctatttgaattttcccggagaggatgaccgagtggaatataaagaagggttgtttgtcggatacagatattatgatacaaagggaattgagccattgttcccctttggtcacggacttagctataccaaatttgaatacagtgatatatcagtcgataaaaaagatgtttcggacaatagcatcataaatgtcagcgttaaagtcaaaaatgttggaaaaatggcaggaaaagaaattgtgcagctgtatgtaaaagatgtgaaaagcagcgtcagaaga
>NC_017304.1:1174454
tatggaaataccggaagtaggagcaacttttatgccatcttttagtctctcttcgaacatataattatgaatgcctcaaaaataatcgagttttaagccgtcttattgattattataaacgcttgtatacccatataaatagtgaatatgaccatcctcaaaagaggttgcagtgtagtaatagtgtatatgtccaccgctaacgggtatactgggacctgtttgtaggctataacgatgtatatgaccgtcttcgaaggtggtttcgccagccatgtagtgtatgtgaccgggactgttgaggtttacactggttatacctgaatattcatgaatatggccgtcattaaaagtagttcttcccataaatctatgactgtgcaaactgttttgcataataatcacctcaatacatattatgttaactatgtagagggtgttacttctataataacgtattttatggtgcattaagcagtaaatacccttaagttaaccat
>NC_017304.1:1182340
agtgttcacagagcgagaattgaggccggaagaaggcttgcccgggagcatcctgtggaagccgacattgttttcggagttccggattcgggtgtatccgcggcactgggttattccatggagtcgggaataccttatgatttgggacttataaaaaacaaatatatcggaagaacctttattcagccggaacagggacagagggaaagcggagtgaaaattaagcttaatgctttgaaggaagccgttaacggtaaaagggttgttatgatagatgactcaatagtcagaggtactaccagcaagagacttgttcaaattttaagggatgccggtgcgaaggaagttcatatgagaatcagctctccgccttatatgtatccatgtttctttggagttgacacatcgagcaggtcccagcttattgcggcggaatgttccgttgaggaaatcagaaagatgacaggtgcggacagccttgggtacttaagtctcgaagg
>NC_017304.1:1186731
atccggtggttgtgaaagccgatggtttggcgctgggcaaaggtgtaataattgcacagaattttgacgaggccaaacaagcggttcaaagcatcatggaggacaaggtctttggtgaagccggaaacaaggtggtaattgaagagtttttggtgggtcaggaggtatcaatgctggcctttaccgacggaaaaaccataaagaccatggtttcctcccaggaccacaagagggctttggacaatgaccaggggcttaataccggaggtatgggaacattttcgcccagcaggatatatacagaggaaattgacaggtactgcatggaaagaatctacaagcccacgattgaggctatggagaaagaaggcaggaagtttaagggagtattgtactttgggcttattatcacaaaagacggcccgaaagtactggagtataatgcaagattcggagatccggagacccaggtggtgcttccaaggcttaataccgacata
>NC_017304.1:1194292
caattctgcacctgttgtattccagattccttatgaaggttctctatgatttgggatatgtggattatgacgaaccgtttacaaacctccttactcagggaatggtgctgaaagacggagccaaaatgtcaaaatccctggggaatgttgtaagtcctgaagagataattgaaaaatacggtgccgatacggcaaggttgttcatactgtttgcatctccaccggaaaaagaccttgaatggagtgaccagggagttgaaggctgctataggtttatcaacagagtatggagaatagtcaatgagtttgccgatgcggtaaaggaaggcggaaatattgacacttccacatttaccaaggctgataaagagctgtggtacatgctgaacaacacattgaagcgcgttacggatgatatcagccagaggttcaacttcaacactgcaatcagtgcggttatggagctggttaattccttgtattattacaaggataaagtg
>NC_017304.1:1199008
acgggaaatctttatataggtgcaggagtactggatttaaatggatttaatcttacagttaacggggatttaatacaatcaggaggcgttatagatttaaacggcggatgcctgacagtaaaaggcgattacaggattcaaacggaaattccttcaagtaacggtcagacaataaatatgtatagcaacggatacttgaagatgacaaaacctactgactatctgaaggtagagggagactttttgatttatagtcaacatagtcatgccaattaccttacagacggtactttggaagtgaaaggcaatttcacacaaaaaaggtataattcgtatgacaactttaaagctacaggaaatcatagagttgtgttaagtggtgaagagttacaaatagtaactttcgaaagttcttccgggtcaggatcctgtattaatatacttgaaataacaaactcttcagataaaggtgtcagatttacatcaaaggtttttgtcaa
>NC_017304.1:1235427
atactgcctttgggtgcggccaggaagctgataggaaccatggcccatcctttgcacaggcctgtgattgacgaacagaagggaatagtaaccgagggctacgggcttttacagccaagaataggttttgatattgaaagcgttaacaagtcgctgttttcaaggatatttgccggtgaggaaggaatagacccttatgccagcgctatttcagacgtctatcaggatcttttcggcgaggggatatttaccggtaaaggtatatatgaccttgaggttttccaaaaacttttgaaggatgccatacccgacaataccgtacttagccatgaccttcttgaaggttcgtatgtcagagcagggcttgtgacggatattgagtttatcgatggttatccttcaaagctgaactcctatgccatgaggcttcaccgttgggtgaggggagactggcagcttctgccgtggcttcgtggcaaaacaaaagacagaaagggaaa
>NC_017304.1:1244459
tttaccgctcctaaagactcaaggtgttttgaatagacttggcagtctatcaaaagaaaacctttttcctcgagtttctgacatagagtgataagggctgtttttgaagcgttgtccatagtcgaaaacatggactcgccaaagaaacattttcctaaagagacaccataaagtcctccgacaaggcgaccttcataccaggtctcaacggaatgggcgaatcctaagtcgtgcagtttggaataactttcgataatttcgggagttatccatgtattgccttctctcaactttgcacacatggcaattacatgtctgaagcatgtgtcaaaggtgacttcgtagagctgtttctttaaaaattttctcatagacctcgatatttttatgtcttttgggaaaagaacacacctgggattcggggaccaccataatataggctcgtcttccgaaaaccagggaaatattccgtttttatatgcaaggaggagacgctcgca
>NC_017304.1:1251436
attatcggtcttgaggccaagaagcagttggaatatctggatgaataccctgatgtggtctttgcctgctgcggcggaggatcaaactttgccggaatagcttttccgttcctgatggacaagtttaagggaacaaaagtgagagcagtggctgttgaaccgactgcatgccccactctcacaaaaggtgtgtatgcttatgattattccgacacgggaaagatcggtccgttggcaaagatgtatacggttggtcatgactttgtacctgccggtatccatgcaggcgggttgagatatcacggagtttcaccaatagtcagccagctttatgaggataagttgattgaagcaaaagcttacggacagagttcggtttttgaagcggctgttatttttgcaagaacggaaggaattgttcccgctcctgagtcttcccatgcaataagggctgctattgacgaagccctgttgtgcaaagaatcgggagaggcgaaagt
>NC_017304.1:1258058
gccaaaacatttgagaaaagaatttgaagaaatattgaatgtgaggatagaaggagacctgtgccccatatgccgttacagacttaaaaacgaatataatggggaatatgagagatttcccgttgagacggtggatttttccatcaggtcaaggaaaggtatcggtgtggtacctcccgtggatcccaacaaccaggacacatcggttcttataggcagcgtggacatatccaagatagacttgtatccggaagatgaccccagagttctttcgctgaacggtgcgttcaatgtcggaaaccgcggtattgttgagttcattgaagtgtttaaaaatgagaccgagtatttgcacacaatgattaccgcaacccaggaaaagtcgattccgtctcccggaaaaggttcaatgatatactttgacggtataattctggcccattctaatgaggcggaatggaacaagttcaagtccgatcacacaaacgaagcaatacttg
>NC_017304.1:1262306
aatgtaaactttttaaaaaaaggttaaggagcaggatgattttggataatcttaaacgttcagaaagatacccgttctcttttattctgttttattccttgttttatatgggccttgcggtatttggcgtgtttatgcctgtgtatttggaagggctgggctatgacaatacggatataggaacatttctttcaatcagttcgtttgtcggcctgtttgcacagcccatttggggtgtcataagtgaccgggcaaaatccaaaaacaatgtgctgaaaatgttggtgcttttcagcagcattgccatttttatgtttcgtctctcgggcaactattactatatatttgcggtaatggttgtttatgcctttttccaaacgcccattactccgataggtgatgcgattacattggagtatattactgacacaaaatggaagtatggcccgataaggcttgccggtgcattgggatatgcggtgatggcatttatcggaggg
>NC_017304.1:1277297
cttgatgaaattgcgataattgagatgctgatatatacggatttgagtcaagtggatgaaaaatatcagcaatctgtagtaatagcttacatgaaaaatatagccagaggaagaggcggaggaatttttgatccgaagaccggtgttacatacggtgaattggcagctttgatatataatacggcccaggtcgtgacaaaagagaatcaagccaatgttcagcctgtagcggagaataaatttgagaccaggggaacctatgaaataaaagatgacaaggtggtatttaattttgagctggtaaatcattataaagagacaaaagagctgatgtttggttccggacagcagtttgaattaaccataaccgatgagaaaggcaacgaagtatacagatattccgacggcaaattctttacactggctctgataatgaaaacaatcaatccgggtgagtctataaaatggcaggacgaatgggatatgaaggacaaagatgg
>NC_017304.1:1316033
tatcttattgcagcgtttttcttgaaagtagtgttcagtaggtggattggtccggatttagcgacagactatcttgcaggtgcagtattattaggagccgcaccatgtaccgccatggtattcgtatggagttatctgacaaaaggcgaccctgcttatacattagtgcaggtagcagtgaatgacctgataatattgtttgcatttacaccaattgttgcattcctattaggggtaagtaatgtgaccgttccttatgacacgctgatattatcaacaatcctgtttgttgttattccattggcaggagggtaccttactagaaggaacatcattaaacataagagtatagagtatttcgagaacatttttctcaagaaatttgataatgtaacaatcgtaggtttgcttctcactttagtaattattttctcgttccagggtgaaataattttaagtaatcccttgcatattatattaattgccataccattaattat
>NC_017304.1:1319929
acataaatctattaaaaaataacggtatcaaaatatctatggatggaaaaggaagagcattagacaaccaaaggatagaacgatttttccgttcctacaagtgggagaaactttatcttgaagagtgcgaaacggtacaacaacttagacaaatcacaaaggaatatgtggagcactataaccataggagaccgcaccagtcattggattacaaaacaccggcagagtattactttggaggatatgaccagctactggcagttgtatagaattatggggctccgccccaaaccccgtcctcaccggaaggcagccggtctgtcataacagaccggaaagcaaaaggatatatgtccaaaggatgtcaagggtcaagatgaactcgcttacgctcgcccttgacatcctccaacagagtgcacagttgtaaagattatacaaaattaagaaaggagagctaacttagaaaagctaaaaaactgtcttgacaatggggagca
>NC_017304.1:1323484
agcttgccaagcaatgtttaagcagcagaatgtatgaacgctttcttgaagtcggagaagtcgatgcatcgtactcggttccgggagtggcacgattcagggtaaatgttttcaagcaaagaggtacttgtgcaattgcattcagagcaatacctacagaagttccgtcaattgagcagctggggcttcccggcttggtatatgaccttgccatgaagcagagaggtcttgttttggtaacgggacctacaggtcatggaaagtccactacactggctgccatgattaattacataaacagcaagagaagatgtcacatagttacgattgaagaccctatagagtatttgcacagacataacaaaagtattataaatcagagggaaataggttctgatacgaaatcctacgcaaatgcgttgagagctgtattaagagaagaccctgacgttatacttatcggagagatgcgtgaccaggagaccattgcaacggcgctt
>NC_017304.1:1328810
ggcggatcttcgggaagcggaacggatacggtagcggtgaccggcaatgcaaaaccctttggcggggacttgggtatatatatgcaaagttttcttacgggaggacaaaatttttatacatatgacaatacaaccaataaaacgataaattttagaacgaagattactccaaaggttacaatgacttttaacggtgacacagtcgacataaatgtagtgggtaatgccggcaatacttacgatatgaccgggcatgtgccaaaggatactgtggagatgcatattgtactcaattataatttaactcctattgaaaataaagatttgggtgtgaatgtgcagattatcaataacactgacaaacaaataaatattaacttgtatgacaaggtcagaagagcaaaaataacagataggaacggaaacagcatctataaaagcagctcggttgagaaggttactatcgtttaacggtgatggaaaacaaaatggttttgaac
>NC_017304.1:1329264
aggttactatcgtttaacggtgatggaaaacaaaatggttttgaacgtataaggtgattgatatggtcagattatttagaaaattaaataacaacaaaggcatgacgcttgtagaggttgttgttgcactagctttgctgggtattttggttgttccgataacaattggttttatgaatacgattcgaatagccaaacttattgaacggcagacagaagtaaatgccgtgagcgaggtagtaaaggaccaggtggctgaggctttgattcagcaaaattatcctcttacgttgcttgaatctgcaccgacagggactgagtggtatttgaggccgtttattgctgatgccaagtcaactcctgatgttgaaaagaaatcaccgaatcttgctgtggtttattcttcaggtgcaaaaaatgagaaatatttttataccgttagttataagcatgagagttgttatgatccggaatatccttatacttaccatgtaattgta
>NC_017304.1:1333365
tatacgggatttatggagtttttgagcggccttggaataaacaaggtaaacgacaaagaaatattgtttacggatgcaaattacactcagaaattcaatattatgtccttcccgctgcaggttaacatggaaagaatagaaagtattgataatattaaaataatccagcatccgggttacacccaaaagaacaagatgtactttgtaatctttgatgcttctgtggtaaaagcaaatggtatgataggtgacaaggtagtctataagtatgattataccgtaagtatgaagaataaggataacaagcttatgatagacgaaatcaaactcaatgaattctaccaaaagaaagatacaaagcaaagtgaaaagaaagacgaaaagaaagaagaaaaaaaggaagaagatactattgaccttatgtaaaaattctgcttgcggttgactgtttgcaaatatctgctcataaagagttctgcatgaaaatatatgcagaactt
>NC_017304.1:1334156
aatacctcagcttgtggcaattgaagagagtgaagaaatcgacggacttttgcttattttaaacactgtcggaggggatgtggaggcaggccttgccatagccgaaatgattgcaagcatgtcaaagcctacggtttcccttgtattgggcgggggacacagtattggtgtgccgatggcggtggcaaccaactattctttcattgcaccttcggcgacaatgacaatacatcccataaggctcaacggaatggtcataggtgtgccgcagacttatgaatattttgacagaatgcaggacagagtggtgcagtttgtcaccaagaattcgaatatatccaaggaacgcttccgggaacttatgctaaagacaggagagctggcaaacgacgttggaaccatattgtttggtgaggaagccgtaaaatacgggcttattgatgagatgggcggacttaaggaggcgctcaagaaactgtatgaattgatagctaaaagaa
>NC_017304.1:1348598
gataagcattgacagaagctgaagcaggttttcccagggatgcttctttccaggaagaaagtttgtctgccatggatttgtactgttcaggccacctgccgagcttggaagagactttggcaccttccggggcgacataaccctttgacgcaatatgaaatttggcaaggccgtgcagggcggattttaagtcatcagcattgacaaaggacaaatcccttccgtaaagccattcatatacaacgaacagctggtcgttgaaagaatgaataagatttccttctttatcccggattattcccgcgacatttccgccatgattgtatataaaatcctgggcgtttacggaaaagagagctttgtctaatggatgtttcaatcttttgagacacagttcacggtccttcgtttttattctccatacggtttttatatttgcactttgaactacactaatgttttccggttcgattccatactcttccaatacagaacttgca
>NC_017304.1:1351382
tttaggagagaatggaagacggggtttttatttggatatatcgaaagtatagtttgcgcctgagttgttgtcccagttgtttgcacagtctttgaagcagatgttcagggtgtcggcttccataaccggtattgttgcctcaaatcctattgaagtccttttcataggatagtcataaacatgtttccagtctctgtcaaaacctacatgggcatatacatgggatgcaccgcttttggaaagaagaccgtcgtacatgacggttaaattctctcctgcggtgggaacagcaggctttatggtaataccgttggacatataatcgttgtttactttggtgcttcttggcatgaccattcctccgttcataataaacattatattttttgttaataatttctgacaggtgatgtttaaaaaacataacctgcagtggttttttattatttgatgaatgttttgaaaaaatactggtatttaaagtcgagtcaggtaatatg
>NC_017304.1:1360314
gttgtgggctacagtgacgcagtatacaaggcccagacggttcttcaaaggcttattgccatggcggcgcaaggtgatatcatctcaaagcagaatgtgagttatttcgttcagttggctgaagaaaaccagttggataagataaaaggtttcactgcggattttgtctgccttaccgcaagaggcaggcagataaaggcgaagacccatggacagaaggtttatgtggatgcaataaaagaaaatgacatagtattcggcataggaccggcaggcacgggaaagacatttcttgccgtggccatggcggttaatgctttcagaaacaaggaagtaaacaggatagttcttacaagacctgcggttgaagcaggtgaaaaactgggatttttgccgggcgatttgcaaaacaaggtggatccgtatttacgtcctttgtatgatgctctttatgaaatgatgggagccgaaacatatcataaatatctggaaaaaggcat
>NC_017304.1:1365765
atgttttttaaagaaatagaggaaaaaaccaaggccgcaagagaaaatgagataacaagggatgaggttgcaactactcatcattaaaaggatagaaagaaaatgaattatttaaaaacttcagggatagttataaaagaagttaatacgggggaagctgacagaataataacaatattttccaagaataaaggcaagatatccgctttggcaaaaggtgcaagaagaccgaaaagtcacctggttgcagggacacaattattatgctacagcgaatttgttctctttaaaggcaaagacatgtataccgtcaatagctgtgatgttattgagtctttttatgatatccgaaatgatcttgaaagattaacatatgctgcccatatgatggatatagtaaatgatgtaattttggaaaatcagcctgcatccaggttgttgcagctttttttaaactcattgtacatgctttcgaaaacagacaggtcgccgctgcaaat
>NC_017304.1:1367129
gatgcttggaattcaactcggaaggagtggagatatggcaaggtataatctggacgggggcaccgggctgtttaatgccttgggtaacaggaatcctgcgaaagtcgttaaacttggctctggagttgatataaagcattttaaaatgttcgagtacataaatgccgaagttctcgggaaaactgacgacagtataaaagttgaggcaaaagacgttttaaaagagacacttttctttccgggtgaccacgttgtcgtaaactattccaatactcaagatctttttgtaatggacggaaatatcaaccacgtttatgatattaatcccctgatcattgatgtgaagataaacaaagttgaaaaattgaaagatttgcgcaagcatgagagattttatgtaagtcttatggccaatatcagagtgtgcgggacttccaagcttgtttttgcagttgtgaaaaacatgagttccggcggtataaaaattaattgcaatgaac
>NC_017304.1:1382068
ctaattgatataataagttacaaaaagtttaaatttaaggggtctttcaatatgaatgcggagatattagcggttggaaccgagcttttaatggggcagatagcaaataccaatgcccagtatatatccaaaaggctcaatgacattggtgtgaatgtgtattatcacagtgtggtgggggacaattccgttcggctgaaaaaatgtcttcttgcagctttggaaaggtgcgaccttgttattatgaccggaggactcggccccacgcaggatgaccttacaaaggagactgttgcggaagttttggggaaaaagcttgttttacacgaagaaagccttgagaggattaaaactttttttaccaggataaaccgaaaaatgacggacaataatgtcaagcaggcatatcttccggaagggtgcacagtggttgagaataacagcggcacagccccgggctgcattattgaagataagggaaagattgtggtaatgcttcc
>NC_017304.1:1389915
acacaaattcagataagcagcacacctcagcaagattttgacctgggcggttacaccgttagaattgctcaatggtgggacgccagtccaaacgatagaagctcaatagcccgtcacaaggcagcggaagaaaaatataattgcaaaattgaatatataaccattacatgggatcaaattgtaagcaaatttacctcatcagtattatcaggagaacctatagccgatattgttttgtttgaaatgaccagggcgcttcccgtgcttgctgaatcagaccttataattccggtggacgactactttgactttaatgatcggaaatggccccctataattaggcaaataggaagatataaaggaaaacaatacggatttacgaactattgctggactgtaacggggattttttacaacaaagtgttgtttgacagattgggattgcctgacccgtatatgcttcaggagaacggagattggacttgggaaaaatttgctga
>NC_017304.1:1391695
cgttctcatcctctctgagaaaagagaaccaaccgccaattccagttggacataaagctgctacttcagggctgatgtattccatccagccgtctcttaccatgtcagcgaaatagaattcttgatatattaaatacctctttgccatttctgcctcctttatggcggttttatgggtgaccgacaaccagatttttaaactattgcatattctttctgcctccttcttacccgcccggacttgtgaccgggccaccgcattaccggaggaagagtcgttccgtcactctggattaggcttaaagtcttccaataaccttactattgtttatttctgaactattgtttatttctgagtttttgcaggtattctctgatttgcacatcttcttcatctgtaacataatatacttttttctttctgccggttggtttccgcccggctccttcacgggcaccgccccaggaatttttcataaattcaatatcctcatcactcg
>NC_017304.1:1397653
gtgagggtaacgtcacccaccggtgaggcggctatcggaaagccgatgggtaattatatcacccttgaggtgcccaggctcaaggaaaacgaccaggaattgtacgaagagacttgcaaagctcttgccaaagaactgacacgtgtattgaatcttaaagacgactcaacaattctggttataggattgggtaactggaatgtcacaccggacgcattggggccgaaagtcgtttcaaggcttatggtcacaaggcatttgcttgagtatgttcctgatcaggttgatgaaggggtaagaccggtgtgtgcggtatctcccggcgtgttgggtattaccggtatagagacgggtgagattgtaagaggaattgttgacagggtaaaacccgatgttgtaattgcgatagatgctttagcttccagaaaaatggaaagagtgaataccactattcagattgcggataccggaatttccccgggttcgggagtcggcaacaa
>NC_017304.1:1421306
tcctggaatgatgttcttgcttcctctttatctcgactttgttaaaattaagcaagcaaccggaatacagctgataaactcgattccaggacttgtaatagtatattcggcgtttttcgttcctttcagtatctggatcatcagaggattctttgcgtccatacccggtgagcttgaagaagctgccagaatagacggatgcaataaatttacagctttcctgagggtaatgcttcctttggccgttccgggaattgttgcgactgcaatatacattttcctgacggcttgggatgagctgatttttgcatgggttcttctcaaggataccaaggtgactactattcctgccggtatcagaggctttattgcatacacaactgcaagatacgatttgctgatggcagccggtactatagttactattcctgtactcatcatgttcttcacaatgcagaagaagttcatcagcggtatgactgccggagcagttaagggtt
>NC_017304.1:1436917
cccataaagatgaaggttgcggaggtgtaaaactaacggaggtgttttgaatgtcagttatttcaatgaaacaattattggaagcaggtgttcacttcggtcaccagaccagaagatggaacccgaaaatggccgaatacattttcacagagaggaacggtatatacattatagaccttcagaaaactgtgaaaaaggtagaagaggcttattatttcttaagagaagtggcaatgaacggccagggagtcctgtttgtaggtaccaagaagcaggctcaggattccataagggaagaagcacaaagagctgatcagtactatgtgaatgcaagatggctcggcggaatgcttaccaatttcaaaacaatcaaaggaagaataaacagattgaaagagctcaccaagatggaagaagaaggcgtttttgacgttctgcccaagaaagaagttacaaaacttagagctgaaaaggaaaaactcgaaaagtatcttggcgga
>NC_017304.1:1446726
ggaagtgttatagaaagacttaaggaaaaggccaacgtaaaaattcgcggtgaagcccaatacgataaattctcaagagaactgtcgatattggcttcagatattgttgaggttcccgtgcaggtgaggaccgataatgccgccgaaaagagagttgagcttcacctccacacccagatgagtgcaatggacggtgttacgtcggtcggagaactgataaagcgtgctgcccagtggggtcacaaggcaattgccgttaccgaccacggggttgtacaggcttatcccgaggcctgtgaggcggccaaaaagaataaaataaaggttatttacggaatagaggcatatcttcttgatgattccgttcccattgtctatcatgccaatggacatcccgttgacggggagtttgtggtatttgatattgaaacgaccggcctttcggctgataaagataaaataacggaaattggtgcggtaaagattaaggaaggtaaaat
>NC_017304.1:1450437
aaattgcacgaaagaaaagggaattctaagttataataataaggataagcacggtataagatatgcaaaaaacctaattttgcggaggtttgtatgactaggaaggaaatagaagaaattgttacggaaattgcaaatccggtagtaaacaagcactcttttgaattggtggatgttgaatttataaaagaaggctcaagttggtatctgcgtatatatattgacaaaccgggcggaataactatagacgactgccaggttgtaagcgaggaaataagtgatatactggataaagaagatcccatacctcacagttactttttggaggtatcttcacccggacttgacaggccgctgaaaaaagaatcggattttgagcggtttaaaggtgaactggttgaagtcaaggtttttaagcccattgaagggaaaaaaatatttgaaggtgaacttgtgggatacaaggacaacaagattattataaaaaagaatggcaatga
>NC_017304.1:1452871
cggtaaagatataaggtcggtgatagcggtacttgacaggggatttgcaaaaaggacaatagagttgattgatgaagcaaaaatcggatgcgggggtgaagctattggcaaaaaagagagtttatgagcttgccaaggaacttaacacgacaagtaagcgactgatggaaaaactggaagaaataaatatagtcgtcaagaatcacatgagctttttagaggaggatgaactggaagctttatatgaccatataggcgttatcagacataaagatgacaaatccaatacggatgataataaaactgcttcagctcattcagtagcccaacatagcagcgaggccatgaaagagctcaaaaaagaagcaaaaaaagcgccgaggattattagaacaacggaaatctatcttgattcaaaagatgaggaaataaaggaaattaaggcaaatgatgccaagagtcaaaagaagcccgaagagaaacgtaagaaaaatgatttt
>NC_017304.1:1456631
gtttcagcggacggagatgctttgggctcaagtctggcgctggcattggcactaaatacgttgaataaaaaaccaattatttactttgaagaagacataccttctatatacggttttttgccgggccgggagtttgtaaggatatatgacgaaaaaccggataaatacgagcttgtaatagccttggataccggtgatttgcagcggctgggaaaaagggtggagatatttaacgatgccgacatgaccgttaatatagaccaccaccctacaaatacgtattttgcccaattaaatttagtgaatacaaactcagcggcggtcggtgaaatgatataccggcttcttaaaaagatggagatcaacctggacagggatatggccacatgcctttatgttgcaatagctacagatacaggtgggttcaggtacggcaatacaacgaccgttacccaccagataaccgctgatttgataaacaacggcgtggatgtttccta
>NC_017304.1:1469601
attaagctatcttggagttgaaagaagatacaccgataaagacatggaaatgatagcagaagaggtatatgttcccgatgtaagagacaaaactatagatgaagcaaaaaagattctaaaagaatatggacttgaatatagaatagaaggggacagcactgacggaaatgcgattattaaagagcaaactccaaagccaggtgcgcagcttgcaaaaaaatccgttgttattatgtatacctacgaaccggaagaacaaataatggttgaagtaccggatgtgaccaacaagacaattgatgaagcgaccaaagctttgaatgccgcaggacttaatataaaagttgtgggaaacggtaatgcggtcaagcaaagcgttgaaccgggaaccaaaatacctcagggcgaggtggttgaggttgagtttgtattccttgatacgcattagccgacgaaacactgtacaaatgtattataaaaacgtagaataaaacgtggaa
>NC_017304.1:1485926
gcactttccgacttccatgcccatgagattcattgctgctttgacaggaatagggcttacttcaatgaacaatgctttaatgaggtttaaaaggcttaattgaatttttctgctttcttcaacatttccgtcaaggaaagtggccacaagttcatgagttttctttggaataatatttgccattacggatattactcccttgcctcctaaagcaagaagaggaactaccatgtcgtcgtttccggaatatacggtaaagtccggaggacagatgcttatgatttcgccgacctggtttatgttgcattctttaatggcaactatattttcaatttcggccagctgttttacggtctttggttcaatgttcaggccggttctgcccggtacgttgtataaaaccacaggaattttgatactttcggcaatcagtttaaagtgttcgtaaagtcctttctgggttgttttgttgtagtaaggagttacgcttaatattgcgt
>NC_017304.1:1491714
ggtgggaacgcaggcaaccgttaaaggtatgtctccggatgaaatgaaagaaattgaggcccagataatattgagcaatacctatcatcttcatatgaggccgggagaggatattgtaaaagaggccggcggtcttcacggttttatgaactgggacaggccgattcttacggacagtggcggctttcaggttttcagcctcagtgatttgagggatatcaaggaggaaggtgtgactttcaagtcgcatattgacggttcgaagcattttatttctccggagatggcgataaaaatacagaatgaccttggagccgacatcataatggcttttgacgaatgtattccatatcctgcggattatgactatgcaaaaaagtcattggagagaaccacacgatgggccaaaagatgcaaggatgctcatagaaatccggaaaaacaggctcttttcggaattgtccagggtggaatgtacaaagatttaagacagcagagtg
>NC_017304.1:1516540
ttgaatacaaacttaaaaagtgcctatctttgtacaaaagctgtctccaaaatcatgttaaaacaaaaaagcggtaaaattataaatattacctctattgcgggtattattggtaatgcgggtcaggccaattatgcagcatcaaaagctggtttaataggttttacaaaatcaatcgcaaaggaatttgccgcaaaggggatttactgtaatgccgtggcgccgggtataataaaaaccgacatgaccgatgtgttacctgacaaagtaaaggaaatgtatttgaataacataccgcttaaaaggtttgggacgcctgaagaagtggcaaatgttgtcggtttccttgcatctgacgattcaaattatataacaggtcaggtaataaatattgacggcggattggtaatgtaataatatcttattgtaacactatttggttcaaatcaatagtttacactaagaatcaagcaacccccctgtggaaggaggtgaattat
>NC_017304.1:1532748
ccaaagactcaaaagttctatcggatggagtattggagataaagggtgactttacgcaaatagcatgcggagttacaccttccttttatgcttgtgaaaatcacaaagttatcttaagcggaacaaaattacagaggattactatggaagaaacctatagtagatttaacattttggaacttaagaacacatcagaagaaggtgtcgttttcttaactccaatatcagagtggaaacttgaaagtgaccaggttgttagcggagatgttgttgtaggcgtgaggacaatagatttaaatggctacacattgagaattaaaggagacctgatacatccacagggtacgctgttcatcaatggaggaaaattgattgttgagggggattatagaatccaaacaaaatcagtggatgaagagggcaatgtataatgctccccattgtcaagacagttttttagcttttctaagttagctctcctttcttaattttgtataatc
>NC_017304.1:1533178
atgctccccattgtcaagacagttttttagcttttctaagttagctctcctttcttaattttgtataatctttacaactgtgcactctgttggaggatgtcaagggcgagcgtaagcgagttcatcttgacccttgacatcctttggacatatatccttttgctttccggtctgttatgacagaccggctgccttccggtgaggacggggtttggggcggagccccataattctatacaactgccagtagctggtcatatcctccaaagtaatactctgccggtgttttgtaatccaatgactggtgcggtctcctatggttatagtgctccacatattcctttgtgatttgtctaagttgttgtaccgtttcgcactcttcaagataaagtttctcccacttgtaggaacggaaaaatcgttctatcctttggttgtctaatgctcttccttttccatccatagatattttgataccgttattttttaatagatttatg
>NC_017304.1:1535308
ccaaagactcaaaagttctatcggatggagtattggagataaagggtgactttacgcaaatagcatgcggagttacaccttccttttatgcttgtgaaaatcacaaagttatcttaagcggaacaaaattacagaggattactatggaagaaacctatagcagatttaacattttggaacttaagaacacatcagaagaaggtgttgttttcttaactccaatatcagagtggaaacttgaaagtgaccaggttgttagcggagatgttgttgtaggcgcgaggacaatagatttaaatggccacacattgagaattaaaggggacctgatacatccacagggtacgctgttcatcaatggaggaaaattgattgttgagggggattatagaatccaaacaaaatcagtggatggagagggcaatgccttatataaagaaagctatggagttttaaaaatgacaaatcctaaggaccatgttctggtaatgggtgacttt
>NC_017304.1:1536418
ccaaagactcaaaagttctatcggatggagtattggagataaagggtgactttacgcaaatagcatgcggagttacaccatctttttatgcttgtgaaaatcacaaagttatcttaagtggaacaaaattgcagaggattactatggaagaaacctatagtagatttaacattttggaacttaagaacacatcagaagaaggtgttgttttcttaactccaatatcagagtggaaacttgaaagtgaccaggttgttagcggagatgttgttgtaggcgcgaggacaatagatttaaatggccacacattgagaattaaaggagacctgatacatccacagggtacgctgttcatcaatggaggaaaactgattgttgagggggattatagaatccaaacaaaatcagtggatggagagggcaatgccttatataaagaaagctatggagttttaaaaatgacaaatcctaaggaccatgttctggtaatgggtgacttt
>NC_017304.1:1550413
gcagtaagtgatgatgcaaacaggaccagatattatggcggggcgagggaacctggatacggaaatggtagatctccatgggttcagatctacggagacaacaaatttattgagaaagcatttacatatgcaagaaaatatgctccggcaaattgtaagctttactacaacgattacaacgaatattgggatcataagagagactgtattgcctcaatttgtgcaaacttgtacaacaagggcttgcttgacggtgtgggaatgcagtcccatattaatgcggatatgaatggattctcaggtatacaaaattataaagcagctttgcagaaatatataaatatcggttgtgatgtccaaattaccgagcttgatattagtacagaaaacggcaaatttagcttacagcagcaggctgataaatataaagctgttttccaggcagctgttgatataaacagaacctccagcaaaggaaaggttacggctgtctgtgtatg
>NC_017304.1:1573690
attttaccgataaaaacgaaaatattgagtaagccggatagtcgcgggtacagtgccgaaaggccgtacacgaggaaagtccgggctccgcagggcagggtgccgggtaactcccggtgaaggcgacttcaaggaaagtgcaacagaaatataccgcctgctgaagattgaggtcgagtgctttcggttttcagcatggtaagggtggaaaggtgaggtaagagctcaccagcggtatggcgacttaccggctatgtaaaccccacccggagcaacaccgcatagagggacgttaaggtggcccgccagtcccgggtaggtggcttgagctatatagaaatatatagcctagatagatgactatccaagacagaacccggcttacaggcttactcaatattgtaaattatcaaaaacaccagcttacatggctggtgtttttgcttgcgtaaaatattgagcaaaatataaagtgagttcaagcctctttggctgacagc
>NC_017304.1:1590793
catcggaaaaaatccgtttcttgttgtggaaagctacaaaaacaaaaccattataagggagaggaacggttctcaaagggaagttgaaggaaatcctgttgaaataataaagggcattatggggaagtttaaaggtgccaaccttccgaatcttccgagattcaacgggggagcggtgggatattttgggtatgacctcatacgacactatgaaaatcttcccaatgtccccgaagatgacatgggtcttccggaatgccatttcatgtttaccgacgaagtgctggtgtatgaccatctaaagcagaaaattcatataattgttaatttgcatgtcaacggcaacattgaacgggcctatataagcgcggttgaccggataaaaaccatacacagggagattcttgacaccaggtggaaaaccgctgacaactctgttctaagttacaataaaaagaaaaatgaacttgcggtaaccagcaatatttcaaaagaggatt
>NC_017304.1:1595526
tctgtaaagaacccattttgtgttgtttgcagcaatccttgctccggtatatgttataaaggcacgaagttggaagaggcttatgaaatcctcaaaaaagctgacgcaatagtaatgggaagtcccgtatactttggaagtgtttcggcacagcttaaagcattttttgacaaaacgagaaagttaagatcggaaaaagctctctacaataagtttgcatgcggagtgactgtcgggggagcaagatttggcggtcaggaaacaactatgaaagcactgcatgatataatgcttgtccacggaatgacaattgtcggcgacggatatgtcggcgacgattgcggccaccatggtgtatgcgcccagcagccggccgataaagacgagtttgccataaaaagggcaaagatacttggaagaaggctggtcgatgtctgtaagaaagcaggagcctgaattacgtaaatttctaataattgctttgttaaagatagaatata
>NC_017304.1:1616154
aaagaagaacttgtaaagatttacaataccgttcttaccgcccagaaagctgctcttgaaggtgctgtaaagggtttgacaggcaaaaaaattgatgctgttgcaagagaaataatttacagggaaggctttggattcaacttcggccatggattgggacacggtgtgggcattgaaatccatgaagaacccagactttcaccgttgggagatgtggtaatggatgacggcatggttgttaccgtagagcccggtatttatgtgaacggcctaggtggcgtaagaattgaggatatgatagtaattaatggagaccatcctgatgttttgacagcatccaaaaaggacatgatagtattgtagggccataaagtttatatttttactattaaaagaaaattttatcttgaaatagtcacgattttaatttaatattaactatgggtttataataacagattatttatgaagacaataaaaacatgcataagttggagtgt
>NC_017304.1:1630920
gtggaatctgtattggacagtattaatttccctgatgatataaaaaaactgaatttggaacagttaaagcaactcgcaggcgagattaggtcttttcttattgaaaaggtctcaaaaacaggcgggcatcttgcttccaacttgggagtcgtagagttgacccttgcgcttcacagggtgtttaacactccggaggataaaattatatgggatgtaggtcatcaatgctatgttcataagattatcaccggaagaaaagacaggtttgacaccataagaaagcttggcggactttccggttttccaaaatcggcggaaagtgagtatgatgctttcaataccgggcacagcagtacttccatatctgcagccctgggtattgcaaaagcaagggatttaagaaaagaaaaatattcggttgttgccgttatcggagacggtgccctgaccggaggaatggcttttgaagcattgaatgatgcgggaaggtcaccgaataa
>NC_017304.1:1634812
gttccagcatacgtctgtattcaaaatgcctgtatttatacctgcatttataatacctgaagcaaataataattaaacttgtggaagaaaggaggttgcaacaggttttaaattatcttaattcaggtattttacaatttttaataaaaagggggataaaggtaaaaaatgagtagaatgaccttgaaaagcagcatgaaaaaacgtattttatctttggtcattgctgtagtgtttctaagcttgaccggagtgtttccttcgggattgattgagaccaaagtgtcagctgcaaaaataacggagaattatcaatttgattcacgaatccgtttaaactcaataggttttataccgaaccacagcaaaaaggcgactatagctgcaaattgttcaaccttttatgttgttaaagaagacggaacaatagtgtataccggaacggcaacttcaatgtttgacaatgatacaaaagaaactgtttatattgctgatttttc
>NC_017304.1:1639954
aggcaaccggaccttatcttataaacgccgaccctgacaaaaacctcttgttctcggtacatatgtggtggccgtacatgtggggttacaatgaacagaaagtaatcgatgaaataaaagaatctgttgaaatgggcttgccccttgtggtgggagaattcggacaccaatgggaagaacatgaaatgggtaaaatcccttacaaaaccataatggagcaatgctacaagaatgaagtaggttacctggcatggtcatggggaccgggcaaccagccgcagactttcctggatatgaccaccgacggaacttttgatacattgagaggatggggattggaagtttgcgtaacggatccttacagcataatgaatattgcggttcgtccggcttcaatgcttgaagagcctacaacggagcctccggtaataaacattcccgccggaagtattgcgcagaacaagcctgtatatgcatcttcgacggaaccagggctgggt
>NC_017304.1:1654530
gatatccaccaacgctggagagcctttgaaacctttggcaaagatagcttccggcggagaaatgtcgagagtgatgcttgcaataaagacaattcttgcaaaagtggacaagatacccacaatgatattcgacgagattgatattggaataagcggtgttgcggctcaaaaagtgggagagaagctctgttatatttcgaaaaaccaccaggtcatatctgtaacccacttggcacaaatagcctgtatggcggacaataactattatattgacaaggtaaccgaaaacggcaataccaggacggtggttaaaaagcttgatgaaaggggaaagagggacgaaatagcaaggatcctcggtggagcgagtattacggacataacattaaagcatgctgaagaaatgcttgacaaagcaaaagaatttaagaaataagtttttctatagataaaaagcttgggagaatcacaatcccgggcttttttattttgttgcgcga
>NC_017304.1:1667139
tttgggcgattattttctcaatatttccaaagcagatttcatgtcttcgggtataggagcggtaatttcaaggattttttttgtaaaaggatgcaaaaagactgctctttgggaatgaagtgcttgccttgtgataattcccgaagttatggaaggagtgttggcttgggtaatatgggggttatttcccgaaagagagtatggagtatcttcaaaagggtacagagtgtcacccagaaggggatgaccgattgcctggcagtgaacccttatctgatgagtcctgccggtctccagtctgaattttaccagggtggcgccgttaagacgctcaagtaccgtgtagtgtgtcacggcaggatcaccgtcaggagaaatgtgcctaagcataatgcttccgggctttctggcaatgggaagatctattgttccgttgtcattttccaataccttgtgcacaatgccaatgtattctttgatgaaagttttgtcgttcatct
>NC_017304.1:1675183
gttttaaagattatgacgaccatttgttgtttgagacaatgaacgaaccgagagaagtaggttcacctatggaatggatgggcggaacgtatgaaaaccgagatgtgataaacagatttaatttggcggttgttaataccatcagagcaagcggcggaaataacgataaaagattcatactggttccgaccaatgcggcaaccggcctggatgttgcattaaacgaccttgtcattccgaacaatgacagcagagtcatagtatccatacatgcttattcaccgtatttctttgctatggatgtcaacggaacttcatattggggaagtgactatgacaaggcttctcttacaagtgaacttgatgctatttacaacagatttgtgaaaaacggaagggctgtaattatcggagaattcggaaccattgacaagaacaacctgtcttcaagggtggctcatgccgagcactatgcaagagaagcagtttcaagaggaatt
>NC_017304.1:1706027
atttcgcagcgaatcttttaataactcttttacattttcctgaaaaccccaatgacttttcctaaaatggacaaattgtctcttactataatagggtcgtagaatttgtttgccggctgcagcctgatgaaccccttttccttgtaaaaggttttaaccgtggcctcatcatcgataagtgctacgactatgtcaccgttgtttgccgtcgactgctgttttacaacaatatagtcattatcaaaaatacctgcttctatcatgctgtcaccctggacgcggagcatgaaaaccgttgaattttggacaaaatccaaagggagcggaaaagtatcttcaatattttcaactgcaagtatgggctgacccgcagttacctttccaataatggggacttcaacaagctcctttccggaatatatgttcttaggttcatctgttttggaattctttttattattaataactttaagggctctcggctttgaagggtctttttg
>NC_017304.1:1707890
aaagaaatgatgcgcgagataaagcttgcgcttttggaggcggacgttaactttaaagttgtcaaggactttattggaaaagtgtccgaaagagccgtggggcaggaagttttggaaagccttacgcccggacagcaggttataaaaattgtccatgaagagcttatcaacctcatgggttctgcaaacagcaaggtaacattttcatcaaaaccacctacgatatatatgatggtaggacttcaaggttccggtaagaccaccacgtcgggaaaactggcaaaccttttgagaaagcagggcaaaaagcctcttttggttgcctgcgacgtatacaggccggctgctataaagcagctgcaggtggttggttcacaactggggattgaagtattttcgatgggagacaagaccaatcccgttgacatagccaaagcggctgttgaatatgcgaaatcaagacagtatgatcttgttataatagatacggccggtcgact
>NC_017304.1:1724148
caccatagaatgggttgtacctaattcacagaagaatgcgatggagcccatacgtatgactctccagcccggaggcaggtcgctggaggaccacccccatgaaggagaggaattcggctatgtggtgaaaggaagcattgaggtacacataggtaatgagtgttatcgggttaatgaaggagagtctttctattttgaatcaacaagaaaacattatatagtaaatgtgggagaaagcgacgctcaagtcatttgggtcagtacgcccccaactttttaggaggttgccgtggagaggaatgttgttataagattggaaaatgttacgaagagttttgatgatcaggtggttttgaaaaacctgactttggacgtaaggaagaacgaattccttaccctccttggcccaagtggttgtggtaaaaccacaaccttaagacttataggaggatttgaaaaacctgatgaaggaattattctgcatcatggtaatgacatca
>NC_017304.1:1725854
tttaaatacgtttttacgggctctccatttgcctgttttagatattattggaacgccaagtgctattgtacttgggatggtttacaactttttaccctttatggtattgcccatttataattcgctggcaaaaatagacaagtctgttatggaagcggcatatgatttgggtgccaatgattttcagaggttgttgagagtgaccattccgcttagcatgccaggagtaatgagcggtataaccatggtgttcatgccggcggtgacatcctttgtcattccgaatttgttgggcaacggaaaagtcaacttgattggaaatataattgagcagcagtttttgctgacgtatgactggggatttggagcggctctttctcttgtgttgatgattatgattttaatctcgatggctgttatgcagagaagtgacgaagatatggaaggtggtgcgggactatggtaaaaagaggtatagaaaagctttatttgggattgat
>NC_017304.1:1731814
caaatgaaagtggcgttatttttgttttcttttttaagtgtaattgtttttatgtctgtaagttctttggctttgcctgatgtaccgaaaaaaagttcaaacacttcggggaatatggccaataacggtcgtgttttaaaatacgacggctgggtttattattctttcgatgaaagcggactgtatagaatgaaagaggatggaagccagaagaaaaagatatgtgacggaatgtatgacaacctgaccgcatatgacggctatatttacggctattgcagatatacaaaaacaaataaccctgaggaaacaggattgttcaggttgaagcctgatggaacggaaagagtgaagattagcgataaatccatgctttttgttacgatatatgatggatggatatattatacatcgtttgatgataatttcaaaccttataaaatgaaacttgacgctaccgatgaccaaaaactgagtgattattctgctagttacataaa
>NC_017304.1:1743542
tttatgttttcttttacacccggttgtaaaatacatggtgaaaaagaaaagtttgggaagccaggtgaattgcatccggagaatcggcatgttatgatttaaggcattctgaatgcctatatagagataataattttagttgggaggttttatttggtatgaagaaaggtataagctttattttggttattgctataataatggcaatgacctcatcctttgctgtgtctgcatatccagcgactactctgtcagctgccggtgtggagagtggtagcatatcattggaatttgacaaaactaccgctcaagtaggagacataatcaaagcttatgtcaaaattagtaatattaagaattttgccggatatcaggtaaacatcaagtatgatccaaccgtattacaggcagtaaatcccgatacaaaagtacctttgaataaaaatacaatgcctaaaagcggaaatttgctgtcaaatcctgaatatggttctatatat
>NC_017304.1:1747662
cgcctgcactttttcatttattaaaaatcaaaatgatgcaattgaatttatttttcaaatgtgttataaatttaatcagtacatttgtttaattaactgcaaaggaatttgattatacttggaggaagattgttaatgataaaatcaagtttgataaaaacaggaattattacggttttggcaatgttaattctgtgtggctgcggtggcaggacgggaaaagagcctgatgctgctgagcccacaatatccggagagacaaacaaacctactgcatctgtggaagcaaacagggatgcccttcaaagtattgaccctgtttacacccagtcgccggaaaatgttaatgggaccgtggttccaaatgaatctcctgaaaataacaatatggacaattcaaatcagacatcaaatacggcaaataatgatggaaccagcagttcggccgaagcaaatattcaaattgtattggacaagaatactgccaaaaaagatgagat
>NC_017304.1:1752541
tgactgaacatttttagaagaacagtcgattgtaacgtcggcgtacttttcatacaaaggcacccgctctttgtaaacatcctcaaagctcttgttactgtctcttgcaagccttctgccggaagacagtctttttttaatttcatcaaattccagtttaaggtacaccacaatgctgtttcttttaagatgttccattgcggcttcattgtaaacgacactgccgccggttgatatgacatggttgtccacgttcaggctcattaaagttgactgctgtatctcaaggaacttttccagcccgtcatgatttacgatgtctctaagcggccttttttctttctccattattattctatcagtatctataaaacccatgttgagagtttttgcaagtggttgcccaattgtagttttaccggaactgggcataccgattaagactatgtttcttttttgcatttgtgcaacctcacgattttaatataattacaagggta
>NC_017304.1:1754493
aggtccgttggagtcaattccatcatatcctgaagttatgtaaagttcaccgccattgatataaaggccgcttgcagcatttagaccgtcttcatttgagtttatatttattttgccaccgttaattgtaatagtagtcttgctttcaataccctcataacattttaatatatttatttctccatcgtcaattacaaggtctttttctgagtgtatcgcatcgtcatctgcagtgagattgagggtaccgccggtcatttcaaaatctttttcgctttcaatggcatcggattttgccgtaacggtgatgtttccgcccttgatttctatgccgctgtttgcgtgtaatccgtcggtaactgctgttacgtaaatatctccgttttcaataataaggtcatcgtcacttgcaataccgtgcttgtaattacctgtaacgtagagagtgccttttcccttcagctccaaatcgtcattactgaaaagagctgcttttgcat
>NC_017304.1:1781281
aattgccttcagatatgtcattgaagcaacaccgctcgtatagtgggtatgaagttgaatcggcacttttacgttttcttttaatgctttgataaggtcatatgcaacatatggaagcagaagtcctgccatatcctttacgcatatggagtcagctcccatttccacaagagtctttgcatctttgacaaaaagttcaagattgtgaacgggacttattgtataacataccgttccctgagcatgaccgccttcttttttgcaggctttgattgcagtttctatatttctggtgtcattcaaggcgtcgaaaattcttattatgtttataccgtttgcaacgctcttttgtacaaagtactccacaacgtcatcggcataatgcttgtaacccaaaagattctggcctcttaaaagcatttgaaggggagttttcttgcagtggctttttataattctaagcctttcccacgggtcttcattcaaaaatctcaggcagg
>NC_017304.1:1820950
gaaaaagttgtagtaaaactcgaccgttaatatggattattaatatgagaatcctgttaatgtgaaaaatcttgctaatatgaaaaatcttgctaatatgaaaaatccccaggattggacctgaggatttatttttttatatttttgattattcagattattcagaacagagtcatttgttcgtgttttactttgcaagaggctgtacatcacatcaaactgcatgtagatatccacctgcatatgaccggtaaggcatatcaactgggtgtttgccgtcctggccagttcaaagatgtatgacaaaagatagcttgttactatttgtaatttttgcatgtaaatttacaaatccacttccataagcaagtatcttttcagcattgtaagatccgaagagtttattctgccgtctccgttcaaatcggcagcctgttttccgttttctgtcggaaaattgtcaatgattttaagtaaatatcttcttaacatggaaaaat
>NC_017304.1:1862199
aggaataaatttgtatatctggttaataataggctttaagccttcagaacctctgacttcagaaattgatgtaactttacgggttccgtcggccagcttttcctggaatatgacaaatttaacggcggtacatatatttctcagggccagttccgcaggttcttttgattttataaggtaagcagtaaggaacctgtaaattgcttcctggtctccttccgcatgcagggttgtaaagaaatagtgaccggtttgcgcagcgcgcagggcagtctcaaactctcccggagaacgaagctcaccgggacctatccagtgaggagactgtctcatggcatttatcaacaaattttccattgttgccggactgctgtcgtcatcatcaggaacacactcatactgaagcacgtcatttataaccctttcattggggtcatcgtttttgtaccttagcagcctgtactctgcagggttttcaattgttataatacgacacagcg
>NC_017304.1:1871652
tgcatttccgtatttgtttacaagatagtttacaaactcatccatgtaaacataatcatcttctgtgtccggtgtaagtgagaaaggtgctcccttttcaaacttaacttccttccatcttgaagacggtgcagtttcttcctgggaaaccggtccgtttccgtctgcggaaacataacctgctgcctgaagagtgataagtgtgtaaggaacatttttgctaagtgccttgtcatggaacgtggtaactacagaagcaggtgtactccactctcccttaggtactccgccgtcctccaaaaggtatgtatcactgtaatgcagccagtcacttcctgcatttgagaagttgttttcccagttgtatcctgtagttctgtttccgccgaacctctttgcagtaactgttgcatcaagttcctgattgcttccgtatatatacgggctgattggctttctttcagcagaagtatctatcctgatgtcaaccacttttgcag
>NC_017304.1:1877176
cagccgtaaatctgttctgggctgttgacagagtgtacagtagagccgtctcaaaccgggacaagaccatagaggaaatcaaaaaactcattgaagaagaggcatacctcatggaaaaagaagacattgaatccaacagaagcataggccggttcggcaatgagttgataaaagaaaattggacaatcctcacccattgtaacgcaggcgctttggcgacttgcgactacggcactgctttaggagttatccgggcggctcatgagtcaggaaaaaacatacaggtttttgcagacgaaacaaggccttatcttcagggtgcaaggcttaccgcctgggaattgatgcaggacaatattcccgtaacgcttatatgcgacaatatggcagggcatttcatgaaagaaggattaatagattgtgtaatagtcggagctgacagaatagctttaaacggagatactgcaaacaaaatcggaacttattcccttgctgttttg
>NC_017304.1:1885297
tatattacactttttcattattattcaccagccttttcaatcgcatcgaaattacatacttttgaacacagcctgcaacccacacacaaagcatcatttatttctatatggtcccccatgtcaacaatggcaggacatcctattctcatacacatcttacattttctgcatttttcaatgactatcctgtgcgggccttcaaattttacatgttttaaaagggcacacggtctttgggaaattatgaccgaaggctcatcagcttcaatttcttcttttacggttttttcaaactcttttatattaaaaggatctacaaccttgaccctgtcaattccaacggcattgcaaagctttacaagatccacctgttttgtgggttctccctttattgtaaaaccggttgtaggattgtgctgatgacctgtcataccggtaatggagttgtccagtattatcaccgtggaatttcctttattgtaaaccacgtcaataagtcc
>NC_017304.1:1911603
atgctccccattgtcaagacagttttttagcttttctaagttagctctcctttcttaattttgtataatctttacaactgtgcactctgttggaggatgtcaagggcgagcgtaagcgagttcatcttgacccttgacatcctttggacatatatccttttgctttccggtctgttatgacagaccggctgccttccggtgaggacggggtttggggcggagccccataattctatacaactgccagtagctggtcatatcctccaaagtaatactctgccggtgttttgtaatccaatgactggtgcggtctcctatggttatagtgctccacatattcctttgtgatttgtctaagttgttgtaccgtttcgcactcttcaagataaagtttctcccacttgtaggaacggaaaaatcgttctatcctttggttgtctaatgctcttccttttccatccatagatattttgataccgttattttttaatagatttatg
>NC_017304.1:1913168
gcaagcctgaaatcatgaacagtgatcaaggctcacagtttaccagtgatgattacataaatctattaaaaaataacggtatcaaaatatctatggatggaaaaggaagagcattagacaaccaaaggatagaacgatttttccgttcctacaagtgggagaaactttatcttgaagagtgcgaaacggtacaacaacttagacaaatcacaaaggaatatgtggagcactataaccataggagaccgcaccagtcattggattacaaaacaccggcagagtattactttggaggatatgaccagctactggcagttgtatagaattatgggggctccgccccaaaccccgtcctcaccggaaggcagccggtctgtcataacagaccggaaagcaaaaggatatatgtccaaaggatgtcaagggtcaagatgaactcgcttacgctcgcccttgacatcctccaacagagtgcacagttgtaaagattatacaaaatt
>NC_017304.1:1928733
acataaatctattaaaaaataacggtatcaaaatatctatggatggaaaaggaagagcattagacaaccaaaggatagaacgatttttccgttcctacaagtgggagaaactttatcttgaagagtgcgaaacggtacaacaacttagacaaatcacaaaggaatatgtggagcactataaccataggagaccgcaccagtcattggattacaaaacaccggcagagtattactttggaggatatgaccagctactggcagttgtatagaattatggggctccgccccaaaccccgtcctcaccggaaggcagccggtctgtcataacagaccggaaagcaaaaggatatatgtccaaaggatgtcaagggtcaagatgaactcgcttacgctcgcccttgacatcctccaacagagtgcacagttgtaaagattatacaaaattaagaaaggagagctaacttagaaaagctaaaaaactgtcttgacaatggggagca
>NC_017304.1:1942822
agacaacttacattgcttattcatggggtcactgctgggacgacgttcactacggagcagcacttcttttggcaaagattacaaacaaatccttatacaaagaagcgatagaaagacacctggactattggacagttggatttaatggtcagagagtcagatatacaccaaagggtcttgctcacctcactgactggggtgtattaagacatgccactactactgcattccttgcatgtgtttattccgactggtcagaatgtccaagggaaaaagccaatatttacatagattttgccaagaaacaggctgactatgccttaggcagcagcggcagaagttatgtagtcggatttggtgtaaatcctccgcagcatccgcaccacagaactgcccacagctcatggtgtgacagtcaaaaagttcctgaataccacagacacgttctttacggagcactcgtaggcggacctgatgccagcgatgcttatgttgatgat
>NC_017304.1:1961877
cattatcgacaaaaatccttatcacactcttcttacagaactccatgaagtcgcgggaaacaggataaccgaagatgccgtcatagtaccgttaaaagatatctttgcatatacggatgtaaaaatcgttaaagacgaaataaaaaatattgatttggagaataacaaacttatatccgacaccaatgagtaccaatatgactaccttattttcgcggtgggaagcgaacctaattactatggtattccgggaatggaagaatacgcttttcctttgtggtctttcaaagatgccgttgcaattagagagcatataaaagactgctttgataaagcttcccggacaacagatccggaaacaaggaagacccttcttacctttgttgtgggaggcggaggctttaccggtgttgaaaccatcggcgaaatcgctcactgggtcaaatctttgtgcagggaatacaatataaaaagagaagaagttgacttaaagcttatcg
>NC_017304.1:1964692
atatcgaccaacttgaaaatgcccgacagtatttttgtgtgacttgccttagtttttcatttgatttatatcaaaaccgtttaccaaaacaaaggttgccgcagccaaaacattattcgggtcaacgctctcaagatcagtcttaaccttaaattcctgcggctcaattaccgttccgttttttgtatatattcttctttgcaggcaacacaacatgttatccttggctacaaggtctcctatgcttgatgtggtcatactggccttgagattaaaaccgtaagtgacaatataatgtttaatgtctttaaaaaacttgttaagctcattatcatcagcatttactatggctatacctttttctttcagcaaggaaaaagcccgtttcatcaaatccatataattttgttcaatttctccatttatttcatcggctttatcagtaaaaacaataatatcaaatctcaaatagtcataaatttccttagaaacatctgtta
>NC_017304.1:1975135
ctttccgaaatccttacaggcgaagctccaaagctccatacatattgtgttgtcagaaaagacaagggtgtaagcgtggaaagaagaaaggactataagtatcaaagccttgcatacaatttcgcaaacaaaaaaatagaaccattccttgtcaccgttgaacccgactcaaattccgaagtgaactacaattcccacccgggtcaggaattcaactacgttatcgaaggtgttttaaaggtaattatcaatggtcatgaaatcatacttaatgaaggtgactccctgttcttcgactcgggcgcaaaacacggcatgaaggctatgaatggcaagcctgcgaaatttctggctataattttataatggaggttttatataatgttagagaaatatttgtcaaaagtaaattttaattcatatgacgattttgttcaaaattttaaattgaacattcctgaaaatttcaattttgcttatgatgttgccgacgaaattgc
>NC_017304.1:1991352
ggcattgaatccttaaatccttctcccatcgctcctataaacaaatacggcttgtactcgttctgagagccttcgagccatgcatagccaattttccgaagccataccacggattttacctctttatctttctttaaactttcaatctgttcttttttcacgtcatatactacgccgtaccagtctccctcccgtgcaacaaccatatccaccaaaaagtcctgaagacttgaaataaagcatgtgaccgccgtaatcattgatgcggataaaataattccaacgatggtgacgagggttcttgccttgttcttttcaagaatttttagtgttaatttgtaaaaaacgttcattgccgaatcacctcgtcacgaatgatcctcccgtcctcaatggcaattactcggtttgcctgcaacgcaatattttcgtcatgggtaataacaatcaaggtttgattgtattttttattggagagtttcaaaagttccacaatttcc
>NC_017304.1:1995627
atctgtcgcaatcggcattctaaccacatttatacctttatccgcaaccaattcaatatctgctataatatcgctatggtatgaatccaaaagcattctctctctacaattgaatccaaaccagttggctcctgttatccaaactttattgccgtacttgtcaacaatattcgtaccttccacatgcagccagtcgtcatccggttctgccaaatcagcatatgacccttctgccgatgtttgcacaccgggaaccactaataaggttgcaatcattattaatgcaatcaataaaacaagaaattttttcattgcatttttcctcctaaacaaactaattaaattaaggttaaaatatacaggcaaatacttttctctaaaaattttaaatccgtcacccccataaaatattaaatttcacaagtatatgtaaaaagtattatctgggtaatacttgtttgtaaactgatttccaatcttatcatatcatattatttttt
>NC_017304.1:2025518
ttcgtcgataaaaatctcgaggtattgactcatgtccattattcatgcacccccactattttcataatctcattcgctatttctttcagcggtacaacaacatccactactccggtgctaattgcgacccttggcataccaaatacaacgcatgagctttcatcctgtgcaattatatatgcattgtttacactcttgagctttttgatgccttcacttccgtcccgtcccatccctgtcattatgaccgcaacaacatttttaaatcctgtattggacaccgattccatcattacatcaacagacggtctgtgacctcccaacgggggatctttggaaagctttattttaaatgtatcattgccattcttctcaagaagcatatggaagtctccgggagcaatgtatacatgggaattttcaataatctcatcatcttcagcttcttttacctttacattgcacatggaatcaagtctttcagccaaagattttgtgaa
>NC_017304.1:2056056
ttcacaaaataatttatcacgtattgttcactgaatcaaggttttccggatacaatcattggcaatgtcccagctgcaacatttctgattgtcgctattttatttgaagctctaccggacaatggtccgagcccatcacatcatcatgtatggaggcacttacaagacggtcttttagttcctccgacacacaaaaataatcaattctccaccctgcattcctggcacgggcattaaacatgtatgaccaccatgtatacgcacccgttttatcaggatagaaaaatctgaaagtatcaataaaaccagcattaagaagctccgtaaattttgcgcgctcttcatcggtaaaaccggcgcttcttctgttggattccggattcttaaggtcaatctccttatgggccacattcatgtctccacagacaatcaccggctttttggccttaagcccgacaagataatttctgaagtcatcctcccatttcattctgtaatca
>NC_017304.1:2073180
ttttattgaatctgtaaatattttcggaaaaagcaaaacttccacagcattgctggaagttgacgaggctgccttcaatgtggtaaccgactacgttcagccggatgttttggtggtaacaaactttttcagggaccagttggaccgatatggtgagctctacaccactgtaagcaatgtcagatcaggcatcgaaaagtcaccgaatgtcaagctggttttaaatgcagacgactctctttgtgcatcattaggtcacaatatggacagagaggccatatactacggtttttctgaggaagcgtacaacaacagcagcacagttgtaaacagtgatgcaagcatttgcctttactgcaaaagcaaatatgagtactcctacaatgtatatggccatcttgggggattttcctgtccaaactgcggatatatgcgacctgattccaaggtaacatgcgtaaaaattaacgagcttaacacttcgtattccgatatcatat
>NC_017304.1:2086159
gtcaccgtcacccacttgataacaaaacgcaactacattgccgtctttatctctgaaagtacatctcatgaaataatcattaaaataacgcaaaatcgtctcgatatgctgatcctgtcctgtctgcttatactgttccctgaattcataatatccccatcccagtgtggaaccggaatatgcttcaggcataccgaatttcacatggtcaccggcatcatgaaaaccgccggaaacatcaactttaccgtctccgtcaggatcaagtacacttatgttctctctgataaatgcatcggacatattggtgtttacagaatcgagcggaagttccgcatcataaacatggcagtcgcctctccagttgtactgtccgttctcgtcaaccccggtaccgcacatatttgcatcgtaaaagtatatggaatactgcaacgcctttgcatagttgtattccacattagcggcactaatattgacagtaccgacagggaaaacca
>NC_017304.1:2091766
aatccatccctctctttgaaaccaactccgaaagccgctcgaaaatctccatggaaccgccggatacgcagccggtgcctgcacaaacaagaactcttctcttttccgccttaaggtatcttgagtacatctcccgggcctttcgcaactcttctctgtttttaagcatcggcatctccctccctcaactgttttataagctctgaggctttgtcgggggtcatttcggcatacaccttgtcatttaccgttattacgggagcaaggccgcatgccccaagacaagataccgtttcaaccgtaaacatcaaatcatcagttgtcggcttggtaccggaaaggcccaattcttttctgagccgttcgataatcggaattgattttcttacatggcacgccgttccgtcgcagacttttattatatactttcctttcggctccaaagaaaagttttcataaaaggttgcaacactgaatatccttgcttcacttactttaag
>NC_017304.1:2105977
tgaaactggcccatgcttatgttccgttccaacatatgagctgcatttttccgcctgtgaagggtcttaatgcgggaacaatatttcccgaactgtacagtccctacggaaaagaccctgaatacaccgtggacgcctaaggaggtgaaaatatgaatcccaatcaagcccagctgctaaaggaagtaatggctgccgattttacacttatcgatttaaatctgtatttaaatacgcacccatatgaccagaatgccataatgcttttttacaactgtgcccaaagagcaaaaatactcagaaacgaatacgagagattgtatggcccgctaaccgcccaaagtaccccttacaaatgcccgtggcagtggataaacagcccatggccgtgggaatagccttgtcgtgttaaacagaatttatttgtatatttctatgattgttccgaggaggtaaaaaaatgtgggtttatgaaaagaaacttgaatatccggtaaaaa
>NC_017304.1:2106492
caaaattggcaaagtatattatttcccagtacggcggtcctgacggagaacttgccgcttctttgagatatttaagccagagattcagtatgcctacaaatgaggcaaaaggtattttaaatgatataggaaccgaagaattggcacatcttgaaatgattggaaccatagtgtaccagcttacaagaggtgtcccggcggatgtgctggaacgcgttggacttggtgcttactacacagaccatgaccatgccgtctaccccatgagtgcttccggcaccccttttaccgcagcatatatacagtcaaaaggtgatcccatcgccgacttgcatgaagacatggccgcagaacaaaaagcccgtgccacttatgaaaaccttataaatctgaccgacgaccctgatgtaattgacccgttaagatttttgagagaaagagaagtcgtacatttccagcgttttggcgaagctctgagaatagtacaagataaacttgcc
>NC_017304.1:2109439
gtcgtgaattttgtggtgtaccattccggctatggaaggatcctctttttcagttacctgcattttcttaaagaactcaatttcccatcttgcttcatcaagaatgtccggataaccgttattctgctccggtatgttcattccgccgtccctgtatggtccccagttgtcaagacctctaatttttgccctctcatacatgttcattaatgtccagacggctataccgccgtttacaacatatttaccgtggtcaccggcatcataccatccaccggttacatcctttgtataattcttctgaggtattcctgcatactcatcatcctgaggccatgtaggaacatttgtatctcccttgttcggctcaattccgatatgtcctgcaggtctggtccactgttctcctcctgcatacggcatttcaataggaataccgcttctcttgtgatagaagaatgccaatgcatcatatttcatctgagtatagatgtctttgc
>NC_017304.1:2124039
tttgcagcactgaacggcaaagtcaaaaagctcaaggctgttctttcctttcagctccggatttacaaaatcattaacatttgctttgggatatattccttgagaccattgatacagcaattctgttgaaataggtattctcaaaaaatttattcctctgtccgccatacccttgagggcttctctcatattgcagctccatactccgtcaaacacattggtaccggtattgaatccaaaccagttgcagccggtcagccagacctgattaccgtacatgtccactattttgttaccttcaacatgcagccagtcgtcattgttcggatcggccgcaacagtcggtgacttaaaggacactgtaggtaacaaagctacagccaatacaatcaatcccaacaacaaggccttaacctttctcaattctattacctcctttagaaaattttgttaacatattttaatagttaaatttgttgacataaataagtttcactgga
>NC_017304.1:2143216
tgcgacctgctcctaccaagcctgcgaaacctaagatttctccttttttcaatgtaaagcttacattttcaaatccatttccgcttaaattttcaacctttaaaatatagttgtcttcctcaatttttgaagatttaggcgggtaaagctcgccaaggtcacgccctaccatcgctcttattacatcttcatgtgtaatttccgaaatattcatacagcaaacatacgaaccatcttttagaactgtaacccggtcacatatttcgaacacttctttcatacggtgagatataaacagtatggatatacctttcttcttgaggtctctgaccacttggaacagtcttgctgtctctttgtcagtcagggaactggtaggctcatctaaaattaggagcttacaattaagtgaaatagattttgctatttccacaagttgctgttcactgaccgttaaattactaacaagagttttgctgctgaaattggcatctaaagtt
>NC_017304.1:2153441
atagcatagaagtgaattttaaatgcgggactataatctccaatcagcacatcaaccggtttccatgtccttgtcctaacactctccggcggcacataacacataaacatttgccagctttcaagagttgtcgtaacattgtctgtaataataaccatattttcaagcaacagttccgacacaaaaaagaccagaagggatattaaagttgctgttgccaatgcatactttttggtatatctcattaaaaccggtaataacaaaaccgcaattatgactgccaaactaatcggtgtatacggtattatgtactttgggtagttttcagccaaaaccaccccattccgtaccatatcgtcaataacttttaaacccataaatatgggataaaacgacgctacaagcactcccaccaaggaaaatatacaaaactttttaaattgactcatttatattcctccttataaaccaaatccgtgtatatcaccctatacgatata
>NC_017304.1:2155854
aaaagtaagagcaaaaataaaagcagcggacaaattaaatatcttgtcccactgcttttttacctgtaacatacaaatcctttaagtacccgctactcccactcaatggttgccggcggcttggttgttatatcgtatactatcctgttaatgtgctttacttcatttacaattctgttcgataccttttcaagtacatcatacggaatctttgcccagtcggcagtcataaagtcgatggtagtgaccgctcttagggcaagggtatagtcataagtcctttcatcccccatgactccgacgcttctcatacccgtgagcactgcaaagtactggttgatttccctgtccagtcctgcattttttatttcctctctgaaaatataatcagcatccctcagtatatccaatttttcctttgtaacctcgccgataaccctgacagccagtccaggtcccgggaacggctgcctcataacaatgtcttcgggtattccaag
>NC_017304.1:2178962
atgctccccattgtcaagacagttttttagcttttctaagttagctctcctttcttaattttgtataatctttacaactgtgcactctgttggaggatgtcaagggcgagcgtaagcgagttcatcttgacccttgacatcctttggacatatatccttttgctttccggtctgttatgacagaccggctgccttccggtgaggacggggtttggggcggagccccataattctatacaactgccagtagctggtcatatcctccaaagtaatactctgccggtgttttgtaatccaatgactggtgcggtctcctatggttatagtgctccacatattcctttgtgatttgtctaagttgttgtaccgtttcgcactcttcaagataaagtttctcccacttgtaggaacggaaaaatcgttctatcctttggttgtctaatgctcttccttttccatccatagatattttgataccgttattttttaatagatttatg
>NC_017304.1:2181526
cttggaaagaatccggtaagattcctcaaggaagtaagccagaaaaagcttgaagccaagcttaaagaccctgattatatgcaaagatacaaaaaagtagtcaatgattttgaaacttacatgaatgaaaccgatacatggttttccaggaacttccccgacaaaaaagaccatatggtagcttacttctctgcggaatatggattgaatgaagtactccccatatattcaggcgggcttggcgtattatccggtgaccactgcaaatcggcaagtgacctcggaataccctttacagcaatcggcttgttctataaagaaggatatttcagccagcgcataaactctgaaggatggcaggaaacgatattcactccgttaaacccttcaaaccttccaatacaaccggccttaaatgacaaaggtgaagaggtaatcataagtgtggaactacccggaagagttgtatacgcaaaagtctgggtggtaaaggtgggccg
>NC_017304.1:2193582
gaagatccttatgaattggaacttttaaaaactaccccttcatctgctctgggttctgtaagatacaaactcaaagacgcagacgaggatgaaacggattacaagagacttttggaagtattcaagaaatacaatatcagatacttcttctacaatggcggaaacgactcaatggacacctgcaacaaggtcagcaaatacatgcagaaggttggctatgagtgcagagtaatgggtgtgccgaagacaatagacaacgacctttggggaacagaccactgccccggttacggaagtgccgcaaaatatatagcaacatccattatggaagtttatcatgatgcaagagtttacgatacaggaatgataacaattctcgaaatcatgggaagaaacgcaggctggcttaccgctgccgcagctttggcttcatacaagggcaatggtcctgatttgatataccttcccgagctttcctttgacatagacaaatttgttga
>NC_017304.1:2198515
tttgattgtataaatttacattgtatatatgctgtatatatacgccgcgccaataaaacaattttgcaaaaaggtcaggcttctgtacgcctgaccctattatatcactttttatcatttaatttcacattctcaacaggaaatagtttcccgttttcttaagttttcctgtttattttaaactcatttaacagggtagttttccctcttctcataatgagtgtgcaaaagctcgtgagctttatgactgcccggttcaccaaagaattcttcatacagcatctttatctttggattttcatgagattttcttataggcaaggactcatcctcttcgtaaatagctttcgccctctcgcatcttatatctttccagtttctcacagatgacggctgtatgggctgtcctccaccgtttatacaaccaccgggacaggccattatttcaatgaaatgataatccgcctctccggcttttattttgtcaagaagctttcttg
>NC_017304.1:2212715
taaaacaactttaacggaaaagctccttctgtatggaggtgccataagactggccgggtcggtcaaagcgagaaaagcaaacaaatatgctacatccgactggatggagattgaaaaacagagaggtatctcggttacctcaagtgttttgcaatttgaatataacaactactgcattaatatactggatactccgggccaccaggactttagtgaggatacctaccgtacccttatggctgccgacagcgcggtcatgttaatcgacggtgccaaaggagttgaggaacagacaatcaagctctttcatgtttgcaaaatgaggggtattcccatattcacttttgtaaacaaaatggacagagccagcaaggacccctttgaactcatggaagagctggagaatgtcctcgggatccgctcctatcccatgaattggccgataggaaccgacggagattttaagggagtatacaacagaaagctttcccagatagaat
>NC_017304.1:2219176
cgtcttttgattaatttcaccctttgcatcgggaggaagaagctccggagatatgggagtgtcaagtattctgtacaatacatcctttgctttgctttccaacatattgtccgcaacccatcttacaagaaaactcaccaatgtcttgggaatgctggcgtttactgcatacatcgacatatgatccccgttataggtacaccagcccaatgccagctccgaaaggtcaccggtcccgattacaagaccgccttccttgtttgcgatatccattaatatctgcgtacgttccctcgcctgaacattttcataagtaatgtcatgtatgctgggatcgtgaccgatatccttaaaatgctgaagacatgcatccttaatatttatttcccgtatttccacgtccattgacttcataaactccatggcgttggtataagtcacatcggaagttccaaaacccggcatggtaattgccaaaatattttttctagggatattta
>NC_017304.1:2232238
taattatcgtccaaagctgcacaaatcagtacataattggttttgttttcatctataatacctttggcttttgatatcttgataatctgcgtaagggcttctgaaaaaaacatatcctcaaactcaacaccacggattatttcctgcgcatcatcatttaacgggtttaacgcctttacctttccctcccggtcaatcaggaagtttaaactgggatttatatcaacgtcaatatatgcatatataccatccggtctgcccggtttgttaatccatattaacgacaacaccatcaaaaacacggctgcaatgccggtcgcgacagccgaaatccgctttatgcttttattttccttctgtataacttcattattgggcacaagtattttttgccccggatgcattccatcttttatcggaacctttttgaaagagcaatcgtcggtcattacaatggcttcgtttccttctatcttaatgattactcctatgttatccat
>NC_017304.1:2243956
caaaaaccgaaggagccctggcttctgtttcagctgtgaataccgcgaacatttcctttgctgaaattaaaaaaagcatagaaagcaaaaatacttcaaaaacccaaagcacacctgtttcgaggtcgaaactgaccgccaaatcaaattctgcaactgaggcaaagtctgcccaaacccaagtcaaacgcacaaaggtggaaattgcggacatcatgccccagtgcaaaaggataatcaatatgacggctacggcatatgacctctcatataaaagctgcggcaaaacccgtgaacatcctgcgtatggaattacagcctccggaacacgcgccacagtcggaagaacggttgccgtggatccgtccgtcattcctctcggaaccagggtgtacatatcttttcccgtggcatacagccatcttgacggaatatacatagccgaagataccggaagcctaatcaagggcaataaaatagatattttctttggcgaagac
>NC_017304.1:2245230
ttatttccccaatcaggtcgtcaatctgaccttttacaggtttcacaacaatctcaggatcaagcaaccctgtaggccttataatctgctccactatctgctgcgaatgctccctttcatactttgccggcgtagcactgacaaatataacctggttgatttttttctcaaactcctcaaacgtaagcggtctgttgtcaaaagccgaagggagcctgaaaccgtattccacaagggattcctttctcgaccggtcaccgttgtacatggctccaatctggggaatggtcacatgggactcgtcaattatcagcaaaaaatccttcgggaagtaatcaataagcgtaaaaggcggactgcccggagctcttccgcttatatgtctcgaataattctctataccttggcaaaaccctatttcctgcatcatttcaaggtcataccttgtccgctgttcaagcctctgggcttcaaggagttttccctgggattttaattcc
>NC_017304.1:2265550
acataaatctattaaaaaataacggtatcaaaatatctatggatggaaaaggaagagcattagacaaccaaaggatagaacgatttttccgttcctacaagtgggagaaactttatcttgaagagtgcgaaacggtacaacaacttagacaaatcacaaaggaatatgtggagcactataaccataggagaccgcaccagtcattggattacaaaacaccggcagagtattactttggaggatatgaccagctactggcagttgtatagaattatggggctccgccccaaaccccgtcctcaccggaaggcagccggtctgtcataacagaccggaaagcaaaaggatatatgtccaaaggatgtcaagggtcaagatgaactcgcttacgctcgcccttgacatcctccaacagagtgcacagttgtaaagattatacaaaattaagaaaggagagctaacttagaaaagctaaaaaactgtcttgacaatggggagca
>NC_017304.1:2268155
caacagactaatccatgagaaatccccttacctgctgcagcatgcatataaccctgtagactggtatccctggtgtgatgaggcatttgaaaaagccaaacgggaaaacaagcccatcttcctctccataggctattccacctgccactggtgccatgtgatggagagtgaatcctttgaagatgaagaagttgccgaaattctaaacaaaaactttgtttccatcaaagtggacagagaagaacgcccggatatagacagcatatacatgactgcctgtcaggcactgacgggacatgggggctggccgctgacaatcattatgactcccgacaaaaagcctttctttgccggaacatactttcccaaaaaagaccgtatgggaatgcccggacttatatccatcctcaagagcgtacacaacacctgggtaaatgaaaaagattcacttgccaaatacagctccaaggtagtcagtgtaatcagcgaatcaattgatg
>NC_017304.1:2276433
tttagctctcttagcacttcaattccactcatatcaggaagcataatgtccagcaaaattccgtccaccctggtgtttttggctgtctccaggccttcctttccgctgcctgcgataatggtgtcaaatcccatgccgtcatttatttctttcaggtactttgcaaaattctcattgtcttcaataaccagtattaccttgtcattttttcgatccgttgagattttcctgtccatgtctttctttaccgtcaccttttccctgccatcctcttttttgcaaacaagaccgggcagtttgaggaaaaacgtacttccctctccaattttgcttcggacttctatttctcctttcataaggtcggcaagtttctttgatatggacaaaccaagtccggtccccccatactttcttgatattgttccgtccacctgccgaaactcctggaatatatcagaaatgtgttcttcaggaataccgattccggtgtcggttaccga
>NC_017304.1:2280868
caaactcatactttccgtcgggtgaaaccagaactgacgtcatcattgcaagacttccaaaggcagaagccaccatatcggacatgacatcaccgtcataattcttgcatgcccaaaccatgccgccttcagatcttataatacgtgccacagcatcgtctatcagagtgtagaaatattgcaaattcttggcttcgaatttttccttgtactcgttttcatagatttcctggaatatatctttaaacctatggtcatatgtcttcgaaatggtatccttggttgaaaaccagaggtcctggttcatgtcaagggcatagttaaagcaggcccttgcaaagcttctgatggatttgtcggtattgtgcatacccattatcacaccgggaccgtcaaactcatgaatggtctgccttgaaacctctccgttttcagacgtaaatacaagctcggcttttcccgccgaaggcacatagtattccacattcttgtatacgtca
>NC_017304.1:2293422
tatgaaaggggtaaaagcatgagaaaaatagctgtattgttaattactttgacgttcttagtcacgactctgttttcaatgtcattttcatcggcagctgcaagtcatgattatgccaccgcattaaaatactcaattttattttacgacgccaacaaatgcggtccggatgcagcagttgacaatgtcttcagttggagaggaccgtgtcacacgactgacggaagtgaaataggcctggatctgaccggaggatatcatgatgccggagaccatgtcaaattcggtttgccccaggcttatgcggcagcggtactgggttggtcactttatgaatacaaaggagtgtttgacgcaacaggaaacacctccaaaatgctcagtactctcaaatatttcaccgactatcttttaaaatgtcatccggactccaataccttctactatcaagtaggagacggtcaggcagaccatacatactggggtgcgccggaagtcca
>NC_017304.1:2301443
tgagcagtctcaagctgtttccgtaatatccgtaatattcactgtcctttacagcaacagtctccctataaagttcctttgcaaagttcaaatcgtaacctgtcatacttgctgccgcaacaggtcctataaatgatgcgttgtgattgttgctaatttttgaaccttgaattgtgtatccgtcaacgattccttttgccccgtctctggcaaagaatttggtcagcatatcgcagtttgcctttgctctctggtcaccaaaccatgaatagtccacggcagttctccagccgtaacgtgtagcatcatatttgtagtcgtaactctgaccgcttgccggagttccgcttgcagtacaccagtcaggaacaaggccggttccgttgttgtatttcttaacttcttcaacaatttggtaacacttgtccgccacttgattccatcttgtgtctcctgtatattgagcatacactttgtaccatgcaggcgcaaaatatgac
>NC_017304.1:2303724
caaacttgagagaacccgaaacataccgaaaacagaactgttgaaattactcaagataaataaaaagacaattgagagaaaccgtacattcatcatagccgctgctttgatctttggaaacgacttcaacttactcaaggactttctagacatctcagaaccaggaggtgacaacattgaacggagcacaaaataatatgtcacattacacgggaatcattttgaaactggaaagtgacagggcaatcgtattgactgacgggcttgattttatggaactgaagctcaaacccggcatgcaacgcggccagcatgttattttcgatgaatccgacttgtattcagccggtctcattacgaggtataaaagtatcattatgcctttttctgcgtttgccgctgccgctgcagtttttcttgtaatacttttcagtctgagattcgtttcaatttcccaggaatatgcttatatagatgttgatataaatccaagcattggg
>NC_017304.1:2317225
taaccgcctttagcgcactggatacctggacccttatctgctgttgctggtggggtggaaaaacgtcaataagcctgtctatggttttagccgcacccagagtatgcagggttgaaagaaccaggtgccccgtctctgccgccgtaaccgcaatacttatagactcattgtccctcatctcccctatgaatatcacatcggggtcttctcttaaggcagcttttaaagcactggcataggacttgctgtcctgggatatttccctctggtttacgacacatttgtcatgcttgaaaatatattcgatagggtcttcaagagtcaatatatgcccttccctggtagagtttatttcattgataattgaagccatggtagtggattttccgcttcccgtggggccggttacaagtatgagcccttcttttattttgcaaatgtccttaatcacttcaggaaaattcaaagaatccagagtcggtattgtggaagcaagtatt
>NC_017304.1:2339913
tctgattccaatcgactgaacatccgagaacttcagatacgaaccttaatggcaccattgtgcgtccgtttgatatttcaggagaggtatccattgcttgcttcactgcgttaatataacattctttgcttccgacaaacaattcaatataattgtagtcatcttttattgtaactttcttgtcttcgccatcccattccacttttgctccgagagcttcagcgacaaagcgtactgatacaaatgtcctgccgtctttaatatacggccacgtgtccattttaatatagttgccgtttacctttacagtaatgaaaatctgcttgttaattgcacttgctttaaagctgcctgaaagagttacaaaaattacgataagtacggccaatacggctttaaaatttcctgttttacaccttccttcattactcatgatacaccacctttaataaattgtaataaaaatatgacggcaacattttatcataaagcagtcttta
>NC_017304.1:2355165
cggttttatccgggcaataaacccatcaacccaggccagttttttctcagtcttcgtcatcttgcacccccgcttacacaagcagagtgacaagccgaatggcaggctgagtgacacgcagaatggcatgccgaatgacatgccgaatggcacgcatcatgacatgccgagtgacacgcagaatggcacgcaaaagcgcctgtgtcggggtctaaagctgaattaaacgacaacctgcccggattgaccggtacagacctttcatatctttcatggcggtctctctgtctgtgatacaccaaaccgctgtggaaataataccagtacggccaggcgtaaatataatcatctccggtatatgaattgtctgccgcctgtgccgggtccgcattttcctttttcaaaagctcggacattttatcggcatagtacttccgggtggcctcaatgtcgcagtcccacgtcttttgccgcacattatccgtcaatctttgaattat
>NC_017304.1:2367334
atgctccccattgtcaagacagttttttagcttttctaagttagctctcctttcttaattttgtataatctttacaactgtgcactctgttggaggatgtcaagggcgagcgtaagcgagttcatcttgacccttgacatcctttggacatatatccttttgctttccggtctgttatgacagaccggctgccttccggtgaggacggggtttggggcggagccccataattctatacaactgccagtagctggtcatatcctccaaagtaatactctgccggtgttttgtaatccaatgactggtgcggtctcctatggttatagtgctccacatattcctttgtgatttgtctaagttgttgtaccgtttcgcactcttcaagataaagtttctcccacttgtaggaacggaaaaatcgttctatcctttggttgtctaatgctcttccttttccatccatagatattttgataccgttattttttaatagatttatg
>NC_017304.1:2398943
gacagaattctgtcggccaaatccactaccgtaatgctttccactttctttgaaataccctcggcacattttaatccgataagccccgccccgattatcaaaactttgcttgatggagaaattgcgctttcaagttttttggcatcatccaaagacaagaatgaaaatcgtttttcaaccccttccaaacctttcataggtggaacaaaaggaagcgaaccggtggccacaagcaatttgtcgtaatttatgacttccccgttatcgagtacaacttcttttttggcatcatttatctttacggcttcccttcccaaaattaccttgcagttcatagtgtcataaaagctactaccgcggtatttcattctttcctcatcggttttgccatacagcaaatacgatataagaggtcttgaatatacatggtaaggctctttgccaattatcgttatttcgccttcagtatcaatttttcttattccttccacagctcccac
>NC_017304.1:2423955
atctcattatatcggtagctttaactttgcccgtaacggttttttaaatactgctttgaggttttaagtttctgaggttttaaaatatttaagcataatttatgagcataatttaattcactaataatatattctaacatatttaaggaggtatttgtatgagtcaaaaagaaaaagtaatccttgcctattccggcggtctggatacttcaataatcattccctggcttaaagaaaattatgactatgaagtcattgcaatggcagctgacgttggacagggcgaagagcttgaacccttaagagagaaagctataaaaaccggggcaagcaaaatatatattgaagacttgaaagaagaatttgtgacagactttattttccccacattaaaagcaggtgccgtatatgaaggaaaatatcttttgggtacatcctttgcaagacctcttatagcaaagagaatggttgaaattgccttaaaagaaggcgctacagca
>NC_017304.1:2427546
ttgaaccttctccatttgaaacactccctgttaaataataatagtacaaaataatgcagttattgctgcaaaaacaaaaattatttctttataaaattattaattttttgtagggctaacttgttatgggaaattctatgttacatatctaatattatacacattaattataatacagtattacttttaatgcaaatcataaaaatagtaattgaatacttaataagaaaaaataatacaaaagggaccgccaagtcccttttgctccatattcattaaaatcgtatttcaaagcttaatatataacgagctttttgtcctttagcttatccttgtctactttgtcttcatttttcttaggaactgtaacggtattgggatctccgtcacttatatactgctcttccctggataaatttttaagccaccatgccaggtcgcaatctacaggattaattcccgaagctctaaccctgtgggtcgagagggggttaaaatct
>NC_017304.1:2475999
gaataaccgattaacacagcaactactgcatcaccaaacaaaaatatggttttctgatttggctgtttccatatctgaataccttgtgaagttatgcctcctccaaggataatgatataatcatcaccggaatcaatataccgtattgcaagatccagggcatgcataaacccgctgcaggcacaggtcatatcaaaagccggtatcccaacttttgcacccaattttctgagagcacctatggaagtggccggtacctggtagtcacccaaaagccgcgaatatataatcctgtccacactgtcaatatccagacccgctctttcaagacactgggaaatggccattgccacaagatcttcaagcttttcgtcagtaacccatcttctttcaactatgcccaccgaataccttaccgccctgtccgttgcaatgatatcgtattcatcaatgatatcctggttagtaaccactctttcaggaagtccaacgcctgtaga
>NC_017304.1:2487790
tacagccaatatctggttcggccttactttatcatctttataatttggtgtaagacagtcataaagacattttttctcttcattccagaacttctcttcaaaagacttcttgactttttcggccatttcatcgtataatccggcatcttctttaaaatgtttcgaaagctgcgacataatttttaaggcattataccacaaagcatttatctccacagcttttccatgacgcggagtaaccacccagtcacccactttcgcatccatccatgtaagctgggtatgttcatctccggcactgattaaataatcctcatcagcttttatattaaagtgggttccttttgagtagtactcaattatctgtttcaatccactgtatatattttcttttatgaacttataatcatgggtgtaatttacatacttgtttacagcttcaaagtaccacagagcggcatcaacggtgttgtacggcggctcatgtcccgcatcgggga
>NC_017304.1:2497127
cctcctaagagcttgctgctgataaactcgttaaaacgtgccacaaccaccccaaacttcaaacctgaagctataagcttaccttcatttgtcttaattgccatttgattctccctcctgatgttccgttgtgtttatactggttaataaatgccccattttttcctttttggttttcaaatagaaactgttgatttcgtttccctttatctcaatgggcaccctttcaacaatttccagtccgtgaccgccaagtcctatcagcttcttgggattgttggtaagaagccttattttccttacaccgaggtcgtataatatctgggctcctatgccatattccctaagatcggggggaaatcccaaaagcacattggcctcaacggtatcttttccctgatcctgaagctcatacgcccggattttgtttacaaggccaattccacggccttcctgtctcatgtacaaaagtactcccttgtcctcttttcctatcattt
>NC_017304.1:2523698
tttcaatataaatctaataaaaaacggagtgaaagaaatgataaacataatagatggaggagttacggccccaaaagggtttaaagccgcaggagtcgcctgcgggcttaaaaacaaccaaaaaaaggacatcgcagttgtttgctccagtgacttggcagttgccgccggagtatttacaaaaaatgttgtaaaaggacattcgctccagcttaccatgcagcatataaaaagcggccatgcccgggcattggtcataaacagcggtaatgccaatgcctgtctcggagaacagggctacaaagatgcggaggaaatggcttctcttgccgctcagcttctaaattgtgatgccaaaaacgtccttgtcggttccacgggagttatcggaatgccgcttgacatgccgaaggtgcgttccggtataaaggaggcaatttcaaaactttccgaagaaggcggtcacgatgcggctgaggctattatgaccacagaccttg
>NC_017304.1:2537322
tctatgtaatccactgcccggtctatactgtcggtatcgagaggctcttcatacaaaaccacacacggctttacaattccgttgcactttttgcacagcggcacagtcccgggactgtttaaaacatactccaggtcatagctttcattgcacttcatgcacctgtttctgtggatgcttccgtgaagttcaataacattttcggacccggccgcctgatgcagtccgtcaatattctgggttatgaccgccttcagtttcccatgcttctccagcttagccagtgcaatatgggcggcattaggctttgcatccttgtatatcattttttctttgtaaaactcaaagaactcctccgtatgctccataaaaaagctatggctgagcataacctccggcggataggaatacctggtcttttgtccatagattccggtgctgctcctgaaatccggaattccgctttccgtagacacaccggcgccgccaaagaacacaat
>NC_017304.1:2548573
atggactcaggtacattcttaaatgtcacttttgtaaccggtcttgcaaccactttaactacacacacagccgttttggatgaatcgtaaaggctggttgcaattatctttgtttcaccgatatttaccgcctttacgagaccttctgccgtcacagttgcaatatttgtattctctgacttccatgcaactctcttgtctgaagcattcgaaggaaggacctccgcatttatcaggatatactcatccggatacaatgtgactgtttgcttgtcaagttttatttcctctacaggaaccggtattactttaacagtgcataccgccttcaaagaaggattatatatgctgctggcggttacaaccgctgttccgatactcacggcagtcacttctccggattgtgacaccctgacaatactttcatcacttgatatccacgtaattcctttataacttgcagtttcgggcagtaccccggctgtaagtttttcattata
>NC_017304.1:2579883
tacccaatattgctctctttaacatcgtaaaatccgtggaatttatatttccgtcgccgttcaaatcaccatacacaattaccggctcagttggagtcggcggcggcgaagacccgggatcatcaccgccggcaggcggttcttcaccccacaaaagcacaccgttgtcatatacaggtatataaggagtcagtcctgcaaaggatgtagcatcataatccggatcctttctcaagttctgatatgaccagtcgttttcattagaacctgttatgccgtctctgtatttgattgttacatgggcatctttttcacacatctcccactcggcaggcataatcatggttcccgtaaagtcaaccgtaaagtagtaaatgttgtccctgtaatgcttcaaacctataagttttgctccctcgttctgtccaagacttatctgaacgtcatccacagttcctccggactcaaacacttcagttaaatccatgaagtaacggaca
>NC_017304.1:2586022
catacagctgcccaggaaagctcatcataaaatccgctccatgaattataaaaaccattggctgcagtgtacccatcatcgctttttgtggtgtccgcaaattcaaacagttcttttgcatgctttaaacattctttcgagtattcaccatccactttcttaaatattatcgatgctatagctaaagctgccgacgtctctgccacaaccgtggaacccggcgatgacctgtcaactttgtacgacggcctttccataggcattacttcggcaggaccccaccacgcatggtcagcatgaccgtcgcccacctggtaatagtacacatccttttccggatgacattttataaaataatcacaagcccattttatgttattcaatatgtggttatactgtccactctgtttaaacgcatcttcatattcatacaccgcccaccccagcatagccgccgaataagacatgggcaaattaaattttacgtgatctcccgcatc
>NC_017304.1:2608062
actcatattcgagactttcttttttgacggtatcaaattcaaagccctcaagcccttcaaatgtctcacagcaaatcttaagtatctcttttgcgttacagaatttttggcctggcggaaattcttcgtctatttttagttttctgcgggcagtttcataagaaaaatgaagttcgctaaaagtcatatgcccaaaagtggaaaaggcaagtactccgtcacttttaaggctttgaacaagcttattgacagtgcctcccaagtcgttaaaccattgaaaagtggcatttgaaataacaaggtcatatttttggttaagttccgcttcttcaatatcaaggcaggcaaactccacattgctctcgttaaatctgtcccgtgcatattcaatcattcccggagcaatatctattgccgttattcgggcatccggccaacggtcaagcaaaagcttcgtaagatatcctgtgccacagcccacatccagaatatccaatctg
>NC_017304.1:2623354
ttcctgcagcatttactatctgtataagacggttcattgagtcataaagatatgtagtacccactccgtcatctttctccggattgtaatttcccggctcaacatattttacaatgtttcctgtattgtcatagaaaattcttgtggtgtttccgtcaggatcagtaacttttatctttctgttcatctcgtcatattcgtttattatgacgccaccgttaggcaatatctgttttacaaggttccctgcccggtcatactcatagcttatgctcctcgcctttgtatttaaaagggcacaatacgcactgccgatcagtttcacaccgttttgcggttgatacaatatactctttatcctacggtttgcatcatcgtatttaaatactgtaagatatccttccggagagattacttctataagattgccgtttggatcgtaattgtatattgtctctgctaaaaccttctcattactgtagcctgaaaggtcttctcca
>NC_017304.1:2632803
tctaaatcagatttacgttcaaacccatgtatcaactgtatattttcgatatatgagcttttttgcttgatccacaatccatatcattttaaaactgcgtggcagtccctttggaatgctttactgatatgccgaatacagaatccttgcttcttaaagctcccttccctgtcatgaacgggaacgcagcttttttatctgccgttttatctttttaatcgcccagtcgtaatggctgcttgttgcgctgacacagtaactgccaagacttgtcgttcctgtccatttaaaatactgtttttcaaacagctcctcgttggaaaacccctcgataagtgcaagcacttccttatggctttgcaaaagcattttctttgcatcttcatacggtgtggattgatgtttcacccaaaatttcatgttcagatcgccatatgttttccaagtatacggttcaggcaaaaaagggacggaattacccttccggttggaagtaaccc
>NC_017304.1:2638299
gctcaccaaaggctgtcgacccctttgaaatggttagaaaaatgggtatgggaacaaacctcggaaacactctcgaagctccctatgaaggctcctggtccaagtctgccatggaatattattttgatgattttaaagctgcaggatataaaaacgtaagaatccctgtaagatgggacaaccatacaatgaggacatacccgtataccattgacaaagcctttttggacagggttgagcaagtggttgactggtcactttcaagaggttttgttacaattataaattctcaccatgatgactggatcaaggaagactataacggaaacatagaacggtttgaaaagatatgggaacagattgcggaaaggtttaaaaacaaatccgaaaatcttctgtttgaaatcatgaatgagcctttcggtaacattacagacgaacaaatagacgacatgaacagcagaatattaaaaataatcagaaagaccaatccaacccgt
>NC_017304.1:2640175
tgtaaaattctatattttgaatataaaaacagtagagaaaataaaaaagaaaggagacaacatacaggcaatcctgctttataagcattttgcctgtatgaaattcacaaaagcttttgcctgtttttccaaatggggatagatcgattccattatgagtttgccttgatcgtcaacatactgccaggcgttgggtacggtaacccttggaacgttcataactttcatgtccaaaaaactaataagcgtaaccagatggtcctgtgcaatagccgttcctgacatacccagggaaattccgcttattgcagcgggctttcctgcaagaacctggggctcattctcactaaccggacgggacaaccagtcaataaggtttttcaagactcccgggaaaaagtgattgtattccggcgtaaaaaaccaaattccattcgccgcctttacttcttcacgaacacgctttacagcgtcaggtgcgggatattcaatatcctcat
>NC_017304.1:2650669
attgtccctactttattagtcctcttgtcgccttttctcgtattaaggaagaccttcattccttctgtgcatttttcaggaatataagaaaacttctcaatcccgtcaatataagagtatacaatcggatagataccttccttgaataaatcgcaaaacacatcgtaaatcccatcgtcaaagtagtttgcaatcaatatttcctctgtcacattatccatgacaaacgtaccgttgtatacaatgaccgggatatgagaattcagtccttttgtaaccttctttgctgtcactaaagaacgggccgtggcataggaaaaaagcatacccttttccgtcaatccgttaattgtatcgatagtaaactgagacaaagtctcatcacttcttaaaagggtcccgtccaaatcagatacaaacagtgtcttcaactctacatctcctttaaaatattcttcattattaccaatgctctaaaagtaccttctatcgtcaaagca
>NC_017304.1:2661112
cgggcgttttgctccagcagcaaaaacagcccttgcagggcgataaattcagcctggacaccgtaacttcccttacatcattgtctcccataccttcgagaaaggctttggtaagtttcaaagagttgctggcatcacctttcggacttccgtttataacaagtattttcatttttcaacatcctccagaattttaatgcagcagtcgcaccattctgacaacatcttcatataacgtattccgtactctacggtcatattccaataaacagaatcctcaggacgtgctaccatccccttataaattttcatggtttcaaatacggaagagtacctctctatggcctgctgcgcctcattttttatttcccggaggcgttctatattttcttctttcggtaactctccggagaaaaacactttcatgcacagaggactattcctgtttccgtagtcgtactctctcagccagcgtttcagctcttcccgtccgctttcgg
>NC_017304.1:2689513
caatcccaatgacttatgaacaatatttgaaacgcatcaggcagaaatattacggtaaatcattatgcaaaagataatagacactcagaccggcaagtactattaattaaacggaggttatcatgaaaaaacaaggcattataatattacttttattattgtcttttcttttaaattcttgtgcatactccaacaggaccacagggtcttcgaataccaataacagctattcactcattgaagacaagcgccttgaagaagcaattcgtaatcaattggatttaagcgaagatatagaattgacacaaaatcatctggaaagcctaaccgcactggaagcatcctcatccaaaattaagagtattgaaggtcttcaatatgcaattaaccttgaggaacttgatgttacaaataacgagattgaggacctaaaacctttatccaaccttgaaaaattactggatttgtttttaggccacaataacattaaggatttatct
>NC_017304.1:2692477
ggaatctcccatacttttcctcctatattttatacaaaatttttattcttctttttcaaagaaatgcttgatttcatttatcttttggccgttttcatctatttcatatatgtatacaccgtccataaaccaaaatgcaaataccatacctttactctcgggatttacacaataaactacttcagatgtatctaaatcttttagctgtgtcatataatcatctattactacacaatcaacactgtaccccctggtcacggacatatcgttattatcaatataagatattgtcctattcatcgcatatattgaagtagctccagtgtaaggatttacaatatcatcttcatatatatcacgcaacgtttttataactcctgcgtaattacccgttttcgtaaaattccttaaatcagcagcctttatagcatattccaaaaatttctctgcattagtcttttcttttttatcttgtgtcttctgcgtactctgggtcaaac
>NC_017304.1:2713204
tggcgatggactgtgaggaacccacggacctgaactcaaacttattgcccgtaaatgcaaagggagaggttctgtttctgtcggtgttatccttcggaagaactgggagtgtggatacaccgatttccagggttctgctggttccgttgttcttgactacgccggtctctatttcctcaataacattggtcagctcatcgccaaggaaaatggacatgattgccggaggtgcctcgttggctccaagtctgtggtcatttccggctgtggcaacagagaagcgcaacagatccgcataatcatcaacagccttgatgacagccaccaggaaaatgaggaactgggcattttccgacggcgttgttccgggatcgagcaagttcctgccatcgtcggttgagatggaccagttattgtgcttaccggaaccattgacgcctgcaaacggcttctcatgcaagaggcatgcaagcccgtgcctgtcagccacctttttcatg
>NC_017304.1:2717837
gtatcaaaggtcaaatacacataggcattgatggttggattcaatttttcaattgcaccgatatatgcttttgtcagctccatcgcggaaatttcgcggctttgaagcctttttgccagttcagatattcccgttctcattttttactcctttccaagccgaaaaatccgttatacccttccacattggaaaggattttttcattgggaagggacggcaccacttcatcagggcgcaggtcatcaaaagagaccatcctggcacccacgcttcttatctgttcggtcccgccttcgatggattggttgatggtatctgcaaatgctataatctcatcaaattcagccgtaaatcgctcaagctcctcatccgagaagctcagctttgcaagttttgcaagcttttctacctcagttttcgaaattttcataatcctcactccatttctgacagcagcctgccgtcaagttcgtccggataattcaaacacgcttaattcc
>NC_017304.1:2718914
tatgacatcgccgggaataaggccggaaatttgggccagctccccttttagttcctgggggatgtatttgtcgatggggcctttataggtcatatcctcctgaacctcaaggtagccaagcccgcccatgccgatggacagtgcatattccagcagtttttcatggaagcccttggacatatcggcatgaaccttgatggctctgaccgtcttgttgtggaatggcttgaaggcgcatctctggaagaaatcggtcacatcgatgatgcgcagggggtttctaaggtccggcttgtcggtgccgaattccagcatggcctgcttgtagctgaaaactgggaacggcgcctcggtgatttcatacccttcgggtgcgaactttttaaaggttgccgtcagcacctcctcacccacgcggaaaacgtcttcctgggtggcaaagctcatttcaaagtcgagctgataaaactcgcccggagaacgatcggcccgcgcatcct
>NC_017304.1:2722039
agtataaccatatggctttttaacgccttccgcgtataaggctccgcaatttatcgtgttatatattttttggtttccgacggttcccctgaaaatataaaaaggcatctaggataatttactaagtattttttattcggccatcaatttatttaactacaatcagctcataatcccgcgtacccaaaccgattctctccgcgtgctccaaacaggaacgccattcggattcgggcgtggtgttgatgaagtggtcatgatggtcaacaaagtccggtttattcatgttgtcggtcaggcggcttcccggaagtggtgtagctttcagacatgcgtctacacacgcttgatccaatgctaccgggtcaaaggacgcaaacatacccaaatctggtaaaataggcacgtcattttccccatgacagtcgcagtaaggggatacatccaccaccagggaaatatggaagcaaggacggccgtccaccactgccttggcgtat
>NC_017304.1:2737149
ttgcttcagcctattctgccgttaaagtcagccgttcccaaacttatctgacattaagggagggtgagtagaatgctgcttgaagtaagtaatctcagtaaggaatatatccggagcaaccggccgtttttcgcagtcagggacgttcatttgaaaatgaaagcaggtgattttgccattattatcggccgttccggcagcggaaagactaccctcttgaatctaatcggcggactgatttctccaaccggcggtcatgtcagtattgacggctgtgatatcatgtccctgaaggatagggaattgtcttcgtttcgcaactcctatataggctatataccgcaaggacacagtattttatcgaatttgtccgttttcgataacgtccgtttgccgcattatttacaaaaacgtcaaggagatgtaaataagagagccctatcccttttggagcaggtcggcattgcacatttggccaatgcctatccacagcatttgtc
>NC_017304.1:2738443
aaaaagtttggaatctttagcgaacggagtgatgacaaatgtcaaaaataaatttatcccttccggaagtacagataagggaaattcgtattaattcaataacgggttatcagggagatgctaaggaactggtagaagcccgcgaattcggtctgaaggataaagaacgttcctttagccaatgcctgggctgtgctacctcaaaagcggcctgtatgactgtgttaattcaggacgctgcagtcatcagccatggaccggtgggctgtgcttcctgtctgcatgaatttgcctttacctatcgggtgaattatcctttgcgcggtattgaacgtcccacaccacgccgtatcttttccaccaatctaaaggaaaaggatacagtttacggaggaaatataaagcttgccaataccattcgagaggtatatgagagaacgcatgccaacgctatttttgtattgaccacatgcgctgccggaattatcggcgatgatgtg
>NC_017304.1:2758227
ggttttggaccaaaggatttggaaaaataacaatagaatatacaatacttcggaatatattaatcggtagaaaggaaggcaatcttatgaatacacaagacatattatcccatgtggatcacacattactgttgcaaactgctacctggcccgaaatccaggcactttgtgacgatgctatcaagtatcaaaccgcttcagtatgcattccgccatgctatgtggcccgcgcaaaagagtatgtaggcgaccgcatggttatctgtaccgttatcggctttcccaatggcaatatgactactgccgccaaagtttttgaaacccaggacgccatagcaaacggcgcagatgaaatcgatatggtcatcaatataggcgccttgaaaaacaaagaatacgactatgtacttaaggaaattaaagccattaagcaagcctgcggtgaacgtattctgaaagtcatcattgaaacatgcctgcttactgaagaagaaaagatt
>NC_017304.1:2764556
atagctacactcattatttgacctctcctttattcagtagtaaaatactaagggccacttttgcctgtcacgccatgagtttttcccgacgtaacgtcgccttaagcggccctgttcagtaatcttaatctaatgttttatttaacgggtattagtccatagatgattccaggtgctcgctaaacttgtttgtaattgccaatttgtttgcagcaacccatccttcatcatagttactgaataacttaatttcggactgaggggtcatataatctgccaattttgcaccttttctgagaggacgaactgtcaattcggagcccactctgttctgaacctcttcagacagcatgaaatctacaaatttctttgcattttccggatgcttgcaattctttataatctgcacagattcacccgggaaaatggttccttctttagggaatacaacctcaacgttagctccctcttttacatatttagcagccgggtcttcccag
>NC_017304.1:2778236
gttctgcatatgtttgcggtgtttcaagctgcttataaagccaggcaatagctgatttttcattggtaacaagcaattccatttgaattggctctacgtcgtttacaatacgggcagtatcatattcgttaacctgatcagggagaaagtacatcccatcacgttttaagaacctttcgtccaaacctttataaaagtccgttgcatctaatggaacaggtattccattcataatatggtatgccaccatgcggtcataaagcaagtaagccttccgctcttctatcaattcaatttttccgttctttacgacaactactggcaatttctcaagatgttgctgtataaaactccatgcggtttcttcactcccagcgtgggaaataaactcccgcttaaaactttcttttggtttatatgctgaaattacaaggtcttgttttactgcagatgttgtcgttacctgcttgaagctaccttgctgcttgtctaatgtgcga
>NC_017304.1:2783709
atgctccccattgtcaagacagttttttagcttttctaagttagctctcctttcttaattttgtataatctttacaactgtgcactctgttggaggatgtcaagggcgagcgtaagcgagttcatcttgacccttgacatcctttggacatatatccttttgctttccggtctgttatgacagaccggctgccttccggtgaggacggggtttggggcggagccccataattctatacaactgccagtagctggtcatatcctccaaagtaatactctgccggtgttttgtaatccaatgactggtgcggtctcctatggttatagtgctccacatattcctttgtgatttgtctaagttgttgtaccgtttcgcactcttcaagataaagtttctcccacttgtaggaacggaaaaatcgttctatcctttggttgtctaatgctcttccttttccatccatagatattttgataccgttattttttaatagatttatg
>NC_017304.1:2794544
gaagtcaggccattgagtttcttaatctccggaaatcttgttcctctaccgagttctttttccgctattctccataaggtatcgcctttttgcactgtataggttctattgcccttgttatcaggaatgctgtttacaattacaaggttttcttttgctacccaagtgtttatgcctgcgatttcttgaccgccggatttcttaacctttttgccaagcaatacacattctttgccgccttttatgaccggcttgcctttgtataaagtctgtgtgaccctgtggtaatagtcatttttgacccacgttggaacttccacactgccggggtagtaattctttacactgtccttaaactccaccatatctccaattccaatatcagtattggtatctgtactgttctccagcgctttttttactgctttacggaaagtgtccatattctccccatgcttggggaaccagtgcatcacatcagcatggttgctggcaatacc
>NC_017304.1:2795164
tgctgcatcataacccaccatcaccgccccggatttatacgaaaacccagcaggctcacagatttcaaagccaatatgggtattgttggctgctcctcctgcatgccacccgcgatgatcccaaggcaagtattgccaaacctctttatcgtctacaaaagcgtgaacacatacctgcctgtttatttcaccggctttgtaagatttgttccaacgggaaaaccactcagccgccattacacccggcacagccgtcgaatgtaccatgattcctttaggcgtgattttgcgacctgctgtatagcaatcgtttcgcgtcatgtatttagtaaaaagcttcatttcttttcatcctcctcatttgagtggccatgcagttgttccaatgcgtttttcagcttttcaggaatgggcagtcctatatgtgcagcattctcaagaattgaaactccctcgttactcaggtaaaagaaaatcactgctgtccggattgccccgcc
>NC_017304.1:2800941
ccatctgttgctttaagggtgactgtaccaggctctgtcaaagcatctacgtccgaagctgcatccccaccgtttgcatgtaaagacgacttaaaatacaacagcaaatcgtctactgtaagctgtgagtccgtttccagaaaccagtcatcaaagcctccggcatagtagtaggtatttgcatgcatccccataataatgtttgcagtacactcccggttcagttctccggaaaaggaacgcacaggtgacacccaggttgccccgtcgctgcgatcgcatatgatgttctgtacctttttgttgtttacttcaatgatggaagcgataaaataccagccgccgtttttcaaggtaatggtagctgtttcactctggtcgtagattagtgtgccggaggagttatacaacataagcctaagtctcccttgataaagtgaaacataaaaaattggctgacctggtccttggcgggtattgaatatgggtatatatgtctg
>NC_017304.1:2812248
gttttttatgccgaggctccataacagttcacggacgtccaaggcaagctgtttttctgtgctgacatagatgctttgcgcttttaattttcctatgcagccgtcggaatccataagcccctgcaagagttcccagcgctgattttcggaagccctcaaatactccgaagggatatgcttgctgtgatgggactttaatagtacgcttttcaaaacaggtatgcgcacgaccacgctgtcgccgacgtttttccatagggaagacacttcatatggtatccttttaagcacacccgcgacgtcgcatgtgcgaatcgttatctccggcctggtggcgcacccatttcccagccagtagccataaagatacggatctaccggcagtttggcgtccggcagctttaaagctccggcaacaggtattcggtatatggaacggaagggagcgtccttgtgacgttttcgataagcggaaaaagcctcatacatctgctgtgttt
>NC_017304.1:2819443
tccttccagttccgcagcatccgtaaactccattaccatgagctttcgtctgccgggatttccttccaaaatcttatccgccagaggttttttcttctgtcctgcaccgatacgtgccccgccgcggttggtaccgtcctttgccatacacatcacctcgattcatgtaaaaataaacaggggatataccccgtttgaaactgcgatttttcgcgcgtgaccccccgcccgttgcacaaaactactccgccagagattttgacccccctaccgtcttgcccatcgttctccttcgcaagcagtgatcgatgagtggcattgtttgcacaggctcataaggttactgtctgcattggttccgcctttggataaagggataatatgatgtacctcttcggctggtgtaagccttccgtacttttggcactcctcgcaaagcggatgctctgagatatatctgtccctgatgcgtctccatctccggccatagcgttttcttg
>NC_017304.1:2829535
atgtccaggtagcgaaataacctcaagtataagcccaccaaggtcgattgcatcgccatcattaattgccttaaatggcggcatttcaaccttctttttttggcaaagctccacaaattcaggaaatttgatatgctcggcggcaatttttgcatcgtcgggatgtaaaaagcaatcgcaatcaaagtacacattaccgaaaatatggtcacaatggccatgtgtattcactactgtaagcggaagactggtgatttctctgacaaccgcatgaacatccgcgataccgttcattgtgtcaataacaacagcctttttctcaccgcaaacaagataccccgtcgcctcaccattatcatccataagccatacacagtcatcaatttttttgacttttactctcctttccatacaaaacactccttatcttttattattcagttaaacaaggctaactcaaataaatatgtagagccaagttgtcgggatgaatgtattca
>NC_017304.1:2835018
tttcgatacagcacttccgtttgaacaggattcacctgaaaaaaagacagcggcgatatattaaacttaaactctcctatataatcagtaatggtatcccttccatagacgactatattctcatcacccaaaataacattggtcctctttgtattaacattcaaaacaacactctttatctccggaatctcttttaccagcctgtccaccagctttttctgactggggatgtttcttccgttaatgaccagaaccaccattacctcgccggtcttaaaccccacacgggtcataatgtgccggaccaagccttctccggtaatttcatcatatgtacttatattgtttttctctatatactccttgacaacagcccttaccctgtcacttacagaatgctgaatggtacaggtggcacagtcaataatctcatgcgatctttttgcgtaaaatcccgccctgattccatccttataccttcctatcggatattgggcttt
>NC_017304.1:2836942
tttagcacatttaaatctccaaaggatacttctatatcccttacctcaattgaatatgccttgccctgcctcaatcaaaccaccttcttcttgtttcttatcaaaaccgaaataaaatacggggcaccaaacattgatgtcagcacgcccactggaatttccgccgtgggaatcctggatattgtgtcacacagtaccagaaacattccccctcctattgccgaaaagggaagaaccaccctgttgtccgaacgggatatcagtcttaccgtatgcggaacaatcagtcccacaaaaccaataacgccgcttaccgccacacaggccgcaacaacaaccgagcaaactacaagcagcagcttttttaccttctccacctcaacaccaagacttcttgcctcatcctctccgacggcaattatgttaagctccctggcaaaaacgcaaacaacaactatgcctgccacaaccaggggagcaagtatcagcacctgcctcca
>NC_017304.1:2839974
gtaagtgtccataccgcccatcaaatttatctgtgcgccttcctggtaagcttttctgagctcttccggaagaatcagcgattcaatcgtaaattcaaccagttcaagcccaagagcttcaaatttgctctttgcatgcaccttaaccatttcggcaaactcaggcatgttgctctgcatctcaaagaaggactttttggattctgcaaccgtatctttaaggtacgtcataatatatgaccttaaagtcctggtcaaatcctgagttgccatggtaccccttgttcctgacacgtcttttaagaattttaccgggtctgacactctgaaggcatatgttccccttgctccgacctcaattgggccgaacataggatccaacatcggaaggggtgactgggtaccccaagtctgttcggtaaacagtctggtgtttataaaatacacttctgctttaaaaggtgaattaaatccgtacttccatgatttcagctttgtca
>NC_017304.1:2845130
aaggcaatgtcattctggaaaagaagccaaaaagcaccatcgtctatgacgagactgccgcatatgttatggttgacatgctgaaaagcgtggtaagtgaatcaggtggaactgccgtcggacttggtcagctgcaaaacgggaaaatgcccacagcaggtaagaccggtaccaccagccagaactttgacaaatggttcgtaggcttttctccttattacgttggagctgtctggtacggttatgaccacaatgtcagcatctcaagcgctgaatcaaacagggcgctgcaaatatggcatgatgttatggaaaaagtacacgagaaattggagccgattccgtttgctgaacccgaaggcattgtcagaaagagaatatgcatctactccgggaaaattgcgacagatttgtgtgccagtgatccaaggggttccgcagtcagaactgaactgtttatcaaaggtacggagccttccgatgataatttatgcgacgtc
>NC_017304.1:2852162
agcggaaagcttggtaaccatgcccccggtgccccttgagcttccaactcctcccgcacatttctcaagctcaggtgttattttctcaatcaccgaaataagttttgaacactcattggctctcgggtcacagtcataaaatccgtcaatatccgataaaattatcaacaaatccgcattaaccaaagtcgcaacgattgccgacaacgtgtcgttgtccccaaacacgtggtttgtttcggattctatttcatcaacggccaccgagtcgttttcattaactataggaattattctcatttcaagcaaagtctcaaaagtgtttattacattggtcttacccgtgggattttcaaccacgtcacgggttaaaagaatctgtcccactgtatgaccgtattccaagaacaatttactgtacatatacataagttcgcactgacctacggcggcaacggcttgcttgtctttcaactctttcggccttgaacccagtttca
>NC_017304.1:2860751
ctttggcaatatcaaccagtttctccaccagtctgctgccaattccattctgtctgtattccggatgcaccgctatgtttgtaatatgaccttcatcaaaaattttccacattccggcatagccaatggctttaccgttcacctttgccgttatatatatcgccattctgttgttcagaacttcctcaataagcgcatttttggaccatggaattgtaaaactcagcttttccacgaccatcacgtcatcaatatcttcaagagtcatatatgatatttcaacatcatccaaacccatcttttcccaccttaacagtccttgcaaagctttttctcatattctctttcagcctgggactttctaagatagaaaggcaccatgtcaaaacagctttccagttcattgttcattgcttttaaataagcaagacgggcaaccgatgaagccctctgaagaagaaggtttcccggagcaattttacagtcgtctccaagctcct
>NC_017304.1:2874275
attacattgtcatactccatagctttctggctttcaaacaggatattccagcttcccaggtactatttgggcttgagctgcggtctttgcggcacgggcttttgcatttccgtggatgttttaaaagaaataggctggggagcaacatgccttacagaagatttggaatttacaatgaagctggccctgaacaactacaaagtcgcatgggctcacaacgctgtggtttatgacgaaaaacccattacattaaagcagtcatggaaccagcgtaaaaggtggatgcagggtcatgccgactgtgcaagccgatatttgggcccgttgtttaaaaaagccttcagggaaggagatttaatagcttttgactgcgcggtttacttgtttcagcccataaggctggtttttatcgggctgataacaataatgatgtggattcaaaccgttttccctgaatcccctttttataatcttaagtatgtttttcccacagaagtatg
>NC_017304.1:2881207
cttgtaagcaatatttgcggctattttaaaggccatttccgatgaatccacagagtgatatgatccgtccaccagcgttgccttaaggaatactaccggataacccgccagcacgccttttcggatactttcctgcaaccctttctcaaccgccgggatatactgcttcggtaccgcacctccgaatattttttcatcgaaggtcagttcttccttgtcgccgggttcaaattctatccaaacatgaccatattgcccgtgaccgccggactgtttcttgtgctttccttccactttgacttttttcttaattgtttcacgatatggtatttttgggggagccagttcaaccgacacgccaaattttgttttgagtttgctcactattacatccaaatgaatttcgcccataccggaaatgatggtttgatgggtttcgttgtttgtggtaactttgaaagtggggtcttcatcctgaagcttgttcagacctgcactta
>NC_017304.1:2890985
tgtaaatattgacatcgaggatgtgtttatagaagacagcgacaatctttccctcctgtacaccgagatatccgaagtcctgaggccaagaggatatttcttctctgcatcggttccttcaagggtaagcgatgaacccttcaatcctttctccgatccgtttaactacagtgtgatcggaagagcggtggacgaatttgtcgtaatgctatacaacgaattcggatggccgggaagcccgccgggacctgcggtcaccataggttggatggaacgcgtgctaagatacaccatgagcaaaatgccgagggataagattatggcagccgtgtccgtgtttggattcgactttaatctcaccacaggccgaaacacctatgtgacttaccagtcggcgatcaaccttgcccgaaggtacaacagtgaaattattttcaacgaggaaagacagacgcccatgtttacctacagagacgcacagggaaatcagcacgaagtat
>NC_017304.1:2892129
atcataaaccgtggtcataaacaactgatcatcaggattttgaaaaaccattcccagcctttgacgaattaagggcaatgtttttttcgtgacacgaacatcacccactctcacctcgccctggtttggaaaaagaactcccataagtacaaggagcaacgtggatttccccgcgccgttttctcctacaatcccgaccgactctccatgacggacagtaaaagatattccgtcaattgctttatgaccgtccggataggtaaagcttaaattcttcacttcaagtttgtgatgactcatttatcttatcactcctgtaaagaatgtgccaattagcaccggtatgtcatacattctcgccattgcgaagaataacagccatcccacaaggtatacaatatccgaggctttaaactttatgcgttctcctgtattgtactccccggtaaaccctctgacacacattgcctgataaaccctctgtgccctgtcaaatgttc
>NC_017304.1:2917240
taaaaaagtggatgtcgcctttcttcacagaagtgctaagtccgtctacggctttaaatccgtcaaaacttaccgtcaaatttcttatttccaaaatgctatccgacatattcatcacaccctgattcttcaagaatatttaaagtggcagaagaatacctttttacacttttttgagctttttgagcatatatttttcctttaatctgatttaacaaccctgccagaccgtaaggcataaatatgaccacagcaataaaggaaatccctataaaataggaccagactgccggaaagctctcacttaccatactcttcaaagagtttaccagtatagccccgatgacagatccgactaaagtgcctcttcctccgattgcaacccatataaccatttccaccgacgggactattcccatctctgccggtgaaataattcccacctgaggaacgaataaagctcctgccaatccggccagtccggcagaaatacagtaaac
>NC_017304.1:2921967
tttactaatgctttttgcttctttttttcatcaagataaaccttgacccggtccagggcttcacccaaagtttcatcgctaaaaggctttgtcaggtaatcaaaaacccccagtcttatcccctgctttgcgtaagaaaaatcactgtgggtgctcaaaaacaggacacatatgtcgtttccgttgtttctcaattcgcttaaaagctcaattccgtccatgcccggcatttttatatcggatatgaccacatcaaagggttctttatcaagttttcttaatgcttccctgccgtcggaagcttccccggccaatacaaagccaaaggactcccagcccttatatctttttagcatatatcttacagccacatcgtcatccacgaccaatactctgtacataaaatcccccctttgctatattttaacggctctatttagtaagcttaccggagaaatcctgtttgagtttgtctactatagccaaagctttttgaaatt
>NC_017304.1:2955673
gataccctctcttaagagcatgaagcatcaattttcctgatgtataccaagcatctacaagtaaatacgtagtttctgtaacaggcgtaaattcatcaattagctgcattgccagctcttgcttattcttaaaaagcttcttggctttttgtccaaagaactgctttctaagatagagcttaaagttaagtggtaaggagtactcggagattttgtaatgggaagtaactacacagtgagaccacatggtcttaccatcactgtgagaatgatgatagtcgaggccttcgattttcttagtagaattgtcttttttactcaaagtgtcatctactatgaaaaaacctacagttccctcgggtacattctcacgaacagttttaagagaatgatttatcctcttgtaatctacgtattcgttactccatttatattctccaaggaaccttgagccactactccggttccggttacaggtaagccttgaatagacattagaa
>NC_017304.1:2970121
attatttaattaaagaacattatttgaacattattttcagtaaaattacggggatgctttatgacaaacatgacaaatatgataaatttaattgacaaactttcaacaacacatactttgtcgtatgatgaaatgtatcagcttattgagcatagaaacgaggaacttgccaattatctgtttgaaaaggcaaggcaggtgcgtatcctctactacggccacgatgtctatatgcgcggtctcattgaattcaccaattactgtcgaaatgactgctactattgcggaataaggaaaagcaactgcaatgccgaaagataccgtcttacaaaagagcaaatacttgaatgctgtgacgtgggatatgagctgggttttcgcaccttcgtgcttcaagggggcgaagacggttattataccgacaaaattttggcggacatagtaagcagcatcaaggcaaaatatcccgattgtgcgattactctctctttgggtgaaaa
>NC_017304.1:2975672
actgttggtcttatatctctcctgttctctttcttattttaattcattcaaatcaaacggcgtttcctggtatacataatagttaagccagtttgaaaaaaggagatttgcatgccctctccaattaacaaccggtggttttgtcgggtcatcatccgggaagtagttctttggcatttttatcttgagtccttttgccaaatctctttcatactcctctttcaaggtaaactggtcatactcggaatggccggtcacaaaaacctgtcttcctcccctggtcttcataatgtacactcctgcttcttccgagtcggaaagaatatcaatttcgcccaccttttcaatatcttcccttcttacctccgtgtgcctggaatgaggagcgtagaagcaatcgtcaaatcctcttaaaagcattgtatttggcttgcaaatacggtgtgggaagataccgaacattttctccttcaaaggatatttctttatgccgtaatgat
>NC_017304.1:2984832
gttacgagatttgaactcgcgactttcaccttggcaaggtgacactctaccactgagttaaacccgcatatggtgcccagagccggaatcgaaccagcgacacgaggattttcagtcctctgctctaccaactgagctatctgggctgactggcgacccggaaggggctcgaaccctcgacctccagcgtgacaggctggcattctaaccaactgaactaccgggccgtgtggtgggcactatagggctcgaacctatgaccccctgcttgtaaggcagatgctctcccagctgagctaagcgcccacacaatcatgtcatttttgcgacaattgatagtatacaaaaattattgttgaaagtcaatacaaaaaccaccgataatttgaaattattcatctattgcttttaatatctccataaacctcttttatgcgaccttttattaaatatcaacttttttgtgattctattatttttacaagccttaaaaggtcctc
>NC_017304.1:2985760
caccggaaacaagatcaacatgtcccacgtaaggctctctcaatcccaaatcttttattacattcaaatatccgtttccgacagctccggcaacatcatatttcccctggctgtttaaaggcagatacaccagcgggttgtgaacatacccttttacatttgcagacgaatcaaccactacgacaattccgcctatcggcccatcccccttgatttgcagcgttatgactgcattttcctccttcaaggttgtggacatcatggctgccgcagtcattgtccttcctaaagcgactgtggcaagcggcgacagtccatggactttttgcgcctctttaaccatgtttgttgtaattgctgcaagagcccttattgtgccttcttttgctgtagctctgacaatataatcttccatttgtctatcccacccctaaaaaacctgttttcaattttatttgtccaaatttatttgcttgttcaaaaatcaaaattttttgttt
>NC_017304.1:2988761
caagaagcccgtttaggtggtctccaaaatattttgcaatttcactgtcaaacatattaatttttatgtatccaatatctttgtctattaattcactggttatgttctcaatctttatcttctttcttattatgtcaaaatccacgtatgtgccttctgaaggcctaaataccgtaatcttcaccttggtattttcctcacctttaattatgcttacaatatagtcctggtcacttatagttgtaacatcctggtcgtcaactttgactatcttgtctcccggcattattcccgcttcttttgccggggatccgttgaatgcctctaccacagtcatcaagccgtcagagtccatatttagcgacacacctatacccacataactgccggatgtgctttcagtgaaaacttgcatttgatcctttgtaaaatatacagtataaggatctttcaaagcacttaccatccctgcaatagcgccttcgagcatttgattctgg
>NC_017304.1:2989748
ctcttgttttacggctttacatagtcgagcggatttaccggagtgccgttctttcttacctcaaagtgcaagtgaggcccggtggcaagtccggtgcttcctacttttgcaatcgtatccccggcattaaccgaatcgcccactttgacaagcagtttgctgcaatgggcatacaatgtggaaattccgcctccatggtccacaaccactgtatagccgtatccgttctgccaccctgacattatgaccacgcctttgttggcggctactatcgatgttccggtggctgccgaaatatctatacctgtatgcatcttatacactttgagtatgggatgaagcctgttgccaaagtaagatgaaattttggtactgccaggcaaaggccagcgcatggttccaccggcgtagcttccgctttgctgaagttttcttatctgaccggcaagttcatttgactgttttatcaactcattttcctgttgttcaagtttcttaag
>NC_017304.1:2994628
actatggcacgtccaagcgcaaccctctgtctctgacctccggacaatgccttcggctttctttccagcaagtgttctatgtcaagaatctttgcagcctccaaaactctcctcttaatctcatctttgggaacttttctaagcttcaatccaaatgccatgttgtcaaacacagacatatgcggatacaaagcgtagttctggaaaaccatcgctatatctctatctttaggtgccacgtcgttgaccagtttgtcacctatataaagctcaccttccgtaatttcttccaatccggcaaccattctcaatgttgtagtttttccacatccagacggtcctaccaatataataaattccttgtcttcaatatccaaattaaagtcgtttaccgcagtaaccccacctggatatcttttgtacacacctttaagtttaacgcttgccatttctttccctcccaattattttacgagcattagtttcaatgatataaatat
>NC_017304.1:3000037
taatttaaaacaggcaacttaaaaagtagtactttacaattttagatttttcaattttatttattaatataattttatttaaaaaataatattggttaaggagtctgagaaatgaaatctgttttggttttggaagatggaacttattttacgggggaagcctttggcaagaccggcgaagtagttggagaaattgtttttaacacatgcatgacaggttatcaggaaatactgaccaacccgtcttacaacggtcaaatagttgcaatgacctatccgttgataggaaactacgggttcaatcggtatgacaacgaatccgacagaatccatgttcagggattcattgtcaaagagctttcggacacgcccaccaactggcgttgcgaaattactcccgaagaatatttcgttacaaacggaattgtgggaatcaaaggcattgacacaagaaacctcaccaaacacataaggagcaaaggcagcatgcacggcataat
>NC_017304.1:3002056
atcattcgtgctcttaacataaaaggcggctgcaatattcagtatgcattaaaccccaacagttttgaatatgtggtgattgaagtaaatccaagggtaagccgttccagcgcccttgcttccaaagcaacgggatatcctattgcgcgtgttgcagccaaaattgcaatcggtcttaaccttgacgaaatcaagaactctgttactcacactacctatgcctgtttcgaaccttcaatcgactacgtggtcacaaaagtgccccgctggccttttgacaaattttcaaatgcggacaggtcattgggcacccagatgaaggcaaccggtgaagtaatggccataggcagaacttttgaagaatcactgctcaaagccatagactcgttggatattaaaatgaactatcagcttggtctcagcctttttgacaacaagtcggtggaagaacttcttgattttatcaagacaccgagcgatgaaagaattttcgccataag
>NC_017304.1:3018414
ctcttcttcattaagacgtataagcctatgccctttttttagaacactttgcagcttgttttcataaggtgtccatatacaacgcagtttatttgcacaacttccgctcctgttctcaacacccacaccaattaccctggtcttggaatttgacttacttattgcacttataattccaaaaaaagcttctccgctgccaaaagggaccacaatatagtccacattttcgcaggcgacttcatagtatatggattcatacgcctcatgaaaaccattgctggcatctaaaattctatcatgacttttcgtgctgactaaattctttagatcttttgaagacaaaactgttttatttaaatctacctccaaaacctggcttgctgtggacatcagctttttttttatcctatcgcttgtgcttttatccacaacattaattaaccttatagaagtcccttcgcatgccttaagaaggctataacctgcatttccggctgtta
>NC_017304.1:3070090
ttcaatttcatcttttttaagctctatctcctgctttccgatatgttttcctcctgttgcggaaagaaagttttccacaccgtcaacgtcaaagctaagagccggagtcttgtaatgcataggtatggttatttttggatttacaagtttcataacctcaacggctcctttgtaatcaattgtataaactcctcccaccggtaccagcagcacatccacatttccgatttccctgacctggctgtcacttaaaacatgtcccaaatctcccaaatggcaaacgtcaattccatctatcttgaatttgaaaataacattttttccccgtttcgctcctttgcagtcatcatggaaagaagtcacaccagttatttcaatcccgtctatgtttgttttcccttctgacttaacatgctttgcattttctgaaaccatgtcaacataattgtggtcataatgatcatgacttgtagacactatttccgcatcaattttctcca
>NC_017304.1:3072590
tttcggcaaagcatattcaacaagggttttgcgcctttcttcactgtcaacgtaaagcagattgtccccgttttcttcaatatacgccttcatatggtcaataatatcctcgccatggtagccatcttccgggaactctacggcatcctctcccttcaaaagctgaatataccttgcttcaagcgaaatgccgaatttttcaatctggtttccggcatcattgatataaaactccctggtcacatcatatccggctttctcaagaacactggcaatacaatctcccaacgctccgcctctggcattgcccatgtgcaaaggcccggtggggttggcgctgacgaactcaaccatgactttctggccacgtccgatatccagatttccgtaattttctttttctttctggataaccttcagaacgtcatacagccatgcatttgtaaggaagaaattgataaatcccggtcctgccgcttcaacccggtcaatgtatgtat
>NC_017304.1:3083870
atcttaacaaatttcatgtatttgccgtatttttgagccgtcctctcaaatatgggcataaaagcgtcacaaacaggacagctttcagtataaaacaaaacagccacaggaatgtcactttttaacacatctttgtcaaagttctccatcgttgatttaactattgcgtcattcatggcaaagcctcctgttctttatttttgcatttagcgctattttagcttttcatatatatccaaaagcacctttcccggtcttgctccttccatataggtgactatacttccatccctgtttatgacatacgtcgtgggaatgctgtatatgccatagtccttcgcagcacttcccgtcgtatccaggagcactttcatggtatatccgttatcggctatgaattttcttgccttttcctcagtttctctgaagccgtcggtaagatttaccgccaaaattaccgcatcatcttcttttgaaaactgcctgtggactttttcaaa
>NC_017304.1:3092905
caataagcggctgaatatgctgattaccgaaatactcgttttctctcagcataactttaagatttcttcttgcaggacaatagccggaaatcatgtcaatgttctccccgccctcctgctgggttgccacatattcaacaaacagccatgcccatttcttgtatttgctttgggcattaatcgcaagcttggtatccgaataccataccttaagccccaggggcggcgcagtgaccctccacttacctgcctggtcgggagcatagctctgtatggtactggtcccccacgacccgatgcccagcaccattaccagttctccgttccggacagcctcctttgccgcttcctccacaatatttgcaccaattgacaaatccagccttttaatttcccttgccatatccagcgcttgcacaaacaagtctgagtttcttacaaatctcaggttttcatcaaatattcccgaatacagaccggcaagatttatgatatccaca
>NC_017304.1:3103924
gtgttacaattatcaggggcttgatttttccctcggcaatcagattgtcggcaataacattggctctgcctcccccttcgaaccagtcgttttcactaccgcctatgccgtgtaagagatacaaaacactgtattttttgtcctttgaatatcccggcggcaaataaactcttgccggcctggtagtgttggtggccgtggagaaataagaaatatttacgacctgccctctcggaacgccgttccttacctggtcatatcccgaaggcggcatggttggcaaggatgccgctgatgtactgcttattgtgacaagcaacgatgtcataagcatcaagccaacaagtaatacactgaaaagttttcttgacatgtttctcctcctttttgatttatgatataaaataaaaattaatggacctcatgtagcaaacacttttctttttgcagaattaatacccttatttatatatttattgtttcgtgaacgctcacatttt
>NC_017304.1:3122473
atgctccccattgtcaagacagttttttagcttttctaagttagctctcctttcttaattttgtataatctttacaactgtgcactctgttggaggatgtcaagggcgagcgtaagcgagttcatcttgacccttgacatcctttggacatatatccttttgctttccggtctgttatgacagaccggctgccttccggtgaggacggggtttggggcggagccccataattctatacaactgccagtagctggtcatatcctccaaagtaatactctgccggtgttttgtaatccaatgactggtgcggtctcctatggttatagtgctccacatattcctttgtgatttgtctaagttgttgtaccgtttcgcactcttcaagataaagtttctcccacttgtaggaacggaaaaatcgttctatcctttggttgtctaatgctcttccttttccatccatagatattttgataccgttattttttaatagatttatg
>NC_017304.1:3127344
taccagtcctgcatatctctcttaaaatttacgtattcactttcattttctgcaatctgcttaccactgtatatgataagatagcttatatccttttgctctgtgagctgttttactctttttgtaatatcttttatacccccaaaagttataatgatactgtctacttggatattctcctgacaacatactgttgttaattgcgctacctgtgctgccattacttcaaggtctgcttttgctgtacttgctggtcttactgctattatagctttaggtaacaactgcacaggtggtcttactgttcttatatctttactcattattactccccctctcttttaactgcatctgctacattagtaaatgcgctcacatccaatagaatcatatcctctgatacaaatttaaactccactaccaaatagtaatatttattaagtatcctaagaatatctatatctgccttataatgataccaaaaattaagacagacaaaa
>NC_017304.1:3128754
acataaatctattaaaaaataacggtatcaaaatatctatggatggaaaaggaagagcattagacaaccaaaggatagaacgatttttccgttcctacaagtgggagaaactttatcttgaagagtgcgaaacggtacaacaacttagacaaatcacaaaggaatatgtggagcactataaccataggagaccgcaccagtcattggattacaaaacaccggcagagtattactttggaggatatgaccagctactggcagttgtatagaattatggggctccgccccaaaccccgtcctcaccggaaggcagccggtctgtcataacagaccggaaagcaaaaggatatatgtccaaaggatgtcaagggtcaagatgaactcgcttacgctcgcccttgacatcctccaacagagtgcacagttgtaaagattatacaaaattaagaaaggagagctaacttagaaaagctaaaaaactgtcttgacaatggggagca
>NC_017304.1:3159130
ctccataatttcacataaatctatcataaaccgcagaatctggtcctgatatttcaatatgttgtcgtagttgtaactaaaatgaatctcctctttctcggtactgctaaaatcatgataacttacaatatcgttcagcccattgtccaacggcacaatttttcttaacttccaatattcatccctgcaaaactcctccagcgaccaaccgtctatgaactcttccacaacgcaaaaataagaatgaccgtttataacgccaccggcgactttatcgcagggcaggctgaaatcccccaaatcatcaataacatcttctattttgacaatagacctgcactctctcaactcctcaaaaatcttccactcttcatttttgaagatttccaagcggttaacaactttcccgtcaaccaaaacatactttggtttaaattttaacacgcaggaaaattgaagtcctccgttcagttctgttttcaaccctttataaacaacac
>NC_017304.1:3160843
aatcattccatttctttatgctgatcttgctatatttatctataattcaaaaataactcctctctgtattcgaattttcatatgataacactcctgaatgccggcagcatctcatcatctttcaattgacgtcagccatttatcctggatagcccatacaatcttacagcatttttataaaaaatcatctccctggtttcgtccgaaacaggcaacctgtcaaccaactcaatatgtgccatggggtcacacataccgtagtcgcttccaaaaatcagtctatggggattttcattggcaattctgtgcaacacctctgtgatttttgatttattacccttatcatcagccaaagaggaaatatcataataaatattttggtagtctcttgttacttcataacagtaatcaatcttgggataccacaggtggcagttaactattttgagcttcggatgttttccggctatatccgcaaaaagcgccggagcattaaaatg
>NC_017304.1:3164393
gatatccagtaaattacagatttcagtttcaggtaataatatttcacttccgtcgccaatgggctgatgctgtaatttctgcaaattatggttgatatatacctttttgttatatgtatagttcactttgtttcgcacacagtaaagaggatattccggttttgtaccgtcattattgattgaaatggtgagttcattactatccttatactgaggcttgaagtcgctttctgatgtaatcagtttaccgtcaatatagcagtttttaaaattcagtttataatttgatgtatgtaaaagtgtgtcattattgattatatgaatagcttgtcctgctttagtattccattctgtcacaatggatgaacccctgattgcgttgaaacgacaattgttaaaataaaaattcttgactgcatcgcccatattcttgccactgaaaatccatggcgtattgataacatcaacacagtccaggttgttgaatgtaacgttcttta
>NC_017304.1:3174038
aaatatggaatccaaatgataatataagctactgtcaatccaagattgccaacaacatacactaacatttcttcaacatttaaaaatccgaatttccaaaccaggagaggtagccacataagagtcatacacccatatctacctatctgctcagtaagattcattattctacttttacatttattcaccgaatctttagtccttaatgcatatactatattcggaatcagcatgactgtcacaatgaccgcaccaaataaatttatccatccaaattccaacacaaaacctccttgactataagtaaaaggtcacgtcagcttaaactgtgtgacctcaaataaccggttaatccaaccactcaactatccatttgttgagctcgaaatgtttttcaatcttatctattgttgcaaaccaattatcatagccattacctgtaaattcaatagatggagactgaaccaccaaataacctcctgtattttcagtgtcatcct
>NC_017304.1:3179190
acataaatctattaaaaaataacggtatcaaaatatctatggatggaaaaggaagagcattagacaaccaaaggatagaacgatttttccgttcctacaagtgggagaaactttatcttgaagagtgcgaaacggtacaacaacttagacaaatcacaaaggaatatgtggagcactataaccataggagaccgcaccagtcattggattacaaaacaccggcagagtattactttggaggatatgaccagctactggcagttgtatagaattatggggctccgccccaaaccccgtcctcaccggaaggcagccggtctgtcataacagaccggaaagcaaaaggatatatgtccaaaggatgtcaagggtcaagatgaactcgcttacgctcgcccttgacatcctccaacagagtgcacagttgtaaagattatacaaaattaagaaaggagagctaacttagaaaagctaaaaaactgtcttgacaatggggagca
>NC_017304.1:3199310
taatgccgccttgatttatattaaaggaattgccaatgacagaattgtaaatgaagttaaaaacaaattaaaatccgtcaagaattacgatgtgataagctgcgaacaacttatgcagcttgtatgcgagagggccttttcaatttttcccctgatgcagtggacagaaaggcctgacaaggcagtctcaagccttctggagggaaaagtcggggtgatatttgacaattcccggggcatgcttatcgctccggtcactcttacaagccttatgcagagtcctgatgattactatgaaaaatggtttattggcaccgttataacggttataaggtatatttctctattaattaccatttttctgcctgcagtatatatatctattacatctttccatcctggaatgcttcccacaaccctgcttatttccataaccggggcaaggttgggtgtgccgctgcccgcttttttggaagctctcattatggtagtaacccttg
>NC_017304.1:3212729
ggaactgcaaagatactttatcattttaaagacagaatatccggcaatgtcaaatttattttccagcctgcggaggaagggctgggaggagcctcttttatgattgaagaaggggcgttggacaatcccgcaaccgatgccataatcgcccttcatgtctccccgcttttaaagtcgggtcaaatttcagtcggcgcaggaccggtaatggcttcgcccgccgagttcgacatagtcataaaaggcaggggtggtcatgcggcccagcccaacaaatgcgttaatccaatatccataggggcaaatattataaacatgttttcatccattattccaaaaaccctgagtccttttaaaagcgccgttctgtcggttacatgctttgaagcgggcaacacctacaacgttattccctcacaggctgtcatcaaaggcaccgtcagggctttcgaccgggaaacccacaatgtaatatacaataaaatgtattctgtaatcgc
>NC_017304.1:3213573
ttcttttttttacttcttttccaattcattttttactatgaatttttaattttatgacggtaataatacagatataaaaaatttaataaaactctaatttgaaaaaaggagttgtaattatggacagaacacccttggacagactggctctggttttggttataattggagctttaaactggcttctggtgggactgtttgactacaaccttgtggcagatttgtttggtgcagcatcaattatttcaagaattatatactctatagtcggtatcgccggtctctacagcataagcttgctgttcagagaatccgaacgtgttgaaaacaaagcctgataaaaaggcaaattaaaaaaccaggtgccttgcttctttcataaggcacctggtttttccaatcaattaccttccggccggtcaaaaagcttttactgaaatccccatataatttcaaccgatattttaactaatgcttttaatttgcgcctcatctgaaac
>NC_017304.1:3219357
atatatattagaaaaactttcatatatataatatattacttcaatggtagtctttattctggctgtgaggaaattgcagcgttcagctgtatatcagacagggtatttcccacaaatatatgccctgacaggtttcagtctgtgtttttttatcaaagcttttacttcggtccccgactcgccgtgaacttgctcaagtattcttccgttttgataaatataggatatgacccatccgtcactgtaaggtataaaaagtcttacctccttttcatcctcgggcagcatttccctgatgccttcgagcatggcatctattccctgtcctgtaacggcagatatttcaaatatcctgccgttcggattggatattgcaagcctcaggccgccctttaccatatccatcttgttgagtgccatgataacaggtttgtttgccgcaccgagactttcaaggatatcgttcacaacctttacttgttcttccgcctcctcattgg
>NC_017304.1:3251771
acctgtacgtttgtagtggaataatcaatggaaccctctgcctcggacatcttggctttttctgctacaggagcggagtttacggcaagatcggcctcaacggccaattcatcagccaaataaatacctctgcttcttccgtaagcccatccactgttttcaagcatctttttaagttcttcaaccgaacctactctcggaagattgtttactcttgatatgacctcatcaatcaagcctttgtctttggatacgtcaaatacatcttccctgtcgcttatgacaataagccctctgtcataaaaaactttcttgcccagcgcttccacaaggctccttagcggaagataagttctgccttcgcttatttcgggagccacatccagtacttcttctttatctcccactttcatgattttattacctataacaagctccaccactttgttgttcagcttaacagtgaccctggaatttttcctgtcccagtcaacctgggc
>NC_017304.1:3266318
gtaggcggcattcctccttaatgttttgtttatgagttcttcaaaggaaaaaacctgtctgtatttgtacctaagaccgtttgccatcaaataatcaatatttctgtccgtctcaaaagacgtatatggtatgtatattttttcatatccgtcatcggtaagatcggacaatatccctgtgtccgcatcatacactcctacaattttgtattttttgtccccaagaacaagcctgttgccgattatgtcctcggtcatgtaaagctttcgcgcaagctcgctgctgacaaccgctgcgttttccccgttttccaccatgtccgaatccagaaacattcccttttctattgtcatgcaaggaaaaaaattaatatagttttcatcggtcataattacttttgcatccaacgacctttgactcaattcagccatagccgtaaactcaagtacaattgccgctgaagtgtctccctcgtcatagtcttgtattatcttttcat
>NC_017304.1:3277823
atacattcttctcgtatatgtaagttaaaaagaaaaatttttgggggtggtggtatgtttatttttattattcgcaaaattacaggtacttagaggcaaaattgacaggcatgcaaaagtttctgtgggacagtaatgaaactctaaattttaaaaaaccttggggcaaaaaaggagtggttatttgatgaaagtaaaaaatacaaagaaggctgtaaaaaaatggtgtgcaattttcctgaccgtcatgctggtcatgagtgtcatgcctttacctaagagttttgctgcaaaccaggttctgaccgtagatttggcagcagatacaggggaaatttgttatggtgccattggtggtctttatgcaatgggtagcccgggcgtacctacagataacgtaattgttcctttgggaatgaaggctatttcgcaaaaggctcctgacggacttcaacatcctaccggtgacgcgcttaaggttgctccacagtttattgaag
>NC_017304.1:3302134
taagcgatttcaataacgttgcttttcaaaaacgaattgtcttttatctttgaaactacagattttaacgatttaaataaagctggaatatccgttccgtcttttgcaatgaaaaagataataataaatgaaaaaatcaggaaggaagtcatattgccatacaacattggttcgccggtcgttctgaacaaataggcacttatatatgtggtccatgtcattaaaagtgttcccgtcaaaaacgatgccggaagtgtaaccatccatgccggcagttttacttgttttccagttaatgataaagattttgtaaaatcaaatatggaaggcagcaattgtttcaaaataagatatccacttatccatgaaaccgcaatatataaaagtccaagcatcaagcattctctccttgcaaaaattgattattacaaatcttcttcattctatttataaataacctttttgtacagaacaaaattccagcataccaccaaacccat
>NC_017304.1:3314822
tatgttctacataggaaaaaaagtcaggtatatcgataatgacgccgttgttttaacctggctggaggatgaggttttacttttcatcgaagaaaattatgtcaaatgggtggataaatcacttattgacgttgtacaatagaacgtgtaaaggtaacatgttataaaaaacgggactcttttgtgtcccgtttttcagtttctattctttttcaaacatatcctttccaacaccacatataggacatacccagtcatcaggtatatcttcaaacgccgtgcccggagctatgcctccgtccggatctcccttttccgggtcatatatgtacccgcatgccgtgcaaacatacttttccatcttattacctcctgtgacacaatatatatgtgattacaatatataatattattataccattattataacttttgaaaacacaaaacaagtatacaaacatatcttgtttaataaatacgcttaataaagtttaactatt
>NC_017304.1:3316819
aacaaaaaaaccctttcgcccgcagaagctttaaatcagctctacaaagagtttaaccgggattattatgaccaggagttgtacatcacaatattttatgccatcattgacactaaaaataaaaatatcatatattcaaatgcaggccacaacgccagtcccgtattattcaaccatgaaagccacaggttcgacattcttagaatacccggagttcccatcagtgactgggttgacaatccggaatatactgaaaaaagtatttcaattgaaaaaggcgaccgattgtttatgtataccgacggtattgtggaactgcgaaacaacaaaggtgagcagtttggcgaggaaaggctccttaacattttgctgggtgaaaaaatgcctcctgcaatgactcttgaccgcatcatagaagctgccatggaatttgcaaatatcaaaaatttcaataaaataatagacgatattacaatggccttgctggaaatcttataatc
>NC_017304.1:3336223
ccttaagctgttcttcatttaaatcaacacttttcataagatatcttttcattaaaatcgaatctgttgagttgacatttccgtctccgttcaaatcaccatatttcacagtcggctgctgagtatttttcggttgcgtcggtgtagccgcaggtggatttgtcggagatgtagtcggcagtacaatattaccctggacaccggcgtaacgcagcacagtttctttaacctggcttgcaggctgcaatacatggtcatacttgtatggcggctcaaagctgcatgttgaagtagtaggctgatttcctttacaatcaataaatatattgtctcttacatcccaatatccgattttactgctgtaatacgaaccaatcggtccttccgcaaagcctgttttgctgtctaccgctccacatccgaccctttcaaaaatgtttccttcgattcttaattttgcgcccactcttgagtttataccgctgcctaaaacatccaca
>NC_017304.1:3382795
accgctggttcttataaacatataattatcaagctcatttttcattacagtgtagccgtaaaacatatacagaaaacatagaaacaaaggaatcatcaaataaaacctttttgcaagcaatttgatttcaagcgtaaatatttttttgaagaccatcctgtcgcaccccgcaaacaaaagttaaaaaaaacttatcagttacattttttacttgttttctgtttagacagaatacgagtatatcaaatatccggttagttaccttttaaaatataacatagattaacatcataatcaaacatttaacttgttaataagatactttgtttttatgcataaaaaaagcagcaagttgaaaaaaatgctgcaatcggacggataatgcgtaaacaattcaaaattaaatcttgcaattttttattattttcaatttacctattgacaaaacgcatgctaagattttttccatccgttatatatcttcttaatatatcctgaat
>NC_017304.1:3385748
ataccaaggtggtcttccgcaatattggttataactcccacatcggcaaggtcataccccagaccttttctcacaattccgcctcttgcagtctcaagtaccgcaacttccacttcttttgatgacaataccattgccgcacttgtcggcccggtgttgtctccttttaagacacattcatcgccaatgaaaatgcctccggtggatgtcattcccacctttttccccaggcaggcaagagtatgcccgatcagtcgcgtggtggtcgtctttccgttagtaccggtaacagatacaatgggaatcgaatggggggatgcttccggaaacaacatatccagtatatccgccgccacatttctggttttcccttccgaaggaaacaaatgcattctaagtcccggcgcggcatttatttcaattatggcaccaccattttcgctgattggtaccgatatatcctcagtggtaatatccacacctgcaatatcaagccctat
>NC_017304.1:3399449
taatttcattcactattaagttgtcatattccgtcaaatctcctgcaattcccgctttttcaagcaagatacctttctttccgttggcatttcttgttatccttatgttgtcctggagtatgtcataaatcctttgggctattccggcttccttgtatcttacagcccttttgttcgggtcgtttaaagcctcgctgtatgtatattgtgagccctgggtaaagagctggaccactgcgtcataattatcagtaagtgccgccctgagcttttcttcgtctatgacaagttttcctttatcctggtatgatccggttgtaattcctatctgataaaggctcagggaacatccttccaccttgtcatataaagctctcctcaagtttgtcacaatattctccaatatgctgtcgcttcttagcaaacctgactttgctttttgctcccataactttatatcgtcttcactcattgctttcttctggtcgtccgtgaggggc
>NC_017304.1:3403616
ttgcaggaatttatcggatttttttagctgacttatgcccaatgcagcctgaatatcggtcattctgtaattatagcccaaatactgctgctcataataccacgggccatggttctccaataaatctcccgtttccctcgttattccatgcgtcctgaaaagagtgagttttttatacaattcttcgctgtttgtcacaattgcgccgccttcaccggtcgtaatatgctttaccggatgaaaactaaaggtggtcatatctccaagacttccgatttttctgcctttatattccgctccgagggcatgggctccgtcctctatcaccaaaagattgtattcttctgcaattttcaatatttcatccatatcacagggctggccggtaaaatgcaccggtattattgccttggttttttcggtaatcctggccctgatttctttcggatcaatgttgtatgtatcaggatcaatatcggcaaaaacgggctttgccccca
>NC_017304.1:3411327
ttatccaaaagcacaggatcaatcagcggacagtccgaagtaatacgaacaactgtatcaaggttgttttcttttgccgcataataataccttgacaacacatcttcttcactgccgcaaaaccattttaccccgttttttttcgcctgttccactattaccttgtctttctccgatgtagtggttgcaataattatatcatccaaaagctttgactgcttcagcctgtctatcacatggtctattaccggcttgccgcataaattcatcataaccttgccgggcagtcgtgttgagcccattcttgtttgtacaacagcccctgttttcatatgctcctcctgtttttttgacaagttgcggttattttctcttcctgagtaaaaacatcacatccacattatcattatacagatatttaaatttttcctccttcaccagttccaattcgggaaatctgtcaagataaagctttgggaaatttgttttccaaagaagac
>NC_017304.1:3422629
tgtggaattcgcaatttttatcagctggtttttcagctgctccacttcctgctttattttctttgtatcctcctcggtggtggtaccactgcttgcctgcacagccagttccctcgccctttgcaatatgtcacccacatttgcgacagccgactcggtaatttccagccatgacattgcatcctgcacatttgttttgtactgttctatctgagccacgtcggtacgaagtttcagcgccctggccgcaaccaccgggtcatccgaaggaacggtaattttcttgccggtggccagcatctgctgatacttgtccattcttgcgaggttttttccaatattgttaatcatattgtttacaatcatattattggttattctcatattacccctccgttactgcatggactaaatacctctaatctcaaagacctactctgttaatcagtatgtcgtaaacttccgccatggtattaatcatttgtgcggccgccgcataa
>NC_017304.1:3423329
atttctcatagccaggatactgtttatatttcctatgttcccgacctgatcctttgtatcagctgttgcaatgtttcttggatcatccagaatgtcgctacttacggtaaagtttttggcagtcattttcccgtagcaggcgtcaatatctccggcggacatgaaatcagcactggatataggtttgttttcctctcccaatatggtgaaaaatcttattcctgtatttccgttggtgccatatccgtccacatgacccgccaccttgtcgtttcccactattccttcgttaaatgctattgcaaaagtcctgacaaattcattaagtttccttatgtaatagggtatgcctttatagttgggacttccgttttctccgtcatttccatccctaacatcaagcagtcctttcagctctccgcccctgacactaaggctgttgccgtcttcccacaaaacttcgtacagatttggaatatcctcttcctcattcagtttat
>NC_017304.1:3433840
tctggcaattccgtttgcctgcttcagatcggagtatgctccggtgctcacttcacccagcacaatctcctctgccgctcttcctcccaatgcaacgataatcttttcaataagatgggacttggtctcataatttttatcctcatctggtttgtgtgcggtaaaaccgcctgccatacccgacggaattatggatatcctgtcaaccctgtcggtagtggaaacttcttttattgcaatggcatgaccggcttcatgataggcagtaagccttttttccttctcgctcattaccctgctctttttctccggtcccatgaccaccttgaatgtcgcttcttttatttcagccattgttatcactttcttgttggctctggcagcaagcaaagctgcttcattaagaaggttttcaaggtccgctccggtaaatccgggggtactttttgcaagttcatccaatttgacatcttccgccaggggcttgcctttggcatgaa
>NC_017304.1:3436954
ttactatatcggcattgaataatttctctatatagggtatcagatcaagtcttattttgtttctggtataaatattctccaaatttgtactgtcaatacgcggatttaggttgtgaatccggcagtaattttcaatttccgttctctcaacacccaaaagaggtcttattatcctacctcgaatataatccattcccctaagtccgtcaagacctgtgcctcttataatattcatcagcacggtttccgcctggtcatttttattgtgggccacagcaattctttgggcgccgaagttatccgcaacttcctcaaaaagtctatacctctctatccggccggtctcctccagggaaagccttcgttcctttgcaagcttttttatgtcaatacgccgggtgacaagttcaacattcaattttttgcacaagttctcaacaaaagcctcatctccggaagcttcgtcccctctcaacatatggttgacatgaactgccaca
>NC_017304.1:3440332
taggatttgagctgtttaaaactatatgggcctccttgtttctgttctttgccaccctgtatattcccagagccgctcccagacagtcaatgtcacagttctcatgccccattatcattacgtccgaggcctggtcaataagctccctcaatgcgtaggcaataacccttgctttaactttcgttcttttctccagctccctggtctttcctccgaagaaagatatattttccccgttttttacaaccacctggtcgccgcctcttcccaacgcaatgtccaaagatgcgcgggcaaaacggaacttctccagcagcgaatccgttcctacacctattccaatactcagcgtaacgggaatcttgttccccacatttatttccttgacggaatccaggatgtcaaactttttctcttcaaaatccttaagatacttatagtcgaaaatgagtatatatttatccctttcaaattttttaagtataccgttggtatatccc
>NC_017304.1:3454005
ttatacttcagctgttagctttgcggacataccgggaaatgctgaatttgaccatttatatatgcagttataattgcgagatcaatgccatctaccgtaccatcaccatttacatctgcagaaacatattgtctaaaagttaaattaattctaccaagaaggtaatcactaagcaggctttggtcggttgttgttaccagttggtccccgttaaggtcaccataataaactgtgtaagtttgacctgccgggaaagaggatattcttccaaggagataatcttcaagcatataaaaatcaagcattgtacaactggaatcatagtttacatctgcagctatatattgcaatcgatttggcaaaggtactgcatagtatgttgtattatacaataatgcaagatctatagagtcaactgaaccatccaagtttacatcaccgataattaccgtcacactgcattgatgtcctgcatatgctgtcatagaaccgcctaatac
>NC_017304.1:3475275
atataataattttcgcttattgccaaagtaacaaaatgggcatattgttactttaaaaaacaggaattttttcctttctcttaattcttatattttctccttaaaatctatttccctctccaacagtccataatctgaatttgcgcattacaatcgaattgacctaatgtaaatccttggctataattaataataaaacaaggctaggggtcataatggacttatttacaagaagttacgataaagactggaaccgcattgtatacttaaaagtattggaaaatcaagaggcatgccttcatctgaaggatgataagacttgtaaattaatccttttgctcgaaggaaatcccaccataagatataataatcaaacagcttttattatcgcaccctctgttctttgcctgaatcatttggacaccgtagaatttgactacaaccccaactgcaagatgacagttctcttctttagaccaagtgccttaaatgatcagctg
>NC_017304.1:3490640
aatgcaattataatgcaatttggaatatattctgatataatattttcatcaaaaaactatacaaacacattaaaggaatttctaaaaacattcaaaggtgagtttcatgttaaagcaaaagatattaaacagggagtcgggtattattacttacggaataacccctcctaagaaaaacaatacggaggaaaaaataaaagaaatatcccagaaacacattgaacgcataagcggtctggatattgacggcttggtcatatatgaccttcaggatgaaaaagagcgtgtttccgaagaaaggccgtttccctttatagaaaccattgacccgcaaatttacagtgaaaattatcttaaagatttaaaaatacctaaaatcatttacagatgtgtcggcaagtatactccggacgagtttcgccggttgacacgtccggtttccgggcaggatgccttttctgtctttgtgggggcggcttcaagaaatcaaagtgtgctgc
>NC_017304.1:3497857
aaatcctgtaacccttgatattggcggagagagagggattcgaaccctcggtaccccttttgggagtacacacgatttccagtcgtgcgccttagaccagctcagccatctctccatcttttacgtctgttcaattttttcaaaataagtacttaacgcttaaatagtataccatggatttatcgcaaaagcaagaggtaaaattgcacaattccaaaatcccaaaaactttcaacaaacataatgaccacccgctataagcaggtggccaccctcaacttaccgttgtttcactactgtaccttattgtgcattccccatacctaaactattaaaaggagatttgagtacgtcactcaagtccgctataggtatctcaaactcaaggggtgcatcatccgtgtacaccagtgattggaagaatattaccagcttgtcatctttaaagtaatagtcttgatcctcatctatgccggcaaattctttgttggtttcaacat
>NC_017304.1:3510017
aagagggacatgtttatgggccgcagcatgaaatacaacgtctggcctgtattttttaaatatgttttccattctctgtttttctctgatattggcaatcactgtgtcaagctttaaatccggatgcttgtacaaaagttcattctgtatgtcatatgcattgttttcataattatccaaaataacaagcctcttcggcaaaaaattcgctatctgcctgcacagctccgaaccgattgagcctcctcccccggtaaccattaccacccggtccttcagatacgaaccaatctcttcaatatcaagatgtacaggttcccttcccaaaaggtcttctatattcacatcccttattttctgcatgacaacagattcatcaatcagctgtgaaaccgacggaagtatctttaccttgcagtttgtttgggcacagccggtgtatatatcatttatttttttgtggctggcagacggcatggcaataatgacttcgtctatct
>NC_017304.1:3533330
tttcaaaccttgtatctgcagctatgtctcctaaagaaagcattcccacaagctgattgttttcaaccacaggaactcttctgatctgctgatttgccatgagttttgtaacctcttcaacatccatgtccggcgttacggttgtaacctgggatgtcataacatcctggacttttgtgtcttttggagtcttgccatgggctacgtttctgacaacgatatccctgtcggttactattcccacaacaccctggtcataaacaggaatggaaccgacattgtgtttttgcatcagctgcgccgcctcaacaacactgctttgaggtgaaacatatgccacggtttttgtcattttatctctaactttcaagcttatcatctccttatttctttttcaattttattttccccctgcgccgccatttcataaaatgaaaatatagacaacgcaacatatatccatttaatccatcatttactttttatattccggctgtttt
>NC_017304.1:3535281
ttttcgttttatccacaagtcgtcattacatcttaacttaattataaatttcttaataaatctcttaaaatccttttaaaaccatttgacaattggcttctttaactgaatttcatgctgatatcaaaggcttttaccgaatgggtaaggcctccaaccgaaataatatcaacacccgtgcaagcgatatcatatattgtatctgcgttcacattgccggatgcttctgtgacagcccggccgtcaataattttaacggctttcttcatctcatcaaggctcatattgtcaagcattattatgtcagctttcgcttccagggcttcaagcacctgttcaatggtttcggtctcaacttcaatcttcatggtatgaggaatcttctcgcgcacaagctgaaccgcctgcttgattcctcctgcggctttaatatgattgtcctttatcagaactccgtcggaaaggcaaaacctgtggttgtagccgccaccaacccggac
>NC_017304.1:3541389
taagacttccaaaagacctctttcttggtcaagccctcgacctattagtaccagtcagctcagtacattactgtacttacacctctggcctatctaccatgtagtctacatggggtcttaccctttcggtgggatatctcatcttagggtgggtttcacgcttagatgctttcagcgtttatcccctccaaacttggctacccagctgtgccactggcgtgacaactggtgcaccagaggtttgtccatcccggtcctctcgtactaaggacagatcccttcaaatatcctgcgcccgcgacagatagggaccgaactgtctcacgacgttctgaacccagctcgcgtaccgctttaattggcgaacagccaaacccttggaaccgacttcagctccaggatgcgatgagccgacatcgaggtgccaaacctccccgtcgatgtggactcttgggggagatcagcctgttatccccagggtagcttttatccgttgagcg
>NC_017304.1:3552891
caaattgtgaggaggtatgttggttgccatgcccacggcaataccggaagaaccgttcaccaacagattcggaaatcttgaaggcaataccaccggctccatgtgatgctcatcaaagttcggtttgaaatcaacggtgtctttgttaatgtccctgagcatttccatggaaattttggacagtcttgcctcggtatacctcatggctgccggcgggtccccgtcaattgaaccaaaattgccgtgaccgtcaatctgagtatacctcaacgagaaattttgtgccatgcgcaccagactgtcataaaccgcggcatctccgtggggatggtatttacccaaaacttcaccgacggttgtggcacattttctatatgccttgtccggtgtaaacccaagaccgtacattgcgtaaagtattcttcggtgaacaggtttaagaccatcccttacatcaggcagggcacggtccacgattacactcatggcgtaatcaataa
