# Supplementary material for: Genome-Wide Transcription Factor DNA Binding Sites and Gene Regulatory Networks in Clostridium thermocellum
Source: Front Microbiol. 2021 Sep 7;12:695517. doi: 10.3389/fmicb.2021.695517 (PMC8457756; doi:10.3389/fmicb.2021.695517)
Supplement: Supplementary file 5 [file Data_Sheet_2.ZIP › Supplemental folder/TetR_0692.all.500.fasta.e1600]

>NC_017304.1:1001438:1001937
TTGGCGCCGT CACCATTGCA ACCAACATGG CAGGTCGCGG TACGGATATT 
CTTTTGGGCG GAAACCCTGA ATTTATGGCC AAGCAGGAAA TGAGAAAAAG 
AGGCTTCAGG GAAGATGTTA TCAATCAAGC CACGGGATTC AATGATACCA 
ATGATCCGGA GATTCTTGAA GCGAGAAAAG TGTACCGCGA GCTTTATGAG 
GGATTCAAAA AAATTACCGA TGCTGAGAGG GAAAAGGTTG TTGCAGCCGG 
AGGACTGTTT ATCATAGGTA CTGAAAGACA CGAGTCGAGA CGTATAGACA 
ATCAGCTCAG AGGACGTGCG GGACGTCAGG GAGACCCGGG AGAGTCAAGA 
TTTTATATAT CCCTGGAAGA TGATCTTATG CGTCTTTTCG GTTCGGACAG 
ACTCATGGGA ATGGTTGAGG CACTGGGCCT TGAAGAAGAC CAGCCTATTG 
AGCATAAGAT GCTGTCAAAC GCCATTGAAA ATGCCCAAAA GAGAGTGGAG 


>NC_017304.1:1017032:1017531
ATAACTCAAT GGATAATACG GAAGGAATAT TCGGCAAAGG CTGGAAAATA 
GATTATGAAA CGTGCCTGAA GAAAAAGGAA GACAGTGAAG ACATAATAGT 
GGCATATCCG GATGGGAATA TAAGAGTATT TGAGTATACC GATACAGGGA 
GTTTCAAATC TCCAAAGGGA GTATATGACA CTCTTTTAAA AACAGAGGAC 
GGTACATACA TATTAAAAGT TCAAAAAGGA ATTACTTACA AATATGACCA 
GGCAGGAAAC CTTATATCAA TTTCCGATTC GAACAGCAAT GAGATACAGT 
TTAAATACAA CCGGGAGGGA TTGCTGTCTT CAGTAATGTC ACCGGGAGGA 
AAACTTTTGA TGTTTTCCTA TGAAGGTGGC AGGATTGTCA GTATAACCGA 
CCATACGGGA AGGAATTTGA AATATAAATA TGATGAAAAA GGAAATCTGA 
CACAGGTAGT ATACCCTGAC GGAGGGAAGA TTACCTATGC GTACGATAAC 


>NC_017304.1:1038802:1039301
TAAAACTACT ATATTGACAA TAAAATCCCA GCTATGTAAA ATGATAATGT 
TGGGAACATG TAACTTTTCA TTTCCATAAT GATTATGCAA TGATATACGA 
AAAGGGGTCA AAATGTATGG AAAAGGATGA TATCTTGGAA ATTGATTTGC 
GGGAGATAGT ATATATTCTT CTTAAGAAGT GGTATCTCAT TGTGTTGTGC 
TTTGTTCTAT CAGCTGGCAC AGCCTTTGTA GTTACTCAAT TTTATATAAA 
ACCGGTCTAT AAAGCTGAAA CAACACTGTT TCTTGGTAAG GAGAAGGATC 
AGGTTTCACT GAGCTTTTCC GATATACAGG TAAATAATCA ACTTGTTGTG 
GACTATAGAG AGATACTTCA ATCAAGGCGT GTGGCAGAGA TTATTAATCA 
AAAGTTTGGA GTTGGAATAC AGGAATTCCA AAAAAATGTA AACGTAAAAA 
CAGTAAAAGA TTCAAGATTG TTCAGTATAA GCTATGAGGA TACTGATCCA 


>NC_017304.1:107014:107513
TGGCGGAGCT TCAGTCGGAG GCAAACAAAA AGTTTAAACT TCCGGTGGAC 
AAGACTTTGG AAATTGCCCA ATGGTTGTAT GAAAAAAAGC TGATTACCTA 
CCCCAGAACC GACAGCAGGG TAATTTCAAC CGATGTTCTC GAAGAAGTGC 
CCAAGGTCTT AAACGGGATT TACAAAAATC CGGAGTACAG GGATTATGTG 
CTGAAAATAA AGGAAATGGG AGACCTTAAG GTCACAAAAT CTACAAAAAG 
GTATGTTGAC AACAGCAAGG TTACGGACCA CTATGCGATA ATCCCGACGT 
ATGTAAACGC TGAAACGGTA CGCATGGATG AGAATACGAA AAATGTGTAC 
AACCTTATTG TGAAAAGATT TCTGGCAATT TTCTTTCCCC CGGCGGTATA 
CAATACGGTC CGGGTGGAGA CGGTGGTAAA CAACGAAATT TTTGTTTCCA 
ATGCCAAAAC CCTTAAAGAA GCAGGCTGGA AAGAAGTTTA CGAGGTCAGT 


>NC_017304.1:1076168:1076667
TATGGTGCAA AGGGAATGGC CTGGATAGTT GTGGGAGAAA ACGAGCATAA 
ATCCCCGATT ACCAAATTCT TTACCGAGGA CGAAATCAAG GCCGTTTTGA 
CAAGAATGCG GGCAGAACCC GGAGACCTCA TATGCTTTAT TGCCGACAAA 
AATGAGGTTG TGTTCGATTC ACTGGGACAG CTGAGAGTGG AAATAGCAAG 
AAAGCTGGGA TTGCTTGACA ACAAGGAATT TAAATTCCTG TGGGTGACCG 
AGTTCCCGCT CCTTGAATAT GACGAGGAGG AAAAACGCTA TGTGGCAAAA 
CACCATCCTT TTACGTCTCC GATGGATGAG GATGTTGAAT TGCTGGATAC 
CGACCCGCTG AAAGTTAGGG CAAAAGCTTA TGACATCGTG CTAAACGGTA 
CGGAAATCGG AGGAGGAAGC ATCAGAATTC ACAGTCAGGA GCTTCAGTCG 
AAAATGTTCA AACTTCTTGG CTTTAGTGAG AAAGATGCCT GGGACAGGTT 


>NC_017304.1:1077074:1077573
ATTAAATTGT ATACAATTTA ATAATACAGT GTTTACAGAA ATAACAGCCG 
GATTTGAACA AGTGAACTTC AAACTTACTA TGCAAGGGAG GAATTGTTAC 
GAAGGCAAAT TCGTTTTTAA AAGAGGCTTT GGATTGGGCG GCTCATATAA 
TAATTGCAGT GCTTATAGGG TTGTTTATTG TGAATTTTGT AGCGCAAATA 
ACTATTGTAA ACGGAAGTTC GATGGAGACG ACGCTTCACA ACGGTGACCG 
TCTTATTATC GAAAAAATCA GTCCCAGATT TGGCTGGCTG AAAAGAGGAG 
ATATTGTGAC TATAAACGAC TATCCCGGAT TGGACTCCGA CAGAAAACCC 
ATAATTAAAA GGATAATAGG TTTGGAAGGC GACAAGGTGG AAATCCGTGA 
CGGGAAAGTA TATGTTAACG GTGAAGCTCT TGAAGAAGAT TATATCAACG 
TTGATGTGGA AGGAACTCTG GAAGTAAACG AAAATTACAG TGAACTTTAT 


>NC_017304.1:1098446:1098945
ACGGGGCATA TGGCCTGCGG TACCAGCGGA AAGGGACGGT TCCCGTCTCC 
GGAGAGAATT GTGGACTTTG TAAAGGGAAT TTTAAATAAA AGCAACGACT 
ATGAAGGCTT AAAGGTTCTT GTGACTGCAG GGCCTACCAG GGAGCCGATT 
GATCCTGTAA GATATATTTC GAACCATTCA TCGGGGAAGA TGGGATATGC 
GGTTGCAAAA GCCGCCTTGG AGAGAGGGGC TTGTGTGAAG CTTGTGACCG 
GCCCTGTAAA CATTGCTCCG CCTCCGGGGG CGGAGGTTGT TTGTGTGACC 
ACCGCCGTGG AGATGCACAA TGAGGTAATG AAATCCTACG GGGATTTTGA 
CATTATAGTT ATGGTGGCGG CTGTTGCGGA TTACAGATGT GCATCGGTTG 
CCGAAAGAAA AATAAAAAAA TCAGGGGAAA AACTTACCCT TGAATTGGTA 
AAGAACCCTG ACATAGCGGC AGAACTCGGA AAGGTAAAAG GATCCAGAAT 


>NC_017304.1:1103551:1104050
ATACTCATTG TCAACTTCCA GCAGAAGTTC TTTGTATTCC AAAGGGTCAA 
TTACTTCTTC TTTCATATCT TGGGCAGAAC CAACCGGTAC AATTCTGTCA 
AAATCAAAAC CGTCAAGACC AATTTCAGCC GCAAGCCTTA TAACCTCAGT 
CAACTGGTTC ATATTCTTTT TGCTCAGGGT AAACATGCAC ATGGCTTGAA 
TGCCTGCTTT TTTCAGTACT TCATAGGCTC TTAAAGCATC ATCGAAACTT 
CCGGGTTTCC TGAAATAGTC ATGGGTTTCT CTAAGTCCGT CAAGACTTAT 
CTGATACATG GTCACACCAT ATCTTTTAAG TCGCAGGGCA GTCGTAAAAT 
CCAGATGATA TGAGTTTCCG GCTATACCCA ACGGAAAAAT GTTTTTACCG 
GCCGTATATT CAAGAATGTC AAAGAAGTCA TCGCGAAGCA GCGGATCGCC 
TCCTGTAAAA TATATACCTC CTTTTTTAAG GCCTTTGGTG TCAAGAAAAT 


>NC_017304.1:111144:111643
GCGGACAAAA TACCATACAG AGTGTTGCGG AAAATGCGTC AAAAGCTGTG 
GTAGGCATTT CCGTACTCAA AGTTGACAGC AGCTCAATAT TCAATCCCAA 
TGCTGTCGAA CGGTGGGGTG TGGGTTCGGG AGTAATAGTA ACCCCAAATG 
GTTATATTCT TACCAATCAC CATGTGGCTG GAGGAAAAAG CAAAAGGATT 
GTTGTTTCGC TGGTCGACGG GAAAAACCTG GACGGAGTGA CTGTCTGGTC 
AGATTCGGTA TTGGATTTGG CGGTGGTAAA GATAGAAGCG GAAGGACTTC 
CTACAATACC GCTGGGTGAT GCCACAAAAC TTAAAGTAGG AGAGCCTGCC 
ATTGCCATCG GCAATCCTCT TGGACTTCAA TTCCAGAGAA CGGTCACATC 
GGGTATTATC AGTGCGCTTA ACAGAACTAT AGAGGTTGAC ACCGAACAGG 
GCACAAATTA CATGGAAGGC CTTATTCAAA CCGATGCCAG CATAAATCCC 


>NC_017304.1:1113327:1113826
GAGTCGTTCA CGGCCTGGCG CAGAAGATTG GAGCGCGGGG CTGTGACGTT 
CATGTTATAA CATGTTGGGA AATGGGAACT CGGGAGTTTG AAAGGGATAA 
ATATGTAAAG GTACACAGAC TTCATTCCTA TGACGTAACT CCAAATAATT 
TTGTTGACTG GGTTCTTCAT TTGAATTTTG CCATTGTTGA GCATGCCACC 
CGGCTTATAA ATGAAACCGG AAAGTTTGAC ATTATACATG CCCATGACTG 
GCTGGTTGCT TTTGCGGCGA GAGTTTTGAA GCATGCCTAT TCAACACCTC 
TTGTTGCAAC TATACATGCC ACGGAACATG GCAGGAACTG GGGTATACAT 
AATGACACCC AGCGCTATAT AAACAATGTG GAATGGTGGC TTGCGTTCGA 
GGCCTGGAGG CTGATTGTCA ACAGCGAATA TATGAAGAAT GAAGTTATGT 
CCATATTCAA GATTCCCAAT GACAAAATAG ACGTGATTCC CAATGGGGTT 


>NC_017304.1:1126807:1127306
GAAGGGAGAT AATTGGTGAT TTTCTTTTCC AGTATGTCAT GAGGTGGAGT 
GAGCTTTAAT CCTGTGTAGC CGTTCTTCCA TACCATGCAG TGCCGATAAC 
TTATGCCGGG ATAAAAGCAT ATACTGTCAT TTTTAAAATG CCTGTTTATC 
TCATAAATAA GCTCTTTTGC CTCTTCTGAG GATATCTCAT CGGAGCTGTA 
ATCAATCATG GTTTTTTGAT CATATTCTTC ATCTTCTGAC AGTGTGACCA 
GGTTACATCT TATGGCCACA TCAGTGTCTG ACAAGTCAAT ACCCATGCTT 
GCCGCTTCAA GGGGCGAGCG ACCGGTATAA TAAACCCTCG GATTGTAACC 
CATTACAGAA AGGTTTGCAG CATCACTTCC CGGCGGAATA CCGTCCGGGA 
TGGTTTTTAC CATACCCACC TCGGCATTTT GGGCAAGAAA ATCAATATGG 
GGTTTTTTTG CATATTGCAG CGGTGTTTTA TTATTCAGTT GAGAAATTGG 


>NC_017304.1:1148926:1149425
AAAAAGCACT TCTTTCAGTT ACAGGTACAG TTGAAGGTTG GGGGGGAGGG 
GTTGGGGTTG GGGTTGCGTC TGAGTTGAAT TTCCACCAGC TGAAATTAAA 
CAGATAACCG CTTCCCCCCG TAAACCTGAA GAACAAATCG TGAACACCGG 
TTACCTTGCT GACGGAACAG GTTTTGGTTA CCCATTTCTG CCAGTCTCCG 
GTTCCTTCAA CTTTGCATGT GCCAATCAGA GTTCCTGTAG GACTATCCAG 
TCTTATTTCA ATGTTTCCGC CGTTTGTAGC ACTGGCGACT CTGGCTTCAA 
AACTGGTTGG GCCTACATTT CCGAAATCAA CTCCTTTGAC TTGAATCCAA 
TCTCCGTTTT CAATAAATGC CACATTACGT CCGCCTTCAC TGCATTCTTC 
AGTCTCAATA CCGGATTCCT TATGCATGGT TACAGCTAAA TTTTTTGTGT 
AAGGATCTAC ATATTTGAGC TGTTTCAAGC CATCTACCGT TGGAACAACC 


>NC_017304.1:1151986:1152485
AGCTTTGCGT ATCATTTTAC TTGTTTCTTT GTCAAGTTTT AGCGGTTTGT 
CTCCGACGTG CTCCCAGCCC GGAACCGACA GGTCATCCGC AGGCAGCTGA 
AGCTGCTCCC AGTTTGCAAA CAACCGTCCC CAGTCCGAAT TTAGAATTTC 
CTCGACCCTG CCATAGTTTT TCGGATACCA GTACATATCA TGATAAACAA 
CACTGGCAAT GTAGGACCAG GGGGCCAGGA TTGTTTTTAA TGTCCATTCC 
ACCGGCTTTT TCAAAGGTCC CCAGTAAATC AGGTGCTGGC ATTTGCTTGC 
AAAGGTCATT TTTTTATAGG GGCCGACAAA ATTCCAGTTT TCATTCAAGG 
CGTCAACATC TCCGACAATT TCGATTTGTC TTACGTCGCC ACAGCCAAGG 
CCTGCATCAT GGGCTAAACG GATGTATTTA CAGTCCTTTA GCGGGTCGAA 
ACCCATCAGT TTTGCCGCCA CGGCATCGAT AGCTACCTGA TCCGCCGAAG 


>NC_017304.1:1172311:1172810
TGATAGAAGC GGTGGCCGAA GTCCAGAGTA ATATTGTTGT GGTATTGCTT 
AACGGCTCAC CGGTTGAAAT GCCGTGGATT GACAAGGTAA AATCCGTGCT 
TGAAGCTTAT CTTGGAGGCC AGGCGCTGGG AGGCGCGCTG GCGGATGTGC 
TATTCGGTGA AGTCAATCCG TCGGGAAAAC TTGCGGAGAC CTTCCCGGTG 
AAATTAAGCC ATAATCCGTC CTATTTGAAT TTTCCCGGAG AGGATGACCG 
AGTGGAATAT AAAGAAGGGT TGTTTGTCGG ATACAGATAT TATGATACAA 
AGGGAATTGA GCCATTGTTC CCCTTTGGTC ACGGACTTAG CTATACCAAA 
TTTGAATACA GTGATATATC AGTCGATAAA AAAGATGTTT CGGACAATAG 
CATCATAAAT GTCAGCGTTA AAGTCAAAAA TGTTGGAAAA ATGGCAGGAA 
AAGAAATTGT GCAGCTGTAT GTAAAAGATG TGAAAAGCAG CGTCAGAAGA 


>NC_017304.1:1174217:1174716
GGAAGTAGGA GCAACTTTTA TGCCATCTTT TAGTCTCTCT TCGAACATAT 
AATTATGAAT GCCTCAAAAA TAATCGAGTT TTAAGCCGTC TTATTGATTA 
TTATAAACGC TTGTATACCC ATATAAATAG TGAATATGAC CATCCTCAAA 
AGAGGTTGCA GTGTAGTAAT AGTGTATATG TCCACCGCTA ACGGGTATAC 
TGGGACCTGT TTGTAGGCTA TAACGATGTA TATGACCGTC TTCGAAGGTG 
GTTTCGCCAG CCATGTAGTG TATGTGACCG GGACTGTTGA GGTTTACACT 
GGTTATACCT GAATATTCAT GAATATGGCC GTCATTAAAA GTAGTTCTTC 
CCATAAATCT ATGACTGTGC AAACTGTTTT GCATAATAAT CACCTCAATA 
CATATTATGT TAACTATGTA GAGGGTGTTA CTTCTATAAT AACGTATTTT 
ATGGTGCATT AAGCAGTAAA TACCCTTAAG TTAACCATTG TAGCGAGATG 


>NC_017304.1:1182091:1182590
AGTGTTCACA GAGCGAGAAT TGAGGCCGGA AGAAGGCTTG CCCGGGAGCA 
TCCTGTGGAA GCCGACATTG TTTTCGGAGT TCCGGATTCG GGTGTATCCG 
CGGCACTGGG TTATTCCATG GAGTCGGGAA TACCTTATGA TTTGGGACTT 
ATAAAAAACA AATATATCGG AAGAACCTTT ATTCAGCCGG AACAGGGACA 
GAGGGAAAGC GGAGTGAAAA TTAAGCTTAA TGCTTTGAAG GAAGCCGTTA 
ACGGTAAAAG GGTTGTTATG ATAGATGACT CAATAGTCAG AGGTACTACC 
AGCAAGAGAC TTGTTCAAAT TTTAAGGGAT GCCGGTGCGA AGGAAGTTCA 
TATGAGAATC AGCTCTCCGC CTTATATGTA TCCATGTTTC TTTGGAGTTG 
ACACATCGAG CAGGTCCCAG CTTATTGCGG CGGAATGTTC CGTTGAGGAA 
ATCAGAAAGA TGACAGGTGC GGACAGCCTT GGGTACTTAA GTCTCGAAGG 


>NC_017304.1:1186482:1186981
ATCCGGTGGT TGTGAAAGCC GATGGTTTGG CGCTGGGCAA AGGTGTAATA 
ATTGCACAGA ATTTTGACGA GGCCAAACAA GCGGTTCAAA GCATCATGGA 
GGACAAGGTC TTTGGTGAAG CCGGAAACAA GGTGGTAATT GAAGAGTTTT 
TGGTGGGTCA GGAGGTATCA ATGCTGGCCT TTACCGACGG AAAAACCATA 
AAGACCATGG TTTCCTCCCA GGACCACAAG AGGGCTTTGG ACAATGACCA 
GGGGCTTAAT ACCGGAGGTA TGGGAACATT TTCGCCCAGC AGGATATATA 
CAGAGGAAAT TGACAGGTAC TGCATGGAAA GAATCTACAA GCCCACGATT 
GAGGCTATGG AGAAAGAAGG CAGGAAGTTT AAGGGAGTAT TGTACTTTGG 
GCTTATTATC ACAAAAGACG GCCCGAAAGT ACTGGAGTAT AATGCAAGAT 
TCGGAGATCC GGAGACCCAG GTGGTGCTTC CAAGGCTTAA TACCGACATA 


>NC_017304.1:1194043:1194542
CAATTCTGCA CCTGTTGTAT TCCAGATTCC TTATGAAGGT TCTCTATGAT 
TTGGGATATG TGGATTATGA CGAACCGTTT ACAAACCTCC TTACTCAGGG 
AATGGTGCTG AAAGACGGAG CCAAAATGTC AAAATCCCTG GGGAATGTTG 
TAAGTCCTGA AGAGATAATT GAAAAATACG GTGCCGATAC GGCAAGGTTG 
TTCATACTGT TTGCATCTCC ACCGGAAAAA GACCTTGAAT GGAGTGACCA 
GGGAGTTGAA GGCTGCTATA GGTTTATCAA CAGAGTATGG AGAATAGTCA 
ATGAGTTTGC CGATGCGGTA AAGGAAGGCG GAAATATTGA CACTTCCACA 
TTTACCAAGG CTGATAAAGA GCTGTGGTAC ATGCTGAACA ACACATTGAA 
GCGCGTTACG GATGATATCA GCCAGAGGTT CAACTTCAAC ACTGCAATCA 
GTGCGGTTAT GGAGCTGGTT AATTCCTTGT ATTATTACAA GGATAAAGTG 


>NC_017304.1:1198759:1199258
ACGGGAAATC TTTATATAGG TGCAGGAGTA CTGGATTTAA ATGGATTTAA 
TCTTACAGTT AACGGGGATT TAATACAATC AGGAGGCGTT ATAGATTTAA 
ACGGCGGATG CCTGACAGTA AAAGGCGATT ACAGGATTCA AACGGAAATT 
CCTTCAAGTA ACGGTCAGAC AATAAATATG TATAGCAACG GATACTTGAA 
GATGACAAAA CCTACTGACT ATCTGAAGGT AGAGGGAGAC TTTTTGATTT 
ATAGTCAACA TAGTCATGCC AATTACCTTA CAGACGGTAC TTTGGAAGTG 
AAAGGCAATT TCACACAAAA AAGGTATAAT TCGTATGACA ACTTTAAAGC 
TACAGGAAAT CATAGAGTTG TGTTAAGTGG TGAAGAGTTA CAAATAGTAA 
CTTTCGAAAG TTCTTCCGGG TCAGGATCCT GTATTAATAT ACTTGAAATA 
ACAAACTCTT CAGATAAAGG TGTCAGATTT ACATCAAAGG TTTTTGTCAA 


>NC_017304.1:1235178:1235677
ATACTGCCTT TGGGTGCGGC CAGGAAGCTG ATAGGAACCA TGGCCCATCC 
TTTGCACAGG CCTGTGATTG ACGAACAGAA GGGAATAGTA ACCGAGGGCT 
ACGGGCTTTT ACAGCCAAGA ATAGGTTTTG ATATTGAAAG CGTTAACAAG 
TCGCTGTTTT CAAGGATATT TGCCGGTGAG GAAGGAATAG ACCCTTATGC 
CAGCGCTATT TCAGACGTCT ATCAGGATCT TTTCGGCGAG GGGATATTTA 
CCGGTAAAGG TATATATGAC CTTGAGGTTT TCCAAAAACT TTTGAAGGAT 
GCCATACCCG ACAATACCGT ACTTAGCCAT GACCTTCTTG AAGGTTCGTA 
TGTCAGAGCA GGGCTTGTGA CGGATATTGA GTTTATCGAT GGTTATCCTT 
CAAAGCTGAA CTCCTATGCC ATGAGGCTTC ACCGTTGGGT GAGGGGAGAC 
TGGCAGCTTC TGCCGTGGCT TCGTGGCAAA ACAAAAGACA GAAAGGGAAA 


>NC_017304.1:124139:124638
GCAGCCGTGA AAGCAAACTT GCTGTGAGGC AAGCGCAGAT AGTGATAGAT 
TCTATAAAAA AATACAACCC CGATATCGAG ATCGAGCTTG TGACAATGAA 
AACAACAGGG GATAAAATTC TTGACAAAAC CATTGACAAG ATTGGCGGGA 
AAGGTCTGTT TGTAAAGGAA CTTGATCGTG CCTTGCTGGA CGGAAAGGTG 
GATATCACCG TTCACAGCTT TAAGGACATG CCCATGGATA TAGATGACCG 
TCTACCCATT GTTGCGGTTT CAAAAAGGGA AGACCCCAGG GATGTGCTTG 
TATTGCCCAA AGGGAAAAAT GAAATTGATT TTAACGGTCC CATCGGCTGT 
TCAAGTTCAA GAAGAAAAAT TCAGATAGAG AAAATCTATC CCGGCTGCAC 
AGTCGAGCCG ATAAGGGGAA ATGTTTTAAC CCGCCTTGAA AAGCTGGACA 
AGGGAGAATA TTCAGCCATA GCCCTGGCAT ATGCCGGCCT TAAGAGACTG 


>NC_017304.1:1244210:1244709
TTTACCGCTC CTAAAGACTC AAGGTGTTTT GAATAGACTT GGCAGTCTAT 
CAAAAGAAAA CCTTTTTCCT CGAGTTTCTG ACATAGAGTG ATAAGGGCTG 
TTTTTGAAGC GTTGTCCATA GTCGAAAACA TGGACTCGCC AAAGAAACAT 
TTTCCTAAAG AGACACCATA AAGTCCTCCG ACAAGGCGAC CTTCATACCA 
GGTCTCAACG GAATGGGCGA ATCCTAAGTC GTGCAGTTTG GAATAACTTT 
CGATAATTTC GGGAGTTATC CATGTATTGC CTTCTCTCAA CTTTGCACAC 
ATGGCAATTA CATGTCTGAA GCATGTGTCA AAGGTGACTT CGTAGAGCTG 
TTTCTTTAAA AATTTTCTCA TAGACCTCGA TATTTTTATG TCTTTTGGGA 
AAAGAACACA CCTGGGATTC GGGGACCACC ATAATATAGG CTCGTCTTCC 
GAAAACCAGG GAAATATTCC GTTTTTATAT GCAAGGAGGA GACGCTCGCA 


>NC_017304.1:1251187:1251686
ATTATCGGTC TTGAGGCCAA GAAGCAGTTG GAATATCTGG ATGAATACCC 
TGATGTGGTC TTTGCCTGCT GCGGCGGAGG ATCAAACTTT GCCGGAATAG 
CTTTTCCGTT CCTGATGGAC AAGTTTAAGG GAACAAAAGT GAGAGCAGTG 
GCTGTTGAAC CGACTGCATG CCCCACTCTC ACAAAAGGTG TGTATGCTTA 
TGATTATTCC GACACGGGAA AGATCGGTCC GTTGGCAAAG ATGTATACGG 
TTGGTCATGA CTTTGTACCT GCCGGTATCC ATGCAGGCGG GTTGAGATAT 
CACGGAGTTT CACCAATAGT CAGCCAGCTT TATGAGGATA AGTTGATTGA 
AGCAAAAGCT TACGGACAGA GTTCGGTTTT TGAAGCGGCT GTTATTTTTG 
CAAGAACGGA AGGAATTGTT CCCGCTCCTG AGTCTTCCCA TGCAATAAGG 
GCTGCTATTG ACGAAGCCCT GTTGTGCAAA GAATCGGGAG AGGCGAAAGT 


>NC_017304.1:1257809:1258308
GCCAAAACAT TTGAGAAAAG AATTTGAAGA AATATTGAAT GTGAGGATAG 
AAGGAGACCT GTGCCCCATA TGCCGTTACA GACTTAAAAA CGAATATAAT 
GGGGAATATG AGAGATTTCC CGTTGAGACG GTGGATTTTT CCATCAGGTC 
AAGGAAAGGT ATCGGTGTGG TACCTCCCGT GGATCCCAAC AACCAGGACA 
CATCGGTTCT TATAGGCAGC GTGGACATAT CCAAGATAGA CTTGTATCCG 
GAAGATGACC CCAGAGTTCT TTCGCTGAAC GGTGCGTTCA ATGTCGGAAA 
CCGCGGTATT GTTGAGTTCA TTGAAGTGTT TAAAAATGAG ACCGAGTATT 
TGCACACAAT GATTACCGCA ACCCAGGAAA AGTCGATTCC GTCTCCCGGA 
AAAGGTTCAA TGATATACTT TGACGGTATA ATTCTGGCCC ATTCTAATGA 
GGCGGAATGG AACAAGTTCA AGTCCGATCA CACAAACGAA GCAATACTTG 


>NC_017304.1:1262057:1262556
AATGTAAACT TTTTAAAAAA AGGTTAAGGA GCAGGATGAT TTTGGATAAT 
CTTAAACGTT CAGAAAGATA CCCGTTCTCT TTTATTCTGT TTTATTCCTT 
GTTTTATATG GGCCTTGCGG TATTTGGCGT GTTTATGCCT GTGTATTTGG 
AAGGGCTGGG CTATGACAAT ACGGATATAG GAACATTTCT TTCAATCAGT 
TCGTTTGTCG GCCTGTTTGC ACAGCCCATT TGGGGTGTCA TAAGTGACCG 
GGCAAAATCC AAAAACAATG TGCTGAAAAT GTTGGTGCTT TTCAGCAGCA 
TTGCCATTTT TATGTTTCGT CTCTCGGGCA ACTATTACTA TATATTTGCG 
GTAATGGTTG TTTATGCCTT TTTCCAAACG CCCATTACTC CGATAGGTGA 
TGCGATTACA TTGGAGTATA TTACTGACAC AAAATGGAAG TATGGCCCGA 
TAAGGCTTGC CGGTGCATTG GGATATGCGG TGATGGCATT TATCGGAGGG 


>NC_017304.1:1277048:1277547
CTTGATGAAA TTGCGATAAT TGAGATGCTG ATATATACGG ATTTGAGTCA 
AGTGGATGAA AAATATCAGC AATCTGTAGT AATAGCTTAC ATGAAAAATA 
TAGCCAGAGG AAGAGGCGGA GGAATTTTTG ATCCGAAGAC CGGTGTTACA 
TACGGTGAAT TGGCAGCTTT GATATATAAT ACGGCCCAGG TCGTGACAAA 
AGAGAATCAA GCCAATGTTC AGCCTGTAGC GGAGAATAAA TTTGAGACCA 
GGGGAACCTA TGAAATAAAA GATGACAAGG TGGTATTTAA TTTTGAGCTG 
GTAAATCATT ATAAAGAGAC AAAAGAGCTG ATGTTTGGTT CCGGACAGCA 
GTTTGAATTA ACCATAACCG ATGAGAAAGG CAACGAAGTA TACAGATATT 
CCGACGGCAA ATTCTTTACA CTGGCTCTGA TAATGAAAAC AATCAATCCG 
GGTGAGTCTA TAAAATGGCA GGACGAATGG GATATGAAGG ACAAAGATGG 


>NC_017304.1:128556:129055
GGCGCTTATG GAGGAAGGAG AGAAATCATG GAATGTGTGG CGCCGGTGGG 
AGATGTATAT CAGGCAGGGA CATTGTCGGG AAATCCCATT GCCATGTCGG 
CGGGAATTGC CACATTGAGG GAGCTTTATG AGAATCCCGG AATTTTTGAA 
AATATCAACA GGCTTGGTCA AAGATTAAGC GAAGGGCTTG GGAAAATCAC 
CAAATATACC GTAAAGGCCG TCGGCTCTTT GGTCTGCGTG TTTATGACCG 
AGGAGGAAGT AAATGACTAT GACAGTGCGG TAAAAAGCGA TACCGGACTG 
TTTGGAAGAT ATTTTAATCA TCTTTTGAAC AACGGCATAT ATATTGCTCC 
ATCTCAGTTT GAGGCGATGT TTGTTTCCAA CGCCCATACA GACAAAGATA 
TTGATGAAAC ATTGGAGAAG GTAAGTTTGT TTTTTGCCCG CAAGTCACCC 
CCGGCATAAG TAGACGTGTA AACACCGTGC AGAGCTTTAG CGGTGTTGCA 


>NC_017304.1:1315784:1316283
TATCTTATTG CAGCGTTTTT CTTGAAAGTA GTGTTCAGTA GGTGGATTGG 
TCCGGATTTA GCGACAGACT ATCTTGCAGG TGCAGTATTA TTAGGAGCCG 
CACCATGTAC CGCCATGGTA TTCGTATGGA GTTATCTGAC AAAAGGCGAC 
CCTGCTTATA CATTAGTGCA GGTAGCAGTG AATGACCTGA TAATATTGTT 
TGCATTTACA CCAATTGTTG CATTCCTATT AGGGGTAAGT AATGTGACCG 
TTCCTTATGA CACGCTGATA TTATCAACAA TCCTGTTTGT TGTTATTCCA 
TTGGCAGGAG GGTACCTTAC TAGAAGGAAC ATCATTAAAC ATAAGAGTAT 
AGAGTATTTC GAGAACATTT TTCTCAAGAA ATTTGATAAT GTAACAATCG 
TAGGTTTGCT TCTCACTTTA GTAATTATTT TCTCGTTCCA GGGTGAAATA 
ATTTTAAGTA ATCCCTTGCA TATTATATTA ATTGCCATAC CATTAATTAT 


>NC_017304.1:1319747:1320246
CCAAAGGATA GAACGATTTT TCCGTTCCTA CAAGTGGGAG AAACTTTATC 
TTGAAGAGTG CGAAACGGTA CAACAACTTA GACAAATCAC AAAGGAATAT 
GTGGAGCACT ATAACCATAG GAGACCGCAC CAGTCATTGG ATTACAAAAC 
ACCGGCAGAG TATTACTTTG GAGGATATGA CCAGCTACTG GCAGTTGTAT 
AGAATTATGG GGCTCCGCCC CAAACCCCGT CCTCACCGGA AGGCAGCCGG 
TCTGTCATAA CAGACCGGAA AGCAAAAGGA TATATGTCCA AAGGATGTCA 
AGGGTCAAGA TGAACTCGCT TACGCTCGCC CTTGACATCC TCCAACAGAG 
TGCACAGTTG TAAAGATTAT ACAAAATTAA GAAAGGAGAG CTAACTTAGA 
AAAGCTAAAA AACTGTCTTG ACAATGGGGA GCATTATAAA TTCTCTTAAA 
ACAATAATTG ATTGTGCGGA TAAATTAATG ATTGACGGAG TTTTGTTCAA 


>NC_017304.1:1323235:1323734
AGCTTGCCAA GCAATGTTTA AGCAGCAGAA TGTATGAACG CTTTCTTGAA 
GTCGGAGAAG TCGATGCATC GTACTCGGTT CCGGGAGTGG CACGATTCAG 
GGTAAATGTT TTCAAGCAAA GAGGTACTTG TGCAATTGCA TTCAGAGCAA 
TACCTACAGA AGTTCCGTCA ATTGAGCAGC TGGGGCTTCC CGGCTTGGTA 
TATGACCTTG CCATGAAGCA GAGAGGTCTT GTTTTGGTAA CGGGACCTAC 
AGGTCATGGA AAGTCCACTA CACTGGCTGC CATGATTAAT TACATAAACA 
GCAAGAGAAG ATGTCACATA GTTACGATTG AAGACCCTAT AGAGTATTTG 
CACAGACATA ACAAAAGTAT TATAAATCAG AGGGAAATAG GTTCTGATAC 
GAAATCCTAC GCAAATGCGT TGAGAGCTGT ATTAAGAGAA GACCCTGACG 
TTATACTTAT CGGAGAGATG CGTGACCAGG AGACCATTGC AACGGCGCTT 


>NC_017304.1:1328561:1329060
GGCGGATCTT CGGGAAGCGG AACGGATACG GTAGCGGTGA CCGGCAATGC 
AAAACCCTTT GGCGGGGACT TGGGTATATA TATGCAAAGT TTTCTTACGG 
GAGGACAAAA TTTTTATACA TATGACAATA CAACCAATAA AACGATAAAT 
TTTAGAACGA AGATTACTCC AAAGGTTACA ATGACTTTTA ACGGTGACAC 
AGTCGACATA AATGTAGTGG GTAATGCCGG CAATACTTAC GATATGACCG 
GGCATGTGCC AAAGGATACT GTGGAGATGC ATATTGTACT CAATTATAAT 
TTAACTCCTA TTGAAAATAA AGATTTGGGT GTGAATGTGC AGATTATCAA 
TAACACTGAC AAACAAATAA ATATTAACTT GTATGACAAG GTCAGAAGAG 
CAAAAATAAC AGATAGGAAC GGAAACAGCA TCTATAAAAG CAGCTCGGTT 
GAGAAGGTTA CTATCGTTTA ACGGTGATGG AAAACAAAAT GGTTTTGAAC 


>NC_017304.1:1329015:1329514
AGGTTACTAT CGTTTAACGG TGATGGAAAA CAAAATGGTT TTGAACGTAT 
AAGGTGATTG ATATGGTCAG ATTATTTAGA AAATTAAATA ACAACAAAGG 
CATGACGCTT GTAGAGGTTG TTGTTGCACT AGCTTTGCTG GGTATTTTGG 
TTGTTCCGAT AACAATTGGT TTTATGAATA CGATTCGAAT AGCCAAACTT 
ATTGAACGGC AGACAGAAGT AAATGCCGTG AGCGAGGTAG TAAAGGACCA 
GGTGGCTGAG GCTTTGATTC AGCAAAATTA TCCTCTTACG TTGCTTGAAT 
CTGCACCGAC AGGGACTGAG TGGTATTTGA GGCCGTTTAT TGCTGATGCC 
AAGTCAACTC CTGATGTTGA AAAGAAATCA CCGAATCTTG CTGTGGTTTA 
TTCTTCAGGT GCAAAAAATG AGAAATATTT TTATACCGTT AGTTATAAGC 
ATGAGAGTTG TTATGATCCG GAATATCCTT ATACTTACCA TGTAATTGTA 


>NC_017304.1:1333116:1333615
TATACGGGAT TTATGGAGTT TTTGAGCGGC CTTGGAATAA ACAAGGTAAA 
CGACAAAGAA ATATTGTTTA CGGATGCAAA TTACACTCAG AAATTCAATA 
TTATGTCCTT CCCGCTGCAG GTTAACATGG AAAGAATAGA AAGTATTGAT 
AATATTAAAA TAATCCAGCA TCCGGGTTAC ACCCAAAAGA ACAAGATGTA 
CTTTGTAATC TTTGATGCTT CTGTGGTAAA AGCAAATGGT ATGATAGGTG 
ACAAGGTAGT CTATAAGTAT GATTATACCG TAAGTATGAA GAATAAGGAT 
AACAAGCTTA TGATAGACGA AATCAAACTC AATGAATTCT ACCAAAAGAA 
AGATACAAAG CAAAGTGAAA AGAAAGACGA AAAGAAAGAA GAAAAAAAGG 
AAGAAGATAC TATTGACCTT ATGTAAAAAT TCTGCTTGCG GTTGACTGTT 
TGCAAATATC TGCTCATAAA GAGTTCTGCA TGAAAATATA TGCAGAACTT 


>NC_017304.1:1333907:1334406
AATACCTCAG CTTGTGGCAA TTGAAGAGAG TGAAGAAATC GACGGACTTT 
TGCTTATTTT AAACACTGTC GGAGGGGATG TGGAGGCAGG CCTTGCCATA 
GCCGAAATGA TTGCAAGCAT GTCAAAGCCT ACGGTTTCCC TTGTATTGGG 
CGGGGGACAC AGTATTGGTG TGCCGATGGC GGTGGCAACC AACTATTCTT 
TCATTGCACC TTCGGCGACA ATGACAATAC ATCCCATAAG GCTCAACGGA 
ATGGTCATAG GTGTGCCGCA GACTTATGAA TATTTTGACA GAATGCAGGA 
CAGAGTGGTG CAGTTTGTCA CCAAGAATTC GAATATATCC AAGGAACGCT 
TCCGGGAACT TATGCTAAAG ACAGGAGAGC TGGCAAACGA CGTTGGAACC 
ATATTGTTTG GTGAGGAAGC CGTAAAATAC GGGCTTATTG ATGAGATGGG 
CGGACTTAAG GAGGCGCTCA AGAAACTGTA TGAATTGATA GCTAAAAGAA 


>NC_017304.1:1348349:1348848
GATAAGCATT GACAGAAGCT GAAGCAGGTT TTCCCAGGGA TGCTTCTTTC 
CAGGAAGAAA GTTTGTCTGC CATGGATTTG TACTGTTCAG GCCACCTGCC 
GAGCTTGGAA GAGACTTTGG CACCTTCCGG GGCGACATAA CCCTTTGACG 
CAATATGAAA TTTGGCAAGG CCGTGCAGGG CGGATTTTAA GTCATCAGCA 
TTGACAAAGG ACAAATCCCT TCCGTAAAGC CATTCATATA CAACGAACAG 
CTGGTCGTTG AAAGAATGAA TAAGATTTCC TTCTTTATCC CGGATTATTC 
CCGCGACATT TCCGCCATGA TTGTATATAA AATCCTGGGC GTTTACGGAA 
AAGAGAGCTT TGTCTAATGG ATGTTTCAAT CTTTTGAGAC ACAGTTCACG 
GTCCTTCGTT TTTATTCTCC ATACGGTTTT TATATTTGCA CTTTGAACTA 
CACTAATGTT TTCCGGTTCG ATTCCATACT CTTCCAATAC AGAACTTGCA 


>NC_017304.1:135086:135585
CACTGTATTT TGACCGTGGA GACGGAAAGC GTTACAGATC CCTTGGATGC 
TATCCATGTA CTTTTCCTGT GGAATCGACG GCAAAGAATG TAAGGGAAAT 
TATTGAAGAG TTAAAAAGCG GCAAGTTTGC AAACATAGCG GAAAGAGCCG 
GACGGGCACA GGACCAGGAT GACGGGGGCG GTCTTGAGAC CTTGAGAAGA 
GGAGGGTACA TGTGATATGG AAGCAAGAGA ACAAATGAAT ATTGTAATCG 
TCGGTCATGT GGATCATGGA AAAAGCACCG TCATAGGTAG ACTGCTTGCG 
GATACCGGCT CTCTTCCGGA GGGAAAGCTT GAGTCTGTCA AAGAGTTTTG 
CAGAAAGAAT GCCAGACCTT TTGAGTACGC GTTTTTGCTG GACGCATTAA 
AGGATGAACA GGCGCAGGGC ATTACCATAG ATACTGCAAG ATGTTTTTTC 
AAGACAAACA AAAGGGACTA CATTATTATC GACGCACCGG GGCATGTTGA 


>NC_017304.1:1351133:1351632
TTTAGGAGAG AATGGAAGAC GGGGTTTTTA TTTGGATATA TCGAAAGTAT 
AGTTTGCGCC TGAGTTGTTG TCCCAGTTGT TTGCACAGTC TTTGAAGCAG 
ATGTTCAGGG TGTCGGCTTC CATAACCGGT ATTGTTGCCT CAAATCCTAT 
TGAAGTCCTT TTCATAGGAT AGTCATAAAC ATGTTTCCAG TCTCTGTCAA 
AACCTACATG GGCATATACA TGGGATGCAC CGCTTTTGGA AAGAAGACCG 
TCGTACATGA CGGTTAAATT CTCTCCTGCG GTGGGAACAG CAGGCTTTAT 
GGTAATACCG TTGGACATAT AATCGTTGTT TACTTTGGTG CTTCTTGGCA 
TGACCATTCC TCCGTTCATA ATAAACATTA TATTTTTTGT TAATAATTTC 
TGACAGGTGA TGTTTAAAAA ACATAACCTG CAGTGGTTTT TTATTATTTG 
ATGAATGTTT TGAAAAAATA CTGGTATTTA AAGTCGAGTC AGGTAATATG 


>NC_017304.1:1360065:1360564
GTTGTGGGCT ACAGTGACGC AGTATACAAG GCCCAGACGG TTCTTCAAAG 
GCTTATTGCC ATGGCGGCGC AAGGTGATAT CATCTCAAAG CAGAATGTGA 
GTTATTTCGT TCAGTTGGCT GAAGAAAACC AGTTGGATAA GATAAAAGGT 
TTCACTGCGG ATTTTGTCTG CCTTACCGCA AGAGGCAGGC AGATAAAGGC 
GAAGACCCAT GGACAGAAGG TTTATGTGGA TGCAATAAAA GAAAATGACA 
TAGTATTCGG CATAGGACCG GCAGGCACGG GAAAGACATT TCTTGCCGTG 
GCCATGGCGG TTAATGCTTT CAGAAACAAG GAAGTAAACA GGATAGTTCT 
TACAAGACCT GCGGTTGAAG CAGGTGAAAA ACTGGGATTT TTGCCGGGCG 
ATTTGCAAAA CAAGGTGGAT CCGTATTTAC GTCCTTTGTA TGATGCTCTT 
TATGAAATGA TGGGAGCCGA AACATATCAT AAATATCTGG AAAAAGGCAT 


>NC_017304.1:1364465:1364964
GGTAAATCCA CTTTGCTGAA CAAGTTTACC GGAGAAAAAA TTGCAATTAT 
GTCTGACAAG CCCCAGACAA CCAGAAACAC TATACGGGCT ATAGACACAG 
GTGAGGATTA TCAGATAATA TATATTGACA CTCCCGGTAT ACATAAACCA 
AAAACAAAAT TGGGGGATTT CATGGTTAAC ATTGCCCTGG ATTCCCTAAA 
TGAGGTTGAT TTGGTGCTGT TTTTGGTCGA GGCAACTTGT CCGCAGCCGG 
GACCGGGAGA CTTATATATT ATAGAGCAGC TTAAAAATTT AAAGACTCCT 
GTATTTTGCC TTATAAATAA GATTGACCTT GTGGAAAAAG AACAGATACT 
GCCAATAATA GCGGCCTACA AGGACACTAT GGAATTTTCC CAGATCATAC 
CCATTTCTGC TCTTGAGTAT GAGAGCGTGG AAGTTGTAAA AAACGAAATC 
AAAAAAGTTT TGCCGGAGGG GCCTAAATAT TTTCCCGACG ATATGATAAC 


>NC_017304.1:1365516:1366015
ATGTTTTTTA AAGAAATAGA GGAAAAAACC AAGGCCGCAA GAGAAAATGA 
GATAACAAGG GATGAGGTTG CAACTACTCA TCATTAAAAG GATAGAAAGA 
AAATGAATTA TTTAAAAACT TCAGGGATAG TTATAAAAGA AGTTAATACG 
GGGGAAGCTG ACAGAATAAT AACAATATTT TCCAAGAATA AAGGCAAGAT 
ATCCGCTTTG GCAAAAGGTG CAAGAAGACC GAAAAGTCAC CTGGTTGCAG 
GGACACAATT ATTATGCTAC AGCGAATTTG TTCTCTTTAA AGGCAAAGAC 
ATGTATACCG TCAATAGCTG TGATGTTATT GAGTCTTTTT ATGATATCCG 
AAATGATCTT GAAAGATTAA CATATGCTGC CCATATGATG GATATAGTAA 
ATGATGTAAT TTTGGAAAAT CAGCCTGCAT CCAGGTTGTT GCAGCTTTTT 
TTAAACTCAT TGTACATGCT TTCGAAAACA GACAGGTCGC CGCTGCAAAT 


>NC_017304.1:1366880:1367379
GATGCTTGGA ATTCAACTCG GAAGGAGTGG AGATATGGCA AGGTATAATC 
TGGACGGGGG CACCGGGCTG TTTAATGCCT TGGGTAACAG GAATCCTGCG 
AAAGTCGTTA AACTTGGCTC TGGAGTTGAT ATAAAGCATT TTAAAATGTT 
CGAGTACATA AATGCCGAAG TTCTCGGGAA AACTGACGAC AGTATAAAAG 
TTGAGGCAAA AGACGTTTTA AAAGAGACAC TTTTCTTTCC GGGTGACCAC 
GTTGTCGTAA ACTATTCCAA TACTCAAGAT CTTTTTGTAA TGGACGGAAA 
TATCAACCAC GTTTATGATA TTAATCCCCT GATCATTGAT GTGAAGATAA 
ACAAAGTTGA AAAATTGAAA GATTTGCGCA AGCATGAGAG ATTTTATGTA 
AGTCTTATGG CCAATATCAG AGTGTGCGGG ACTTCCAAGC TTGTTTTTGC 
AGTTGTGAAA AACATGAGTT CCGGCGGTAT AAAAATTAAT TGCAATGAAC 


>NC_017304.1:1371295:1371794
GGTCAGGACG CAACAATATC GGAAGGCTAC ATCGACTTCA AATTCAGAAA 
CAATACGGAT CGTGCCTGCC TTATAAGTGC ATCGGTTGTC GGAAACAGGA 
TAGATATAAA GCTGCTGGGA GCAAAAAGAA ATTCAAATTA TGATGTAAGG 
CTGAAATCTG TTGTTGTGGA ACGTATTTCT CCTCCGGAAG ATGAGATAAT 
TGTCGACAAG TCGCTGCCCA AAGGAGCAGT GAAAATTGAA AGGGAGCCGG 
TGCAAGGTTT GAAGGTGATA GTATACAGGG AAACTTATGA AAATAATAGA 
CTTATTGAAA GGGAAAAAAT ATCCGAAGAT ATTTATAAAC CTGTACAAGG 
TTTAAAAAGA GTGGGGCCTT ATGACAGCAA TGATACGGAA GGCGGAGAAG 
AAACTGTAAA GGAAGAAGCT ATGGAAGAAC AAACTATATA AAAAAGAGGG 
ATGGATTAAT GCTTGATTCA TTGTATAACA AGAGTGTGGT ATGTCCGGTG 


>NC_017304.1:1378224:1378723
TATAAACAGA ATAAAGATTA CAAGCCCTAA AATACGGAAA GACGAATAAG 
GGAAACCCAG CGTGGTGGTA AGAGGATAAA CCAGGCTGAA ACTCATTAAA 
GCCGCAAGAA CAAAACCGGC CAGATAATCG AGAATTTTTT TGCCGTCCAT 
CTTTTGTATC ACCTCATTTT TTGCGAAAAT GTTTTATCTA TACTCCAGCA 
CATTTTTGAT GTCATCTTCG GTTTGTATTT TATAAACCAT GACTCCAATT 
TCCAAAAGCT CGTTTAAAAT ATTGTTTACT TCAAAAGAAG CGGTATTTAC 
AACATGTTTC GGGCAAACGT ACACTAAATT TATGTCGTAC CCCATTAGTT 
TTGTTTTGTA AATCTCATCA TAGAGTCCAT AATCCAAATT AGACGTAAAA 
AGGAGTATCG AAGTTTTTTT CAAGACACTG TTTTTCACAT AAATATTAAG 
GACGTCTTTT ATATCCATGG TATTTTCAAA TTTGATGCCG GATAAAATTT 


>NC_017304.1:1381819:1382318
CTAATTGATA TAATAAGTTA CAAAAAGTTT AAATTTAAGG GGTCTTTCAA 
TATGAATGCG GAGATATTAG CGGTTGGAAC CGAGCTTTTA ATGGGGCAGA 
TAGCAAATAC CAATGCCCAG TATATATCCA AAAGGCTCAA TGACATTGGT 
GTGAATGTGT ATTATCACAG TGTGGTGGGG GACAATTCCG TTCGGCTGAA 
AAAATGTCTT CTTGCAGCTT TGGAAAGGTG CGACCTTGTT ATTATGACCG 
GAGGACTCGG CCCCACGCAG GATGACCTTA CAAAGGAGAC TGTTGCGGAA 
GTTTTGGGGA AAAAGCTTGT TTTACACGAA GAAAGCCTTG AGAGGATTAA 
AACTTTTTTT ACCAGGATAA ACCGAAAAAT GACGGACAAT AATGTCAAGC 
AGGCATATCT TCCGGAAGGG TGCACAGTGG TTGAGAATAA CAGCGGCACA 
GCCCCGGGCT GCATTATTGA AGATAAGGGA AAGATTGTGG TAATGCTTCC 


>NC_017304.1:1389666:1390165
ACACAAATTC AGATAAGCAG CACACCTCAG CAAGATTTTG ACCTGGGCGG 
TTACACCGTT AGAATTGCTC AATGGTGGGA CGCCAGTCCA AACGATAGAA 
GCTCAATAGC CCGTCACAAG GCAGCGGAAG AAAAATATAA TTGCAAAATT 
GAATATATAA CCATTACATG GGATCAAATT GTAAGCAAAT TTACCTCATC 
AGTATTATCA GGAGAACCTA TAGCCGATAT TGTTTTGTTT GAAATGACCA 
GGGCGCTTCC CGTGCTTGCT GAATCAGACC TTATAATTCC GGTGGACGAC 
TACTTTGACT TTAATGATCG GAAATGGCCC CCTATAATTA GGCAAATAGG 
AAGATATAAA GGAAAACAAT ACGGATTTAC GAACTATTGC TGGACTGTAA 
CGGGGATTTT TTACAACAAA GTGTTGTTTG ACAGATTGGG ATTGCCTGAC 
CCGTATATGC TTCAGGAGAA CGGAGATTGG ACTTGGGAAA AATTTGCTGA 


>NC_017304.1:1391446:1391945
CGTTCTCATC CTCTCTGAGA AAAGAGAACC AACCGCCAAT TCCAGTTGGA 
CATAAAGCTG CTACTTCAGG GCTGATGTAT TCCATCCAGC CGTCTCTTAC 
CATGTCAGCG AAATAGAATT CTTGATATAT TAAATACCTC TTTGCCATTT 
CTGCCTCCTT TATGGCGGTT TTATGGGTGA CCGACAACCA GATTTTTAAA 
CTATTGCATA TTCTTTCTGC CTCCTTCTTA CCCGCCCGGA CTTGTGACCG 
GGCCACCGCA TTACCGGAGG AAGAGTCGTT CCGTCACTCT GGATTAGGCT 
TAAAGTCTTC CAATAACCTT ACTATTGTTT ATTTCTGAAC TATTGTTTAT 
TTCTGAGTTT TTGCAGGTAT TCTCTGATTT GCACATCTTC TTCATCTGTA 
ACATAATATA CTTTTTTCTT TCTGCCGGTT GGTTTCCGCC CGGCTCCTTC 
ACGGGCACCG CCCCAGGAAT TTTTCATAAA TTCAATATCC TCATCACTCG 


>NC_017304.1:1397404:1397903
GTGAGGGTAA CGTCACCCAC CGGTGAGGCG GCTATCGGAA AGCCGATGGG 
TAATTATATC ACCCTTGAGG TGCCCAGGCT CAAGGAAAAC GACCAGGAAT 
TGTACGAAGA GACTTGCAAA GCTCTTGCCA AAGAACTGAC ACGTGTATTG 
AATCTTAAAG ACGACTCAAC AATTCTGGTT ATAGGATTGG GTAACTGGAA 
TGTCACACCG GACGCATTGG GGCCGAAAGT CGTTTCAAGG CTTATGGTCA 
CAAGGCATTT GCTTGAGTAT GTTCCTGATC AGGTTGATGA AGGGGTAAGA 
CCGGTGTGTG CGGTATCTCC CGGCGTGTTG GGTATTACCG GTATAGAGAC 
GGGTGAGATT GTAAGAGGAA TTGTTGACAG GGTAAAACCC GATGTTGTAA 
TTGCGATAGA TGCTTTAGCT TCCAGAAAAA TGGAAAGAGT GAATACCACT 
ATTCAGATTG CGGATACCGG AATTTCCCCG GGTTCGGGAG TCGGCAACAA 


>NC_017304.1:1421057:1421556
TCCTGGAATG ATGTTCTTGC TTCCTCTTTA TCTCGACTTT GTTAAAATTA 
AGCAAGCAAC CGGAATACAG CTGATAAACT CGATTCCAGG ACTTGTAATA 
GTATATTCGG CGTTTTTCGT TCCTTTCAGT ATCTGGATCA TCAGAGGATT 
CTTTGCGTCC ATACCCGGTG AGCTTGAAGA AGCTGCCAGA ATAGACGGAT 
GCAATAAATT TACAGCTTTC CTGAGGGTAA TGCTTCCTTT GGCCGTTCCG 
GGAATTGTTG CGACTGCAAT ATACATTTTC CTGACGGCTT GGGATGAGCT 
GATTTTTGCA TGGGTTCTTC TCAAGGATAC CAAGGTGACT ACTATTCCTG 
CCGGTATCAG AGGCTTTATT GCATACACAA CTGCAAGATA CGATTTGCTG 
ATGGCAGCCG GTACTATAGT TACTATTCCT GTACTCATCA TGTTCTTCAC 
AATGCAGAAG AAGTTCATCA GCGGTATGAC TGCCGGAGCA GTTAAGGGTT 


>NC_017304.1:143070:143569
GCATTTAAGC ATATGACCTG CAAAAAAAAT AAAACCGTAG TTAGGCAGCC 
GACCGCAATA TAATTTTTAC GTGTGCGTTC CATTCCGGCG AAACTGACCG 
CTGTCGCCGT ACCAAACAAG ATTTCTATCA TTTAATTATT ACTCCTCCAT 
TTGATAATTC AGGTACTTAT GCTTAATCTC CTTTGCTTTT CCCTGGGCAA 
TAGGAACAGA AGTAAGGGTT TGCAGGGTCA CCTGATGATT TCCTATTGTG 
TTTATATACT GCATGTTCAC AAGATAAGAG CGGTGGGTTT TAATAAAACA 
CCCTTATTTC AGGAGATTAT TACAGACGGT TGAAAAAGGC TCCGTGCATT 
CCACAACTTT TCCGGATATC AAGTGATACA ACACACTTCT TCCAATGACC 
TCTGCATAAA CTATATTTGA AACTAATATT TTTTAGATGC CGTCGCAGCT 
CTTTACAATA ATTGTATTTT CCTTTTTTTG TGCTTCTATC TGTTCCAAAA 


>NC_017304.1:1436668:1437167
CCCATAAAGA TGAAGGTTGC GGAGGTGTAA AACTAACGGA GGTGTTTTGA 
ATGTCAGTTA TTTCAATGAA ACAATTATTG GAAGCAGGTG TTCACTTCGG 
TCACCAGACC AGAAGATGGA ACCCGAAAAT GGCCGAATAC ATTTTCACAG 
AGAGGAACGG TATATACATT ATAGACCTTC AGAAAACTGT GAAAAAGGTA 
GAAGAGGCTT ATTATTTCTT AAGAGAAGTG GCAATGAACG GCCAGGGAGT 
CCTGTTTGTA GGTACCAAGA AGCAGGCTCA GGATTCCATA AGGGAAGAAG 
CACAAAGAGC TGATCAGTAC TATGTGAATG CAAGATGGCT CGGCGGAATG 
CTTACCAATT TCAAAACAAT CAAAGGAAGA ATAAACAGAT TGAAAGAGCT 
CACCAAGATG GAAGAAGAAG GCGTTTTTGA CGTTCTGCCC AAGAAAGAAG 
TTACAAAACT TAGAGCTGAA AAGGAAAAAC TCGAAAAGTA TCTTGGCGGA 


>NC_017304.1:1446477:1446976
GGAAGTGTTA TAGAAAGACT TAAGGAAAAG GCCAACGTAA AAATTCGCGG 
TGAAGCCCAA TACGATAAAT TCTCAAGAGA ACTGTCGATA TTGGCTTCAG 
ATATTGTTGA GGTTCCCGTG CAGGTGAGGA CCGATAATGC CGCCGAAAAG 
AGAGTTGAGC TTCACCTCCA CACCCAGATG AGTGCAATGG ACGGTGTTAC 
GTCGGTCGGA GAACTGATAA AGCGTGCTGC CCAGTGGGGT CACAAGGCAA 
TTGCCGTTAC CGACCACGGG GTTGTACAGG CTTATCCCGA GGCCTGTGAG 
GCGGCCAAAA AGAATAAAAT AAAGGTTATT TACGGAATAG AGGCATATCT 
TCTTGATGAT TCCGTTCCCA TTGTCTATCA TGCCAATGGA CATCCCGTTG 
ACGGGGAGTT TGTGGTATTT GATATTGAAA CGACCGGCCT TTCGGCTGAT 
AAAGATAAAA TAACGGAAAT TGGTGCGGTA AAGATTAAGG AAGGTAAAAT 


>NC_017304.1:1450188:1450687
AAATTGCACG AAAGAAAAGG GAATTCTAAG TTATAATAAT AAGGATAAGC 
ACGGTATAAG ATATGCAAAA AACCTAATTT TGCGGAGGTT TGTATGACTA 
GGAAGGAAAT AGAAGAAATT GTTACGGAAA TTGCAAATCC GGTAGTAAAC 
AAGCACTCTT TTGAATTGGT GGATGTTGAA TTTATAAAAG AAGGCTCAAG 
TTGGTATCTG CGTATATATA TTGACAAACC GGGCGGAATA ACTATAGACG 
ACTGCCAGGT TGTAAGCGAG GAAATAAGTG ATATACTGGA TAAAGAAGAT 
CCCATACCTC ACAGTTACTT TTTGGAGGTA TCTTCACCCG GACTTGACAG 
GCCGCTGAAA AAAGAATCGG ATTTTGAGCG GTTTAAAGGT GAACTGGTTG 
AAGTCAAGGT TTTTAAGCCC ATTGAAGGGA AAAAAATATT TGAAGGTGAA 
CTTGTGGGAT ACAAGGACAA CAAGATTATT ATAAAAAAGA ATGGCAATGA 


>NC_017304.1:1452622:1453121
CGGTAAAGAT ATAAGGTCGG TGATAGCGGT ACTTGACAGG GGATTTGCAA 
AAAGGACAAT AGAGTTGATT GATGAAGCAA AAATCGGATG CGGGGGTGAA 
GCTATTGGCA AAAAAGAGAG TTTATGAGCT TGCCAAGGAA CTTAACACGA 
CAAGTAAGCG ACTGATGGAA AAACTGGAAG AAATAAATAT AGTCGTCAAG 
AATCACATGA GCTTTTTAGA GGAGGATGAA CTGGAAGCTT TATATGACCA 
TATAGGCGTT ATCAGACATA AAGATGACAA ATCCAATACG GATGATAATA 
AAACTGCTTC AGCTCATTCA GTAGCCCAAC ATAGCAGCGA GGCCATGAAA 
GAGCTCAAAA AAGAAGCAAA AAAAGCGCCG AGGATTATTA GAACAACGGA 
AATCTATCTT GATTCAAAAG ATGAGGAAAT AAAGGAAATT AAGGCAAATG 
ATGCCAAGAG TCAAAAGAAG CCCGAAGAGA AACGTAAGAA AAATGATTTT 


>NC_017304.1:1456382:1456881
GTTTCAGCGG ACGGAGATGC TTTGGGCTCA AGTCTGGCGC TGGCATTGGC 
ACTAAATACG TTGAATAAAA AACCAATTAT TTACTTTGAA GAAGACATAC 
CTTCTATATA CGGTTTTTTG CCGGGCCGGG AGTTTGTAAG GATATATGAC 
GAAAAACCGG ATAAATACGA GCTTGTAATA GCCTTGGATA CCGGTGATTT 
GCAGCGGCTG GGAAAAAGGG TGGAGATATT TAACGATGCC GACATGACCG 
TTAATATAGA CCACCACCCT ACAAATACGT ATTTTGCCCA ATTAAATTTA 
GTGAATACAA ACTCAGCGGC GGTCGGTGAA ATGATATACC GGCTTCTTAA 
AAAGATGGAG ATCAACCTGG ACAGGGATAT GGCCACATGC CTTTATGTTG 
CAATAGCTAC AGATACAGGT GGGTTCAGGT ACGGCAATAC AACGACCGTT 
ACCCACCAGA TAACCGCTGA TTTGATAAAC AACGGCGTGG ATGTTTCCTA 


>NC_017304.1:1469352:1469851
ATTAAGCTAT CTTGGAGTTG AAAGAAGATA CACCGATAAA GACATGGAAA 
TGATAGCAGA AGAGGTATAT GTTCCCGATG TAAGAGACAA AACTATAGAT 
GAAGCAAAAA AGATTCTAAA AGAATATGGA CTTGAATATA GAATAGAAGG 
GGACAGCACT GACGGAAATG CGATTATTAA AGAGCAAACT CCAAAGCCAG 
GTGCGCAGCT TGCAAAAAAA TCCGTTGTTA TTATGTATAC CTACGAACCG 
GAAGAACAAA TAATGGTTGA AGTACCGGAT GTGACCAACA AGACAATTGA 
TGAAGCGACC AAAGCTTTGA ATGCCGCAGG ACTTAATATA AAAGTTGTGG 
GAAACGGTAA TGCGGTCAAG CAAAGCGTTG AACCGGGAAC CAAAATACCT 
CAGGGCGAGG TGGTTGAGGT TGAGTTTGTA TTCCTTGATA CGCATTAGCC 
GACGAAACAC TGTACAAATG TATTATAAAA ACGTAGAATA AAACGTGGAA 


>NC_017304.1:1470435:1470934
AGGGTAAGCT GCTGTGAGTA TGAAATAGGG GTGTTTACCA ACCTTTCAAG 
AGATCATCTT GATTTTCATA AAACTTTTGA AAATTACCTT AATGCGAAAA 
TCAAGCTTTT TGGCATGTGT AAAAAAGGCC TAATAAATAT AGACAATGAA 
TTTGGACCGA AAGTGGTGGA CAGCGCCAGG TGCGAAGTCT ATACAATGGG 
GATAGACAAC AAAGCAGATT TGAGGGCGGT GGATATTGTA CATCACCCGG 
ACAGTGTGGA TTTTACGGTT GTTTCCCCTT GGTTTACCGG GGATGTCAGA 
GTGAATATTC CCGGAAAATT CAGTGTATAT AATGCTTTAG CCGCAATAGG 
AACCTGTGCT CTTATGGGAG TTCCCTTTGA ATATATCAAA AAAGGGTTGG 
AAAAGGTAAC TGTCCCAGGC AGGGCGGAAG TTCTTGATAT CAAAAAAGAT 
TATACCGTAA TGATTGACTA TGCCCACTCC CCTGACAGTC TTGAAAATAT 


>NC_017304.1:1485677:1486176
GCACTTTCCG ACTTCCATGC CCATGAGATT CATTGCTGCT TTGACAGGAA 
TAGGGCTTAC TTCAATGAAC AATGCTTTAA TGAGGTTTAA AAGGCTTAAT 
TGAATTTTTC TGCTTTCTTC AACATTTCCG TCAAGGAAAG TGGCCACAAG 
TTCATGAGTT TTCTTTGGAA TAATATTTGC CATTACGGAT ATTACTCCCT 
TGCCTCCTAA AGCAAGAAGA GGAACTACCA TGTCGTCGTT TCCGGAATAT 
ACGGTAAAGT CCGGAGGACA GATGCTTATG ATTTCGCCGA CCTGGTTTAT 
GTTGCATTCT TTAATGGCAA CTATATTTTC AATTTCGGCC AGCTGTTTTA 
CGGTCTTTGG TTCAATGTTC AGGCCGGTTC TGCCCGGTAC GTTGTATAAA 
ACCACAGGAA TTTTGATACT TTCGGCAATC AGTTTAAAGT GTTCGTAAAG 
TCCTTTCTGG GTTGTTTTGT TGTAGTAAGG AGTTACGCTT AATATTGCGT 


>NC_017304.1:1491465:1491964
GGTGGGAACG CAGGCAACCG TTAAAGGTAT GTCTCCGGAT GAAATGAAAG 
AAATTGAGGC CCAGATAATA TTGAGCAATA CCTATCATCT TCATATGAGG 
CCGGGAGAGG ATATTGTAAA AGAGGCCGGC GGTCTTCACG GTTTTATGAA 
CTGGGACAGG CCGATTCTTA CGGACAGTGG CGGCTTTCAG GTTTTCAGCC 
TCAGTGATTT GAGGGATATC AAGGAGGAAG GTGTGACTTT CAAGTCGCAT 
ATTGACGGTT CGAAGCATTT TATTTCTCCG GAGATGGCGA TAAAAATACA 
GAATGACCTT GGAGCCGACA TCATAATGGC TTTTGACGAA TGTATTCCAT 
ATCCTGCGGA TTATGACTAT GCAAAAAAGT CATTGGAGAG AACCACACGA 
TGGGCCAAAA GATGCAAGGA TGCTCATAGA AATCCGGAAA AACAGGCTCT 
TTTCGGAATT GTCCAGGGTG GAATGTACAA AGATTTAAGA CAGCAGAGTG 


>NC_017304.1:1516291:1516790
TTGAATACAA ACTTAAAAAG TGCCTATCTT TGTACAAAAG CTGTCTCCAA 
AATCATGTTA AAACAAAAAA GCGGTAAAAT TATAAATATT ACCTCTATTG 
CGGGTATTAT TGGTAATGCG GGTCAGGCCA ATTATGCAGC ATCAAAAGCT 
GGTTTAATAG GTTTTACAAA ATCAATCGCA AAGGAATTTG CCGCAAAGGG 
GATTTACTGT AATGCCGTGG CGCCGGGTAT AATAAAAACC GACATGACCG 
ATGTGTTACC TGACAAAGTA AAGGAAATGT ATTTGAATAA CATACCGCTT 
AAAAGGTTTG GGACGCCTGA AGAAGTGGCA AATGTTGTCG GTTTCCTTGC 
ATCTGACGAT TCAAATTATA TAACAGGTCA GGTAATAAAT ATTGACGGCG 
GATTGGTAAT GTAATAATAT CTTATTGTAA CACTATTTGG TTCAAATCAA 
TAGTTTACAC TAAGAATCAA GCAACCCCCC TGTGGAAGGA GGTGAATTAT 


>NC_017304.1:1536169:1536668
CCAAAGACTC AAAAGTTCTA TCGGATGGAG TATTGGAGAT AAAGGGTGAC 
TTTACGCAAA TAGCATGCGG AGTTACACCA TCTTTTTATG CTTGTGAAAA 
TCACAAAGTT ATCTTAAGTG GAACAAAATT GCAGAGGATT ACTATGGAAG 
AAACCTATAG TAGATTTAAC ATTTTGGAAC TTAAGAACAC ATCAGAAGAA 
GGTGTTGTTT TCTTAACTCC AATATCAGAG TGGAAACTTG AAAGTGACCA 
GGTTGTTAGC GGAGATGTTG TTGTAGGCGC GAGGACAATA GATTTAAATG 
GCCACACATT GAGAATTAAA GGAGACCTGA TACATCCACA GGGTACGCTG 
TTCATCAATG GAGGAAAACT GATTGTTGAG GGGGATTATA GAATCCAAAC 
AAAATCAGTG GATGGAGAGG GCAATGCCTT ATATAAAGAA AGCTATGGAG 
TTTTAAAAAT GACAAATCCT AAGGACCATG TTCTGGTAAT GGGTGACTTT 


>NC_017304.1:1550164:1550663
GCAGTAAGTG ATGATGCAAA CAGGACCAGA TATTATGGCG GGGCGAGGGA 
ACCTGGATAC GGAAATGGTA GATCTCCATG GGTTCAGATC TACGGAGACA 
ACAAATTTAT TGAGAAAGCA TTTACATATG CAAGAAAATA TGCTCCGGCA 
AATTGTAAGC TTTACTACAA CGATTACAAC GAATATTGGG ATCATAAGAG 
AGACTGTATT GCCTCAATTT GTGCAAACTT GTACAACAAG GGCTTGCTTG 
ACGGTGTGGG AATGCAGTCC CATATTAATG CGGATATGAA TGGATTCTCA 
GGTATACAAA ATTATAAAGC AGCTTTGCAG AAATATATAA ATATCGGTTG 
TGATGTCCAA ATTACCGAGC TTGATATTAG TACAGAAAAC GGCAAATTTA 
GCTTACAGCA GCAGGCTGAT AAATATAAAG CTGTTTTCCA GGCAGCTGTT 
GATATAAACA GAACCTCCAG CAAAGGAAAG GTTACGGCTG TCTGTGTATG 


>NC_017304.1:156296:156795
TATCAGCGCC GTTAAATCTC AACTTATTTT TAATTTCTAA AATAGGAATT 
CCACACTTTG TGTCTATTCC CAATACGTTG TTTTCACCGT TGGAATTTTC 
ATATGAAGCC ATATTTATTA ATGGGGTTTC AAAATTGAGT AAGTCTTCCC 
AGGAATCAAT CCCATAGTAT TTGTCTTTGA AATTTTTTCT GCCATTTCTT 
AAAGATTGTT TGGTTGTTTC AGGATCCTTA TCTTCCATGT TAAAAACAGC 
ATGGTCATGA TGAATAAAGG TATCTCCGCA TAAAACGAGT TTATATCCGG 
CTCGGGTTAC CCTAAAAGCA AAATCGTCAT CGGAAAATTC GTGAAAAAAT 
CCCGGGTCAT ATTTACCGAT TTGGTCCAAT GCATCTTTTC TGTAACATGC 
AAGTACACCT ACAATCCTTT TTCTTTCCAT CCACTTTCTA GGATCAGACT 
TGTTGAATTG CGATGCTACA ATTTCCATTT CTTCCAGACT GCTAAACTTA 


>NC_017304.1:1573441:1573940
ATTTTACCGA TAAAAACGAA AATATTGAGT AAGCCGGATA GTCGCGGGTA 
CAGTGCCGAA AGGCCGTACA CGAGGAAAGT CCGGGCTCCG CAGGGCAGGG 
TGCCGGGTAA CTCCCGGTGA AGGCGACTTC AAGGAAAGTG CAACAGAAAT 
ATACCGCCTG CTGAAGATTG AGGTCGAGTG CTTTCGGTTT TCAGCATGGT 
AAGGGTGGAA AGGTGAGGTA AGAGCTCACC AGCGGTATGG CGACTTACCG 
GCTATGTAAA CCCCACCCGG AGCAACACCG CATAGAGGGA CGTTAAGGTG 
GCCCGCCAGT CCCGGGTAGG TGGCTTGAGC TATATAGAAA TATATAGCCT 
AGATAGATGA CTATCCAAGA CAGAACCCGG CTTACAGGCT TACTCAATAT 
TGTAAATTAT CAAAAACACC AGCTTACATG GCTGGTGTTT TTGCTTGCGT 
AAAATATTGA GCAAAATATA AAGTGAGTTC AAGCCTCTTT GGCTGACAGC 


>NC_017304.1:1590544:1591043
CATCGGAAAA AATCCGTTTC TTGTTGTGGA AAGCTACAAA AACAAAACCA 
TTATAAGGGA GAGGAACGGT TCTCAAAGGG AAGTTGAAGG AAATCCTGTT 
GAAATAATAA AGGGCATTAT GGGGAAGTTT AAAGGTGCCA ACCTTCCGAA 
TCTTCCGAGA TTCAACGGGG GAGCGGTGGG ATATTTTGGG TATGACCTCA 
TACGACACTA TGAAAATCTT CCCAATGTCC CCGAAGATGA CATGGGTCTT 
CCGGAATGCC ATTTCATGTT TACCGACGAA GTGCTGGTGT ATGACCATCT 
AAAGCAGAAA ATTCATATAA TTGTTAATTT GCATGTCAAC GGCAACATTG 
AACGGGCCTA TATAAGCGCG GTTGACCGGA TAAAAACCAT ACACAGGGAG 
ATTCTTGACA CCAGGTGGAA AACCGCTGAC AACTCTGTTC TAAGTTACAA 
TAAAAAGAAA AATGAACTTG CGGTAACCAG CAATATTTCA AAAGAGGATT 


>NC_017304.1:1595277:1595776
TCTGTAAAGA ACCCATTTTG TGTTGTTTGC AGCAATCCTT GCTCCGGTAT 
ATGTTATAAA GGCACGAAGT TGGAAGAGGC TTATGAAATC CTCAAAAAAG 
CTGACGCAAT AGTAATGGGA AGTCCCGTAT ACTTTGGAAG TGTTTCGGCA 
CAGCTTAAAG CATTTTTTGA CAAAACGAGA AAGTTAAGAT CGGAAAAAGC 
TCTCTACAAT AAGTTTGCAT GCGGAGTGAC TGTCGGGGGA GCAAGATTTG 
GCGGTCAGGA AACAACTATG AAAGCACTGC ATGATATAAT GCTTGTCCAC 
GGAATGACAA TTGTCGGCGA CGGATATGTC GGCGACGATT GCGGCCACCA 
TGGTGTATGC GCCCAGCAGC CGGCCGATAA AGACGAGTTT GCCATAAAAA 
GGGCAAAGAT ACTTGGAAGA AGGCTGGTCG ATGTCTGTAA GAAAGCAGGA 
GCCTGAATTA CGTAAATTTC TAATAATTGC TTTGTTAAAG ATAGAATATA 


>NC_017304.1:160745:161244
TGTTTTTTGC GGATTTTTTT GCAGAGATGG ATAATGGGCT GTTGTTTTTA 
AAAGCTGATA CTCCGCTGAA AAAATCCTCT ATATGTGAAC AAGCATATTC 
GTCAAAATTC TTTTCATAAA TCAGTTTATA CAATTCTACG GTCTTATGCA 
TGGCATGATC TATATCATAT TGAGGATTCC AATTCAATAA CTTGTTGGAC 
TTACTACTGT CCAGCATCAA TATCTGACTT TCATATACTG AATCATCCGG 
TTTTGTATAA TAGTCCAACC CGTCACCCCA GACATGACAG AATTTATCCA 
CGATTTCTAT TGTGGTTTTG CAATCATCTT CTTTAGGTCC GAAATTGTAT 
GCTCCCGCCA GACTTCTGTC GCAGTATTGC TTCATTCCAA TAAGCAGATA 
CCCGTACAAG CAATCCATTA CATACTGATA CGGCCTTATT GAATAGGGAT 
TTCTGATCTC TATTTTGTTC CTGCTGAATG CTGCTCTTAC ACAATCCGGA 


>NC_017304.1:1615905:1616404
AAAGAAGAAC TTGTAAAGAT TTACAATACC GTTCTTACCG CCCAGAAAGC 
TGCTCTTGAA GGTGCTGTAA AGGGTTTGAC AGGCAAAAAA ATTGATGCTG 
TTGCAAGAGA AATAATTTAC AGGGAAGGCT TTGGATTCAA CTTCGGCCAT 
GGATTGGGAC ACGGTGTGGG CATTGAAATC CATGAAGAAC CCAGACTTTC 
ACCGTTGGGA GATGTGGTAA TGGATGACGG CATGGTTGTT ACCGTAGAGC 
CCGGTATTTA TGTGAACGGC CTAGGTGGCG TAAGAATTGA GGATATGATA 
GTAATTAATG GAGACCATCC TGATGTTTTG ACAGCATCCA AAAAGGACAT 
GATAGTATTG TAGGGCCATA AAGTTTATAT TTTTACTATT AAAAGAAAAT 
TTTATCTTGA AATAGTCACG ATTTTAATTT AATATTAACT ATGGGTTTAT 
AATAACAGAT TATTTATGAA GACAATAAAA ACATGCATAA GTTGGAGTGT 


>NC_017304.1:1630671:1631170
GTGGAATCTG TATTGGACAG TATTAATTTC CCTGATGATA TAAAAAAACT 
GAATTTGGAA CAGTTAAAGC AACTCGCAGG CGAGATTAGG TCTTTTCTTA 
TTGAAAAGGT CTCAAAAACA GGCGGGCATC TTGCTTCCAA CTTGGGAGTC 
GTAGAGTTGA CCCTTGCGCT TCACAGGGTG TTTAACACTC CGGAGGATAA 
AATTATATGG GATGTAGGTC ATCAATGCTA TGTTCATAAG ATTATCACCG 
GAAGAAAAGA CAGGTTTGAC ACCATAAGAA AGCTTGGCGG ACTTTCCGGT 
TTTCCAAAAT CGGCGGAAAG TGAGTATGAT GCTTTCAATA CCGGGCACAG 
CAGTACTTCC ATATCTGCAG CCCTGGGTAT TGCAAAAGCA AGGGATTTAA 
GAAAAGAAAA ATATTCGGTT GTTGCCGTTA TCGGAGACGG TGCCCTGACC 
GGAGGAATGG CTTTTGAAGC ATTGAATGAT GCGGGAAGGT CACCGAATAA 


>NC_017304.1:1631643:1632142
ATTGTCAGGA TTGCTGAAAA AGAAGAAAGG GTTGTTGCTC TTACGGCTGC 
AATGCCTCAT GGAACAGGTC TTATCAAATT TTCAAAGAGA TTTCCGGAAA 
GGTTTTTTGA CGTTGGCATA GCCGAGCAAC ATGCGGTAAC TTTTGGTGCC 
GGGCTTGCAA AAAACGGGAT GATTCCGGTC ATAGCTCTTT ATTCGTCTTT 
TCTCCAGAGA GCCTATGACC AGGTAGTGCA TGATGTGGCT CTTCAAAATC 
TGCATGTGGT TTTTGCGATA GACAGGGCCG GAATAGTCGG GGAAGACGGG 
GAGACACATC AGGGAATTTA TGACATATCT TTTTTAAGAC ATATACCAAA 
TATGACCATT CTTGCTCCCT GTGATTATAA TGAGCTTGCC AAAATGCTTG 
AGTATGCCGT ACTGGAGCAT AGCGGTCCGA TAGCGATAAG GTACCCGAGA 
GGAGCAGGAC CTGAAAAGCT TTTTGACACC CCTGACATAA AGTTGGGACA 


>NC_017304.1:1634563:1635062
GTTCCAGCAT ACGTCTGTAT TCAAAATGCC TGTATTTATA CCTGCATTTA 
TAATACCTGA AGCAAATAAT AATTAAACTT GTGGAAGAAA GGAGGTTGCA 
ACAGGTTTTA AATTATCTTA ATTCAGGTAT TTTACAATTT TTAATAAAAA 
GGGGGATAAA GGTAAAAAAT GAGTAGAATG ACCTTGAAAA GCAGCATGAA 
AAAACGTATT TTATCTTTGG TCATTGCTGT AGTGTTTCTA AGCTTGACCG 
GAGTGTTTCC TTCGGGATTG ATTGAGACCA AAGTGTCAGC TGCAAAAATA 
ACGGAGAATT ATCAATTTGA TTCACGAATC CGTTTAAACT CAATAGGTTT 
TATACCGAAC CACAGCAAAA AGGCGACTAT AGCTGCAAAT TGTTCAACCT 
TTTATGTTGT TAAAGAAGAC GGAACAATAG TGTATACCGG AACGGCAACT 
TCAATGTTTG ACAATGATAC AAAAGAAACT GTTTATATTG CTGATTTTTC 


>NC_017304.1:1639705:1640204
AGGCAACCGG ACCTTATCTT ATAAACGCCG ACCCTGACAA AAACCTCTTG 
TTCTCGGTAC ATATGTGGTG GCCGTACATG TGGGGTTACA ATGAACAGAA 
AGTAATCGAT GAAATAAAAG AATCTGTTGA AATGGGCTTG CCCCTTGTGG 
TGGGAGAATT CGGACACCAA TGGGAAGAAC ATGAAATGGG TAAAATCCCT 
TACAAAACCA TAATGGAGCA ATGCTACAAG AATGAAGTAG GTTACCTGGC 
ATGGTCATGG GGACCGGGCA ACCAGCCGCA GACTTTCCTG GATATGACCA 
CCGACGGAAC TTTTGATACA TTGAGAGGAT GGGGATTGGA AGTTTGCGTA 
ACGGATCCTT ACAGCATAAT GAATATTGCG GTTCGTCCGG CTTCAATGCT 
TGAAGAGCCT ACAACGGAGC CTCCGGTAAT AAACATTCCC GCCGGAAGTA 
TTGCGCAGAA CAAGCCTGTA TATGCATCTT CGACGGAACC AGGGCTGGGT 


>NC_017304.1:1641410:1641909
CATTGTGGGG TACATCAGGA CAAGGAAGAT TGAGAGCTAG ATCTGAGAAT 
GGGTTACAAG TTACAGCAAA GGCAATGAGG GTAAGAGAGA ATTGGTTTGA 
TGAAGAACTT AAGACAATAG TTACCAACCA GACTTCTTGG ACAAGCTGGA 
CACCTTATTT TGACTTAAAA ACAGTTAATG TTGGGTATTA TGCAAGAATA 
GAAGGATCTC AGTCAGCTAA GGGTCAAGCA GAGTTCGAAG TTTATCAGTT 
ATAAACTATA CATAATGATT TGGCATAAGA CCTGGACCAA TGGTCTGGGT 
CTTATGCCTG CTTGTGAGGT GCAATATGAT GGTTTTAAAA AAAATACTTA 
CACTTGAAAC AAAATTATTT ATCAGAAAAT ATTATTTAAT AATTCCCATG 
TTTTTATCTT TTTTATACAT GTTTTATGGG TATTGTATTA TGAAAGATAG 
ACTTGATAAT TTCTCATTTA TAAGAACTAG TGGTTTTGTT ATGATGGTTT 


>NC_017304.1:1654281:1654780
GATATCCACC AACGCTGGAG AGCCTTTGAA ACCTTTGGCA AAGATAGCTT 
CCGGCGGAGA AATGTCGAGA GTGATGCTTG CAATAAAGAC AATTCTTGCA 
AAAGTGGACA AGATACCCAC AATGATATTC GACGAGATTG ATATTGGAAT 
AAGCGGTGTT GCGGCTCAAA AAGTGGGAGA GAAGCTCTGT TATATTTCGA 
AAAACCACCA GGTCATATCT GTAACCCACT TGGCACAAAT AGCCTGTATG 
GCGGACAATA ACTATTATAT TGACAAGGTA ACCGAAAACG GCAATACCAG 
GACGGTGGTT AAAAAGCTTG ATGAAAGGGG AAAGAGGGAC GAAATAGCAA 
GGATCCTCGG TGGAGCGAGT ATTACGGACA TAACATTAAA GCATGCTGAA 
GAAATGCTTG ACAAAGCAAA AGAATTTAAG AAATAAGTTT TTCTATAGAT 
AAAAAGCTTG GGAGAATCAC AATCCCGGGC TTTTTTATTT TGTTGCGCGA 


>NC_017304.1:1666890:1667389
TTTGGGCGAT TATTTTCTCA ATATTTCCAA AGCAGATTTC ATGTCTTCGG 
GTATAGGAGC GGTAATTTCA AGGATTTTTT TTGTAAAAGG ATGCAAAAAG 
ACTGCTCTTT GGGAATGAAG TGCTTGCCTT GTGATAATTC CCGAAGTTAT 
GGAAGGAGTG TTGGCTTGGG TAATATGGGG GTTATTTCCC GAAAGAGAGT 
ATGGAGTATC TTCAAAAGGG TACAGAGTGT CACCCAGAAG GGGATGACCG 
ATTGCCTGGC AGTGAACCCT TATCTGATGA GTCCTGCCGG TCTCCAGTCT 
GAATTTTACC AGGGTGGCGC CGTTAAGACG CTCAAGTACC GTGTAGTGTG 
TCACGGCAGG ATCACCGTCA GGAGAAATGT GCCTAAGCAT AATGCTTCCG 
GGCTTTCTGG CAATGGGAAG ATCTATTGTT CCGTTGTCAT TTTCCAATAC 
CTTGTGCACA ATGCCAATGT ATTCTTTGAT GAAAGTTTTG TCGTTCATCT 


>NC_017304.1:1673204:1673703
AATACGACGA AAACGATAAA AATCATGCCT GTCGGAGATT CCTGCACCGA 
AGGTATGGGT GGAGGAGAGA TGGGTTCTTA CCGTACGGAA TTGTACAGAC 
TGTTGACACA AGCCGGGCTC AGTATTGACT TTGTTGGTTC GCAAAGAAGC 
GGGCCAAGCA GTTTGCCCGA CAAAGATCAT GAAGGTCACT CAGGATGGAC 
GATTCCCCAG ATAGCAAGCA ATATCAACAA CTGGCTTAAT ACCCATAACC 
CGGATGTGGT ATTTCTGTGG ATTGGAGGAA ATGACCTGCT TTTGAGCGGA 
AACGTGAATG CAACAGGCCT TAGTAATCTT ATAGACCAGA TTTTCACAGT 
GAAACCCAAT GTAACACTGT TTGTGGCCGA TTATTATCCG TGGCCTGAAG 
CGGTCAAGCA ATACAATGCG GTGATTCCGG GAATAGTTCA ACAGAAGGCC 
AATGCCGGCA AGAAAGTTTA TTTTGTAAAG CTTAGTGAGA TTCAGTTTGA 


>NC_017304.1:1674934:1675433
GTTTTAAAGA TTATGACGAC CATTTGTTGT TTGAGACAAT GAACGAACCG 
AGAGAAGTAG GTTCACCTAT GGAATGGATG GGCGGAACGT ATGAAAACCG 
AGATGTGATA AACAGATTTA ATTTGGCGGT TGTTAATACC ATCAGAGCAA 
GCGGCGGAAA TAACGATAAA AGATTCATAC TGGTTCCGAC CAATGCGGCA 
ACCGGCCTGG ATGTTGCATT AAACGACCTT GTCATTCCGA ACAATGACAG 
CAGAGTCATA GTATCCATAC ATGCTTATTC ACCGTATTTC TTTGCTATGG 
ATGTCAACGG AACTTCATAT TGGGGAAGTG ACTATGACAA GGCTTCTCTT 
ACAAGTGAAC TTGATGCTAT TTACAACAGA TTTGTGAAAA ACGGAAGGGC 
TGTAATTATC GGAGAATTCG GAACCATTGA CAAGAACAAC CTGTCTTCAA 
GGGTGGCTCA TGCCGAGCAC TATGCAAGAG AAGCAGTTTC AAGAGGAATT 


>NC_017304.1:1705778:1706277
ATTTCGCAGC GAATCTTTTA ATAACTCTTT TACATTTTCC TGAAAACCCC 
AATGACTTTT CCTAAAATGG ACAAATTGTC TCTTACTATA ATAGGGTCGT 
AGAATTTGTT TGCCGGCTGC AGCCTGATGA ACCCCTTTTC CTTGTAAAAG 
GTTTTAACCG TGGCCTCATC ATCGATAAGT GCTACGACTA TGTCACCGTT 
GTTTGCCGTC GACTGCTGTT TTACAACAAT ATAGTCATTA TCAAAAATAC 
CTGCTTCTAT CATGCTGTCA CCCTGGACGC GGAGCATGAA AACCGTTGAA 
TTTTGGACAA AATCCAAAGG GAGCGGAAAA GTATCTTCAA TATTTTCAAC 
TGCAAGTATG GGCTGACCCG CAGTTACCTT TCCAATAATG GGGACTTCAA 
CAAGCTCCTT TCCGGAATAT ATGTTCTTAG GTTCATCTGT TTTGGAATTC 
TTTTTATTAT TAATAACTTT AAGGGCTCTC GGCTTTGAAG GGTCTTTTTG 


>NC_017304.1:1707641:1708140
AAAGAAATGA TGCGCGAGAT AAAGCTTGCG CTTTTGGAGG CGGACGTTAA 
CTTTAAAGTT GTCAAGGACT TTATTGGAAA AGTGTCCGAA AGAGCCGTGG 
GGCAGGAAGT TTTGGAAAGC CTTACGCCCG GACAGCAGGT TATAAAAATT 
GTCCATGAAG AGCTTATCAA CCTCATGGGT TCTGCAAACA GCAAGGTAAC 
ATTTTCATCA AAACCACCTA CGATATATAT GATGGTAGGA CTTCAAGGTT 
CCGGTAAGAC CACCACGTCG GGAAAACTGG CAAACCTTTT GAGAAAGCAG 
GGCAAAAAGC CTCTTTTGGT TGCCTGCGAC GTATACAGGC CGGCTGCTAT 
AAAGCAGCTG CAGGTGGTTG GTTCACAACT GGGGATTGAA GTATTTTCGA 
TGGGAGACAA GACCAATCCC GTTGACATAG CCAAAGCGGC TGTTGAATAT 
GCGAAATCAA GACAGTATGA TCTTGTTATA ATAGATACGG CCGGTCGACT 


>NC_017304.1:1707885:1708384
AAGGTTCCGG TAAGACCACC ACGTCGGGAA AACTGGCAAA CCTTTTGAGA 
AAGCAGGGCA AAAAGCCTCT TTTGGTTGCC TGCGACGTAT ACAGGCCGGC 
TGCTATAAAG CAGCTGCAGG TGGTTGGTTC ACAACTGGGG ATTGAAGTAT 
TTTCGATGGG AGACAAGACC AATCCCGTTG ACATAGCCAA AGCGGCTGTT 
GAATATGCGA AATCAAGACA GTATGATCTT GTTATAATAG ATACGGCCGG 
TCGACTCCAT ATTAATGAAG AGCTTATGGA AGAGCTTCAG AACATAAAAG 
AAGCCGTCAG GCCACAGGAG ATTCTGCTTG TGGTAGACTC AATGACCGGT 
CAGGATGCCG TAAATGTTGC AGAAAGCTTT AACGAAAAAT TGGGTGTTGA 
CGGTATCATA CTTACCAAGC TTGACGGCGA TACCCGTGGA GGAGCGGCGC 
TTTCTGTCAA AGCTGTTACA GGAAAGCCCA TCAAGTTTAT AGGTATGGGC 


>NC_017304.1:1723899:1724398
CACCATAGAA TGGGTTGTAC CTAATTCACA GAAGAATGCG ATGGAGCCCA 
TACGTATGAC TCTCCAGCCC GGAGGCAGGT CGCTGGAGGA CCACCCCCAT 
GAAGGAGAGG AATTCGGCTA TGTGGTGAAA GGAAGCATTG AGGTACACAT 
AGGTAATGAG TGTTATCGGG TTAATGAAGG AGAGTCTTTC TATTTTGAAT 
CAACAAGAAA ACATTATATA GTAAATGTGG GAGAAAGCGA CGCTCAAGTC 
ATTTGGGTCA GTACGCCCCC AACTTTTTAG GAGGTTGCCG TGGAGAGGAA 
TGTTGTTATA AGATTGGAAA ATGTTACGAA GAGTTTTGAT GATCAGGTGG 
TTTTGAAAAA CCTGACTTTG GACGTAAGGA AGAACGAATT CCTTACCCTC 
CTTGGCCCAA GTGGTTGTGG TAAAACCACA ACCTTAAGAC TTATAGGAGG 
ATTTGAAAAA CCTGATGAAG GAATTATTCT GCATCATGGT AATGACATCA 


>NC_017304.1:172470:172969
CTATTTTCCC ATGTTTGCCG CACTCGTCAT TTTTGCCCTT TTGGCGGAAG 
AAAGAAACGA AGAGGCCGTA GAATTCATGA TTGACAATTA TTCCGACATA 
AGCGAGGACA ATTACCAGTG CGCCTATGTG CTGATACTTC TGTTTCAGAC 
GATTCTTCTT TGCGATAATT ATGAGTATAT GAATATTCTA TATGCGGACT 
TGCAGAAAGA AAAACTTTTA TATCAGAGAA ATTTCAAGGA TATTTATGAT 
GCGGTCATTA GGTCATGTGA ATTTATTGAA GAAGTGTATC TGAAAATAAA 
TAAGCCGCTC AAGAATGACT GTTTTGATTA TCTCAGGTCT TTTGTAAAGG 
AAACGGTATT CGAAAAATGG GGTATGATCC AGGATGTCCG TAACATCAAA 
AATCATTATG CGCAATCACA GGACAAGGTT AAAGCCGACA TGTTCCGAAG 
ACTGTACAAT GTAATGAGGG CGCTTTCCGA GCCGGAGGGA ATTTACATTG 


>NC_017304.1:1725605:1726104
TTTAAATACG TTTTTACGGG CTCTCCATTT GCCTGTTTTA GATATTATTG 
GAACGCCAAG TGCTATTGTA CTTGGGATGG TTTACAACTT TTTACCCTTT 
ATGGTATTGC CCATTTATAA TTCGCTGGCA AAAATAGACA AGTCTGTTAT 
GGAAGCGGCA TATGATTTGG GTGCCAATGA TTTTCAGAGG TTGTTGAGAG 
TGACCATTCC GCTTAGCATG CCAGGAGTAA TGAGCGGTAT AACCATGGTG 
TTCATGCCGG CGGTGACATC CTTTGTCATT CCGAATTTGT TGGGCAACGG 
AAAAGTCAAC TTGATTGGAA ATATAATTGA GCAGCAGTTT TTGCTGACGT 
ATGACTGGGG ATTTGGAGCG GCTCTTTCTC TTGTGTTGAT GATTATGATT 
TTAATCTCGA TGGCTGTTAT GCAGAGAAGT GACGAAGATA TGGAAGGTGG 
TGCGGGACTA TGGTAAAAAG AGGTATAGAA AAGCTTTATT TGGGATTGAT 


>NC_017304.1:1731565:1732064
CAAATGAAAG TGGCGTTATT TTTGTTTTCT TTTTTAAGTG TAATTGTTTT 
TATGTCTGTA AGTTCTTTGG CTTTGCCTGA TGTACCGAAA AAAAGTTCAA 
ACACTTCGGG GAATATGGCC AATAACGGTC GTGTTTTAAA ATACGACGGC 
TGGGTTTATT ATTCTTTCGA TGAAAGCGGA CTGTATAGAA TGAAAGAGGA 
TGGAAGCCAG AAGAAAAAGA TATGTGACGG AATGTATGAC AACCTGACCG 
CATATGACGG CTATATTTAC GGCTATTGCA GATATACAAA AACAAATAAC 
CCTGAGGAAA CAGGATTGTT CAGGTTGAAG CCTGATGGAA CGGAAAGAGT 
GAAGATTAGC GATAAATCCA TGCTTTTTGT TACGATATAT GATGGATGGA 
TATATTATAC ATCGTTTGAT GATAATTTCA AACCTTATAA AATGAAACTT 
GACGCTACCG ATGACCAAAA ACTGAGTGAT TATTCTGCTA GTTACATAAA 


>NC_017304.1:1743293:1743792
TTTATGTTTT CTTTTACACC CGGTTGTAAA ATACATGGTG AAAAAGAAAA 
GTTTGGGAAG CCAGGTGAAT TGCATCCGGA GAATCGGCAT GTTATGATTT 
AAGGCATTCT GAATGCCTAT ATAGAGATAA TAATTTTAGT TGGGAGGTTT 
TATTTGGTAT GAAGAAAGGT ATAAGCTTTA TTTTGGTTAT TGCTATAATA 
ATGGCAATGA CCTCATCCTT TGCTGTGTCT GCATATCCAG CGACTACTCT 
GTCAGCTGCC GGTGTGGAGA GTGGTAGCAT ATCATTGGAA TTTGACAAAA 
CTACCGCTCA AGTAGGAGAC ATAATCAAAG CTTATGTCAA AATTAGTAAT 
ATTAAGAATT TTGCCGGATA TCAGGTAAAC ATCAAGTATG ATCCAACCGT 
ATTACAGGCA GTAAATCCCG ATACAAAAGT ACCTTTGAAT AAAAATACAA 
TGCCTAAAAG CGGAAATTTG CTGTCAAATC CTGAATATGG TTCTATATAT 


>NC_017304.1:1746724:1747223
AAAAAAGAGA AGACAACAGT CAGCTTTTAT GCGGATGAAG CTTTAATGCC 
AAATAGTGTT TCAGGAACGT ATTTGATAGA CTGGAACAGC AATAAGAAAA 
CAGATTACAA AGTTATCCAG CCCGAACCAA TCAACGGCGG TGCTTTACCG 
GAGAATTATA TTGCGTTGGA GTTGAATAAG AATAAAGCGG CAGTTGGTGA 
AACAATAAAG GCTACGGTAA GAGTGAACAA TATAAAGAAT CTCGCCGGTT 
ACCAGGTAAA CATAGTTTAC GATCCGAATG TATTGCAGCC TATTGATCCT 
GTTACTGGAG CACCGTTTAC TACAAGGTCT ACTTTTGCAA ACTGTGAATT 
GCTCAACAAC GATGAATACG GTCCGACAAA TATTACCGCT CATGATTTGA 
CAAAAGGAGC ATTAAATTTC GCGAGAGGAT ACTCATACCT GAATGAGTAC 
AGGAAAAACG GTGTGCCTGA AACTACCGGA GTTTTGGGGG AAATAACCTT 


>NC_017304.1:1747413:1747912
CGCCTGCACT TTTTCATTTA TTAAAAATCA AAATGATGCA ATTGAATTTA 
TTTTTCAAAT GTGTTATAAA TTTAATCAGT ACATTTGTTT AATTAACTGC 
AAAGGAATTT GATTATACTT GGAGGAAGAT TGTTAATGAT AAAATCAAGT 
TTGATAAAAA CAGGAATTAT TACGGTTTTG GCAATGTTAA TTCTGTGTGG 
CTGCGGTGGC AGGACGGGAA AAGAGCCTGA TGCTGCTGAG CCCACAATAT 
CCGGAGAGAC AAACAAACCT ACTGCATCTG TGGAAGCAAA CAGGGATGCC 
CTTCAAAGTA TTGACCCTGT TTACACCCAG TCGCCGGAAA ATGTTAATGG 
GACCGTGGTT CCAAATGAAT CTCCTGAAAA TAACAATATG GACAATTCAA 
ATCAGACATC AAATACGGCA AATAATGATG GAACCAGCAG TTCGGCCGAA 
GCAAATATTC AAATTGTATT GGACAAGAAT ACTGCCAAAA AAGATGAGAT 


>NC_017304.1:1752292:1752791
TGACTGAACA TTTTTAGAAG AACAGTCGAT TGTAACGTCG GCGTACTTTT 
CATACAAAGG CACCCGCTCT TTGTAAACAT CCTCAAAGCT CTTGTTACTG 
TCTCTTGCAA GCCTTCTGCC GGAAGACAGT CTTTTTTTAA TTTCATCAAA 
TTCCAGTTTA AGGTACACCA CAATGCTGTT TCTTTTAAGA TGTTCCATTG 
CGGCTTCATT GTAAACGACA CTGCCGCCGG TTGATATGAC ATGGTTGTCC 
ACGTTCAGGC TCATTAAAGT TGACTGCTGT ATCTCAAGGA ACTTTTCCAG 
CCCGTCATGA TTTACGATGT CTCTAAGCGG CCTTTTTTCT TTCTCCATTA 
TTATTCTATC AGTATCTATA AAACCCATGT TGAGAGTTTT TGCAAGTGGT 
TGCCCAATTG TAGTTTTACC GGAACTGGGC ATACCGATTA AGACTATGTT 
TCTTTTTTGC ATTTGTGCAA CCTCACGATT TTAATATAAT TACAAGGGTA 


>NC_017304.1:1754244:1754743
AGGTCCGTTG GAGTCAATTC CATCATATCC TGAAGTTATG TAAAGTTCAC 
CGCCATTGAT ATAAAGGCCG CTTGCAGCAT TTAGACCGTC TTCATTTGAG 
TTTATATTTA TTTTGCCACC GTTAATTGTA ATAGTAGTCT TGCTTTCAAT 
ACCCTCATAA CATTTTAATA TATTTATTTC TCCATCGTCA ATTACAAGGT 
CTTTTTCTGA GTGTATCGCA TCGTCATCTG CAGTGAGATT GAGGGTACCG 
CCGGTCATTT CAAAATCTTT TTCGCTTTCA ATGGCATCGG ATTTTGCCGT 
AACGGTGATG TTTCCGCCCT TGATTTCTAT GCCGCTGTTT GCGTGTAATC 
CGTCGGTAAC TGCTGTTACG TAAATATCTC CGTTTTCAAT AATAAGGTCA 
TCGTCACTTG CAATACCGTG CTTGTAATTA CCTGTAACGT AGAGAGTGCC 
TTTTCCCTTC AGCTCCAAAT CGTCATTACT GAAAAGAGCT GCTTTTGCAT 


>NC_017304.1:175984:176483
TTCCTTTTAA ATGAATCGAG GACTTGCTGC TATGGCTCAT TTTTCTTATG 
TAAAACGGTC CCAAATTTGA AAGCCGGAGA ATATAATATA CAAAGCCCAT 
TGGTTGGAGG TGGTAAAGTG AATTATGTTG TGTCGGTACG CAACCTGGGC 
ATGAAATACC ATTCTCTCAA CGGAGAAATC GATGCCCTTC AGAATATCAA 
CTTTTCGGTC TCGGAGGGTG AGTTCATAAG CATAGTGGGA CCAAGCGGCT 
GCGGTAAATC GACACTGTTG TCGCTTATTG CAGGACTCAT GGCCCCAACC 
ACGGGAGAGA TATTGGTGGA CGGCAAACCT GTTTCGGAGA CTTCCGACAA 
GGTGGGATAT ATGCTGCAAA AAGACCATCT TTTTGAATGG AGGACTATTT 
ACCAGAACGT GATTTTGGGG CCGGAAATAA GGAGAACACT GAACCAGGAA 
ACAAAGGAAT ATGCTTTGAA ACTTTTGGCT ACATATGGAC TGTATGAATT 


>NC_017304.1:1767373:1767872
AATAAATTTA CTATGAAATT TAAGCTTTTA TGAAACTTAA TTTAGCTCGA 
AGAGAGGACT GTAATATCTT GTACGAAGCA TGTCTTCTAT TTCGTTGATG 
CTTTTACCAA GAGCATTGAC AATGAATACG CCGTAGTTTG ACCTTTGACC 
TGCGGTCATT TGAGGCATGT TGTTTCTGGA AACATAGGAT ATCTGAAATG 
AATTTCCTTC ATATACAATA GCGTCTATGG GATAGTTGTA GGTTTCCAAA 
TCGACAACCT CGAAACCTCT TTTTGCCAGT TCCCGCTTTA AGTTGTCGAG 
CCCTTTCTGA ACTGCCACTA CCATAAAAAC CACCTCCGCA AGCAAGAAGT 
ATTCTATAAT ATGAGTATTT GCCGGAAGTG GTTCATATAT ACTTTATGAT 
TGAGTTTTCT CTTTATTATT TCTTATTCGC AATAAGGTAA AAAATATAAA 
TTATCATTAC GACAAGATAG ATGGCTGCGC TTATCTCACG ATAAATTCCG 


>NC_017304.1:1781032:1781531
AATTGCCTTC AGATATGTCA TTGAAGCAAC ACCGCTCGTA TAGTGGGTAT 
GAAGTTGAAT CGGCACTTTT ACGTTTTCTT TTAATGCTTT GATAAGGTCA 
TATGCAACAT ATGGAAGCAG AAGTCCTGCC ATATCCTTTA CGCATATGGA 
GTCAGCTCCC ATTTCCACAA GAGTCTTTGC ATCTTTGACA AAAAGTTCAA 
GATTGTGAAC GGGACTTATT GTATAACATA CCGTTCCCTG AGCATGACCG 
CCTTCTTTTT TGCAGGCTTT GATTGCAGTT TCTATATTTC TGGTGTCATT 
CAAGGCGTCG AAAATTCTTA TTATGTTTAT ACCGTTTGCA ACGCTCTTTT 
GTACAAAGTA CTCCACAACG TCATCGGCAT AATGCTTGTA ACCCAAAAGA 
TTCTGGCCTC TTAAAAGCAT TTGAAGGGGA GTTTTCTTGC AGTGGCTTTT 
TATAATTCTA AGCCTTTCCC ACGGGTCTTC ATTCAAAAAT CTCAGGCAGG 


>NC_017304.1:1820701:1821200
GAAAAAGTTG TAGTAAAACT CGACCGTTAA TATGGATTAT TAATATGAGA 
ATCCTGTTAA TGTGAAAAAT CTTGCTAATA TGAAAAATCT TGCTAATATG 
AAAAATCCCC AGGATTGGAC CTGAGGATTT ATTTTTTTAT ATTTTTGATT 
ATTCAGATTA TTCAGAACAG AGTCATTTGT TCGTGTTTTA CTTTGCAAGA 
GGCTGTACAT CACATCAAAC TGCATGTAGA TATCCACCTG CATATGACCG 
GTAAGGCATA TCAACTGGGT GTTTGCCGTC CTGGCCAGTT CAAAGATGTA 
TGACAAAAGA TAGCTTGTTA CTATTTGTAA TTTTTGCATG TAAATTTACA 
AATCCACTTC CATAAGCAAG TATCTTTTCA GCATTGTAAG ATCCGAAGAG 
TTTATTCTGC CGTCTCCGTT CAAATCGGCA GCCTGTTTTC CGTTTTCTGT 
CGGAAAATTG TCAATGATTT TAAGTAAATA TCTTCTTAAC ATGGAAAAAT 


>NC_017304.1:1861950:1862449
AGGAATAAAT TTGTATATCT GGTTAATAAT AGGCTTTAAG CCTTCAGAAC 
CTCTGACTTC AGAAATTGAT GTAACTTTAC GGGTTCCGTC GGCCAGCTTT 
TCCTGGAATA TGACAAATTT AACGGCGGTA CATATATTTC TCAGGGCCAG 
TTCCGCAGGT TCTTTTGATT TTATAAGGTA AGCAGTAAGG AACCTGTAAA 
TTGCTTCCTG GTCTCCTTCC GCATGCAGGG TTGTAAAGAA ATAGTGACCG 
GTTTGCGCAG CGCGCAGGGC AGTCTCAAAC TCTCCCGGAG AACGAAGCTC 
ACCGGGACCT ATCCAGTGAG GAGACTGTCT CATGGCATTT ATCAACAAAT 
TTTCCATTGT TGCCGGACTG CTGTCGTCAT CATCAGGAAC ACACTCATAC 
TGAAGCACGT CATTTATAAC CCTTTCATTG GGGTCATCGT TTTTGTACCT 
TAGCAGCCTG TACTCTGCAG GGTTTTCAAT TGTTATAATA CGACACAGCG 


>NC_017304.1:1871403:1871902
TGCATTTCCG TATTTGTTTA CAAGATAGTT TACAAACTCA TCCATGTAAA 
CATAATCATC TTCTGTGTCC GGTGTAAGTG AGAAAGGTGC TCCCTTTTCA 
AACTTAACTT CCTTCCATCT TGAAGACGGT GCAGTTTCTT CCTGGGAAAC 
CGGTCCGTTT CCGTCTGCGG AAACATAACC TGCTGCCTGA AGAGTGATAA 
GTGTGTAAGG AACATTTTTG CTAAGTGCCT TGTCATGGAA CGTGGTAACT 
ACAGAAGCAG GTGTACTCCA CTCTCCCTTA GGTACTCCGC CGTCCTCCAA 
AAGGTATGTA TCACTGTAAT GCAGCCAGTC ACTTCCTGCA TTTGAGAAGT 
TGTTTTCCCA GTTGTATCCT GTAGTTCTGT TTCCGCCGAA CCTCTTTGCA 
GTAACTGTTG CATCAAGTTC CTGATTGCTT CCGTATATAT ACGGGCTGAT 
TGGCTTTCTT TCAGCAGAAG TATCTATCCT GATGTCAACC ACTTTTGCAG 


>NC_017304.1:1876927:1877426
CAGCCGTAAA TCTGTTCTGG GCTGTTGACA GAGTGTACAG TAGAGCCGTC 
TCAAACCGGG ACAAGACCAT AGAGGAAATC AAAAAACTCA TTGAAGAAGA 
GGCATACCTC ATGGAAAAAG AAGACATTGA ATCCAACAGA AGCATAGGCC 
GGTTCGGCAA TGAGTTGATA AAAGAAAATT GGACAATCCT CACCCATTGT 
AACGCAGGCG CTTTGGCGAC TTGCGACTAC GGCACTGCTT TAGGAGTTAT 
CCGGGCGGCT CATGAGTCAG GAAAAAACAT ACAGGTTTTT GCAGACGAAA 
CAAGGCCTTA TCTTCAGGGT GCAAGGCTTA CCGCCTGGGA ATTGATGCAG 
GACAATATTC CCGTAACGCT TATATGCGAC AATATGGCAG GGCATTTCAT 
GAAAGAAGGA TTAATAGATT GTGTAATAGT CGGAGCTGAC AGAATAGCTT 
TAAACGGAGA TACTGCAAAC AAAATCGGAA CTTATTCCCT TGCTGTTTTG 


>NC_017304.1:1885048:1885547
TATATTACAC TTTTTCATTA TTATTCACCA GCCTTTTCAA TCGCATCGAA 
ATTACATACT TTTGAACACA GCCTGCAACC CACACACAAA GCATCATTTA 
TTTCTATATG GTCCCCCATG TCAACAATGG CAGGACATCC TATTCTCATA 
CACATCTTAC ATTTTCTGCA TTTTTCAATG ACTATCCTGT GCGGGCCTTC 
AAATTTTACA TGTTTTAAAA GGGCACACGG TCTTTGGGAA ATTATGACCG 
AAGGCTCATC AGCTTCAATT TCTTCTTTTA CGGTTTTTTC AAACTCTTTT 
ATATTAAAAG GATCTACAAC CTTGACCCTG TCAATTCCAA CGGCATTGCA 
AAGCTTTACA AGATCCACCT GTTTTGTGGG TTCTCCCTTT ATTGTAAAAC 
CGGTTGTAGG ATTGTGCTGA TGACCTGTCA TACCGGTAAT GGAGTTGTCC 
AGTATTATCA CCGTGGAATT TCCTTTATTG TAAACCACGT CAATAAGTCC 


>NC_017304.1:190965:191464
TTACGGCTTT AATATATATT TCCGGCTTTT TTAACATAAC CTTTATACAC 
ATGTCTTTGA CTTTTTTTGC CAGTTCATCG TAACCGAGCC CGGTTTTTTC 
CATAAGCTCA TCCGTTATTC CCCATATTGT GTCGATGTGG GGATTTCCGT 
CTTGGATGTT TTTATCCCTT TCTCTTATAT ATACCTCTTT GATTACATTG 
TATGGGTAGT CGTCAGGAGC AAGTTCAATG TAGTCGCCGG CCATTTCCAT 
GAAAGCGAAC CCGCGGCCCG TGGCTATGCT GAATGTGTCA TTGTACTTCC 
AATTTACAAA TGACCATCCG ATTATAGACA CAAACAAGGG TACCAGACTT 
ACAAAAGAAT ATAATAATAT TTTTGGAAAT TTATATTTTC CTCTTGCAAG 
AATAAACATG AAAAATACGG TATACAACAA CGGCAGTACA AAGTAAATAG 
GCCTTGTTAG CGCGGCAAAA CATGAAATAA TTATAATACC CACCATTTTT 


>NC_017304.1:1911287:1911786
TTGGTTCGTA AAACCTATAA TAAGAGTAAA AATAAAAACA GATAATACAG 
CAATAATCCC AATTATAATG CTCCCCATTG TCAAGACAGT TTTTTAGCTT 
TTCTAAGTTA GCTCTCCTTT CTTAATTTTG TATAATCTTT ACAACTGTGC 
ACTCTGTTGG AGGATGTCAA GGGCGAGCGT AAGCGAGTTC ATCTTGACCC 
TTGACATCCT TTGGACATAT ATCCTTTTGC TTTCCGGTCT GTTATGACAG 
ACCGGCTGCC TTCCGGTGAG GACGGGGTTT GGGGCGGAGC CCCATAATTC 
TATACAACTG CCAGTAGCTG GTCATATCCT CCAAAGTAAT ACTCTGCCGG 
TGTTTTGTAA TCCAATGACT GGTGCGGTCT CCTATGGTTA TAGTGCTCCA 
CATATTCCTT TGTGATTTGT CTAAGTTGTT GTACCGTTTC GCACTCTTCA 
AGATAAAGTT TCTCCCACTT GTAGGAACGG AAAAATCGTT CTATCCTTTG 


>NC_017304.1:1912919:1913418
GCAAGCCTGA AATCATGAAC AGTGATCAAG GCTCACAGTT TACCAGTGAT 
GATTACATAA ATCTATTAAA AAATAACGGT ATCAAAATAT CTATGGATGG 
AAAAGGAAGA GCATTAGACA ACCAAAGGAT AGAACGATTT TTCCGTTCCT 
ACAAGTGGGA GAAACTTTAT CTTGAAGAGT GCGAAACGGT ACAACAACTT 
AGACAAATCA CAAAGGAATA TGTGGAGCAC TATAACCATA GGAGACCGCA 
CCAGTCATTG GATTACAAAA CACCGGCAGA GTATTACTTT GGAGGATATG 
ACCAGCTACT GGCAGTTGTA TAGAATTATG GGGGCTCCGC CCCAAACCCC 
GTCCTCACCG GAAGGCAGCC GGTCTGTCAT AACAGACCGG AAAGCAAAAG 
GATATATGTC CAAAGGATGT CAAGGGTCAA GATGAACTCG CTTACGCTCG 
CCCTTGACAT CCTCCAACAG AGTGCACAGT TGTAAAGATT ATACAAAATT 


>NC_017304.1:192374:192873
TCATTTATTC TTGTTCTTTC ATTGCTGCTG GCTTTTATTA TTCCGGCTGA 
AGGGGGGTTG GCAGCAGAAG GCAATTTACT TTTCAACCCG GGCTTTGAAC 
TGGGAAGCAC CGAAGGATGG TATCCTTACG GAGAGTGTAC CATTGAGGCG 
GTCGGTACGG AAGCGCACAG CGGAAATTAT AGCGTTTTTG TTACGGACAG 
GACTCAGGAT TGGAACGGTG TGGCCCAGGA CATGCTTGAC AAGCTGACCG 
TAGGCATGAC CTATCAGGTT TCGGCATGGG TCAAAGTTGC AGGGACAGGA 
AGTCATCAAG TCAAAATATC CATGAAGAAG GTCGAAACCG GCAAGGAGCC 
GGTGTATGAC AACATTGCGT CAATTACCGT TGAGGGATCC GAATGGTACA 
GACTGTCGGG TCCGTACAGT TATACCGGCA CGAATGTTAC AAACCTTGAA 
CTTTACATAG AGGGACCCCA GCCGGGTGTC AGCTACTATG TGGATGATGT 


>NC_017304.1:1942573:1943072
AGACAACTTA CATTGCTTAT TCATGGGGTC ACTGCTGGGA CGACGTTCAC 
TACGGAGCAG CACTTCTTTT GGCAAAGATT ACAAACAAAT CCTTATACAA 
AGAAGCGATA GAAAGACACC TGGACTATTG GACAGTTGGA TTTAATGGTC 
AGAGAGTCAG ATATACACCA AAGGGTCTTG CTCACCTCAC TGACTGGGGT 
GTATTAAGAC ATGCCACTAC TACTGCATTC CTTGCATGTG TTTATTCCGA 
CTGGTCAGAA TGTCCAAGGG AAAAAGCCAA TATTTACATA GATTTTGCCA 
AGAAACAGGC TGACTATGCC TTAGGCAGCA GCGGCAGAAG TTATGTAGTC 
GGATTTGGTG TAAATCCTCC GCAGCATCCG CACCACAGAA CTGCCCACAG 
CTCATGGTGT GACAGTCAAA AAGTTCCTGA ATACCACAGA CACGTTCTTT 
ACGGAGCACT CGTAGGCGGA CCTGATGCCA GCGATGCTTA TGTTGATGAT 


>NC_017304.1:1961628:1962127
CATTATCGAC AAAAATCCTT ATCACACTCT TCTTACAGAA CTCCATGAAG 
TCGCGGGAAA CAGGATAACC GAAGATGCCG TCATAGTACC GTTAAAAGAT 
ATCTTTGCAT ATACGGATGT AAAAATCGTT AAAGACGAAA TAAAAAATAT 
TGATTTGGAG AATAACAAAC TTATATCCGA CACCAATGAG TACCAATATG 
ACTACCTTAT TTTCGCGGTG GGAAGCGAAC CTAATTACTA TGGTATTCCG 
GGAATGGAAG AATACGCTTT TCCTTTGTGG TCTTTCAAAG ATGCCGTTGC 
AATTAGAGAG CATATAAAAG ACTGCTTTGA TAAAGCTTCC CGGACAACAG 
ATCCGGAAAC AAGGAAGACC CTTCTTACCT TTGTTGTGGG AGGCGGAGGC 
TTTACCGGTG TTGAAACCAT CGGCGAAATC GCTCACTGGG TCAAATCTTT 
GTGCAGGGAA TACAATATAA AAAGAGAAGA AGTTGACTTA AAGCTTATCG 


>NC_017304.1:1964443:1964942
ATATCGACCA ACTTGAAAAT GCCCGACAGT ATTTTTGTGT GACTTGCCTT 
AGTTTTTCAT TTGATTTATA TCAAAACCGT TTACCAAAAC AAAGGTTGCC 
GCAGCCAAAA CATTATTCGG GTCAACGCTC TCAAGATCAG TCTTAACCTT 
AAATTCCTGC GGCTCAATTA CCGTTCCGTT TTTTGTATAT ATTCTTCTTT 
GCAGGCAACA CAACATGTTA TCCTTGGCTA CAAGGTCTCC TATGCTTGAT 
GTGGTCATAC TGGCCTTGAG ATTAAAACCG TAAGTGACAA TATAATGTTT 
AATGTCTTTA AAAAACTTGT TAAGCTCATT ATCATCAGCA TTTACTATGG 
CTATACCTTT TTCTTTCAGC AAGGAAAAAG CCCGTTTCAT CAAATCCATA 
TAATTTTGTT CAATTTCTCC ATTTATTTCA TCGGCTTTAT CAGTAAAAAC 
AATAATATCA AATCTCAAAT AGTCATAAAT TTCCTTAGAA ACATCTGTTA 


>NC_017304.1:1974886:1975385
CTTTCCGAAA TCCTTACAGG CGAAGCTCCA AAGCTCCATA CATATTGTGT 
TGTCAGAAAA GACAAGGGTG TAAGCGTGGA AAGAAGAAAG GACTATAAGT 
ATCAAAGCCT TGCATACAAT TTCGCAAACA AAAAAATAGA ACCATTCCTT 
GTCACCGTTG AACCCGACTC AAATTCCGAA GTGAACTACA ATTCCCACCC 
GGGTCAGGAA TTCAACTACG TTATCGAAGG TGTTTTAAAG GTAATTATCA 
ATGGTCATGA AATCATACTT AATGAAGGTG ACTCCCTGTT CTTCGACTCG 
GGCGCAAAAC ACGGCATGAA GGCTATGAAT GGCAAGCCTG CGAAATTTCT 
GGCTATAATT TTATAATGGA GGTTTTATAT AATGTTAGAG AAATATTTGT 
CAAAAGTAAA TTTTAATTCA TATGACGATT TTGTTCAAAA TTTTAAATTG 
AACATTCCTG AAAATTTCAA TTTTGCTTAT GATGTTGCCG ACGAAATTGC 


>NC_017304.1:1991103:1991602
GGCATTGAAT CCTTAAATCC TTCTCCCATC GCTCCTATAA ACAAATACGG 
CTTGTACTCG TTCTGAGAGC CTTCGAGCCA TGCATAGCCA ATTTTCCGAA 
GCCATACCAC GGATTTTACC TCTTTATCTT TCTTTAAACT TTCAATCTGT 
TCTTTTTTCA CGTCATATAC TACGCCGTAC CAGTCTCCCT CCCGTGCAAC 
AACCATATCC ACCAAAAAGT CCTGAAGACT TGAAATAAAG CATGTGACCG 
CCGTAATCAT TGATGCGGAT AAAATAATTC CAACGATGGT GACGAGGGTT 
CTTGCCTTGT TCTTTTCAAG AATTTTTAGT GTTAATTTGT AAAAAACGTT 
CATTGCCGAA TCACCTCGTC ACGAATGATC CTCCCGTCCT CAATGGCAAT 
TACTCGGTTT GCCTGCAACG CAATATTTTC GTCATGGGTA ATAACAATCA 
AGGTTTGATT GTATTTTTTA TTGGAGAGTT TCAAAAGTTC CACAATTTCC 


>NC_017304.1:1995378:1995877
ATCTGTCGCA ATCGGCATTC TAACCACATT TATACCTTTA TCCGCAACCA 
ATTCAATATC TGCTATAATA TCGCTATGGT ATGAATCCAA AAGCATTCTC 
TCTCTACAAT TGAATCCAAA CCAGTTGGCT CCTGTTATCC AAACTTTATT 
GCCGTACTTG TCAACAATAT TCGTACCTTC CACATGCAGC CAGTCGTCAT 
CCGGTTCTGC CAAATCAGCA TATGACCCTT CTGCCGATGT TTGCACACCG 
GGAACCACTA ATAAGGTTGC AATCATTATT AATGCAATCA ATAAAACAAG 
AAATTTTTTC ATTGCATTTT TCCTCCTAAA CAAACTAATT AAATTAAGGT 
TAAAATATAC AGGCAAATAC TTTTCTCTAA AAATTTTAAA TCCGTCACCC 
CCATAAAATA TTAAATTTCA CAAGTATATG TAAAAAGTAT TATCTGGGTA 
ATACTTGTTT GTAAACTGAT TTCCAATCTT ATCATATCAT ATTATTTTTT 


>NC_017304.1:200258:200757
GTGTTAATAT ATTGTGCAGC TGTAGACGAT AAATTAAATG AACATGGATA 
TATAATTCCG GGATTGGGAG ATGCAGGAGA CAGACTTTTC GGCACCAAAT 
AGGACTTTGG ATGTTAATCG GGGGGAAAAG TTTATGAGGC CGTCCTGGGA 
TGAATATTTT ATGGAAATAG TTGAACTTAT CAAAACCAGG TCTACGTGTC 
TTAGACGTCA GGTGGGTGCT TTGATTGTCA AGGACAAAAG GATTCTTGCA 
ACCGGCTACA ACGGTGCGCC GATGGGGTGC AAACACTGCA GCGAGATCGG 
CTGTCTCAGG GAGAAACTCA ATGTGCCTTC CGGACAGAGG CATGAGCTTT 
GCAGGGCAAT TCACGCGGAG CAAAATGCCA TTGTCCAGGC TGCATACTCC 
GGCACAAGCG TAAACGGCGG CACGCTGTAT GTGACAACCC AGCCCTGTAT 
ATTGTGCGCC AAAATGGCTA TAAATGCGGG GATAAAAAAG ATTGTGTTCA 


>NC_017304.1:200474:200973
TGCTTTGATT GTCAAGGACA AAAGGATTCT TGCAACCGGC TACAACGGTG 
CGCCGATGGG GTGCAAACAC TGCAGCGAGA TCGGCTGTCT CAGGGAGAAA 
CTCAATGTGC CTTCCGGACA GAGGCATGAG CTTTGCAGGG CAATTCACGC 
GGAGCAAAAT GCCATTGTCC AGGCTGCATA CTCCGGCACA AGCGTAAACG 
GCGGCACGCT GTATGTGACA ACCCAGCCCT GTATATTGTG CGCCAAAATG 
GCTATAAATG CGGGGATAAA AAAGATTGTG TTCAAAGGCG ACTACCCGGA 
TGAACTGTCC ATGGAAATGC TCAAAGAAGC CGGCATCAGA GTTGTAAAGT 
TTGTGCCCGA CTCTAAAATC CAGTGCTGAG TTTGAAAATC GGACATAACA 
AAAGACAAAT TCTATACACA AAAGATTAAA GGTATTAACA AAAAAAAGAA 
GGTGTTGATT GTGCTTTATG AATATATAAT ATTCTTTGCA CTGGCATTTA 


>NC_017304.1:2025269:2025768
TTCGTCGATA AAAATCTCGA GGTATTGACT CATGTCCATT ATTCATGCAC 
CCCCACTATT TTCATAATCT CATTCGCTAT TTCTTTCAGC GGTACAACAA 
CATCCACTAC TCCGGTGCTA ATTGCGACCC TTGGCATACC AAATACAACG 
CATGAGCTTT CATCCTGTGC AATTATATAT GCATTGTTTA CACTCTTGAG 
CTTTTTGATG CCTTCACTTC CGTCCCGTCC CATCCCTGTC ATTATGACCG 
CAACAACATT TTTAAATCCT GTATTGGACA CCGATTCCAT CATTACATCA 
ACAGACGGTC TGTGACCTCC CAACGGGGGA TCTTTGGAAA GCTTTATTTT 
AAATGTATCA TTGCCATTCT TCTCAAGAAG CATATGGAAG TCTCCGGGAG 
CAATGTATAC ATGGGAATTT TCAATAATCT CATCATCTTC AGCTTCTTTT 
ACCTTTACAT TGCACATGGA ATCAAGTCTT TCAGCCAAAG ATTTTGTGAA 


>NC_017304.1:2055807:2056306
TTCACAAAAT AATTTATCAC GTATTGTTCA CTGAATCAAG GTTTTCCGGA 
TACAATCATT GGCAATGTCC CAGCTGCAAC ATTTCTGATT GTCGCTATTT 
TATTTGAAGC TCTACCGGAC AATGGTCCGA GCCCATCACA TCATCATGTA 
TGGAGGCACT TACAAGACGG TCTTTTAGTT CCTCCGACAC ACAAAAATAA 
TCAATTCTCC ACCCTGCATT CCTGGCACGG GCATTAAACA TGTATGACCA 
CCATGTATAC GCACCCGTTT TATCAGGATA GAAAAATCTG AAAGTATCAA 
TAAAACCAGC ATTAAGAAGC TCCGTAAATT TTGCGCGCTC TTCATCGGTA 
AAACCGGCGC TTCTTCTGTT GGATTCCGGA TTCTTAAGGT CAATCTCCTT 
ATGGGCCACA TTCATGTCTC CACAGACAAT CACCGGCTTT TTGGCCTTAA 
GCCCGACAAG ATAATTTCTG AAGTCATCCT CCCATTTCAT TCTGTAATCA 


>NC_017304.1:2072931:2073430
TTTTATTGAA TCTGTAAATA TTTTCGGAAA AAGCAAAACT TCCACAGCAT 
TGCTGGAAGT TGACGAGGCT GCCTTCAATG TGGTAACCGA CTACGTTCAG 
CCGGATGTTT TGGTGGTAAC AAACTTTTTC AGGGACCAGT TGGACCGATA 
TGGTGAGCTC TACACCACTG TAAGCAATGT CAGATCAGGC ATCGAAAAGT 
CACCGAATGT CAAGCTGGTT TTAAATGCAG ACGACTCTCT TTGTGCATCA 
TTAGGTCACA ATATGGACAG AGAGGCCATA TACTACGGTT TTTCTGAGGA 
AGCGTACAAC AACAGCAGCA CAGTTGTAAA CAGTGATGCA AGCATTTGCC 
TTTACTGCAA AAGCAAATAT GAGTACTCCT ACAATGTATA TGGCCATCTT 
GGGGGATTTT CCTGTCCAAA CTGCGGATAT ATGCGACCTG ATTCCAAGGT 
AACATGCGTA AAAATTAACG AGCTTAACAC TTCGTATTCC GATATCATAT 


>NC_017304.1:2085910:2086409
GTCACCGTCA CCCACTTGAT AACAAAACGC AACTACATTG CCGTCTTTAT 
CTCTGAAAGT ACATCTCATG AAATAATCAT TAAAATAACG CAAAATCGTC 
TCGATATGCT GATCCTGTCC TGTCTGCTTA TACTGTTCCC TGAATTCATA 
ATATCCCCAT CCCAGTGTGG AACCGGAATA TGCTTCAGGC ATACCGAATT 
TCACATGGTC ACCGGCATCA TGAAAACCGC CGGAAACATC AACTTTACCG 
TCTCCGTCAG GATCAAGTAC ACTTATGTTC TCTCTGATAA ATGCATCGGA 
CATATTGGTG TTTACAGAAT CGAGCGGAAG TTCCGCATCA TAAACATGGC 
AGTCGCCTCT CCAGTTGTAC TGTCCGTTCT CGTCAACCCC GGTACCGCAC 
ATATTTGCAT CGTAAAAGTA TATGGAATAC TGCAACGCCT TTGCATAGTT 
GTATTCCACA TTAGCGGCAC TAATATTGAC AGTACCGACA GGGAAAACCA 


>NC_017304.1:2091517:2092016
AATCCATCCC TCTCTTTGAA ACCAACTCCG AAAGCCGCTC GAAAATCTCC 
ATGGAACCGC CGGATACGCA GCCGGTGCCT GCACAAACAA GAACTCTTCT 
CTTTTCCGCC TTAAGGTATC TTGAGTACAT CTCCCGGGCC TTTCGCAACT 
CTTCTCTGTT TTTAAGCATC GGCATCTCCC TCCCTCAACT GTTTTATAAG 
CTCTGAGGCT TTGTCGGGGG TCATTTCGGC ATACACCTTG TCATTTACCG 
TTATTACGGG AGCAAGGCCG CATGCCCCAA GACAAGATAC CGTTTCAACC 
GTAAACATCA AATCATCAGT TGTCGGCTTG GTACCGGAAA GGCCCAATTC 
TTTTCTGAGC CGTTCGATAA TCGGAATTGA TTTTCTTACA TGGCACGCCG 
TTCCGTCGCA GACTTTTATT ATATACTTTC CTTTCGGCTC CAAAGAAAAG 
TTTTCATAAA AGGTTGCAAC ACTGAATATC CTTGCTTCAC TTACTTTAAG 


>NC_017304.1:2105728:2106227
TGAAACTGGC CCATGCTTAT GTTCCGTTCC AACATATGAG CTGCATTTTT 
CCGCCTGTGA AGGGTCTTAA TGCGGGAACA ATATTTCCCG AACTGTACAG 
TCCCTACGGA AAAGACCCTG AATACACCGT GGACGCCTAA GGAGGTGAAA 
ATATGAATCC CAATCAAGCC CAGCTGCTAA AGGAAGTAAT GGCTGCCGAT 
TTTACACTTA TCGATTTAAA TCTGTATTTA AATACGCACC CATATGACCA 
GAATGCCATA ATGCTTTTTT ACAACTGTGC CCAAAGAGCA AAAATACTCA 
GAAACGAATA CGAGAGATTG TATGGCCCGC TAACCGCCCA AAGTACCCCT 
TACAAATGCC CGTGGCAGTG GATAAACAGC CCATGGCCGT GGGAATAGCC 
TTGTCGTGTT AAACAGAATT TATTTGTATA TTTCTATGAT TGTTCCGAGG 
AGGTAAAAAA ATGTGGGTTT ATGAAAAGAA ACTTGAATAT CCGGTAAAAA 


>NC_017304.1:2106243:2106742
CAAAATTGGC AAAGTATATT ATTTCCCAGT ACGGCGGTCC TGACGGAGAA 
CTTGCCGCTT CTTTGAGATA TTTAAGCCAG AGATTCAGTA TGCCTACAAA 
TGAGGCAAAA GGTATTTTAA ATGATATAGG AACCGAAGAA TTGGCACATC 
TTGAAATGAT TGGAACCATA GTGTACCAGC TTACAAGAGG TGTCCCGGCG 
GATGTGCTGG AACGCGTTGG ACTTGGTGCT TACTACACAG ACCATGACCA 
TGCCGTCTAC CCCATGAGTG CTTCCGGCAC CCCTTTTACC GCAGCATATA 
TACAGTCAAA AGGTGATCCC ATCGCCGACT TGCATGAAGA CATGGCCGCA 
GAACAAAAAG CCCGTGCCAC TTATGAAAAC CTTATAAATC TGACCGACGA 
CCCTGATGTA ATTGACCCGT TAAGATTTTT GAGAGAAAGA GAAGTCGTAC 
ATTTCCAGCG TTTTGGCGAA GCTCTGAGAA TAGTACAAGA TAAACTTGCC 


>NC_017304.1:210808:211307
CCGGGGAAAA TGAAAAAGTG GATGTTATCG CCTTAGGCAG TGATAACAAT 
CCTTTGATTG TGTTGTTTAA GACAGCACAA AACGAAAGTG TGGCGGCAAG 
AGCCGTGTTT TATCTTGACT GGCTTGTAAA CAACAAAAAT TTGTTTAACA 
AGCTCGTCCA AAAAACTTTC CCAGGTATGA ATGTTGACGG CATAGACTGG 
CAAAAGGCAG GTGTCTGCTG TGTGGGAAGT GACTTTTCCA AGTATGACCG 
CTACATGCTG TCGCATGTCG GGCGCAATAT TGAATTGATT CGATGTAAGA 
AATATGACAG GGATCTTATG GTTATTGAAA CAGTTTACAA ACCAACAGGC 
ATAAGTTTTG GAAAGCCTGT GTCTTTATCT TTGACAGCCA CTTCAAATGC 
TGAACAAAAC AACAAAACAA AAAAATATAT AAAGGTAAGT CAGACTCCAA 
GAATTGGTTA TTGCCAGATA GAAGACGGAA AACATTATGT GGTGTTCCCC 


>NC_017304.1:2109190:2109689
GTCGTGAATT TTGTGGTGTA CCATTCCGGC TATGGAAGGA TCCTCTTTTT 
CAGTTACCTG CATTTTCTTA AAGAACTCAA TTTCCCATCT TGCTTCATCA 
AGAATGTCCG GATAACCGTT ATTCTGCTCC GGTATGTTCA TTCCGCCGTC 
CCTGTATGGT CCCCAGTTGT CAAGACCTCT AATTTTTGCC CTCTCATACA 
TGTTCATTAA TGTCCAGACG GCTATACCGC CGTTTACAAC ATATTTACCG 
TGGTCACCGG CATCATACCA TCCACCGGTT ACATCCTTTG TATAATTCTT 
CTGAGGTATT CCTGCATACT CATCATCCTG AGGCCATGTA GGAACATTTG 
TATCTCCCTT GTTCGGCTCA ATTCCGATAT GTCCTGCAGG TCTGGTCCAC 
TGTTCTCCTC CTGCATACGG CATTTCAATA GGAATACCGC TTCTCTTGTG 
ATAGAAGAAT GCCAATGCAT CATATTTCAT CTGAGTATAG ATGTCTTTGC 


>NC_017304.1:2123790:2124289
TTTGCAGCAC TGAACGGCAA AGTCAAAAAG CTCAAGGCTG TTCTTTCCTT 
TCAGCTCCGG ATTTACAAAA TCATTAACAT TTGCTTTGGG ATATATTCCT 
TGAGACCATT GATACAGCAA TTCTGTTGAA ATAGGTATTC TCAAAAAATT 
TATTCCTCTG TCCGCCATAC CCTTGAGGGC TTCTCTCATA TTGCAGCTCC 
ATACTCCGTC AAACACATTG GTACCGGTAT TGAATCCAAA CCAGTTGCAG 
CCGGTCAGCC AGACCTGATT ACCGTACATG TCCACTATTT TGTTACCTTC 
AACATGCAGC CAGTCGTCAT TGTTCGGATC GGCCGCAACA GTCGGTGACT 
TAAAGGACAC TGTAGGTAAC AAAGCTACAG CCAATACAAT CAATCCCAAC 
AACAAGGCCT TAACCTTTCT CAATTCTATT ACCTCCTTTA GAAAATTTTG 
TTAACATATT TTAATAGTTA AATTTGTTGA CATAAATAAG TTTCACTGGA 


>NC_017304.1:213448:213947
ACCTGCTTTT TACAATGATG CCGGGGAAAC AAAATACGCC GTTACCGTGG 
GAAAACCTTC GGACATGAAC GGAAGTATTC TCTCGGGAAG TCATCCCTAC 
ACTTATACTT CAATAAGGTT CCAATTGTCC CGCGATTCTT CAAACAATAT 
TTACGTAAAG ATATACAAGA TAAACAAGGG AAGCCTTAAC ATGCCCAGGA 
TGTTCTATGA AATTCAGTCC AGTGATGACC CGACAATACC GGGGGACTGG 
ACGGTCAGGA AAACACTGGA CGACAGCTTT TTCCCGCAAG GAGCCGACAA 
CGCTCTGACT GTTATATCAG GTGTGGGTTT GAACAATATA ATTTATTACA 
AAATAGTGGT AAAATCGGAT GCGCCCACTG ACAGGCTTGA GTCCGACAAA 
CTTCCTTATT CCCTTGGAGA GGACACAAGC AAATGGGCCA TTCCCAGCGG 
AATAACAATA GTTGACAGGG AGCTGGTGAC CAGAAAAGTT ACTGATGCCA 


>NC_017304.1:2142967:2143466
TGCGACCTGC TCCTACCAAG CCTGCGAAAC CTAAGATTTC TCCTTTTTTC 
AATGTAAAGC TTACATTTTC AAATCCATTT CCGCTTAAAT TTTCAACCTT 
TAAAATATAG TTGTCTTCCT CAATTTTTGA AGATTTAGGC GGGTAAAGCT 
CGCCAAGGTC ACGCCCTACC ATCGCTCTTA TTACATCTTC ATGTGTAATT 
TCCGAAATAT TCATACAGCA AACATACGAA CCATCTTTTA GAACTGTAAC 
CCGGTCACAT ATTTCGAACA CTTCTTTCAT ACGGTGAGAT ATAAACAGTA 
TGGATATACC TTTCTTCTTG AGGTCTCTGA CCACTTGGAA CAGTCTTGCT 
GTCTCTTTGT CAGTCAGGGA ACTGGTAGGC TCATCTAAAA TTAGGAGCTT 
ACAATTAAGT GAAATAGATT TTGCTATTTC CACAAGTTGC TGTTCACTGA 
CCGTTAAATT ACTAACAAGA GTTTTGCTGC TGAAATTGGC ATCTAAAGTT 


>NC_017304.1:2153192:2153691
ATAGCATAGA AGTGAATTTT AAATGCGGGA CTATAATCTC CAATCAGCAC 
ATCAACCGGT TTCCATGTCC TTGTCCTAAC ACTCTCCGGC GGCACATAAC 
ACATAAACAT TTGCCAGCTT TCAAGAGTTG TCGTAACATT GTCTGTAATA 
ATAACCATAT TTTCAAGCAA CAGTTCCGAC ACAAAAAAGA CCAGAAGGGA 
TATTAAAGTT GCTGTTGCCA ATGCATACTT TTTGGTATAT CTCATTAAAA 
CCGGTAATAA CAAAACCGCA ATTATGACTG CCAAACTAAT CGGTGTATAC 
GGTATTATGT ACTTTGGGTA GTTTTCAGCC AAAACCACCC CATTCCGTAC 
CATATCGTCA ATAACTTTTA AACCCATAAA TATGGGATAA AACGACGCTA 
CAAGCACTCC CACCAAGGAA AATATACAAA ACTTTTTAAA TTGACTCATT 
TATATTCCTC CTTATAAACC AAATCCGTGT ATATCACCCT ATACGATATA 


>NC_017304.1:2155605:2156104
AAAAGTAAGA GCAAAAATAA AAGCAGCGGA CAAATTAAAT ATCTTGTCCC 
ACTGCTTTTT TACCTGTAAC ATACAAATCC TTTAAGTACC CGCTACTCCC 
ACTCAATGGT TGCCGGCGGC TTGGTTGTTA TATCGTATAC TATCCTGTTA 
ATGTGCTTTA CTTCATTTAC AATTCTGTTC GATACCTTTT CAAGTACATC 
ATACGGAATC TTTGCCCAGT CGGCAGTCAT AAAGTCGATG GTAGTGACCG 
CTCTTAGGGC AAGGGTATAG TCATAAGTCC TTTCATCCCC CATGACTCCG 
ACGCTTCTCA TACCCGTGAG CACTGCAAAG TACTGGTTGA TTTCCCTGTC 
CAGTCCTGCA TTTTTTATTT CCTCTCTGAA AATATAATCA GCATCCCTCA 
GTATATCCAA TTTTTCCTTT GTAACCTCGC CGATAACCCT GACAGCCAGT 
CCAGGTCCCG GGAACGGCTG CCTCATAACA ATGTCTTCGG GTATTCCAAG 


>NC_017304.1:2181277:2181776
CTTGGAAAGA ATCCGGTAAG ATTCCTCAAG GAAGTAAGCC AGAAAAAGCT 
TGAAGCCAAG CTTAAAGACC CTGATTATAT GCAAAGATAC AAAAAAGTAG 
TCAATGATTT TGAAACTTAC ATGAATGAAA CCGATACATG GTTTTCCAGG 
AACTTCCCCG ACAAAAAAGA CCATATGGTA GCTTACTTCT CTGCGGAATA 
TGGATTGAAT GAAGTACTCC CCATATATTC AGGCGGGCTT GGCGTATTAT 
CCGGTGACCA CTGCAAATCG GCAAGTGACC TCGGAATACC CTTTACAGCA 
ATCGGCTTGT TCTATAAAGA AGGATATTTC AGCCAGCGCA TAAACTCTGA 
AGGATGGCAG GAAACGATAT TCACTCCGTT AAACCCTTCA AACCTTCCAA 
TACAACCGGC CTTAAATGAC AAAGGTGAAG AGGTAATCAT AAGTGTGGAA 
CTACCCGGAA GAGTTGTATA CGCAAAAGTC TGGGTGGTAA AGGTGGGCCG 


>NC_017304.1:218837:219336
AGCAACTATG TAATAAGCGG AGATACGGTT ATAGGTTATA AATATGTTGT 
TTCAAATTTG ACTCCCAATT CCACTTATTA TTTTAAAATA GTGGCCAAAA 
AACAGTTTAT TGAATATGTT GACGACATAC TTCAGAACGT GGAATATGTG 
TCCGACCCTG CTGTAAAAGT GATTATCACT CCGGCAGGAG AGCCGATAAA 
CCAGCCCAAT GTGCCGGCAA AGCCGCCGCT TAAAGTAAAA AAGGATTTAA 
ACGGTCAGTA CATGGTTACC GAAAGCACAG TGACCATACA GCTTAAAAAC 
CTGTGGTATG AGATATTTAA TTTTGAGGAA AACAAATGGG AATACATACG 
GACTGAGAAA CTTCATTATG ATGATGTGCC GCCCTTTGAC CCGTTGACAT 
CCGTTGTTGA TGATGTTTAT TACAGAAAAG TGACCTATGA TTCCGGTGTA 
AGAATAAATG TCGGATGCGT TGAATATAGT GAAGGCATGT CATATGAAGA 


>NC_017304.1:2193333:2193832
GAAGATCCTT ATGAATTGGA ACTTTTAAAA ACTACCCCTT CATCTGCTCT 
GGGTTCTGTA AGATACAAAC TCAAAGACGC AGACGAGGAT GAAACGGATT 
ACAAGAGACT TTTGGAAGTA TTCAAGAAAT ACAATATCAG ATACTTCTTC 
TACAATGGCG GAAACGACTC AATGGACACC TGCAACAAGG TCAGCAAATA 
CATGCAGAAG GTTGGCTATG AGTGCAGAGT AATGGGTGTG CCGAAGACAA 
TAGACAACGA CCTTTGGGGA ACAGACCACT GCCCCGGTTA CGGAAGTGCC 
GCAAAATATA TAGCAACATC CATTATGGAA GTTTATCATG ATGCAAGAGT 
TTACGATACA GGAATGATAA CAATTCTCGA AATCATGGGA AGAAACGCAG 
GCTGGCTTAC CGCTGCCGCA GCTTTGGCTT CATACAAGGG CAATGGTCCT 
GATTTGATAT ACCTTCCCGA GCTTTCCTTT GACATAGACA AATTTGTTGA 


>NC_017304.1:2198266:2198765
TTTGATTGTA TAAATTTACA TTGTATATAT GCTGTATATA TACGCCGCGC 
CAATAAAACA ATTTTGCAAA AAGGTCAGGC TTCTGTACGC CTGACCCTAT 
TATATCACTT TTTATCATTT AATTTCACAT TCTCAACAGG AAATAGTTTC 
CCGTTTTCTT AAGTTTTCCT GTTTATTTTA AACTCATTTA ACAGGGTAGT 
TTTCCCTCTT CTCATAATGA GTGTGCAAAA GCTCGTGAGC TTTATGACTG 
CCCGGTTCAC CAAAGAATTC TTCATACAGC ATCTTTATCT TTGGATTTTC 
ATGAGATTTT CTTATAGGCA AGGACTCATC CTCTTCGTAA ATAGCTTTCG 
CCCTCTCGCA TCTTATATCT TTCCAGTTTC TCACAGATGA CGGCTGTATG 
GGCTGTCCTC CACCGTTTAT ACAACCACCG GGACAGGCCA TTATTTCAAT 
GAAATGATAA TCCGCCTCTC CGGCTTTTAT TTTGTCAAGA AGCTTTCTTG 


>NC_017304.1:2212466:2212965
TAAAACAACT TTAACGGAAA AGCTCCTTCT GTATGGAGGT GCCATAAGAC 
TGGCCGGGTC GGTCAAAGCG AGAAAAGCAA ACAAATATGC TACATCCGAC 
TGGATGGAGA TTGAAAAACA GAGAGGTATC TCGGTTACCT CAAGTGTTTT 
GCAATTTGAA TATAACAACT ACTGCATTAA TATACTGGAT ACTCCGGGCC 
ACCAGGACTT TAGTGAGGAT ACCTACCGTA CCCTTATGGC TGCCGACAGC 
GCGGTCATGT TAATCGACGG TGCCAAAGGA GTTGAGGAAC AGACAATCAA 
GCTCTTTCAT GTTTGCAAAA TGAGGGGTAT TCCCATATTC ACTTTTGTAA 
ACAAAATGGA CAGAGCCAGC AAGGACCCCT TTGAACTCAT GGAAGAGCTG 
GAGAATGTCC TCGGGATCCG CTCCTATCCC ATGAATTGGC CGATAGGAAC 
CGACGGAGAT TTTAAGGGAG TATACAACAG AAAGCTTTCC CAGATAGAAT 


>NC_017304.1:221407:221906
ATATTTATAC TGCTTGGTTT CTTTTTGAGT TTGCAAAATG TCAATGCTCA 
CGGAGTTGTG TATGAGACGC GGCAAATAGA TCAAAACAAA ATAAGAATTA 
CATTAAAGTG GTCCGATGAA GAAAAAAATG AAGACAAAGG TAAAGGTATT 
GCCATTACCC ACTATTACCT GGTAAACGGC AAAACGCTGC ACATAGGATA 
TGAGACGGTT GACGGGGAAT CCCGGTCATA TCTTGACTAT GATTTGACCG 
GTGCGATTCC GCCGATAAGG ATAATTCTCT CAAACATTGA TAAGCCTGAC 
TGGGTGCCAT TTAACGATAT AAAAGGCATT GAGACCGAGG AATATATTAC 
TCATCTTCAT GACGCGGGAA TTGTGAACGG AATGCCGGAC GGTTCCTTCA 
GACCCGACAG CAATATTACC AGGGCAGAGT TCATGGTTCT TCTGGTAAAG 
GCTTTAAAGC TTCAGGGACC GGCGGAAAAT ATCGCCGGGT TTACCGATAT 


>NC_017304.1:221624:222123
AATCCCGGTC ATATCTTGAC TATGATTTGA CCGGTGCGAT TCCGCCGATA 
AGGATAATTC TCTCAAACAT TGATAAGCCT GACTGGGTGC CATTTAACGA 
TATAAAAGGC ATTGAGACCG AGGAATATAT TACTCATCTT CATGACGCGG 
GAATTGTGAA CGGAATGCCG GACGGTTCCT TCAGACCCGA CAGCAATATT 
ACCAGGGCAG AGTTCATGGT TCTTCTGGTA AAGGCTTTAA AGCTTCAGGG 
ACCGGCGGAA AATATCGCCG GGTTTACCGA TATTGACGGA CATTGGGCAA 
AGGATATAAT ACTTGTTGCG GCAAAACACG GGTTGATTTC GGGTTATGAG 
GACGGCACGG TAAGACCCGA CCGCCCCATA ACTGTGGCTG AAGCCTGTTC 
GGTTATAGCA AGGGCTTTTG AGTTTAAAAC AACGAAAAAC GGAATTTATT 
CAAAATTAAA GCCCGACAAA TGGTACAGCA AGCCGGTCAA AAAAATGTTT 


>NC_017304.1:2218927:2219426
CGTCTTTTGA TTAATTTCAC CCTTTGCATC GGGAGGAAGA AGCTCCGGAG 
ATATGGGAGT GTCAAGTATT CTGTACAATA CATCCTTTGC TTTGCTTTCC 
AACATATTGT CCGCAACCCA TCTTACAAGA AAACTCACCA ATGTCTTGGG 
AATGCTGGCG TTTACTGCAT ACATCGACAT ATGATCCCCG TTATAGGTAC 
ACCAGCCCAA TGCCAGCTCC GAAAGGTCAC CGGTCCCGAT TACAAGACCG 
CCTTCCTTGT TTGCGATATC CATTAATATC TGCGTACGTT CCCTCGCCTG 
AACATTTTCA TAAGTAATGT CATGTATGCT GGGATCGTGA CCGATATCCT 
TAAAATGCTG AAGACATGCA TCCTTAATAT TTATTTCCCG TATTTCCACG 
TCCATTGACT TCATAAACTC CATGGCGTTG GTATAAGTCA CATCGGAAGT 
TCCAAAACCC GGCATGGTAA TTGCCAAAAT ATTTTTTCTA GGGATATTTA 


>NC_017304.1:2231989:2232488
TAATTATCGT CCAAAGCTGC ACAAATCAGT ACATAATTGG TTTTGTTTTC 
ATCTATAATA CCTTTGGCTT TTGATATCTT GATAATCTGC GTAAGGGCTT 
CTGAAAAAAA CATATCCTCA AACTCAACAC CACGGATTAT TTCCTGCGCA 
TCATCATTTA ACGGGTTTAA CGCCTTTACC TTTCCCTCCC GGTCAATCAG 
GAAGTTTAAA CTGGGATTTA TATCAACGTC AATATATGCA TATATACCAT 
CCGGTCTGCC CGGTTTGTTA ATCCATATTA ACGACAACAC CATCAAAAAC 
ACGGCTGCAA TGCCGGTCGC GACAGCCGAA ATCCGCTTTA TGCTTTTATT 
TTCCTTCTGT ATAACTTCAT TATTGGGCAC AAGTATTTTT TGCCCCGGAT 
GCATTCCATC TTTTATCGGA ACCTTTTTGA AAGAGCAATC GTCGGTCATT 
ACAATGGCTT CGTTTCCTTC TATCTTAATG ATTACTCCTA TGTTATCCAT 


>NC_017304.1:2243707:2244206
CAAAAACCGA AGGAGCCCTG GCTTCTGTTT CAGCTGTGAA TACCGCGAAC 
ATTTCCTTTG CTGAAATTAA AAAAAGCATA GAAAGCAAAA ATACTTCAAA 
AACCCAAAGC ACACCTGTTT CGAGGTCGAA ACTGACCGCC AAATCAAATT 
CTGCAACTGA GGCAAAGTCT GCCCAAACCC AAGTCAAACG CACAAAGGTG 
GAAATTGCGG ACATCATGCC CCAGTGCAAA AGGATAATCA ATATGACGGC 
TACGGCATAT GACCTCTCAT ATAAAAGCTG CGGCAAAACC CGTGAACATC 
CTGCGTATGG AATTACAGCC TCCGGAACAC GCGCCACAGT CGGAAGAACG 
GTTGCCGTGG ATCCGTCCGT CATTCCTCTC GGAACCAGGG TGTACATATC 
TTTTCCCGTG GCATACAGCC ATCTTGACGG AATATACATA GCCGAAGATA 
CCGGAAGCCT AATCAAGGGC AATAAAATAG ATATTTTCTT TGGCGAAGAC 


>NC_017304.1:2244981:2245480
TTATTTCCCC AATCAGGTCG TCAATCTGAC CTTTTACAGG TTTCACAACA 
ATCTCAGGAT CAAGCAACCC TGTAGGCCTT ATAATCTGCT CCACTATCTG 
CTGCGAATGC TCCCTTTCAT ACTTTGCCGG CGTAGCACTG ACAAATATAA 
CCTGGTTGAT TTTTTTCTCA AACTCCTCAA ACGTAAGCGG TCTGTTGTCA 
AAAGCCGAAG GGAGCCTGAA ACCGTATTCC ACAAGGGATT CCTTTCTCGA 
CCGGTCACCG TTGTACATGG CTCCAATCTG GGGAATGGTC ACATGGGACT 
CGTCAATTAT CAGCAAAAAA TCCTTCGGGA AGTAATCAAT AAGCGTAAAA 
GGCGGACTGC CCGGAGCTCT TCCGCTTATA TGTCTCGAAT AATTCTCTAT 
ACCTTGGCAA AACCCTATTT CCTGCATCAT TTCAAGGTCA TACCTTGTCC 
GCTGTTCAAG CCTCTGGGCT TCAAGGAGTT TTCCCTGGGA TTTTAATTCC 


>NC_017304.1:2267906:2268405
CAACAGACTA ATCCATGAGA AATCCCCTTA CCTGCTGCAG CATGCATATA 
ACCCTGTAGA CTGGTATCCC TGGTGTGATG AGGCATTTGA AAAAGCCAAA 
CGGGAAAACA AGCCCATCTT CCTCTCCATA GGCTATTCCA CCTGCCACTG 
GTGCCATGTG ATGGAGAGTG AATCCTTTGA AGATGAAGAA GTTGCCGAAA 
TTCTAAACAA AAACTTTGTT TCCATCAAAG TGGACAGAGA AGAACGCCCG 
GATATAGACA GCATATACAT GACTGCCTGT CAGGCACTGA CGGGACATGG 
GGGCTGGCCG CTGACAATCA TTATGACTCC CGACAAAAAG CCTTTCTTTG 
CCGGAACATA CTTTCCCAAA AAAGACCGTA TGGGAATGCC CGGACTTATA 
TCCATCCTCA AGAGCGTACA CAACACCTGG GTAAATGAAA AAGATTCACT 
TGCCAAATAC AGCTCCAAGG TAGTCAGTGT AATCAGCGAA TCAATTGATG 


>NC_017304.1:2276184:2276683
TTTAGCTCTC TTAGCACTTC AATTCCACTC ATATCAGGAA GCATAATGTC 
CAGCAAAATT CCGTCCACCC TGGTGTTTTT GGCTGTCTCC AGGCCTTCCT 
TTCCGCTGCC TGCGATAATG GTGTCAAATC CCATGCCGTC ATTTATTTCT 
TTCAGGTACT TTGCAAAATT CTCATTGTCT TCAATAACCA GTATTACCTT 
GTCATTTTTT CGATCCGTTG AGATTTTCCT GTCCATGTCT TTCTTTACCG 
TCACCTTTTC CCTGCCATCC TCTTTTTTGC AAACAAGACC GGGCAGTTTG 
AGGAAAAACG TACTTCCCTC TCCAATTTTG CTTCGGACTT CTATTTCTCC 
TTTCATAAGG TCGGCAAGTT TCTTTGATAT GGACAAACCA AGTCCGGTCC 
CCCCATACTT TCTTGATATT GTTCCGTCCA CCTGCCGAAA CTCCTGGAAT 
ATATCAGAAA TGTGTTCTTC AGGAATACCG ATTCCGGTGT CGGTTACCGA 


>NC_017304.1:2280619:2281118
CAAACTCATA CTTTCCGTCG GGTGAAACCA GAACTGACGT CATCATTGCA 
AGACTTCCAA AGGCAGAAGC CACCATATCG GACATGACAT CACCGTCATA 
ATTCTTGCAT GCCCAAACCA TGCCGCCTTC AGATCTTATA ATACGTGCCA 
CAGCATCGTC TATCAGAGTG TAGAAATATT GCAAATTCTT GGCTTCGAAT 
TTTTCCTTGT ACTCGTTTTC ATAGATTTCC TGGAATATAT CTTTAAACCT 
ATGGTCATAT GTCTTCGAAA TGGTATCCTT GGTTGAAAAC CAGAGGTCCT 
GGTTCATGTC AAGGGCATAG TTAAAGCAGG CCCTTGCAAA GCTTCTGATG 
GATTTGTCGG TATTGTGCAT ACCCATTATC ACACCGGGAC CGTCAAACTC 
ATGAATGGTC TGCCTTGAAA CCTCTCCGTT TTCAGACGTA AATACAAGCT 
CGGCTTTTCC CGCCGAAGGC ACATAGTATT CCACATTCTT GTATACGTCA 


>NC_017304.1:2293173:2293672
TATGAAAGGG GTAAAAGCAT GAGAAAAATA GCTGTATTGT TAATTACTTT 
GACGTTCTTA GTCACGACTC TGTTTTCAAT GTCATTTTCA TCGGCAGCTG 
CAAGTCATGA TTATGCCACC GCATTAAAAT ACTCAATTTT ATTTTACGAC 
GCCAACAAAT GCGGTCCGGA TGCAGCAGTT GACAATGTCT TCAGTTGGAG 
AGGACCGTGT CACACGACTG ACGGAAGTGA AATAGGCCTG GATCTGACCG 
GAGGATATCA TGATGCCGGA GACCATGTCA AATTCGGTTT GCCCCAGGCT 
TATGCGGCAG CGGTACTGGG TTGGTCACTT TATGAATACA AAGGAGTGTT 
TGACGCAACA GGAAACACCT CCAAAATGCT CAGTACTCTC AAATATTTCA 
CCGACTATCT TTTAAAATGT CATCCGGACT CCAATACCTT CTACTATCAA 
GTAGGAGACG GTCAGGCAGA CCATACATAC TGGGGTGCGC CGGAAGTCCA 


>NC_017304.1:2293477:2293976
CGGCAGCGGT ACTGGGTTGG TCACTTTATG AATACAAAGG AGTGTTTGAC 
GCAACAGGAA ACACCTCCAA AATGCTCAGT ACTCTCAAAT ATTTCACCGA 
CTATCTTTTA AAATGTCATC CGGACTCCAA TACCTTCTAC TATCAAGTAG 
GAGACGGTCA GGCAGACCAT ACATACTGGG GTGCGCCGGA AGTCCAGCCG 
GGTCCGAGAC CCGTACCCTA TGTTGCCAAT GCCTCAAATG CGGCTTCTGA 
TGTATGTGGT TTGACATCCG CCGCTCTTAC GATAATGTAC CTAAACTACA 
AGGATATAGA CCAAAACTAT GCCAACAAAT GTTTAAAAGC TGCAAAAGAA 
CTTTATACAA TGGCAAAAAC CAATTTGGGC TACTATGCCG AGAATGCTTT 
TTACATCTCC CACTCCTACT GGGACGATCT TTCCTTTGCA GCCACCTGGC 
TCTATGTAGT GGAAAAAGAC CCGACTTACC TGAAGGAAAT TGACAGCTAT 


>NC_017304.1:2301194:2301693
TGAGCAGTCT CAAGCTGTTT CCGTAATATC CGTAATATTC ACTGTCCTTT 
ACAGCAACAG TCTCCCTATA AAGTTCCTTT GCAAAGTTCA AATCGTAACC 
TGTCATACTT GCTGCCGCAA CAGGTCCTAT AAATGATGCG TTGTGATTGT 
TGCTAATTTT TGAACCTTGA ATTGTGTATC CGTCAACGAT TCCTTTTGCC 
CCGTCTCTGG CAAAGAATTT GGTCAGCATA TCGCAGTTTG CCTTTGCTCT 
CTGGTCACCA AACCATGAAT AGTCCACGGC AGTTCTCCAG CCGTAACGTG 
TAGCATCATA TTTGTAGTCG TAACTCTGAC CGCTTGCCGG AGTTCCGCTT 
GCAGTACACC AGTCAGGAAC AAGGCCGGTT CCGTTGTTGT ATTTCTTAAC 
TTCTTCAACA ATTTGGTAAC ACTTGTCCGC CACTTGATTC CATCTTGTGT 
CTCCTGTATA TTGAGCATAC ACTTTGTACC ATGCAGGCGC AAAATATGAC 


>NC_017304.1:2303475:2303974
CAAACTTGAG AGAACCCGAA ACATACCGAA AACAGAACTG TTGAAATTAC 
TCAAGATAAA TAAAAAGACA ATTGAGAGAA ACCGTACATT CATCATAGCC 
GCTGCTTTGA TCTTTGGAAA CGACTTCAAC TTACTCAAGG ACTTTCTAGA 
CATCTCAGAA CCAGGAGGTG ACAACATTGA ACGGAGCACA AAATAATATG 
TCACATTACA CGGGAATCAT TTTGAAACTG GAAAGTGACA GGGCAATCGT 
ATTGACTGAC GGGCTTGATT TTATGGAACT GAAGCTCAAA CCCGGCATGC 
AACGCGGCCA GCATGTTATT TTCGATGAAT CCGACTTGTA TTCAGCCGGT 
CTCATTACGA GGTATAAAAG TATCATTATG CCTTTTTCTG CGTTTGCCGC 
TGCCGCTGCA GTTTTTCTTG TAATACTTTT CAGTCTGAGA TTCGTTTCAA 
TTTCCCAGGA ATATGCTTAT ATAGATGTTG ATATAAATCC AAGCATTGGG 


>NC_017304.1:23085:23584
TGTTGCTGTG GAATCAGAGC ACAGTGCAAT GTCTGCATGT ATAGGTGCTC 
AGGCTGCAGG TGCAAGAGCA ATGACTGCCA CATCCGCAAA CGGTTTGGCA 
TATATGTGGG AGGCTTTGTA TATAGCGGCA AGTATGAGAC TTCCGATTGT 
ATTGGCGGCT GTAAACAGAG CACTTTCAGG TCCTATCAAT ATCCACAACG 
ACCACAGCGA TACAATGGGA GCTAGGGATT CGGGATGGAT CCAGTTATAC 
AGTGAAAACA ACCAGGAGGC TTATGACAAC ATGCTTATGG CTCACAGGAT 
AGGTGAGCAT CCTGATGTAA TGCTTCCTGT CATGGTCTGC CAGGACGGAT 
TTATTACTTC TCACGCAATA GAAAATATTG AACTGGTGGA AGATGAGAAA 
GTTAAGGCTT TTGTAGGAGA ATACAAACCG ACTCATTATC TTCTCGACAG 
GGAAAATCCG ATTTCTGTGG GTCCTTTGGA TTTGCAGATG CATTATTTCG 


>NC_017304.1:2316976:2317475
TAACCGCCTT TAGCGCACTG GATACCTGGA CCCTTATCTG CTGTTGCTGG 
TGGGGTGGAA AAACGTCAAT AAGCCTGTCT ATGGTTTTAG CCGCACCCAG 
AGTATGCAGG GTTGAAAGAA CCAGGTGCCC CGTCTCTGCC GCCGTAACCG 
CAATACTTAT AGACTCATTG TCCCTCATCT CCCCTATGAA TATCACATCG 
GGGTCTTCTC TTAAGGCAGC TTTTAAAGCA CTGGCATAGG ACTTGCTGTC 
CTGGGATATT TCCCTCTGGT TTACGACACA TTTGTCATGC TTGAAAATAT 
ATTCGATAGG GTCTTCAAGA GTCAATATAT GCCCTTCCCT GGTAGAGTTT 
ATTTCATTGA TAATTGAAGC CATGGTAGTG GATTTTCCGC TTCCCGTGGG 
GCCGGTTACA AGTATGAGCC CTTCTTTTAT TTTGCAAATG TCCTTAATCA 
CTTCAGGAAA ATTCAAAGAA TCCAGAGTCG GTATTGTGGA AGCAAGTATT 


>NC_017304.1:231843:232342
TTTTATGAGC CCATTTCATC GGAAGAAAAA TTTGAAGTGG GGGACTGGAT 
CGGAATCGAT ATTGATCCGG ATTTTGGGCC GGGATTTCAG GCGTATGAAT 
GCGGAAGCTG GCTTGTAAGG GATGGACAGG TGGTGGCTGT TGACAGGGAC 
GACTGGGTCG GACTTTTGAC CAACCGGGAC CCGAGGACGG CCATAGGAGT 
AAAGCATGAC GGCAAGGTAG TGCTTGTTAC CGTGGACGGG CGGCAGCCGG 
GATACAGTGT GGGACTATCG TCGAGGGAGC TTGCAGGCTA TTTGCTGACT 
TTGGGGATTA AAGACGCTGC CATGCTGGAC GGCGGAGCCT CAACCCAGAT 
GATTGTACAA AACAAGACGG TAAACAGGCT TCCTGCCAGG GAAAGAATGC 
TGGGCGGAGG AATCGTGGTT GTTGTGGATG AGGATTTATA ACACATCGTC 
CCCTTTTGTT TTTATTATTT TACCCTTTTG TATTGAAAAT ATGGTATTGC 


>NC_017304.1:2339664:2340163
TCTGATTCCA ATCGACTGAA CATCCGAGAA CTTCAGATAC GAACCTTAAT 
GGCACCATTG TGCGTCCGTT TGATATTTCA GGAGAGGTAT CCATTGCTTG 
CTTCACTGCG TTAATATAAC ATTCTTTGCT TCCGACAAAC AATTCAATAT 
AATTGTAGTC ATCTTTTATT GTAACTTTCT TGTCTTCGCC ATCCCATTCC 
ACTTTTGCTC CGAGAGCTTC AGCGACAAAG CGTACTGATA CAAATGTCCT 
GCCGTCTTTA ATATACGGCC ACGTGTCCAT TTTAATATAG TTGCCGTTTA 
CCTTTACAGT AATGAAAATC TGCTTGTTAA TTGCACTTGC TTTAAAGCTG 
CCTGAAAGAG TTACAAAAAT TACGATAAGT ACGGCCAATA CGGCTTTAAA 
ATTTCCTGTT TTACACCTTC CTTCATTACT CATGATACAC CACCTTTAAT 
AAATTGTAAT AAAAATATGA CGGCAACATT TTATCATAAA GCAGTCTTTA 


>NC_017304.1:2350333:2350832
GAGGTTTTCC GGGCTCCGCC GTTTCAAGCT CAGGGCAAAG TTCTTTAATA 
ATTTCAACAT AATTCGAATC CTTAAATCCG TCAATCATAA CCAGTGTGTG 
GGTATCCGAC TGACGGAGAA GATATTCAAC CTCATAAATT TTATATGCGG 
TGTTTACGGT GACAAGCACC GCTCCAATCT TGGTTGTCGC CCAGAATGTA 
ATAAACCATT GGGGTACGTT GGTAGCCCAG ATGGCAACAT GGTCTCCCGG 
TTTTACTCCC AGAGCTATCA GGGATCTTGC AAAAGTATCG ACATCATCCC 
TGAACTGGGC ATAAGTCCGG GTATAATCGG TTGTGGTATA CTTGAAGGCA 
TACTGGTCGG GAAACTCTTC AACAACACGG TCCAAAAGCT GAGGGAATGT 
CAAATCAATA AGCGTGTCTT TCTCCCAAAT ATACTTTCCG GTCTTTCTCG 
CATTGTCAAA CAAGCGCCCT CTCACTTCGC TTTTTTTAAT GTAGCGGCTC 


>NC_017304.1:2354916:2355415
CGGTTTTATC CGGGCAATAA ACCCATCAAC CCAGGCCAGT TTTTTCTCAG 
TCTTCGTCAT CTTGCACCCC CGCTTACACA AGCAGAGTGA CAAGCCGAAT 
GGCAGGCTGA GTGACACGCA GAATGGCATG CCGAATGACA TGCCGAATGG 
CACGCATCAT GACATGCCGA GTGACACGCA GAATGGCACG CAAAAGCGCC 
TGTGTCGGGG TCTAAAGCTG AATTAAACGA CAACCTGCCC GGATTGACCG 
GTACAGACCT TTCATATCTT TCATGGCGGT CTCTCTGTCT GTGATACACC 
AAACCGCTGT GGAAATAATA CCAGTACGGC CAGGCGTAAA TATAATCATC 
TCCGGTATAT GAATTGTCTG CCGCCTGTGC CGGGTCCGCA TTTTCCTTTT 
TCAAAAGCTC GGACATTTTA TCGGCATAGT ACTTCCGGGT GGCCTCAATG 
TCGCAGTCCC ACGTCTTTTG CCGCACATTA TCCGTCAATC TTTGAATTAT 


>NC_017304.1:2357857:2358356
CTTTGCATCA AAGTTAAGTC ATTTGCTTAA TGCTCTGCTG TGTTTAAGCT 
GCATAATTAT TAATATGCAA AGGGTTTATT ATCGGTTACC TATAAATCAA 
TCCTTGGATT CCGTTGTCTC ATCAATTGCT TGTCTACCCC GAAAAACAAT 
AAGCAATATA ACAAGAAAAA TCAGACTGGT CCCCATTCCC ACAAGTTCAA 
CAATATATGA CTGTCTAAAA AACTCAGTGC CAACTATTCT CAACGAATCA 
ACCGGGATGC CATTTAACTG GACTATTATA AGTGGCACTG CCAATAATAG 
AAACCATATT ATCATTATGA ACTTCAATCT ATTTCTAATT TTAATATAGT 
TCTTAAGATT CATAATAAAA ATAGTAATAC TTATTATGTA GAATATCTTC 
GCAATGAATG AAAAACTCTG CATCATTATA ACAGAGCGTT GCGAAACTTC 
CCAGTTGTTT CCTGTCTGAC ATTCTGAAAA AAGTAAAATT ACAAAAACCG 


>NC_017304.1:2398694:2399193
GACAGAATTC TGTCGGCCAA ATCCACTACC GTAATGCTTT CCACTTTCTT 
TGAAATACCC TCGGCACATT TTAATCCGAT AAGCCCCGCC CCGATTATCA 
AAACTTTGCT TGATGGAGAA ATTGCGCTTT CAAGTTTTTT GGCATCATCC 
AAAGACAAGA ATGAAAATCG TTTTTCAACC CCTTCCAAAC CTTTCATAGG 
TGGAACAAAA GGAAGCGAAC CGGTGGCCAC AAGCAATTTG TCGTAATTTA 
TGACTTCCCC GTTATCGAGT ACAACTTCTT TTTTGGCATC ATTTATCTTT 
ACGGCTTCCC TTCCCAAAAT TACCTTGCAG TTCATAGTGT CATAAAAGCT 
ACTACCGCGG TATTTCATTC TTTCCTCATC GGTTTTGCCA TACAGCAAAT 
ACGATATAAG AGGTCTTGAA TATACATGGT AAGGCTCTTT GCCAATTATC 
GTTATTTCGC CTTCAGTATC AATTTTTCTT ATTCCTTCCA CAGCTCCCAC 


>NC_017304.1:2410123:2410622
AGTTCATTTT ATGTAAATAT TAAGTATGCA AGCAAAAAAG CAGGTTTAAA 
AGCCTGCTTT TTGTATTTTC AGAACAACAA CAATGGGCTA TTTCAAAAAT 
CTATTTTGAA ACAGCCCATT TTATATTGCA TACAACTTCC AACTATTAAT 
TAATCAACCC GCCGTCACAT AATTTACCCA TAAAGAGTAT TGTGTCATAT 
TTTTCATCCG CAATTACGAA TGCAAACGGT CTGTTTGCAA TAAACTTGGG 
TCCGGGTGCT ATACTCGTCG GAGCTATAGG TATTACAACC ACTCCGGAAG 
CTTCCGTTCC TTTTTCATTT ACTTCCACTA CTGCCTTATG CAAAACATCA 
CTAATAAATG CGTCGGCTTC AGTCATACCG GACAAGTCAG CGTCTTCCTC 
AAACGCCTTT TTCATACCTA AAGCCTTCAA ACTTTCCATT ATACTGCCGC 
TTTCGCCCTT GGCATACTCC ATTTTAAAGC GAGGTAAATA AATCGTTCCG 


>NC_017304.1:2423776:2424275
TCTGAGGTTT TAAAATATTT AAGCATAATT TATGAGCATA ATTTAATTCA 
CTAATAATAT ATTCTAACAT ATTTAAGGAG GTATTTGTAT GAGTCAAAAA 
GAAAAAGTAA TCCTTGCCTA TTCCGGCGGT CTGGATACTT CAATAATCAT 
TCCCTGGCTT AAAGAAAATT ATGACTATGA AGTCATTGCA ATGGCAGCTG 
ACGTTGGACA GGGCGAAGAG CTTGAACCCT TAAGAGAGAA AGCTATAAAA 
ACCGGGGCAA GCAAAATATA TATTGAAGAC TTGAAAGAAG AATTTGTGAC 
AGACTTTATT TTCCCCACAT TAAAAGCAGG TGCCGTATAT GAAGGAAAAT 
ATCTTTTGGG TACATCCTTT GCAAGACCTC TTATAGCAAA GAGAATGGTT 
GAAATTGCCT TAAAAGAAGG CGCTACAGCA GTCGCTCACG GAGCAACGGG 
AAAAGGAAAC GACCAGGTCC GTTTCGAGCT GACCGTCAAA GCTCTTGCTC 


>NC_017304.1:2427297:2427796
TTGAACCTTC TCCATTTGAA ACACTCCCTG TTAAATAATA ATAGTACAAA 
ATAATGCAGT TATTGCTGCA AAAACAAAAA TTATTTCTTT ATAAAATTAT 
TAATTTTTTG TAGGGCTAAC TTGTTATGGG AAATTCTATG TTACATATCT 
AATATTATAC ACATTAATTA TAATACAGTA TTACTTTTAA TGCAAATCAT 
AAAAATAGTA ATTGAATACT TAATAAGAAA AAATAATACA AAAGGGACCG 
CCAAGTCCCT TTTGCTCCAT ATTCATTAAA ATCGTATTTC AAAGCTTAAT 
ATATAACGAG CTTTTTGTCC TTTAGCTTAT CCTTGTCTAC TTTGTCTTCA 
TTTTTCTTAG GAACTGTAAC GGTATTGGGA TCTCCGTCAC TTATATACTG 
CTCTTCCCTG GATAAATTTT TAAGCCACCA TGCCAGGTCG CAATCTACAG 
GATTAATTCC CGAAGCTCTA ACCCTGTGGG TCGAGAGGGG GTTAAAATCT 


>NC_017304.1:2475750:2476249
GAATAACCGA TTAACACAGC AACTACTGCA TCACCAAACA AAAATATGGT 
TTTCTGATTT GGCTGTTTCC ATATCTGAAT ACCTTGTGAA GTTATGCCTC 
CTCCAAGGAT AATGATATAA TCATCACCGG AATCAATATA CCGTATTGCA 
AGATCCAGGG CATGCATAAA CCCGCTGCAG GCACAGGTCA TATCAAAAGC 
CGGTATCCCA ACTTTTGCAC CCAATTTTCT GAGAGCACCT ATGGAAGTGG 
CCGGTACCTG GTAGTCACCC AAAAGCCGCG AATATATAAT CCTGTCCACA 
CTGTCAATAT CCAGACCCGC TCTTTCAAGA CACTGGGAAA TGGCCATTGC 
CACAAGATCT TCAAGCTTTT CGTCAGTAAC CCATCTTCTT TCAACTATGC 
CCACCGAATA CCTTACCGCC CTGTCCGTTG CAATGATATC GTATTCATCA 
ATGATATCCT GGTTAGTAAC CACTCTTTCA GGAAGTCCAA CGCCTGTAGA 


>NC_017304.1:2487541:2488040
TACAGCCAAT ATCTGGTTCG GCCTTACTTT ATCATCTTTA TAATTTGGTG 
TAAGACAGTC ATAAAGACAT TTTTTCTCTT CATTCCAGAA CTTCTCTTCA 
AAAGACTTCT TGACTTTTTC GGCCATTTCA TCGTATAATC CGGCATCTTC 
TTTAAAATGT TTCGAAAGCT GCGACATAAT TTTTAAGGCA TTATACCACA 
AAGCATTTAT CTCCACAGCT TTTCCATGAC GCGGAGTAAC CACCCAGTCA 
CCCACTTTCG CATCCATCCA TGTAAGCTGG GTATGTTCAT CTCCGGCACT 
GATTAAATAA TCCTCATCAG CTTTTATATT AAAGTGGGTT CCTTTTGAGT 
AGTACTCAAT TATCTGTTTC AATCCACTGT ATATATTTTC TTTTATGAAC 
TTATAATCAT GGGTGTAATT TACATACTTG TTTACAGCTT CAAAGTACCA 
CAGAGCGGCA TCAACGGTGT TGTACGGCGG CTCATGTCCC GCATCGGGGA 


>NC_017304.1:2496885:2497384
AGAGCTTGCT GCTGATAAAC TCGTTAAAAC GTGCCACAAC CACCCCAAAC 
TTCAAACCTG AAGCTATAAG CTTACCTTCA TTTGTCTTAA TTGCCATTTG 
ATTCTCCCTC CTGATGTTCC GTTGTGTTTA TACTGGTTAA TAAATGCCCC 
ATTTTTTCCT TTTTGGTTTT CAAATAGAAA CTGTTGATTT CGTTTCCCTT 
TATCTCAATG GGCACCCTTT CAACAATTTC CAGTCCGTGA CCGCCAAGTC 
CTATCAGCTT CTTGGGATTG TTGGTAAGAA GCCTTATTTT CCTTACACCG 
AGGTCGTATA ATATCTGGGC TCCTATGCCA TATTCCCTAA GATCGGGGGG 
AAATCCCAAA AGCACATTGG CCTCAACGGT ATCTTTTCCC TGATCCTGAA 
GCTCATACGC CCGGATTTTG TTTACAAGGC CAATTCCACG GCCTTCCTGT 
CTCATGTACA AAAGTACTCC CTTGTCCTCT TTTCCTATCA TTTCCATGGC 


>NC_017304.1:2523449:2523948
TTTCAATATA AATCTAATAA AAAACGGAGT GAAAGAAATG ATAAACATAA 
TAGATGGAGG AGTTACGGCC CCAAAAGGGT TTAAAGCCGC AGGAGTCGCC 
TGCGGGCTTA AAAACAACCA AAAAAAGGAC ATCGCAGTTG TTTGCTCCAG 
TGACTTGGCA GTTGCCGCCG GAGTATTTAC AAAAAATGTT GTAAAAGGAC 
ATTCGCTCCA GCTTACCATG CAGCATATAA AAAGCGGCCA TGCCCGGGCA 
TTGGTCATAA ACAGCGGTAA TGCCAATGCC TGTCTCGGAG AACAGGGCTA 
CAAAGATGCG GAGGAAATGG CTTCTCTTGC CGCTCAGCTT CTAAATTGTG 
ATGCCAAAAA CGTCCTTGTC GGTTCCACGG GAGTTATCGG AATGCCGCTT 
GACATGCCGA AGGTGCGTTC CGGTATAAAG GAGGCAATTT CAAAACTTTC 
CGAAGAAGGC GGTCACGATG CGGCTGAGGC TATTATGACC ACAGACCTTG 


>NC_017304.1:2537073:2537572
TCTATGTAAT CCACTGCCCG GTCTATACTG TCGGTATCGA GAGGCTCTTC 
ATACAAAACC ACACACGGCT TTACAATTCC GTTGCACTTT TTGCACAGCG 
GCACAGTCCC GGGACTGTTT AAAACATACT CCAGGTCATA GCTTTCATTG 
CACTTCATGC ACCTGTTTCT GTGGATGCTT CCGTGAAGTT CAATAACATT 
TTCGGACCCG GCCGCCTGAT GCAGTCCGTC AATATTCTGG GTTATGACCG 
CCTTCAGTTT CCCATGCTTC TCCAGCTTAG CCAGTGCAAT ATGGGCGGCA 
TTAGGCTTTG CATCCTTGTA TATCATTTTT TCTTTGTAAA ACTCAAAGAA 
CTCCTCCGTA TGCTCCATAA AAAAGCTATG GCTGAGCATA ACCTCCGGCG 
GATAGGAATA CCTGGTCTTT TGTCCATAGA TTCCGGTGCT GCTCCTGAAA 
TCCGGAATTC CGCTTTCCGT AGACACACCG GCGCCGCCAA AGAACACAAT 


>NC_017304.1:2548324:2548823
ATGGACTCAG GTACATTCTT AAATGTCACT TTTGTAACCG GTCTTGCAAC 
CACTTTAACT ACACACACAG CCGTTTTGGA TGAATCGTAA AGGCTGGTTG 
CAATTATCTT TGTTTCACCG ATATTTACCG CCTTTACGAG ACCTTCTGCC 
GTCACAGTTG CAATATTTGT ATTCTCTGAC TTCCATGCAA CTCTCTTGTC 
TGAAGCATTC GAAGGAAGGA CCTCCGCATT TATCAGGATA TACTCATCCG 
GATACAATGT GACTGTTTGC TTGTCAAGTT TTATTTCCTC TACAGGAACC 
GGTATTACTT TAACAGTGCA TACCGCCTTC AAAGAAGGAT TATATATGCT 
GCTGGCGGTT ACAACCGCTG TTCCGATACT CACGGCAGTC ACTTCTCCGG 
ATTGTGACAC CCTGACAATA CTTTCATCAC TTGATATCCA CGTAATTCCT 
TTATAACTTG CAGTTTCGGG CAGTACCCCG GCTGTAAGTT TTTCATTATA 


>NC_017304.1:256777:257276
TCGGTGGCAT CTTCTATGAC TTTCAGATTG TATTTTTGGC AAAGCTCCAT 
AATGCTTTCC ATGTCAGCCA TATTGCCAAA TACGTGTACT ACCAGTACCG 
CCTTTATATG TTTTTTGCTG GCCTTGTTTA TAAGCTTTCC ATCCTTGAAA 
ATACATTCCT TTTCGAAAAA ATCTTTAAGT TTGGCAACAT CCAGAGTAAG 
GGAGTCGTCA CAGTCCATAA ATACCGGTTC GGCACCGGCA TATTTTACCG 
GATTTACCGC AGCAATAAAT GTAAGGGTGG GAACGATGAC TTCACAGTCT 
TTTGAGATAC CGCAAACCAT AAGGGCTGTG TGAAGTCCCG ACGTTCCGTT 
TTGACAGGAA ACTGCACCTT TACAACTCAC ATACTCTGAA AGCTTTGATT 
CAAATTCAGC CACATAGGGC CCGGCAGTGG AAATCCAACC GGTTTTAACC 
GCATTTGTTA CATATTCAAT TTCTTTTTCT CCCAGGTTGG GAATTGACAA 


>NC_017304.1:2579634:2580133
TACCCAATAT TGCTCTCTTT AACATCGTAA AATCCGTGGA ATTTATATTT 
CCGTCGCCGT TCAAATCACC ATACACAATT ACCGGCTCAG TTGGAGTCGG 
CGGCGGCGAA GACCCGGGAT CATCACCGCC GGCAGGCGGT TCTTCACCCC 
ACAAAAGCAC ACCGTTGTCA TATACAGGTA TATAAGGAGT CAGTCCTGCA 
AAGGATGTAG CATCATAATC CGGATCCTTT CTCAAGTTCT GATATGACCA 
GTCGTTTTCA TTAGAACCTG TTATGCCGTC TCTGTATTTG ATTGTTACAT 
GGGCATCTTT TTCACACATC TCCCACTCGG CAGGCATAAT CATGGTTCCC 
GTAAAGTCAA CCGTAAAGTA GTAAATGTTG TCCCTGTAAT GCTTCAAACC 
TATAAGTTTT GCTCCCTCGT TCTGTCCAAG ACTTATCTGA ACGTCATCCA 
CAGTTCCTCC GGACTCAAAC ACTTCAGTTA AATCCATGAA GTAACGGACA 


>NC_017304.1:2585773:2586272
CATACAGCTG CCCAGGAAAG CTCATCATAA AATCCGCTCC ATGAATTATA 
AAAACCATTG GCTGCAGTGT ACCCATCATC GCTTTTTGTG GTGTCCGCAA 
ATTCAAACAG TTCTTTTGCA TGCTTTAAAC ATTCTTTCGA GTATTCACCA 
TCCACTTTCT TAAATATTAT CGATGCTATA GCTAAAGCTG CCGACGTCTC 
TGCCACAACC GTGGAACCCG GCGATGACCT GTCAACTTTG TACGACGGCC 
TTTCCATAGG CATTACTTCG GCAGGACCCC ACCACGCATG GTCAGCATGA 
CCGTCGCCCA CCTGGTAATA GTACACATCC TTTTCCGGAT GACATTTTAT 
AAAATAATCA CAAGCCCATT TTATGTTATT CAATATGTGG TTATACTGTC 
CACTCTGTTT AAACGCATCT TCATATTCAT ACACCGCCCA CCCCAGCATA 
GCCGCCGAAT AAGACATGGG CAAATTAAAT TTTACGTGAT CTCCCGCATC 


>NC_017304.1:2607813:2608312
ACTCATATTC GAGACTTTCT TTTTTGACGG TATCAAATTC AAAGCCCTCA 
AGCCCTTCAA ATGTCTCACA GCAAATCTTA AGTATCTCTT TTGCGTTACA 
GAATTTTTGG CCTGGCGGAA ATTCTTCGTC TATTTTTAGT TTTCTGCGGG 
CAGTTTCATA AGAAAAATGA AGTTCGCTAA AAGTCATATG CCCAAAAGTG 
GAAAAGGCAA GTACTCCGTC ACTTTTAAGG CTTTGAACAA GCTTATTGAC 
AGTGCCTCCC AAGTCGTTAA ACCATTGAAA AGTGGCATTT GAAATAACAA 
GGTCATATTT TTGGTTAAGT TCCGCTTCTT CAATATCAAG GCAGGCAAAC 
TCCACATTGC TCTCGTTAAA TCTGTCCCGT GCATATTCAA TCATTCCCGG 
AGCAATATCT ATTGCCGTTA TTCGGGCATC CGGCCAACGG TCAAGCAAAA 
GCTTCGTAAG ATATCCTGTG CCACAGCCCA CATCCAGAAT ATCCAATCTG 


>NC_017304.1:261670:262169
TGAATCAATT TCATCTTTCG AACCTTCGAA TATCGGATTA ACACGGACTA 
AAAGCTTTGA TTTTTTCAGC ACGGATTTGA TCTTTTTCAC GTCACTGATT 
TCATGTTTTG AAATAACGGT GTCAAGATGA CCCTGTCTTT CCTCTTTACC 
GTTAATCTCC AGGTCAACAA ATATCCAGTC AACTCCTGCA TTTTCTGCTA 
TTTTGGCAAT TTCAGCGTCG TTGGTGATAT ACATAAGCTT AAGCGGCATC 
CTGGTCACCC TTTCCGAAAA AAAGGCTTAA AAAGTTATTT GCAAAGAAAT 
CTTTCAGGAG TTGTTTTTTG AGTTTGTCAA CTGGTAAGAT TGTTTCTTAA 
GACTTTAGCA AAGGAACTGA CTTGTCTTGG ATGTGTATTG GTTTAACGAT 
GTGAGCTTTT GTATTTTATG CTTTTTATTT ATGTTATCAT AATATGCGGC 
ATCCAAAATT TCGGTTACAA ATTTTTCTTA TAGGTGGGAA CTAATTCTTT 


>NC_017304.1:2623105:2623604
TTCCTGCAGC ATTTACTATC TGTATAAGAC GGTTCATTGA GTCATAAAGA 
TATGTAGTAC CCACTCCGTC ATCTTTCTCC GGATTGTAAT TTCCCGGCTC 
AACATATTTT ACAATGTTTC CTGTATTGTC ATAGAAAATT CTTGTGGTGT 
TTCCGTCAGG ATCAGTAACT TTTATCTTTC TGTTCATCTC GTCATATTCG 
TTTATTATGA CGCCACCGTT AGGCAATATC TGTTTTACAA GGTTCCCTGC 
CCGGTCATAC TCATAGCTTA TGCTCCTCGC CTTTGTATTT AAAAGGGCAC 
AATACGCACT GCCGATCAGT TTCACACCGT TTTGCGGTTG ATACAATATA 
CTCTTTATCC TACGGTTTGC ATCATCGTAT TTAAATACTG TAAGATATCC 
TTCCGGAGAG ATTACTTCTA TAAGATTGCC GTTTGGATCG TAATTGTATA 
TTGTCTCTGC TAAAACCTTC TCATTACTGT AGCCTGAAAG GTCTTCTCCA 


>NC_017304.1:2632554:2633053
TCTAAATCAG ATTTACGTTC AAACCCATGT ATCAACTGTA TATTTTCGAT 
ATATGAGCTT TTTTGCTTGA TCCACAATCC ATATCATTTT AAAACTGCGT 
GGCAGTCCCT TTGGAATGCT TTACTGATAT GCCGAATACA GAATCCTTGC 
TTCTTAAAGC TCCCTTCCCT GTCATGAACG GGAACGCAGC TTTTTTATCT 
GCCGTTTTAT CTTTTTAATC GCCCAGTCGT AATGGCTGCT TGTTGCGCTG 
ACACAGTAAC TGCCAAGACT TGTCGTTCCT GTCCATTTAA AATACTGTTT 
TTCAAACAGC TCCTCGTTGG AAAACCCCTC GATAAGTGCA AGCACTTCCT 
TATGGCTTTG CAAAAGCATT TTCTTTGCAT CTTCATACGG TGTGGATTGA 
TGTTTCACCC AAAATTTCAT GTTCAGATCG CCATATGTTT TCCAAGTATA 
CGGTTCAGGC AAAAAAGGGA CGGAATTACC CTTCCGGTTG GAAGTAACCC 


>NC_017304.1:2638050:2638549
GCTCACCAAA GGCTGTCGAC CCCTTTGAAA TGGTTAGAAA AATGGGTATG 
GGAACAAACC TCGGAAACAC TCTCGAAGCT CCCTATGAAG GCTCCTGGTC 
CAAGTCTGCC ATGGAATATT ATTTTGATGA TTTTAAAGCT GCAGGATATA 
AAAACGTAAG AATCCCTGTA AGATGGGACA ACCATACAAT GAGGACATAC 
CCGTATACCA TTGACAAAGC CTTTTTGGAC AGGGTTGAGC AAGTGGTTGA 
CTGGTCACTT TCAAGAGGTT TTGTTACAAT TATAAATTCT CACCATGATG 
ACTGGATCAA GGAAGACTAT AACGGAAACA TAGAACGGTT TGAAAAGATA 
TGGGAACAGA TTGCGGAAAG GTTTAAAAAC AAATCCGAAA ATCTTCTGTT 
TGAAATCATG AATGAGCCTT TCGGTAACAT TACAGACGAA CAAATAGACG 
ACATGAACAG CAGAATATTA AAAATAATCA GAAAGACCAA TCCAACCCGT 


>NC_017304.1:2639926:2640425
TGTAAAATTC TATATTTTGA ATATAAAAAC AGTAGAGAAA ATAAAAAAGA 
AAGGAGACAA CATACAGGCA ATCCTGCTTT ATAAGCATTT TGCCTGTATG 
AAATTCACAA AAGCTTTTGC CTGTTTTTCC AAATGGGGAT AGATCGATTC 
CATTATGAGT TTGCCTTGAT CGTCAACATA CTGCCAGGCG TTGGGTACGG 
TAACCCTTGG AACGTTCATA ACTTTCATGT CCAAAAAACT AATAAGCGTA 
ACCAGATGGT CCTGTGCAAT AGCCGTTCCT GACATACCCA GGGAAATTCC 
GCTTATTGCA GCGGGCTTTC CTGCAAGAAC CTGGGGCTCA TTCTCACTAA 
CCGGACGGGA CAACCAGTCA ATAAGGTTTT TCAAGACTCC CGGGAAAAAG 
TGATTGTATT CCGGCGTAAA AAACCAAATT CCATTCGCCG CCTTTACTTC 
TTCACGAACA CGCTTTACAG CGTCAGGTGC GGGATATTCA ATATCCTCAT 


>NC_017304.1:2641103:2641602
GAGATAAATT TGGGAGCTTT TTTAAGCAGC AGTCTTACAA TTATCACAAA 
AAGGATCACA TAGCTTGCAG TAAGGCTCAT ATTCAGAACA GTAAGAAACA 
GTTTACTCAT TACTACTCCT TCCATGCCCC TCAATCAATA TCTACAGTCT 
TACACTTGCT CAATTTTGGC TGCCGATAAA AGCTTTTAAA AGTAAGTTTA 
TATTCTATTA ATGACAATAC TCCTTGGTCT ATACAACATC GACCTACACT 
ATAAGCTTAC ACCGCATAGA CCAAATTACC AATAGATATT TATATATTAA 
TAATGTAACT ATATAGAATT TCACTAAATA CACTCCGGAA AAATGGCGCA 
AAGTATCTTC GTCTCTGCCC CGTTCCTATG AAACGATATA TGAGAATAGT 
AAAATGATAG TTTATAAATT CGACCAATAA TTCTCTGGTG ATGGGTCTAC 
TAAATCCAAA CGCTCTGCCA AATCCCTTGC AAAGCATCTC TTCAATCTTG 


>NC_017304.1:2642586:2643085
GTTACTGGCT TTTTCCCAAA AGTAGTTGTT TTCAATTTGC GGCGAAAATA 
AAGTATCATC TTGTTGCGCA AAATTATAAG TTTGACCGGA TTCACCAAAT 
TCGTCGGCTT TCGAATTTGC CATTAATCCA ATACCAACTG CTGTCGCAAT 
GGCAACTGAT AAAATAATTA CCCAAAACCT TTTTAAAACA GTGAGAAACA 
GCCTTCCCAT CTCTGCGCCT CCTTTTACTC TCTGGTCTAT GCGTTATAGA 
CTTCATAACA TTAGTCTATA TCATATAGAC TAATTTGTCA ATTATGATTT 
AATTTCAGAT ACTTTGCAAT TTGAAGAATT TTTTCTCGTC TGTCATTTGA 
AAGTCGGTTC ATATAATTTT TTAAATACCA GCTTGAATAT TCGATTCAAA 
AGAATGCCTT TTAATAATTG CCGCAAGCTC AACATCTCCG AGAGTATTAA 
GCAGTAAAGT AAATTCTTCT TCATTTAATT GTGCGTCAAG CAATATATCA 


>NC_017304.1:2650420:2650919
ATTGTCCCTA CTTTATTAGT CCTCTTGTCG CCTTTTCTCG TATTAAGGAA 
GACCTTCATT CCTTCTGTGC ATTTTTCAGG AATATAAGAA AACTTCTCAA 
TCCCGTCAAT ATAAGAGTAT ACAATCGGAT AGATACCTTC CTTGAATAAA 
TCGCAAAACA CATCGTAAAT CCCATCGTCA AAGTAGTTTG CAATCAATAT 
TTCCTCTGTC ACATTATCCA TGACAAACGT ACCGTTGTAT ACAATGACCG 
GGATATGAGA ATTCAGTCCT TTTGTAACCT TCTTTGCTGT CACTAAAGAA 
CGGGCCGTGG CATAGGAAAA AAGCATACCC TTTTCCGTCA ATCCGTTAAT 
TGTATCGATA GTAAACTGAG ACAAAGTCTC ATCACTTCTT AAAAGGGTCC 
CGTCCAAATC AGATACAAAC AGTGTCTTCA ACTCTACATC TCCTTTAAAA 
TATTCTTCAT TATTACCAAT GCTCTAAAAG TACCTTCTAT CGTCAAAGCA 


>NC_017304.1:26543:27042
CGTCTCAAAA TTTTTGTCAA AGGTCTGAGA GGCGGCTTTC AAAATGGTTT 
CATTATATTT TTCTCTCTCC TTGCGAAGGC TTTCCTCGGT ATTGGGCACA 
TACCAGAAAT CAGGTGTTAC CTGGGCATAT TTCGAAAGAA TGTTTATTGT 
ACCCGGAAAA GGTTCAATGT CGCCGTCTAT ATAGCTTTTT ATCTGGGAAG 
GCTTGATTTG ATATCCTGTC TTTTGGTATA TGTCGTCCGA GAATTCTTCG 
GCGGTCATGT TACCCATAAT AAGCAAAATA TTTTTTACAA AAATATCATG 
GTCAAATTTT TTTTGAATTT GGACATCTTC ACTTAAATAT CCCGCTGCTT 
TCATGAGCTC TTCATAAGGG TAGTCATATG CCTTTGAAAT CATTTTCAAA 
GTTTCAGGCT TTGGATTGGA ATCCTTTCCT GTGCGGGGGT CCACACCCTT 
TTCAAGGATA CTTAAGTATG AGTAACTAAT TCCCATCTTT TTAGCGGCCT 


>NC_017304.1:2660863:2661362
CGGGCGTTTT GCTCCAGCAG CAAAAACAGC CCTTGCAGGG CGATAAATTC 
AGCCTGGACA CCGTAACTTC CCTTACATCA TTGTCTCCCA TACCTTCGAG 
AAAGGCTTTG GTAAGTTTCA AAGAGTTGCT GGCATCACCT TTCGGACTTC 
CGTTTATAAC AAGTATTTTC ATTTTTCAAC ATCCTCCAGA ATTTTAATGC 
AGCAGTCGCA CCATTCTGAC AACATCTTCA TATAACGTAT TCCGTACTCT 
ACGGTCATAT TCCAATAAAC AGAATCCTCA GGACGTGCTA CCATCCCCTT 
ATAAATTTTC ATGGTTTCAA ATACGGAAGA GTACCTCTCT ATGGCCTGCT 
GCGCCTCATT TTTTATTTCC CGGAGGCGTT CTATATTTTC TTCTTTCGGT 
AACTCTCCGG AGAAAAACAC TTTCATGCAC AGAGGACTAT TCCTGTTTCC 
GTAGTCGTAC TCTCTCAGCC AGCGTTTCAG CTCTTCCCGT CCGCTTTCGG 


>NC_017304.1:2689264:2689763
CAATCCCAAT GACTTATGAA CAATATTTGA AACGCATCAG GCAGAAATAT 
TACGGTAAAT CATTATGCAA AAGATAATAG ACACTCAGAC CGGCAAGTAC 
TATTAATTAA ACGGAGGTTA TCATGAAAAA ACAAGGCATT ATAATATTAC 
TTTTATTATT GTCTTTTCTT TTAAATTCTT GTGCATACTC CAACAGGACC 
ACAGGGTCTT CGAATACCAA TAACAGCTAT TCACTCATTG AAGACAAGCG 
CCTTGAAGAA GCAATTCGTA ATCAATTGGA TTTAAGCGAA GATATAGAAT 
TGACACAAAA TCATCTGGAA AGCCTAACCG CACTGGAAGC ATCCTCATCC 
AAAATTAAGA GTATTGAAGG TCTTCAATAT GCAATTAACC TTGAGGAACT 
TGATGTTACA AATAACGAGA TTGAGGACCT AAAACCTTTA TCCAACCTTG 
AAAAATTACT GGATTTGTTT TTAGGCCACA ATAACATTAA GGATTTATCT 


>NC_017304.1:2692228:2692727
GGAATCTCCC ATACTTTTCC TCCTATATTT TATACAAAAT TTTTATTCTT 
CTTTTTCAAA GAAATGCTTG ATTTCATTTA TCTTTTGGCC GTTTTCATCT 
ATTTCATATA TGTATACACC GTCCATAAAC CAAAATGCAA ATACCATACC 
TTTACTCTCG GGATTTACAC AATAAACTAC TTCAGATGTA TCTAAATCTT 
TTAGCTGTGT CATATAATCA TCTATTACTA CACAATCAAC ACTGTACCCC 
CTGGTCACGG ACATATCGTT ATTATCAATA TAAGATATTG TCCTATTCAT 
CGCATATATT GAAGTAGCTC CAGTGTAAGG ATTTACAATA TCATCTTCAT 
ATATATCACG CAACGTTTTT ATAACTCCTG CGTAATTACC CGTTTTCGTA 
AAATTCCTTA AATCAGCAGC CTTTATAGCA TATTCCAAAA ATTTCTCTGC 
ATTAGTCTTT TCTTTTTTAT CTTGTGTCTT CTGCGTACTC TGGGTCAAAC 


>NC_017304.1:2706567:2707066
CGATAGCCGA CGAAGGCTGA TTAATAAGGT TAACTGTTGA AATTGATAGA 
GTTCATGATT AATCCCATAT TATCAGTCAC TAAAGAAATG GGGTTGTACC 
TATGCACATC GGGTATGATG TTCATAATCA TACAGGCAAC CACGACAGCA 
CCTGTTATGA TCAGGTATCC ATAACCGCTT CTTGTTAATG TGGCTGAAAA 
TAATAACGCC GCCGGTAAAA ACAAGCCTAC GGATTATAAA CAAGTGTCAA 
ATTCGGGTAT ATTATAATGG TTAGCGCCAG AATTAGCTTA CTCTCCATCC 
AGATATTCTT CCAACGATAT TTTTCCGTTA TAAACATCAT CCATAGAATC 
GGTGTCCATA GACATTAAAA CCATTCCGCT AACGAACTTG CCCAACTTTT 
CTATGCGGCT TGTGACCTCC TGAGCTATAA AAAATTCCAG TCCCAGCAAG 
CCACCCATGC TAACCAAATT TGCATTTCCC ATTTCCAGAC CGGATTTTAT 


>NC_017304.1:2712955:2713454
TGGCGATGGA CTGTGAGGAA CCCACGGACC TGAACTCAAA CTTATTGCCC 
GTAAATGCAA AGGGAGAGGT TCTGTTTCTG TCGGTGTTAT CCTTCGGAAG 
AACTGGGAGT GTGGATACAC CGATTTCCAG GGTTCTGCTG GTTCCGTTGT 
TCTTGACTAC GCCGGTCTCT ATTTCCTCAA TAACATTGGT CAGCTCATCG 
CCAAGGAAAA TGGACATGAT TGCCGGAGGT GCCTCGTTGG CTCCAAGTCT 
GTGGTCATTT CCGGCTGTGG CAACAGAGAA GCGCAACAGA TCCGCATAAT 
CATCAACAGC CTTGATGACA GCCACCAGGA AAATGAGGAA CTGGGCATTT 
TCCGACGGCG TTGTTCCGGG ATCGAGCAAG TTCCTGCCAT CGTCGGTTGA 
GATGGACCAG TTATTGTGCT TACCGGAACC ATTGACGCCT GCAAACGGCT 
TCTCATGCAA GAGGCATGCA AGCCCGTGCC TGTCAGCCAC CTTTTTCATG 


>NC_017304.1:271697:272196
AGCAGATATT TTATTGTATT GGAATAAATC ACCGTTAAAA AAGTGTTGAC 
ATTGAAAAAA ACGTATATTA TAATAAAAAA GTCATTAGGA CGGAAACTTC 
ATAATAGCCG GAGTGGCGGA ACTGGCAGAC GCACAGGACT TAAAATCCTG 
CGGGACTTAT CCTCCCGTAC CGGTTCGATT CCGGTCTCCG GCACCAGGTA 
AAACGACGCG GGGTGGAGCA GTTGGTAGCT CGTCGGGCTC ATAACCCGAA 
GGTCGGAGGT TCAAGTCCTC CCCCCGCAAC CAGACAACAG TCCTGTAAGC 
ACAACGCTTA CAGGTTTTTT TATGCAATAA ATTAAGGAAA TATTATTTAA 
AATTTAGAAG GATTTTGCAT GTGGATGTAG AAATTAAATA ATTACATAAA 
TTTTTCTTTA AAGATTTACC CAATATCATC ATAATTAGGC AACTCTGGTT 
AAAAGACTCT TCATAACCTG TGCTAAACAG CCTTCAATTG GTAGCGGATA 


>NC_017304.1:2717588:2718087
GTATCAAAGG TCAAATACAC ATAGGCATTG ATGGTTGGAT TCAATTTTTC 
AATTGCACCG ATATATGCTT TTGTCAGCTC CATCGCGGAA ATTTCGCGGC 
TTTGAAGCCT TTTTGCCAGT TCAGATATTC CCGTTCTCAT TTTTTACTCC 
TTTCCAAGCC GAAAAATCCG TTATACCCTT CCACATTGGA AAGGATTTTT 
TCATTGGGAA GGGACGGCAC CACTTCATCA GGGCGCAGGT CATCAAAAGA 
GACCATCCTG GCACCCACGC TTCTTATCTG TTCGGTCCCG CCTTCGATGG 
ATTGGTTGAT GGTATCTGCA AATGCTATAA TCTCATCAAA TTCAGCCGTA 
AATCGCTCAA GCTCCTCATC CGAGAAGCTC AGCTTTGCAA GTTTTGCAAG 
CTTTTCTACC TCAGTTTTCG AAATTTTCAT AATCCTCACT CCATTTCTGA 
CAGCAGCCTG CCGTCAAGTT CGTCCGGATA ATTCAAACAC GCTTAATTCC 


>NC_017304.1:2718665:2719164
TATGACATCG CCGGGAATAA GGCCGGAAAT TTGGGCCAGC TCCCCTTTTA 
GTTCCTGGGG GATGTATTTG TCGATGGGGC CTTTATAGGT CATATCCTCC 
TGAACCTCAA GGTAGCCAAG CCCGCCCATG CCGATGGACA GTGCATATTC 
CAGCAGTTTT TCATGGAAGC CCTTGGACAT ATCGGCATGA ACCTTGATGG 
CTCTGACCGT CTTGTTGTGG AATGGCTTGA AGGCGCATCT CTGGAAGAAA 
TCGGTCACAT CGATGATGCG CAGGGGGTTT CTAAGGTCCG GCTTGTCGGT 
GCCGAATTCC AGCATGGCCT GCTTGTAGCT GAAAACTGGG AACGGCGCCT 
CGGTGATTTC ATACCCTTCG GGTGCGAACT TTTTAAAGGT TGCCGTCAGC 
ACCTCCTCAC CCACGCGGAA AACGTCTTCC TGGGTGGCAA AGCTCATTTC 
AAAGTCGAGC TGATAAAACT CGCCCGGAGA ACGATCGGCC CGCGCATCCT 


>NC_017304.1:2721790:2722289
AGTATAACCA TATGGCTTTT TAACGCCTTC CGCGTATAAG GCTCCGCAAT 
TTATCGTGTT ATATATTTTT TGGTTTCCGA CGGTTCCCCT GAAAATATAA 
AAAGGCATCT AGGATAATTT ACTAAGTATT TTTTATTCGG CCATCAATTT 
ATTTAACTAC AATCAGCTCA TAATCCCGCG TACCCAAACC GATTCTCTCC 
GCGTGCTCCA AACAGGAACG CCATTCGGAT TCGGGCGTGG TGTTGATGAA 
GTGGTCATGA TGGTCAACAA AGTCCGGTTT ATTCATGTTG TCGGTCAGGC 
GGCTTCCCGG AAGTGGTGTA GCTTTCAGAC ATGCGTCTAC ACACGCTTGA 
TCCAATGCTA CCGGGTCAAA GGACGCAAAC ATACCCAAAT CTGGTAAAAT 
AGGCACGTCA TTTTCCCCAT GACAGTCGCA GTAAGGGGAT ACATCCACCA 
CCAGGGAAAT ATGGAAGCAA GGACGGCCGT CCACCACTGC CTTGGCGTAT 


>NC_017304.1:2736900:2737399
TTGCTTCAGC CTATTCTGCC GTTAAAGTCA GCCGTTCCCA AACTTATCTG 
ACATTAAGGG AGGGTGAGTA GAATGCTGCT TGAAGTAAGT AATCTCAGTA 
AGGAATATAT CCGGAGCAAC CGGCCGTTTT TCGCAGTCAG GGACGTTCAT 
TTGAAAATGA AAGCAGGTGA TTTTGCCATT ATTATCGGCC GTTCCGGCAG 
CGGAAAGACT ACCCTCTTGA ATCTAATCGG CGGACTGATT TCTCCAACCG 
GCGGTCATGT CAGTATTGAC GGCTGTGATA TCATGTCCCT GAAGGATAGG 
GAATTGTCTT CGTTTCGCAA CTCCTATATA GGCTATATAC CGCAAGGACA 
CAGTATTTTA TCGAATTTGT CCGTTTTCGA TAACGTCCGT TTGCCGCATT 
ATTTACAAAA ACGTCAAGGA GATGTAAATA AGAGAGCCCT ATCCCTTTTG 
GAGCAGGTCG GCATTGCACA TTTGGCCAAT GCCTATCCAC AGCATTTGTC 


>NC_017304.1:2738194:2738693
AAAAAGTTTG GAATCTTTAG CGAACGGAGT GATGACAAAT GTCAAAAATA 
AATTTATCCC TTCCGGAAGT ACAGATAAGG GAAATTCGTA TTAATTCAAT 
AACGGGTTAT CAGGGAGATG CTAAGGAACT GGTAGAAGCC CGCGAATTCG 
GTCTGAAGGA TAAAGAACGT TCCTTTAGCC AATGCCTGGG CTGTGCTACC 
TCAAAAGCGG CCTGTATGAC TGTGTTAATT CAGGACGCTG CAGTCATCAG 
CCATGGACCG GTGGGCTGTG CTTCCTGTCT GCATGAATTT GCCTTTACCT 
ATCGGGTGAA TTATCCTTTG CGCGGTATTG AACGTCCCAC ACCACGCCGT 
ATCTTTTCCA CCAATCTAAA GGAAAAGGAT ACAGTTTACG GAGGAAATAT 
AAAGCTTGCC AATACCATTC GAGAGGTATA TGAGAGAACG CATGCCAACG 
CTATTTTTGT ATTGACCACA TGCGCTGCCG GAATTATCGG CGATGATGTG 


>NC_017304.1:2748010:2748509
AAATAGTCCC AAGCATGGCA GTGTAAAAAT CTGTATACTA ATACCCTGAA 
ATTGAAAATC AGAGTTTGAG CCAAAAACAA AAGCCACCGG GACATCCGGC 
GGCAAAATAA GAATGAATAA CCCCTAATCA AACACAATCT CAGCCTTTGC 
CATCGGAATG GCACTTTCCA TAACTATTTT AAGCGCCAGT GAAGGGTCTA 
TGACATCCTT CCCCTGAAGC AGTCCATCCT GTATCGCCAA TCCAAATAAA 
ACCGGCCACT CACGCGGGGA AGCGCAATAC TTCTCAATAC GGGGGAGGAA 
CAACGGCCAA AAAGCCTTGA CAAAATTGAT CGGAACGTCT GCCGTCCGGT 
GTCCCTCTGG AATCCTTGGA ATGCCGTAGT TCTCGGTACC GACCGTGGCA 
GAGACATATT TGAAAATCTC AAGGATGTCA AAATCAATAT TCACACCCAT 
GTGCTGCACT ATGCCGGCAG CCAGGGACCA TACAGAATAT TGATTTTCAA 


>NC_017304.1:2754609:2755108
TCGATGTAGA AGCTGTCAGT GAACACGATC TGGCTTCCAT GATGGTAGGC 
CGCGATGTTC AATTTGTGGT GGACAAGAAG CCCATTGAGC CAGGTGAAGT 
CATTATTGAC ATACAGGACC TGCACGCCAG GGATTACCGC GGCGTGGAAG 
TGCTTAAGGG TTTAAGCCTT AAAGTGCGCC GTGGTGAAAT CGTGGGTTTA 
GCCGGCGTAG ACGGCAATGG TCAGACCGAG CTGGTGGAGA TTTTAACCGG 
TTTGCGGAAA GGCGAATCCG GAAAAGTCAT AATAGGCGGC AAAGATTTGT 
TCAACGCCGA TGCACGTACA CTGTTTGATA ATGGCGTATC CAGCATTCCG 
GCCGACCGGC AAAAGCACGG GCTGATACTG GATTATTCTG TAGCTTACAA 
TCTGGTTCTG CAAAATTATG AACAACCCCC TTTCTCCAAA CGCGGTATTT 
TAAAGAAAGA TGCGATTTAC AAGCATGCGG CAGAGCTTGT CGAAAAATTT 


>NC_017304.1:2757978:2758477
GGTTTTGGAC CAAAGGATTT GGAAAAATAA CAATAGAATA TACAATACTT 
CGGAATATAT TAATCGGTAG AAAGGAAGGC AATCTTATGA ATACACAAGA 
CATATTATCC CATGTGGATC ACACATTACT GTTGCAAACT GCTACCTGGC 
CCGAAATCCA GGCACTTTGT GACGATGCTA TCAAGTATCA AACCGCTTCA 
GTATGCATTC CGCCATGCTA TGTGGCCCGC GCAAAAGAGT ATGTAGGCGA 
CCGCATGGTT ATCTGTACCG TTATCGGCTT TCCCAATGGC AATATGACTA 
CTGCCGCCAA AGTTTTTGAA ACCCAGGACG CCATAGCAAA CGGCGCAGAT 
GAAATCGATA TGGTCATCAA TATAGGCGCC TTGAAAAACA AAGAATACGA 
CTATGTACTT AAGGAAATTA AAGCCATTAA GCAAGCCTGC GGTGAACGTA 
TTCTGAAAGT CATCATTGAA ACATGCCTGC TTACTGAAGA AGAAAAGATT 


>NC_017304.1:2764307:2764806
ATAGCTACAC TCATTATTTG ACCTCTCCTT TATTCAGTAG TAAAATACTA 
AGGGCCACTT TTGCCTGTCA CGCCATGAGT TTTTCCCGAC GTAACGTCGC 
CTTAAGCGGC CCTGTTCAGT AATCTTAATC TAATGTTTTA TTTAACGGGT 
ATTAGTCCAT AGATGATTCC AGGTGCTCGC TAAACTTGTT TGTAATTGCC 
AATTTGTTTG CAGCAACCCA TCCTTCATCA TAGTTACTGA ATAACTTAAT 
TTCGGACTGA GGGGTCATAT AATCTGCCAA TTTTGCACCT TTTCTGAGAG 
GACGAACTGT CAATTCGGAG CCCACTCTGT TCTGAACCTC TTCAGACAGC 
ATGAAATCTA CAAATTTCTT TGCATTTTCC GGATGCTTGC AATTCTTTAT 
AATCTGCACA GATTCACCCG GGAAAATGGT TCCTTCTTTA GGGAATACAA 
CCTCAACGTT AGCTCCCTCT TTTACATATT TAGCAGCCGG GTCTTCCCAG 


>NC_017304.1:2765597:2766096
GTTTTATTTC CTTATGTTTT AATATTACTG CTAAAAAAGG TACAAATAAA 
TCCTACTATC AAACAAAAAG GTGCAAAATA AAAAAGGGAA ATATTGTATG 
TTGTGATTTT TAAAAAAAAG CCGTTATCTT ATATGTCAGC TCACATCTAA 
CACTACCGGG ACAGTTGATA TGTTTCCTCT TTCAGTATGA AACAAATCTA 
TTGACAAGAC AGGTTTATAA TGATAAACTT AAGAGGTCGA TAGTTATAAA 
CCTAAGTTAA AGAAAGGGGA ATGTTATGAA ATATTATTTA AACGACAGTG 
AATATCGGTT TATGTGCATT GTATGGGATG TGGAGCCCAT AAATTCAATG 
GAACTCGTAA GGATATGTTA TGATAAGCTT GGGTGGAAAA AATCCACAAC 
ATTTACTGTA ATCCGAAACC TGTGCAAAAA AAAGATTCTT TCCAATGAGA 
ATGCAGTAGT TAAGGCACTT GTTTCGCGTA ACAGTATTCA AAAGCAGGAA 


>NC_017304.1:2777987:2778486
GTTCTGCATA TGTTTGCGGT GTTTCAAGCT GCTTATAAAG CCAGGCAATA 
GCTGATTTTT CATTGGTAAC AAGCAATTCC ATTTGAATTG GCTCTACGTC 
GTTTACAATA CGGGCAGTAT CATATTCGTT AACCTGATCA GGGAGAAAGT 
ACATCCCATC ACGTTTTAAG AACCTTTCGT CCAAACCTTT ATAAAAGTCC 
GTTGCATCTA ATGGAACAGG TATTCCATTC ATAATATGGT ATGCCACCAT 
GCGGTCATAA AGCAAGTAAG CCTTCCGCTC TTCTATCAAT TCAATTTTTC 
CGTTCTTTAC GACAACTACT GGCAATTTCT CAAGATGTTG CTGTATAAAA 
CTCCATGCGG TTTCTTCACT CCCAGCGTGG GAAATAAACT CCCGCTTAAA 
ACTTTCTTTT GGTTTATATG CTGAAATTAC AAGGTCTTGT TTTACTGCAG 
ATGTTGTCGT TACCTGCTTG AAGCTACCTT GCTGCTTGTC TAATGTGCGA 


>NC_017304.1:2794295:2794794
GAAGTCAGGC CATTGAGTTT CTTAATCTCC GGAAATCTTG TTCCTCTACC 
GAGTTCTTTT TCCGCTATTC TCCATAAGGT ATCGCCTTTT TGCACTGTAT 
AGGTTCTATT GCCCTTGTTA TCAGGAATGC TGTTTACAAT TACAAGGTTT 
TCTTTTGCTA CCCAAGTGTT TATGCCTGCG ATTTCTTGAC CGCCGGATTT 
CTTAACCTTT TTGCCAAGCA ATACACATTC TTTGCCGCCT TTTATGACCG 
GCTTGCCTTT GTATAAAGTC TGTGTGACCC TGTGGTAATA GTCATTTTTG 
ACCCACGTTG GAACTTCCAC ACTGCCGGGG TAGTAATTCT TTACACTGTC 
CTTAAACTCC ACCATATCTC CAATTCCAAT ATCAGTATTG GTATCTGTAC 
TGTTCTCCAG CGCTTTTTTT ACTGCTTTAC GGAAAGTGTC CATATTCTCC 
CCATGCTTGG GGAACCAGTG CATCACATCA GCATGGTTGC TGGCAATACC 


>NC_017304.1:2794915:2795414
TGCTGCATCA TAACCCACCA TCACCGCCCC GGATTTATAC GAAAACCCAG 
CAGGCTCACA GATTTCAAAG CCAATATGGG TATTGTTGGC TGCTCCTCCT 
GCATGCCACC CGCGATGATC CCAAGGCAAG TATTGCCAAA CCTCTTTATC 
GTCTACAAAA GCGTGAACAC ATACCTGCCT GTTTATTTCA CCGGCTTTGT 
AAGATTTGTT CCAACGGGAA AACCACTCAG CCGCCATTAC ACCCGGCACA 
GCCGTCGAAT GTACCATGAT TCCTTTAGGC GTGATTTTGC GACCTGCTGT 
ATAGCAATCG TTTCGCGTCA TGTATTTAGT AAAAAGCTTC ATTTCTTTTC 
ATCCTCCTCA TTTGAGTGGC CATGCAGTTG TTCCAATGCG TTTTTCAGCT 
TTTCAGGAAT GGGCAGTCCT ATATGTGCAG CATTCTCAAG AATTGAAACT 
CCCTCGTTAC TCAGGTAAAA GAAAATCACT GCTGTCCGGA TTGCCCCGCC 


>NC_017304.1:2800692:2801191
CCATCTGTTG CTTTAAGGGT GACTGTACCA GGCTCTGTCA AAGCATCTAC 
GTCCGAAGCT GCATCCCCAC CGTTTGCATG TAAAGACGAC TTAAAATACA 
ACAGCAAATC GTCTACTGTA AGCTGTGAGT CCGTTTCCAG AAACCAGTCA 
TCAAAGCCTC CGGCATAGTA GTAGGTATTT GCATGCATCC CCATAATAAT 
GTTTGCAGTA CACTCCCGGT TCAGTTCTCC GGAAAAGGAA CGCACAGGTG 
ACACCCAGGT TGCCCCGTCG CTGCGATCGC ATATGATGTT CTGTACCTTT 
TTGTTGTTTA CTTCAATGAT GGAAGCGATA AAATACCAGC CGCCGTTTTT 
CAAGGTAATG GTAGCTGTTT CACTCTGGTC GTAGATTAGT GTGCCGGAGG 
AGTTATACAA CATAAGCCTA AGTCTCCCTT GATAAAGTGA AACATAAAAA 
ATTGGCTGAC CTGGTCCTTG GCGGGTATTG AATATGGGTA TATATGTCTG 


>NC_017304.1:2811999:2812498
GTTTTTTATG CCGAGGCTCC ATAACAGTTC ACGGACGTCC AAGGCAAGCT 
GTTTTTCTGT GCTGACATAG ATGCTTTGCG CTTTTAATTT TCCTATGCAG 
CCGTCGGAAT CCATAAGCCC CTGCAAGAGT TCCCAGCGCT GATTTTCGGA 
AGCCCTCAAA TACTCCGAAG GGATATGCTT GCTGTGATGG GACTTTAATA 
GTACGCTTTT CAAAACAGGT ATGCGCACGA CCACGCTGTC GCCGACGTTT 
TTCCATAGGG AAGACACTTC ATATGGTATC CTTTTAAGCA CACCCGCGAC 
GTCGCATGTG CGAATCGTTA TCTCCGGCCT GGTGGCGCAC CCATTTCCCA 
GCCAGTAGCC ATAAAGATAC GGATCTACCG GCAGTTTGGC GTCCGGCAGC 
TTTAAAGCTC CGGCAACAGG TATTCGGTAT ATGGAACGGA AGGGAGCGTC 
CTTGTGACGT TTTCGATAAG CGGAAAAAGC CTCATACATC TGCTGTGTTT 


>NC_017304.1:2817100:2817599
ATCAATTTCC GCAGCATCAA ACCCGGTAAG AGAAACATCA AAGCCATCTT 
CATTTAAATC CATAAGCAGA TCAGTCAAAA GCGGAATATC AAACTCGCCG 
CTGATTTTAT TCAGTGCAAC ATTGAGCGCC TTTTCCCGCT GTTCATCCAA 
ATCAACTACA ACACAGTCGA TCTCCTTATA CCCCAAAGCT GTAAGTACTT 
TATAACGCTG ATGTCCGCCG ACAATGTTCC CGGTGCGTTT ATTCCATATA 
ACCGGCTCTA CATATCCAAA CTCTTCAATA GACCGACGTA ATTTTTCATA 
TTCAGGGTCA CCAGGCTTTA AATCTTTCCG CGGGTTATAT TTCGAAGGTT 
TTAATTTTTC TGTTGGTATT TTCAGTATAT CCATAAATCT TAACCCTCCA 
GTTTGATGGC TTTTTCACCG GTGAATTCCT CCCAGCGCTT AACAGCTAAA 
TCACAGTAAA CAGGGGATAA CTCCATTGCG TAGCATTTAC GCTCGGTCTG 


>NC_017304.1:2819194:2819693
TCCTTCCAGT TCCGCAGCAT CCGTAAACTC CATTACCATG AGCTTTCGTC 
TGCCGGGATT TCCTTCCAAA ATCTTATCCG CCAGAGGTTT TTTCTTCTGT 
CCTGCACCGA TACGTGCCCC GCCGCGGTTG GTACCGTCCT TTGCCATACA 
CATCACCTCG ATTCATGTAA AAATAAACAG GGGATATACC CCGTTTGAAA 
CTGCGATTTT TCGCGCGTGA CCCCCCGCCC GTTGCACAAA ACTACTCCGC 
CAGAGATTTT GACCCCCCTA CCGTCTTGCC CATCGTTCTC CTTCGCAAGC 
AGTGATCGAT GAGTGGCATT GTTTGCACAG GCTCATAAGG TTACTGTCTG 
CATTGGTTCC GCCTTTGGAT AAAGGGATAA TATGATGTAC CTCTTCGGCT 
GGTGTAAGCC TTCCGTACTT TTGGCACTCC TCGCAAAGCG GATGCTCTGA 
GATATATCTG TCCCTGATGC GTCTCCATCT CCGGCCATAG CGTTTTCTTG 


>NC_017304.1:2829286:2829785
ATGTCCAGGT AGCGAAATAA CCTCAAGTAT AAGCCCACCA AGGTCGATTG 
CATCGCCATC ATTAATTGCC TTAAATGGCG GCATTTCAAC CTTCTTTTTT 
TGGCAAAGCT CCACAAATTC AGGAAATTTG ATATGCTCGG CGGCAATTTT 
TGCATCGTCG GGATGTAAAA AGCAATCGCA ATCAAAGTAC ACATTACCGA 
AAATATGGTC ACAATGGCCA TGTGTATTCA CTACTGTAAG CGGAAGACTG 
GTGATTTCTC TGACAACCGC ATGAACATCC GCGATACCGT TCATTGTGTC 
AATAACAACA GCCTTTTTCT CACCGCAAAC AAGATACCCC GTCGCCTCAC 
CATTATCATC CATAAGCCAT ACACAGTCAT CAATTTTTTT GACTTTTACT 
CTCCTTTCCA TACAAAACAC TCCTTATCTT TTATTATTCA GTTAAACAAG 
GCTAACTCAA ATAAATATGT AGAGCCAAGT TGTCGGGATG AATGTATTCA 


>NC_017304.1:2834769:2835268
TTTCGATACA GCACTTCCGT TTGAACAGGA TTCACCTGAA AAAAAGACAG 
CGGCGATATA TTAAACTTAA ACTCTCCTAT ATAATCAGTA ATGGTATCCC 
TTCCATAGAC GACTATATTC TCATCACCCA AAATAACATT GGTCCTCTTT 
GTATTAACAT TCAAAACAAC ACTCTTTATC TCCGGAATCT CTTTTACCAG 
CCTGTCCACC AGCTTTTTCT GACTGGGGAT GTTTCTTCCG TTAATGACCA 
GAACCACCAT TACCTCGCCG GTCTTAAACC CCACACGGGT CATAATGTGC 
CGGACCAAGC CTTCTCCGGT AATTTCATCA TATGTACTTA TATTGTTTTT 
CTCTATATAC TCCTTGACAA CAGCCCTTAC CCTGTCACTT ACAGAATGCT 
GAATGGTACA GGTGGCACAG TCAATAATCT CATGCGATCT TTTTGCGTAA 
AATCCCGCCC TGATTCCATC CTTATACCTT CCTATCGGAT ATTGGGCTTT 


>NC_017304.1:2836693:2837192
TTTAGCACAT TTAAATCTCC AAAGGATACT TCTATATCCC TTACCTCAAT 
TGAATATGCC TTGCCCTGCC TCAATCAAAC CACCTTCTTC TTGTTTCTTA 
TCAAAACCGA AATAAAATAC GGGGCACCAA ACATTGATGT CAGCACGCCC 
ACTGGAATTT CCGCCGTGGG AATCCTGGAT ATTGTGTCAC ACAGTACCAG 
AAACATTCCC CCTCCTATTG CCGAAAAGGG AAGAACCACC CTGTTGTCCG 
AACGGGATAT CAGTCTTACC GTATGCGGAA CAATCAGTCC CACAAAACCA 
ATAACGCCGC TTACCGCCAC ACAGGCCGCA ACAACAACCG AGCAAACTAC 
AAGCAGCAGC TTTTTTACCT TCTCCACCTC AACACCAAGA CTTCTTGCCT 
CATCCTCTCC GACGGCAATT ATGTTAAGCT CCCTGGCAAA AACGCAAACA 
ACAACTATGC CTGCCACAAC CAGGGGAGCA AGTATCAGCA CCTGCCTCCA 


>NC_017304.1:2838162:2838661
GCCAAGAACA TAATAAACAC TGGGCTTTTC AAGGCCGTCG ACCTTGCTCT 
TTACAAACTC TATTTTTTCC TTCATTTCCG TCACAACATT CTTTGCCTCT 
TCCCGGGCGT TCAGCAAAAG ACCAATCTTT TCGATCATGT TGTAGACACC 
TTCAAAGTCC TTCTCGGCCT GAAAGATAGC CACCTTGATA TTGGCCTCCT 
CAAGCTTTTG CAGCATCTCT TTCGTAAAGA TGGAAGATGC TATAACCACA 
TCCGGCTGAA GTTCAACTAT CTTTTCTACA TTCGGCTGGT CTATATTTCC 
TATTGACTCG ATGTTCTTCG CCTCTTCCGG ATAATCGCAA AAATCCGTCC 
GTCCCACCAG CTTGTCCTGC TTGCCCAACG CAAAAATTAT CTCCGTTATG 
TTGGGGGCAA CTGAGACTAT CCTTTCAGGT TCTTTGTCCA GGTTGACTTC 
CCTGTCATAG GAATCCTTCA AAGTTACACT GTATCCGTTA TTATTATCAC 


>NC_017304.1:2839785:2840284
CTCTTCCGGA AGAATCAGCG ATTCAATCGT AAATTCAACC AGTTCAAGCC 
CAAGAGCTTC AAATTTGCTC TTTGCATGCA CCTTAACCAT TTCGGCAAAC 
TCAGGCATGT TGCTCTGCAT CTCAAAGAAG GACTTTTTGG ATTCTGCAAC 
CGTATCTTTA AGGTACGTCA TAATATATGA CCTTAAAGTC CTGGTCAAAT 
CCTGAGTTGC CATGGTACCC CTTGTTCCTG ACACGTCTTT TAAGAATTTT 
ACCGGGTCTG ACACTCTGAA GGCATATGTT CCCCTTGCTC CGACCTCAAT 
TGGGCCGAAC ATAGGATCCA ACATCGGAAG GGGTGACTGG GTACCCCAAG 
TCTGTTCGGT AAACAGTCTG GTGTTTATAA AATACACTTC TGCTTTAAAA 
GGTGAATTAA ATCCGTACTT CCATGATTTC AGCTTTGTCA GAATCGGCAA 
GTTTTCAGTC GTAAGTTCGT ATCTTCCAGG TTCAAAAACG TCCGCCAACT 


>NC_017304.1:2844881:2845380
AAGGCAATGT CATTCTGGAA AAGAAGCCAA AAAGCACCAT CGTCTATGAC 
GAGACTGCCG CATATGTTAT GGTTGACATG CTGAAAAGCG TGGTAAGTGA 
ATCAGGTGGA ACTGCCGTCG GACTTGGTCA GCTGCAAAAC GGGAAAATGC 
CCACAGCAGG TAAGACCGGT ACCACCAGCC AGAACTTTGA CAAATGGTTC 
GTAGGCTTTT CTCCTTATTA CGTTGGAGCT GTCTGGTACG GTTATGACCA 
CAATGTCAGC ATCTCAAGCG CTGAATCAAA CAGGGCGCTG CAAATATGGC 
ATGATGTTAT GGAAAAAGTA CACGAGAAAT TGGAGCCGAT TCCGTTTGCT 
GAACCCGAAG GCATTGTCAG AAAGAGAATA TGCATCTACT CCGGGAAAAT 
TGCGACAGAT TTGTGTGCCA GTGATCCAAG GGGTTCCGCA GTCAGAACTG 
AACTGTTTAT CAAAGGTACG GAGCCTTCCG ATGATAATTT ATGCGACGTC 


>NC_017304.1:2851913:2852412
AGCGGAAAGC TTGGTAACCA TGCCCCCGGT GCCCCTTGAG CTTCCAACTC 
CTCCCGCACA TTTCTCAAGC TCAGGTGTTA TTTTCTCAAT CACCGAAATA 
AGTTTTGAAC ACTCATTGGC TCTCGGGTCA CAGTCATAAA ATCCGTCAAT 
ATCCGATAAA ATTATCAACA AATCCGCATT AACCAAAGTC GCAACGATTG 
CCGACAACGT GTCGTTGTCC CCAAACACGT GGTTTGTTTC GGATTCTATT 
TCATCAACGG CCACCGAGTC GTTTTCATTA ACTATAGGAA TTATTCTCAT 
TTCAAGCAAA GTCTCAAAAG TGTTTATTAC ATTGGTCTTA CCCGTGGGAT 
TTTCAACCAC GTCACGGGTT AAAAGAATCT GTCCCACTGT ATGACCGTAT 
TCCAAGAACA ATTTACTGTA CATATACATA AGTTCGCACT GACCTACGGC 
GGCAACGGCT TGCTTGTCTT TCAACTCTTT CGGCCTTGAA CCCAGTTTCA 


>NC_017304.1:2860502:2861001
CTTTGGCAAT ATCAACCAGT TTCTCCACCA GTCTGCTGCC AATTCCATTC 
TGTCTGTATT CCGGATGCAC CGCTATGTTT GTAATATGAC CTTCATCAAA 
AATTTTCCAC ATTCCGGCAT AGCCAATGGC TTTACCGTTC ACCTTTGCCG 
TTATATATAT CGCCATTCTG TTGTTCAGAA CTTCCTCAAT AAGCGCATTT 
TTGGACCATG GAATTGTAAA ACTCAGCTTT TCCACGACCA TCACGTCATC 
AATATCTTCA AGAGTCATAT ATGATATTTC AACATCATCC AAACCCATCT 
TTTCCCACCT TAACAGTCCT TGCAAAGCTT TTTCTCATAT TCTCTTTCAG 
CCTGGGACTT TCTAAGATAG AAAGGCACCA TGTCAAAACA GCTTTCCAGT 
TCATTGTTCA TTGCTTTTAA ATAAGCAAGA CGGGCAACCG ATGAAGCCCT 
CTGAAGAAGA AGGTTTCCCG GAGCAATTTT ACAGTCGTCT CCAAGCTCCT 


>NC_017304.1:2874026:2874525
ATTACATTGT CATACTCCAT AGCTTTCTGG CTTTCAAACA GGATATTCCA 
GCTTCCCAGG TACTATTTGG GCTTGAGCTG CGGTCTTTGC GGCACGGGCT 
TTTGCATTTC CGTGGATGTT TTAAAAGAAA TAGGCTGGGG AGCAACATGC 
CTTACAGAAG ATTTGGAATT TACAATGAAG CTGGCCCTGA ACAACTACAA 
AGTCGCATGG GCTCACAACG CTGTGGTTTA TGACGAAAAA CCCATTACAT 
TAAAGCAGTC ATGGAACCAG CGTAAAAGGT GGATGCAGGG TCATGCCGAC 
TGTGCAAGCC GATATTTGGG CCCGTTGTTT AAAAAAGCCT TCAGGGAAGG 
AGATTTAATA GCTTTTGACT GCGCGGTTTA CTTGTTTCAG CCCATAAGGC 
TGGTTTTTAT CGGGCTGATA ACAATAATGA TGTGGATTCA AACCGTTTTC 
CCTGAATCCC CTTTTTATAA TCTTAAGTAT GTTTTTCCCA CAGAAGTATG 


>NC_017304.1:2880958:2881457
CTTGTAAGCA ATATTTGCGG CTATTTTAAA GGCCATTTCC GATGAATCCA 
CAGAGTGATA TGATCCGTCC ACCAGCGTTG CCTTAAGGAA TACTACCGGA 
TAACCCGCCA GCACGCCTTT TCGGATACTT TCCTGCAACC CTTTCTCAAC 
CGCCGGGATA TACTGCTTCG GTACCGCACC TCCGAATATT TTTTCATCGA 
AGGTCAGTTC TTCCTTGTCG CCGGGTTCAA ATTCTATCCA AACATGACCA 
TATTGCCCGT GACCGCCGGA CTGTTTCTTG TGCTTTCCTT CCACTTTGAC 
TTTTTTCTTA ATTGTTTCAC GATATGGTAT TTTTGGGGGA GCCAGTTCAA 
CCGACACGCC AAATTTTGTT TTGAGTTTGC TCACTATTAC ATCCAAATGA 
ATTTCGCCCA TACCGGAAAT GATGGTTTGA TGGGTTTCGT TGTTTGTGGT 
AACTTTGAAA GTGGGGTCTT CATCCTGAAG CTTGTTCAGA CCTGCACTTA 


>NC_017304.1:2890875:2891374
TTCAATCCTT TCTCCGATCC GTTTAACTAC AGTGTGATCG GAAGAGCGGT 
GGACGAATTT GTCGTAATGC TATACAACGA ATTCGGATGG CCGGGAAGCC 
CGCCGGGACC TGCGGTCACC ATAGGTTGGA TGGAACGCGT GCTAAGATAC 
ACCATGAGCA AAATGCCGAG GGATAAGATT ATGGCAGCCG TGTCCGTGTT 
TGGATTCGAC TTTAATCTCA CCACAGGCCG AAACACCTAT GTGACTTACC 
AGTCGGCGAT CAACCTTGCC CGAAGGTACA ACAGTGAAAT TATTTTCAAC 
GAGGAAAGAC AGACGCCCAT GTTTACCTAC AGAGACGCAC AGGGAAATCA 
GCACGAAGTA TGGTTCGAAG ATGCCCGAAG CCTCAGATCC AAAATTCAGC 
TGGCCTGGGA ACTCGGCATA AAGGGCGTTG CTTTGTGGAG ACTTGGGATG 
GAAGACCCAA ACATCTGGCC AATGCTTCGA AATGAAGTGG TGGTAAGGAA 


>NC_017304.1:2891880:2892379
ATCATAAACC GTGGTCATAA ACAACTGATC ATCAGGATTT TGAAAAACCA 
TTCCCAGCCT TTGACGAATT AAGGGCAATG TTTTTTTCGT GACACGAACA 
TCACCCACTC TCACCTCGCC CTGGTTTGGA AAAAGAACTC CCATAAGTAC 
AAGGAGCAAC GTGGATTTCC CCGCGCCGTT TTCTCCTACA ATCCCGACCG 
ACTCTCCATG ACGGACAGTA AAAGATATTC CGTCAATTGC TTTATGACCG 
TCCGGATAGG TAAAGCTTAA ATTCTTCACT TCAAGTTTGT GATGACTCAT 
TTATCTTATC ACTCCTGTAA AGAATGTGCC AATTAGCACC GGTATGTCAT 
ACATTCTCGC CATTGCGAAG AATAACAGCC ATCCCACAAG GTATACAATA 
TCCGAGGCTT TAAACTTTAT GCGTTCTCCT GTATTGTACT CCCCGGTAAA 
CCCTCTGACA CACATTGCCT GATAAACCCT CTGTGCCCTG TCAAATGTTC 


>NC_017304.1:2898000:2898499
CATATCGTCC CCGTCCAAAG CATATGCAAC TGCAAATGAG CCTTCAATAA 
ACCCGGCACT TATGGATACA ATTGCATTCA AGCCTTCACT AAGAAGTTCG 
GGACTTGACC ATTCATTATC CTTAAGTTCA CAGTAGTAGA TTGAGTTTTC 
ACCGTCCACA CCGAATACAT CGTTTTTATT GTTTGTAAAC CATACTATGT 
AAGCATTACC ATCTGATACG ATTATTTGCG GCAGCATATC AACCACATCA 
TTTTCTGTCA ACCGAACGGC TGCTCCAAAT GTGCCGGTTA CTTCGTCAAA 
TTTGCTGACG GCTATCTCAC TCGAAGCCAC AACTTCTTCC AATGTTACAT 
CTTCTGCAAA GGTTTTGTTG CTGTTTTGCC ATACAACATA AAGGTCGTTT 
CCGTCCACTG CTAGTTGAGG ATAGAAATCT GCCGTACCGT CATCATCTAC 
TGCCACAGGT TCACTCCATA TGCCGCTGTT CTTATCATAC ACAGAATAAA 


>NC_017304.1:2916991:2917490
TAAAAAAGTG GATGTCGCCT TTCTTCACAG AAGTGCTAAG TCCGTCTACG 
GCTTTAAATC CGTCAAAACT TACCGTCAAA TTTCTTATTT CCAAAATGCT 
ATCCGACATA TTCATCACAC CCTGATTCTT CAAGAATATT TAAAGTGGCA 
GAAGAATACC TTTTTACACT TTTTTGAGCT TTTTGAGCAT ATATTTTTCC 
TTTAATCTGA TTTAACAACC CTGCCAGACC GTAAGGCATA AATATGACCA 
CAGCAATAAA GGAAATCCCT ATAAAATAGG ACCAGACTGC CGGAAAGCTC 
TCACTTACCA TACTCTTCAA AGAGTTTACC AGTATAGCCC CGATGACAGA 
TCCGACTAAA GTGCCTCTTC CTCCGATTGC AACCCATATA ACCATTTCCA 
CCGACGGGAC TATTCCCATC TCTGCCGGTG AAATAATTCC CACCTGAGGA 
ACGAATAAAG CTCCTGCCAA TCCGGCCAGT CCGGCAGAAA TACAGTAAAC 


>NC_017304.1:2921718:2922217
TTTACTAATG CTTTTTGCTT CTTTTTTTCA TCAAGATAAA CCTTGACCCG 
GTCCAGGGCT TCACCCAAAG TTTCATCGCT AAAAGGCTTT GTCAGGTAAT 
CAAAAACCCC CAGTCTTATC CCCTGCTTTG CGTAAGAAAA ATCACTGTGG 
GTGCTCAAAA ACAGGACACA TATGTCGTTT CCGTTGTTTC TCAATTCGCT 
TAAAAGCTCA ATTCCGTCCA TGCCCGGCAT TTTTATATCG GATATGACCA 
CATCAAAGGG TTCTTTATCA AGTTTTCTTA ATGCTTCCCT GCCGTCGGAA 
GCTTCCCCGG CCAATACAAA GCCAAAGGAC TCCCAGCCCT TATATCTTTT 
TAGCATATAT CTTACAGCCA CATCGTCATC CACGACCAAT ACTCTGTACA 
TAAAATCCCC CCTTTGCTAT ATTTTAACGG CTCTATTTAG TAAGCTTACC 
GGAGAAATCC TGTTTGAGTT TGTCTACTAT AGCCAAAGCT TTTTGAAATT 


>NC_017304.1:293766:294265
TCTATACTGT TTAAAGTTTA TATTGTATAC TATCGTAAAG TATGCCGGGC 
AGAATCTTTT CCACAAAAAA CCATAAACTT TTATTAAAAT TATACTTGAC 
ATTTTATCAG TCTATTGCTA CAATAGTAAA GCGTGCTGGA CTTGTTGCGG 
TTTGCGTCAG CACGCCGGTA AATGTTATAT ATGGCGGCGT AGCTCAGTTG 
GCAAGAGCAT ACGGTTCATA CCCGTAGTGT CGTTGGTTCG AATCCGACCG 
CCGCTACCAT AATGTGGCCC ATTGGTCAAG CGGTTAAGAC ACCGCCCTTT 
CACGGCGGTA ACAGGGGTTC GAGTCCCCTA TGGGTCACCA CTTTTACGGG 
CGCTTAGCTC AGCTGGGAGA GCATCTGCCT TACAAGCAGG GGGTCATAGG 
TTCGAGCCCT ATAGTGCCCA CCAGAACGGT TGTACGTTAT CGTACAGCCG 
TTTTTGCCTT TTTATGCATC AAAACGGCGG GAATTCATTA CAGAAATAAA 


>NC_017304.1:2955424:2955923
GATACCCTCT CTTAAGAGCA TGAAGCATCA ATTTTCCTGA TGTATACCAA 
GCATCTACAA GTAAATACGT AGTTTCTGTA ACAGGCGTAA ATTCATCAAT 
TAGCTGCATT GCCAGCTCTT GCTTATTCTT AAAAAGCTTC TTGGCTTTTT 
GTCCAAAGAA CTGCTTTCTA AGATAGAGCT TAAAGTTAAG TGGTAAGGAG 
TACTCGGAGA TTTTGTAATG GGAAGTAACT ACACAGTGAG ACCACATGGT 
CTTACCATCA CTGTGAGAAT GATGATAGTC GAGGCCTTCG ATTTTCTTAG 
TAGAATTGTC TTTTTTACTC AAAGTGTCAT CTACTATGAA AAAACCTACA 
GTTCCCTCGG GTACATTCTC ACGAACAGTT TTAAGAGAAT GATTTATCCT 
CTTGTAATCT ACGTATTCGT TACTCCATTT ATATTCTCCA AGGAACCTTG 
AGCCACTACT CCGGTTCCGG TTACAGGTAA GCCTTGAATA GACATTAGAA 


>NC_017304.1:2969872:2970371
ATTATTTAAT TAAAGAACAT TATTTGAACA TTATTTTCAG TAAAATTACG 
GGGATGCTTT ATGACAAACA TGACAAATAT GATAAATTTA ATTGACAAAC 
TTTCAACAAC ACATACTTTG TCGTATGATG AAATGTATCA GCTTATTGAG 
CATAGAAACG AGGAACTTGC CAATTATCTG TTTGAAAAGG CAAGGCAGGT 
GCGTATCCTC TACTACGGCC ACGATGTCTA TATGCGCGGT CTCATTGAAT 
TCACCAATTA CTGTCGAAAT GACTGCTACT ATTGCGGAAT AAGGAAAAGC 
AACTGCAATG CCGAAAGATA CCGTCTTACA AAAGAGCAAA TACTTGAATG 
CTGTGACGTG GGATATGAGC TGGGTTTTCG CACCTTCGTG CTTCAAGGGG 
GCGAAGACGG TTATTATACC GACAAAATTT TGGCGGACAT AGTAAGCAGC 
ATCAAGGCAA AATATCCCGA TTGTGCGATT ACTCTCTCTT TGGGTGAAAA 


>NC_017304.1:2975427:2975926
TTGGTCTTAT ATCTCTCCTG TTCTCTTTCT TATTTTAATT CATTCAAATC 
AAACGGCGTT TCCTGGTATA CATAATAGTT AAGCCAGTTT GAAAAAAGGA 
GATTTGCATG CCCTCTCCAA TTAACAACCG GTGGTTTTGT CGGGTCATCA 
TCCGGGAAGT AGTTCTTTGG CATTTTTATC TTGAGTCCTT TTGCCAAATC 
TCTTTCATAC TCCTCTTTCA AGGTAAACTG GTCATACTCG GAATGGCCGG 
TCACAAAAAC CTGTCTTCCT CCCCTGGTCT TCATAATGTA CACTCCTGCT 
TCTTCCGAGT CGGAAAGAAT ATCAATTTCG CCCACCTTTT CAATATCTTC 
CCTTCTTACC TCCGTGTGCC TGGAATGAGG AGCGTAGAAG CAATCGTCAA 
ATCCTCTTAA AAGCATTGTA TTTGGCTTGC AAATACGGTG TGGGAAGATA 
CCGAACATTT TCTCCTTCAA AGGATATTTC TTTATGCCGT AATGATGGTA 


>NC_017304.1:2984583:2985082
GTTACGAGAT TTGAACTCGC GACTTTCACC TTGGCAAGGT GACACTCTAC 
CACTGAGTTA AACCCGCATA TGGTGCCCAG AGCCGGAATC GAACCAGCGA 
CACGAGGATT TTCAGTCCTC TGCTCTACCA ACTGAGCTAT CTGGGCTGAC 
TGGCGACCCG GAAGGGGCTC GAACCCTCGA CCTCCAGCGT GACAGGCTGG 
CATTCTAACC AACTGAACTA CCGGGCCGTG TGGTGGGCAC TATAGGGCTC 
GAACCTATGA CCCCCTGCTT GTAAGGCAGA TGCTCTCCCA GCTGAGCTAA 
GCGCCCACAC AATCATGTCA TTTTTGCGAC AATTGATAGT ATACAAAAAT 
TATTGTTGAA AGTCAATACA AAAACCACCG ATAATTTGAA ATTATTCATC 
TATTGCTTTT AATATCTCCA TAAACCTCTT TTATGCGACC TTTTATTAAA 
TATCAACTTT TTTGTGATTC TATTATTTTT ACAAGCCTTA AAAGGTCCTC 


>NC_017304.1:2985511:2986010
CACCGGAAAC AAGATCAACA TGTCCCACGT AAGGCTCTCT CAATCCCAAA 
TCTTTTATTA CATTCAAATA TCCGTTTCCG ACAGCTCCGG CAACATCATA 
TTTCCCCTGG CTGTTTAAAG GCAGATACAC CAGCGGGTTG TGAACATACC 
CTTTTACATT TGCAGACGAA TCAACCACTA CGACAATTCC GCCTATCGGC 
CCATCCCCCT TGATTTGCAG CGTTATGACT GCATTTTCCT CCTTCAAGGT 
TGTGGACATC ATGGCTGCCG CAGTCATTGT CCTTCCTAAA GCGACTGTGG 
CAAGCGGCGA CAGTCCATGG ACTTTTTGCG CCTCTTTAAC CATGTTTGTT 
GTAATTGCTG CAAGAGCCCT TATTGTGCCT TCTTTTGCTG TAGCTCTGAC 
AATATAATCT TCCATTTGTC TATCCCACCC CTAAAAAACC TGTTTTCAAT 
TTTATTTGTC CAAATTTATT TGCTTGTTCA AAAATCAAAA TTTTTTGTTT 


>NC_017304.1:2988512:2989011
CAAGAAGCCC GTTTAGGTGG TCTCCAAAAT ATTTTGCAAT TTCACTGTCA 
AACATATTAA TTTTTATGTA TCCAATATCT TTGTCTATTA ATTCACTGGT 
TATGTTCTCA ATCTTTATCT TCTTTCTTAT TATGTCAAAA TCCACGTATG 
TGCCTTCTGA AGGCCTAAAT ACCGTAATCT TCACCTTGGT ATTTTCCTCA 
CCTTTAATTA TGCTTACAAT ATAGTCCTGG TCACTTATAG TTGTAACATC 
CTGGTCGTCA ACTTTGACTA TCTTGTCTCC CGGCATTATT CCCGCTTCTT 
TTGCCGGGGA TCCGTTGAAT GCCTCTACCA CAGTCATCAA GCCGTCAGAG 
TCCATATTTA GCGACACACC TATACCCACA TAACTGCCGG ATGTGCTTTC 
AGTGAAAACT TGCATTTGAT CCTTTGTAAA ATATACAGTA TAAGGATCTT 
TCAAAGCACT TACCATCCCT GCAATAGCGC CTTCGAGCAT TTGATTCTGG 


>NC_017304.1:2989499:2989998
CTCTTGTTTT ACGGCTTTAC ATAGTCGAGC GGATTTACCG GAGTGCCGTT 
CTTTCTTACC TCAAAGTGCA AGTGAGGCCC GGTGGCAAGT CCGGTGCTTC 
CTACTTTTGC AATCGTATCC CCGGCATTAA CCGAATCGCC CACTTTGACA 
AGCAGTTTGC TGCAATGGGC ATACAATGTG GAAATTCCGC CTCCATGGTC 
CACAACCACT GTATAGCCGT ATCCGTTCTG CCACCCTGAC ATTATGACCA 
CGCCTTTGTT GGCGGCTACT ATCGATGTTC CGGTGGCTGC CGAAATATCT 
ATACCTGTAT GCATCTTATA CACTTTGAGT ATGGGATGAA GCCTGTTGCC 
AAAGTAAGAT GAAATTTTGG TACTGCCAGG CAAAGGCCAG CGCATGGTTC 
CACCGGCGTA GCTTCCGCTT TGCTGAAGTT TTCTTATCTG ACCGGCAAGT 
TCATTTGACT GTTTTATCAA CTCATTTTCC TGTTGTTCAA GTTTCTTAAG 


>NC_017304.1:2994379:2994878
ACTATGGCAC GTCCAAGCGC AACCCTCTGT CTCTGACCTC CGGACAATGC 
CTTCGGCTTT CTTTCCAGCA AGTGTTCTAT GTCAAGAATC TTTGCAGCCT 
CCAAAACTCT CCTCTTAATC TCATCTTTGG GAACTTTTCT AAGCTTCAAT 
CCAAATGCCA TGTTGTCAAA CACAGACATA TGCGGATACA AAGCGTAGTT 
CTGGAAAACC ATCGCTATAT CTCTATCTTT AGGTGCCACG TCGTTGACCA 
GTTTGTCACC TATATAAAGC TCACCTTCCG TAATTTCTTC CAATCCGGCA 
ACCATTCTCA ATGTTGTAGT TTTTCCACAT CCAGACGGTC CTACCAATAT 
AATAAATTCC TTGTCTTCAA TATCCAAATT AAAGTCGTTT ACCGCAGTAA 
CCCCACCTGG ATATCTTTTG TACACACCTT TAAGTTTAAC GCTTGCCATT 
TCTTTCCCTC CCAATTATTT TACGAGCATT AGTTTCAATG ATATAAATAT 


>NC_017304.1:2999788:3000287
TAATTTAAAA CAGGCAACTT AAAAAGTAGT ACTTTACAAT TTTAGATTTT 
TCAATTTTAT TTATTAATAT AATTTTATTT AAAAAATAAT ATTGGTTAAG 
GAGTCTGAGA AATGAAATCT GTTTTGGTTT TGGAAGATGG AACTTATTTT 
ACGGGGGAAG CCTTTGGCAA GACCGGCGAA GTAGTTGGAG AAATTGTTTT 
TAACACATGC ATGACAGGTT ATCAGGAAAT ACTGACCAAC CCGTCTTACA 
ACGGTCAAAT AGTTGCAATG ACCTATCCGT TGATAGGAAA CTACGGGTTC 
AATCGGTATG ACAACGAATC CGACAGAATC CATGTTCAGG GATTCATTGT 
CAAAGAGCTT TCGGACACGC CCACCAACTG GCGTTGCGAA ATTACTCCCG 
AAGAATATTT CGTTACAAAC GGAATTGTGG GAATCAAAGG CATTGACACA 
AGAAACCTCA CCAAACACAT AAGGAGCAAA GGCAGCATGC ACGGCATAAT 


>NC_017304.1:3001810:3002309
ATTCGTGCTC TTAACATAAA AGGCGGCTGC AATATTCAGT ATGCATTAAA 
CCCCAACAGT TTTGAATATG TGGTGATTGA AGTAAATCCA AGGGTAAGCC 
GTTCCAGCGC CCTTGCTTCC AAAGCAACGG GATATCCTAT TGCGCGTGTT 
GCAGCCAAAA TTGCAATCGG TCTTAACCTT GACGAAATCA AGAACTCTGT 
TACTCACACT ACCTATGCCT GTTTCGAACC TTCAATCGAC TACGTGGTCA 
CAAAAGTGCC CCGCTGGCCT TTTGACAAAT TTTCAAATGC GGACAGGTCA 
TTGGGCACCC AGATGAAGGC AACCGGTGAA GTAATGGCCA TAGGCAGAAC 
TTTTGAAGAA TCACTGCTCA AAGCCATAGA CTCGTTGGAT ATTAAAATGA 
ACTATCAGCT TGGTCTCAGC CTTTTTGACA ACAAGTCGGT GGAAGAACTT 
CTTGATTTTA TCAAGACACC GAGCGATGAA AGAATTTTCG CCATAAGCAA 


>NC_017304.1:3018165:3018664
CTCTTCTTCA TTAAGACGTA TAAGCCTATG CCCTTTTTTT AGAACACTTT 
GCAGCTTGTT TTCATAAGGT GTCCATATAC AACGCAGTTT ATTTGCACAA 
CTTCCGCTCC TGTTCTCAAC ACCCACACCA ATTACCCTGG TCTTGGAATT 
TGACTTACTT ATTGCACTTA TAATTCCAAA AAAAGCTTCT CCGCTGCCAA 
AAGGGACCAC AATATAGTCC ACATTTTCGC AGGCGACTTC ATAGTATATG 
GATTCATACG CCTCATGAAA ACCATTGCTG GCATCTAAAA TTCTATCATG 
ACTTTTCGTG CTGACTAAAT TCTTTAGATC TTTTGAAGAC AAAACTGTTT 
TATTTAAATC TACCTCCAAA ACCTGGCTTG CTGTGGACAT CAGCTTTTTT 
TTTATCCTAT CGCTTGTGCT TTTATCCACA ACATTAATTA ACCTTATAGA 
AGTCCCTTCG CATGCCTTAA GAAGGCTATA ACCTGCATTT CCGGCTGTTA 


>NC_017304.1:3024840:3025339
TTGCTTCATT CCGGGCACTT TCAAGTGCAA GTTTTTCACA GTCTTCCCCG 
GTAATGTGCG AAATATCTAT AATATTCAAC TCAACCTTAG AATACGGGCT 
AATTACTTGA AACGGTTCTC CGTTTATTTC CTGAAAAGTT GTACGTAACA 
CTTCATGTCT GTTAATTATT ATTTCGAGAG ATTTTTTCAA TGCTTCTTTA 
TTAAGTGTCC CAACAAGTCT GTAGGCTAAC GGAATGTTAT ATGAAGAATT 
GTTCGGGTCT AACTGGTTTA TAAACCACAA CCCTTGTTGA AAATAAGACA 
GCGGAAAATA ATTGATACAT CCTTTTTCTC TATGACACAA AGTTATTTTG 
TCTTCTTCAT TCTGAATTTC TCTTTTGTTA TTTTGCTTTT TTAATAACTG 
CATAATCAAT TCCCTTTTTT CTACAGGTAA TTGATTAATC CGCTCCTTTA 
TATTGCTGTT CAAATTCATC ACCCATTATT TCAGTTTTTT TGCTGAAGTT 


>NC_017304.1:3069841:3070340
TTCAATTTCA TCTTTTTTAA GCTCTATCTC CTGCTTTCCG ATATGTTTTC 
CTCCTGTTGC GGAAAGAAAG TTTTCCACAC CGTCAACGTC AAAGCTAAGA 
GCCGGAGTCT TGTAATGCAT AGGTATGGTT ATTTTTGGAT TTACAAGTTT 
CATAACCTCA ACGGCTCCTT TGTAATCAAT TGTATAAACT CCTCCCACCG 
GTACCAGCAG CACATCCACA TTTCCGATTT CCCTGACCTG GCTGTCACTT 
AAAACATGTC CCAAATCTCC CAAATGGCAA ACGTCAATTC CATCTATCTT 
GAATTTGAAA ATAACATTTT TTCCCCGTTT CGCTCCTTTG CAGTCATCAT 
GGAAAGAAGT CACACCAGTT ATTTCAATCC CGTCTATGTT TGTTTTCCCT 
TCTGACTTAA CATGCTTTGC ATTTTCTGAA ACCATGTCAA CATAATTGTG 
GTCATAATGA TCATGACTTG TAGACACTAT TTCCGCATCA ATTTTCTCCA 


>NC_017304.1:3072341:3072840
TTTCGGCAAA GCATATTCAA CAAGGGTTTT GCGCCTTTCT TCACTGTCAA 
CGTAAAGCAG ATTGTCCCCG TTTTCTTCAA TATACGCCTT CATATGGTCA 
ATAATATCCT CGCCATGGTA GCCATCTTCC GGGAACTCTA CGGCATCCTC 
TCCCTTCAAA AGCTGAATAT ACCTTGCTTC AAGCGAAATG CCGAATTTTT 
CAATCTGGTT TCCGGCATCA TTGATATAAA ACTCCCTGGT CACATCATAT 
CCGGCTTTCT CAAGAACACT GGCAATACAA TCTCCCAACG CTCCGCCTCT 
GGCATTGCCC ATGTGCAAAG GCCCGGTGGG GTTGGCGCTG ACGAACTCAA 
CCATGACTTT CTGGCCACGT CCGATATCCA GATTTCCGTA ATTTTCTTTT 
TCTTTCTGGA TAACCTTCAG AACGTCATAC AGCCATGCAT TTGTAAGGAA 
GAAATTGATA AATCCCGGTC CTGCCGCTTC AACCCGGTCA ATGTATGTAT 


>NC_017304.1:3083621:3084120
ATCTTAACAA ATTTCATGTA TTTGCCGTAT TTTTGAGCCG TCCTCTCAAA 
TATGGGCATA AAAGCGTCAC AAACAGGACA GCTTTCAGTA TAAAACAAAA 
CAGCCACAGG AATGTCACTT TTTAACACAT CTTTGTCAAA GTTCTCCATC 
GTTGATTTAA CTATTGCGTC ATTCATGGCA AAGCCTCCTG TTCTTTATTT 
TTGCATTTAG CGCTATTTTA GCTTTTCATA TATATCCAAA AGCACCTTTC 
CCGGTCTTGC TCCTTCCATA TAGGTGACTA TACTTCCATC CCTGTTTATG 
ACATACGTCG TGGGAATGCT GTATATGCCA TAGTCCTTCG CAGCACTTCC 
CGTCGTATCC AGGAGCACTT TCATGGTATA TCCGTTATCG GCTATGAATT 
TTCTTGCCTT TTCCTCAGTT TCTCTGAAGC CGTCGGTAAG ATTTACCGCC 
AAAATTACCG CATCATCTTC TTTTGAAAAC TGCCTGTGGA CTTTTTCAAA 


>NC_017304.1:3092656:3093155
CAATAAGCGG CTGAATATGC TGATTACCGA AATACTCGTT TTCTCTCAGC 
ATAACTTTAA GATTTCTTCT TGCAGGACAA TAGCCGGAAA TCATGTCAAT 
GTTCTCCCCG CCCTCCTGCT GGGTTGCCAC ATATTCAACA AACAGCCATG 
CCCATTTCTT GTATTTGCTT TGGGCATTAA TCGCAAGCTT GGTATCCGAA 
TACCATACCT TAAGCCCCAG GGGCGGCGCA GTGACCCTCC ACTTACCTGC 
CTGGTCGGGA GCATAGCTCT GTATGGTACT GGTCCCCCAC GACCCGATGC 
CCAGCACCAT TACCAGTTCT CCGTTCCGGA CAGCCTCCTT TGCCGCTTCC 
TCCACAATAT TTGCACCAAT TGACAAATCC AGCCTTTTAA TTTCCCTTGC 
CATATCCAGC GCTTGCACAA ACAAGTCTGA GTTTCTTACA AATCTCAGGT 
TTTCATCAAA TATTCCCGAA TACAGACCGG CAAGATTTAT GATATCCACA 


>NC_017304.1:3103675:3104174
GTGTTACAAT TATCAGGGGC TTGATTTTTC CCTCGGCAAT CAGATTGTCG 
GCAATAACAT TGGCTCTGCC TCCCCCTTCG AACCAGTCGT TTTCACTACC 
GCCTATGCCG TGTAAGAGAT ACAAAACACT GTATTTTTTG TCCTTTGAAT 
ATCCCGGCGG CAAATAAACT CTTGCCGGCC TGGTAGTGTT GGTGGCCGTG 
GAGAAATAAG AAATATTTAC GACCTGCCCT CTCGGAACGC CGTTCCTTAC 
CTGGTCATAT CCCGAAGGCG GCATGGTTGG CAAGGATGCC GCTGATGTAC 
TGCTTATTGT GACAAGCAAC GATGTCATAA GCATCAAGCC AACAAGTAAT 
ACACTGAAAA GTTTTCTTGA CATGTTTCTC CTCCTTTTTG ATTTATGATA 
TAAAATAAAA ATTAATGGAC CTCATGTAGC AAACACTTTT CTTTTTGCAG 
AATTAATACC CTTATTTATA TATTTATTGT TTCGTGAACG CTCACATTTT 


>NC_017304.1:3114058:3114557
GTTTTTACCT TCGAATTAAT TAATTCATAA AGTGCGTCTT TTGTTTCACC 
TTCCATCTCG CTAATGGCAT TATTTAAACT TGAAATAAAC TCATCAGCCA 
CCGTTTCGTA TTCACCCGCA ATTCTTTGAA TTTCACTTAT CGCATCAAGC 
ATGCCTTGGT TTACTATCCT GCAACCGGCC ATTATTCATT CCTCCTTTTT 
TATCCTTGTT GTCTGTTTTG CTCTCCAAGT TGATCGTCCA AACCGTTTTC 
ACCGGGTATT GCTTTTAATA TTCCATCCAT AATATCATTC AACGTAGTCA 
GCAAACTGCT CAATCCTTCT TCAATAGCAG GTCTGATGGT ATTATCATAG 
AAAAATTTGA AACCTTCCGC CGCATTACCG CTGAAACTTG AGGAAAGCAA 
CGTGTTAATT GTATTATCCA ACTGTGTCTT AAGGTTGTCT GTGGTAGCTT 
TGTAATCTTC AATAGCCTGC ATGGCATTTT GCAACATTTC CGGTGTCATA 


>NC_017304.1:3127095:3127594
TACCAGTCCT GCATATCTCT CTTAAAATTT ACGTATTCAC TTTCATTTTC 
TGCAATCTGC TTACCACTGT ATATGATAAG ATAGCTTATA TCCTTTTGCT 
CTGTGAGCTG TTTTACTCTT TTTGTAATAT CTTTTATACC CCCAAAAGTT 
ATAATGATAC TGTCTACTTG GATATTCTCC TGACAACATA CTGTTGTTAA 
TTGCGCTACC TGTGCTGCCA TTACTTCAAG GTCTGCTTTT GCTGTACTTG 
CTGGTCTTAC TGCTATTATA GCTTTAGGTA ACAACTGCAC AGGTGGTCTT 
ACTGTTCTTA TATCTTTACT CATTATTACT CCCCCTCTCT TTTAACTGCA 
TCTGCTACAT TAGTAAATGC GCTCACATCC AATAGAATCA TATCCTCTGA 
TACAAATTTA AACTCCACTA CCAAATAGTA ATATTTATTA AGTATCCTAA 
GAATATCTAT ATCTGCCTTA TAATGATACC AAAAATTAAG ACAGACAAAA 


>NC_017304.1:3130169:3130668
CCATCCAGGG TTGCAAGCAT ATGCAGCTTA TAGCCCAGAT ATATTTCTTT 
TTTGGAAGGA CATTTTCCAT AAGTTGCTCC GAAACCACGG AATGTTTTAT 
GGAACTTGGC TCTTCCAAAT TTGCACACCG GTATAGGAAT ACTATCTACT 
ATCCGGTAAG GTTGCTGGGC ATACCCTGTA AGGTTTGAGA GTTCTTTTCT 
GATTTCCTCA ATTACTGCGT GCAGGTTTCT GCGGGTTCTA TTGAACCTGG 
TCCTGTCACA GAATTTGGGA AACAGGTCTC TCATATTCTT CTTACAGAAA 
CCCAACCAAG CTTTCTCAGA GTCGATAGTG AGTAACTCTC CAACAATACA 
TATGGTAATT ATTTCACTAT CGCTCATAAC CGAATTATTG ATGTTACAGC 
GATTTGCAAT GTGTGGTGGA GTTACCTTCT GGTAAATGTC GTCAATTATG 
ATGTAGGCGA CAGTTACAAA GTCTTTTAAG TTTTCAATTT CTTTGATATA 


>NC_017304.1:313246:313745
AGAGGAGGGT TGGAACCGCC AGGGAATTTT CCGAAAAGTG GGGAGTCACA 
ACTGTGTTGA AAGGAGCCAA AACTGTTGTG GCATCTCCTG ACGGAAGGGT 
ATTTATAAAT CCCACGGGCA ATTCCGGAAT GTCAACCGGA GGCACGGGGG 
ATGTCCTTAC GGGGATAATA GCAAGTTTTA TCGGACAGGG GTTGGATCCG 
GTTGATGCAG CGGTGGCCGG TGTGTATTTG CATGGACTTT GCGGTGACCG 
TGTTGCAAAT GTAAAAGGGG AGCATGGTCT TGTTGCAGGA GATTTGGCGG 
AGGAAATTCC TTATGCAATT AAGTCACTTA TATAGAAATT AAATCATATA 
TTTATATATA TAAGAACATA TACAGACAAC CAAAGAGGGA ATGAATGGGA 
ATGGACTATA AATTTAACAG GGCATGGGCC GAGGTTAATC TGGACAACAT 
TGCCCATAAT GTAAAGGAAA TCAGGCGAAT TGTTGACAAG AAAGTTGAGA 


>NC_017304.1:3158881:3159380
CTCCATAATT TCACATAAAT CTATCATAAA CCGCAGAATC TGGTCCTGAT 
ATTTCAATAT GTTGTCGTAG TTGTAACTAA AATGAATCTC CTCTTTCTCG 
GTACTGCTAA AATCATGATA ACTTACAATA TCGTTCAGCC CATTGTCCAA 
CGGCACAATT TTTCTTAACT TCCAATATTC ATCCCTGCAA AACTCCTCCA 
GCGACCAACC GTCTATGAAC TCTTCCACAA CGCAAAAATA AGAATGACCG 
TTTATAACGC CACCGGCGAC TTTATCGCAG GGCAGGCTGA AATCCCCCAA 
ATCATCAATA ACATCTTCTA TTTTGACAAT AGACCTGCAC TCTCTCAACT 
CCTCAAAAAT CTTCCACTCT TCATTTTTGA AGATTTCCAA GCGGTTAACA 
ACTTTCCCGT CAACCAAAAC ATACTTTGGT TTAAATTTTA ACACGCAGGA 
AAATTGAAGT CCTCCGTTCA GTTCTGTTTT CAACCCTTTA TAAACAACAC 


>NC_017304.1:3160594:3161093
AATCATTCCA TTTCTTTATG CTGATCTTGC TATATTTATC TATAATTCAA 
AAATAACTCC TCTCTGTATT CGAATTTTCA TATGATAACA CTCCTGAATG 
CCGGCAGCAT CTCATCATCT TTCAATTGAC GTCAGCCATT TATCCTGGAT 
AGCCCATACA ATCTTACAGC ATTTTTATAA AAAATCATCT CCCTGGTTTC 
GTCCGAAACA GGCAACCTGT CAACCAACTC AATATGTGCC ATGGGGTCAC 
ACATACCGTA GTCGCTTCCA AAAATCAGTC TATGGGGATT TTCATTGGCA 
ATTCTGTGCA ACACCTCTGT GATTTTTGAT TTATTACCCT TATCATCAGC 
CAAAGAGGAA ATATCATAAT AAATATTTTG GTAGTCTCTT GTTACTTCAT 
AACAGTAATC AATCTTGGGA TACCACAGGT GGCAGTTAAC TATTTTGAGC 
TTCGGATGTT TTCCGGCTAT ATCCGCAAAA AGCGCCGGAG CATTAAAATG 


>NC_017304.1:3164144:3164643
GATATCCAGT AAATTACAGA TTTCAGTTTC AGGTAATAAT ATTTCACTTC 
CGTCGCCAAT GGGCTGATGC TGTAATTTCT GCAAATTATG GTTGATATAT 
ACCTTTTTGT TATATGTATA GTTCACTTTG TTTCGCACAC AGTAAAGAGG 
ATATTCCGGT TTTGTACCGT CATTATTGAT TGAAATGGTG AGTTCATTAC 
TATCCTTATA CTGAGGCTTG AAGTCGCTTT CTGATGTAAT CAGTTTACCG 
TCAATATAGC AGTTTTTAAA ATTCAGTTTA TAATTTGATG TATGTAAAAG 
TGTGTCATTA TTGATTATAT GAATAGCTTG TCCTGCTTTA GTATTCCATT 
CTGTCACAAT GGATGAACCC CTGATTGCGT TGAAACGACA ATTGTTAAAA 
TAAAAATTCT TGACTGCATC GCCCATATTC TTGCCACTGA AAATCCATGG 
CGTATTGATA ACATCAACAC AGTCCAGGTT GTTGAATGTA ACGTTCTTTA 


>NC_017304.1:3173789:3174288
AAATATGGAA TCCAAATGAT AATATAAGCT ACTGTCAATC CAAGATTGCC 
AACAACATAC ACTAACATTT CTTCAACATT TAAAAATCCG AATTTCCAAA 
CCAGGAGAGG TAGCCACATA AGAGTCATAC ACCCATATCT ACCTATCTGC 
TCAGTAAGAT TCATTATTCT ACTTTTACAT TTATTCACCG AATCTTTAGT 
CCTTAATGCA TATACTATAT TCGGAATCAG CATGACTGTC ACAATGACCG 
CACCAAATAA ATTTATCCAT CCAAATTCCA ACACAAAACC TCCTTGACTA 
TAAGTAAAAG GTCACGTCAG CTTAAACTGT GTGACCTCAA ATAACCGGTT 
AATCCAACCA CTCAACTATC CATTTGTTGA GCTCGAAATG TTTTTCAATC 
TTATCTATTG TTGCAAACCA ATTATCATAG CCATTACCTG TAAATTCAAT 
AGATGGAGAC TGAACCACCA AATAACCTCC TGTATTTTCA GTGTCATCCT 


>NC_017304.1:3199061:3199560
TAATGCCGCC TTGATTTATA TTAAAGGAAT TGCCAATGAC AGAATTGTAA 
ATGAAGTTAA AAACAAATTA AAATCCGTCA AGAATTACGA TGTGATAAGC 
TGCGAACAAC TTATGCAGCT TGTATGCGAG AGGGCCTTTT CAATTTTTCC 
CCTGATGCAG TGGACAGAAA GGCCTGACAA GGCAGTCTCA AGCCTTCTGG 
AGGGAAAAGT CGGGGTGATA TTTGACAATT CCCGGGGCAT GCTTATCGCT 
CCGGTCACTC TTACAAGCCT TATGCAGAGT CCTGATGATT ACTATGAAAA 
ATGGTTTATT GGCACCGTTA TAACGGTTAT AAGGTATATT TCTCTATTAA 
TTACCATTTT TCTGCCTGCA GTATATATAT CTATTACATC TTTCCATCCT 
GGAATGCTTC CCACAACCCT GCTTATTTCC ATAACCGGGG CAAGGTTGGG 
TGTGCCGCTG CCCGCTTTTT TGGAAGCTCT CATTATGGTA GTAACCCTTG 


>NC_017304.1:3212480:3212979
GGAACTGCAA AGATACTTTA TCATTTTAAA GACAGAATAT CCGGCAATGT 
CAAATTTATT TTCCAGCCTG CGGAGGAAGG GCTGGGAGGA GCCTCTTTTA 
TGATTGAAGA AGGGGCGTTG GACAATCCCG CAACCGATGC CATAATCGCC 
CTTCATGTCT CCCCGCTTTT AAAGTCGGGT CAAATTTCAG TCGGCGCAGG 
ACCGGTAATG GCTTCGCCCG CCGAGTTCGA CATAGTCATA AAAGGCAGGG 
GTGGTCATGC GGCCCAGCCC AACAAATGCG TTAATCCAAT ATCCATAGGG 
GCAAATATTA TAAACATGTT TTCATCCATT ATTCCAAAAA CCCTGAGTCC 
TTTTAAAAGC GCCGTTCTGT CGGTTACATG CTTTGAAGCG GGCAACACCT 
ACAACGTTAT TCCCTCACAG GCTGTCATCA AAGGCACCGT CAGGGCTTTC 
GACCGGGAAA CCCACAATGT AATATACAAT AAAATGTATT CTGTAATCGC 


>NC_017304.1:3213354:3213853
TTTTACTATG AATTTTTAAT TTTATGACGG TAATAATACA GATATAAAAA 
ATTTAATAAA ACTCTAATTT GAAAAAAGGA GTTGTAATTA TGGACAGAAC 
ACCCTTGGAC AGACTGGCTC TGGTTTTGGT TATAATTGGA GCTTTAAACT 
GGCTTCTGGT GGGACTGTTT GACTACAACC TTGTGGCAGA TTTGTTTGGT 
GCAGCATCAA TTATTTCAAG AATTATATAC TCTATAGTCG GTATCGCCGG 
TCTCTACAGC ATAAGCTTGC TGTTCAGAGA ATCCGAACGT GTTGAAAACA 
AAGCCTGATA AAAAGGCAAA TTAAAAAACC AGGTGCCTTG CTTCTTTCAT 
AAGGCACCTG GTTTTTCCAA TCAATTACCT TCCGGCCGGT CAAAAAGCTT 
TTACTGAAAT CCCCATATAA TTTCAACCGA TATTTTAACT AATGCTTTTA 
ATTTGCGCCT CATCTGAAAC AAGAACAATT TTAATACTCA AATCCACATC 


>NC_017304.1:3219108:3219607
ATATATATTA GAAAAACTTT CATATATATA ATATATTACT TCAATGGTAG 
TCTTTATTCT GGCTGTGAGG AAATTGCAGC GTTCAGCTGT ATATCAGACA 
GGGTATTTCC CACAAATATA TGCCCTGACA GGTTTCAGTC TGTGTTTTTT 
TATCAAAGCT TTTACTTCGG TCCCCGACTC GCCGTGAACT TGCTCAAGTA 
TTCTTCCGTT TTGATAAATA TAGGATATGA CCCATCCGTC ACTGTAAGGT 
ATAAAAAGTC TTACCTCCTT TTCATCCTCG GGCAGCATTT CCCTGATGCC 
TTCGAGCATG GCATCTATTC CCTGTCCTGT AACGGCAGAT ATTTCAAATA 
TCCTGCCGTT CGGATTGGAT ATTGCAAGCC TCAGGCCGCC CTTTACCATA 
TCCATCTTGT TGAGTGCCAT GATAACAGGT TTGTTTGCCG CACCGAGACT 
TTCAAGGATA TCGTTCACAA CCTTTACTTG TTCTTCCGCC TCCTCATTGG 


>NC_017304.1:3234758:3235257
TGCCCTAATT CCGGTATAAG TGATTCCAAA CTCCGGATGA TCGGGGGTTT 
TCCCTGTGTC CTCATAAGAT GCGGTATAAG CTGTGGCTTT CATAGTCAGC 
ACCTTTTTGT ATCTGAATTT CTCTCCTCTG GCCGTCATAT AGACCGGAAC 
AGTACCGTAT TCCACAATCC TGGTTTCCGG TTCTGAAACA ACGGTCGAGC 
TTACAAGCTG TTTCCCCACT TCTTTGCCGT CCTCATACGA AACCACATAG 
ACCTTTTCTC TTACTCCTTC TTTTCCTTCT TTGATTACTC TGTAATCTCC 
CTTGTCCATG CTGCCGTTTT CCCTTTTTAT CACGTTGTAA GGGATAATTT 
CGTTTTCACT GACAAGTTTC TTCTTTACTC TGACGACTTT GAGCTTCATG 
CCTCCAACTA TTTCGTCATC AAGTCCGGCC CCTTCAACCC GGTCCAAATG 
TCCAAGATTG ACCGGTTCTC CTTCCAACGC TTCCCGGACT GTCTTCTTGG 


>NC_017304.1:323605:324104
GGAGATGTTG AAAATTACCG ATGTCAGAAA AAGGCTTATA AGAAACCTTT 
CAAAGGGTTA CAAGCAGAGG GTGGGATTTG CCCAGGCTTT GATAGGAAAT 
CCCGAAGTTC TTATTTTGGA CGAGCCTACG GTCGGTCTTG ATCCCAACCA 
GATACTTGAG GTAAGGAACG TTATAAAAGA ATTGAGAAAA GATCACACAA 
TTATTTTCAG TACTCATATA ATGCAGGAAG TAAGCGCAGT ATGTGAACGC 
ATTGTCATAA TAAACAAGGG TAGAATTGTG GCGGTGGACA CACCGGAAAA 
TCTGGCAAGA GCTATTTCCA AGAGTTTGAG GTTAACGTTT AAGATTGCAG 
GAGAAAAGTC TTCTGTCATA GCAGCCCTTC AGGCTGTTGA CGGTGTCAGA 
AATGTTGAAG TGCAGGATAA AGTTGAAGAT GATGTATATG TATATATAGT 
TGATGCGGAC AAGGGAGTGG ATGTAAGAAA GCCTATATTC TTTGCGATGG 


>NC_017304.1:3251522:3252021
ACCTGTACGT TTGTAGTGGA ATAATCAATG GAACCCTCTG CCTCGGACAT 
CTTGGCTTTT TCTGCTACAG GAGCGGAGTT TACGGCAAGA TCGGCCTCAA 
CGGCCAATTC ATCAGCCAAA TAAATACCTC TGCTTCTTCC GTAAGCCCAT 
CCACTGTTTT CAAGCATCTT TTTAAGTTCT TCAACCGAAC CTACTCTCGG 
AAGATTGTTT ACTCTTGATA TGACCTCATC AATCAAGCCT TTGTCTTTGG 
ATACGTCAAA TACATCTTCC CTGTCGCTTA TGACAATAAG CCCTCTGTCA 
TAAAAAACTT TCTTGCCCAG CGCTTCCACA AGGCTCCTTA GCGGAAGATA 
AGTTCTGCCT TCGCTTATTT CGGGAGCCAC ATCCAGTACT TCTTCTTTAT 
CTCCCACTTT CATGATTTTA TTACCTATAA CAAGCTCCAC CACTTTGTTG 
TTCAGCTTAA CAGTGACCCT GGAATTTTTC CTGTCCCAGT CAACCTGGGC 


>NC_017304.1:3266069:3266568
GTAGGCGGCA TTCCTCCTTA ATGTTTTGTT TATGAGTTCT TCAAAGGAAA 
AAACCTGTCT GTATTTGTAC CTAAGACCGT TTGCCATCAA ATAATCAATA 
TTTCTGTCCG TCTCAAAAGA CGTATATGGT ATGTATATTT TTTCATATCC 
GTCATCGGTA AGATCGGACA ATATCCCTGT GTCCGCATCA TACACTCCTA 
CAATTTTGTA TTTTTTGTCC CCAAGAACAA GCCTGTTGCC GATTATGTCC 
TCGGTCATGT AAAGCTTTCG CGCAAGCTCG CTGCTGACAA CCGCTGCGTT 
TTCCCCGTTT TCCACCATGT CCGAATCCAG AAACATTCCC TTTTCTATTG 
TCATGCAAGG AAAAAAATTA ATATAGTTTT CATCGGTCAT AATTACTTTT 
GCATCCAACG ACCTTTGACT CAATTCAGCC ATAGCCGTAA ACTCAAGTAC 
AATTGCCGCT GAAGTGTCTC CCTCGTCATA GTCTTGTATT ATCTTTTCAT 


>NC_017304.1:326884:327383
AATTTTCGGA CGGTACGGTT GCGGAAATAG AAGTGGGTGA TCAAACACCT 
ACAGGAAGCG GATACTATAT AAGAGAAAAA GGGAAAAACA AAGTATATAC 
AATTGCCTAT TACGCAGGAA ACATACTCAA GGCAAACGAA AACAGCATCC 
GGAACAGGTT TGTTCTTGAT GTCACATCAC AGGATGTAAC GGAGCTGGCT 
GTAACAAAGA AGGGAAAACG GTCCTTTAAA CTTGTAAAGT CGGATGACAA 
GGGATGGCAT ATGACAGAGC CCATAGAGGC AAACGCCAAC ATGGTCAGGC 
TGAATACGGC CCTGGAGGCG CTTGTGAGGG CGGAAGTTAT AGATTATATT 
GAGAAGGATG TTAAAGACCT TTCAAAATAC GGGCTTGACA ATCCGTCCTA 
TGTTGTTGAA GCGGCTGCCG GAAGTAAAAG AGTGACTTTG CTTATCGGCG 
ATGTTAAAGA AAACAATGCT GAGTCTTACG GAATGTTTGA AGGAACCAAT 


>NC_017304.1:3277574:3278073
ATACATTCTT CTCGTATATG TAAGTTAAAA AGAAAAATTT TTGGGGGTGG 
TGGTATGTTT ATTTTTATTA TTCGCAAAAT TACAGGTACT TAGAGGCAAA 
ATTGACAGGC ATGCAAAAGT TTCTGTGGGA CAGTAATGAA ACTCTAAATT 
TTAAAAAACC TTGGGGCAAA AAAGGAGTGG TTATTTGATG AAAGTAAAAA 
ATACAAAGAA GGCTGTAAAA AAATGGTGTG CAATTTTCCT GACCGTCATG 
CTGGTCATGA GTGTCATGCC TTTACCTAAG AGTTTTGCTG CAAACCAGGT 
TCTGACCGTA GATTTGGCAG CAGATACAGG GGAAATTTGT TATGGTGCCA 
TTGGTGGTCT TTATGCAATG GGTAGCCCGG GCGTACCTAC AGATAACGTA 
ATTGTTCCTT TGGGAATGAA GGCTATTTCG CAAAAGGCTC CTGACGGACT 
TCAACATCCT ACCGGTGACG CGCTTAAGGT TGCTCCACAG TTTATTGAAG 


>NC_017304.1:3301885:3302384
TAAGCGATTT CAATAACGTT GCTTTTCAAA AACGAATTGT CTTTTATCTT 
TGAAACTACA GATTTTAACG ATTTAAATAA AGCTGGAATA TCCGTTCCGT 
CTTTTGCAAT GAAAAAGATA ATAATAAATG AAAAAATCAG GAAGGAAGTC 
ATATTGCCAT ACAACATTGG TTCGCCGGTC GTTCTGAACA AATAGGCACT 
TATATATGTG GTCCATGTCA TTAAAAGTGT TCCCGTCAAA AACGATGCCG 
GAAGTGTAAC CATCCATGCC GGCAGTTTTA CTTGTTTTCC AGTTAATGAT 
AAAGATTTTG TAAAATCAAA TATGGAAGGC AGCAATTGTT TCAAAATAAG 
ATATCCACTT ATCCATGAAA CCGCAATATA TAAAAGTCCA AGCATCAAGC 
ATTCTCTCCT TGCAAAAATT GATTATTACA AATCTTCTTC ATTCTATTTA 
TAAATAACCT TTTTGTACAG AACAAAATTC CAGCATACCA CCAAACCCAT 


>NC_017304.1:3314573:3315072
TATGTTCTAC ATAGGAAAAA AAGTCAGGTA TATCGATAAT GACGCCGTTG 
TTTTAACCTG GCTGGAGGAT GAGGTTTTAC TTTTCATCGA AGAAAATTAT 
GTCAAATGGG TGGATAAATC ACTTATTGAC GTTGTACAAT AGAACGTGTA 
AAGGTAACAT GTTATAAAAA ACGGGACTCT TTTGTGTCCC GTTTTTCAGT 
TTCTATTCTT TTTCAAACAT ATCCTTTCCA ACACCACATA TAGGACATAC 
CCAGTCATCA GGTATATCTT CAAACGCCGT GCCCGGAGCT ATGCCTCCGT 
CCGGATCTCC CTTTTCCGGG TCATATATGT ACCCGCATGC CGTGCAAACA 
TACTTTTCCA TCTTATTACC TCCTGTGACA CAATATATAT GTGATTACAA 
TATATAATAT TATTATACCA TTATTATAAC TTTTGAAAAC ACAAAACAAG 
TATACAAACA TATCTTGTTT AATAAATACG CTTAATAAAG TTTAACTATT 


>NC_017304.1:3316570:3317069
AACAAAAAAA CCCTTTCGCC CGCAGAAGCT TTAAATCAGC TCTACAAAGA 
GTTTAACCGG GATTATTATG ACCAGGAGTT GTACATCACA ATATTTTATG 
CCATCATTGA CACTAAAAAT AAAAATATCA TATATTCAAA TGCAGGCCAC 
AACGCCAGTC CCGTATTATT CAACCATGAA AGCCACAGGT TCGACATTCT 
TAGAATACCC GGAGTTCCCA TCAGTGACTG GGTTGACAAT CCGGAATATA 
CTGAAAAAAG TATTTCAATT GAAAAAGGCG ACCGATTGTT TATGTATACC 
GACGGTATTG TGGAACTGCG AAACAACAAA GGTGAGCAGT TTGGCGAGGA 
AAGGCTCCTT AACATTTTGC TGGGTGAAAA AATGCCTCCT GCAATGACTC 
TTGACCGCAT CATAGAAGCT GCCATGGAAT TTGCAAATAT CAAAAATTTC 
AATAAAATAA TAGACGATAT TACAATGGCC TTGCTGGAAA TCTTATAATC 


>NC_017304.1:332472:332971
CAAAACTGTA AGGGAAAACA TTGAAAACGC AAAAGTCAGG GACTATGAGG 
TTATAAGAAG CATTGACAAT CCTTACAGTC CGACGGGCGG TATAGCGGTG 
CTGAGGGGTA ATCTTGCTCC GGACGGTGCG GTTGTAAAGC GCTCGGCTGT 
TGCCCCTGAA ATGTTGGTTC ACAAGGGACC GGCAAGGGTG TTTGACTCGG 
AGGATGCTGC CATAGAAGCA ATTTACAACG GTAAAATAAA CAAAGGTGAC 
GTGGTCATAA TACGCTATGA AGGTCCCAAA GGAGGTCCCG GCATGAGGGA 
AATGCTGTCC CCGACTTCCG CAATTGCAGG TATGGGACTT GACAAGGACG 
TTGCCTTGAT TACTGACGGA CGTTTTTCCG GTGCTACGAG AGGAGCTTCA 
ATAGGTCATG TGTCTCCGGA GGCTATGGCG GGCGGACCTA TAGCAATTGT 
CAGAGACGGG GATATTATCA GCATAGACAT ACCTAACGGA AAGCTTGATG 


>NC_017304.1:3335974:3336473
CCTTAAGCTG TTCTTCATTT AAATCAACAC TTTTCATAAG ATATCTTTTC 
ATTAAAATCG AATCTGTTGA GTTGACATTT CCGTCTCCGT TCAAATCACC 
ATATTTCACA GTCGGCTGCT GAGTATTTTT CGGTTGCGTC GGTGTAGCCG 
CAGGTGGATT TGTCGGAGAT GTAGTCGGCA GTACAATATT ACCCTGGACA 
CCGGCGTAAC GCAGCACAGT TTCTTTAACC TGGCTTGCAG GCTGCAATAC 
ATGGTCATAC TTGTATGGCG GCTCAAAGCT GCATGTTGAA GTAGTAGGCT 
GATTTCCTTT ACAATCAATA AATATATTGT CTCTTACATC CCAATATCCG 
ATTTTACTGC TGTAATACGA ACCAATCGGT CCTTCCGCAA AGCCTGTTTT 
GCTGTCTACC GCTCCACATC CGACCCTTTC AAAAATGTTT CCTTCGATTC 
TTAATTTTGC GCCCACTCTT GAGTTTATAC CGCTGCCTAA AACATCCACA 


>NC_017304.1:3379470:3379969
TCATTTATCC CCTTTTGCTT CTTCCACTTT GAACCTCTTT CCATCCCGGC 
ATATGTAAAC CTAATATTTT CATCCCTGCG CGTTTTACAT TCAAAGTCAT 
GTAAAGGAAA CCATAACTCA TTTACGGTGA TATTTCTATT CTATATCTAT 
AGAAAAATAT CTCAGCAGAA TCCAAAAATC AAAGTAGTAA ATTCCGCTGC 
GGTAAACAAA GATACTATAA TATACCATCA CGAATACTTC TAATTACTTC 
TATCGGGTCT ATCTTGTTCC AATCATTGCC ACTTATATAT TTGTAATAGA 
TATAAGCCAT ATCAACCTGT TCTTCATATG TGTTATACTC CTCCATCAAT 
CTGAAATTTC CTTTCGTTAA TTGTTCGAAA TAATGCTTAA AGCTTTCGTT 
AATTAATTCA TACATATGAG AATTATCCTC TGCACCACTT AGATAAGTTG 
CAATATAGCT TTGGAATAAT TGCTTGTCAA AAATTATTGT CTTATCTTTC 


>NC_017304.1:3381434:3381933
TTATATCAAA GAAATTGAAA ACTTAAAAGA CTTTGTAACT GTCGCCTACA 
TCATAATAGA CGACATTTAC CAGAAGGTAA CTCCACCACA CATTGCAAAT 
CGCTGTAACA TCAATAATTC GGTTATGAGC GATAGTGAAA TAATTACCAT 
ATGCATTGTT GGAGAGTTAC TCACTATCGA CTCTGATAAA GCTTGGTTGG 
GTTTCTGTAA GAAGAATATG AGAGACCTGT TTCCCAAATT CTGTGACAGG 
ACCAGGTTCA ATAGAACCCG CAGAAACCTG CACGCAGTAA TTGAGGAAAT 
CAGAAAAGAA CTCTCAAACC TTACAGGGTA TGCCCGGCAA CCTTACCGGA 
TAGTAGATAG TATTCCTATA CCGGTGTGCA AATTTGGAAG AGCCAAGTTC 
CATAAAACAT TCCGTGGTTT CGGAGCAACT TATGGAAAAT GTCCTTCCAA 
AAAAGAAATA TATCTGGGCT ATAAGCTGCA TATGCTTGCA ACCCTGGATG 


>NC_017304.1:3382546:3383045
ACCGCTGGTT CTTATAAACA TATAATTATC AAGCTCATTT TTCATTACAG 
TGTAGCCGTA AAACATATAC AGAAAACATA GAAACAAAGG AATCATCAAA 
TAAAACCTTT TTGCAAGCAA TTTGATTTCA AGCGTAAATA TTTTTTTGAA 
GACCATCCTG TCGCACCCCG CAAACAAAAG TTAAAAAAAA CTTATCAGTT 
ACATTTTTTA CTTGTTTTCT GTTTAGACAG AATACGAGTA TATCAAATAT 
CCGGTTAGTT ACCTTTTAAA ATATAACATA GATTAACATC ATAATCAAAC 
ATTTAACTTG TTAATAAGAT ACTTTGTTTT TATGCATAAA AAAAGCAGCA 
AGTTGAAAAA AATGCTGCAA TCGGACGGAT AATGCGTAAA CAATTCAAAA 
TTAAATCTTG CAATTTTTTA TTATTTTCAA TTTACCTATT GACAAAACGC 
ATGCTAAGAT TTTTTCCATC CGTTATATAT CTTCTTAATA TATCCTGAAT 


>NC_017304.1:3385499:3385998
ATACCAAGGT GGTCTTCCGC AATATTGGTT ATAACTCCCA CATCGGCAAG 
GTCATACCCC AGACCTTTTC TCACAATTCC GCCTCTTGCA GTCTCAAGTA 
CCGCAACTTC CACTTCTTTT GATGACAATA CCATTGCCGC ACTTGTCGGC 
CCGGTGTTGT CTCCTTTTAA GACACATTCA TCGCCAATGA AAATGCCTCC 
GGTGGATGTC ATTCCCACCT TTTTCCCCAG GCAGGCAAGA GTATGCCCGA 
TCAGTCGCGT GGTGGTCGTC TTTCCGTTAG TACCGGTAAC AGATACAATG 
GGAATCGAAT GGGGGGATGC TTCCGGAAAC AACATATCCA GTATATCCGC 
CGCCACATTT CTGGTTTTCC CTTCCGAAGG AAACAAATGC ATTCTAAGTC 
CCGGCGCGGC ATTTATTTCA ATTATGGCAC CACCATTTTC GCTGATTGGT 
ACCGATATAT CCTCAGTGGT AATATCCACA CCTGCAATAT CAAGCCCTAT 


>NC_017304.1:3398836:3399335
CCTTTTCAAT GTTTTTATCA TTTAATGCCA TTTGAGCTTG CATCAAAAAC 
TTTACAAGGC CGTTGTACAA CATTAATGTC AATTCTTCAG GAGAGGCGGT 
ATACACCGAA TTCTCCTTGT ACTGGTCATA TGCATTTTTT AATGCCATTA 
AGATCCCTCC AAAGGTTTAT AAGTTATAGC TCTGAATTTG CTTTCATTCA 
AACGGCTCCG CTTTAATAAT AATTTGAAAA TTGCTGCGTC AACCACATTG 
ACTGGCTGTT CATTGCATCG AGCATTTTTT CCATTGCCGC GAACTTGCTG 
TAATAATATT CTTCTTTTTT ATAGATTTTT ACAAGCATTT CGTCAATCAA 
GGTCTCTTTT GCCTTAATTT CATTCACTAT TAAGTTGTCA TATTCCGTCA 
AATCTCCTGC AATTCCCGCT TTTTCAAGCA AGATACCTTT CTTTCCGTTG 
GCATTTCTTG TTATCCTTAT GTTGTCCTGG AGTATGTCAT AAATCCTTTG 


>NC_017304.1:3399200:3399699
TAATTTCATT CACTATTAAG TTGTCATATT CCGTCAAATC TCCTGCAATT 
CCCGCTTTTT CAAGCAAGAT ACCTTTCTTT CCGTTGGCAT TTCTTGTTAT 
CCTTATGTTG TCCTGGAGTA TGTCATAAAT CCTTTGGGCT ATTCCGGCTT 
CCTTGTATCT TACAGCCCTT TTGTTCGGGT CGTTTAAAGC CTCGCTGTAT 
GTATATTGTG AGCCCTGGGT AAAGAGCTGG ACCACTGCGT CATAATTATC 
AGTAAGTGCC GCCCTGAGCT TTTCTTCGTC TATGACAAGT TTTCCTTTAT 
CCTGGTATGA TCCGGTTGTA ATTCCTATCT GATAAAGGCT CAGGGAACAT 
CCTTCCACCT TGTCATATAA AGCTCTCCTC AAGTTTGTCA CAATATTCTC 
CAATATGCTG TCGCTTCTTA GCAAACCTGA CTTTGCTTTT TGCTCCCATA 
ACTTTATATC GTCTTCACTC ATTGCTTTCT TCTGGTCGTC CGTGAGGGGC 


>NC_017304.1:3403367:3403866
TTGCAGGAAT TTATCGGATT TTTTTAGCTG ACTTATGCCC AATGCAGCCT 
GAATATCGGT CATTCTGTAA TTATAGCCCA AATACTGCTG CTCATAATAC 
CACGGGCCAT GGTTCTCCAA TAAATCTCCC GTTTCCCTCG TTATTCCATG 
CGTCCTGAAA AGAGTGAGTT TTTTATACAA TTCTTCGCTG TTTGTCACAA 
TTGCGCCGCC TTCACCGGTC GTAATATGCT TTACCGGATG AAAACTAAAG 
GTGGTCATAT CTCCAAGACT TCCGATTTTT CTGCCTTTAT ATTCCGCTCC 
GAGGGCATGG GCTCCGTCCT CTATCACCAA AAGATTGTAT TCTTCTGCAA 
TTTTCAATAT TTCATCCATA TCACAGGGCT GGCCGGTAAA ATGCACCGGT 
ATTATTGCCT TGGTTTTTTC GGTAATCCTG GCCCTGATTT CTTTCGGATC 
AATGTTGTAT GTATCAGGAT CAATATCGGC AAAAACGGGC TTTGCCCCCA 


>NC_017304.1:3411078:3411577
TTATCCAAAA GCACAGGATC AATCAGCGGA CAGTCCGAAG TAATACGAAC 
AACTGTATCA AGGTTGTTTT CTTTTGCCGC ATAATAATAC CTTGACAACA 
CATCTTCTTC ACTGCCGCAA AACCATTTTA CCCCGTTTTT TTTCGCCTGT 
TCCACTATTA CCTTGTCTTT CTCCGATGTA GTGGTTGCAA TAATTATATC 
ATCCAAAAGC TTTGACTGCT TCAGCCTGTC TATCACATGG TCTATTACCG 
GCTTGCCGCA TAAATTCATC ATAACCTTGC CGGGCAGTCG TGTTGAGCCC 
ATTCTTGTTT GTACAACAGC CCCTGTTTTC ATATGCTCCT CCTGTTTTTT 
TGACAAGTTG CGGTTATTTT CTCTTCCTGA GTAAAAACAT CACATCCACA 
TTATCATTAT ACAGATATTT AAATTTTTCC TCCTTCACCA GTTCCAATTC 
GGGAAATCTG TCAAGATAAA GCTTTGGGAA ATTTGTTTTC CAAAGAAGAC 


>NC_017304.1:3422380:3422879
TGTGGAATTC GCAATTTTTA TCAGCTGGTT TTTCAGCTGC TCCACTTCCT 
GCTTTATTTT CTTTGTATCC TCCTCGGTGG TGGTACCACT GCTTGCCTGC 
ACAGCCAGTT CCCTCGCCCT TTGCAATATG TCACCCACAT TTGCGACAGC 
CGACTCGGTA ATTTCCAGCC ATGACATTGC ATCCTGCACA TTTGTTTTGT 
ACTGTTCTAT CTGAGCCACG TCGGTACGAA GTTTCAGCGC CCTGGCCGCA 
ACCACCGGGT CATCCGAAGG AACGGTAATT TTCTTGCCGG TGGCCAGCAT 
CTGCTGATAC TTGTCCATTC TTGCGAGGTT TTTTCCAATA TTGTTAATCA 
TATTGTTTAC AATCATATTA TTGGTTATTC TCATATTACC CCTCCGTTAC 
TGCATGGACT AAATACCTCT AATCTCAAAG ACCTACTCTG TTAATCAGTA 
TGTCGTAAAC TTCCGCCATG GTATTAATCA TTTGTGCGGC CGCCGCATAA 


>NC_017304.1:3423080:3423579
ATTTCTCATA GCCAGGATAC TGTTTATATT TCCTATGTTC CCGACCTGAT 
CCTTTGTATC AGCTGTTGCA ATGTTTCTTG GATCATCCAG AATGTCGCTA 
CTTACGGTAA AGTTTTTGGC AGTCATTTTC CCGTAGCAGG CGTCAATATC 
TCCGGCGGAC ATGAAATCAG CACTGGATAT AGGTTTGTTT TCCTCTCCCA 
ATATGGTGAA AAATCTTATT CCTGTATTTC CGTTGGTGCC ATATCCGTCC 
ACATGACCCG CCACCTTGTC GTTTCCCACT ATTCCTTCGT TAAATGCTAT 
TGCAAAAGTC CTGACAAATT CATTAAGTTT CCTTATGTAA TAGGGTATGC 
CTTTATAGTT GGGACTTCCG TTTTCTCCGT CATTTCCATC CCTAACATCA 
AGCAGTCCTT TCAGCTCTCC GCCCCTGACA CTAAGGCTGT TGCCGTCTTC 
CCACAAAACT TCGTACAGAT TTGGAATATC CTCTTCCTCA TTCAGTTTAT 


>NC_017304.1:3433591:3434090
TCTGGCAATT CCGTTTGCCT GCTTCAGATC GGAGTATGCT CCGGTGCTCA 
CTTCACCCAG CACAATCTCC TCTGCCGCTC TTCCTCCCAA TGCAACGATA 
ATCTTTTCAA TAAGATGGGA CTTGGTCTCA TAATTTTTAT CCTCATCTGG 
TTTGTGTGCG GTAAAACCGC CTGCCATACC CGACGGAATT ATGGATATCC 
TGTCAACCCT GTCGGTAGTG GAAACTTCTT TTATTGCAAT GGCATGACCG 
GCTTCATGAT AGGCAGTAAG CCTTTTTTCC TTCTCGCTCA TTACCCTGCT 
CTTTTTCTCC GGTCCCATGA CCACCTTGAA TGTCGCTTCT TTTATTTCAG 
CCATTGTTAT CACTTTCTTG TTGGCTCTGG CAGCAAGCAA AGCTGCTTCA 
TTAAGAAGGT TTTCAAGGTC CGCTCCGGTA AATCCGGGGG TACTTTTTGC 
AAGTTCATCC AATTTGACAT CTTCCGCCAG GGGCTTGCCT TTGGCATGAA 


>NC_017304.1:3436705:3437204
TTACTATATC GGCATTGAAT AATTTCTCTA TATAGGGTAT CAGATCAAGT 
CTTATTTTGT TTCTGGTATA AATATTCTCC AAATTTGTAC TGTCAATACG 
CGGATTTAGG TTGTGAATCC GGCAGTAATT TTCAATTTCC GTTCTCTCAA 
CACCCAAAAG AGGTCTTATT ATCCTACCTC GAATATAATC CATTCCCCTA 
AGTCCGTCAA GACCTGTGCC TCTTATAATA TTCATCAGCA CGGTTTCCGC 
CTGGTCATTT TTATTGTGGG CCACAGCAAT TCTTTGGGCG CCGAAGTTAT 
CCGCAACTTC CTCAAAAAGT CTATACCTCT CTATCCGGCC GGTCTCCTCC 
AGGGAAAGCC TTCGTTCCTT TGCAAGCTTT TTTATGTCAA TACGCCGGGT 
GACAAGTTCA ACATTCAATT TTTTGCACAA GTTCTCAACA AAAGCCTCAT 
CTCCGGAAGC TTCGTCCCCT CTCAACATAT GGTTGACATG AACTGCCACA 


>NC_017304.1:3440087:3440586
ATTTGAGCTG TTTAAAACTA TATGGGCCTC CTTGTTTCTG TTCTTTGCCA 
CCCTGTATAT TCCCAGAGCC GCTCCCAGAC AGTCAATGTC ACAGTTCTCA 
TGCCCCATTA TCATTACGTC CGAGGCCTGG TCAATAAGCT CCCTCAATGC 
GTAGGCAATA ACCCTTGCTT TAACTTTCGT TCTTTTCTCC AGCTCCCTGG 
TCTTTCCTCC GAAGAAAGAT ATATTTTCCC CGTTTTTTAC AACCACCTGG 
TCGCCGCCTC TTCCCAACGC AATGTCCAAA GATGCGCGGG CAAAACGGAA 
CTTCTCCAGC AGCGAATCCG TTCCTACACC TATTCCAATA CTCAGCGTAA 
CGGGAATCTT GTTCCCCACA TTTATTTCCT TGACGGAATC CAGGATGTCA 
AACTTTTTCT CTTCAAAATC CTTAAGATAC TTATAGTCGA AAATGAGTAT 
ATATTTATCC CTTTCAAATT TTTTAAGTAT ACCGTTGGTA TATCCCATCC 


>NC_017304.1:344214:344713
TTGTAATGAA AAAGCTTGTT AACGACGGCC TTGCTCATAA TATAAAGAGT 
GCAAAAAGAA TGGTTGAAAG AGTAAGAAAT GAGGTATGGG ATGTACTTGA 
GGAAGTTATC AAGGAGCATC CGGTACTATT GAACCGTGCA CCGACCTTGC 
ACAGATTGGG AATTCAGGCG TTTGAACCCG TGCTTGTGGA AGGTAGGGCG 
TTAAAGCTTC ATCCGTTGGT ATGTACGGCA TACAATGCCG ACTTTGACGG 
AGACCAGATG GCCATTCACG TTCCCCTTTC CGCTGAAGCA CAGGCGGAAG 
CAAGATTTTT AATGCTTTCA GCCAACAACC TGCTGAAACC ACAGGATGGA 
AAACCGGTTG CGGTTCCCAC CCAGGATATG GTTTTGGGTA GTTACTATCT 
TACGATTTTA AAAGAAGGTG CAAAGGGTGA AGGAAGAGTA TTCACCTCAA 
TGGACGAAGC CGTAATGGCC TATGACAATG GAGAAATAGA GCTTCATTCA 


>NC_017304.1:3453756:3454255
TTATACTTCA GCTGTTAGCT TTGCGGACAT ACCGGGAAAT GCTGAATTTG 
ACCATTTATA TATGCAGTTA TAATTGCGAG ATCAATGCCA TCTACCGTAC 
CATCACCATT TACATCTGCA GAAACATATT GTCTAAAAGT TAAATTAATT 
CTACCAAGAA GGTAATCACT AAGCAGGCTT TGGTCGGTTG TTGTTACCAG 
TTGGTCCCCG TTAAGGTCAC CATAATAAAC TGTGTAAGTT TGACCTGCCG 
GGAAAGAGGA TATTCTTCCA AGGAGATAAT CTTCAAGCAT ATAAAAATCA 
AGCATTGTAC AACTGGAATC ATAGTTTACA TCTGCAGCTA TATATTGCAA 
TCGATTTGGC AAAGGTACTG CATAGTATGT TGTATTATAC AATAATGCAA 
GATCTATAGA GTCAACTGAA CCATCCAAGT TTACATCACC GATAATTACC 
GTCACACTGC ATTGATGTCC TGCATATGCT GTCATAGAAC CGCCTAATAC 


>NC_017304.1:3472898:3473397
CCAACTCTAC AACGTTGTTT TCGAGAAGTT GTAGCTGCTC TTCCACTTCG 
CCGATAAAAG CCCCTATCAG CTCCGGACTT TCAAATATGC TGGCCATGCT 
GCACCCCTTC CTTATTCGTG AAGTACTTTG TCAATTTTCA GAATGCTTAT 
CACTCCTTCG TCAGTGATAC CTACACCTTC AAAGTAACTG CCGTCAATCC 
CTGCCACCAT CTCCGGAGGT GGTTGAATGT CTGAAAACCT TATAACCTGG 
TTCACTTTAT CAACCACAAT TCCAATCATC TCATCTCTGC TTTTCACCAC 
AACAATGCGG GTTTTTTTGG TATGAGTGTA ATTGCCAAGA CCGAATCTTT 
TATGAAGATT GGCCACAGGA ATGATTTTGC CCCGCAGGTT GATAACCCCT 
TCCAGGAAAG GTTTGCTGTT ATGTATTGGA GTGATACTTT GCATTTTTAT 
AATTTCATAT ACATCACTGA TCTTTAACGC ATATTTCTCA CCTGCCAATT 


>NC_017304.1:3475026:3475525
ATATAATAAT TTTCGCTTAT TGCCAAAGTA ACAAAATGGG CATATTGTTA 
CTTTAAAAAA CAGGAATTTT TTCCTTTCTC TTAATTCTTA TATTTTCTCC 
TTAAAATCTA TTTCCCTCTC CAACAGTCCA TAATCTGAAT TTGCGCATTA 
CAATCGAATT GACCTAATGT AAATCCTTGG CTATAATTAA TAATAAAACA 
AGGCTAGGGG TCATAATGGA CTTATTTACA AGAAGTTACG ATAAAGACTG 
GAACCGCATT GTATACTTAA AAGTATTGGA AAATCAAGAG GCATGCCTTC 
ATCTGAAGGA TGATAAGACT TGTAAATTAA TCCTTTTGCT CGAAGGAAAT 
CCCACCATAA GATATAATAA TCAAACAGCT TTTATTATCG CACCCTCTGT 
TCTTTGCCTG AATCATTTGG ACACCGTAGA ATTTGACTAC AACCCCAACT 
GCAAGATGAC AGTTCTCTTC TTTAGACCAA GTGCCTTAAA TGATCAGCTG 


>NC_017304.1:3490391:3490890
AATGCAATTA TAATGCAATT TGGAATATAT TCTGATATAA TATTTTCATC 
AAAAAACTAT ACAAACACAT TAAAGGAATT TCTAAAAACA TTCAAAGGTG 
AGTTTCATGT TAAAGCAAAA GATATTAAAC AGGGAGTCGG GTATTATTAC 
TTACGGAATA ACCCCTCCTA AGAAAAACAA TACGGAGGAA AAAATAAAAG 
AAATATCCCA GAAACACATT GAACGCATAA GCGGTCTGGA TATTGACGGC 
TTGGTCATAT ATGACCTTCA GGATGAAAAA GAGCGTGTTT CCGAAGAAAG 
GCCGTTTCCC TTTATAGAAA CCATTGACCC GCAAATTTAC AGTGAAAATT 
ATCTTAAAGA TTTAAAAATA CCTAAAATCA TTTACAGATG TGTCGGCAAG 
TATACTCCGG ACGAGTTTCG CCGGTTGACA CGTCCGGTTT CCGGGCAGGA 
TGCCTTTTCT GTCTTTGTGG GGGCGGCTTC AAGAAATCAA AGTGTGCTGC 


>NC_017304.1:3492067:3492566
GCTTGTTCCA ATATAAAACA ACCACTGCCA TTATGGCTCC AAGCTGTATG 
ACAACCCTGA ACATTTCCAT AAATTCATCG GACAAGTTCA TATTTATAAA 
CTCTTCCACC AGAATCATAT GCCCGGTACT GCTTATGGGC AGCCATTCCG 
TAATTCCCTC GACAATGCCT AAAAATATGG CCTTAATTAA TTCCAACACC 
GCCACATCTC CCTTGCAAAT GTATTTTTAA ATCAATTTCG TACCACATGT 
CTGTTTTATA AGTATATCAT ATAAACCAAG TTTATGACTA TAATTCCGCA 
TACAGTTCTA CAAATACAGA CCCTAAAACC ATATCATGAA CATGCTCTCA 
TCTTCTCAAC CTCTTGGTTT CTTGCCTTAA CATACTTCCA TTTTCCCGAA 
GCATACCTAA AATACACAAT AGCAGCCCTT GTATATTGGT CCAGCACGAG 
AGCAACCCAT GCTCCTATAA GCCCCCAGCG GAAAACACTT ACAAAAATAT 


>NC_017304.1:3497608:3498107
AAATCCTGTA ACCCTTGATA TTGGCGGAGA GAGAGGGATT CGAACCCTCG 
GTACCCCTTT TGGGAGTACA CACGATTTCC AGTCGTGCGC CTTAGACCAG 
CTCAGCCATC TCTCCATCTT TTACGTCTGT TCAATTTTTT CAAAATAAGT 
ACTTAACGCT TAAATAGTAT ACCATGGATT TATCGCAAAA GCAAGAGGTA 
AAATTGCACA ATTCCAAAAT CCCAAAAACT TTCAACAAAC ATAATGACCA 
CCCGCTATAA GCAGGTGGCC ACCCTCAACT TACCGTTGTT TCACTACTGT 
ACCTTATTGT GCATTCCCCA TACCTAAACT ATTAAAAGGA GATTTGAGTA 
CGTCACTCAA GTCCGCTATA GGTATCTCAA ACTCAAGGGG TGCATCATCC 
GTGTACACCA GTGATTGGAA GAATATTACC AGCTTGTCAT CTTTAAAGTA 
ATAGTCTTGA TCCTCATCTA TGCCGGCAAA TTCTTTGTTG GTTTCAACAT 


>NC_017304.1:350432:350931
ATAATGTCAA AAGCTAAATT TGAAAGAACA AAACCCCACG TTAATATCGG 
AACGATTGGT CACGTTGACC ATGGTAAGAC ATCATTGACT GCGGCTATAA 
CAAAAGTTTT AGGTTTCCAG GGTAAGGCAA ACTATACTTC TTATGAAAAC 
ATCGACAAAG CTCCGGAAGA AAGAGAAAGA GGTATTACAA TATCAACTTC 
ACACGTTGAG TATGAAACTG ATAACAGACA CTATGCTCAC GTTGACTGCC 
CTGGTCATGC CGACTACGTT AAGAACATGA TCACAGGTGC TGCTCAGATG 
GACGGTGCTA TACTTGTTGT ATCAGCAGCA GACGGTCCGA TGCCACAGAC 
AAGAGAACAC ATTTTGTTGG CTCGTCAGGT TGGTGTGCCA TACATAGTTG 
TTTTCTTGAA CAAGTGTGAT ATGGTAGATG ACGAGGAACT TCTCGAATTG 
GTTGAAATGG AAATCAGAGA ACTCCTGAAT ACTTACGAAT TCCCCGGAGA 


>NC_017304.1:3509768:3510267
AAGAGGGACA TGTTTATGGG CCGCAGCATG AAATACAACG TCTGGCCTGT 
ATTTTTTAAA TATGTTTTCC ATTCTCTGTT TTTCTCTGAT ATTGGCAATC 
ACTGTGTCAA GCTTTAAATC CGGATGCTTG TACAAAAGTT CATTCTGTAT 
GTCATATGCA TTGTTTTCAT AATTATCCAA AATAACAAGC CTCTTCGGCA 
AAAAATTCGC TATCTGCCTG CACAGCTCCG AACCGATTGA GCCTCCTCCC 
CCGGTAACCA TTACCACCCG GTCCTTCAGA TACGAACCAA TCTCTTCAAT 
ATCAAGATGT ACAGGTTCCC TTCCCAAAAG GTCTTCTATA TTCACATCCC 
TTATTTTCTG CATGACAACA GATTCATCAA TCAGCTGTGA AACCGACGGA 
AGTATCTTTA CCTTGCAGTT TGTTTGGGCA CAGCCGGTGT ATATATCATT 
TATTTTTTTG TGGCTGGCAG ACGGCATGGC AATAATGACT TCGTCTATCT 


>NC_017304.1:3533081:3533580
TTTCAAACCT TGTATCTGCA GCTATGTCTC CTAAAGAAAG CATTCCCACA 
AGCTGATTGT TTTCAACCAC AGGAACTCTT CTGATCTGCT GATTTGCCAT 
GAGTTTTGTA ACCTCTTCAA CATCCATGTC CGGCGTTACG GTTGTAACCT 
GGGATGTCAT AACATCCTGG ACTTTTGTGT CTTTTGGAGT CTTGCCATGG 
GCTACGTTTC TGACAACGAT ATCCCTGTCG GTTACTATTC CCACAACACC 
CTGGTCATAA ACAGGAATGG AACCGACATT GTGTTTTTGC ATCAGCTGCG 
CCGCCTCAAC AACACTGCTT TGAGGTGAAA CATATGCCAC GGTTTTTGTC 
ATTTTATCTC TAACTTTCAA GCTTATCATC TCCTTATTTC TTTTTCAATT 
TTATTTTCCC CCTGCGCCGC CATTTCATAA AATGAAAATA TAGACAACGC 
AACATATATC CATTTAATCC ATCATTTACT TTTTATATTC CGGCTGTTTT 


>NC_017304.1:3535032:3535531
TTTTCGTTTT ATCCACAAGT CGTCATTACA TCTTAACTTA ATTATAAATT 
TCTTAATAAA TCTCTTAAAA TCCTTTTAAA ACCATTTGAC AATTGGCTTC 
TTTAACTGAA TTTCATGCTG ATATCAAAGG CTTTTACCGA ATGGGTAAGG 
CCTCCAACCG AAATAATATC AACACCCGTG CAAGCGATAT CATATATTGT 
ATCTGCGTTC ACATTGCCGG ATGCTTCTGT GACAGCCCGG CCGTCAATAA 
TTTTAACGGC TTTCTTCATC TCATCAAGGC TCATATTGTC AAGCATTATT 
ATGTCAGCTT TCGCTTCCAG GGCTTCAAGC ACCTGTTCAA TGGTTTCGGT 
CTCAACTTCA ATCTTCATGG TATGAGGAAT CTTCTCGCGC ACAAGCTGAA 
CCGCCTGCTT GATTCCTCCT GCGGCTTTAA TATGATTGTC CTTTATCAGA 
ACTCCGTCGG AAAGGCAAAA CCTGTGGTTG TAGCCGCCAC CAACCCGGAC 


>NC_017304.1:3541140:3541639
TAAGACTTCC AAAAGACCTC TTTCTTGGTC AAGCCCTCGA CCTATTAGTA 
CCAGTCAGCT CAGTACATTA CTGTACTTAC ACCTCTGGCC TATCTACCAT 
GTAGTCTACA TGGGGTCTTA CCCTTTCGGT GGGATATCTC ATCTTAGGGT 
GGGTTTCACG CTTAGATGCT TTCAGCGTTT ATCCCCTCCA AACTTGGCTA 
CCCAGCTGTG CCACTGGCGT GACAACTGGT GCACCAGAGG TTTGTCCATC 
CCGGTCCTCT CGTACTAAGG ACAGATCCCT TCAAATATCC TGCGCCCGCG 
ACAGATAGGG ACCGAACTGT CTCACGACGT TCTGAACCCA GCTCGCGTAC 
CGCTTTAATT GGCGAACAGC CAAACCCTTG GAACCGACTT CAGCTCCAGG 
ATGCGATGAG CCGACATCGA GGTGCCAAAC CTCCCCGTCG ATGTGGACTC 
TTGGGGGAGA TCAGCCTGTT ATCCCCAGGG TAGCTTTTAT CCGTTGAGCG 


>NC_017304.1:3543099:3543598
CTAGACGGCA TTCAGAGTTT GAGAGGGTTC GGTAACCCGG TAAGGCCCCT 
AGCCCAATCA GTGCTTTACC TCCGTCAGAC TTTACTTGAG GCTAGCCCTA 
AAGCTATTTC GGGGAGAACC AGCTATATCC GAGTTCGATT GGAATTTCTC 
CGCTATCCAC AGCTCATCCC AAACCTTTTC AACGGTTACG GGTTCGGTCC 
TCCACGAGAC TTTACTCTCG CTTCAACCTG TCCATGGATA GGTCACCCGG 
TTTCGGGTCT ATTGCATGCG ACTTGTCGCC CTATTAAGAC TCGGTTTCCC 
TTCGGCTCCG TACCTTATGA GTACTTAACC TCGCCGCATA CAATAACTCG 
CCGGACCGTT CTACAAAAAG TACGCTGTCG AGCTTTAACG CTCTCCAACT 
GCTTGTAAAC ATAGGGTTTC AGGTTCTCTT TCACTCCCCT CCCGGGGTTC 
TTTTCACCTT TCCCTCACGG TACTTCTCCA CTATCGGTCA CCAGTTAGTA 


>NC_017304.1:3551215:3551714
TTTTTCGTAC CGTCGGTAAG CCTTACGTCG ATAAGCTCGT CATTTTCCCT 
CAAGGAAACC GCTGTAAGGC CGCCTTTTCT GATGTTGTCA AACTCCATCA 
AATCCGTTTT CTTGACTATG CCGTGTTTGG TTGCCATGAA CAAATACAGG 
CCTTCTTTGT ATTCAGATAT AGGAATCACC GTAGTGATTT TTTCATTCTG 
GTCAAGCTGC AGAAGATTTA CTATTGCCGT TCCTTTTGCC TGTCTTCCGG 
CTTCGGGTAT TTCATAGGTC TTTAGCCTGT AAACCTTGCC CTTGTTTGTA 
AAGAACAGTA TGTAATCATG GGTCGAAGTT ATAAACAGTT GCTCAACAAA 
GTCTTCTTCC CGGGTGCTAA GTCCAATTAC ACCTTTTCCG CCTCTTTTTT 
GGCTCTTGTA AGTGCTGGTC GGAAGTCTTT TTATATATCC AAAATGGGTA 
AGGGTTACAA CATTTTCTTC AACTTCTATA AGGTCTTCAA TTTCTATTTC 


>NC_017304.1:3552642:3553141
CAAATTGTGA GGAGGTATGT TGGTTGCCAT GCCCACGGCA ATACCGGAAG 
AACCGTTCAC CAACAGATTC GGAAATCTTG AAGGCAATAC CACCGGCTCC 
ATGTGATGCT CATCAAAGTT CGGTTTGAAA TCAACGGTGT CTTTGTTAAT 
GTCCCTGAGC ATTTCCATGG AAATTTTGGA CAGTCTTGCC TCGGTATACC 
TCATGGCTGC CGGCGGGTCC CCGTCAATTG AACCAAAATT GCCGTGACCG 
TCAATCTGAG TATACCTCAA CGAGAAATTT TGTGCCATGC GCACCAGACT 
GTCATAAACC GCGGCATCTC CGTGGGGATG GTATTTACCC AAAACTTCAC 
CGACGGTTGT GGCACATTTT CTATATGCCT TGTCCGGTGT AAACCCAAGA 
CCGTACATTG CGTAAAGTAT TCTTCGGTGA ACAGGTTTAA GACCATCCCT 
TACATCAGGC AGGGCACGGT CCACGATTAC ACTCATGGCG TAATCAATAA 


>NC_017304.1:357174:357673
ATCATATATA TCAGTGCCTT GGCCCCTGCC AGGGAAATGT GAGCAAGGAA 
GAATACAGGT TTATGATGCA GGATGTGTGC AACTTCCTGG GGGGAAGACA 
GGAGGATATA ATTAAGAAGC TTGAGAAGGA TATGAAAGAG GCGGCGGACA 
ATCTGGAGTT TGAGAGGGCC GCAAGAATAA GGGACAAAAT CAACAGCTTG 
AAGCATATTG CGGAGAAACA AAAAATTATA TCCACTGCGA TGGAAGACCA 
GGATGTCATA GCTTTTGCAA AGAGTGAAAC CGACTCATGC ATACAGGTGT 
TTTTCATCAG GGGAGGCAAG CTGATTGGGC GTGAACACTT TATTTTGGAA 
GGAACGTCCG ATGTCAGCGA CAGCGAATTG ATGACTGCAT TTGTAAAGCA 
GTTTTACAGC AGTGCCGCTT ATGTACCCGG TCAGATAATT CTGCAAGAGG 
ACATTGATGA AATGGAAATT ATTGAGAAAT GGCTGAGTGG AAAAAGAGGG 


>NC_017304.1:387569:388068
CTCCTATAAA GGATGAATAC TTTGAATTTA CCAATAAAAT AAAACTTCCT 
GAAATTGCAA ACCAGAAAGC ATATGAAGAG AATTTCCGAT TGCTGCTTAA 
TGCGATTATA CAAGAAAAAC CAATAAGGTA CAACAACATA GATAAAAAAG 
GCAATGTGTA CAACGACAGG CTGGCATTGC CTGTCAGCAT TGAGTACTCC 
ATGAGAGACG GGAGATTTCG TGTGTCCATG TACCTGTTGG ATGAAAACCG 
GCCTGTCATG GCCAATGTAT TTACTTTGTC GGATATAAGG ATTGTAGATG 
AGGATGTTGG TTTTGACAGG GAAACGGCAA AAAGGCTCTT GCTTGAACAG 
AAATATTCGG AGGAACCGAT AATTTTGGAG GTAACGGATG AAAAAGCAGC 
GATGGAAAGA TGCTTTATGT GCTTTTCGGG AATGGAGCGA ACCGCACGAA 
GTTTAGGAAA TAATAAGTAT GAGATTAAAC TTAATTATTA TCTTTTTGAA 


>NC_017304.1:39446:39945
CGGGCCAAGA ACTATCTTCT CAAAAATATT GTGGAGCCGA TAAAGAAAGG 
TGACTTAAGA CGGGTTCCGA TGGGAATACT TTTATGTGGG CCGTCCGGTA 
CCGGGAAAAC TTTGCTTGTA AATGCTCTGG CAAAGTCAAG CGGATTTAAC 
TGTGTGAAGA TTGACATGTC CAGAATACTG GGACAATACG TGGGAGAAAG 
CGAGAAGAAT TTCAAGAAAT GCCTTTTGGG CGCCCAGTCG CAGAACCCGG 
TAATCGTATT TGTTGATGAG ATAGACACGG CCTTCAGAAG AGGTGAAAGC 
GGCGACAACG GAGTCAGCAG AAATATTTTC AGTGAATTTT TGCAGTTTAC 
CAGTAATACA AATAATAGGG GCAAGGTTAT TTTTATCGCT GCGACAAACA 
GGCCCGACCT TTTGGACCCT GCTTTGAAAA GAGCCGGAAG ATTTGACAAG 
AAGATACCCA TACTTCTTCC GGAGGAGGAT GAAAGGGCGG AAATATTTAA 


>NC_017304.1:406498:406997
CGAGGAAGTC AATGCAAAAA TTATCGCTCT CTCTACTTTG ATGACCACTA 
CCATGGATGG AATGGCTGAA GTGATTAATA TTTTAAACCG GCAAAAAATA 
AGGGACCGGT ATAAAGTAAT GGTGGGCGGA GGGCCCATTT CGCAAAGGTT 
TGCAGACAAA ATCGGAGCTG ACGGATACTC GGCCAATGCC GCAGAGGCTG 
TGAGACTGGC AAGAAGGCTG GTTGGAGGTG CTGACTGTGC TTCGTGACCA 
GATGACTCCC AAAGAAAGGA TGGAAGCATA CAATAAAGGA CAGCCGATAG 
ATAGGCTTCC TTGTGTCCCG ATTGTGGGAA ACACTGCGGC AAGGGTAATA 
AATGTAAAAG TATCGGAATT TAAAGGCAAC GGCAAATTGC TTGCCAAGGC 
CCATGTTGCT GCTTACAGGA TGTTTGGGTA CGACATCATA AGGGTTTTTA 
CGGACTTGTA TGTTCAGGCT GAGGCAATGG GGGCCAAAGT GCATTATCCC 


>NC_017304.1:415582:416081
CGGATTTTGA TCCTCCTGTT GAATTAAAAA ATGCTTTAAG CAGAGTGGCA 
TCCGGAAGCA TACATCAATA TGCAGTAACA TGGGGTGCTA AAAATTTCAG 
AGAGTCACTG GCAAAAAAAC AGTCCAGGTT TATGGGAATA CCCATTGATC 
CCGAGACGCA AATCGTGGTG ACCTGCGGCA GTACCGAAGC CATGATGGCG 
GCCATGATGA CGGTTTGCAA TCCGGGGGAC AAAGTGGTGG TCTTTTCCCC 
GTTTTATGAA AATTACGCCG CAGATGCCAT ACTTTCGGGG GCAGAGCCTA 
TATATGTGCA TTTACGACCA CCTAGATTCA ATTTTGATGT GGATGAATTG 
GAAGAAGCTT TTAAACAGAG GCCCAAAGCG TTGATTTTAT GCAATCCGTC 
AAATCCCTCG GGAAAGGTAT TTACCTTGGA GGAACTGAAG ACCATAGCTT 
ATTTTGCAGA AAAATATGAT ACGTTTGTGA TTACCGACGA GGTTTATGAG 


>NC_017304.1:428861:429360
GAAAGACCGT TTTCAAAATC TTCTGTAAAT ACGGTTTTTG GCAAATGCTC 
CACCGTTATA TTATCAAACC ATGCGGTTCC GGTCACTTTG CTGTTTGTGT 
AACCCAGACG CACTGCAATA TCAACACTGG TTGTGGAGGC TGTAAAGTCC 
ACATATATTT TTTTCCAGCC AGGATAAAAT GTGCCCAGGT TTTCCCATTC 
ACCTGAATAA GTCCATGTGG GATAGATGCA AACGTTAGGC CCTATGACCG 
GCCAGTAAAA AGAATTAGGG TCTCTTACCA CGTCTTGATA TTTGACATAT 
GCAGTCAGCC TGTATTTTTC ACCGATCGTA AGGCCGCTGA TTTGCTTTGT 
ATATGCAGTA TCGGAAAAAA CTGAAGAAGA TATTTTTACA CATTTTGAAC 
CGTAAATACC GGTGCCGTTT TCAATTACCA CAGTTGAACC GGGGTCGGAA 
CTTACAACGG TCCAACCGTT GGCTCCGTTT TCGAAATCTT CCGTAAATAT 


>NC_017304.1:433534:434033
AAGTAAATGG AAAGGCAATA GAAAAATCAT CAAAGAACTA TATTGTAAAC 
GGGGAACTTA TATCAACTGA GGAAGAACCC GGTCCTTCCG ACGCACCCGG 
TGCGGAAGAC GATCAAAATT CAGGTAGTCC GGGCTCATCG ACTAATCCTG 
CACCAACCAA GAATCCGAAT GAAGAGTGGC GTCTGGTTTG GAGCGATGAG 
TTTAACGGTT CTGAAATAAA CATGGCTAAT TGGAGCTATG ACGACCCGAC 
CAACGGAAGA TGGAACGGGG AAGTACAATC CTACACACAA AACAATGCCT 
ATATCAAAGA CGGCGCGTTG GTTATTGAAG CAAGAAAAGA AGACATTACG 
GAACCAAGCG GTGAGACTTA TCATTATACA TCGTCAAAGC TGATTACCAA 
AGGCAAAAAG TCATGGAAGT ACGGAAAATT TGAAATAAGG GCAAAAATGC 
CACAGGGACA AGGTATATGG CCTGCAATCT GGATGATGCC GGAAGACGAA 


>NC_017304.1:442483:442982
TGATAGCTCT TGTTTATGAC AAGCATCATG GTGACACACC GTCAAAATAT 
GCTAACTGGG CACGGTCGCA GATGGATTAT CTGTTGGGTA AAAACCCGTT 
GAATCGCTGC TATGTTGTAG GCTACAGCAG CAATTCGGTC AAATACCCGC 
ACCACAGAGC GGCTTCCGGA CTGAAAGATG CCAATGATTC TTCTCCGCAC 
AAATATGTGT TGTATGGTGC CCTGGTCGGA GGGCCGGATG CAAGTGACCA 
GCATGTGGAT AGAACAAATG ATTATATTTA CAATGAGGTT GCCATTGACT 
ATAATGCCGC TTTTGTGGGA GCATGTGCAG GTCTTTACAG ATTCTTCGGG 
GATTCTTCAA TGCAGATAGA CCCGTCAATG CCGTCGCATA ACGTACCTGT 
ACCACCGACA CCCACACCTC CTGATACGCA AATTGTATAT GGAGATTTGA 
ACGGCGACCA GAAAGTGACT TCCACAGACT ATACGATGCT CAAGAGGTAT 


>NC_017304.1:450699:451198
ATGCTATAAT TTACGGGATT GAAAATCAGG AAATCCGAAA AAAGCTGGGG 
AAACCTGAGA AGGGGAAATT GCGGATAGCA GCATTGCCTG AGGACAGTAA 
TGTAATTATA ACGGTTGAAG ATGACGGAGC TGGAATTGAT GTGCAAAAGA 
TAAAGCAATC TGCCATTGAA AAGATGGTGA TTACGGAACA AGAAGCAGAC 
AACATGACTG AGCAGCAGTT AATAAACCTC ATTTTCCACG CTGACTTTTC 
CGCTTCGCAA AATGCAAGTG ATGTTTCTGA CTATAGAGTC AGAATGGATA 
TTGTAAGGAA CCACATTGAA AGGTTGAATG GAATCATTGA TGTCGAGACG 
TGTCCAGGCA GAGGGACAAA GTTCATAATC AAACTGCCAA TCAAGCTTCC 
TCTTACCCTT GCAATATTGA AAGGACTTTT AGTCAAAATC AGCAATGAAA 
CTTATGCGCT ACCCATGGAT AATGTGGTTG AAATTGTGAG GAAACCGAAA 


>NC_017304.1:461878:462377
AATTGACATT ACCATCGCTG TTAATGTCGC CGTAAATAAA TGAAGGAGTC 
GATGAAGCTG CAGGCTTTGT AGGCGTCGCA GTCGGTGTTG CCGGAGGATC 
TGAAGCTTGT GGTGTTCCGT AGTACTCGCC CAGGGAAATT CCCTTTGAAC 
CGAGAGGAAT TTTGTGGTCA AGTCCAATGA ACTTTCCGTC CTTGGTCTGC 
CACAAAGCAG GTTTTAACAA TGCGTATTTT GCCTCATCCC AAGTTGACCA 
GTCGTTTCCG ACCAATCCGC CGGTGTCACC GGAGTTGGGA TTTATGCACC 
AGAATGTATG ATGAATGCGG TTTTGAACTA TGTAATCTCT GAGCAATGTC 
ATCCATTTTT GGTTTTTGCC GCCGTCCATA TGTCCGCCCC ATTCACCGAT 
TAGGATTGGA GCGATTCCCT GATCGTGAAT ATATGCCCAG GTATCATACC 
AATAGTCATC CAACAAGGTT TGCATTGTAA AGTCTTTTTC AAACCACGGC 


>NC_017304.1:464985:465484
AAGCGACCTG GATGTTATCT CTTCCGCAGC GATCCGTCCG ACGTTGCCCG 
TGTTGAGGAC AGAACTTTTA TTGCATCCAA AACCAAAGAA GATGCAGGAC 
CTACAAACAA CTGGATAGAT CCGGTTGAGC TCAAGGCAAC TATGAAAGAG 
TTGTACAAGG GTTGTATGAA GGGAAGAACA ATGTATGTTA TTCCTTTCTC 
CATGGGACCT ATCGGTTCAC CCATTTCAAA AATCGGCGTT GAATTGACCG 
ACAGCCCTTA TGTTGTTGTT AACATGCGCA TTATGACTCG CATAGGCAAG 
GCTGTGTTGG ATCAGCTCGG AGAAGACGGA GATTTTGTAC CTTGTCTCCA 
CTCAGTCGGT GCTCCGCTCA AAGAGGGAGA AAAGGATAAA GGTTGGCCAT 
GCGCACCAAT CGAAAAGAAA TACATAAGCC ACTTCCCGGA AGAAAGGACT 
ATATGGTCAT ATGGTTCCGG ATACGGTGGA AATGCGCTTT TAGGAAAGAA 


>NC_017304.1:465193:465692
CTATCGGTTC ACCCATTTCA AAAATCGGCG TTGAATTGAC CGACAGCCCT 
TATGTTGTTG TTAACATGCG CATTATGACT CGCATAGGCA AGGCTGTGTT 
GGATCAGCTC GGAGAAGACG GAGATTTTGT ACCTTGTCTC CACTCAGTCG 
GTGCTCCGCT CAAAGAGGGA GAAAAGGATA AAGGTTGGCC ATGCGCACCA 
ATCGAAAAGA AATACATAAG CCACTTCCCG GAAGAAAGGA CTATATGGTC 
ATATGGTTCC GGATACGGTG GAAATGCGCT TTTAGGAAAG AAATGCTTTG 
CACTTCGTAT TGCATCTGTT ATGGCACGTG ACGAAGGTTG GCTTGCTGAA 
CACATGCTTA TCCTTCGCAT AACAGACCCT GAAGGAAACA AGACATATGT 
TACAGGTGCT TTCCCAAGCG CATGCGGAAA GACGAACCTG GCTATGCTTA 
TTCCTACAAT TCCCGGATGG AAAGTTGAAA CAATCGGTGA CGATATTGCA 


>NC_017304.1:476698:477197
ACTTTCCTAA ATTATTCGGT TCAACAGATG TTATTGACAG GGTGGAAAAG 
TATCCTATAA ATGAGCGTTC AATTAAAGCC TTGAACAATT TAAGGAGCAT 
TATTAATATA TTGGACGATT ATGGCCTTTC AAAATATGTT TCGGTGGACC 
TGGGCATGGT ACAAAGTCTC AATTACTATT CCGGTACTAT TTTCAGAGGT 
TTTACCTACG GAGTCGGGTT CCCGATATTA AGCGGCGGAA GGTATGACCG 
GTTGGTGGAG AAATTCGGAA AGAGCAGCCC CGCAACAGGC TTTTCCATGG 
GAATCAATAT GGTAATGATG GCCCTCGACA GGCAGAAAGT TGAATTTGAA 
AAACCCAGGG TTGATACTCT TGTCTGCTAT AGGGAAGAAG GAAGGAAAAC 
AGCTTTTCAA ATATGTGAAA CCTTGAGAAA ACAAGGACTT GCCGTGGAGG 
TGGATATAAA CGGCGGAGAC TTTGAAACAG CCAGAAATTA TGCGGCTTTA 


>NC_017304.1:485385:485884
GGCGAGGTTA CATTATCCTG GGCATTGAAG ACAAAACCAA AAGAGTGCTG 
GGAATTGAGC CTAAAAGATA TACTGAGGAG CAGATTCAGC AGATAATTTA 
CAACCGCTGT GACCCACCTG TGCCGATATC AGTGGACTTT GTCGGGCTGG 
ATGGAAAAAC GGTCGGGGTT ATCACTGTCT ACAGAAGCAG TCATAAGCCC 
CATCAGATGA TACAAAACGG TGCGTTTTAC ATAAGAAGAG GTTCAACCAC 
CGACATAGCA AGGCGCAGTG AAATTGCAAA TCTTTTTCAG GAAAACGGTC 
TTATGACCTA TGAGACGGTG ATATTAAAAA ATGTCGGTAT GGAGGAACTG 
GACTTCGGGC TTATTAAGGA TTACTTCAAA ACTCTGAATG TTTTTAGCGA 
CAATCCCAGT GAGTTGATTC TTGAGGCTTT GGGCATAATC GGACAAAAGT 
CCGATACGGA GGAATACCAT CCAACCATAG GAGGGCTTTT GCTGTTTGGG 


>NC_017304.1:488722:489221
TGATATTTAT AAGGTATTGA ACTTATTTTA CAAAAGTTAT AAAATATATA 
ATATAGGCAA TTCAGTTCAT GTCTTGTTCA GTATTCTGCA CTCAAATCAT 
TTTCTGTAAA AGGAGATTAA ACATGAGTGT TATTTCCGTA AGCAAGGAAG 
AATTGTTTAA TGTCATGCAA TATACCAATC TTGTGCGTGT AAGATTTGAA 
AACGATGATG TATGGACGGT ACTTCCCATA TTATATGCCG GTGAAGACCA 
GGTGGATATT TTGGTTGACG CTTCAAAGAT TACTTTGCCT GGTGATGTGT 
GCGGCAAAGC TGTCATAAAA TTCCAGAGCA AAGGGTATGA GTACATAATA 
AACGGGCATA TTGACAATAA AAGCGAAGAT GCTCCGGCAA CCGTGACCAT 
AAAATACATT GATGCAAAAA AATATTACAA TTTAAGAAAG CATATAAGAT 
TTGACGTTAA TATTAATTCC CGAATAAAAG AAAAGGATGC GGGCCAAAAG 


>NC_017304.1:492704:493203
CCTGACAAGT TGGATATTGA CTTTTGTGTT AAAGATCCTT TTTTTGGACG 
TTTTCTCTAT AAAGCACTAC TGGTAAATAT TTTAAAGTTG ATTTCAGAAA 
AAAAGGGTAA AGATATAAGG GAACTTGATG TAGCAATCAT TCATGGAAAC 
GACTATACTT TTTTGCATTC ATACATCAAG ATTTTATCAA GTATTTTAAA 
ATTTTTGACG ATAATAACTC ACGAGAAAGA GTCAATTGAA AATATGACCG 
ATAATATTTT CGAAGAAACA GGCCTGGCGG TGCGGGTAAC GGACAATCTG 
GCGGGCGGCA TGAAAGATGC CGAAGCGGTC ATAAATCTTG CGGATTTAGG 
TGATTTTGAT ATTCCTGGTA AAATGAAATT CAATGAGCCT GTTGTAAATT 
ATGGAAGTAT TAATACGGAC AAAATAAAAT TTACCGATAT TATAAACAGT 
GTTGATGTAA TTTTGCCGGG AAAATTTGAA GAAAAGTTGG GAAAAGACGT 


>NC_017304.1:498701:499200
TCTCTTACAC TGTTTAGTTT TCAAAGCCTA TGTCGGCTTT GAAAAATCGT 
GGGCTCATAG CTCAGATGGT TAGAGCGCAC GCCTGATAAG CGTGAGGTCG 
ATGGTTCGAT TCCATTTGAG CCCACCATTT TGCAAATCAG AAAGCAAGGT 
TTCTTGCTTT CTGAAGATTG CACCTTGAAA AATATATAAT GCTGTAAAGC 
AAGATGAGAA AAGGGTAACA GGCATGACCG GAAGCTTAAA GAAGTGACCG 
GGATGCAAGT GACTCTTAGG ATCTCATTAA GATGGTGAAA AGACATCACT 
TTAAGGAGGA CCAAAGGAAA GGACCTGAGG TCAAGCTACT AAGAGCATAG 
GGTGAATGCC TCGGCACCAG AAGGCGATGA AGGACGTGGT AAGCTGCGAA 
AAGCTGCGGT GAGGCGCAAA CAGCCATCGA CCCGCAGATT TCCGAATGGG 
GGAACCCACC TGAGGTAAAT GCTCAGGTAC TGCTGCATGA ATCCATAGTG 


>NC_017304.1:499501:500000
ATACTAACTG GTGACCGATA GTGGAGAAGT ACCGTGAGGG AAAGGTGAAA 
AGAACCCCGG GAGGGGAGTG AAAGAGAACC TGAAACCCTA TGTTTACAAG 
CAGTTGGAGA GCGTTAAAGC TCGACAGCGT ACTTTTTGTA GAACGGTCCG 
GCGAGTTATT GTATGCGGCG AGGTTAAGTA CTCATAAGGT ACGGAGCCGA 
AGGGAAACCG AGTCTTAATA GGGCGACAAG TCGCATGCAA TAGACCCGAA 
ACCGGGTGAC CTATCCATGG ACAGGTTGAA GCGAGAGTAA AGTCTCGTGG 
AGGACCGAAC CCGTAACCGT TGAAAAGGTT TGGGATGAGC TGTGGATAGC 
GGAGAAATTC CAATCGAACT CGGATATAGC TGGTTCTCCC CGAAATAGCT 
TTAGGGCTAG CCTCAAGTAA AGTCTGACGG AGGTAAAGCA CTGATTGGGC 
TAGGGGCCTT ACCGGGTTAC CGAACCCTCT CAAACTCTGA ATGCCGTCTA 


>NC_017304.1:505208:505707
ACAGCTGATG GCCAAAGAAG GTAATTATGC GCAGATAAGA TTGCCTTCCG 
GCGAGGTAAG AATGGTTAGT TTGAAATGCA AGGCTACCAT AGGGCAAGTA 
GGCAACATTG ACCATGAAAA TGTCTCAATC GGTAAGGCAG GAAGAAAGAG 
ATGGATGGGA ATAAGACCCA CTGTTCGCGG TGTTGTAATG AACCCGGTTG 
ATCACCCGCA CGGCGGTGGT GAAGGTAAGT CACCGATTGG TAGACCAAGT 
CCGGTAACTC CATGGGGTAA ACCGACATTG GGCTATAAGA CAAGAAAGAA 
GAACAAGGCA AGTGACAAGT TCATTATTAA GAGAAGAAAA TAATTCAATC 
GCTATGTGAT AGGGTTTTCA GCGGCAAATG AAAGGAGGAT ATGGTAAGAA 
TGAGTAGATC GGTAAAAAAA GGACCATATG TTGATCCGAA ACTTCTTAAG 
AAAATAGAAG AAATGAATGC CAAAAACGAA AAGAAAGTTA TAAAAACATG 


>NC_017304.1:507990:508489
AGCCCGTTAA TAACAGCTGA AAGGAGGTTC TATTATGATT CAGGTACAAA 
CAATGCTTAA AGTTGCCGAC AATACCGGGG CAAAAAAGGT TATGTGCATA 
AAGGTTCTTG GAGGTTCCAA GAGAAAGTAT GCAAACATTG GTGACGTGAT 
AGTAGCTTCC GTTAAAGATG CAACACCCGG TGGCGTTGTT AAAAAAGGTG 
ACGTGGTCAG ATGCGTAATT GTACGTTCCA AAAGAGGTAT CAGAAGACCG 
GATGGTTCAT ATATAAGGTT TGACGAAAAT GCGGCGGTTT TGATCAGAGA 
GGATAAAAAC CCAAGAGGAA CCCGTATTTT TGGGCCTGTT GCAAGAGAAT 
TAAGGGATAA GGAATATATG AAAATTTTGT CCCTCGCACC AGAAGTTCTA 
TAAGGGAGGA GGCGGCTTAA GTTGAGTAAC AAGGTTCATG TAAAAAAAGG 
AGATACAGTT GTACTTCTAA CCGGCGAAGG GAAAGAAGCA GGAAAGAAGG 


>NC_017304.1:51484:51983
CCTACTTTGA TTTATGACGG TCCTTTTTCG GACCACATGA CTATGACCGA 
GCCTAAAGGA CTTACGGGAA ATGAGATGAA TCCGGAAGAA GCAAAACAGA 
GGGTTGTGGA TTTCTTCGGC AAAGATAAAG TGAGTGCGGT GGAGGATATC 
GGAAGAAACG ACGCGACAAC TATAAAGACC TATAGCTACA GGGTTAAGTT 
TAACAATGTA CCTGAGGAAC AGACCGCAAC CGTGGATGTG ACTCAAAAGG 
GTGGTCATGT TTTATGGATG CTTTACAACA GACCCATTGG AGCGGAAGAA 
AACATAAACA TTGACCAGGC AAAGGAATTG GGAAAGAAGT TTTTAGAAGA 
GCATGGATAT AAAAACATGG TTGACACCTA TTATCTGAAA GAGGACAATA 
CGGCGATTAT CAATTATGCT TACAAACAAG GGGATGTTGT TGTATATCCC 
GACCTTATAA AAGTAAAAAT CGCACTGGAT AACGGTGAAG TAATAGGCTT 


>NC_017304.1:517708:518207
GACGGCGTAC TGCACGAGTT TTCAACAATA CCCGGTGTAA TTGAAGATGT 
GACCGAAATA ATCCTTAATA TAAAAGAGCT GTCATTGAAT TTCCACGGAG 
AAGGACCGAA AGTTATATAT ATTGATGCCG AGGGAGAAGG AGAAGTTAAG 
GCAAAAGATA TTAAGGCGGA TGCCGATGTT GAAATTCTCA ACCCGGAACA 
CAAAATTGCG ACATTGAGCG GTGACCACAG ACTTTATATG GAAATGACCA 
TTGACAAGGG AAGAGGATAT GTATCTGCCG AAAAGAACAA ACATCCCGGC 
CAGCCGATAG GGGTTATACC TGTTGATTCA ATTTTCACAC CGGTACACAA 
GGTTAACTAT ACGGTGGAAA ACACACGTGT CGGACAGGTT ACCGACTATG 
ACAAGCTGAC TTTGGAAGTT TGGACAAACG GAAGCATCAA GCCTGATGAA 
GCAATCAGTC TGGGTGCGAA AATATTAAGT GAGCATCTCA ACTTGTTTAT 


>NC_017304.1:518235:518734
TGAAATAATG GTTGAAAAAG AAGAAACCAA GAAAGAAAAA GTTCTTGAAA 
TGACTATTGA AGAACTTGAT CTGTCGGTAA GATCTTACAA CTGCTTGAAG 
AGAGCGGGTA TAAACACGGT TGAGGATCTT ATAAGCAGAA CCGAGGAAGA 
TATGATGAAG GTCAGAAACC TTGGCAGAAA GTCTCTTGAA GAAGTCGTAA 
ACAAGTTGAA AGCTTTGGGA TTGTCATTGG CACCAAGTGA AGACTAACCG 
GGAAAAGATT AAATGACAAG TATGTCTATG ACTATTAAGT TTATGTCCAA 
TCATAGCAGA TTTAAGCAAA GGAGGTATAA GAATGCCAGC GCAAAGGAAA 
CTCGGACGTC CAACCGACCA GAGAAAAGCG GTTTTAAAGA GTCTTGTTAC 
GGCTTTGTTT CAAAACGGCA AGATAGAAAC TACTGAAGCG AAAGCGAAGG 
AAGTTAAAAA TATAGCTGAA AAGCTTATTG CAATAGCAGT AAAGGAATGT 


>NC_017304.1:527010:527509
CGGCTTCAGA CGAACCCGTC TTTGACCAAG GTCAAAGCTC AAAAATATAT 
ATAGCGGTTT TGACATTTTG ACCTTCCGTG CGCCGTAAGT GTTCATTCAC 
CGCTGTCTTC ATCGTCCGCT TTCCACCCAT CGGGTGTCTT TGTAAGAGTG 
TAAGTTTTTG GAGACCCTTG ATGTCCCCCT TCTTCCTCAA TGGTGAAGCC 
GCCTGCCCGC AGTTTGCTGA TGTCGTTTCT GACAGTCTGG TCGCTGACCT 
TCAGCAAGTC GGTTAGCTCT TTCTGCGTGT AGCTCCTCTG TGTCAACAGC 
TTCGCCAGCT TCTGCAGGCG CACTTCGCTG TCTTTCAGCT TGATGTTGAT 
GCGGAAACCG TCGTCGTAAA CCAGATTTCC GTCCTCGAAT TTTAAGCTCA 
AATTCTCCAC AGTCTCAGCG TCGCGGAACT CTCCGGTAAC GACGACACCT 
ACATCTTCAT CTTTCTGGAA CTTGCGGATG TCTATCACGC CGTCCATTTC 


>NC_017304.1:543316:543815
GGCAGCAAAC AGAAGAAGCA TAGAGAGTAT ACTAAACGGT TATACCAACA 
CGAGAACGGA CATAGCGGAC ATAGCAGTGG TTACAAATAC CGGAGAATAC 
ATTACCTCGG GAGAAACAAG ACCTTTGGTT ACGGACAATG CGCTTTCATA 
CTATGTAGTA AAAAGATTCA AGCAAAGCGG AAGAGACTCA TTGTGGCTTG 
ACACGTATCA GACTGAGGTT GCATCCACGG GAACACATAC AGGGAACCAG 
CTGGTCATAT CCAACATAAA AAGCATTAAA GGAGAAAACA ATGAAGAAAT 
TGGCATGCTT ATCCTTAATG TAAAAGAATC CTACATATAC AGTCTTATAT 
CGGAAATAAA GCTTCCCGAT GAAGGGCAGC TGTATATTGT CGGAAAAGAC 
GGCAATTATG TAATGAATCC ATTTAACAGG CTTCAAAATG GGAAAGTGGA 
TTATGTAAAA TATGAGTTGT ATATTGAAGA AATATTAAAG AAAAAAAACG 


>NC_017304.1:548933:549432
CAGTCCGTCT CCGTTCAAAT CACCATATAC TATATTTTGA TTGTTTTGTT 
TAACTATGAC AATATAATTC ACAGCCCCGC TTGAAGCCCC ATTAGGACCA 
AGGGTTACAA CGGAGTTTGC ACTGAAATTC TTTTTGTAAA GGTTGTAGGT 
AACCTGTGGT GAACCGTCGT CGGTTATTGT CAGTGAGGTT TTGGTCCAAT 
CGTTAAGCCA TGACGGTATG GTTGCAACCC TTGAGTCCAG ACCCACATAT 
ACGGTTATGT CAGCTTTGGC GGTAAAGTAG GCCAGGTCTT CTGTGGATTT 
TTTCGAGTCA CAGGCTGTCC TGATCCATTC GGAGCCAAGG AACTCATTTG 
GAATTGTGAC AAACTTGTAT GTTCTGTCAC CAAAAACTGT ATCACCAACC 
CGTAAATTCG ACTGTATGGA CCAATTGGAC GAATTTGCCG AATCCTTTAC 
CGTTAATGAT TTTATCAATT GGCCGTCCAT TGGGGTTGGA GCCGGTGTTG 


>NC_017304.1:562332:562831
CTGTTGCCGG AGTTTCACCA CCTTTTTTGA CGTTTTCTAC CAGGTAGTTG 
CGGTCAATTG CCAGAGAAAA CGCTTTTCTT ACCCTTACAT CGTTAAAAGG 
AGGTTTATTG TTTACAAAGT CTATATAATA TGTTCCAATT AACGGAAAAA 
TTTTCAGATT ACCTGCTGCT TTTTCAGCAG CCAGCTCATC CGAAGGAATA 
TTCTTTGCAT AGGCAACTTG TCCGTTTTTA AATGCGCTTA AGATGGCATT 
CTGGTCATTC ATCAGATACC ATTCGATTTT AGGTGCAATT ACATTATTTT 
TGTCCCAGTA GTTTTCATTC TTTTCAAATA CAATTTTTGA ATCATGGTCC 
CAGCTGGTCA GTTTGTAAGG TCCGTTGCCT ATATAAGTAG ACGGTTCAAG 
CGCCCACTTG TCTTTATTGG CGGATATAAT ATCTTCCCTG AGAGGAACGA 
GAGCAGGGAA GGCAACTATT TCGGTAAAGA ACGGACATGG GCTTTCAAGG 


>NC_017304.1:563641:564140
CAGCCAGATG GCGGATTCAC CGGTGACGGG ATTTCACCCT TTAAGATAAT 
TCTGTTTCTT TTCTTGGCAA TCTCAGGATT AGGTCTGGGA ATAGCCGTCA 
ATAGTGCCTG AGTGTATGGA TGGAGAGGAT TTTTGTACAA TTCTTCCGAT 
TCCACCAGTT CCACTATATG TCCCAGGTAC ATGACCCCTA CTCTGTCACA 
TGTATGCCTT ACCACGCCCA AATCATGGGA GATGAAAAGG TAGGTCAGGT 
TCAGCCTTTC CTGCATTTCT TCCAGCGTGT TAATTATCTG GGCCCTTATA 
GAAACGTCAA GTGCGGATAC CGGCTCGTCA CATACGATAA ATTCAGGTTC 
TACGGCGATA GCCCGGGCTA TTCCGATTCT TTGGCGCTGT CCTCCTGAAA 
ATTCATGAGG ATAACGGGAT GCGTGTTCGG TATTAAGTCC TACCATTTTT 
AACAGTTCTC TGACTTTTTC CTCCCTCTCT TTTTTGGAAG AAACCAGTCT 


>NC_017304.1:572242:572741
TGGATGAAGC GTACTTTCCG GAAGTTCTGA CACCGAAACA TGTCGGGAAA 
GTCATGAAAA ACACTTACCG CAACTGGGAT GATACCTGTT ATTACAATTT 
TTTGGAGAGA TTCAAGCTGC CCGAGACGAA AGCATTTAAA GATTTTTCCC 
GAGGTATGAA AATGAAGCTG GCAATTGCAG TTGCCATGTC CCACAGGCCA 
AAGCTTTTGA TACTGGACGA AGCCACCAGC GGCCTGGATC CCATTGTCCG 
CGACGAGATA CTTGACATTT TCAATGACTT TACCCGCGAT GAAACACATT 
CAGTGCTCCT GTCTTCCCAT ATAGTCAGCG ATCTTGAAAA GATATGCGAC 
TACATTGCTT TTATCCATAA CGGAAGGCTG CTTTTCTGCG AAGAGAAGGA 
TAAACTGTTG GAGGAATATG CCATTGTAAG GATGTCAAAG GACGACTTTG 
AAAAGTTGCC AAAAGAAGCG GTAAAGGGCA AAAAGGTCAA CAAATATGGT 


>NC_017304.1:576384:576883
TTTCATACCC AGACGTTCCC AGGCTTTAAA GTGTTCGGTT ACGGATATGG 
TTCCGCTTGT ACGTTTTGAT GTACGTACAC TCCAGTATTG CTGGAAAGTA 
GCTGTACCTT TGATGGAAGG CTGGTTAACT CTGGTGGTCT CGTATATCTC 
GTATGTACCA CCGTCAACGG TAATAGTGCC CTTTGGTGTT GCTCCCGGTG 
GTCTCCAGGT TCCCCAGCTC TCGATGATGT AATACTCTAC AAGCGGATTG 
CTGGTCCATC CGTAGACTCC CAGATAAGAG TTTCCGTTTG GCTGATAGTT 
GCAGGAATAA GTTACCGTTA TGTATCCAAG TTGATCATGT GTCTTTGTTT 
CATCGTATTT GAAACCTTTA CGGAAAAGAA TATTGTTGAT ATTGCTCCAT 
TCGCAGCTGA ACGCACCACC GTCTTTGAGG ACCATGGTTC CGTTTCCGGT 
GTCTTTCCAG TACTCAAAGT TGTACCCGCC GTGAGTACCC GTCTGGTTTG 


>NC_017304.1:594585:595084
GCTCAATCGA AGAGAAATTA TAAATAATCG TGGGATTGGT GCTTGATATT 
TTAAGGCATT TTGATGGTAT TAATGTTTAT AATTCGCATT ATTTGAAAAA 
TAAAAAGTTG GGAGAGAGAA TTTATGGCGA ATAATTGCTT TGAAAAGTCA 
AACCTTAAGC TGGCTGCTTT TGCAGGGGGA TGTTTTTGGT GCATGGTCCC 
TCCGTTTAAA GAACTTGAAG GCGTGTGTGA AGTGATTGCC GGCTATACCG 
GCGGTCATGT TGAAAATCCA ACCTATGAGC AGGTTTGTTC AGGAAAAACG 
GGACACTATG AAGCAGTGCA AATTACCTAT GATCCTGAAA CAATCCAATA 
TGAAAAGCTT CTTGACGTTT TTTGGAGTCA GATTGACCCG ACGGATCCGG 
AAGGGCAGTT TGCCGACAAG GGACCGCAAT ATCAGACCGC TATTTTTTAC 
TATGATGAGG AGCAAAAAGT ACTTGCCGAG GAGTCGAAGA AAAGACTGGA 


>NC_017304.1:611463:611962
GATCGTTGAT TGCCCTTACC ACCTTTCCTC TCTCACGGCG ATAATCGAGA 
GCGGCGCAAG GACATGCAGT AACACACTGA CCGCAGCTTA CGCAGTCTGT 
GTCCCTGAGA GGAAGACCGC TTTTTGTACC TACAAGCTGG CGACCGTTTT 
TCATATAGAA GGTGAGAACG CCCGGGCCTT CAATTTCAGC ACATGCGGCA 
ATACAACGGC CGCAGGAGAT ACACTTGTTG TGATCCCTTA CGATGAAAGG 
ATGGTCATCA ACTTTCGGAA TATATGGGCG GTCGTGAATT GGTTCTTCAT 
ATACAATGCC ATGATTGCTT GCTTCTTTTC TCAAATCGCA GGTGAAACGG 
GCGCTGCATC CGCATTTTAA ACAGCGGCGT GCTTCTTTTC TTGCAACTTC 
TTCAGAAAGA CCCAATTCAA CCTCGTTAAA ATTGTTTTTA CGCTCTTCCA 
GAGAAAGGGA AGGCATTACC GCACGAGGAA CTTTCGGTAT TTCGCGGAAT 


>NC_017304.1:622475:622974
TTTCCCTTCG TTTGCCATAT AAAGGGGGTC AAGCCCGAGG ATACTGCAAA 
ATCCTCTTAC TTCATTGCTG ATGGGCAAAA CGGCTTCGTG TATCTCAATG 
CCGCAGTTTG AGGCTGACGA TATTTCGTTG AGCACTGTTG CAAGACCGCC 
CCTGGTTATG TCCCGCATGC AATGGATTTC TATATTGCTT TCAATCAGAT 
TTTTTACTAT TTGGACAAGG GGAGCGCAGT CGCTTTTTAT ATTGTTCTCA 
ATCTCCATTC GCTCCGACAT TACAGCGGCG TGGTGGTCGC CCAAATTGCC 
TGAAAGTATG ATGACATCGC CTTTTTGGCA ATTGGAAATA CTGATGCCGC 
TTTTTACTAT TTCACCGATA CCGGATGTGT TTATATAGAT TCCGCCGTGG 
CCTTCGATTA CTTTGGTGTC TCCCGCAACA ATTTTGATTC CTGCTTCTTC 
CGCGGCAAGC TTCATTGAAA GGGCAATTTT ATCAATGGTT TCAATTTCCG 


>NC_017304.1:636183:636682
GAAACAGAGC CAATTTGTTG GTATCAGAGC TTAATTTGTG GTATATTTGC 
TGTTTAGTAA ATGTTCGATG AACAAATCAA TATGTTCTTT TGTAACATGC 
TGCATGATTA TTATGTGTGC TTTATCTCCT TCGCAGGCCA AAGACCAGTA 
ATTGCATATT GCATCGTTTG GTTTGTCTAT TACAATAGTG TTTGACCATG 
GATTCACAAA GTTATTCCAG CCGATAGAAT CCAATCTGGC CTTGGCATAT 
GCGGTCACTT CCATGCATTG TCTTACATCC TGTTTGAATC CTTCCACACC 
TTTGCGGTTT ATCTGATACC AAAGAAGCAA TGCTGAAAGC CCGTTGCGAC 
AACCGCTTAT AGTAGTGTCT TTGGTGCCTA CGTAAGATAC ATCTGAATTT 
TCAAGGATTT TTTGAATGTA TTTTTTACGT GTGAGGAAAA TACCTGCCGG 
CATGGGACAA CCTACAAATT TATGACCACT GATTGCGATA GAATCGATGG 


>NC_017304.1:643559:644058
ATTCCGGTGT TGAAGCGCCG AGATGGGGCA AAGTAATAAT ATTGTCGTTG 
CCAAGCAGTT CGTCTTCAGG GAAGTCGGTG ACATAGCAGG CAACAGTGCC 
GTTTTCTATT GCTTCAAGGA GGTCCTTGTT GACTACAAGT CCGCCTCTTG 
CAAAGTTCAA AAGCCTCACA CCTTTTTTCA TTATCTCAAA TTTCTCTTTG 
TTTATCATAC CTTTGGTTTT AGGATTGAAA GGCACGTGTA TGGTTATGTA 
GTCACAGGTG GAAAGCAGAT AGTCAAGACT TACTGCTTTT TCTACCGAGC 
TTGAAAGCTC CCAGGCGGAG TCTATGGAAA TAAACGGGTC ATAACCGATT 
ACTTCCATAC CCAAAGCAAC AGCATCGTTG GCAACCAATC CACCTATGGC 
GCCAAGACCG ATAACCCCAA GTTTTTTCCC TTTTATTTCG GGTCCGGCGA 
ACTGGGATTT GTACTTTTCC ACCAATTCAG CCACTTCATT TCCTTTGCCT 


>NC_017304.1:649998:650497
TTGCTTTTGC CGTGGGGAAG GATATTGCCG GAAAGCCTGT GGTTGCTGAT 
ATTGCCGCAA TGCCCCATTT GCTTATTGCA GGGGCTACAG GTTCGGGAAA 
GAGCGTTTGC ATTAACACAT TGATAACAAG TATACTCTAC AAGGCATTAC 
CCCGTGAGGT AAGACTTTTA ATGGTAGACC CCAAGGTTGT CGAGCTTAGT 
ATTTACAACG GGATACCGCA TCTTTTGATT CCGGTGGTGA CAGACCCGAA 
AAAAGCGGCA GGAGCATTGA ACTGGGCGGT GTTGGAAATG ACAAACCGCT 
ACAAGCTTTT TGCGGAAAGC GGTGTTCGGG ATCTTAAAGG ATATAATCAT 
TTGATGGAAA GAGAAGGCGG CGAAATCCTT CCACAGATAG TGATAATAAT 
TGACGAGCTG GCGGACCTTA TGATGGTTGC TCCCAACGAT GTTGAGGACT 
GCATCTGCAG ACTGGCCCAA ATGGCAAGGG CTGCAGGCAT GCATCTTGTG 


>NC_017304.1:705818:706317
CCAAACTCAC ATTGAGATAT TATTATACAG TAGACGGACA GAAAGATCAG 
ACCTTCTGGT GTGACCATGC TGCAATAATC GGCAGTAACG GCAGCTACAA 
CGGAATTACT TCAAATGTAA AAGGAACATT TGTAAAAATG AGTTCCTCAA 
CAAATAACGC AGACACCTAC CTTGAAATAA GCTTTACAGG CGGAACTCTT 
GAACCGGGTG CACATGTTCA GATACAAGGT AGATTTGCAA AGAATGACTG 
GAGTAACTAT ACACAGTCAA ATGACTACTC ATTCAAGTCT GCTTCACAGT 
TTGTTGAATG GGATCAGGTA ACAGCATACT TGAACGGTGT TCTTGTATGG 
GGTAAAGAAC CCGGTGGCAG TGTAGTACCA TCAACACAGC CTGTAACAAC 
ACCACCTGCA ACAACAAAAC CACCTGCAAC AACAATACCG CCGTCAGATG 
ATCCGAATGC AATAAAGATT AAGGTGGACA CAGTAAATGC AAAACCGGGA 


>NC_017304.1:71039:71538
TTGTCAGAAT ATCTCTCAGG TAAGCTGATG AAAAGAAGCA ACACAATTTC 
AGATTTGAGT GCGGTGGTTA CAGGACTTAT TTTGGCATTA AACCTTCCTC 
CCACAGTACC TCTGTGGATG GTTGTGGTAG GAGCGGTTGT GGCAATAGTT 
GTCATAAAAC AGCTGTTTGG AGGAATGGGA CAAAATTTCA TCAATCCGGC 
ATTGGGAGCA AGAGTGTTTT TATTTATATC CTATGCAAAT CGCATGACCA 
ATTGGGTAAT ACCGGGTACT GACGCAGTGT CTTCGGCAAC TCCCCTTGGG 
TTGCTTAAGG CCGAAGATGC CGCACAAGTT GTCCTTCCAT CCTACAAGGA 
CCTTTTCTTT GGCAACATTG GAGGATGTAT AGGTGAAGTT TCTGCAGCCG 
CCCTTTTGAT AGGTGGAATA TACCTTGTGG CAAGAAAGGT TATAGGCCCG 
GAAATACCTT TGACATACAT CGGAACCTTG GGATTGTTTA CATGGATATT 


>NC_017304.1:714798:715297
AAGCCTTAAA GCTTGGCAAG ACGGAGATCA AATTTGAGAA CACACCCGTC 
ATGCCTGGGG CAAAAGAAGG AACACTGCTG TTTGACTGGG ATGCAGAAAC 
TATAACGGAA TATAATGTAA TTCAGCCTAA AGAACTTGCA ATAACGTTAC 
CGGACGATGC ACACATTGCT TTGGAACTTG ACAAGACAAA AGTGAAAGTG 
GGAGATGTAA TTGTTGCGAC AGTAAAAGCA AAGAATATGA CTAGTATGGC 
GGGAATTCAG GTAAATATTA AATATGACCC TGAAGTATTG CAGGCGATTG 
ATCCTGCGAC GGGAAAACCG TTTACAAAAG AAACATTACT TGTGGACCCG 
GAACTGTTAT CAAACAGAGA ATATAATCCG TTGTTAACAG CAGTTAATGA 
CATAAATTCC GGCATTATAA ATTATGCATC TTGTTATGTA TATTGGGATT 
CCTACAGAGA ATCAGGAGTA TCTGAAAGCA CCGGAATAAT TGGAAAGGTT 


>NC_017304.1:729683:730182
AAAGGAAGCT TATGACGCAG AAGGTGTCAT AAGATTCCTT TTAAAACCTC 
TTAAAAGGCG GAATTCGGAA TAAAAACGAA ATTTTCACTT GACATTTTGA 
GAGGTTCCGG CTAAAATATA CTGTGTCAGC GAGGTTTTAA GTTGATTTCA 
GACATGGCCC ATTGGTCAAG CGGTTAAGAC ACCGCCCTTT CACGGCGGTA 
ACAGGGGTTC GAGTCCCCTA TGGGTCACCA TTATCAGCCT GTATTTGGTG 
CTGGTCTGCC AGAAGCTGTT TATCGCTGGC AGACCAGTAG GCAGGTCAAA 
AAGAAAGGCA AACAACATGG CCCGGTAGTT CAGTTGGTTA GAATGCCAGC 
CTGTCACGCT GGAGGTCGAG GGTTCGAGCC CCTTCCGGGT CGCCACTATA 
GATTTAAATT AAATTATAAT AAATTTCTTG TAAATTTAAT ATAAGCTGGT 
GTAGCTCAGC AGGTAGAGCA GCTGACTTGT AATCAGCAGG TCGGGGGTTC 


>NC_017304.1:731465:731964
GCAGATATAC GAAACTGCAA AATGAGAGCA GCATACCAAA GTATGACGCC 
AGCTTCAAAG GTTTATAGGA GAATGATGTA ATGGCATCGG CGGCAAACTT 
CAGCATTTTC TTTAAGGGAT ACTTTGTTTC GCCGGCAAAG CGTTTTTCCC 
TTACAAACTC AATTCCTGTT TGTTTAAAGC CAAGCCAGCT TATTATGCCG 
CGTATATATC TGTTGCGCTC ATTAACCAGC TTGAGAGCTT CACAGACCTT 
CCGGTCTATG AGTCTGAAGT CGCCTGTGTC AACAGGAATA TCTACATCGG 
TCATTCTTCT TAAGAAGCGG TAGAATACCT TTGCCGTAAA CTTTTTAAAG 
AAAGTTTCGC CTTTTCTTTC TTTTCTTTTT CCGTATACAA CATCATAGCC 
TTCGCGCCAT TTTTCAATCA TTTTGGGAAT AAGCTCCGGA GGGTCCTGAA 
GGTCTGCATC AATGACAACT ATGGCTTCAC CTTCAGAATA ATCCATTCCG 


>NC_017304.1:738107:738606
GAGGTTGTGT CCTTGAATTT CTGGTTTGTC AGTGTACTTA CCAAAAATGA 
GAAAAAAATC ATTCCCATTC TTCTAAATAC CGATGACTTG TAATTGGTTT 
TGCTGATGTA GCGGGAACCG ACAACCACAT CGGCCGAATT GTTTATGATG 
GGCTCAATCA GCTCCTTTAT ATAGGAAGGG TCGTGTTGCC CGTCCCCATC 
CACCTGAACG GCAATATCAT ATCCGTTTTC CTTGGCATAT AAGTATCCGG 
TTTGCATTGC ACCTCCTATT CCAAGGTTGT AGGGCAAGTC TATTACTTTG 
GCTCCTGCTG TTTTTGCTTT CCGGGATGTA TTGTCCTTTG AACCGTCATT 
TACGACGAGG ATGTCAGCTT GCGGCATTTT AAGTTTTATT CGTTGGATAA 
CGTTTTTTAT TGTGGCTTCT TCGTTATATG CAGGAATTAT AACGAGAATT 
TTCATTTATC CACCCCGCTG TGAAGATTTA TGAATAAGTC TTAAACTACT 


>NC_017304.1:749258:749757
ATATTCCAGG TCGGTCGGGT TCAATCTCTT ACACTGTTTA GTTTTCAAAG 
CCTATGTCGG CTTTGAAAGG CGTGGGGGTG TAGCTCAGCT GGGAGAGCAC 
CTGCCTTGCA AGCAGGGGGT CAGGAGTTCG ATTCTCCTCA TCTCCACCAG 
TTCGGGATAC AGGCGATAGC CTGTGTTCCG AAAAAGATTG CACCTTGAAA 
AATATATAAT GCTGTAAAGC AAGATGAGAA AAGGGTAACA GGCATGACCG 
GAAGCTTAAA GAGGCGACCG GGATGCAAGT GACTCTTAGG ATCTCATTAA 
GATGGTGAAA AGACATCACT TTAAGGAGGA CCAAAGGAAA GGACCTGAGG 
TCAAGCTACT AAGAGCATAG GGTGAATGCC TCGGCACCAG AAGGCGATGA 
AGGACGTGGT AAGCTGCGAA AAGCTGCGGT GAGGCGCAAA CAGCCATCGA 
CCCGCAGATT TCCGAATGGG GGAACCCACC TGAGGTAAAT GCTCAGGTAC 


>NC_017304.1:760020:760519
GAGGCTGCTA TGACGGCCTT ACCCAAAAAG GAGTTAATCT GAATATGGGC 
GCGGAAAGCC TGGTATCTTA CATAATATCA TACTTGAAAA TGTCTGAAAT 
CAAATCTTTA TAGTCAAATC TGTCAATAAA AAAAGAATAT TCTTTTAAGC 
AGCCTTTATA TAGCTTTGAT GCACATAGGT CATTTTAGAG ACAAGATAGG 
CTTCTTTGAT TAGTCACAGT AATCGGAGGT GTTTATCATG TTGTATCCGT 
ATAAAATGAC GCCTGTGTAC AAGGACTATA TATGGGGTGG ACACAATCTC 
AAAAGGTTGG GAAAACCTGT AGTTGAGGGA CGAGTGGCGG AAAGTTGGGA 
ACTTTCTGCC ATACCTGGAA GCGAAACCAA AATTTCCAAC GGTGTTTTAC 
AAGGTCAGAG TATTGTTGAT GTAATAAAAA AATACGGAAG AAAGAAAATT 
CTTGGCGATA AATTTGCTGC TGCACCGATG AATACAGGAT TCCCGCTTCT 


>NC_017304.1:761400:761899
GGTATATTAA GTTGAATAGA GAATAATTAG TACTATTGGC AAAAAAAATT 
GTGGCATAAG AGGTGCAAAA TGCTTTTAGT ATTAATAACG GCGATTGGAG 
TTGGCGGAGC GACTGTTATT GGGGCATTGA TTGGATTTAT GTTTCGCAAT 
ATATCACAAA AATACAACAA TGCCATATTG GGATTTGCAG CCGGAGTTAT 
GCTGGCGGCT GCGGTAATCG GTCTTATTAT ACCCTCCGCG GAGATGACCG 
GACGGTCAGG AATTTGGATG ACAGTTCTGG GCATTTTTTT TGGAGCGATA 
TTTTTAAATT TCATGGACAA ATTAACCCCG CATTTGCACA ATTTGTCCGG 
AATTGACGTC GAAAAACATG CGCATAACGA ATCGCTGGAC AAAGTCCTGC 
TGTTTGTGTT TGCAATTGCA ATTCACAATT TCCCGGAAGG GTTGGCGGCA 
GGCGTCGGAT TTGGAAGCGA AGATATAGGC AATGCGTTGA TGGTTGCCAT 


>NC_017304.1:763499:763998
AAAATGAATT TGGGAAATAA TCAAATATTC ATATGTAATT TCAAAAATAT 
AAACCGAAAA CGTAACGGGA AAGAATAGGA GAGTGAAGAA AGTGCAGAAA 
TTTGAAACAA TGGATGGAAA TCAGGCGGCT GCGTATGCAT CTTACGCTTT 
TACGGATGTT GCAACAATAT ATCCGATAAC GCCGTCATCG CCCATGGCGG 
AAACTGTGGA TGAATGGGCA GCCCATGGAA AGAAAAACAT TTTCGGACAG 
CCGGTCAGAG TTGTGCAGAT GCAGTCCGAG GCAGGTGCCG CCGGTGCAAT 
GCACGGTTCT CTTGCGGCAG GGGCATTGAC GACCACTTAT ACTGCTTCCC 
AGGGGCTTTT GCTGATGATC CCGAACCTGT ACAAAATGGC GGGAGAGCTT 
TTGCCCGGAG TATTGCATGT TTCGGCGAGA GCAATTGCAA CCCATGCTTT 
GTCCATATTT GGCGACCACC AGGATGTAAT GGCTTGTCGT CAGACCGGAG 


>NC_017304.1:771545:772044
GGATATTTTG GCCAGAATAA TTTGCAGTTG ACTGTCAATA CAGTATTTGA 
TTATAATACT TCTTTTGCTG TCAGTGAATT TAAGAGAGTT AATCGTATAA 
ATGACAACGG AATATTTAAA GGTGTTGTAT GTGACCAAAC ATGGAATGTA 
CTGTTTTCAG ATTCTGCATT AAGGAATGAT AAGTCGCCTT CTGCAGGTTC 
CGGTGAATGG AATTTCCAGA GCCTGAAAGA AAGACTGAGA TTTTTGTCCG 
CGGCAGAATT GGAAAAGGAA ATTTCAGATG CCAGCAAGGA AAAAAGGTCC 
TTGTCTCCAA GTGCTGAGCT GACTAAAAGA TTGAATCTCA TTAATTCAAG 
AATAGCGAAT GACTGGGTAT CCAATGGCGT AACCAAAACA AGATTTGCCA 
AAAGGTATCT TGACCAGTGT GCAAAAAACG GCATAACACC ACCTGCCGAG 
TATAACACTG AGGCTAAGGT TATTAAAGCA TTGACATGGA ATGATGAGAA 


>NC_017304.1:777360:777859
GTGTACGAGG TTATTCTGGG TAGGGAGCTG TTAAAAGCCA ATTTCAGAAG 
AAAAATAGCC AATATGGTAA TTGAGACGAA TGAGTACACC AAAGATGCGG 
GACACAGGCC TTCCAAACTG TTCCGATTCA ATCCGAATTG GAATGATATT 
TCCGAATAGC ATTGTGTTTT TTTGACTGAA AGATAGCTGT CAATTTTTTT 
TCAAAAATTT GTCATTGACT ATTTGGTCTA TTTGTTATAG ACTAATAATG 
TGAAGTCTAT AATGAATAGA CCAAGGAGGT ACAATAATGA GTAAATTATT 
TCTCTCCGTT TTAAATATGA GCTTTACAGC AAGCTATGTA ATTCTGTGCG 
TGATACTTGT CAGGCTGTTA CTTAAAAAAG CTCCAAAATT CATATCCTAT 
GCTTTGTGGG GAGTTGTTGC CTTCCGCTTA ATAGTTCCGT TTTCTTTTGA 
AAGCATGTTT AGTCTTCTGC CTCGAAATAT GAATGCGGCT CCGATTCTTC 


>NC_017304.1:779830:780329
TGACGTTACT GCCCACAAAT ATATTCAGGA TAATTGTCAG GACCTTGGTA 
TGAAATATAT TAAGGGACTT TCTGCGGATA TGGATGACCT TCTTACGGAA 
AATGGACGTA AAACTGCGAT AGAGTTTTTT AAATATGTGT GCTGGTGCAT 
GGAACATGAC ATATATGAAG CTATCCCAAA GAGTCCCGGG GCTGCGGCGC 
ATATTTCTGT CAGTCCTGCA AAATCGACTC AGGAAAAGAA GGATGGAGAT 
GTGGTCATAG TTACGGATTG TGCAAAGGAT GACAAGCAGC TTAATGATAT 
GATTGACAGG TTCAGAGCGG TTTTAAATTA TAAGAGCCGT GTTGTCAATA 
TTTCGGAATA CCCTTTTCAG GGAGGGTGTA TAAGCTGCTT TAATTGTGCA 
GCTTCGGGAA AATGCATTTA CAAGGACGGT TTTGACGACT TTCTGCGCAA 
CAATATTCAG ACTGCGGATG CCATAATATA TGCATTTACC ATCAAAGACC 


>NC_017304.1:786302:786801
ACTTAAACGG TATATTTTAA AAACGATAGA TATATTTCCT GTTGAAAAAT 
AGATTTTTAA TGCAAGGGAT TATAGCTCAC AATAAATCCT CTTAATGAAT 
AAGATAATCT GTAATTATTC ATTAAGGGGA GAGAATATGG GCTATTATCT 
TAAAGTAAAT AATGTAAAAC TATATGTCGA AGATTTAAAT CCGGAGTGCA 
AAAAGACAAT CCTGTTTTTA CACGGCTGGC CGGGCAGTCA CAAACTGTTT 
GAATACCAAT TTGACAAGCT GCCCCAATTA GGGTATCGGT GTATTGGAAT 
CGATACAAGA GGCTTTGGGA ACTCGGATAA ACCGTTTTAC GGATACGATT 
ACAACACCTT GTCCGATGAT GTGAGAGGCG TGGTGGAAGC TTTAGGCCTG 
CGTGATTTTA CATTGGCGGG ACATTCCACC GGCGGTGCAA TAGCGGTAAG 
ATACATGGGA CGCCATAAGG GGTACGGGGT ATCCAGGCTG GTTCTTATTG 


>NC_017304.1:79118:79617
CACCTCTCTT GCCTGGGTAA TCGACGGAAA AGCTTCTTAT GTTCTCGAAG 
GCAATATTAA CTATACCGGT GCGGTTATTT CATGGCTTAA AGATGCTCTT 
GGATTGATTC AGTCTGCGAA AGAAACGGCT GAGTTGTCAA AAAGGGCAAA 
CCCAAATGAT GGAACTTATT TGGTTCCCGC ATTTACCGGT TTGGGGGCTC 
CGTACTGGAA AAGCGAAGCC AAGGCGATCA TTGCCGGAAT GAGCCGTTCG 
ACCGGCAAAG CAGAGCTGGT GAAAGCGGCT AATGAATCTA TTGCTTATCA 
AATTAATGAT GTTATTTTGG CAATGCGAAA AGATACGGGG TTGGAAATTT 
CGGAATTGTG TGTTGACGGA GGACCGACCA GGGATGATTA TCTGATGCAG 
TTCCAGAGCG ATATTTCTGA TGCAGATATT AAAATACCCA ATATTGAGGA 
GCTTTCTGCA ACAGGAGCGG CTTTTCTGGC CGGAATGTCA GCCAATCTGT 


>NC_017304.1:792094:792593
ATTATATAAA CGTATAGATC CAGCTTGTCT GTAAAGTACT GATAGAAGCT 
TCCTTTGGGA ATGTTTGATT TTTTGCATAT TTGATTTATA CTGGCCGTAT 
TATAGCCGGC TTTGGAAAAT TCGTCCATAG CAGCTGAGAT TATTAGGTTT 
CTTTTATCCT TTGGAAGGTT AAAAAAGGTT TCTTTTGGCA TTGCAAATCT 
CCTTTCAGAG GACGGTGACC ACGTGGTCAT ATCCCTGCTT ATATTATATG 
ACCATGTGGT CATATTGTCA ATGTACCTGC ATTGAATGAA TAAAGGTTTC 
TTTCTGCCTT GGAAAATTTC CGGCCGAAAG AAACTATGAA AAAAGCTGTG 
CAAAAAAGAT AAAAAATACC CTTAAAAAAA CTTGCTTCTA CGTATTTTAA 
TATTAAAACA CAAAAATTTA TTAAGGGTTT GGAATATTAA GGTTGGAGGG 
GATATTGTGC GGAAAAGAAA ATTAGGTTTT TCGGCTGTTA TTTTTATTAC 


>NC_017304.1:792703:793202
AGTGCTTCTA CGGCTTATAG CAAGTCAAGA GGCTATGGTT TTAATACTCC 
CTGGAATATG AGGGATGTTG CGGCATCAGG CAGCGGTCTT ACAAGTGATG 
CTGTTCAATT TCTGACATAT GGTACAAAGA GTGAAAATAC TTTTAATGTC 
GACCTTGACA ACGGTCTGTA TGAGGTAAAA GTCACTTTGG GAAACACTTC 
GAGGGCAAGT GTGGCGGCAG AAGGTGTTTA TCAAATAATA AATATGACCG 
GTAACTGTGC AACGGACAAG TTTCAAATTC CTATTACGGA CGGACAGTTA 
AATATACTGG TGACTGCGGG AAAAGAAGGT ACACCTTTTA CCCTTAGTGC 
CCTTGGAATA AGAAAAATAT CGGATGTTCC CGTAACAAAC AGAACTATAT 
ATATCGGAGG AGATTCGACA GTCTGCAACT ATTATCCGCT GGATACAAGT 
GCTCAGGCCG GTTGGGGACA GATGCTGCAT AAATTCGTAG ACACCAATGT 


>NC_017304.1:797043:797542
CCGTCTTTAG ATTTTGCTCA ATGTATTCCA GTGCGGTTTT GATTACTTCA 
GGGTACTGCA TGGTGTGCCT CCTTTCCCGT ACGGTAGTTT CAGTATACAA 
TATCAATTAT ATAAAAACAT TTCCTGCATT GCGATTATGA GTGTTGGATA 
ATATATCGGC ATCTCAAAAC AGGCTTCGGA TTTATTCAAA AATATTTCTT 
TTTATTTGTT ATATTCTTGA CTAATTGGTC TATTTAGTAT AGACTAATAA 
TGTGGAGTCT ATATTGAATA GACTAAGGAG GATTGGAATG AAGGAATACA 
AACTTGCAGA AAGTGAAAAA AAGTTTGCGG AATTAATTTG GCAGAACGAG 
CCCATTGGCT CCGGCGAGCT TGTGAAGCTG TGTGAAAAAG AAATGAACTG 
GAAAAAGTCC ACAACATACA CTGTACTTAA AAAGTTGTGT GAAAAAGGTA 
TTTTTCAAAA TAAAGACGCT GTGGTTACAT CTCTGATTTC AAGGGATGAA 


>NC_017304.1:805938:806437
TTGGAAAATA TGTTGAGAAT ATAATGCGCA GAATTATCAA TATATCATCT 
TCAAAAAAAG TCAAAGCATT GGGAGAGGAT ATTGTTCGCA GTACCAGTAA 
AACATACAGA AACGAAAGAA TTGCCGGAGT GGCTTTTGTT CTGGTAATGA 
CGACTCTTGT AGCTTTAATT GTTGCTGCTT TGCTGGAACT GTCAATGTTT 
ATAGACCCTA TACTGTTTCA TGCTGTAAAC ACCTGTTTGA TATATTTGTC 
TTTCGGGTCG AGAGCTGTTG CAAAAGAAAG TTACAAGGTA TTTGACGCGT 
TAAAAGAAAG GGATGTGTTC AAAGCCAGAA ATATGCTCGC TGCCGTAATA 
GGGATAAAAA CTGAAAATCT TGACGAAAAG GAAATTATAA AAAGGACGGT 
GGAGTCAACG GCTGAAGATA CAGCAGACAG AGTAATATCC CCGATTTTTT 
ATGCATCTTT GGCTTCATTT TTTAGTTTAG GTGCTACAAT AGTTTGGATT 


>NC_017304.1:812836:813335
CTGTTCCGAC TATCATATAT TTAAGAAGCT CAACATGACG AGAAAACAGG 
CGCTGGAGCA CTATATGAGC ATTGTAAAGA GCGCCATAGA AGTGGGAATA 
AGACCAAGAT GCCATTTTGA GGATATTACA AGGGCTGATT TTTACGGCTT 
TGTTGTGCCT TTTGCCATAG AACTTAGAAA ACTCATGGAA GAAAGCGGAG 
TGCCCATCAA GATTCGCGCA TGTGACACCC TGGGCTATGG AGTTTCATAT 
CCGGGTGCCG CACTGCCAAG AAGTGTTCCG GGAATAATCT ATGGACTCAG 
ACACTATGCA GGTTTCCCGA GCGAGCTTAT AGAATGGCAC GGTCACAATG 
ACTTCTACAA AGCTGTATGC AATGCGGCAA CTGCATGGCT CTACGGTGCT 
TCTGCCGTAA ACTGCTCGCT TCTCGGCATA GGGGAAAGAA CAGGAAACAC 
GCCTCTTGAA GCAATGGTTA TTGAGTATGC TCAGCTCAGG GGAACTACGG 


>NC_017304.1:814782:815281
AACAGGTGCT GACAATGCTT GCCCAAAACG GTGCGCTGGC TGACATGGTT 
GCGGCAGGAG CAAGAATACT CGAAAGCGCC TGCGGACCGT GTATAGGAAT 
GGGACAGGCT CCGGCAACCG ATGCCGTTTC CTTGAGAACC TTCAACAGAA 
ACTTTGAGGG AAGAAGCGGT ACAAAGTCTG CCAAAGTTTA TTTGGTAAGT 
CCTGAGACAG CTGCGGCAAG CGCAATAACC GGAGTGCTGA TAGACCCGAG 
GGAATTGGGT GAGGCGCCGA AGGTAAGCAT GCCTGAAAAG TTTGTTATTG 
ATGACAGCAT GGTACTGCCG CCCGCACCGG AGGGAGCAGA AGTTGAGGTG 
GTAAGAGGAC CCAACATTAA GCCTTTCCCG ATAAACCAGG CATTGGCTGA 
CAAAGTTTCC GGCAAAGCTT TGATAAAAGT TGGGGACAAT ATAACCACTG 
ACCATATTAT GCCTTCAAAT GCAAAGCTTC TGCCTTTCAG GTCAAATGTG 


>NC_017304.1:827536:828035
ATTCTGAACG GCAACCAGGC CGGCGGCTTT CACAACCTTA TGGACGCGGT 
TTACGATGAC GGGCTTATGG ATATTGTCAT TATCAAAGAC TGCAGAAAAA 
TAGAACTTCC GGCTATTTTC TATAAAGTTA TAAACAATGA GCTGCAAAAC 
GACAAGAATG TGGTTACCAT AAGAACGAAC CGGTGTACCA TAAAGAGCTC 
GAAAGAAATA GTACTTAGCA TTGACGGGGA AAAGGGACCG ACCCTGCCGG 
TCGAGGTAAA ATTTATAAAC AAGGCATTAA AAGTATTTGC GGCATAGATT 
TATGCCTGAA GGAATTTGTG GCAGAAATAA GTTTATTACT AAATACAAAT 
AAAAGGAAAT AATAATAAAT AGAAGGAAAT AATAAGTAAA AGGCTCAGTG 
ACCAAAATGT CTCTGAGCCT TTTATGCTTA TATACCCATA ATATTGTAGC 
CACTGTCAAC ATGAATTACT TCACCGGTTA CTCCGCTGGA AAGATCGCTT 


>NC_017304.1:832256:832755
CTGATGAGAA GAAAAATCAG AACTCTGTTG ACCCTCACAG GTGTGTTGAT 
TGGGACGACG TCCATTGCTG TAATGATGTC AATAGGGGTC GGGATGGACA 
GAGCCTTTGA AAGCCAGTTC AGCAGGATGG GAAGTCTGCA TACTATAACT 
GTCACCGGTT ATTATTACTC GGATGGAGGC AGTGATTATT ATTACTCGGT 
GAGTGGCGGC ACTGGGAATC AAAAAAGACT TGACGACAAG GCAGTCAGGG 
ATTTTGAACA GATTGAAGGA GTCGAAGCTG TTATGCCGCA GCTTAGGGCA 
TATCTCAAGT TTGTATCGGG AAGGTATGTG GCTGGTGTGA ATGTTGTCGG 
AGTTGACCCG TCAAAAATGA GGATATTTGG ATTTGAGGTG TCCGAGGGAA 
GGCTTTTAAA TGAAGATGAC AAAGGAGCGA TTGTTTTTGG AAGTCAGGTG 
CCTTACCATT TTTACAATCC CAAGGCCGTC GGAAGAAACA GGGTATTTAT 


>NC_017304.1:844265:844764
CTTTAGAGCA AAGGACGCTT TTGTTGTTGC CGGTTTTTCA TGGATTTTTC 
TTTCGCTTTT CGGTGCGTTG CCGTTTTATT TTTCCGGATA TTTCAATAGT 
TTTGTCGACT GCGTATTTGA ATCCATATCA GGTTTTACGA CTACCGGTTC 
TTCCATATTA ACCAATGTTG AAGTACTGCC GAAAGGAATA TTGTTTTGGC 
GAAGCTTTTC TCACTGGATT GGCGGTATGG GTATCCTGAT GTTTATGATA 
GCGGTCATGC CGTCTATTAA TGCGTCATCA GTTAATCTTT TAAGAGCGGA 
AAGCACGGGA CCGGCGCCTG ATAAAATTGT ACCCAGGATA CAAGAGACAG 
CCAAAATCAT GTACATGATT TATTTTGCAA TGACTGTTAT ACTGGTTGTT 
TTCCTCAAAA TAGCCGGCCT TCCGATTTTT GATTCTATGC TCAATGCTTT 
TTCTGTTGCA GGAACAGGAG GATTCTCAAA TATGAATGCA AGCATCGGTG 


>NC_017304.1:856343:856842
GACGCTTACT GCCTTTTCAG CGACTACATC GATGATTTGA ACAAGGGAGT 
GACATGGGCC GATCAGGATT TGAAAAGTGC CAATCATTTT TACAATCCCG 
ACAGGAAAAA AGGACTGTAT GGAAACAATA ATGCCCTCTC TTTGGCGGTA 
ACGTATTATA ACAAGGCCCT GGAATACTGG TATGACTTGC AGCCCAACCT 
TGCCATGTTT TATCTGGGAG CGGCGGTACA CCTCGTTCAG GATATGACCG 
TGCCTCACCA TGCCAATGTC AGGCTCCTTG ATAATCACAG ACAGTATGAA 
AATTTCATAA AAAGGACGTA TCTTAACACT CCCAGATTCA CAGTTGACAG 
GGGTGGCTAT TATCTTTCCG GTATAGAGGA GTATATTGTT TGCAATGCAA 
GAAATGCAAT AAAAATTTAC TCAAGACTCA AAGACATAAA GGATGTCTCA 
AAGAGATTTT ACACCATTAC AAAATTTACC CTTCCCCTGG CCCAAAGGAC 


>NC_017304.1:859540:860039
CCACTGCCAA AATGAGTCCT TTTCGGGATT TGGTATGGGG AGTGCTTCTG 
TCTACCAGCA GCATACAAGG CTTTTGGGAA ACAAGAATGC CTTCGTTTAT 
GTACCTTTTC ATTTCATTAT TTATACGTTT TATTCTCTCG TCCGCATTCC 
CATGTTCAAG GTAAATCTCG GGGAAAATAA GGTGCAGAGT GGAAGGGTTG 
TCTCCTACTT TTTTCTCCAC TTCCTCCCAG TATTCCGGCT CGGATGTGTA 
CTGGTCACAG GCCACTACCG ACCACTTTTG CATGTCAATG CCTTCTTTGG 
GCAGCAAAAT TGAAGGTATG TGAACCCCGA TTTCATTATA TGTTTTTTTA 
TCAATCATTT TTGCACCTAC CTTATAAAAA TCGATTGAAT AAAAATGCAA 
AACTGTCAGG CAATTTTTCT TCCTTAACAA TTATACAATT TATACAACGT 
TTAATTTTAT ATGAATATGT AATTTAAGTC AAACTAAAAG CTGCGTATTT 


>NC_017304.1:877607:878106
TCTATAAAAA GATGAAAGGG GGGATATACC TTGGAGCTTT ATAAGGATCT 
GATGAAAAAA ACTATTTTTT GGCGTGAAAT GGATAGAAGC AGTGAAAAAC 
TAAGGATAGC ATCGGAGGAA TACTATAAAA AAGAATTAAT GCCGCTTATT 
ATTGAATATT TCATACAGGA AAACGCAAAG AAAATTAGCG GAAGCTGTGA 
CGCGATGGTT CTTACACTTG GTACGTCTTA TGAACCGTTG GTATTATCCA 
TTTCTGTATT AAAACCTGAG AAAGTATTGA TTTTATATAC TGATAAGTCT 
CATCATCTTC TCGATGATGT AATAGAATTT ACAAAACTAA AACCAAGTCA 
ATATGTAGCA ACTGATGTGG ATGCGGAAAA TCCGTTGCAA TTATACAGAA 
AGATAAAAGA TGTGTATGAA AAATGGGGAA GACCCAGGAA TATATATGTT 
GATTTTACAG GTGGAACAAA GTCAATGGCT GCAGGTTGTG CAATGGCAGG 


>NC_017304.1:902271:902770
AGTACATTGA CCCAACCGGT CACTGCAAAG AGAATGCAGC TATTGCTTAC 
CAAGTTGAGA ATATTTTGCG CAGATTGCGG AGAAACCCCA TTATTTCTCT 
GTCGAAAGTG AGTATTCTTT TGGATTATTT AATAGAGGGT TTAAGTTATA 
ATCCTGTAGA CCACACAGCT ACATCTGGAC CAACTGTAAT GGAAGCTGCA 
CTGATTGCTA AACATGTTTA TTCAGGGGAA AAAGGAGATG AATTACCCGG 
TGGATGGAAA ATGCTTGAAG ATCCATATAT GGTTGGAGGT CTTCGAATGG 
GCGTATATGG GAGAAAAGGT GAGGATGGAG AGATGGAATA TGTAATTGCA 
AATGCAGGAA CAGAACCTAC TAGTTTGATA GATTGGGAGA ATAATTTGAA 
ACAACCTTTT GGGAAATCAG AAGATATGAA AAATTCTTTA GCTTTTGTTG 
AAGAGTTTAT GAAAAACAAT CCAAGTATTA ATGTAACATT TGTTGGACAT 


>NC_017304.1:924568:925067
CTTGAAGTTA AATATATGAA CAATTACAGA GTGCTTGTTG AAAGCAGCAA 
GCTTAACCAG TCTTATATGG TGGATGTAAG TGACAGAAAG GAATTTTACG 
AAGGAATGGT CTATAACAGC GAAGGTAAAC TTATTAGCCC CCTGGAAGGG 
TTCGTTATCT ATCAACCCCA TCTATATCCC ATTAAAACCG ATGGTATTGC 
TCCATATAAG CTGCAAGCAC AAAACGATAT AGCCGGAACT TCTCATGCTG 
ACCGGCTTGG CTATACGGTA ACATACTGGA AATATGATAG ACAGAGTAAG 
TCCTGGGGTT TAGATCCCGA GTATTTTTGG GTTATGCTCG GGTGAATAAA 
ACATAAAACA GGGGACGGTT GTCTGTTTTA TAATAAGAGG TAAGCCGGTA 
TTTTGAATGC GGGAAAATTA TCCGGAAGAA AAAATGCAAA GATGTGCAAA 
ATAGCCTGAA CAGACAGAAA TGTATTCCAT AATTTAAAGC TTTATGGGCG 


>NC_017304.1:925961:926460
GCAAAGCATT TTGTCGGAAC AGGTATTACA CTGATGCCTA CCGTCGGACT 
GTTAATTTTC TGTATTGTAT TTGTTCTGAA AAAACAAATT CTTCTTCTTT 
GTGGTGCCAC GGAGAATGTA CTTCCCCTGG CTATGACCTA TCTCGGCATT 
ACAGCCATAG GACTGCCTTT CCAGCTCTTT ACTACTGCAA GCAGCAGTTT 
GATTCGGGCT GACGGTAGCC CCACATATTC TATGATTTGT AATGTTACCG 
GTGCTATATT GAATGTGTTC CTGGATTGGT TGTTCATGTT TGTATTTGGC 
TGGGGAATTC AAGGTGCTGC GACAGCAACA GTGATTGGGC AGATTGTATC 
CTTTCTCCTT TGTGCAATCT ACTATTTTAA GTTCAGAACC TTTCAAATAA 
CCCGAAGAAT GTTGGGTATA AAATGGTATT ATGCAAAACG GATTGCAAAA 
CTTGGAACTT CTAATTTCAT TAATCATACC ATTATGATGC TTGTAAACAT 


>NC_017304.1:929192:929691
CGCGGGCCTG ACCTATGGTT ACCGGCTCGA TGCCGACTTC ATTTACCAAT 
TTCAATACAG CAATATCAAC ATCAGAATCC GTGTATAAAA CTCCTTCCAC 
ATCCACGTAA TTTCCGTTGG AAAGGAGAAT TTTTGCACTT TTTCCGCCCT 
CGATTACATG ATAATTGGTA ACTATTACAC CGTCTTTTAT AAAAAATCCG 
CTTCCTTGAG ATTGTCCTCC CGGTACATCA ACGTACACGG CAACAACTTT 
GTGGTCATTT TTCTTAACGA TATCTTTTAC GGACATAATG GTGTCTTCGT 
CGGTTGAATC AGGCAAGTAG GTTTGGATGG TGTCTTCAGT GTTTACATCA 
CCGGATTCGG CGATTTCACG ATATGAAGAC TCCAAGTTCT CATTTCTTGC 
ATTTAACTCA TCTTCAAATA TTCCTTCCAT GTATAAGTAT TTTAATCCGT 
CATTTGGTGT TTCAAGTATT ACCACATTAT TGTACAATAA TGCTTCTCCT 


>NC_017304.1:949528:950027
AATCCGTAGG AAAAACCTGA AAGTATGGTA AAAGCAGGTC CTGACTTTGA 
AGCATTTGCA ACGGCTCGAA CCGGAGGTTT TGCGTCGTTT GTGAAATAGT 
CAGAGGTAAG ACCTATAATG GTTCCGACTA TCAGACCTAT GGCAGTTGCG 
CCCCAAATAC GCCATTCGAA GTTAAAGATG TAGGTTGACA AAGCCGTAAG 
TACGGCAAAA ATGGCGGTGG TCACATAAGT GGAACTGTTG AGAGCTTTTC 
CCGGGTCACC GTTTTTGCCG ATGCGTGCCG TAGCCACTCC AATAACCGAA 
GACAAAAGAC CTATTGCCGC ATAGGCGAAA ACCATTGCTA CGTTTTTGCT 
GTCAGGTCCT CCGAGAGCAG TGGCCATAAC CAGTGCAGCG GCCATTGAGG 
CAACGTTGGA GTCGAAGAGG TCTGCGCCCA TTCCGGCAAC ATCACCTACG 
TTGTCTCCGA CGTTGTCGGC TATAACTGCG GGATTTCTCG GATCGTCTTC 


>NC_017304.1:968354:968853
GTTGTCAAGA AGTATAAAAT CGGCGTTTAA AATCGAAAGA GGTTCTCTTA 
AGGAACGGTC CAAAAAGAAA TAAAACCTGA ATAAATCGTT ATTTTCCCGA 
AACATACCGT TTTGCCTGCC CGGCAAAGGA CGGGGCCTTT GCGGTTCCTG 
GGGAGGGAAA AAAGTCGGGT CCCCTGTACA AAGCAGTGTC TTCAACGCGT 
TGAGCAATTG TACTTAGCTG CTCCTTAATG TCGTTTTTGA TATAGGACTG 
GATGGTAATA TTGAACACGA TAGTTGTCAA TGCCAATAAA ACCGAAATTG 
CAATAATGTT GTATTTGAAA ATTCTCCATT TAATTGTATT TTTCTTCATA 
AAATCATCCT TCTTCATTAA CTTTGAAACC AAAACCCCAC ACCGTTTCAA 
TTTTAAGAGA AGAACCGCTG TCGGAAAGCT TTTTTCTAAG TCTTTTTATC 
GTGTCGTCAG TGGCCCTCGT TTCCACATAA TTTTCAAAGC CCCATACCTT 


>NC_017304.1:970743:971242
TTATATTTTG GTGGTAAACT GCGAAGATGA CAAGGCAGAA AGCAATGTGA 
TGAATATAAT CAAAGATAAA GTAAGGAAAT ATGTTGTAAA GTCAAAGACC 
ATAACGGGAG GAAAAGGAAT AGAGGTTGCG GTTGAAGTAC GCCTAAAAAG 
CATGGAAACG GAATTTGTAA ATGAGATAAG CAGACAAAAT GGGGTTTTAA 
GTGCTGTTAT GGTAAGCTAT AACGGAGATT ATATGAGTTA AGATGACTTG 
TCGGTCAGTA TGAAGGAGAG GTGATATATT TGGATGAAAA TGTAAATCTA 
AAAATGGTTT TCAAGATAGT GGTAACGATA CTATGCATAG CTCTCCTTAT 
AACCGGTATG GCTCTTGTTC CAAAAGCTTT TCCAAATGCA GCAGAAGCTG 
ATGCGCAGCC GGATTATATA TACAAGATAT TTAACGACAA TGTGGTAAAC 
GAAATAAACA TTGAAATGGA TGAGAATGAT TTCGAATGGC TATTGGAAAA 


>NC_017304.1:97720:98219
GATGTGCTGA AGGTTGATGC TTTTAACCAT AGGGTTGAAG TGACATATGG 
AATATTGCAG GAAGAATGTT CTGAGATTTT GAAAAATTTT TTCAAGGAAC 
TTAGAAAAAG AAAGTCAAAT CGGAAGATAT GATTTTTAAG TTGATTTGAT 
GAAGTTTTTT GGGGATTATT GAAATTTGAA GGAATAGGAT TTTAATATTA 
AAATATAAGT ATAAAATATT ATATTTATTA AAATACGGAG ACGTATCGAA 
GTGGTCATAA CGAGCCTGAC TCGAAATCAG GTTGTCGCGC AAGCGGCACG 
TGAGTTCGAA TCTCACCGTC TCCGCCACGA ACCTGTTTGC GGGAAATATC 
CGCAGACAGG TTCTTTATTT TATGTTAAAG ATTGAAGAAA CAGTCTGGCA 
GTATGTAAAA GTTCCGGAAG GACAGGAAAT TGGACAGGTG GAAATCTTGT 
TTGAACGGAT TGACAAAAAA GTTGTACAGG AAGAAGAGTC ACACCTCCTT 


>NC_017304.1:983127:983626
CAACGGCATA ACTCCCGAGT GGGTTCAGGT TGGAAATGAA ACCAATAACG 
GCATGCTGTG GGAAGACGGC AAGGCAACGA ACAGCATGAG GAATTTTGCA 
TGGCTCATCA ACTGCGGTTA TGATGCCGTA AAAGCGGTAA GTCCTGAAAC 
TAAAGTTATA GTTCATATTG CAAATGGATA TGACAATGCA TTGTACAGAT 
GGATATTTGA TGGAATTACC GCAAACGGTG CAAGATTTGA CGTAATAGGT 
ATGTCGCTGT ATCCTACGGC GTCTGACTGG CCACAATTGA CAAACCAGTG 
TCTAAACAAT ATGAAAGACA TGATATCAAG ATACGGAAAA GAAATAATGA 
TATGTGAGAT TGGAATGGAT TACTGGGAGG CGCAGGCTTG CAAAGACTTT 
ATTACCGATA TAATTCAAAA GACAAAATCC CTGCCCGATA ATAAAGGCCT 
TGGAGTATTC TACTGGGAGC CTCAATGTTA TAACTGGCAG TATTATAATA 


>NC_017304.1:985363:985862
AACGGACTTT GGAGAAGTAC CGACTACGGT GTAACATGGT CCAAGGTTGA 
AAGTTTCCCA AATCCCGGAA CTTACATTTA TGACCCGAAT TTTGATTATA 
CCAAAGACAT TATTGGAGTA GTCTGGGTTG TTTTTGACAA GAGCAGCAGT 
ACACCGGGCA ACCCTACCAA GACTATATAT GTTGGTGTGG CTGATAAAAA 
CGAAAGTATT TACCGCAGTA CGGACGGGGG TGTCACCTGG AAAGCAGTTC 
CCGGACAACC TAAGGGACTA CTTCCTCACC ACGGGGTTTT GGCATCCAAC 
GGAATGTTGT ATATAACTTA TGGTGATACC TGCGGTCCTT ATGACGGCAA 
CGGAAAAGGT CAGGTTTGGA AGTTCAATAC ACGTACAGGG GAATGGATAG 
ATATCACCCC GATACCTTAT TCAAGCAGTG ACAATCGTTT CTGCTTTGCA 
GGACTTGCAG TGGACAGGCA GAATCCTGAC ATTATAATGG TAACTTCCAT 


>NC_017304.1:997130:997629
TAAAGGATCT TCATGAAAGC GGTCTTCGGG GGAGCCTACT GCGCGGATGA 
CGGACTTTTC CATGTCCTGC ATGCCCAAAA ATGGATCAAT TATACCTTCT 
TCAGGATGGT AGGCCATTGC GTTTATTGTA AAATCCCTTA ACCCCAAATC 
ATCCTTGATA GTGGGAATTT TAGCTGACGA CGGTGCTCTG AAAGTGGTAA 
TTTCATAATT ACAGCCGTTT ATAACGGCAG TAACCGTTCC ATGTTTAATT 
CCGGTCTCAA CGATTTTGTC AAAGATGAGC TTTACGTCTT CAGGCTGTGC 
ATCGGTGGCG ACATCCCAGT CGGCAGGAAC TTTTCCTAAA ATGGCATCCC 
GTATGCAGCC TCCCACTATA TAAGCTTTAA AACCTCTATT GTTAAGAGTA 
TCGATAATAT ATGACACATC TTTGGGCATA TTGATTTCTA TTTTGCCTTT 
CATTGCTTTT CTCCCCATGT AAAAAACTTG TATGCGATAA TTGTTTGGTA 
