# Supplementary material for: Genome-Wide Transcription Factor DNA Binding Sites and Gene Regulatory Networks in Clostridium thermocellum
Source: Front Microbiol. 2021 Sep 7;12:695517. doi: 10.3389/fmicb.2021.695517 (PMC8457756; doi:10.3389/fmicb.2021.695517)
Supplement: Supplementary file 5 [file Data_Sheet_2.ZIP › Supplemental folder/TetR_0692_motif_sequences.fasta]

>NC_017304.1:792309..792324
TATGACCACGTGGTCA
>NC_017304.1:761642..761657
GATGACCGGACGGTCA
>NC_017304.1:792342..792357
TATGACCACATGGTCA
>NC_017304.1:543559..543574
TATGACCAGCTGGTTC
>NC_017304.1:3002046..3002061
TGTGACCACGTAGTCG
>NC_017304.1:2212709..2212724
CATGACCGCGCTGTCG
>NC_017304.1:1367121..1367136
GGTGACCACGTTGTCG
>NC_017304.1:786528..786543
TGTGACTGCCCGGCCA
>NC_017304.1:429103..429118
TATGACCGGCCAGTAA
>NC_017304.1:3533324..3533339
TATGACCAGGGTGTTG
>NC_017304.1:2794537..2794552
TATGACCGGCTTGCCT
>NC_017304.1:3535259..3535274
TGTGACAGCCCGGCCG
>NC_017304.1:3422628..3422643
GATGACCCGGTGGTTG
>NC_017304.1:261913..261928
GGTGACCAGGATGCCG
>NC_017304.1:3490634..3490649
TATGACCAAGCCGTCA
>NC_017304.1:3440326..3440341
GGCGACCAGGTGGTTG
>NC_017304.1:2845123..2845138
TATGACCACAATGTCA
>NC_017304.1:2778230..2778245
TATGACCGCATGGTGG
>NC_017304.1:2198508..2198523
TATGACTGCCCGGTTC
>NC_017304.1:2105970..2105985
TATGACCAGAATGCCA
>NC_017304.1:1391688..1391703
TGTGACCGGGCCACCG
>NC_017304.1:476940..476955
TATGACCGGTTGGTGG
>NC_017304.1:2812224..2812239
CACGACCACGCTGTCG
>NC_017304.1:2975666..2975681
TGTGACCGGCCATTCC
>NC_017304.1:2497120..2497135
CGTGACCGCCAAGTCC
>NC_017304.1:2892122..2892137
TATGACCGTCCGGATA
>NC_017304.1:2692471..2692486
CGTGACCAGGGGGTAC
>NC_017304.1:2487777..2487792
GGTGACTGGGTGGTTA
>NC_017304.1:1536411..1536426
AGTGACCAGGTTGTTA
>NC_017304.1:1152197..1152212
TAGGACCAGGGGGCCA
>NC_017304.1:1113569..1113584
CATGACTGGCTGGTTG
>NC_017304.1:465430..465445
TATGACCATATAGTCC
>NC_017304.1:3072569..3072584
TGTGACCAGGGAGTTT
>NC_017304.1:1194285..1194300
AGTGACCAGGGAGTTG
>NC_017304.1:1631856..1631871
TATGACCAGGTAGTGC
>NC_017304.1:2989741..2989756
TATGACCACGCCTTTG
>NC_017304.1:2764560..2764575
TATGACCCCTCAGTCC
>NC_017304.1:2106485..2106500
CATGACCATGCCGTCT
>NC_017304.1:1654482..1654497
TATGACCTGGTGGTTT
>NC_017304.1:1334150..1334165
TATGACCATTCCGTTG
>NC_017304.1:2917267..2917282
TAGGACCAGACTGCCG
>NC_017304.1:2758223..2758238
GGCGACCGCATGGTTA
>NC_017304.1:1017274..1017289
TATGACCAGGCAGGAA
>NC_017304.1:562575..562590
AATGACCAGAATGCCA
>NC_017304.1:2819409..2819424
CGTGACCCCCCGCCCG
>NC_017304.1:3436948..3436963
AATGACCAGGCGGAAA
>NC_017304.1:3277817..3277832
CATGACCAGCATGACG
>NC_017304.1:2984838..2984853
TATGACCCCCTGCTTG
>NC_017304.1:200687..200702
TGTGACAACCCAGCCC
>NC_017304.1:622750..622765
GGCGACCACCACGCCG
>NC_017304.1:527239..527254
AGCGACCAGACTGTCA
>NC_017304.1:2623348..2623363
TATGACCGGGCAGGGA
>NC_017304.1:344462..344477
GGAGACCAGATGGCCA
>NC_017304.1:1186724..1186739
AATGACCAGGGGCTTA
>NC_017304.1:111381..111396
TCTGACCAGACAGTCA
>NC_017304.1:929435..929450
AATGACCACAAAGTTG
>NC_017304.1:51727..51742
CATGACCACCCTTTTG
>NC_017304.1:387813..387828
CATGACAGGCCGGTTT
>NC_017304.1:2881200..2881215
CATGACCATATTGCCC
>NC_017304.1:2794567..2794582
TGTGACCCTGTGGTAA
>NC_017304.1:221621..221636
TATGACCGGGATTCCC
>NC_017304.1:1995598..1995613
TATGACCCTTCTGCCG
>NC_017304.1:1820943..1820958
TATGACCGGTAAGGCA
>NC_017304.1:156539..156554
CATGACCATGCTGTTT
>NC_017304.1:1452864..1452879
TATGACCATATAGGCG
>NC_017304.1:780073..780088
TATGACCACATCTCCA
>NC_017304.1:611706..611721
GATGACCATCCTTTCA
>NC_017304.1:3160829..3160844
TGTGACCCCATGGCAC
>NC_017304.1:2988755..2988770
GACGACCAGGATGTTA
>NC_017304.1:2301437..2301452
GGTGACCAGAGAGCAA
>NC_017304.1:2056049..2056064
TATGACCACCATGTAT
>NC_017304.1:1707895..1707910
TAAGACCACCACGTCG
>NC_017304.1:1382061..1382076
TATGACCGGAGGACTC
>NC_017304.1:1329257..1329272
AAGGACCAGGTGGCTG
>NC_017304.1:749500..749515
CATGACCGGAAGCTTA
>NC_017304.1:498923..498938
CATGACCGGAAGCTTA
>NC_017304.1:313488..313503
GGTGACCGTGTTGCAA
>NC_017304.1:3070074..3070089
AGTGACAGCCAGGTCA
>NC_017304.1:2579876..2579891
TATGACCAGTCGTTTT
>NC_017304.1:1911529..1911544
TATGACAGACCGGCTG
>NC_017304.1:1389908..1389923
AATGACCAGGGCGCTT
>NC_017304.1:1319990..1320005
TATGACAGACCGGCTG
>NC_017304.1:508232..508247
GAAGACCGGATGGTTC
>NC_017304.1:498943..498958
AGTGACCGGGATGCAA
>NC_017304.1:332715..332730
TATGACCACGTCACCT
>NC_017304.1:2955660..2955675
TGAGACCACATGGTCT
>NC_017304.1:1885290..1885305
TATGACCGAAGGCTCA
>NC_017304.1:1616127..1616142
GATGACGGCATGGTTG
>NC_017304.1:1348592..1348607
AACGACCAGCTGTTCG
>NC_017304.1:1328803..1328818
TATGACCGGGCATGTG
>NC_017304.1:1323477..1323492
CATGACCTGTAGGTCC
>NC_017304.1:128823..128838
TATGACAGTGCGGTAA
>NC_017304.1:124381..124396
GATGACCGTCTACCCA
>NC_017304.1:970984..970999
GATGACTTGTCGGTCA
>NC_017304.1:442725..442740
AGTGACCAGCATGTGG
>NC_017304.1:357416..357431
GAAGACCAGGATGTCA
>NC_017304.1:2738426..2738441
GATGACTGCAGCGTCC
>NC_017304.1:2143210..2143225
TGTGACCGGGTTACAG
>NC_017304.1:176219..176234
TGGGACCAAGCGGCTG
>NC_017304.1:97963..97978
TATGACCACTTCGATA
>NC_017304.1:832487..832502
GACGACAAGGCAGTCA
>NC_017304.1:3219333..3219348
TATGACCCATCCGTCA
>NC_017304.1:2994623..2994638
GGTGACAAACTGGTCA
>NC_017304.1:213689..213704
GGGGACTGGACGGTCA
>NC_017304.1:1731799..1731814
TATGACAACCTGACCG
>NC_017304.1:1333362..1333377
GGTGACAAGGTAGTCT
>NC_017304.1:763742..763757
TCTGACCGGCTGTCCG
>NC_017304.1:406740..406755
CGTGACCAGATGACTC
>NC_017304.1:39672..39687
TGCGACTGGGCGCCCA
>NC_017304.1:3510028..3510043
AAGGACCGGGTGGTAA
>NC_017304.1:2661106..2661121
TATGACCGTAGAGTAC
>NC_017304.1:1675178..1675193
TATGACTCTGCTGTCA
>NC_017304.1:1360327..1360342
TAGGACCGGCAGGCAC
>NC_017304.1:1258062..1258077
GATGACCCCAGAGTTC
>NC_017304.1:1098688..1098703
TGTGACCGGCCCTGTA
>NC_017304.1:433770..433785
TATGACGACCCGACCA
>NC_017304.1:3497850..3497865
AATGACCACCCGCTAT
>NC_017304.1:2476003..2476018
GGTGACTACCAGGTAC
>NC_017304.1:1450434..1450449
GACGACTGCCAGGTTG
>NC_017304.1:1076410..1076425
GGTGACCGAGTTCCCG
>NC_017304.1:985584..985599
GGTGACACCCCCGTCC
>NC_017304.1:3552848..3552863
GGGGACCCGCCGGCAG
>NC_017304.1:2737143..2737158
CATGACCGCCGGTTGG
>NC_017304.1:2640174..2640189
CAGGACCATCTGGTTA
>NC_017304.1:2398942..2398957
TATGACTTCCCCGTTA
>NC_017304.1:2280862..2280877
TATGACCATAGGTTTA
>NC_017304.1:1277318..1277333
GATGACAAGGTGGTAT
>NC_017304.1:749520..749535
GGCGACCGGGATGCAA
>NC_017304.1:323848..323863
TATGACAATGCGTTCA
>NC_017304.1:2722033..2722048
CATGACCACTTCATCA
>NC_017304.1:2638293..2638308
AGTGACCAGTCAACCA
>NC_017304.1:1781274..1781289
CATGACCGCCTTCTTT
>NC_017304.1:1469631..1469646
TGTGACCAACAAGACA
>NC_017304.1:1235442..1235457
TATGACCTTGAGGTTT
>NC_017304.1:107234..107249
TGTGACCTTAAGGTCT
>NC_017304.1:488964..488979
GAAGACCAGGTGGATA
>NC_017304.1:3212723..3212738
CATGACCACCCCTGCC
>NC_017304.1:2975647..2975662
TATGACCAGTTTACCT
>NC_017304.1:2860736..2860751
GATGACGTGATGGTCG
>NC_017304.1:2276467..2276482
CAAGACCGGGCAGTTT
>NC_017304.1:1754487..1754502
AATGACCGGCGGTACC
>NC_017304.1:1752526..1752541
TATGACATGGTTGTCC
>NC_017304.1:3433833..3433848
CATGACCGGCTTCATG
>NC_017304.1:3411354..3411369
CACGACTGCCCGGCAA
>NC_017304.1:3199304..3199319
AGTGACCGGAGCGATA
>NC_017304.1:2800938..2800953
GGTGACACCCAGGTTG
>NC_017304.1:2718866..2718881
TCTGACCGTCTTGTTG
>NC_017304.1:219115..219130
AGTGACCATACAGCTT
>NC_017304.1:1077316..1077331
GGTGACCGTCTTATTA
>NC_017304.1:3316792..3316807
AGTGACTGGGTTGACA
>NC_017304.1:2713198..2713213
AATGACCACAGACTTG
>NC_017304.1:2632769..2632784
TACGACTGGGCGATTA
>NC_017304.1:2427539..2427554
AGGGACCGCCAAGTCC
>NC_017304.1:2350564..2350579
GGAGACCATGTTGCCA
>NC_017304.1:1639963..1639978
GGGGACCGGGCAACCA
>NC_017304.1:856585..856600
TATGACCGTGCCTCAC
>NC_017304.1:594828..594843
CATGACCGCCGGTATA
>NC_017304.1:3490650..3490665
TATGACCTTCAGGATG
>NC_017304.1:2852170..2852185
AACGACTCGGTGGCCG
>NC_017304.1:23356..23371
TATGACAACATGCTTA
>NC_017304.1:1862192..1862207
AGTGACCGGTTTGCGC
>NC_017304.1:1667132..1667147
GATGACCGATTGCCTG
>NC_017304.1:1516533..1516548
CATGACCGATGTGTTA
>NC_017304.1:780107..780122
GATGACAAGCAGCTTA
>NC_017304.1:715033..715048
TATGACTAGTATGGCG
>NC_017304.1:549141..549156
CATGACGGTATGGTTG
>NC_017304.1:2891114..2891129
TGTGACTTACCAGTCG
>NC_017304.1:2303708..2303723
AGTGACAGGGCAATCG
>NC_017304.1:1127049..1127064
TGTGACCAGGTTACAT
>NC_017304.1:71281..71296
CATGACCAATTGGGTA
>NC_017304.1:3385753..3385768
GACGACCACCACGCGA
>NC_017304.1:3174016..3174031
TGTGACAGTCATGCTG
>NC_017304.1:3127338..3127353
TAAGACCAGCAAGTAC
>NC_017304.1:2985734..2985749
TATGACTGCATTTTCC
>NC_017304.1:2717816..2717831
GATGACCTGCGCCCTG
>NC_017304.1:517927..517942
GGTGACCACAGACTTT
>NC_017304.1:2874305..2874320
CATGACCCTGCATCCA
>NC_017304.1:2835029..2835044
TAAGACCGGCGAGGTA
>NC_017304.1:2245224..2245239
GGTGACCGGTCGAGAA
>NC_017304.1:2025511..2025526
TATGACCGCAACAACA
>NC_017304.1:1871624..1871639
CATGACAAGGCACTTA
>NC_017304.1:1675154..1675169
AATGACAAGGTCGTTT
>NC_017304.1:1667169..1667184
GGAGACCGGCAGGACT
>NC_017304.1:128798..128813
TATGACCGAGGAGGAA
>NC_017304.1:1172553..1172568
GATGACCGAGTGGAAT
>NC_017304.1:968596..968611
TAGGACTGGATGGTAA
>NC_017304.1:643799..643814
TGTGACTACATAACCA
>NC_017304.1:3399428..3399443
TATGACGCAGTGGTCC
>NC_017304.1:2623310..2623325
TATGACGCCACCGTTA
>NC_017304.1:257061..257076
GATGACTTCACAGTCT
>NC_017304.1:232047..232062
CATGACGGCAAGGTAG
>NC_017304.1:2245258..2245273
TGTGACCATTCCCCAG
>NC_017304.1:1397640..1397655
TGTGACCATAAGCCTT
>NC_017304.1:1149165..1149180
TAAGACTGGATAGTCC
>NC_017304.1:813056..813071
TGTGACACCCTGGGCT
>NC_017304.1:450901..450916
CATGACTGAGCAGCAG
>NC_017304.1:2268173..2268188
CATGACTGCCTGTCAG
>NC_017304.1:1991345..1991360
TGTGACCGCCGTAATC
>NC_017304.1:1706001..1706016
AATGACTATATTGTTG
>NC_017304.1:1491696..1491711
TGTGACTTTCAAGTCG
>NC_017304.1:715070..715085
TATGACCCTGAAGTAT
>NC_017304.1:3552884..3552899
CGTGACCGTCAATCTG
>NC_017304.1:3000020..3000035
TAAGACGGGTTGGTCA
>NC_017304.1:2548581..2548596
TGTGACTGTTTGCTTG
>NC_017304.1:2155864..2155879
TATGACTATACCCTTG
>NC_017304.1:1743531..1743546
AGCGACTACTCTGTCA
>NC_017304.1:1724136..1724151
AATGACTTGAGCGTCG
>NC_017304.1:1446705..1446720
TGTGACCCCACTGGGC
>NC_017304.1:1436906..1436921
CAGGACTCCCTGGCCG
>NC_017304.1:3336217..3336232
TATGACCATGTATTGC
>NC_017304.1:3103918..3103933
TATGACCAGGTAAGGA
>NC_017304.1:213671..213686
GATGACCCGACAATAC
>NC_017304.1:1634835..1634850
TGAGACCAAAGTGTCA
>NC_017304.1:1446735..1446750
ACCGACCACGGGGTTG
>NC_017304.1:1251430..1251445
CATGACCAACCGTATA
>NC_017304.1:1076435..1076450
TATGACGAGGAGGAAA
>NC_017304.1:949737..949752
TGTGACCACCGCCATT
>NC_017304.1:350675..350690
CATGACCAGGGCAGTC
>NC_017304.1:3092885..3092900
AGTGACCCTCCACTTA
>NC_017304.1:2917233..2917248
TATGACCACAGCAATA
>NC_017304.1:2718908..2718923
TGTGACCGATTTCTTC
>NC_017304.1:2153464..2153479
TATGACTGCCAAACTA
>NC_017304.1:636426..636441
AGTGACCGCATATGCC
>NC_017304.1:3000054..3000069
AATGACCTATCCGTTG
>NC_017304.1:2921960..2921975
TATGACCACATCAAAG
>NC_017304.1:2398909..2398924
TGTGGCCACCGGTTCG
>NC_017304.1:2155820..2155835
TATGACTGCCGACTGG
>NC_017304.1:1975162..1975177
GGTGACTCCCTGTTCT
>NC_017304.1:161006..161021
GGTGACGGGTTGGACT
>NC_017304.1:1365741..1365756
GGTGACTTTTCGGTCT
>NC_017304.1:1174447..1174462
TATGACCGTCTTCGAA
>NC_017304.1:706087..706102
AATGACTACTCATTCA
>NC_017304.1:3423337..3423352
AACGACAAGGTGGCGG
>NC_017304.1:2835047..2835062
TATGACCCGTGTGGGG
>NC_017304.1:2835011..2835026
AATGACCAGAACCACC
>NC_017304.1:2355141..2355156
AACGACAACCTGCCCG
>NC_017304.1:1706034..1706049
GGTGACAGCATGATAG
>NC_017304.1:1258022..1258037
TATGTCCACGCTGCCT
>NC_017304.1:1182364..1182379
GATGACTCAATAGTCA
>NC_017304.1:327167..327182
CCTGACCATGTTGGCG
>NC_017304.1:3103892..3103907
TACGACCTGCCCTCTC
>NC_017304.1:3083893..3083908
GGTGACTATACTTCCA
>NC_017304.1:2988776..2988791
GGAGACAAGATAGTCA
>NC_017304.1:176243..176258
AGCGACAACAGTGTCG
>NC_017304.1:172721..172736
CATGACCTAATGACCG
>NC_017304.1:1277290..1277305
TGAGACCAGGGGAACC
>NC_017304.1:2317249..2317264
CATGACAAATGTGTCG
>NC_017304.1:2243948..2243963
TATGACGGCTACGGCA
>NC_017304.1:211050..211065
TATGACCGCTACATGC
>NC_017304.1:983396..983411
TGTGGCCAGTCAGACG
>NC_017304.1:611733..611748
CACGACCGCCCATATA
>NC_017304.1:2988731..2988746
AGTGACCAGGACTATA
>NC_017304.1:2109398..2109413
AATGTCCAGACGGCTA
>NC_017304.1:1964667..1964682
GGAGACCTTGTAGCCA
>NC_017304.1:1199011..1199026
CATGACTATGTTGACT
>NC_017304.1:622693..622708
AGCGACTGCGCTCCCC
>NC_017304.1:518511..518526
TATGACTATTAAGTTT
>NC_017304.1:3492349..3492364
TATGACTATAATTCCG
>NC_017304.1:3212704..3212719
TATGACTATGTCGAAC
>NC_017304.1:1942816..1942831
TCTGACCAGTCGGAAT
>NC_017304.1:859783..859798
TGTGACCAGTACACAT
>NC_017304.1:1630878..1630893
GATGACCTACATCCCA
>NC_017304.1:1485901..1485916
AACGACGACATGGTAG
>NC_017304.1:1174417..1174432
TGGGACCTGTTTGTAG
>NC_017304.1:844508..844523
CATGACCGCTATCATA
>NC_017304.1:465187..465202
TGGGACCTATCGGTTC
>NC_017304.1:3316846..3316861
GGCGACCGATTGTTTA
>NC_017304.1:3314816..3314831
GATGACTGGGTATGTC
>NC_017304.1:2585995..2586010
GATGACCTGTCAACTT
>NC_017304.1:1862211..1862226
TGAGACTGCCCTGCGC
>NC_017304.1:135329..135344
CATGACCGACGATTAC
>NC_017304.1:3403610..3403625
TATGACCACCTTTAGT
>NC_017304.1:1913162..1913177
AATGACTGGTGCGGTC
>NC_017304.1:1754456..1754471
GATGACGATGCGATAC
>NC_017304.1:450974..450989
TCTGACTATAGAGTCA
>NC_017304.1:1877148..1877163
TGCGACTACGGCACTG
>NC_017304.1:1752505..1752520
AACGACACTGCCGCCG
>NC_017304.1:1573679..1573694
GGCGACTTACCGGCTA
>NC_017304.1:2970085..2970100
TACGGCCACGATGTCT
>NC_017304.1:2232268..2232283
AACGACAACACCATCA
>NC_017304.1:2155847..2155862
AGTGACCGCTCTTAGG
>NC_017304.1:97993..98008
CGCGACAACCTGATTT
>NC_017304.1:499720..499735
TGCGACTTGTCGCCCT
>NC_017304.1:3543365..3543380
TGCGACTTGTCGCCCT
>NC_017304.1:2073175..2073190
TGTGACCTAATGATGC
>NC_017304.1:191187..191202
GGCGACTACATTGAAC
>NC_017304.1:462120..462135
GTTGACCAGTCGTTTC
>NC_017304.1:293984..293999
AACGACACTACGGGTA
