# Supplementary material for: Genome-Wide Transcription Factor DNA Binding Sites and Gene Regulatory Networks in Clostridium thermocellum
Source: Front Microbiol. 2021 Sep 7;12:695517. doi: 10.3389/fmicb.2021.695517 (PMC8457756; doi:10.3389/fmicb.2021.695517)
Supplement: Supplementary file 5 [file Data_Sheet_2.ZIP › Supplemental folder/Xre_0026.all.500.fasta]

>NC_017304.1:557
gatccattgtccttgacaggcaatactataaacctggctgtcccggcggaattcaacaagggaattcttgagtccaggtatcaaactctgattaaaaatgccattaagcaagttacttttaaggaatacgagattgcatttatcgtgccttcacaggaaaatttaaacaagctgacgaagcagaccgagtccgccggcaatgaggattctcctttgtcagtattaaacccgaagtacacgtttgacacttttgtcataggaaacagcaacagatttgcacacgcagccgcactggccgtggccgaggcaccgggaaaagcatacaatcccttgttcatatatggcggagtgggacttgggaagactcatcttatgcatgccatcgggcactacattctggaacagaattcttcccaaagggttttgtatgtttcatctgaaaaatttaccaacgaacttatcaatgccattaaagacaacagaaatgaagaattcagatc
>NC_017304.1:5041
aaatgagcaagtatgacgaaagtaacatacaggttttggaaggtctcgaggctgtgaggaaaaggcccggaatgtatatagggagcacctcgtcaaggggtttgcaccatttggtgtatgagataatggataacagtatagatgaagctcttgccggattctgtaatgagataaaagttataatacacaaggataattccattacaaatattgacaacggcaggggaatacctgtcggaatacatcctaaacttggcatatcgactgttgaggttgtccataccatactgcatgcgggcggaaagttcgacgggcaaggttacaaggtatccggaggacttcacggcgtgggtgcttctgtcgtaaatgcgctgtctgaatttctggaagttgaagttttccgtgacggacatatatacaggcaaagatatgaaaggggaaaacctgtaactccggtggagataatcggagacacaaatttgacaggaacaaaaactact
>NC_017304.1:14932
aagacagtattttaacaaaaaatattttaataaaagatattttaataaaaaaagatgtataagcagtgtagaaaaagcttatacatctttttttacatgcgatatggcataaataatcaaattaaacagcccgcgtaagttcaatgacatatacgggtaagtaaaatttatttcagacggaagtatacaaatctgtcgtcatagtcaaaactataaccttttgttataacaagataattctcctcaccttttgtcagcggtatgatcgcctttccggtataagagtagttgcctacctctccggcttttaactttttcgtaagaccgtcactgcctttgacgacttccgaaaaacttctgttcagagaaccatcaaatccgtagtcagtacctccaattacagaatatccgctgggcgttttcgtaccccatatgtctacggcaaaagccaattccggatatacttcgccggattcaacttttgcattggaaacagtaac
>NC_017304.1:17298
ttatatccggagggatacttggaggactggcaggattgttaatcggcgccggcagtatggttataccgggtcttggaattgtggctgcggcaggtcccataaccggacttgtttccggagcggtaacaggaggcattgtcggcggacttattgatttgggtattcctgagaacaaaagccggcagtacgaaacagatataaaggcgggaaaaacgcttttcagcatgagaacggatgacgacaaggttgaacagattagtacaatactgagaaacaacggtgctgtaagtgtggacagttactagaatttatcttgatttgtctttgatttgaggaaagagaactgtaaataaaaagcgaagggcttatttcccctcgcttttattattggaatttattcagatgttactgtttttattctacgagtgtttcatcaacaacttcattcgaagctgcaggatcgggtgttggatcagatgtaggcgataatactgtttcgg
>NC_017304.1:18535
aaaagctttgcgtttacttcatcggttgtaactttcggctgtataaattttaccggaagcaatatttccttgtccgtcgtattttcattttcctttattatgtcggcaagttcggactttgaaatttcgcggcccaactcgtggggaacaactcttaccttgttgttttcaacgactgcttttgcatccaccggttgtacgactatttgattgtaaatgtcatcgacgccgatagcttttggcatggttgttataacaggcacgtcaaaagttccgccctcgcatgttttaatagaattatcaataatttccaaagctttttctttgtctattgatttgccgggatgaccggtggtaagggttaccttgttgtcttgaatggacaggtttgcttctttgaccgaaatcaatgttttggaatagaaatcatcgattatctcatttactttgcctaagttataagaatactccagacttagccgaacaccttccctgctggt
>NC_017304.1:22262
ataaggaggattaccacatgggcaaggttgttgaaatcagatggcacgggcgcggcggacaaggtgccaagactgcgtcgcttctgctggctgatgctgcattcaataccggaaaatacatccagggttttccggaatacggtcctgaaagaatgggcgcgccaattacagcttacaacaggataagtgatgagaaacttaccattcacagcaatatttatgaaccggattatgttgtggttgtagatgacactcttttgacatccgttgatgttacagcaggtttgaaagaggatggagctattatcgtcaacactccaaaaactcctgacgaaataagacctcttttaaaaggctacaagggaaaggtttgcacaattgacgcaagaaaaatttccattgaaactttgggaaaatacttcccgaacaccccaatgcttggtgctgttgtaaaggttagcaagataatggacgaagaagaattcctcaaggatatggtt
>NC_017304.1:32624
attaaaataaaatccgggacagttttattataaatttattatatcctttatcggcatggcatttcaatacctctcactctttgagcggataaaacatattatgtatagtaggaagataaatcgagggtggtattgatgggtttgaaaatcggggacatagtgtcaagaaaatcttatggttcggacatattgttcaaggtggttgacataaaatacgaaaagggaaggaagatagtagtattaaaaggtatttgttacagactggaagccgatgctcctgagacggatttgattgtgcagccggacagttacgttcgggaatacaatgcaagagtcaacagggcgattaatgaaaaattgaaaagcctgaacgagtcacttatgcgtgaaaaaacaaaaaaaaaattctttcgtgacgccgctaaagagaataatgagaactttccaaggcctggcaaagtgcttcatgttgacggtgatagtgattatcttgatacttg
>NC_017304.1:34227
ttcttttatgctttttaaaaatagtgataaaaagattttatcatttactctgttcaacggaatatttaatgaaccttgtcagtatatatttactaggcaaatatttatttcccaaataattaagattaaccacagtgatttaataatacaaattgctacggaataatatttaaggaggatggagaatgtcccttgaacttgttagagagtccacgaaagtcaattacgttgttggtgaggaattggcgcagacaattgttgaacatgatataattgtacctgacgttaatccggacgtggcaaggattctccttattgacggtgagataagagaaggggattctgaggcttcacaggatagaatacatgtggacggtactatttattacaaaattctctatgtttccgacgatccggaacagtcggtaaaaagtataaacacttccagtgatttttcatataccgttgatgtggcaaacagccgcgcgggaatgaaagca
>NC_017304.1:49451
atgtcccttttgcattttgcaaaggatttgaaggtattttcaatatcaccaattcagaggcttccacccattaaaagcacagtcagggtgttttccagcgacagttcttttcttgcctgttccttgggtatgctcttcaaaaactccggtgccacgggaagtccataagtaaatattcggtcttcggaaatcccgcattcaatcatgtctctttttatatagtcatgggcaacaatataggcctcaatattattttgaaaccagaaagggtgatttacaaaatcagttacaattgctattgacggcacatcgaggttgtaatgttttttcaggtgtgcaatcatttgcaggggaaaaggatgagtgcacactataattgagggtttgaagctttgtatcagtctatgaattttgggagtcaaaagattgctaaaacccctgctcattctgtctatgttttttatatgttcggacattctgtaaagcccaccgtaaatttc
>NC_017304.1:50050
ggggtacttttgcacgacgaacttttgcaaagcttcggccgccctgatgtgccccgaccccagtgaaattgacaaaaacagaacattcatttgttcacctcatagagtaaagttattttgcaaagcacatattgtgttttctgtaattcttttcttaaggttattatctgggaatttgcctgatgttatacgtgattttggtgaatttacgaatattttttgcaacagaacaaaaaatatctttgaatgtatggcaatgttttatgtgatgttgcacactttgcaacttcaaggtaatgttttggctgaaggaggagtgggtgtttttgaagacattttggagaatacttattcttgccgttatatttttcattggcataccgctgtttttaaatggcaggttctttattgtaccaattaccgaaagacttgctcccaacatgcagaacgaggatgtagtgagactgcagcaaaggcttaagaactgggaatattatgac
>NC_017304.1:51794
ttacgggaaatgagatgaatccggaagaagcaaaacagagggttgtggatttcttcggcaaagataaagtgagtgcggtggaggatatcggaagaaacgacgcgacaactataaagacctatagctacagggttaagtttaacaatgtacctgaggaacagaccgcaaccgtggatgtgactcaaaagggtggtcatgttttatggatgctttacaacagacccattggagcggaagaaaacataaacattgaccaggcaaaggaattgggaaagaagtttttagaagagcatggatataaaaacatggttgacacctattatctgaaagaggacaatacggcgattatcaattatgcttacaaacaaggggatgttgttgtatatcccgaccttataaaagtaaaaatcgcactggataacggtgaagtaataggctttgagagcaagggttatctttccaatcacacggaaagaaatattccggctccaaaacttact
>NC_017304.1:58498
ctacaataatggtttccattatgacgacttaggataattagctttgataatttgctttatataaataaaacaggagttgtggaacatatttttcaactcctgctttattttcgttttaatttacaagaaagagctaacgatataagttttcaatttgaactaaaaccctttagaaagtatggtatcgataactgttattgagttgctgctcaaatccagtttgcacatttcaagtttttcacctgtgataacattgtttttgtccctttttcttgttgacagtatataatacaggctgttgtcgctttcgttgtaagaaaaacctgtaagagtatattcaatagtataatcattttcttccactgtatcatacctggcgatgagattaagtttgctgtcttttttggaaatgctgaatataactgtgtctctggggttcttcatgcgtcgtgtttcaaagtacattgtatcactgacggaatatgcgctcttaacggaaa
>NC_017304.1:62608
ctgtataggggagcagccgtcattagtaaagtaatatcttagtttaatatcatccaaatttatgtttattgctttatttaaattgataataccaatcttcaaggctatagtatctgatggcacacctgttttgatgtttttcaatgttacataaaccttgttgcttgaaaccggaaattcaacaccttcatctgcataaacattttctacaaaaagcctattaaaacctgctattaatgaaaggttgacaaaaacgcagagaactatcagaagcgcaaacgttcgaagataaaactttcttttcatatacatacctccctaacatttttatatttttctttctatctttctaaaatacccggctatgaaaactgagtagctgtcatctcatataaaaacatgttgagttccaaattttttaaaaccatatcagagatcatacattccaattcttatatacctttcgtctatgtatggtattgttacgtacattactttcg
>NC_017304.1:66744
ttataggttaccttgctctgacatcgttgatgaaggatatcaggagagtttggcagtatcacggtgccgaacacaagaccatacactgttatgagaatgaagaagagcttactgttgaaaatgttaagaaatattcgacgagacatccccgctgcggaacttcctttttgtttacgattatggtggtaagcatattggtgttctcgctggtgggacagcacggactgtggataaacatactgcttagagttgttttgattcctttggtggcaggcatttcctatgagattataaagataagcggaagaagccagtcaaaaatagcaaggattatcaacgcgccggggttgatgttccaggcgtttaccacgagggagccggatgacagccagatagaagtggctattgaagccatgaagaatgtaatggttgagaacagggaagaagacagatggtgacagggtgatagcgtgatactgaaagatgcactgttgatggga
>NC_017304.1:67299
ttttgtgccgtgttttgaatgtggacagaagttatttgtattctcatgatgattacaacatgaccgaagaggagtataaaaagtttaccttgtttcttgaggaaagaatcaaaggaaaacctcttcaatacataaccgggcaccaagaatttatgtcccttgattttattgtaacgccggacgtattgataccgagacaggacacagagacccttgttgaggctgtgttgacgcatgtaaaaagtaccggccttgagaatgcaagaatactcgatataggcaccggctcgggatgtatagccgtaagccttgcacattttctgaaagacagcagggttcttgcattggatatttctgagaaagcgcttgaaattgccgaaacaaacgcaaagagatgtggtgtgtgggatcggatgttttttcttaaaggagatgcgttggaaggacttgccggcattatagcccaaagtccttttgcaaaagactttgaacgcaaggga
>NC_017304.1:70607
cggagtatatcaagaccggaatgccccttataaagaaaagggtcacggtggacggaccttcggtaaaaagaccgggcaatgtggaagttttgataggtactcccatatcggaggttttcagcttttgcggaggttttggcattgttcccaaaaagatactgatgggtggaccaatgatgggaatagcgcagtatacgctggatacaccggttctcaagcatacaaatgcccttctggcttttgatgaaacaactgccgtattgccaaaggagcaagcttgtataaggtgcggaaggtgtgttagggcatgtccgatgaatcttttaccactttatcttaacaataattcgataaggggaaatattgaagagcttaacagataccatgtaatggattgcatagaatgtggcagctgtgcttatgtatgtccggcaaaaattaatcttgtccagtcaataaggcttggcaaggcacaggtaagacaagcggcagcgaaaggg
>NC_017304.1:72372
aaaataacagtgggaatagacagcgaaggggctataactaaagttaaaattggagacaacaatgaaacacccggactgggagcaaaagctaaagataaacctttcatatcccagtttgagggtattgctccgaaagagccgctgactgtggtgaaaaatgctaaaacaaaagtggaagaaatcaatgccataagcggagccaccataacttccagggcggtaacaaaagcagtccaggcagctcttgatgttaatgcggagcttgacaaagcagaggaggatttataaaaatgagtggttttaagactgtaacgaaagggataataaaggaaaacccggtattcaggcttgtccttggtacatgccccactttggctgtgacaacatcagccgaaaatgccttgggaatgggggcggccgttatatttgtgttgatggggtcaaatgtagtgatttcccttttgagaaaggtgatacctgacaaggtcagaattcctgca
>NC_017304.1:73305
gtgaggaggcttaaccaaaatgagtgatgctagtttgatgattataattatatcagctttgctggtaaagaattttgtgctttcgcagtttttaggaatttgcccgtttttgggggtttccacgaagctttccacagccatgggaatgggctgtgcggtaacctttgttatgacgattgcgtcctttgttacaaaactcttgtatgacggcttgcttgttacttttgaacttcaatacctgcaaactatattgtttattcttgttatagcggcacttgtacagcttgttgagattatattgaagaagtttgtgcctcctctttacagggcgctgggtatttatcttcctctcattactaccaactgcgccgtgctgggagtggcactgcttaatatcgacgagggatttgaccttttgaggtccacggtttatggttttgcagccgggcttggatttactcttgccttgattctgtttgcgggggtaagggaaagattgg
>NC_017304.1:74791
aaagctcagcggatgctgagcttaatatatttgtaatttttagatttgggttattatctgtgtggcttttttgtaaccagtatttggtttctgccgtttttaaatgattttctaacatcatagccccttgttaccaatgtgtcgtatattttgtcggtttgctcaaagtagttgttttccacatccaaaatcagtgtttctccgggctttaactcgtttgacaacttttccagtgtggcatccacgttcatattttctgcgtttatgattttctcaccgttgtgattcattttgatttcctcccgttttggaaaaaataaatgaaaaatgatttaagtcagtgcaaaaaatgtttcaaaactcaattcaatgcgtatatattttgtatatagtattgacatgcagatgctattatataaggcaaatattattatattgtaaaaaatttcttgtttgaggagcagaatatgaagaaaacgaatattgtgcttataggtatg
>NC_017304.1:81999
gaaggacgtcttgcaaactgggaacttgacggaccgctggcattgggacatgaacccggaggaattgtatcagccataggtgaaggtgttgaaggctttgagattggtgacaaggtggcattggaaccgggagtgccgtgcggtgaatgtgaagactgtagaaaaggacattacaatttgtgcaaacatatcaaatttatggccattcctcatgaaaaagacggtgtgtttgccgagtactgcgttcatagtgcaagcatgtgctacaaactgcctgagaatgttgacacaatggaaggtggccttatggaaccgctttctgttgcgcttcatgctactgaactgtcaaacgctaaaataggcgaaacagctattgttttaggaagtggctgcattggtttgtgcacagttatggctcttaaggcacggggagtaagtgaaatttatgttactgatgtggtggacaagaggcttgagaaggcacttgaagtcggagcaac
>NC_017304.1:82907
caatacgtgaataaattgcttcaagtctgacggcgtaatgctgcggaaaacgtattggatgttttaaaaatctacaagttaattaccagaactattctggtaaaaataaaaaacttgaacacaaaataaatgttgtgttcaggaaaataattatgtgaggtgtataaaagtatgttaaagttaaaaaaagtaatagctcttcttgttacaacaatgcttgttttatccgtgttagttggatgtggaaacaatacaaccaacaataacagcggcacaagcggaccaagtacaaacagcggaacaagcggatcgggcacaaacagtggtactacgtcgaacaatgtaaccggaaaaaccgatttggctgacaccaattttgacacaagctatacgccaaagagaacatcatacaagatttactgcacatacaagaatattcatgcctggtatgatgctatcaaatgcggtattgatgctgctgtaaaagagctggcagaaaa
>NC_017304.1:86308
tagttggtattcccattgaaaggattgagcttcttgtatacagcctgagcggacttttggctgcaactgcaggtgtgttgatggcttgcaagctggcctccttccaggcgagcataggtgaaagctggcagatggattccattaccgctgcggtacttggcggtacttccatggccggtggaattggaagcgtcgtaggtactatcatcggtggtctcttaagcggtgttattacaacctgtatcacacttctgaggatttcatcgtactgggaaacaattgttacaggtgctgtagtattgattgcagtattggttgacgccatgaaggataacgtttcattgcgtcagaggattcaagggataatctttaggaaataacatgaagatttatttaatccggcatggtgaaacagactggaataaaaaactgaagatacagggtcaggccgatattccactgaaccagacaggaagaatgcaggcagagattgctgcaaa
>NC_017304.1:89478
tgttctgaaccatgtgtttgaagtccaggcttctttcaattccgttcatattggcttcgcgaagcaaactgtcaatatacatggctctgtacttgggaagctctataacctttttggaaagatcctttactttaatatcaagctgttcaaccaggttgctcatgcttttaagttccggcaggtcaagggacaggaaagacccgtccttgagcctgtagaatttctttttttcctttatggaagaaaaaatatgttcaagctcgcttttatcaatatctccgtagtcaaaagaaaattcgagcatgtttgaagcttgattaatccggattccgccggaaaagcttgggggaaatcttacactgatattcttaaacgcatcggaataatacacttccgccaattcctgaagcctgggaaggtcgtttctgagaaactcaaacagtttgttttcatctgtcaaatagattatgtttttatccactaaaaattctgctgcttca
>NC_017304.1:91757
gtaaaaatggggaattcttgcccattccatggatatttcctcgtccacatttacctcagcttcaaaatattttttgttaagatcatagtatatgttgcttaagatatccgctgtcaaaggttctccgtttttatgtttcatgtgtactgttttttcaaactcggcaaacataacctgcctgtaaacagtgccacggaactgttctagataatgattcagaagataggctttttccgttttgtctttcgttttgtcaagaaggtaattcataagcagggcttcgttcactgttgatgccacttctgcaacaaagattttatattccgaataaacatagggttgggttttgttggtgtaatacgaatggagagcatggcccatttcatgagctatggtgaacacgtcatttattgtgccctggtagtttaagaggacatatggatgcgttgtgtatgctccccatgaatatgcgccgctggttttgccctggttttcgtaca
>NC_017304.1:96388
cacgaaattgttactgtgctgttttttattgaagcttctatcaccggcggaactatcggtattattgaaacaggatcggaagatggggatgagtgcccatttccgtctattgacataattgtatattgcgcctcgacgccgtaagtcaggtttggatcaacgaaagttacagaggtgtttttgccggaaacttcggcaatttgtccttcaccggatttgtttactattgtaccgtttacggcaagggagttgtttgtccatgtcagcgtaatttcgttggtattaatgtccagacatgaagaaacgatggaaggagctttcatttgcagtgtggaaaccgtgctgcttgcagatttaatggaccttccgttggaatccacagcggttactgtatagctgtaggaggtctgaggcacaagtcctgtgtcctgaaagctcagatagtttctcacaaggtcaatgtctatattggcgatatgcacgtcgtttctgacaatact
>NC_017304.1:101696
ttattgtataattaaaatgtggagatttataattacttgaccttgtatgacgataattctttctggattggcagttcgtatttttgcgttttttcttcaaaatgtcccgagaatgtaataaacacattaaatttacagacttttcaagcaaaagcgaagtaataggctgttgtaatgcaggcaaattaccgataatactgatttgcaatgtctgttttcaatagtcaaacaaattgaaatgtgttagttgttattgggtgcaaattgctgtttttagttccacaaaaagctatattccaatggaacgatatggaggcagttcaaaatgaaagaaaagattggaaaagttttgaggcaaaacaagtctataatttccgttgtagttataacagcgattttgtttgtttataataccggaatgctttttacgggaatatgggaaggagcactgtacaatgtgaaggctgaggaagttcctttaaagctcgagtttttcaaca
>NC_017304.1:105574
ataaatttgagaagagatttgacaatggcaagaagcaatgcttacaggcaaatatttaccagcagatgcttcctgttcagcaaaccccggcagaggcccggaaaggttcttcatatcgattccagtgaaagttttttaaaaatgtgcagaaatctatataaggaggcaggtatcacatccagggaataccttgcgcctgagagtgaacagcccaatatcataaagagggctcttgcggagaccaaaccggacatacttgtggtaacaggtcatgacagcttgaagaaaggcagcgacccgaatttacttgacagttacagaaactcaaagtatttcattgaatgtgtcaaagaggcaagaaaatatcagcctgattacgataaattgtgcatatttgccggtgcgtgccaatcatattttgaggccatcatgcaggccggagccaatttcgcaagctcacccgggagaataaatatcaacgctttagatcctgccattgt
>NC_017304.1:109999
ataagaaaagccatggaaaagcaaaaatcatttaaacacaggctggatgacaagagaattgacaccatgtccacgcttttggtgagtgtgttcaggtacacggtatatattctttcgggtgtggcaattttgacacttctcacaaatgcactgaatctgcagtcagtattggctgctgccggtataggaggcctggctgtgggttttgcctcacaaagcttgattaaggatgttatatccggtgcttttattgtttttgaaaaccagtacagtgttggggatatggtaacgctggaagacaggacgggagttgttgaggagattgagcttagggtaacaaagataagggattccaaaggagatttgcacattatacccaatggtgagataaaaaaagtaacgaatcattcaaggggcaacaaaactgttgttgttgacattcctttgccttacagggtggatgtaaacaaagtttttgaagcggcggacaaagtttgcag
>NC_017304.1:115253
acgcttatggtttcaagggcaggagaatagacgacgattcccaggtggaagatgcgttgaaagagatgctgtcggacgacaaaccttaccttctcgagtgcaaaattgacccggaagaatcaacactatgagtgttcaattatagaattgggaggttttaaaatggcgaagcatactttatcggtcctggttgaaaaccatgcgggagtgctgtcgagaatagccggtttgttcagcaggaggggatttaacattgacagccttgcagtgggtgttactgaaaatcctgagatttcaagaatgacaattgttgtcgacggtgacgactacatagttgaacaggttaccaaacagttaaacaagcttgttgatgttataaagataaaagaacttgatgaatccgattcggtaagcagggagcttgctcttataaaggttggggcaaatgcttccacaaggtcggagatagttcagattgccgagatattcagggcaaaaat
>NC_017304.1:116953
gaccttcccttttgaggaaggttgggaattgtaaagcattttttcaggaaggatgaaaagatgaagaagattttgatatatgactctaccttaagggatggtgcccaggcacagggtatttcgttcagtgttgaagataaactgaaaattgtggagagacttgaccggctcggtataagctatattgaagcaggtaacccgggctccaacccaaaggatttggagttttttgacagaatagggcgggtcaagttaaggcatgcaaaaataatcgcctttggaagtaccagaagagtcaatgtaagtgttcaggaggatgccaatgtaaaatcgcttttaaaggcggacactccggctgtggccatattcggcaaaagctgggactttcatgttaccgatattttaaagacaacactggatgaaaatttgagaatgatttttgacaccatatccttctttaagaacaaaaataaagaagtggtttttgatgctgagcattt
>NC_017304.1:122474
caatataacagtcggcaaaattttacgcacgttagaaggaaacctcaatgttgtagacatagatgacagggatagtgaggttagcaaagaagagaagtgtataaacgaatttgtctggaacaaaattaacaagagtattgacaaagttgttgacaatattacccttggggatttgctgagagaatatcaaaagttggaagacaattcttctgttatgtattatatttaacatccaaagggttcgaaacatttcttttataggtgttttgcaggctaaaacggtaaatagttttttaaaataataaacagccaattattggaataagcatttgtatatcttagagaacgtgtttgtatgctttttaattaatatttatatacaaaatccaagtaaacatataggaacaataatataacaacaaaatattcccagtagagaaagaacgggggtgcggattttgaatgtaatcatggccggaattgattataccctggcaccg
>NC_017304.1:127168
acagtttttgaagcagtggacgatgctctaaaatgcggagtaaacaagtttttgctttttgggttgccgtcagaaaaggatgagatcggaagccagagttttaacgaaaacggagtcatacaaaaagcagtccgggcaattaaggagcgctacagggatgaagtgcttgtcataaccgatgtctgcatgtgtgaatatacttcccacggacattgcggaatattgaaccatggatatgttgacaatgacaaaactctggagtatctcgccaaaattgccctgtcccatgcagcggccggggcggacatggtggcaccgtcggatatgatggacggcagggtggcggcaatccggcaagagttggacaaacacaactttatcaatacgcttatcatgtcatatgccgtaaaatattcgtcatctttttacggaccgttccgtgatgctgcaaagtccgccccgtcctttggggaccggaagtcataccaaatggactatca
>NC_017304.1:128140
acattgactatgtgggttcgtgggggccgatgattctgggccattcccacccgagagtgcttgaagcggtatcaaaaacaatggtggacggtttgagctttggcgccgcaacggaattggaagttcaaatggccgagcttattacagaacttgtaccctccgttgaaatggtcagaatggtaaacagcggtaccgaagcggtgatgagtgcaattcgtgttgcacggggttatacaaaaagggaaaaaattataaagtttgcaggctgctatcacggacatgcggacagcatgctggtcaaagtcggctcgggtgcgatgacaaacggaatccccaatagtgggggtgtaacggcaggtgccgcaaaggatacgctgatagcaaggtataatgatattgacagtgtgaagcttttgttcgaacagaacaagggcaatatagcggctgttatagttgagcctgtggcggccaatatgggagtcgttcctccgaaagacaat
>NC_017304.1:140376
tcttccgactccataagattttttaattgatcctttgtaaatactttatgtttttccaattcaatatgggaatagggggagaacaacacacctttttcaggatgtaccatttgggccaacttttccatatctttttccttgatagccttaatcgcttcctgagacttagcttcaacttcggcttttatctcacttgggctcttttggataatactgttgtttcttttaaagggttcactaaatgcaacatgtatatatgcatcctgtttttggccttcaataagaaactgtactttctcgataccgggaagctcagtcattgtattgactattgaaaataaagtcattgtttcacctgctgttccgccgggatggttgtcaacgaactctttggaaagattaagtgtgcaaatgccgttttcggtggatactgataaaagtctggtcccttttggtattgtggcaactaatccctcgtttttcggacccttttgcaattc
>NC_017304.1:142352
tataaaaatcttcatgttgtggcttgaaatataaaccaaccatccttgactgaaaattgaaatacaccgccgtacttttccacgatatgagccatgctttttgtgccaaagccatgtccctgctcttttgacaccgggagaccatgatgaaaaaccggctctttttgatagctgttgcgaatgtcaatgcacagcttgttgttcctggaaaacatgcgcagatgtataatgcgtttactgatgtcggttatttgctttgatgcatgtatggcattttccagggtgtttgacaagagggagcaaagctcggtgtcgctgaaagggtaagagtccggtagctttgcatctatggtcagcctgacttccgactgtttcgctttggcggcaaaagaggacaaaattaaatttacagtttcgttttcacaaaaacgtacaggagtaatggcgtccaagtcagactgcacggtctgcagatattctttgatatcttccatgtttcc
>NC_017304.1:147247
tatatgtgacttcaagagagcctcaaaaggcttattttaatagctattcacgttccactaaagaattcatggattcggaattagtaaataatgaatgcttgtctgagtacaatccaaccctagacaggatttatgctattcctattgatataatgccaatagactataaagttttaaatgttgataacggtaagtttgtgtcttcttatagttcaacatactatgacagttatcctttagcagaaaaatttaagatatctcctgacggcaaatacttgtttaatagttctggagttgtatttacatgcaatgagaatgtaaatgaagatatgaagtttgcttttactctggataaaaaatttacagatattgcatttaatatggaagaaaacaggttttatactgcagttggcggcaatcaaatttacgtttataattatgaagacttttcaggaattgatacgttgtcgtcaactggagagatattgaagctgttttat
>NC_017304.1:150277
ctttaatttattccgttttccgcccggagtttgtccgtcaattcttacagctctcatatattactctccattgtttccagtctttttaatatttcttcaacatcatcgtccaatacatcttcaggatgggaaacatcgtccggagcacagcatactttgcatttatcgttctgtaatctgttgccttttaattgtaatttccaaaattctcttaatttttctccgttccacatgtcgattaattcggagttgtttatattgcccagcactataggcttataaattgtgtcacaaggttccacatccccgttggggaaaattcccaacatataaaacggcagaggacacacatttcttttttcatgttttcttccgtatcggtcgtactctaccttcatatttttggttatttccacaccatcgtatgccggcagcattttttcgatatacattctgtctgagcaatcttcaaaaagccggtaaaacttttcttcttcgcc
>NC_017304.1:152383
tcataattcggcttaaattcggctttcattagtttccacaacctttcttaatattttgtcttccggaaagtaccttaaatagtgcttggcagagccctttgtttcggcaaacgaattgccttccaaacaattgacatcaccccaataagcactaacaaaccattcatatggattagttcctattgcagagtatatatcatgcagccttttattctggctcatcatatcagaataacaggcatttaatctgttgacagtttcgcgaatatggagctttttaatgacaaattcagaagcgttattgcccatgtggattctcttgtccgcattatcttttagccaccttaatgcagctccgtattcttcgatactgtttactattattcctgtttccatatgccttaccatgtatttttcggtacattgattcagaacaaccggaacaactcctgccgccatggcttcaagcaacgcattttcagcagttccgtagtgcattg
>NC_017304.1:155073
tttcttttttagactgcaattgtagccttctgaagctattcataacatctccgttccagatttgcaccagactttgttttaagcagtccccaacaactattggtttttctacggtacaacacggtatgcattttccgtcaggatatatctgcaaactataaaatggttgcgggcaaatattggtattgggtacttggttaccgttcatcgtaacataaaattcattttggttaaaagtgtctgtataatttattttgtcaacaaatggacataaatgttctattgcaatgatatcacatatgtcaccaaacatattgaaaaattcttcttgctgaccgtcatccaatatttcatcgataactttaatatataactttgtatttcctctattatcataaaagtattttatgttattataaaattcatcaaaatcaatatctataccggcttctcttttatactgttcttcattaatgccctgaagggaaatacgcaatact
>NC_017304.1:163084
tgattggaagaataaaaacattgtttttgccaccgtcggtgtataattagtcatcaattactaccgtaatagacaagatttattttttttgatgtatagacgaaggaataagcactcgttaagcaggaaaaaacatttatgttgcccttacaaatataatagttattgtagctattgcaattttgaatcaaaccattccttaaataatgtaggtttaacaactaattcatccgtacgcaacacagaacattcccgttcatccacaatgtcttcatttttattttgtaaatatagtactaatctgattgacaaatcgttgaaataatattcaaatttgttattgcctttattagcgccgttcattgaatccttaataacattaacgatatcttcttttgattttacagaatagtcctcaggatttccctgttctacatgtacatcgtataatttttgtgctatttcatcaattgtataataattaaatatatcaacttctt
>NC_017304.1:165271
attatactatatacgcccttcgaacataatctgtagctgtcccagtatcaaaccccagtttttgtaacgcatcgtccattttgaagtaatcttcactgtagctaaatatatgctctttaaaagtgactggtcgccaggaaatactgtccttgatttgtttatccttctataactgctattcaggctctcaatagtattggtcgtatacatgattttacgtagttcctccgaatacttaaaaaatggacaaataacatcccaattgctcttccagctcttcatagctgccgggtatttcttctcccatttctctgaaacctcaagcatctggtcgtaccctgccttctcattcggagccgtatatatccgtttcaagtccctggcaaattcctttcggtctttatctgacacatactttagcgtgtttcttatctggtgtactatacacctctgatattcagtattcggaaaagccgcattgattgcatcctttatccctg
>NC_017304.1:167041
gtccgcaattaaaatgtttactgtcaaatcttctattcttgtaatatgccaaatattccaggcaatagttacatcttcttttgtcggcattgtgacaaaagcttttttgtccaagccttcccaaagctcatcttccagtgttggtatattcctgcagtacacatcgtgtgaatgcaccatggaatgcagatcttgtattaactcaatcgtttcgttaaacttgtcttcatttagtattatattttttagttgtttttgttttggattccagtccctagctacactaaacatttaaaatcctacctttttaaaatatgtaattgcttataacaagacaatagatatattctacttgttattaatattttttaaaaaagctttatttgtttcattggtgaaagtacttggtgtccaataagttttatcctccggtaattcaaggctgtcagcgctatatatacctacaatgtagcaggaatcatctacataaattaatatgt
>NC_017304.1:170990
aatcctttaccattcccttttcttttaaactttcaaatgattcgtccattatttcgacatcatattttttgaaatattctaatacagtttttttatctgcattagtagcattttctaacgtatgcgtatctatagctatatatttcatatcatcattaaggccttcatcaattggcatgagtgaatccaatgccaatatgtaaacatctgctattattactgctgctgttattaacagagttattgtctattgttttcgaacaagctgtgattgcaaataatgacagtatcgttattaaaatctatacttttctcatcctgcacgcccctgttattttatgattaattctattcactgcttttttcttttgactccatcagaagttgtccgcccaccggcttattttcaaactccctttttctcgattcagaactctgtgaagaaaattttgacgaaaagtaagttgaaatgcgactgtgataatctcgggtattttccc
>NC_017304.1:172141
aaactactcaaaaaaatatatatggaaaaatatgaaatagaagaggacggcgattttaaaataccggctgatttgaaatataaatttatatgtgagcatataataggaaagaatctggattatgacaaccttacctgtgcagatattgataactttgttgaaggtattgaaccaataaaaattcctggggttttatatccgttaatgtggatgacccacgtaaaaaacgaaaaagtatttttacatatctatacaaagcatgttttacctgcctttattaaattgagtgaatccggcgacgtaaataaatatgatgccttaagctttgttatgtgcggttatatagaagagctgattatttatacggaaaatttcggacaggtatttataacatcaattccggggaacaccacgtggaatgaggtgattgtggaatttcaaaagaccggggaatttgaatgtatccggaaggcaaatgaaaagctgaaaaaagcggatgg
>NC_017304.1:184711
taaatgatatgcatgaagcaaaagaagaaatccgcaaaatcggtgtggatgcgtcagccataacatggctttcacccaaagcattgtccattgcaataaagcttgagaatgtaagctcttatgaggcaaacatactcaagcaggaaatgctggccaagggcggagatgccgccgtaaacagaggtgtggcaaatttcagcacggaaagctccgatgttctcctgatgggcacatacagccagtttaacaaacttgtgtacaagcttcgcatgcacggcggaagtttcaaggaaattaccgatgaaattcaaaggcttctggaaggtttggagaagggaaagccggagtattttgagtgcggcaagtatagactgcccataggagaaaaaacttatgtgatgggaatactcaatgttacaccggattctttctccgacggtggaaaatatcttgatattgacagtgcggtaaaaagagccagggaaatggtggatgaaggc
>NC_017304.1:191485
ggctatgctgaatgtgtcattgtacttccaatttacaaatgaccatccgattatagacacaaacaagggtaccagacttacaaaagaatataataatatttttggaaatttatattttcctcttgcaagaataaacatgaaaaatacggtatacaacaacggcagtacaaagtaaataggccttgttagcgcggcaaaacatgaaataattataatacccaccatttttggcaaaattctactttggttgttatcaatgttggcaaacaagacaaaacttaagagtatgaaaaaagccgccgtagtttcgcttaatatggccatttcataaaacaagaacgggataaacagcgaataaaggcatgaagcgaccaaggataatactgtattgtttgtaaatttatatacagttgtggctataagatatgaaataaagactcccattatcatctgaacaagaactacaactttcagatttagtccggataacaatataataa
>NC_017304.1:195077
gacagtacaatggcaaaggcaggaagaatcctgggtataattggtttggttttgtgggttctgggtattatattaagggtgattcttcgttgatttgattttttatattttgcattttaaagaaaaacggggtaacatgaaaaatggctgtatgctccaatacatataaagattcaaaaaaatattcttataataacaggaatgatttgatactaatcttattcctgttttttgttattgcttgctcttttattttgaatatcagggataattatacttatattaaattaccgggcctcgattttaatattccaagcacgtgcctttttaaaaacattacaggaaaaaactgccccagctgcggcatgacaaggagttttgtttccataagccattttgattttacaggtgccatgcgttataacatggcgggtatctttgcatatacatggtgcgttctggaaataatatacaggattctgcgggtgctatcaaagaac
>NC_017304.1:202342
cttaaggtaatgactgtttttggcaccaggcctgaagccataaaaatggcgcctttggttaccgaactgaaaaagtgcggacaaattgagaccattgtttgtgttacggcgcagcacaggcaaatgcttgatcaggtactggaaatatttaatataaatgcggattatgatttggatataatgaaagacaaacaaacattaatagatataaccacacgggctttggaacgtttaagtgtcatacttgacaaaacaaagcccgatattgtgttggtgcacggggataccaccaccacttttgtgggaagtctggccgcgttttataaaaaaatcagcgtgggacatgtggaggcagggcttcgcacctatgacaaatactttccctaccccgaggaaataaacaggcgtcttaccggcgtaatagccgaccttcattttgcgccgaccaggaccaacagggataatcttgtgcgggaaggcgtggatgaaagcaaaatata
>NC_017304.1:210897
ggaaggtgaatatatatggagggtgcaaggctttttgacattaaaactttcaaacaaataacggaacacagtatatatatggacggtacaattaaagataagataaaaaataatttggaatcacttcttaacgtacggattatagaaacagactttgactccggggaaaatgaaaaagtggatgttatcgccttaggcagtgataacaatcctttgattgtgttgtttaagacagcacaaaacgaaagtgtggcggcaagagccgtgttttatcttgactggcttgtaaacaacaaaaatttgtttaacaagctcgtccaaaaaactttcccaggtatgaatgttgacggcatagactggcaaaaggcaggtgtctgctgtgtgggaagtgacttttccaagtatgaccgctacatgctgtcgcatgtcgggcgcaatattgaattgattcgatgtaagaaatatgacagggatcttatggttattgaaacagtttacaa
>NC_017304.1:212557
aaataacggatattcctgttatctattcagaatttgacggagcaaacagaatattggagaaggtgattgcagcggagaacaactggaaagaagtgcgtacggcaaggtaaaagcgcgcttgcaatcaatgttaaaggtatacttcgatattaaaggtatgctgtaattagccgataaataatatgacataaacctgttacgggtctaatttggcaggaaataacagtgaattcgtacttgcaatggaagttgtttgttattacaggctgtagagcggggggttcatatgaaacaatttacaagagttcttgccgtggcggttacggtatgcctgcttaatgttattttgccattttcgcagcttaatgtttttgctgcttcgattccgataaatgtctacgttgatgatttttcggacggagatttgaaaatacgctgggacagtgtcatgggggcaaagtcgtttcgtataagctatcatacgcctgaaggactatctc
>NC_017304.1:221245
ggtaaagtttatgtttgatgtgctggactatgagtatggaagtgattttatgaacaaggctttgaaagccggatttatcacttccgctgatattaaggcttcaaacagaaactgcaccgcggaagatgcttacaagatgataatcaggctgtttgagctaaaaaccggaaaacttttggatgcgaaaaccaagtcgaagtttattgaagaaaatggatttaaattggtaagagatgccggtaaaacagttatggcaaatgagccgataaaaagacatgaggttcttgtgctcattgaaaaattgttggtatatatcggagaactggaataaataacaaggctgatttctactcaaaaaaagaggatttgaggtaagaaataatgaatataaaaaaggcatgtgtgagcataatatttatactgcttggtttctttttgagtttgcaaaatgtcaatgctcacggagttgtgtatgagacgcggcaaatagatcaaaacaa
>NC_017304.1:226318
tctgctccatgtatattgctgccatatacggtaacaataatatatggaggtggaaaaagtggattttaaaaaattgtttcctgacaagaaaatttcacaaaagaaagtgttggattttctcgataaaaaaggattctatattgttttggctttgtgtataactgcaattgcagctacagccgcagtaattacggctcataacatacgctcatcgagaagtattggtgaggaagatataatctcgcctgatatggcaagcagtataatggatgaaaacggaaatagcagtagttacttgttaccgcaggacggttttgaaaatgaagatgcggcagaaacactcggaaaggcatccgaagcagtaaagccgaccgaacctgctgcaagtccgaaagtccaggaaagtccaaaaccttcggacaagcctcagaaaacagaaacatcaacaaaaacggaaaacaaggacgagaaaactcaaaacacaaaatcatcgggaaaaa
>NC_017304.1:234894
aggcctttctttatgttttcgatactgcaccccagggcgtaacatgcggcgattgaagcaagggcgttgcttatattgtggatgcccgggaccttgagctggatgtttgtaattctttcattgtctttaagtacggtaaacgctgcaaagccgttttcattgaaagaaatatcctcggccgtccacattgcgttttttgaattgaggccgaaggtaattatattacaatgcacatctttgaggattgacaaaacgttttggtcgtcagcacatgcaaccacatagccgttttcgggaacaagacgaataaacttcaagaatgcgtttttaatatgctctatatccttaaaatagtcaaggtgatccgcctcaatatttaatacgacagcgagataaggatgaaatttcaaaaagctctccacatattcacatgcctcggcgacaaaatatttatttgagcctatccgtgtgttcccaccgatggcatcaagctctcctcc
>NC_017304.1:236271
aagaccctgtgtgattcaccgggagagacctttacccttggaagttttgcggaaatgtttggttctgcaaagtccacaataagtgaagacatggatattgtgcagaatttgcttcaaaagtttgacctggggtctgtcgaaagcatagccggttcaacggggggtataagatttgttcccgggtgcaaaaaagaaaaagtgaaatccgttctgaactccctgtgccaagacttgtcaaacagtcagagaattcttccgggcggatatttgtatatgctggatattatttatgaccctaaaaggatattcgagataggatctatttttgcgggttatttttttaaaagggaaatagattgtgtcattacggtggagacaaaaggaatcccccttgcctttgccactgcaaaacagctgggggtgcctttgatgatagcaaggcacaacagtgaagccacggacggaccttcggtaaacataaactatgtatccggctcatc
>NC_017304.1:240998
ccaagggcagtgccggaactcataacggaatgagatccgtaatataccagctgcaatctgaagaatttccgaggataagaatcggcattgacaagcctccggagggatgggatctgataagttatgttcttagcaggttttctgctgatgaaagaaagaagattgatgaagccgtcgagaaggcggcggatgctgttgagaccatattgaaatccggtattgacagcgcaatgaacaagtacaacaaataacaactaatgccaagaggtttattcaatatgagtatattattaaaggataaacagtatcttatagagcctctttttgagataaaagagtataccaatgtgcttgagaatataaaaaggggaatacctacaactgttacgggcccttcggaatcccagaaagttcatatagcctgtgctctgtgcggccatttgggcttgaaaggcatatacatagcttataatgagatgcaggcaagaaaaatgttcgag
>NC_017304.1:248499
gataattgattccgacaatacttttttaagttctttcatattattttcagctgccagtttggatattgcgggatacattaccgcaatcactgaaaccacaaagactccctggacaaaattgttcagtcttgacgcgtaatttaatgcagaaattcctcccacggaaatctgggaggccaaagttctgtcaacaagtttgttgatttggtttacagatgttcccagtataaccggtattgacagaaaaaacatcttttttatgtggttgtcaattttaaagtcgagcaggtatttgtatcccgactttattatgcctggaaacaaaacaatggtttccagagatgtggcaataaaagtgcccagaggcaaaatcataatattccactttgtacttgcaatgatggatattatgactatgaaattatatgggaatcccactattgccgggacgataaaattatcttttatttgaagcagacttttaaaaacatagccaagcc
>NC_017304.1:254627
tttttttgcaagctttagctctccattgtgatttatgcctgcttcggctatgacaaacactttcaaaggttcttcacctctctgcacggattcccataggctattacattgtcccttatgttttttgttacaacgcttcccattccgattaaacaatttgagccaatatgaatcccctgtttgacagtactgtttgtaccaatatgggaatgccggccgatttttactcctccgcataaaaccgttcccggagctatatgcacaaattcaccgatttcgcagtcatgttcaacaatggcaccggaattgataattgctccctgaccgattacagctccggcatttactacgacatgtttgccgataaaaactcctttgtcaatttgagaatgtttactgactttagctgaagcatcaactatattgggaattataaatcccatctcacacagggtattaaaaagccttatgcgtacggagggattgcctatgcttcccac
>NC_017304.1:255640
ttatcagattgttcatttttttatggtagctgtatattttctcataatcctcttctatcaaaatatcgcaatttgaaaggacaaaggtggaagtaattttcccttttaaaaggctaagtccgccgcctgttcccaaaggtttttcttcttccacatagtttacggaatagtttttttcaatatcgttaaagtatgcttttacggtatttttcttgtggtttaaaatgagataaaactgcctgcatccaaatttgttaaacctgttcattatatgttccgcgataggtatttcacctattggtattaacggttttggaagtattttggtatatggataaagccgggtgccaagtcctccggccatgattaccaccggaatatccagatttttctttggccctatttgttcatcgttccagagtacaacggaaacaatattgcactctttgtcgagtattggtaaggcctcaacagaatactttttcatatattctttagcc
>NC_017304.1:256080
cactctttgtcgagtattggtaaggcctcaacagaatactttttcatatattctttagccctgtttttttcttcttcatacagaaattttggactgtagttggcaatttccctgacttttgcatcaagatttcccttctttaaaatccagcgccttatatctccgtcggtgacagttgcgacaaaacggcctccttttatgacaaagagcactttttttgcgaccttatcaagttgttccatcgcgtttaacattgttgcctcttcatctattaaaaaatctgcaacgtccatctctctatacccctgcttgttttaaacattcaaccacatattctgcatcttctttttgaagatttgagctgcaaggaatgttaaccacatgctccaaatatttatatgctttttcaatcctgtatgtctggtgtgttttatagggcttctgctcgctgataaggccccatatcggtcttgtttgtattttcttcgatgccaggtatc
>NC_017304.1:258989
cataagcttaataaattcgaccaggatatcctctctgtaagctatattgggctgggagaaaaaagaaataaccttgtcgaatttatcaagattgtacctctttataaaatcctcaaaatgcttttcggtgtaagtcggttcaatatttggctgccctgtgacgactacgtcccgttcattcaggttttcattgcaggaaagtatgtttgctttggcataatcgtttaacacacaaaccgttgctttgtatggaattttcaaattttctcccagaaggtcaactatacgtaccacttttacatccattttattggcgctgaaggctgcagctttttcagctcttttcccgctggtaaccacaattacgtccggtttttcaaagcttaatatcctttccattaaatttatggggaaaaaacagcttctgccgcgctctctgaaaagttttaatgcttcttcaaaacttttaagctgaagggacaaatcccatagattcattc
>NC_017304.1:261193
gaatgccaataatgatgaataaaggcattaagatcagtaaaactgttgctgaaacaaaaatatctatggctcttttgacaaaaagcctgtaaaaggtttttgaaaagggttcgctttgttttacctcacttcccatatataaacccctcaatctgtcacacaggaattttttattttatcaacgagcatttttaaattcatcttgttttgcaggaaaaactcctcactttttaaggaaagctcagcttcatattttcttatatctgcgatgccgtctttgaacgtttgatttatactgtcaagattggcaaactcttttacattgcaaaagcttcttgaaaggatgaccatggaagagcccaatctgtaatgttcggcaagtatgttttccgccggcagaagacctgttccaagccgggcaatgcctccaaatccgtagggaatggatttttgttttatttttttgcaaagcatttcgactgtgccgtcaaccaaaggtt
>NC_017304.1:264181
catattctgttgttcaaattcttcatatctaaacctcctcagttacagaagctacataaaaaaacggctaatatatccggcttgtatttctgcggtgttttttacaattggtatgcttcatattatgttagatagacagtagatgttaattaaaaactccaactttgtatcaggccgttttcagaaaccctgactgctgtcatttcagaaaattggtttacattttacccctggagataataaactattttttgttaatgcaaggaaccatgagtctacattttgagtattataaaaataggttgattgaattacatgaaaggagaataagacatggtggtgttgaacgctattatttactttttgatgattttggttccgggattgatttccgagtggttctacaactggctgtctcgagtaagacaaagaacaattgtggctactgctttaatatttgacttaattatttttataatcaaccttatcggtttgcgcat
>NC_017304.1:265325
tatcaccgtggactcaaaaaatgacaccaggatattggaagtaaaggtaagagacacttcccccgaaagaagcatgcaactttcaaacaagatttgcgaagtgtttgtaagagagtccgtaaacatcacaaaaacagccaacgtaagcattgttgacgccgctgaagtcccaaaaggtccggtggagcccaaacccatgttttatgcgttagtagcgtttttagtaagcctttgtgcaaccataggtgcgttttacctgtttgaattattgaacgagaccatcaaaaattctgaggacgtggcaacatatctggaactgaacgtgcttgggaccatacctttgtttaacatcaagtaggggggatggcagttgtcggaaatcagctatgtaattaaatatgatttaaaccaaacggttgaggaagcatataatgttttaagagcaaatattcaattttgtgaatctgacaaaaaaattaaaaccatagccgtgacaagct
>NC_017304.1:272652
ttacattcagaagaattgtcaacagaatcaatacggatatggagaaaataaaccagggagatctgtcccacctgattgaaactaaagacaccggcgaagtgaaaaaaatatctgtggctgtcaattccatgttgcaggatatttgtacattgattgaaagcttcctctctctttcgtcccttattatggaatccacggaaaaagtgagtgctgctgccgagtcggcatcgcaggccatggaggaaatatcgagaactgtggagcaaatagcaacaggagcgtcatcccaggcaaatgaggcacaacaaggtgtacaggttatggataagctgtcagagcagatcacactggtatatcaaaattataacagcatcatagatgatacaaggaaaatcagtgaattgaacaacattggactgcagtcggtcaaagtgttgagggacaagtccaaagagaactatgaaacgacggaaaaaatattttcggttgtggaaaagctt
>NC_017304.1:289912
gaatttttacaagaatgggcgtatccggatgctttactgatttccatatgttggcggcatcccccacgctggggaaagaatgcattgctatggatattcccagccagattaatattatgtcaaaaaaatcaggactgttaaatttgaaaacaggtatggaagcggctgaaccgataagggcaccgacaacggtgttcagaataaacggtcctatgcctataaggatgttttgccagggcttttttggtatctcatgtataacatatccgctggggtttttaaattgaaaataacgcacatcaaaaactggaactttcaaaagacggcagaacaactgatgtgccatttcatgcattattacccccggaaaagtgaaaactgatataacaatacctggtattatcagcataagatcaattctcctttgaaacctgttttctccattccaattcaccgttgaatatggaagtgagcaagttaatcgtgtaattatctttata
>NC_017304.1:290377
gaagtgagcaagttaatcgtgtaattatctttatatgcaccgttttttaaagcttcaaacatctcatccctttctttgggcatgttgttgtagtggtatgccagagccatgttggctatcgaaaggggattcgttttgtcaagattgtatgtttggattgcaagttccaaccctttcttgacatctccaagtttgagttcggctcttacaagatttcccaaagcggcagtgttttgccggttgtcagccaaaactctgttgcagtgttccacagatttgttatagtctcccttttcacagtatatttcagcaagaagaaggtgagcgaaatagaaatcttcatattttgcaagaatgtcatttgcaagcttttcagcttcatcatactctttaagttcaacttttttgtctgcaaggtaataggttgcgcaaacatcatcgggataaatgcttaaatattcggaaactgcctctaccagtgttttggtgtcgtcgtaata
>NC_017304.1:293855
caaatagccggtgtttaagatacagcccgtgcttaaagtgcaaaccgctcaagccaaaccttcgaaactttcaaatttgatgttccaaaggcaaataaaaacatattttgtggacataacattccttattactacattataccatagtatacatttaaactctatactgtttaaagtttatattgtatactatcgtaaagtatgccgggcagaatcttttccacaaaaaaccataaacttttattaaaattatacttgacattttatcagtctattgctacaatagtaaagcgtgctggacttgttgcggtttgcgtcagcacgccggtaaatgttatatatggcggcgtagctcagttggcaagagcatacggttcatacccgtagtgtcgttggttcgaatccgaccgccgctaccataatgtggcccattggtcaagcggttaagacaccgccctttcacggcggtaacaggggttcgagtcccctatgggtcacca
>NC_017304.1:300742
taaaatggtaacaattcctttcttgaaaaccaaccttctgagtattgacatcggttttaggaacataaaaattgttgaagtggagctaggcaggaataatgagatttttattaaaaatttcggtatagcttctactccaaaagggtctatcaaaaacggggctattaaagatgtcaagagtgttaccaacgagataaggaaggtaatggagaacataaacacaaaggcaaagaatgcaaagattgttatgtcaggtacgaatattatttcccgtgtttttgttgttgaaaagatccccggggaagatatgaatcatcttgtcagaacgactatttcccaaagtatgccgatagaccttgatgcccatcagatagattacaaggtgttgcaggaattcagagaggatggaattgataaaataaaggtatttgttaccgctgttttaaaaagtattatacaaagttatattgacattttgatagaattgggactcaaaccca
>NC_017304.1:320596
gaccgcccttctttctgtgttaatagacgcaatgcagccgtttacggattactttgtggaaaactatcttgcaagcaccgagagtcaccggtatacaccggatattttgctgtattcgatattcggcggtttgcttatgggaatgggattgggcctggtgttcagatccggggcgacaaccggcggaacggatcttgcggcgagaatagtaaatcacgttgtaccggcatttacaataggtcagacattattgtttatagataccagcataatagtatttgcagctttcgtatttaaaagtgttcagcttgcactttacgccatggttacgttgtacatcagctcaaaagtgattgatgcgattttggagggagtaaattttgccaaagcccttttaatcatatcggactatccggaggaaatagcctcaaccattttaagagatttggacaggggggtgacagcacttaaaggaaagggtatgtttacaggaagcgaca
>NC_017304.1:322368
catgatggcagccgcggcaggaattgcctcctgcggtaaagtagtgtttgcaagcactttcgcgatgtttgcttcgggaagggcttttgaacaaattagaaattccatatgctattccaatctcgatgtaaaaatcggtgcatcccactccggacttaccgtgggtgaagacggagcttcccaccagaccattgaggatatagcgattatgagggttatacccaacatgactgttgtctgtcctgccgatgccgttgaggcaagacatgccacaatagcggcttataagacgccgggaccgttctatttaaggcttacaaggcttgcggtaccggttatattcgacgaaaattacaagtttgagcttggcaagggagttacgataagagacggcaacgatgttgcaataattgccacgggccttatggtgtcaaaagccattgaagcggcggatattttaaagcgtgagggaattaatgccagacttatcaacattcata
>NC_017304.1:324576
acagtgctcagaccgaggaaaaggaggttgaggaataatgtgggctgtttataaaaaagaacttaaaacatatttctattctccgttggcatatgttttgtccggaatatttgtattggttttcggaatatactttttaactcagacaatgtccaaagtgggacagggtattgcccagtttgtgtttggtggacagctttattttgcaagtttttggcttgtcatgttgattcccatattgacaatgagagtgtttgctgaagagagaagaaacggaacggaagttttgttgatgacttcaccggtgagtgttcctcaaatagtaataggaaaatttcttgcagcatttaccgtatttttaaccatgacggcgctgacggcaattttccctattataatatccataaaaggtgagctggttctttcagccgcattatccagttatctcggctttatattgttgggagcttcgtttgtggcttttggactttttacttctt
>NC_017304.1:328394
ggacaggaaattatgcagtttttttcgtcgtattacgaggggggattttacggcattgttctggcaggagttttgtttgcgttgataggatatattgtgttagtaaaagtctacagcgaaagaataagaaactacgaggaattcctttttcccagcgtcggatgggtaattggctggattatggagattatggtaacgttgtttatgggttctgtattgtgcataatggttgccggagcaggaagcataatatccggtgcgttaaacataccttatcactatggcacgctgatagctgcaattttatgcatgattgtctttcttactgacatcaaagggattgtggcattaagttcttttgtgactcccattttggtgctgggtattcttggagcaggattctatgttatagtcaatatggatgcatgggtattcagccctgtaccgggatttgatgcgataaccgacaactggctcgtctcttctcttctctatgtaag
>NC_017304.1:333554
aatccggcatatactgacttcccacgaacagggagctgctcatgccgcagacggctatgcaagggcaacgggaaaggttggggtgtgtcttgccacatccggccccggggccacaaatctggttacaggaatagcaaccgcttacatggattcggttccgatggttgcaattacaggacaggtggcgacgccgctcttgggcaaggattccttccaggaagttgacataaccggaataacaatgcccataacaaaacacaattttatagtaaaggatgttaacaagctggctgacatagtgcgaagagccttttacatagcaaaagaaggaagaccaggcccggttctgattgatatatgcaaagatgtaacggcggcatatgctgaatatgaaccaaagtcccctcaggaattgcccgaggtacctgtaagagtggatgaaaagtgtattgatgaagcggcggaggcaattaacaaagcggaaagaccggttattctcg
>NC_017304.1:337426
aactggtttgagtttgacgttgtagttgcaacaccggatatgatgggtgttgtaggtagactcggtaaagtgcttggtccgaaaggattaatgccaaacccaaaagccggtaccgtaacaatggatgtggccaaggcaattgccgacatcaaagccggtaaaattgagtacaggctggataagaccaacattatacactgccctataggaaaagtgtcctttggtaccgaaaagcttgttgacaatttccgcacattgatgtcagcaataatcaaggctaaacctgcagcagcaaaaggccagtatcttaagagtgtggttgttacttccacaatgggacctggcataaaagtaaatcctttaagagtaagtgaataaaaaatgtctttacaaatttagaataatgttataatatatccattgacaaatgttaatagaggaaatgccatagacagcaggttgctttcccacaaaagcggaaagtgtaaaagtgtttgcaa
>NC_017304.1:345432
ttataaacaatctcgacaggttcaatccggtgtatatgatgtcccagtccggagcgagaggtaacatcaatcagataaaacagctggccggtatgaggggtcttatggctgacacatccggtaagaccatagagttcccgattaaggctaatttccgtgaaggccttaccgttatggagttctttatatccactcacggtgcaagaaagggtcttgcagacacggcactaagaactgccgactcgggttatttgacaagacgtcttgttgacgtaagtcaggatgttattgtaagagaaactgactgcggaacaagaaaaggaatagaagtaacggatataaaagacggaaatgaagtaattgaagaactgtcagaaagaattatcggaagatatcctgtcggaaacatagtgcatcctgaaacaggagaaataattgttgaagcaggaagaatgataactgaccaggatgcggaaaaaattgtgaaggccggaattaaa
>NC_017304.1:347555
gcctacatccccggtatcgggcacaaccttcaggaacacagtgttgtgttgataaggggcggaagggttaaggacctccctggagttagatatcatattattcgtggaactcttgatgctgccggtgttgcaaaaagaatgcaaggacgttcgaaatatggtgccaaaaggccgaagtccagtgcggcagctaagtaaattcgtgcaacgtgcatgtacgatgtatgaaaaaattgtaatgtaacaaaataataagtgccaggtacgttgtttatatataaatttaatatatcagcaactacgggcactgacgacgactgaaagcagtcggcgagtaccgatgatattgtctatatcatgaaaaggagggaagaaaagtgccaagaaaaggaaatgtgccaaagagagacgtattaccggatccaatatataatgacaaagtagttgcaaagcttatcaacaatattatgattgacggtaaaaagagtatagctcagaaa
>NC_017304.1:347810
gtgccaggtacgttgtttatatataaatttaatatatcagcaactacgggcactgacgacgactgaaagcagtcggcgagtaccgatgatattgtctatatcatgaaaaggagggaagaaaagtgccaagaaaaggaaatgtgccaaagagagacgtattaccggatccaatatataatgacaaagtagttgcaaagcttatcaacaatattatgattgacggtaaaaagagtatagctcagaaaatctgttatggtgcatttgacatcatcagggaaaaaacgggaaaagacccgttggaagtgtttgaacaggctttaaacaatgttatgcctgtactggaagtaaaaccgagaagagttggtggagcaacatatcaggttccggttgaagtaagacctgaaagaagacaggctctggctctcagatggctggtggtttatgcaagagagagaagcgaaaggacaatgaaagagagacttgcggcagaaataattgat
>NC_017304.1:349890
aaatgtcggtaatccgcaggttgcttacaaggaaacaatcagaaagtctgtcaaatcagaaggtaaatatatcagacagtccggtggtaaaggtcagtacggtcactgctggatagaaatcgagcctaaggaacgtggaacaggatatgaatttgtcaacaaaatcgtcggaggtgttattccgaaagaatatatcccggcggttgacgcaggtatccaaagtgccatgaacaacggtgttctggcgggatatccggttgttgatgttaaagtaaccttgtacgacggttcataccatgaggttgactcttcggaaatggcgtttaaagttgccgcttccatggctttcaaagaaggtatgaaaaaagccgatcctgtgattctcgagcccataatgaaagtagttgtcacagttcctgaagactacatgggcgacgttataggcgaccttaactcgagaagaggaagaattgaaggaatggaagcaagagcgggagcac
>NC_017304.1:352539
aaaaagagaaagaataaactatgaattgtcaaaactcccggacaaataccgcataccgctgatactgtttcataaaaatggtttttcgtatgaggaaatttcacaggttttaaatgaaccaatgtcgattatcaaaaacaggctttaccgtgcaagattgatgttgagaaaagcattatcttccgaaagaaaggaaggaattttatgaattgtgaaaaatataaagactatattatgaagcatatggacaaaactataacagagatggagcagattgagctggatgaacacttaaaacggtgcagtgaatgcagattggagtatgacgaattaaaaaacattgtatcggttcttgaggaaagaagctgtgttgaaccacctgctgattttgaaaacatggttatgaaaaaaataaatgttcttgacatttatcataaaaaacagcgtaaaaagagaattttaatatacggctttgcgtttattttcgcatttatgaccgt
>NC_017304.1:361059
aattgacagggaggcgttattatgagtttggtaccgatagtagtagaacagacaaaccgtggtgaacgctcatacgatatttattcaaggcttttaaaagacagaataatagttttaagcgatgaaataaacgatgtaacagcaagccttgttgttgcccagatgttgtttttggaagcggaagatccagacaaggatatacagttgtatataaatagtcctggtggttctgtaaccgcaggatttgccatatatgataccatgcagtatgttaaaccggatgtctctaccatctgtataggcatggctgccagtatgggagcatttcttcttgcagccggagcaaaaggaaaaagatttgcactgccgaacagtgaaataatgatacatcagcctttaggcggtgcaagaggtcaggcaaccgatataaagattcacgcggaacaaataatcaagataaaaaacaaattgaacagaattttgagtgaaagaacaggaca
>NC_017304.1:363996
caggccgctgactccttcagagatagcggagattgccaaaaacgccgcgcaaaagggcggatttgccatggaggaaggatgtgccgaactggtggcaaagtacgcccagaatggaagagaagccgtacatatagtccagattgcaggcggagtggcaattgtagagggcaggaggctcatagaaaggaaagatattgaatgggttatagaatttggccattacagtccgcgtattgacaaaaaagtgacaaaaggcgagcaggttggatgtataaacgggcttgcggtgtttggcaactcaaccggtacggtaattgagatagaagcctgtgccacaagaactgtcagcggagagggtaccatcaaaatatccggaatagtcgaagaagaggaaatggacggcagagggcacagactcagaagaacaagttcggcaagggcttcggttgataatgtcctcacggttttgaagaggtttttgggtgttaattatgaggatt
>NC_017304.1:375387
tatttatgttgggcgcaattgcaggagatattatcggttcaagatttgagtggaataatgtgaagacggttgattttgaattgttcagcagtcaatcaaaatttaccgatgatacggttatgacgatagcaatagctgatgccatactgaataaagaatatcataagaatgatgcaattgagtcaacgaaaatatatgcttgcaagctgaaagaatacggcaggaaatatcctgatgccgggtacggcagaatgtttaagcaatggctgtcaaacgatgaattagaaccgtacaacagctatggaaacggctcggcaatgagggtaagcccgatagggtttgcttttgatacattggaagatgtgctgaaagaagctgaggcaagtgcggctgcaacccataaccatcctgaaggaattaagggtgcccaggctgttgccactgcggttttcctggccaggaaagggaaagataagaaggaaataaaagaatttattgag
>NC_017304.1:389812
cgtttccggttctatgaattttcctgtcagtgcgaaaagcgatctgacttgtgctgaggttgccgtattgatgctgtcaattgcaaactatatatgtgaagaaagcattacaatgacttttgacgacaatctgtatgcatgtaatctgtcaacgcaaaacggtataattgccaatgccaacagtatcaaagtaaacggcggtggaacggatattactttgccgttgcgctatttgctggacaagaggatatttgttgaccgcattattctgttgtctgacaatgagataaacgcagtttatacctatgataccggtcgtgataaacccaaaacctgccaggctttggttgaaagatataagaagtggataaatcctaatgtctgggttcatgcgatagatatgcagggatatggtacacagcagtttaaaggccaaaatgtaaacattattgccggctggagtgagagagtatttgattttatatcttccgtcgaacaag
>NC_017304.1:398551
ctttcatgctagagagcatcaatatttcgaataataactttcttgtttccgaccatttcaataattccttcttcctgcagcatattcattttccggctgaccgtctcccgggcaactcctatgtaatttgcaattccctcacggcttaggggcagttcaacaatgattccgttttggctttctttaccgtatttccttgcgaattcgagaagaactgcactgactctttcctctgcattttttgttcccatattttctactgcgttttcgagccgttccaacctgttgcacagttcttcaatgatttttaaaccaatttcggggtactctcgaagcaggtttttaaagtcgttctttttaattgtgcaaacatgggtttcctccaatgcttcaacgttatattgggcagtttggtttattaaaaggttcttttctccgaaaaaatcgccttgggaaaagatatatagaatctgctcttttccttcaaatgtatttctaaa
>NC_017304.1:404776
tgaaaaatgctactccttaggctttggcggcggcgccggcgggggatttatgggagttccggaccgggttccgccgttcggtttatccggcattcaacgactcctccttcattttatattcgacattataaaatatatgacataagtatattcgtaaaataccggatatcctccgataattccggacttgttcatcctgtcttgtttaacacctcagacgtaatttcatcatattttaaatgagaaacattattgacataacgatacagcattggatatgggaggcggtgatgaaatggatttaaaagcctgggctcagcaaaacatacaatttgtaggaaactcatacaccaataaatcaagcagaaaccagcgaattcccgaaataatagtcaaccatatatcggaaggttccatgtccagcatgataagctggtttacatcaccaaacaacaaagtttccagtgcccatttcggggtgagcaaaacaggcaagatat
>NC_017304.1:409158
ggagagtatgccagaagtagtgttttacccgcaaaacaagtccattaatgtagaagaaggaaccaccattcttcaggcggcccgcagtgcaggagtgataatagagtccccgtgcaacggtacaggaacttgcggaaaatgcaaagtaagactggatgagaaatctttgccaaatgtcctggcaaaaagcaggcattacctttccaaagaggaagaggagcaagggtatgtactggcctgcgaaacgcaaataaccggggacatcaaggttgaacttggcgaaaacaagcaaaatggcactctcaaaatattaagcaggggtcacagttttgatatagatttgaagccttttataagaaaggaatacttcgtccacgaagacgttacaaaagtgtttgccggaaaagaacaattgggaattgaagcaggagatacaacaaaagaaaactatggagccgtcgttgacataggaactacaaccttggtggcctccattgtaa
>NC_017304.1:414095
ctaagcgtaaacgaagggtcaatgcttttccaggtgatattgccggcaaccctcccttccattataagcggcgccactgtcggacttgtaatgtcctttatccttctgactgccgctgaaatgattggggcgacttccggcctgggctggtatgtaaaatatttttccgattttgcggactacccaagagttattgcagggattattttcataggagttgttgtaacgggtgttacttttctgtttgacaaaatagaacgctatcttttgagatggagaaaatgatgtaaggggtgtaattttgtgagtatgagaagatattggaatgaagaaatagagaccatgtcaagaaaggacctggaggattatcagtttaggcttttatcggagcatcttgcgctggcatacgaaaaatctcaatattacagacagtcttttgacgaggcgggggtaaaaccgtcggattttaaaaagctttctgacattagcaaatttccttt
>NC_017304.1:419606
catagccaaagaagcggtggattgcggcctttggtatcttgctgagtatgagaataatgagtttactttaaataaaaaccctaaagaatttacgccggtggaggaatacctgaaaaaacagtcccggtttaaacatctcaaaaaagaggacatagaccggataattgaagccagggataaaaagtggaaactgatacgcagtagatggaactgctgatttgcgtgactatagaacagcatgtataaacattacagggaatatggacattatagggaacatggactttttttgaaaaaaggaggggttgctcatgacaaaaggcgctgaagaactgtttcgggaaatagagctaaaaaatattattctaagagaacagtgcaataattgccgcctaagcaggcatgagctggagaaaaccgaaagggagctggatgcccttctttacaaatactataaaatatacaaatgcaatctttgcaaagtttgtgaagaaaagtgt
>NC_017304.1:420463
aaagaccactgtgttcataaaggatatggacagctttgcaaaagtaaacgaagtatatgccaaatatttttccgagccttatcccgcaaggtcatgcgttgaagtgtcaaagcttccgaaaggagtattaatagaaattgaagcggttgcaataaaataataaaaaatataaagaaaggatgatgaaagttgggaatgtgtcaaactatagtataagtacaaaagtggtacatggttcaaagtgttatgacccgcataccggggcggtaagtttccccatatatcaaagtgctactttcagacatccggcgctctatcagacaacgggttatgattattcacgcttgcagaatccgacaagggaagaacttgaaaacaccattgcaaatatcgaaaacgggaagtttggatttgccttttccagcggcatggcggcagtatccaccatactgtctcttttttcacctaaagaccatatcattgtttccgatgacctttat
>NC_017304.1:422790
atggcttgactgcaacgggcttccggttccggcggaagagctgaagagcttttttgtcaacaaagcgggcgtgggattaaatgacggggtgaccttcggcaaagagggccttggttttcagagactcaatttcgcctgcccgagaacggttttactggaaggactttcaagaatcaaaaaagctgtagatgagctttccaattagaacagcacttgttttgatttttttaccataaatataacaaaacaaataggaataatgggaaatagttattgactattcgtgttgatatgttgtataattaaaacacgagtaaacatatagggatagtaagagatagaatgaggtgcggatatgaatttttataaagataaggaaataagataccaccacaggcattttcataacgaaggtgggcaccaccatcatcaggattcctttgatgattacaacaatgcggttaatgaatacaagaaaagctttccgtcaaaagcaaatg
>NC_017304.1:428440
ccacattatgggatctcccgcataagcgccgacaccgcctgaatggctgtctgatgataatattcccatttttttgccgtcaaaaggcactctgtttccggagaattctttcatcaaaacatatactttatccaactccgacaaccagttaagaataccttcccttgtcgcaaactgggtatcgtcagtttcaaagcaagcaataatatgctctgattcgtaaatataatcggaaggtacagcttctaccttgacattgtcaaaccacacagtacctttggtttcgcaattaagaaagcctaaacgcaagccaatgttcacactgccggaatccggagttttgaaaagcagttttactaattcccatgaagtatttgttccggttgctgtggctgttcgaatccatattgcatcttcaccttcattgttatagaggcaaatattggctccgtcacttttacccggagttacattttcgtacttcataagggcactaagtt
>NC_017304.1:430570
tgggagaatataaagaagatgggctttcttatattgaccggtgccttgagtggtgtaaaaaatacaatttggggcttgtgttggatatgcatcacgctcccgggtaccgctttcaagattttaagacaagcaccttgtttgaagatccgaaccagcaaaagagatttgttgacatatggagatttttagccaagcgttacataaatgaacgggaacatattgcctttgaactgttaaatgaagttgttgagcctgacagtacccgctggaacaagttgatgcttgagtgtgtaaaagcaatcagggaaattgattccaccaggtggctttacattgggggcaataactataacagtcctgatgagcttaaaaaccttgcagatattgatgatgattacatagtttacaatttccatttttacaatccttttttctttacgcatcagaaagcccactggtcggaaagtgccatggcgtacaacaggactgtaaaatatccg
>NC_017304.1:432157
ctatgaaggatacaaaaaagcattggaagatgcaggattaggttttgacaaaaatttggttcgtgaagggaacttccttgatgacagcggctataggcttgcacgtgagatattaaaagagaacgtgacggctattttctgtgccaatgatgtaatggcaattagtgcaattaaagccataaaagaaacgggtttgagtgtaccggatgatatatctgtaatagggtttgataatacagcaatcggaaattatatcatgcctgcattgacaactgtgaacgcgccgttggagcatattgcagaagcatgtattgagtcattgaaatacttttgcgagcacaaacattttaaacaaaaggaaatcagggttaaaaccgatttgataatccgggattcaaccaagagggctttggaattctgattgattgttttataatcatccaaagatgtactcggatacatataattggggtaataattacccctgaggtatttattat
>NC_017304.1:434967
catcttgaaaaaggcgcaaaatataaagcatcttttgacatgaaagctgaaaatccaaggcaggtaaaactgaaaataggcggagacggcgacaggggatggaaagattatgcggctattccaccgtttacggtctcaacagagatgaccaactatgagtttgagtttactatgaaagatgataccgatgttaaggcacggtttgagtttaatatgggtttggacgataatgatgtctggattgacaatgttaaactgattaaaacagaagatgcgccggttatagatccttccgaaatagcaagacctccgcttctttccggcaactatatatacaacggtacctttgaccaaggtccgaacagaatgggattctggaattttgttgtggatagcactgcaaaggctacatactatattggaagcgatgttaatgagcgcaggtttgaaacaagaatagaaaaaggcggaacatcgaggggagccataagattggttca
>NC_017304.1:437765
tcggcggcagttagaccgttaggtgaaatggaagaatttcgcaatatactgttaattttttcaaatccagtacttggggtgctgcttggtgccattgtgacaggtattatccaaagttcgtccgcttcggtgggaatccttcaggccttgtccgctacgggacaggtcacgatgggaacagctatacctataataatggggcagaatatcggtacttgtgttacagcgttaatttcatcggtgggaacaaataaaaatgcccgtcgtgcggcaatggttcacctttacttcaatcttatcggtacagtggtatttcttacgttgtttaccgtattagacagtttgtttaatttcgcttttcttgattggccgtcaaatcacttctttattgccgttgcccattcgttgttcaatattttgtgtacggctatgcttcttccctttagcggacttcttgaaaagctggcatacaagactataaaagaggacgataaaaagga
>NC_017304.1:444243
acacagttgcggtgcatattcggcgcataagggagaaaatagaaatcaatcccaaagaaccaaaatacttaaaggtggtgtggggcattggatacaaaatggaaaaatattaagtattcgaacattacaaaagtgattgtgatttttctggcatggctgagttttgtgtgtgcttctgaaagcgtttttttcgtggtgacaaacggaaacactgttgaatatgccagctattacgattatcctgaatttatatccggtttttatacttgtcttgagagcgttgcagattattatatttgggtaaaagatgttgacggcccggatgatattatggttttggaagacgaaagcattgccgacaagatgtttgcttattacaatgccaaaccgacaatttccgggttggtgaactttgcttattatattaagaataacactacaggtgaaacttttacaaatataaaatatgaggaaccggttgagttgttaaagaagcaacc
>NC_017304.1:463872
attataattttataaaatattcggggttaaatcaacctgaaatgtatatgcgtagggaaaaattaaggattgtgcgccatataagtgaagtttcagacatttgccacgaacatttctatatccttgactgagacaaagtaattttttggattttcagggtctatatataccggaagactggtaatacccttttcgtgtattataggttcgggatcaaaccagatattgtcgctggtaaaaaagtaaaacaatcctgtgtcgggatctttccacttgcaggtaataacatatgggtgcttactgtttactgtatagcttgtgttcaaagtgatttcactaatgtctgcgtatactgtccggccggtttccaacaaccgtttgcgaagtctgaatttcttaaactgtgatgcggtaaagctaattccaatgataaaaaataccaatccgattccaaccaaaaagagatcatcgaagacgaaacccatggttttaacgtgcct
>NC_017304.1:465510
cgcattatgactcgcataggcaaggctgtgttggatcagctcggagaagacggagattttgtaccttgtctccactcagtcggtgctccgctcaaagagggagaaaaggataaaggttggccatgcgcaccaatcgaaaagaaatacataagccacttcccggaagaaaggactatatggtcatatggttccggatacggtggaaatgcgcttttaggaaagaaatgctttgcacttcgtattgcatctgttatggcacgtgacgaaggttggcttgctgaacacatgcttatccttcgcataacagaccctgaaggaaacaagacatatgttacaggtgctttcccaagcgcatgcggaaagacgaacctggctatgcttattcctacaattcccggatggaaagttgaaacaatcggtgacgatattgcatggatgagatttggaaaagacggccgtttgtatgctatcaaccctgaagcaggattctttggtgttgc
>NC_017304.1:478129
tgtggtaaacagggtaagtatgaaaatgaaaagcgaaagaatcaatccgataattgacgcaatacgaaaagaattggaaaagaggtgaaatacatgataaaaattattgatttaagatgcggcaaagacagcgacatatttgaaaaccttgcatcaagaagtcagctggagtatagggatgttttggaccgggtggaggagatagtggcaaatgttcggcgaaacggagacaaagccgtgctggaatatacagccatgtttgacaaggttcagctcactttaggaaaattaagggttacggagaaagaaataaaagaggcgtacacaaaggttgaccccaaacttgttgaagtgataaaaaggtcaagggacaatatttggaattttcatgaaaagcagaaggagaaatcctggttttccaccgaaaaggaaggggtaattgtcggacagctttacagacctttggaggttgtcggcgtgtatgttcccggcgggacagc
>NC_017304.1:491786
agtaatgactttaccgacagcgaaatgaccagcaaatttttaaacaataccgacgcaagggacaaccttatcagggaaatacttgcttatgcggcactgtataatcttgacggcattaatattgattttgaaaacatgtatatttcggacagagatgtttttacacaattcgtaagagaaattgcccctttgctgagggaacagggacttgtggtatcggtggatgtcaacgatatacaatgttatgacaaaaaggcattgagcgaggctgttgattatataatgtatatgtcctacgaccagcactggagtacaagtcctgtggcaggctcagtggcacaggtgagctggcaggagaaaatagtaaaaagagtccttgaacaggaaggagtaccaagggaaaaactgcttttgggaattcctttttatacccggctgtggaaagagacggttgatgaatccggtaaaaagaagctgaccagcagcgctcttacaatgaa
>NC_017304.1:495266
tatgggcagtaaaattacggacaactacactattatatatggtgtttcggaaaatactttaaatgtggagtttgtttgtgacgatccttctataaaatgtatatttgacgaggagaaagacggtctggcaataagcataataactgcattgatggacaatgtggtattgtgtgacaaatcaaacaggataatatccatgtcaaaagtgcttgaggggaatagatagtcatgatggacgatgcagtaaacaataacaatgttgtaaatgacagcgatgagttgtttagagaatataaagagacaaaaagtgttgaggtaagaaacaaaattgtaagcaaatatctttatctttcggacatacttgccaaaaaatttttaaacagaggcattgattatgaagacatttatcaggtggcttccattgccttgattaaagcggtggagagatttgatcccgacaagggtgttaaatttataagttttgcaacacccactattat
>NC_017304.1:504211
tagcacttggaccgaagccgagaagctacaaatatgcagttcctaagaaacttagaagacttgcgttaaagtcggcattatcatcaaaggtcaatgaaaatgaattgcttgtacttgacagtttgaatttcgatgaaataaagacaaagcaaatggcaaatgttttgaaaaatctgaaggttaatgatactactgctgtattggttttggctgacaagaacagaaatgtggaattgtcggcgagaaacattccggggttgaagactttgtttgttaatacaatgaatgtgtatgacataataagacatgacaagtttataatcaccaaggatgccgtagcaaaggttgaggaggtgtacgcataatgagacctgctgaggatataattaaaaggccgtatattactgaaaagagcaatgccgagattgcaaacggcaagtacacctttattgtggacgcaaaggctacaaaaactgaaataagacaagcagttgaaaagc
>NC_017304.1:510735
gcaagagagaacctgaggtttacaaaggcaaaggaattaagtatgaggatgaagtaatcagacgcaaagaaggtaaagcaggcggcaaaggtaagaaataggagggagtgaaatagatgataaaaaaacctacttcgaatgttgccagattaagaaagcataaaagggttagaaaaaaggtttttggcacgccggaacgcccacgtttgaatgtatacaggagcttgacaaacatttatgctcaggtaattgatgatacggttggtagaactcttgtttctgcttcgtcgcttgaaaaggaaataaaaagcaagttgggctattgcggaaacaaacaagctgccagggaagtaggcaagctggttgcacagagggcattggccaacggtataaaacgtgttgtttttgacagaggcggatatatatatcacggtcgagtaaaagaacttgcagaaggtgcaagagaagcaggacttgagttttaataaaaggagggagaa
>NC_017304.1:511595
tataaaagatatcagaacaaaatctttgggttcaaacaacccgataaacatggttcatgcaactatagaagggctctctcgactgaagactgcagaagaagtggcaaagcttcgcaataagaccgtggaagaaatattaggttaggagggaactctggtggcaaagctgaaaataactttggtcaggagtatcagcaaattaaatgagtcacagacagcaacagtcagagctttaggactcagaaaaaggggttcctgtgtagaacagcaggatactcctcagataagaggtatgattaagaaagttgaacatgttttatcagtagaagagatataaaggaggtgtgatccatgaagttgtttgaattacaacctgctccaggctcgaagaagctaccgaaaagaaaaggaagagggcacgggaccggtaacggaaaaactgccggaagaggacacaaaggtcaaaatgcccgttccggaggcggggtaagacccggatt
>NC_017304.1:518979
aatgtgacaacttcacatccaagcaggtaaaagtaagtgctgcaaagctggattcaaagggtaacaagattactaacacgaaaaagtccaagaatggaaatgagtatctggttgtagaaagagaaatcaagacagacatgcaaagagttgacaacccttcaagactccatgcaagaaggaaagtaatgagctggttgtatagagtcaaagacagtgaagggaatacaatcaaccttgcaaacaagctgtttgacgaaattgcgcctaagtacaaggatgtgcagggcggatatacaagaatgtacagaatcggcccaagaaaaggcgacgctgcagaaatggtaattctgcaattggtttagtagtaaatgaaggctgtacggcatacggggatttgggtgttatgggaattcaccttaatccctgttttgttaggagagtaaaaatgaaggatataatagtaaaagccaatgatgtggaatacgcgtataaaaaaaaca
>NC_017304.1:524991
tcatagtttgggtcgatgagcactgcttctactaattgccgccagtcgtcgatttcttcggggtcatcctccaattgcagtttttgcaggagcatgggggagtagaactgtcgtatttctactactgctttgccgccatccagttttaaagttatgtccgcttcaggggggcgcttgaagataatatctttgcggtcggtaaggatgtcgcgtatttcaaaggggatgttgaccacgtttaagcgtttggcataatccaacacgtcgtactcgtggccgctgcatagaataagcacaccgcgcctgtaagtagcttctatttccttttcgcctttggagagtatctcatcaaaaactgcctgcacatcctccttggagcagacccggtttagttccaccactttgacccatttgccgtccagaaggccatcaaaaaaagatcgttttaccggttctaccccgtaaagtttcattactatctctttggcctccaagtcatt
>NC_017304.1:531179
tcactactgagcaatgatgctgcaatggctacggctgttggcaacataattaaggaagctgtgctgtatcagggaataaacttggactttgaaggtttaggctacaacgaagaggacgaaaagttgctggcaacgcagggtgcatttaataagttcgtccagcttttggcagaacgcacaaatgaggcaagacttaacctgacgcttacgctgcacgcgcctaacagtgcctataaaggctatgattacaaaactctgtcagaatatgctgacagaatcatagttatggcttatgactacggcacaaagccggaaccaaacgcgctcgttatccaagcagttgaacagtcgttaaaatgtgtaccaaaggaaaaactcgtgctcggcatttcaataccgaacgagaattcggagagcctcatttcaaaggtcgggattgctaagaggtaccagcttaagggaattgctctttggaggcttggccttctgacagacgaaat
>NC_017304.1:535292
gtactggttccgttgtttgtaagcgcattcagaagggccgacgatctcgcaatggcaatggaagcccgctgctacagaggcggagagggaaggacgaggatgaaacagatgaaactgtcaaaggttgatttgaaaataacattatcgtttttaatttttgaatctgttttggtatatgtacaatattttaaaatgtatgtataatatatatgttatatatgttgaacaaaaaagtataatataaaatctgttgatattttcaggaggaaataaaatgtattacatagggattgatcttggcggtacgaatatcgccgtgggtttggtaaatgaggaaggaaaaatacttcacaaggacagcgttcccacgctgagggaaagaccgtatcaggaaataatcaaagacatggcaatgcttaccttaaaagtaataaaggatgcagatgtcagcattgaccaggttaaaagcattggggtcggaagtcccggaaccccgaact
>NC_017304.1:543193
cttttgctgccaaaacttaagagacgggtgggagtgtaaaatgtcaaaagagatgaaagcgccggaaaaaataaaaagtgtttttaaaagatttaatataaaaacaataaacaagcaaataaggctcaatatcgtttttggtttgattgtattaatttccaccatgttgttgggatatctgtcctttgacatgatatcggatgccatgataaggcatgccggtgcggacaacctggagcttgtaaaacaaataaccaaaaatattgagacagtaatgaccggatttgacgatatttcaaacgaaattcttaccaatgaaaactttgacaggcttgtaaaaatgcatgttacattggatgatgaacataaaaaggcagcaaacagaagaagcatagagagtatactaaacggttataccaacacgagaacggacatagcggacatagcagtggttacaaataccggagaatacattacctcgggagaaacaagacctttgg
>NC_017304.1:547810
cgtgaaaaggattttgctgcaattccttatgaggaagcaattgcaaaagctaaagaggaagtggccgaaggccttaaaaaataatagagaaattttgggaccgaaagtttaatttgcagggcttaagcaaggagtatcgcatgtttgacatgtggtactcttttttttatataaagttttttattttatagcttgcttatgtaaataattcatttaaatttgtcaatactataatcaacactgtataaacaactataatttcattttaattgtatgtttaatttgatgacttggagggattttttcatgaaaaggaagatggtcttactaattgttcttgcccttgttctggcagggagcacgggtcttttggggcttagcttccagaatgcttcggcggccacttctttccaaagggtaaattttgtaaccggagtggtgactgctgacagtttaaatgtaagacagggtccgtctaccaaatttcctgttgtatgtgt
>NC_017304.1:548972
tagaatctgcaggaaaaaaactcctgcagattttttattttatacaggcaattgtgtaattgttttcaacaaaaatctctttaatatggaataatccactgagtcaacggagccgtttctattcaggtctgccgccttaagtttatcctccgtcaaatctatttgtttaagtatgtatctttttaataatgaatagtcgcttgagtttaccagtccgtctccgttcaaatcaccatatactatattttgattgttttgtttaactatgacaatataattcacagccccgcttgaagccccattaggaccaagggttacaacggagtttgcactgaaattctttttgtaaaggttgtaggtaacctgtggtgaaccgtcgtcggttattgtcagtgaggttttggtccaatcgttaagccatgacggtatggttgcaacccttgagtccagacccacatatacggttatgtcagctttggcggtaaagtaggccaggtctt
>NC_017304.1:550788
tttataaaaaggggaagagatttttatatagtaattttatgtaaaatagatgtggaagcgtaaaattttaaatattattacgatacaagataaagggatgccatattggaatcccttatcctgcactaattggaattaataattttcatatgcatttctggtttgtttggactaactttcattaatttctccttatttcgagtttatcgatgttgggacctccgtctgatgatgtgccggtaactctgattttgttaactccggaatttaatgaggcagttatactcttggtctgccactgtgtccatgaccctgttcctccaaatacaacaccggaggcaacgatattaccgtttacgcttatgtcaaccgtcctgtttgacgaagttccgtttgcatatgtaagtgtcagggtatatgttcctgcattagctatgttcagtgtccattcgatatatccgccgggtacattgtcataatttacatagcctgttcctgtg
>NC_017304.1:556522
ttttgaattaataaaagtatattttcaggcaaagcttaacgagcattctttgtttgcaaaaaatgaagatgcagacttatttcttaaagttataaatgaaattcaacaattgaggccgggaataattgaggaagatatttttaaaaagtattatttatataaacaagaataaatatcgttatacaggtcatatagttcagttgtatgacctttttttgctattctggtagagattctgcgtttataaaatatgttcaacttactgtatatattgttcacagtattttagtgtatctattattttttattttttattttttatttatacatcagaaaatgagaatattaagtagggggtagatgtttctgaatgaaaaagaatacattatcttacgtcattcgattactttataacttactgacaggatacattgtaaatgtcaataaaattttggttctttccaaagttagttgaaacaaacgaaaaaacatgataaaat
>NC_017304.1:557251
atttattattatacgtaacagaaaaatgttttgtgataatcatgattgtagtcatactacttttgcagaaagatttgattttatctcctctaaagcgaagaaaacccgtcgtcttgaggatgaaattgtacgaatgtcaataaattgcagttctgttgcagcatcaaaagctctaaaggaaaatgttgtggatatcggtaaaagtacagtttgcaatctcttaaaaaaaaagaaacaccggttgttgacaaaatataatgataccaaaaattaagacagacaaaacagcccaaataagttagaatggaactatggaaaagagaaaacattttacacctgaacaaaaagcaaaaatagtgattgaggtcatcaagggagaaagaacgctgaatgagattgctgcagaatatggaattcatccaaacctgttaagtcgctggaagactgaattcataagcaatgcgggcagagtattcagcaaggaaactgatgaagtagag
>NC_017304.1:570204
tattataaccataggattggcagcggtgattttgccggtgcaaattgaacttgtaacgttggcaggtttggttttaatcggcataggatgcgctcctatctatccttgcatcatacatgagacaccaaagaattttggagcggagaattctcaggctattatcggaattcagatggcaagtgcttataccggttcaacattcatgccgcctatatttggtgtgctggcaaaatttacaacgatttctttatatccggtttatttgacattcttcctgattttgacgatagtaatgacggaaaggcttaatcgtcttgtagtaagtaaagagagcagataacattctgcctgattaattttttttaataatatttcaatattttaggaatttctttaatgattaatttagaaaaaatgaaaggagccaaataactttagacaggttgatttagctccttttttaattaagacttaaagcactttatgctttggttatattt
>NC_017304.1:573880
cttaagtgtagggatgattatatccagagcttccggtgtcgggtgtggctcaggttgaacatcatgcaaaagaattattgtaccgtctctgacaccgtttataactgcggcagccctctgttcggcggttgtggatggaatccagtcatttgccgttaagccgccgacaaacaccaagtcaacattgttgaataatgttgggcttgtttcgaggttcggcggacggaagaacttgggtgttgttccagcatatttttgaataactgcatttgtatcggcaatggatttccttatctgatccggactcatattggccatgcctgaataactccatgagtggtttcctatttcatggcctgaattaaccatccttctgatgatggcagccgtcgaatcattgactctctgacctactaccatgaatgtagccttaacgttatatttatcaagcttgtcgagaacccgtgccgtaagtacgttgtccggaccgtcgtcaaagg
>NC_017304.1:575883
aagaaggtatctgtgcaacatcataagatcagtggaatcaactttgccgtcgcggtttacatcggcattggcaagagcggttcctgaaagtctggttatattgagcaaatgtctcttcagtgctgtatagtctgttgaatttacttgtttgtctccgttcaagtcacccaaaacctggtcttgttgaggcggagaagtaggtgtaggtgtaggatttacacctttcgagtcgaatatgaagtagtcaatgttaacaggacctgagaataccagatataagtcgtgctgtcctgtagtgttggttatgctgcaggatttttcctcgtaattgttccaaccgcctgtggaagccaccgtaagagttcctataagagtaccggtcgggcttccgagtcttaactggatattggtgggtgtgtccgcaccggatgcaacccttgccttgaaagagtttgcaccgtttccaaagtttattttgttaaataccagatagtcaccgc
>NC_017304.1:587419
tttcttgcggagggatttgcacataggttgcaggaagctaaaataacaactgaaaatgctttaatgtgcacactctgtgtttctagtttagctgtatcatacatgaattttgccgcctttggttcaagaacgtgtaaaaataccaaagcggctaagttactcaacgtatccggatcagtttgcctgcatccatttcacaaacggtgtcacacaaagcatcgatatcttcgctgtaatgggagaacaaaataattgtaactccctgacggtttaaatttttaaacagtgttctcatttcagtgacaccttgtttgtcaagcccggtcatgggctcatcaagtatcagtaattccggcttttccattatggcctgtgctattgccagcctgtggcgcattcccagagaatattttcgaacagttttttttcatatggggatcaagtcctactttcaaaagagtttccttaatttcctcaacacttactttcttacgtatgcc
>NC_017304.1:589682
caaaagacattgtatatggcaatattggcagtatacataatattggcaaaacagagccactgccggttagagcataacccagaagctttaaaatatcggattcactgtaaataaatctcgaacaactggtaaacataacaaatattgaaatcattattgaaataatgaaattaacagataacaaggctctgtatatgtctgtttttagcaaagccataaacgttttcttttttaccaccttgacggatataatttacctgttacaacattaacaacatcatatttatactcggtatattgtatttcatcggattctgtagtttgaacgctgcagaacacccatccgggaatcaattcaaacgcatcaccttcagggatgatcagatagcaaaattctgccgaaacaatatctatatcattctccaatattacaagtgaataattctctatcaatgtattcagtgcttcatatacattaatcagtctgttggtctcaatct
>NC_017304.1:600853
ggagctgcattatcgggatttgcattgtatgaaatagacggagatgaaattgtgcagatagaatatagtgcatctgctacaggagccggtgaagatcatttgatagataccaacaaggacggcttctatgatggatacgttcaaaacaggtatagctatgatgtgtttaatttccatgtatcaagcttttataagtggaacagtcagggttttgtatttgactcggcccaaataaagcttgacaattatcccgacaatcccagggatgttgtttcccagtttttaaagttaaatatgttaaacagctatgaaacaaaaattgatgggatttcccaaagattaagcgaattaaatatatcaaacaaggaaattacgtttaaaggaaaaggattggataattgggcggaagctctgcaaatcgataatatagattttgatgtagatgtaaagggaagcacagccaaggtcagtgtgactctggggtccgagactatgacatt
>NC_017304.1:604581
aagaacagtggtttacggttaataaattaaggcctgaaaatcttctgtttaatgagtcacatcagtttcggatagaaataacccttagtacttatagattcggtaaattaacaaaacaacaacaaaagaatgtacttgacagctttgaaagaattgagaaaaggatacttgataagtacggagaaaaagtatcatttgagatacgttttgatgacgaacacagagtaaactataatggctaggttaaacaatagtatgacaactgttttgatatttctaatcacttcatcaaaactttcgtttctttatcgctattttttaatttgtgcttttttaaaacttttgttgcctgcttctgtttctccattaatacatgaaataagtaaatattcctgaatcataaaaaaagcaaaaaatatattgagatttaaaacaccaattgatataatatatcaaacttatgaggattaccggagagtatcgtgttttagagttctttc
>NC_017304.1:613217
gtaggaggcttcttttcaggagtccatggctcaggccgtgccatgtcccagtcggcggcaaaacgtttgacatagtttattgccacgggcgcgtctacaaggttgcggcggcattgagattcacaggtatgaggacatacgcggccgcatactatcgggaaaggattcctctctttaatgacacggattgcagcctcaaaatctccgttgcctacatggcgcaggtatgattggatgtcaatatttgcaggacatgtcattacacagggagcgacacaatctgcgttgtggtcggaaagaagctgctccagacgtatttttctataattctcaagttttggagtgttggtgcatattaccataccttccttaatgggagtctgacatgctttgacgtctctctcaccgtcaggggagattaaggtaaccacacacaatccgcaattgccgtttgacctttcaagcctgatatcatagcacaggtgcggaatgtgtatatc
>NC_017304.1:613980
tttttaaatttcttaaattcctgaaatttacttgccataaattacacaaaggatttcattaatggaagtcgaatacttttttatgtaaacttagggagaaaacattggaacacactatacagtgtcaagggggatttagttaaatgaagcttaagaaaactgtaatttgtggggttttgagcataggtatcatggcaggaagttcaggatttgcttttgcgcagaatgttaactacaaagtacagtccggtgatacgttctggaagatagggcaaaagtataatatttcgacagccgcccttttaaaggcaaacaatgctaatgagaatacggtgttgtatccgggacagacaatagtgcttccgataaaagacgaatcggtgtatatagttcaatccggagatacttattggaatatcagccagaaatacgggataaactttaaagagttattggcactgaacaatgccaatgaaaattcgatgctgaatgtaggggat
>NC_017304.1:616108
gacaaagtgtctccgctttttatttcataaggagacgtgcctatagggcatgcaggttgtggcggctgtgcatagggtacgcaaatcacctggcctatgtagagcctttccggaacaatgcctggattggcggcaagaattgcctcaacggtggtattgaatctgccggcaataaggtaaagggtgtctcccgcacgcacagtgtaagatatagtgccggtaggacattgacgattaaaacaggaaatcattgttttgattcacctcttttaaaataaacttgttccggctttgaatcaggatatggttacgattgttcccacaggtacaagattaaacagctcgcttacatcctcgttggacatgactatactgttgccggtggagacgacatcaataaattccggtgtgtttgtgccatgaattccaaaacctgcttcagaaagtccaatccatcttgctcccatctcaacaccgggatcaacctgtttgtttaaaac
>NC_017304.1:618229
ttttgcttcgctgatatcttcttcactgatgttagtttcactggcatgggtttcattgcctgtttgttccaaagtagattgtgattctttcgcgcttatcttatctttatttatattcctattggtttgagatttgggagaaagtaaacaacctgtgataattgcagttaaggaaaggctaaaaataacaaatagtacaggtttgacaagtttacggttcatttttgctcctcccaaaatgtacaggttatttgtaatatatcgtatgtattacaaaagtaaaatatattgtcatatagatatcctttatttgttcagcacaaaatacgaaagtattatataattgtatattaagtacaattaaagaaaatgtgaaaaatgcgaaagtgtataaatttatcaagccacaagaccctttaaaagaagctgttgagatagcggagaagctaggaattaaaggagaagtgaaaaagtttgaaaatatgaatacatattcaata
>NC_017304.1:627567
atggcatagatgcctttctttgttaatgagagatttatctttgaagccacttcgtcatttttgtcatacactgactgcattatttcaatttttttgttttccgacatttccaaaactccttgctaaatttctatcgattctatataaaattcgtgtcctatctcggtcggacttccctgaccgccacagtaaggacactcgaaagaaaaaggtttcctcacaaagaggctttcacattcattgcattttaacattggttttacgcgcttgatgttaagttttgcattttcacatacggttccttccgcaataattccgaagtacagttctatggagctggccacatagccggaataatcgcccaccaccaggttgatttgttttacttctttggcgttgtgtttattagcatgctcctgcgatatttcgattattctctttgttatcgggtactcgtgcattttgatacacatcctctatattctcaaacgacggagcag
>NC_017304.1:630495
catggggattttttgctaaaattcatattttcaccttacctaaaaaatgataaaataataagatttactgatgccaaaacccctgttacaatccaggttgatttgagtgcaaactcccacttggcccgtgcaaaagcattgtctacgacaatttccagaaggaaagcgataatgcaggctaagattgcaataacatggctgaacggtgacctgaaggcaaaaaacaagtatacaagggccagtgcaattattgtttcataccagtgggttatttgtattatcgccaaatcttttcctgaatactctgttgttatgccttgtacaatttcctggtggccgtggtgcgacatacttaaatcaaatggggattttctaagtttgaaagtcaatacgtacaacagtcccaaaaaaactcccggaagataaacaattgaaggaatgcgggccgtaactatatcttttataaaaaagctcttgtccccgtaatacagtccaatggc
>NC_017304.1:635417
gggcaaggacatcatgaatgtcctggcaagaagcgtgcttgcctattacacttatgacagcaatccggatgatacttcggtcaaaaatgttttaaggcagtgcatgcgtttgattgggagcatgcctacaattgccgtttatgcttaccaggcaatggctcattactatgacagaaagagtctggttattcatcccccaaggcccgagctaagtacggcggagaacattttgcacatgttaaggcccgacagcaagtatacggaccttgaagcaagactgcttgaccttgcgcttgtattgcatgcggaacatggaggcggtaataactcaacctttgtaacccatgtggttacatctaccggaacggacacatactctgttattgctgcggctctcggttcgctcaaaggtcctagacacggaggagcaaatatcaaggtttgccaaatgtttgaggacttgaagcagaacgtcagggactggaaggatgacgaagaaa
>NC_017304.1:636361
aacaacttgtaaaaacgtataaaaaaagccgctaaaattagcggcttttttaaatgatgtatgcggcatatgaaacagagccaatttgttggtatcagagcttaatttgtggtatatttgctgtttagtaaatgttcgatgaacaaatcaatatgttcttttgtaacatgctgcatgattattatgtgtgctttatctccttcgcaggccaaagaccagtaattgcatattgcatcgtttggtttgtctattacaatagtgtttgaccatggattcacaaagttattccagccgatagaatccaatctggccttggcatatgcggtcacttccatgcattgtcttacatcctgtttgaatccttccacacctttgcggtttatctgataccaaagaagcaatgctgaaagcccgttgcgacaaccgcttatagtagtgtctttggtgcctacgtaagatacatctgaattttcaaggattttttgaatgtattttttacg
>NC_017304.1:653733
cagtactgtctatcattttcaggccggagacaagaatcaccgctttattgtctttcacaagttttgtagtattttttggaaagcaggtttttgatgtatacctgcttccgagtgtgaaaagacttgacagaaaacgcagacgcaaaaagttcaaggtaattgtatcttctgtcaagacaccggagatagtttatacttgttgcatatgcggcaggacatcaaaggatcatccggagcttaagtttgcatattgttttaaatgcggcagtgactatgaatactgccaggatcatcttaaaaatcatgaacatgtcatcagacgctgattttgtccggttttaatcgttgccgggtacttggcaattcttctcacttttcgccatgaataatgactcgaatttatagatatagttacagagggagtagtatttataatttaatatgatgaagcattcctattttctttgaagctttgtaagactctgcatcttgcattaacg
>NC_017304.1:654602
gagagtatagttcccaaagtggaagcatttagcttaaatgaagacaagttaaaagtgtctacccatataataaatgaaaagatgcgtataatttcgagaggtacgcctgatgagcttctcaaaaggtgttcatatatacttttggattcaaaaattgtaaaaaagacaagaaagatttacagggaaataaacagagtgctcaatgacatgataaacaggtgctgtacggtatatgcccttgcaatcaaggatgtgtcaaaaaccgatataattacaaatgttgatgcctatatagacggtatgactcttgtggcccttattggcatgtgtcgtgcataaatactattgttaataaggtctatatctggtataattttaatattatattatataacgaaatattcgcagtctatattattgtattaatatgtcttattgtttgtaattatgaatttttggaggatgcttatgtggaccagagaatatttgaaaaccagggc
>NC_017304.1:662981
tcaccggaatctacttctacgccatttccgtcgccgttaccattccctatgccggattcaacttctactccaacaccggatccggattcaacttcgacgccaacgccaactccgaccccaattccgactccgtcagtttcaccttcaccatcggatacggaggcaccgtcaagaccggaatgtttagttactacggacagaactgacacaatgatttctttgtcgtggagtgcttcaactgacaatgttggagtaaagggttactatatatacagagacggagtaaaactggatgttagtgtgacagaaccatgttttactgatgaagggttaacagagaacaccacatacagatattatgtaacagcttacgatgaagcgggcaatgaatcggaaagaagtacggaacttgtagttatgacccttgctaataatattacggggctgaatgctgttgtaaatgtggatggaagtatattggtttcgtggaatcaagttgc
>NC_017304.1:665629
tcagggataaaggatgcaatcaatgcggcttttccgaatactgaatatcagaggtgtatagtacaccagataagaaacacgctaaagtatgtgtcagataaagaccgaaaggaatttgccagggacttgaaacggatatatacggctccgaatgagaaggcagggtacgaccagatgcttgaggtttcagagaaatgggagaagaaatacccggcagctatgaagagctggaagagcaattgggatgttatttgtccattttttaagtattcggaggaactacgtaaaatcatgtatacgaccaatactattgagagcctgaatagcagttatagaaggataaacaaatcaaggacagtatttcctggcgaccagtcacttttaaagagcatatatttagctacagtgaagattacttcaaaatggacgatgcgttacaaaaactggggtttgatactgggacagctacagattatgttcgaagggcgtatatagtataa
>NC_017304.1:669117
ataaatatgtcagcggaccaaataaaataaagggttgtctcgtagagaagataacctatccaaacggtacgtggattacatataagtactatgacaatggaaatttgatggcaaaaagcgataaagcagaccttagtgcgtctggcaatatagatgctgcttataaatatgagtacgataattgctttagagtaagttcggagacaacaccggttggatatgtaacagaatatcgttacaacaacacaaaccaggtaacccatgttataaagaaagatttggacggaaagacagtaagtgttcacaggacttactacgattatgacggaagaaagaaaaaagaagttaatcctgcaatgtacaacagcatgtatgatacaggaaaagactatattggaacggcatctgcgatttatgagtatgatgtatacggcagagtgaccaaggttacgaataatatcgacggcataagcttttcaagcactattaccgaatatgaa
>NC_017304.1:679451
atgatgaattttccggtatcttcggatttactttttgttttatagttaaaaatatattttttatcgagaatatactttattatcaatcctaccaatgtacccatacaaattgcagccatgaggacaaggttaagattgaaaagtcccagaatacttacattttcaaaacttttcaaaaatacaaggtaatcgaagaacataagacacagttgttgtgttacaagatttcctattgttgatattgctgcaaataacgcatattttatagcaagcttaaacaacttaatcccgccaatctttttagtatcgaagtagcaaaagtatgctgttttcaatatgattttaggctgctgacaggtatttgtcaataaagaaaaataaatggaagagtgatgctttatgtcctttaagtgctgcatagctttgatataatatatgtatacacttgtgtataattaaactgctgaaggcggaaacgggaacggttgttctgaaaatga
>NC_017304.1:681895
ggaaggctgtataaaggagagaatttgattaacaatgattccctgattttagacgcaattaaggagaaaaccggagcaatcgcgactgtatttcttggagatgaaaaaattgccacaagcgagcttgacagcgacggtataaggccaatcgggggcaaggcgtcaagtgaagtggttgaaagtgttttgcaaaaaggtgttgtatatacaggaacagagaatattcttggcgaaacatatgccgtaaaatatgtgcctttaaaagaccgcagcggtgaagttttaggaatgtggtttgtcggtatgccaaaaagcaatattggcagcaaggacagccagatacttatcatgaggatttcaattgttgttatttccgtattgtgcggtatattgggctgcgcattgttaatgctttatgtaaagaagtttttaaacgatatagatacccacaaggtttcattccttgaatccaattcaagcggtaataaaactcagcgcaa
>NC_017304.1:693701
taagcgaggtaggtaaaaatgaaagcgtttaaggccgcgtttataaatgaagtcgagaaaatatacagaaaaaagaaagtcgttgtggcagccatactctcaatccttgccatagttatgggacaactggtggttaccggaataaacaggggttttggattgatagctgccagcagtacacagtttccgatcctggtgctgtctttgttggttaacaccatattgccgttgtttacaacacttgttgccatagatgtattttccggtgagttttctcacaacaccatgaagattacattaaccagaccggtttcgaggatgaaactgtatgcggctaagatttgtgccgtggcttttttcgttcttgcaaatctgttgatgataatgctgctgtctttagtggcgggatttatttttaacgccgtatcgttatcggtatccggagttttaagaatagttttgtcctatattgttactttgatacctataatgtgctttgc
>NC_017304.1:695318
ggatatgttgaggggatattggacggtgtggcaaatacccctcagaaagtggaaaaatatttaagaacggttcattccaaggctgttcacatggatagaatgattgatgaccttcttttgtattcgagactggatatgcacaaggtttcgtttaattttgaaaagacggatgtgctaaagtactttgaagattgcatgtatgaaatagatattgaacttgaaaagtccaatatcaaggttgagcttcataacaacttgagaggaaagcgttatataatgatagacagggatcaggtgcgaagagttgtgataaacataattgacaactcaagaaaatatatggacaaggaacaggggaaaatagatatttttttgagggaagcaacatcaaatgtggtaatagagataaaagacaacggagccggaattagtgaaagtgatttgtcctacatttttgacaggttctatcgcgccgattcggcgagggataccaggaaagg
>NC_017304.1:705613
atatatcctgacagaaagataatagtattcctgtttgcggaagacagcggaacaggagcgtatgcaataactaaagacggagtatttgcaaaaataagagcaactgtaaaatcaagtgctccgggctatattactttcgacgaagtaggtggatttgcagataatgacctggtagaacagaaggtatcatttatagacggtggtgttaacgttggcaatgcaacaccgaccaagggagcaacaccaacaaatacagctacgccgacaaaatcagctacggctacgcccaccaggccatcggtaccgacaaacacaccgacaaacacaccggcaaatacaccggtatcaggcaatttgaaggttgaattctacaacagcaatccttcagatactactaactcaatcaatcctcagttcaaggttactaataccggaagcagtgcaattgatttgtccaaactcacattgagatattattatacagtagacggacagaaaga
>NC_017304.1:709857
ggccggttacaggaggtactgttctgcaaagtgacaattatggaaagacgactgcggtagcgaatgatgtaggagcaggtataataaactttgctgaggcatactcgaaccttaccaaatacagagagacaggtgtggcagaggagacaggtataataggaaagataggcttcagagtactgaaggcaggaagtacggctataagatttgaggatacgacagcgatgccgggagcaatagaaggaacatacatgttcgactggtatggcgagaacatcaaagggtatagcgtagtacagcctggggaaatagtggcagaaggagaagagccgggtgaagagccgacagaagagcctgtaccgacagagacatcggcagatcccacaccgacagtgacagaagagcctgtaccttcagagcttccagattcctatgtaataatggaactggataagacgaaggtaaaagtaggggacataataacagcgacgataaagata
>NC_017304.1:714941
gtcgatgaagggattttaaattttggcaagggatatgcaaatttaactgaatacaggaaaagcggaaaacctgaaacaaccggaattattggcaagataggatttaaagccttaaagcttggcaagacggagatcaaatttgagaacacacccgtcatgcctggggcaaaagaaggaacactgctgtttgactgggatgcagaaactataacggaatataatgtaattcagcctaaagaacttgcaataacgttaccggacgatgcacacattgctttggaacttgacaagacaaaagtgaaagtgggagatgtaattgttgcgacagtaaaagcaaagaatatgactagtatggcgggaattcaggtaaatattaaatatgaccctgaagtattgcaggcgattgatcctgcgacgggaaaaccgtttacaaaagaaacattacttgtggacccggaactgttatcaaacagagaatataatccgttgttaacagcagt
>NC_017304.1:716592
tgctcaatcacagatacaaactggacaatgagggcaaagaacaattgctggagataattgataactaaaaaaattgatgtgttcatatcatattaattaaattattttgggaggataagtatgaagagaataaaaagaattttagcagtgcttacaattttcgctttgcttgcaactattaatgcattcacgtttgtttcactggcacaaacaaacaccattgaaataattataggtaatgtcaaagcacgaccgggtgacagaattgaggtgccggtaagcctgaaaaatgttcctgacaaaggaatagtcagttcagacttcgtaattgaatatgactcaaaactctttaaagtaatagaattaaaggccggagacattgtggaaaatccttcagaaagctttagttacaatgtagtggagaaggacgaaattattgccgttttgtatttggaagaaaccggtttgggtatcgaggccataagaaccgacggagtatt
>NC_017304.1:732333
aaatattatttcataaggctcattcagtgattccattacatttttaagccttttgtaggtttccagaattacctcttcttcgttgtaaagaggtacaacaactgaacatacaattttctccgacatttcttttgcctccaatttccttgtttagaaataccatgtgttaaaccatttaagatatctcatataagatgtaggtacttcaagtcctgacaatccaggatagaagagtataaacagagccataacaattccaaggtaaacacatgcgaaatattttacgccactatgtttatcggcagcttttttaatgacataaacaattaacagtattaaaaacggtacaatggagaaatagtgatatataaatgctattctggggacggcaatccatggtacgtactggaatataagtccggccaaaggcaccatcatttttttgtcgtacctgtatattccgataaacagcaatgttatacatattaaaagacaggccc
>NC_017304.1:740111
cacaaagcggtggacgaaatggcaaaagaggagacttttaaaggatacggaccggagcaaggttatagcttcttagtcagcaaaataattgaatatgactatatgccccggggaatcaggcttgatgaggacgaggtttttgtaagcgacggggcgaaaagtgatactggaaatttccaggagatatttggcctggacaacaaagttgccgttaccgaccctgtatatcctgtttatgttgacagcaatgttatggcaggaaggaccggaaagtatcttgcgaatggttattttgagaatataacctatcttccgtgtactgccgaaaacaatttcattcctgaacttccaaaagagaaagtggatattatttacctttgtttcccaaataatccgacgggaatgaccttgtctagggaagaacttaaaaagtgggtcgactatgcaagggaaaaccgcgcgataatactgtttgactcggcatacgaggcgtatatccg
>NC_017304.1:753380
aaaaataaaattacaaggtaagggcaggtatggtatgttaaatcaattttcaagaacagaaatattatttggaaaagaggcaatgaaaaagctggagctggcaacggttgcagtctttggtataggcggagttggaggctatacggtggaggctcttgtcagaagcggagtgggcaattttgtgcttgtggatgatgataaggtatgccttaccaatttaaaccgacaggtcattgccacgagaaaaacaataggacagtataaagtagatgttatgaaagaaagaattttggatataaatccgaaagcaaatgttactgtacatcggtgctttttccttccggagaactccgaccaatttgattttgcatcctacagctatattgtagatgccattgatacggtgacggcaaagattgaactggttatgaaagccaaggaattcggagtgccgattatcagtgccatgggtgccggcaacaagattgaccccacccagc
>NC_017304.1:757146
tataagccacataaaattgacaaatatttcggagacgggaaaaaattcggtgttaaaataagctacataacagaggataagcctttggggactgcaggagccataaaaaacgcagaggagcttttaagtgacacgttcctggtgtttaacgccgatatattgagcgatatagacatagctaacatgatacgtttccacaaggaaaaaggggcacttgcaaccattgccgtaaccaaggttgacaatccgtcggcgtatggagtcattgaacatgacgatgataattttattacggcctttaaagaaaagcctcagcctcatgagagcaaatccaatttaattaatgcaggagtatatatctttgaaaaggaacttttaaaccatattcctcgcggaagggctgtgtccattgaaagagaaacctatcctttgctgcttgaaaaaggatacaagatggcagtgtacaataaatgcggctactggcttgatttgggcacgcc
>NC_017304.1:759664
atgcctgtgggcgattggatttgctctttccggtgattttacccccagaggggttaaacatgctctcctggaaattttcaataaagctatgccccatgcggcaaatcttagttatctgaggggaaaagcatattctgcaataggtctttcgttttttgacggtgatgattcaaaagaacttgttttcagcatagcccaatctctctgctgccaatatgatgaacacaaagacggagaatggaaatggtttgaagatgttgtgtcatattgcaacagcgttcttccgtggtctcttcttacagcctacaaagttacaggagaaaaaaggtttcttgaaacggctgaggaaggtctggacttccttgggaaaataactttcaaggacggatatttcaaacctgtcggatgcaatgggtggtttaaaaaaggtaaagagcaggctgaatttgatgaacagccggtcgaggcctgcgaagctgttttaacctatttagaggctt
>NC_017304.1:760274
tgctatgacggccttacccaaaaaggagttaatctgaatatgggcgcggaaagcctggtatcttacataatatcatacttgaaaatgtctgaaatcaaatctttatagtcaaatctgtcaataaaaaaagaatattcttttaagcagcctttatatagctttgatgcacataggtcattttagagacaagataggcttctttgattagtcacagtaatcggaggtgtttatcatgttgtatccgtataaaatgacgcctgtgtacaaggactatatatggggtggacacaatctcaaaaggttgggaaaacctgtagttgagggacgagtggcggaaagttgggaactttctgccatacctggaagcgaaaccaaaatttccaacggtgttttacaaggtcagagtattgttgatgtaataaaaaaatacggaagaaagaaaattcttggcgataaatttgctgctgcaccgatgaatacaggattcccgcttcttttga
>NC_017304.1:762942
tcagaaagagactcttttggaactattggattttttagccacatggcttgtggagcatatatataaacaggataaattgattgcagagtgattttactaaaaaggagagacaaaaatgaatcaaaaagctttatggaatttatcttatggggtctatattgtatctgtctgggacggagagcgtccgacaggatgtgtggtcaacagtgccatgcagattacggcggaacctgcaacggttgcaataagtgttcatcatgacaactatacaaacggatgcattgaaaagacaggcaggtttgcaattaccgtgctgtctgaaaagacggaaccttcaattataggaacttttggattccagacaggcaaagaaattaacaagtttgattctgtaaagtatgatttaaaaaacgatatgccaattgtaaaggatgggtgtgcttatcttgtctgcgaagtgattaacaagatggaaacaagcacccatactgtttttttgg
>NC_017304.1:770443
tactaaaaaccttggatgatttgacaatgtaagtgattttattgcaagtgtaaacaatatgagggcaaccggaggaggagatgctcctgaatctaccgtggatgcattggaagaagcaagaagaatggatttcaggcccggtgtaaataaatttattatgctttttactgacgtgtcatataaagaatctacaagatttgaagatgttcagtcaatgaagacagtgatagaaaagttaaaagaagataaaattgtcgtatcagcaattgtaccttccggttatgagtcattgtataggaatttgtatactgaaacaggcggtgtttacgcaaatataacacaagctttttcttccgcgctccaatcgcttattagcaacatagccagtgtaacccatggtgacggtgtctggataaggttatccaacggaatgttaaaaaaactggaaggagtttcgagcaaagaagaattgcttgagatggcatcgggaggataccttt
>NC_017304.1:781490
tttgccattttaactttgaaaaagtgcggacaggaacggctggttatacctgtagtggttcttcagacaatcgcagccaacctgggcagtatgctgactccaataggcaatccccagaatttgtatttatataacttgtctcaaatgggaattttggagtttgtgctgtttatgcttccttatacaatggtttcaggactgcttttggtaatctcgttgttgcttattaagggcaaacacgaagcggttgttataaaagaagaaacgaacatgcggctttcactgaaaaagaacataatttatctgattttgtttgctttatctcttttgagtgttgccaagattttgcattacatggttgtactgattttggtattgcttgtagtttttataatggaaaaggatgttttaaaatcagtcgattattgtttgcttttgacttttatttgtttttttattttcacggggaatttggaaaatattcctgaggtaaaagatac
>NC_017304.1:790639
caacacttatacgactgagttttgaaaggggaagagccgctgaaataatgctgccgataacgcaaaatccaaaagcaattaatatttcaggccaaggtattatccatataatatttgttccaatactttggataatctcgcaaataacatacgaaactccaaggcctgttattgttccggccagccagccggttaaaccgtaaaacattataatgataccggaagttaagatagacaaaacagtcaaaataagttagacacacatgtaatagaacacactaacaaatgaataaaaaccggttaacagcatgaagtaatcttcataatgatataataagcatcggtgttagactaatgacgtatagaattgttgcgtgtatgatataaggtaagaagcgagagacaaggactttttatttgagttggaagtgataaaatcacttggagtaaatgcccaatatataaagcagtacttgggaaaaagacagatgtaaaagatt
>NC_017304.1:791838
ttccgaatataaaatccattttccttttcattgtaagtctcctttaaccttcaaattttaatcagctttattctgaatcccgctaaatataatatctaagagcgaatctacaaaattatttatgtcttcttgattgtactcataactaatgccgccaaacttgccaatcatatatttattgactgcactgtttaaggattgcagcagtaaacataaggctaaagagtcaactttgctgtctatttcacctttagtttttgcattgtgtatcatttgcataaacaatgattctgcttgcttgtctccttcctttataactgccgacttgaccgattcgttatcttctttggaaaattggtcagccagggcagcatattgaggatgtttttttgcaaattccaaacctttgagaaaaagcaaacgaaactgctccaagaaagtcagggtatgaaattctgctatagcacttgagaaaaacttgattttttcttctatagtca
>NC_017304.1:792947
gtgtcagtgcttctacggcttatagcaagtcaagaggctatggttttaatactccctggaatatgagggatgttgcggcatcaggcagcggtcttacaagtgatgctgttcaatttctgacatatggtacaaagagtgaaaatacttttaatgtcgaccttgacaacggtctgtatgaggtaaaagtcactttgggaaacacttcgagggcaagtgtggcggcagaaggtgtttatcaaataataaatatgaccggtaactgtgcaacggacaagtttcaaattcctattacggacggacagttaaatatactggtgactgcgggaaaagaaggtacaccttttacccttagtgcccttggaataagaaaaatatcggatgttcccgtaacaaacagaactatatatatcggaggagattcgacagtctgcaactattatccgctggatacaagtgctcaggccggttggggacagatgctgcataaattcgtagacacc
>NC_017304.1:800788
aagatatgttctatagtattcagaactattcttttgaaaatatcgacaaattcatgacatcttcactgattacccgtatgaccaccgatgttaccaatgtgcagcatgcgtatatgatgctcattcgagtggcggttcgcgctcctttaatgttgatttttgcatttgtaatggcatttgtaatgggcgggcgcatggcatggattttcctggttgtcgatccgttccttgcaattggccttagtgttataatttacaaagcattgcctttgttcagaaaagtgtttaaaaaatatgacgctttaaaccgttccattcaggaaaacattaaaggtatgcgtgttgtaaaatcttttgtccgcgaggactatgagcaaaagaaatttgatgcggcggcggaagatgtgtgcgcggactttacaagagcggaacgtattttggcttttaacggccccttgatgcagttttgcatgtatgtagtcatggttttcgttttgtcc
>NC_017304.1:802926
aaaagtattttgtcgcgaagaggaagtcaagaaagattttgacaaactcaatgaggctttatttgatgatgcaaggaaagcaaaccgctatgccaatattttagctccgattttaaataacattggtaatgtattgtatgtttttgttgccattaccggcggtgttttattggttacaaacgcgccgaatgtaagtctttccggactttccatgggaatcagcattgtcgttcctttccttaacatgacaaaacagtttgttggcaatataaaccaggtgtcccagcagataaatgcggttattatggggcttgccggtgcgcagcggatttatgagctgattgacgaggaaccggagcaggatgacggatatgttaccttggtaaatgtccgcgaagaaaacggtcagttgattgaatgtgaagagagaacgggaatctgggcctggaaacatcctcacagcagtgacggctcggtaacgtatacgaagctcatggggg
>NC_017304.1:804064
atcattgaacggggcactcacgaggaactgatagcccaaaagggtcagtattatcaactctacacaggtgcttttgagctggaataaaacataaaatgaaagggacattgcacaacgatttgaatttttaatgatatttattcatagtcatcatatatgatatatgctgaagttttgatgttttatatttggaaatactattttataatttaattaatttgtaataattttgtagtatatatataaacattattgaatctgaaaagatggtgatatttatgtcaacaattcacacaatcgagccgcgcaaagtgtttcactggttttatcaaattaaccagattccgcgatgttccggcaatgaaaaaagaatcagcgattttttggtgaatttcgccagagaaagaaatctggaagtttatcaggacgaactttacaacgtaatcatcaaaaagcctgcaactccgggctatgaaaatgcgcctgccgtcattatacaa
>NC_017304.1:806130
attttgttattggccatccggattggttgcctcgcccggaaaagttcatcgaatggattggaaaatatgttgagaatataatgcgcagaattatcaatatatcatcttcaaaaaaagtcaaagcattgggagaggatattgttcgcagtaccagtaaaacatacagaaacgaaagaattgccggagtggcttttgttctggtaatgacgactcttgtagctttaattgttgctgctttgctggaactgtcaatgtttatagaccctatactgtttcatgctgtaaacacctgtttgatatatttgtctttcgggtcgagagctgttgcaaaagaaagttacaaggtatttgacgcgttaaaagaaagggatgtgttcaaagccagaaatatgctcgctgccgtaatagggataaaaactgaaaatcttgacgaaaaggaaattataaaaaggacggtggagtcaacggctgaagatacagcagacagagtaatatccccg
>NC_017304.1:808447
cctgaatataaaagggttgcttctggctgctgctactatgattacatcatttgccacggtgaaattttttgccgggaaggtgggaggagcgaccggagatatattgggggcagtgtgtgagttaaatcaaaccttctttttaatactgttctatctttttaaataaagtcatggtatacttgcaatctcggacggagaggataatatatgttggaattgattttggtgaggcatggtgaaacagacagcaataaaagaggaacttatctcgggtggactgacgtggagctgaacagcaacggtatacgccaggcctgtgcaatccgggacaggctcaaacctgtcaaagttgatgcgatatattcaagcccgtttaaaaggactgtaaagacagctgaaataattaacgaaaactacggccttgagataataatctcggacaatttgaaggagagaaattttggaatatgggatgatttaacctttgaagaaatttcctc
>NC_017304.1:811544
ttaacgccagaaggtttgtctgttcggcaatgttttcaatggactcgacaaaaagcccgatatctttaaccgtatttgtaagcttttcaaccactgagaatatcttttcggcagtctcgtagttttcttttgatttgtctcttagtatacttacagaatcaagaccgatattgttaagttcatttattctgctggtttcttcggtaattctgttgtaactttcatatacaaaatttatctgttctgcaagtttgtcaaccacttccacaccctgctgagcctgttctgcctgatcagatgcgccgtttgcaatgtcgtccatggtttttgatatttcttccatggctgttgaagcttgctgggcagttgcgcttactgattttgtggcttcaattatggatttggacaagttgtggaaatccataatcaatgacctgatatctgacatcagttcattgaaaaccactgcagaaggacgcagcatgccaagtttttcggca
>NC_017304.1:812610
aagacggattgagggggtaaacaatgatagagtttaacaagaaaaccaacacattagagcaggttcaatataaatacacgctccaggatgtttcagaaccaaacctgtacagggatattttcagttatgatgaaatacccaagtgcacattcaatcacagaaaagtgcctatggcacctccggacgagatatggataacggataccacattcagggacggtcagcagtcaagggcaccttacactgtggaacagattgtgcatctttacgatcttttacataaactgggcggacctaaaggtattatcagacagtgtgagtttttcctttacagtgacagggacaaacaggctgtctacaaatgtttggagagaggatacaaatatcctgaggttacaagctggataagggcgacaaagagcgatttccagctggcaaaggacatgggaatgaaggaaagcggtattcttgtaagctgttccgactatcatatatttaag
>NC_017304.1:817936
ttaaaaaaggaagatatcaggaaaacgttaaacttcagcgcggattcggttgaggtgttaaaatacttaaaaggtgaaacccttatgatagaaggagaaccgggatataccggcattttggttgacggatatacgttaggctgggcaaagcagaccggtgatatgctaaagaacttgtatccaaagggctggaggaaaatgcagtagcaatgtaattaactgtatggacataaattagcggtgtgaacatgtataaccgtgtataattatgtataactgcatataatcatgtataattgtgtataatcatgtgaaaaacggggagtaggtggactattgagagatacgcagagaatagacaagatactttcaaattccgggtttggcacaagaaaagaaataaaaaaacttattaaaaacggagaggtaaaagttgacggagttgtggtaaaggacagcgcaatgcaggtcaatcccaaggaaagtgtcatagaagtagc
>NC_017304.1:821339
aacaaaacaaatcgacttaattgcctcaaatgcccaaacaaaacatttgacaagcaggccctaatagtattaatattaacttataattgattaagttataattggttcatagcaggtatttgatcttattgcattatgtaaatcacatttcttgcaaacggatgttttcgatttttgtaaaaggtttaaaaggttataaattaacttgtttaactttaatgaatactgttctaagctatggatttaacaaaggaggattaagccttgtttgccgttatggtagtcgatgatgatcctaagatacgggaatggtttgaagttgaaatagaatggggaaagatgggatttgattttatctgttcagccaaggatggaattgacgcgctcaacaaattgaatcagcataataagttggatcttgtaatttctgatatagatatacctaaaatgaatggcatagaattgcttaattccataaaagaatacaatctttcttcgat
>NC_017304.1:824213
taatccgaaaagcggagttttggagtacgtctttacaaaagagaagcagatggcaaaagacatttcgcatcccgaacttttggatgaagcgttgaagttaaagccgggacaggtgagtgaaataatagaaagaagtacggatttcgttttaatattgtgcaaggagaaaaaaagtacgggttaccttccttataaggacgcacgaaaacaacttttggacgaattgatagaaaaggattatcaagagtatatagacaaacttgttgaacaggcggatgtaaaaataaatgaaaaattatataggcggataaatgtaaattaacaggtgacaattctatacggggctaacattgattttaatgttagtcccttaaaaattgataatgagaatattttattaaaaatgttaaaggattaccagttgcgatatagaatatattatatattgctgtatataacgtctatattgcatttcctgtaccgttaaataattcaatatt
>NC_017304.1:843578
attatggtcataggtggaggaaaaatcacccattaccttgttgaacttttaaacagacatacgacgaaagctaatataaaaatcatagaaaaagaccggagtaaatgcgaatcgttgtacgaagctttgtcctccgcctcccttgaacggcgctgtctgttcattcatggagacggaacgaatgaagaacttctcattgatgagggaatcgacacaatggacgcatgtgtatgcctgacggacagggatgaagaaaacgttttcatctccctttacgccatgcgcaggggagtaaagaaggttatcacaaagataaactatattcatcagaatatggctaaaagtctaggtttatggttgggaaatattattacgcctcaatacataacggcaaaaactgttatccgttatgttgacggactgagcggggcggttggaagaaatattatgaccattcaccagatttattccggtgatgacgggaatgttgacgcaattga
>NC_017304.1:848671
tcaggatgaagatactactgtaattttgtttgactatagtcaaaaggacagcataacgggccattacaggttttataagatacagcttccctgattttaggccggcgtcaaaatattaatagtttattgatacggtgactttagtgcctttcaggggttccgaaattatttgtacgtcatcgcaaagtttctttaatatgaaaagtccccatcctctgctttttattgagttaagacttgtataatctttttcgagatttaaagatgaagtgtcaaatccgactccttcgtcagatacttcaaggtgtatggtatgttcatgcttttctatcaggaaggatacatttcctgcgctttttttatatccgtgttcgagggaatttatcagcaattcatgggtggcgcttttgagcttgaaaactgttttttcatcggaggtcatattgtttatcacttcttcgcatgacgacaggaatttttctatgctgtctttgtcgaaa
>NC_017304.1:854289
tgaccaattatctggataagcttcgggtaagctcttttacaaggcgggaacttttatatgattttctttccgggcttaacaaggtggatgttttattgataagtccggacatgtacagtaaggacctgccgatagacagcgacacaaaggtgtttttgctgacaaagggtgaaccttcttcaaaaggtgctggcattgactatgttgataaacaccaggttggagatgagtttgtaaataaattagttggaatgtttttcgaaggagaggttgagaaaaaagaggaacccgtagttatggaaagcattgcaggtaaaaacgttgcagatgaagacaacacaggtgaagacattacagttgaagatatctcaggtgaagacactgtagttgaggaagaaccgttccgggatgtggagacaaaggtggttgccatatattctcccataggcggttccggaaaaactactgtggctgtaaattccgcagttcattgtgccaaa
>NC_017304.1:855295
atgcatagacggtgaagttgtttcggtttacctgccttttgtaccgggaatgactgccgtcaaaggaattgcccagatggcggatattcagggggattttggcgcaggtatagaagagttgatgggcaagtacataaaattataattggctgaatacataaaatttgtaatatttaaaattataatgcttgtatgaactctcaaaccttacaggtcatgttcgaggttatgtccggcaatcttaccggataggggatataattcgtgtaccggcacataaccttattttcattttaactgtttcttatcgtttgctttgagtatctctatcatctcacagcaaaattccagccatttttcagcaactttcctgtcaatggcaacaatatcgattggtttatagttatttagaaaatcgtcaaaagatgcatcttcgtctttgacctcattgtattcttcaaggatatcgtcaaagatatggttgaaccattcgtaaagtg
>NC_017304.1:857662
gccgactaccaaagcgtttgcttctttaatttcaggcattgccgcaagctggctggttatgtttgtggccttttccctcataacggcattaccctgaggtgcaggggtgttttggcctggacttgcagcaggcgatcccatcatgtttccgcctaaaagaccgttgttgtcagcaccgttgtttcttccgaaaagattgttatttgtaccgttgttgtttcccgggttcatatccatgttcaaaaatctgttggtgttgccgtccggggtggttaactgctgtgtgttttgcctggttgtacggtttccctgatccgttccgccgcccatgttacagccggccagagacagggatgcgaccacaagtcccaacgacaaagatgctgctttgataaaatttttgttcattataaatcacctccaacattattcttcacagcgccgatttttttattagagttaatattatagcggaaagaaaaaaattttttttaaagtaa
>NC_017304.1:858137
aagaaaaaaattttttttaaagtaagaggctgcaatttttatgaatttattaacataaaaacaacggaaaagtagcagtatgccattttgtgcataaaataaagtgaacatattatttatcccagggaggttttaaaatcatgtacggaaaagattgcatgtattccatgcctcatatgatgaacattccggcctggcagcagcaataccacccgatggcggcaatgcccgtgcagcagcttgaaaacatgtatccgagaacatattatatagtgtacccgagagtacagcattattgtgatatgatggacatgaactacggctgcttctattgtccgaccaaagaagaacttgacagaatgtgtgataaaatatgtgacgaggttgaagccgatgttgaagctgccatatgtgaagaaatgaaagaagaagccgacaggcagttgggctttggaggaagaagactcttaagggcttttgtgggtacacttttgataagg
>NC_017304.1:864757
gaggctgcattaaagcattttgacgaagaggaaaaacttttgcgtgatatagctcaggttcttaagaccaatccttccgacagtgtgaaaaggatagagtcactgttaaatgagattaaggcggcccagaaggaaattgaacagctaaggagcaagcttgtcagcagttcattggatgatgttttggcaaaagccgtggagattaacggagtaaaggttgtcacagcccgttttgaccagtttgacatggaggcattgagaaatacgggagataccataaggaataagttgggctccggagtggtggttctcggaaccggcttcggaggcaaagtcagtcttgtggtaatggcgacaaaggatgttgtggcaaaaggaattcatgcggggaatataattaaggaagctgccaaagttgcaggaggcggtggcggcggacgtcccgacatggctcaggccggagggaaggatgtgtcaaagattgacgaggctttgaagca
>NC_017304.1:870407
gaacctgatggaagagttcgatacataagctatgaaactgaagttaaaattaaaaatgatacaagatatgaaaggtttcaaaaacttataccaaagggatatgaattcccgtcaatgttttctgaactgataaagggtgaaaaaagctatattgcagtagtacatacagacggaaatagaatgggaagacttcaggatgagttaaaagcgtgttatgctcacctcaacggagacattacccagaaaaacgaagaatatcttttaaacctcagaaggtttagtgatgatataacaaaggcatatgaagaatcatttatagccatgacagatacaatagataaaaataaaaaagagatttttgactgtaccaacattaaagaaaaagtgttccctgttattccggttattgtggccggggatgatattacttatgttacaaacgggaaaataggtatagagacggcgcggatttttcttgagcatttgtcaaaaaagcaaat
>NC_017304.1:882618
tcagggataaaggatgcaatcaatgcggcttttccgaatactgaatatcagaggtgtatagtacaccagataagaaacacgctaaagtatgtgtcagataaagaccgaaaggaatttgccagggacttgaaacggatatatacggctccgaatgagaaggcagggtacgaccagatgcttgaggtttcagagaaatgggagaagaaatacccggcagctatgaagagctggaagagcaattgggatgttatttgtccattttttaagtattcggaggaactacgtaaaatcatgtatacgaccaatactattgagagcctgaatagcagttatagaaggataaacaaatcaaggacagtatttcctggcgaccagtcacttttaaagagcatatatttagctacagtgaagattacttcaaaatggacgatgcgttacaaaaactggggtttgatactgggacagctacagattatgttcgaagggcgtatatagtataa
>NC_017304.1:887667
atatttatgacaggtcatcaggaactctcactaaattatttaaagtagcgtttgattggtactcatgggataatacagggaaaaaactgctttatggtgattatgatgaaaatatatatatgtatgatatggagagtaaagaagagaagaaaattttagaggggagacatcccgtttactcaaacagcaatgaatatatcgcatatatgggaaaagatcagaagttaactgtttataatgtcaacacaggagaaaattggaaaactgtaacaattggaagtagtacaagatatattttttctccggatgacaaatatattctattgggaacggaatattgggacatagtaagtattccacattatataatatatgctctggattataagacgggaaagaaaaaaagattatttggcggtgagggaaatgttcccagccttgattggaaataggaggatttataatgctccccattgtcaagacagttttttagcttttct
>NC_017304.1:889292
gtccttctccttttcatacgactgtttgaccttctctacttcatcagtttccttgctgaatactctgcccgcattgcttatgaattcagtcttccagcgacttaacaggtttggatgaattccatattctgcagcaatctcattcagcgttctttctcccttgatgacctcaatcactatttttgctttttgttcaggtgtaaaatgttttctcttttccatagttccattctaacttatttgggctgttttgtctgtcttaatttttggtatcattataatttgaaaagaatgaagattctcattctaatatgcctgatgggaaatatgcggtaagagtatatgcagacaatataagccctgcccaaaacaaatatgttcaatccgattgacatgaagtggaccggtccaaaaacaaataaaacttatacaatgatctatgaacggaattaggtaattattaccggtatgattgaaaatagaaagaatggagaggtaac
>NC_017304.1:894847
aacagaagtaatgggagctcctgtactttatgcaagttttataatgcctgatggagacgttgaaatacggtttgaagtaaatactgacgaaagtgttaaagaatacaacaatgcttataaagttgagaataaaaagatatcggaaagagattattcaaacaatgttctcaccaggacaattaaggtagttgaaccaataaacacaacgggagaagctacgctggattacaacgtccttagtaaaaaaataaatgtttctttaccggatgaaaacggaatgactgcagaattggatgtgggtgatggttggttggttagcgatgtaagtggtggtgtaaatgtgacaaatgtgacaccgcaattgtataagtcatttgaagtcacgggaaataaaataccgggcggaacacgtcagactactgttacattgtatccggaattcagtacaacaatacacagaaaagatgttacatatgattcggcgacaggactttatgata
>NC_017304.1:898294
tacctacaaatatgaccaggcaggaagccttgtatcaatctcggattcaaacaataacgagataagatttaaatataaccgggagggattgctgtcttcagtaatgtcaccgggaggaaaacttttgatgttttcctatgaaggtggcagggttgtcagtataaccgaccatacgggaaggcagctgaaatataaatacgatgaaaaagggaatctgatacaggtaatataccctgacggaggaaaaattacctatgcgtacaataacatcggactaatttcaataaccgaccagaacggcaacacctatgttcaaaatacatatgatgaaaaaggcagagtggtaaagcagcttgaccatgagaataatgagttgattatagaatatgacgaagaaaatcgtgaaaatactttcaaatggacgaaaagcggtataacccgtgtgtataagtacaatgagaagatgcttctgaccgaaataaggtatgatgacggaagtg
>NC_017304.1:909134
atatgttaatccggagaattacgatccggagaaagatgacggaacaggtaccacatatctttatgactcaatgaaccgtcttatagaaatagtaaatgcagcgggtatagtagtggaaaggaatatatacaacacagcgggagagataataaagagaatagactcagttggttatagttccgcagataatgacaatgacaggcatggagttgaatttagttatgacctggcgggacgtttggtggagataacaacgccggaagcaaagattcatggccgaaagagtcagcaatacacttatgacgcagaaggaaacataacaggagtagttgacggaaacggaaacagcacaaggtacagtttggacttatggggtaagataataaacataacggaacctgacggaaccaatataaaatacgattatgactatgcgggaaatcttgtatccactactgacggtaacggaaacaccacccgttatacatacaacagcttga
>NC_017304.1:912304
attatactatatacgcccttcgaacataatctgtagctgtcccagtatcaaaccccagtttttgtaacgcatcgtccattttgaagtaatcttcactgtagctaaatatatgctctttaaaagtgactggtcgccaggaaatactgtccttgatttgtttatccttctataactgctattcaggctctcaatagtattggtcgtatacatgattttacgtagttcctccgaatacttaaaaaatggacaaataacatcccaattgctcttccagctcttcatagctgccgggtatttcttctcccatttctctgaaacctcaagcatctggtcgtaccctgccttctcattcggagccgtatatatccgtttcaagtccctggcaaattcctttcggtctttatctgacacatactttagcgtgtttcttatctggtgtactatacacctctgatattcagtattcggaaaagccgcattgattgcatcctttatccctg
>NC_017304.1:916470
cgcattcttaatttgcaggattggctgataaatgcccaaatagcaggcagagatgaattgctaaagatgtgtggcaatattattaataaagagtcgtggagggaaatgattttaaaaattcttaacagctctgatgacgaacggtttttctatgcatatgatgcagcaaagagactgaatatggatatatcggaactgatttttaaggctgttaagcgaaatcctgttaaacgttgtggttatctttctattgtttataaaaatcctgaatatgctaatgaattaacaaaaatatatgaagaaatcctaccccttgacgagatggcgacaggaatgggcgattttatatttgcagaaagtttgacagaggaacatttgtgtatggtttttgtgcttgaggagcttaaaaactatcctaaaatgggtgaaaagttggtacggactgcacttaagtcacctgttataagagaacgaaacggtgcatgtattgttatgaagga
>NC_017304.1:926528
gcgacagcaacagtgattgggcagattgtatcctttctcctttgtgcaatctactattttaagttcagaacctttcaaataacccgaagaatgttgggtataaaatggtattatgcaaaacggattgcaaaacttggaacttctaatttcattaatcataccattatgatgcttgtaaacattgttttgaataatagcctgaaaatctacggcgccatgtccatttacggcagcgatattccattggcagtatccggtattattgcaaaattaaacagtgttctttctgccttttccattggtttggcacaaggatgtcagccaattttaggttttaatatgggggcgaaaaattattccagagtgaaggaaacttataaaaaagctgtctccatcgctataggtattagtgttctggcttttattttgtttcaatgctttccgagacaaattaccgggattttcggaagcggagatgaactatatggagatgaactgta
>NC_017304.1:931080
acaaaaataaatcaatttaatcacccttactttatgtgttatagtattactaatattttgagaaaatttaaatgttacaagtttgttacaatattaatgtaattatattgtatgattattaaaaatacaagagtttctattgattggaaaagaattttttaaaattggggaaacacacacattaaatgaattgcttaaatgataaattaatttaaatgtaaggcatgttgtggtaaaatagttatatcgtgcaaaacaacggttatattgttcatatgattgcacgtaattgatttgtatatttccatttcagcagcgtcatagaacgggaaatagagaaaggaacagtgaaaaaactacccactcatatgctgtataatacatggcttgtctggttcattattatctgatgaataaggttttttctcggattctaatgagtcagttataaaaagatacggacaggaattactgtctacgtatctagaactatatagctt
>NC_017304.1:931753
tgcctatgaaggatatttcagactttgcggcaaacgatcccaacaaagattattgtgtttactgttcacgtcccgacggagaaatgcagtcttttgaagagaagaaagagagccttaccaaatttatagtaaaaacgcagggagcagatgaaaacgttgcctggaaaattgcagaaaatatgatgcacaagttaccggcatggaaggaatattttaattaaaagaagggtgtgcattatcaacttgacattattttgtcttcatgttgtcagtaaatgcgttattaatgctttaccttaaacagtcaatacgttgacattcatcaacttcagtcacgttaagacaacagcatttataagaaaggaaagtaactaatgtatattgaattaagaaatgaaagattgttgctacgtccgttcagtgttttagatttacatacagtatacgaatatgcgtcatatgcagaaaatacgaaatatatatgattcattttcctcata
>NC_017304.1:949047
tgcaagcaggagtccggaagtaatgttaccggtcaaaaatcctccgattgccgatgcaccgccgataaagccgacaagtatggtcgagaatattgcaactaatccggcagggatcaattccttaagagagcctgttgtagcgatatctatacacttgtcgtaatccggtttggcattttcctttccttctttaagccccggaattgtatcccattgacgatgaatctcagcaaccattctctgagcgtttttgtcaacacccagcatcaacattgcagagaatactgccgggattgccacaccaactataagtccgaagaatacagttggattcatgatatcgaagttcgcaattccctgaacacccaattcggatgcagcagtgtttacctcactcatgaaagcacccaaaagggatataaccgtaagacctgcggcacttatggagaatccttttgttaccgccttgacagtgtttccggctgaatccagttcgtcgg
>NC_017304.1:952971
tgattcttgagtacacaaacagattgggaagcagcttgaccgagctgatgccgaaaattatcagcattacgacgggggttttgtcattctttgcaacattggtaataacggtggtgttctcgatatatattttggcgggaaaagaaagacttatcggacaatgcaaaaaagttttcagcacttatcttcccgagtgcctgtacaagaagggagcttatgtgtatcgtgttgtggtggatgtgtttaacaaatatatatatggacagctggcggaggctttcattttaggttcgctttgctttattgggatggttatttttcggtttgaatatgcacttctcataagcgttttaattgcagttaccgcattggtgccgtattttggagcgtacataggcggattttgtgcgttcatgctccttttaatgatttcgcccactaaagctatatggtttttagtttacctggtagtattgcaacagttggaaaataatttaata
>NC_017304.1:954663
ttttgctcttcgagcatctccggcgaaggttttaaatgcagttccacgaaatctttcaaaaattcctcttttatactccatgtccacgcgtattttttactgggatatttttccgctgttttaacaggtactttgaaattgtaaataactcttgtgtcgcaaagtatgtcatgaagtccccgcttttgttcatcaactgctatcatgaaataacctacaaacatagcaattccggacaagtatttacctattgtttctctgtataatacgttgataaatgttagtttctcaccgtttgcacttatcactttaagattgagaaatttttttcccagtgtcgagccggagtagtatgtcattaaagtgtagtacagtatactcagtaaataaatgacaatgtcgaagatgttaaattgaaaaagtataggtgctgtaataaaatccggagttccaatgatattggctataaacatcggtattcttacaaccagcagagcaat
>NC_017304.1:957393
ttactaagtattcagccggcacaacagttatagtaaaaattgaggtgcaggacaataaaacaggtacaccgttatatacttgtattgatagtaagaccaatgcacctactgccaaaacattaactaaatccaatatattgccacatcatgagtttgcagcatttggttgtcatgaagcaagaggaaagaatgctattgtgagatatacatgcacaacattttagcaatttgtatagctaaaagaaaaattattttaatagatttttgttgcagatatgagataaaaaataaaaattacataattataattgcacggtaaggttttcggcaaagactttattaatttaataaaatagacatacttatacaactatataaaggtgatgtacggcgaaacttagtggtatgagtaataaacttataccgctaagtttatgttgaaaaattttaaaagagcagcaaaaaagtgtaatgggggactacttatgaagagaatcatt
>NC_017304.1:963813
gtattggcattggatgtgaaagaaagaagtgccgtttatcataacggggatatttattacatagatactcttaacaggcttagtgtgtataaggaagaagatgaaaccgtcaataaaatagattctgtttatactgatcagatcagtattgagggaaagcgtatcaggtatactgatttgttaaatgataaaaatattggatattatgatatagaaacctgaaaataggggtcaaattttgctgttgacaaaaacagttatttagtgatatactaaactgtaatagtatatataaataaacctatgagcaagagtagtaggaataacggcttgcacaaagagagctgccggttggtgggaaggcagttgcaaaggttattctgaatggacttgtgagggaagcccgaaattggaaaaaagagtaggcgcttacgggtgcccttcccgttatcagcagggtgtatatgttggtatacaaaaatgagtgggcgatttattcg
>NC_017304.1:964839
ttgaatgtatttaggatggagcttttgggcgcgaaagttcatgcagtgacaagcggaacacagacacttaaagatgcggtaaatgagactttgagagagtggtcgagaagggttcatgacactcattatgtgctgggttctgtcatgggaccacacccgtttcctaccattgtaagggattttcagagcgtaatcggccgggaaattaaaaagcagattatggagaaggaaggaaaacttcctgacgttgttatggcgtgtgtgggcggaggcagcaatgcaatcggagcgttttatgagtttattggtgattcaagtgttcggcttatcggatgcgaggctgccggaaaagggttggaaaccggcaagcatgcggcaacaatgtcaaaaggtacattgggaattttccacggcatgaagtcttatttctgccaggatgaatatggacagattgcaccggtttattctatttccgcaggtctggactacccgggagtggg
>NC_017304.1:970948
ataatactggtattgtttgtaaacaggaacagtaccgacaatccttatattttggtggtaaactgcgaagatgacaaggcagaaagcaatgtgatgaatataatcaaagataaagtaaggaaatatgttgtaaagtcaaagaccataacgggaggaaaaggaatagaggttgcggttgaagtacgcctaaaaagcatggaaacggaatttgtaaatgagataagcagacaaaatggggttttaagtgctgttatggtaagctataacggagattatatgagttaagatgacttgtcggtcagtatgaaggagaggtgatatatttggatgaaaatgtaaatctaaaaatggttttcaagatagtggtaacgatactatgcatagctctccttataaccggtatggctcttgttccaaaagcttttccaaatgcagcagaagctgatgcgcagccggattatatatacaagatatttaacgacaatgtggtaaacgaaata
>NC_017304.1:976705
ggttttgttatatggacgaatattttctataatgctttttaaagcgctaaagagtgagattttgttattttcactgttgacgatggcgcttgccattccctggctgtgcaaaattgttgcaccgcttactcccacgtcaacaaatttggccagaatatcatcaagataatcaacttcgtttaacactataaaaagagcgtaaatgttggagcaccttctttcaaagattttttgggctaatgtgaggataacattgggatatcaaaaagtcaatagattttttttcggagtacctataatgttattgatttagtttataggcatgaaaaaataaatagttataggatatgtcaatatttgcattaatttcaatttatattataggcacaacaaaactatgatgaaattagcacggggacggtatctattgtgttttaattcctcataggcacgataaaaacaaaacttacccgaaagggaaacagcatcggaattcacgt
>NC_017304.1:986932
ggattaacctttaccgatacaaaggcaccgcagcttcccaagtcggttaacaagataaaagccgtaccgggcaaggaaggacatgtatggcttgctgcaagagaaggcggattgtggaggtccactgacggtggatatacgtttgagaaactctccaatgttgacacagctcatgtggtaggcttcggaaaggcagcaccgggacaggattacatggcgatttacattaccggtaaaattgacaatgttttaggattcttccgttccgatgatgccggcaagacatgggtgcgtatcaacgacgacgagcacggatatggcgctgttgatactgcaataacaggtgacccgagagtatacggacgtgtatatattgccaccaacggaagaggtattgtttacggcgaacctgcttcagatgagcctgtacccactcctccgcaggttgacaaaggcctggtgggcgacttgaacggtgacaatcgaataaattcaacaga
>NC_017304.1:990000
ttccgatgacgaatatgcggttgtgggcacgataaacatggattacagaagtttctatctgcattttgagtgtggtgtctggacatacaagagcaaaagtgtgcttgacataaaagaagatttcctaagcacccttgacgtgtgtacggaaataacaatggatatgattaaaaagacaaaatggtataaaaccctgattggtaccctcctgcgtgtctttgcccctcttatgtagatttcaaattaacaaaaatttaacatgaagttaattggccgttaattttgttttaataatattaacctgaattaactgaacggaatgaacgaccttctgaacgacgcgaaaaccactgaaaaagtttattttcacagtttgaacgtatataaggagtatgatatagtggaattgagaaaacgggtgggaatggtgtttcaaaaacccaatcctttcccgatggaaatccagatggcaagttgttgtaagatacaagttattgtaa
>NC_017304.1:995730
tccttgtcgccggagatgataaaaatgggtgtgtttttggggattttttcaatgttttctttcttgtgtacttctttaataccgtacaaaaactcaaggaagaaatcaactgagcggggaatggtgcaaaaagggtcatttataaaatccagaaccactttaacgtctctggacagccagtcaaaattggtttttgggttgtcaattttgctgttaaaacctctgaatagtattttgtttattatgtagtaacttttctttttatccgctcctttgcttataagcctttttattataagaatcccggcatcaacaaggagtttttcataaattccggttccggccagaatggcaccgtcaatactgttgggatatttatacagatactgccttaacagaaagcttcccatgctgtgcccaaagaaaaacacagggacgttgggattttcatttcggataatctctgtaagctgccgcaagtcttcaaccatcaggttcca
>NC_017304.1:998129
ttcaatatacatcaaattaataaaatatgaaagataacgtgtgaatatcacaaaattcgacaaaatatttatcaaaaagcatcaaactgagttatgtaaatttaggaaacgtcacagatagttgattttttgggtcctaaaaggatacgattggatacaatattaatcaaatgtattaacccggtaagaaaaagtttgctttgaatatcgaaaaaagtcgcaaaattatagtaccaagcattataattataatttttatcattatgctgtacatgattgtggaacagcaagatgttgcaaagaacagtctgacaaaggagcgtacttatggcagaacaaaaagaccctgcaaaaaaaaacctcatttatattatgaggaaataagagtataaagaatctcatcttcattatagcacatgtaacgactaaattctatagtttttttcatttgtgttacaaaattattaaatttatattaaaaaaatataaaaaacaaaatg
>NC_017304.1:1011340
gtaccaggactttaaaacagattgcttatgttgaaaaaggaattattcttcctcttatgagtgacactatccagactttgggagttatttaccttgagaccactcatattcctgttgaaatggaactgcttaagatatatataactcaggcggcaacgtcgataagcaatatataccttcattccatagtcagtatcaaaaatgatgagcttgacagaacatacaatgagttgaaacaaaggtatctggatgccatacaggttttgcgtcttacagttgacgcaaaagatgtatatacaaggggacattcggacagggtagcgtattatgcggtaaaaataggcaaaagctttaatctggacgaagagtcgctggaaaagctcaaaacggcaggtattttccacgacatagggaaaataggcattgccgatgacattttgtttaaaaccgacaagctgactgaaagcgaatatgaagagattaaaaagcatcctataaaa
>NC_017304.1:1015394
gaattgctgcaagagcttgtactgctttggcaaaagcaaatgtaaacatagagatgataaatcagggttcatcggaagtaagcatgatgtttggtgtaaaggctgaagataatgtcaaggcggtaaaggctttgtatgatgagtttttcagctaaactgtactgtcgggttttaagggactgtgacttaaagtcgcagtcctttttaatttgtttgaaattatattggcatatttgttattttatactataatgtttattactaagtttgtttacatgtgaaatatcaattttttgtgtatagttttgctgatgaaattaagtatttttttaaagaaaaggataaagaggaatagaactgttttattaagtaaagcagtttttatgttggtaaaaaccgaaaaaaggtaggggttatgatgaagaggttgacaacatcaatgttgacagtatttgctttaactatacttttttcaaatatcacttttgcgattaatatac
>NC_017304.1:1019856
atatgtcgatccggaaaattacgatacgggaagagacgacggagcaggtaccacatacctttatgactcaatgaaccgtcttatagaaatagtaaatgcagcgggtatagtggtggaaaggaatatatacaacacagcgggagagataataaagagaatagactcagttggttatagttccgcagataatgacaatgacaggcatggagtggaatttagttatgacctggcaggacgtttggtggagataacaacgccggaagcgaagattcatggccgaaagagtcagcaatacacttatgacgcagaaggaaacataacaggagtagttgacggaaacggaaacagcacaaggtacagtttggacttatggggtaagataataaacataacggaacctgacggaaccaatataaaatacgattatgactatgcgggaaatcttgtatccactactgacggtaacggaaacactacccgttatacatacaacagcttga
>NC_017304.1:1029979
aaacggtgaataccgaagattcatatttgacggaaataatgcaatagccgaggttggagaagattggagtttaaagggcaggaacgttagaggacatgcattgttggaattggaagacgaaaacaataacacatatcactatttgcacaatgcacatggcgacgtggccaatcttgcggacagttcgggaaagattgtaaacacttatgattatgatgctttcggtaacactttaagcgtaaaggaaacaatacataacagatttcgctatgcgggagaacagtatgatgattttacaggtcagtattatttgagggcaaggttctatagtccgtctttagggcggttcacccaggaagatacatggagaggtttcacatataatcctgcaagtttgaacctatacacatatgttgaaaacaatcctgtaatgtttgtcgaccctacaggacattggcccaaatttattgacaatgcgttggattgggtcggtaataaag
>NC_017304.1:1031687
gccggcgatttataaaaagcacttttcacgtgagaatataggaatgaagtacaagtttgtatatgcaaagagaacaaaattaatattgtacatagagcctgtggatgataatgaatagactgtttcgcagatgggaaataaaaaagttacatataatgagatttaggataccaaagatgaatgcaagaaaaaatgttattcaggaatcacataaaatcctgcttgcaaagataataaagtgcaaaaaaattataaaaaatagtactggcatgtataacatatttatggtattataatgctataaattatggaattaaaatgtaatatttttgtaaattatagactattattatggggagatgtatacgttggagaattgtgttttctgcaaaataattaaaagagagttgccttcaacaatttattatgaagatgaaagggttattgccataaaagatataaatcctgctgctcccgtgcatgttttgattattccgaaa
>NC_017304.1:1039775
gccggaagaagttgaaaagatgcttggaattaatgttattggtacaatcccggcatttgatggcggcaaacgaggaaagaaaaaagccaaggatgaaaaagaacttcaagaacaataccttaaaaatcttattgtacataataatccaaagtcagcctctgccgaggcgtttagagagcttcgcacaaatttgtattattcaagtgtagacagcgaagtaaagactatagtagtaacaagtccaactctcggagacggcaaaacggttactgctgtgaatcttgcaataactcttgcacgttccggcaagaaagttcttgttatagatgctgacttaagaaagccaaaggttcatcattattttggtgtgaaaaataaagagggtttaactaatcttttaactgattcaaaggaagaagtaaaaattaaaacaacagagagaagcgatatttcaaatctgtatataattacaagtggtccgattccgccaaatccggcag
>NC_017304.1:1041231
atggaaagtcttgttaaaaagataaatagacataggagagaggcattaattgagatagagataatgggagatgtcagattagtaaccgtagcattggaagttgttagaaaagtttcggacaatgagaacaatgtaagatgtcgtacaacataatacaaaaaaggacaactgaagatatatgctataggtgattaacatgtccatgtaaatatatagttgatgtggagaagtatgattattgaaatatgcttattttggactattaaactaaggtattactatactgttttgcattgattatttatataacatgaagaaggagtagtaaggttatgtcaaaaatagacttaagaaataagattatatttattacaggtgttgctggttttattggagcttattttgctaagcaattacttgatacagtggatggtattacaattataggtattgacaatatgaatgattattatgatgttaaattaaaagaaagtcgttta
>NC_017304.1:1046088
attccaacattaggtgtttgggatagatttgaagatattaattttgatttactaccagaacaatttgttctcaaatgtacacatgattctggaggaattgttatatgcaaagataagaaatgttttgatttcaagcaggcgaaaaagaagatagaaagatgcttaaaaagaaactactatttgaatacacgtgagtggccatataaagatgttaaaccgagaattattgctgaacagtatatggttgatgagtcaggttatgaattaaaagactataaattctttgcttttgatggtaaagtaaaagcactttttattgcaactgacagagggattgataccagatttgatttttacgatactgattttaatcacttgcctattcaaaatggatatcctaatgcgacgcgagaactaaaaaaacctgaaaattttgaattaatgattaaattggctgaagtgctatctgaaggaatacctcatgtaagaatagactttta
>NC_017304.1:1057156
agaagaatgataaatgaatatgccgattccgttttagatgaagacgaccttgttccccggatgaaaatcgatgtgcgtataacaaaggaagatatgaccctagaaaactgcaaggaacttaagcttcttgaacctttcggggaaagcaatcctccccctgtgttcagatatgacaatttaaaagtccatgaaatacgtcctgtgggacaggacagcaggcatgcaaagataaggtttgatgacaatggaactttgattgatgccatttgctttaacggaggcggacttacggattgttatgaactatcggacattgtggatgttgtgtgttccatggaaataaatttatggaacggcagggaaaatgttcagcttaatataaaggacatccggccggggttggcggtggagagacaaaacaaattttacttcagtctggaccggtgtattgattttattattccacaggaggataatattgttgatgaagttttggcaaa
>NC_017304.1:1058593
tggggcaccgctggcatatgcattgggaaaaggttttgtacctatcaggaaaaagggaaagcttccgtacaagacaatcagtgttgaatatgagcttgagtatggcacggacatacttgagatgcatatagatgcaattaaaaagggtcaaagggtggttatcgtagatgaccttcttgcaacgggaggaactacaaaatcgaatataaagcttgtggaacagttgggaggagaaattctgggaatagtttattttgttgaacttactttcttaaacggaagagaaaaattgaaaggctacaatgttgagtccatagtccaatattaattcgatatttttgatgtaatgaatatatgggcgcaatggggcgcacgtaaattgtgaaatcagttttggtccaatttgggggaatacttgatgggtgatggttatagcagacttatcaaaaaaattaaaaaatacaacccaaactgcgatttcgcactcattgaaaaggctc
>NC_017304.1:1067876
ctgaacttaagggcatgaaatattctgtgtattatttgcagattcatcatgccaacaagattgttctcatgtttttaatgttgcttttgttttctttgctctctgccgtaacgcaggatgttgcaaccttggtgtttggaattgcggtaacggcggccgttccgtattttatggacagggagcttagtgggaaagttaacagaagaaggcttagcatacagcttgactttcctgactttttaaacaaggttattttgcttgtgaacgcgggtatgacggtttcaagagcctgggagaagtctgtaaccgacagtgaaaaggatactgttttatatcaggaattgagaacggttttggcggatatcaggggaggtaaatcggagacaagcgcttttgaggattttgccaacaggtgcagaatccctgaaataaccaaattcgtatcagcacttttgcaaaatcttaacaaaggtaatgcggagatggtgtctattttaaga
>NC_017304.1:1093799
aaaagaaaagcttgcttttatcggcactttcttaaatgtcggtgaaggatactgcggttatgccgaaatggatgaagaggattggagtaattcatggaaaaaatattacaaacctcttcaccttacagacagattgattgttaagccttcctgggaaaattacgataataaagacggtgaaataattattgaaatgaatccgggcatggcttttggcacgggcacccatgaaaccaccaaaatgtgtgcggttttgcttgacaaatatgtaaaggacggatgcagagttatcgatgtcggctgcggtacgggaattttgtccataatagcaagcaaattgggagcggcggaagtcactgccgtggatattgacgaagtggcggtaaaggtggcaaaagagaaccttgagcttaacaaagttgacaatgtccgcgtttttaaaggtgttttggacgatattgaaaaggaaaaaagagatattgttgttgccaatattattg
>NC_017304.1:1099466
agtgcgaaccactggtatataatttaaaatattatataatttaaatatatattttttgccggatataattttgctgtgtataacttttatagtattttttaaggaggcgttttaatggaagtaaaaaagacaatggagaagattgtagccctggctaaaaaccgaggatttatttatcccggctctgaaatatacggcggtttggcaaattcatgggattacggacctcttggagtggagcttaaaaacaatataaaaaaggcatggtggaagaaatttgttcaggaaaacccttacaatgtgggtgttgactgtgcaatactcatgaatcctcaggtgtgggttgcatcgggacatgtaggcggtttcagcgaccccctgattgactgtaaagaatgtaaaacacgtcacagggcggacaaaatgatagaggaatggaatcttaaaaacaatgaaaatgtcaaggttgacggctggtccaatgaaatgcttatgaatta
>NC_017304.1:1102802
cattattttatacgtaacagggagcatacccaggcaaacaaacaaggtcgaaagaataataacgttggaaaaagtattttgggttattgaaagagatatcaggtattccgcaataagtaccatgtaagcgacaatttttaattttcttttttgttttttactaaccacaggtttgttttcatggtctgccggtgcgtaaaggtatagtactacagcgcaaaacggcataacaagcatgaacagaaaaattggttttatagaagacagcagcagggataaatagactgaaccaaaggttatggcgctgtttgtaagaaggcagccccaaaaagttttggcatgggagcctcctgcgaagactctaagcagtccgaagcaaacaacaaagacaacggcaagtttgaaaaccctcagcaaacaagctgctgtaaatattatggccagttttattatgtctgcaatccatagatacaggccgtaatttatgatttccgcctttt
>NC_017304.1:1110638
tgtaatggtgtgttctccaagcattttaaagtgcacattgttccatatcatgacgttggaaaatgcgttgtcctttacttccaccgcacttatttttgtctcatgcattatttcgttcatcggatccgtaagacggaacttaaagttatttataccgtttggaacgtttgccaccattgtataggtaacaaacgacaaagtaattggcggtgctttgaaaaaagggttgaataacaagtcacgtccatgaagctttgttatttcatcaaataccagaatgttcacaattgccggagatatgctttttatgttaatcaccacctttacatacagctcttatctattttacttcatgaaatggcattattcaacaggtatggataattaaaaggcaaaaagcatgaaaagtcaaagagtgttcgtaaaatgccaggagataattaatattgtaatgtttacattgttgtattgttataataaaataatatatattgaaaatt
>NC_017304.1:1113390
tagttggatttgacaaatatttttttatttaagtaaaaatctttctatataaaaaagattatattgcgtatactagatataaggacaacactgcaacaattgcgtaatttccggtggaggagagttttatgcggattttgatgctttcatgggaatatcctcccagaattgtcggagggatatcgagagtcgttcacggcctggcgcagaagattggagcgcggggctgtgacgttcatgttataacatgttgggaaatgggaactcgggagtttgaaagggataaatatgtaaaggtacacagacttcattcctatgacgtaactccaaataattttgttgactgggttcttcatttgaattttgccattgttgagcatgccacccggcttataaatgaaaccggaaagtttgacattatacatgcccatgactggctggttgcttttgcggcgagagttttgaagcatgcctattcaacacctcttgttgcaactata
>NC_017304.1:1115258
atggaacggcatggtacggagtttttttgagtctgttgtctgattgttattttaaatagaatacaacgagagcggaggttaaattgtggcaaaaaagaagagaaagttaaaagtcataccccttggcggattgggggagataggaaaaaacattactgtttttgaatatggcgatgatatatttgtggttgactgcggtattgctttcccggaagacgatatgctgggaatagatcttgttataccggatatatcatatctgaccaagaacagggaaaaggtgagaggtatagttcttacccacggacatgaggatcatattggtgcattgccttatgttctgaaggatttgaacgtacccgtatacggcacaaagcttactttgggacttttggagcaaaaacttgaagagcatgggcttttaaacaatgtggttctcaatgttgtcaaacattccgatgtgatagaactgggatgtttcaaggttgaatttatccggt
>NC_017304.1:1119809
aagcttatgcaaattgcttgatattagtacaatttgcttaattaaaaaatgtaaaaagtgaggggaattttttaaatgtatgttactgtaaatctattgtcaaagaaacccggagaaatcaagaactttttggaaagttattatcagaagaagttggatatggataatgatgttggacattggatttatgtatactacaaaccgcttcaggcaattgatctgataagtacggtaattgacaacagcgacaaacacaagatgacacttttgatacaggtggacaaaggcgacatccatacagtaacatacgagaattgcaacgacattataaaggcacttttatacttgtattataaagaaaccggtacatatgagttggaagaaatgtagcggttataatatgattcatgaattaacggtgattttgttggaaatactttgttaataaagctgttcttactgacagccgcaatattaacaaaggagagggttttatggag
>NC_017304.1:1125353
gatgaattggcaaggcctgtatttactgcaagcggaaaaatcatcttaaattccggcgtggttcttaaagaaaactacatagagaaatttaaagaattgggaataaacagagtctatatagatgatgccagatttaatgatgtggaggcaacccagcccattgacattacgacgagaaatgatgttgtcaaggtgctgaaaagtgcatacacgaagatacataattcggaggaaatagatgaatttgccataaaagatgccgcaagaaaaatcgttgattatgccagagagtacagagacagaggcataagcatgctttccacggacgttgttgatgagtatgttgttgaacacagtgtcaatgtggcgataataactgcctacattggaaaccgattgtcctatacattcaaccagctttgtgatcttgtcgcaggagctttgatacatgacctgggaagggaaaactgtgcggaggagaagccggaacatgttgagat
>NC_017304.1:1130078
aaacggcaaagagatggagtttccgccaaaagagctggaacttctgtattttcttgcctcaaaccccaataaggtttttacgcgggaacaacttatagagcaggtctggggctatgacttttacggagattccaggaccgtggacgttcacataaagagacttagggaaaagcttgacagtgaaggacaaaactggcagcttaaaactgtttggggtgtcggatacaaatttgaggtgaaataatgctaaaaactctgtttagcaagattgttgccctgtttattgccattttgcttgtaagcacatccataaccggggtgatgctttatatttttcttggaaattttgcctcggaggaaaaggaaaaattattaagtgacactgcggacagtataaacagtatgctgaacgattatttgactgcttattacaataactataacaatcccatgtttgcattctgggaggaaatataccgcagaatgctggataacgccct
>NC_017304.1:1134208
gaattgataggcgcgattttcattggcagttcaaaaacaggagctttttcggaagtaaatttaagttttttaaagagtcttgcgggttatgttgccataggtatcagaaatgctgaaatgtttaataatatatacagccagaaacaagaaatagaagccttgtatgaacaagctgcggcaagcaatgaagagctcaacagttatatcaaggaattggacaaaacaaaagaggagcttaatcagaaaaatatcgaactgatgacactgtttgacaacattcagtatggctatcttcagacggttatgtgtcttgccaattccatcgaggcaaaggatccttacacaagagggcattgccagagggttatggaaatatcctgtgaacttgcaagggcaatgaaactgtctgaggaagaaatcaaggatttaaggtatgcggccatactgcatgatatagggaaaataggtatttcggcgagtatattaaacaagcagggaaa
>NC_017304.1:1144645
aacaaattttggaagaaacattgcaggtaataagggaaaacagggaagaactgaagtagaggcaaaaagtttcaggctgttttaaaatacggaacgtttcaaaagagtcttgcatacgtgttttataaaatgaaatataagtgatattgccgtcaaaatcaaaaggatcaaaaatgaaataaacacattctgagccgaatatatgaaggcattgtaccatgtaaagtctgaaaaaggtgttataacactaagaacgctttttgctgtcaaagaagccgtaaacggtaatttcattgctattgatatataaattgctgcaaacactccctgaagcattttaccaaataaataaggctttatgcttatatcggtgtggcttataatgctgtaaacctgaaaatgcacagaaaggccagcccagccgagcaacaggctcaccgctgcaagttgtccctggagggttgcgtttgccgctttgcttgccatgtttgttcctgttg
>NC_017304.1:1148206
ttgagaaaacttttgcttttattaacatcaaatttttcgatagcctcattaaaggccatcaagccaatactatattcatcgctgctttttagatctcctgtttttgaagagtagaagcttgaaacaatatttaatataaacgggatataatctttaatgaacttttcttttaaatgcttgtccccgtttttgattttttcaacaatgtgagttgctgtttcaccggcataatctataatagcagaaacaaatagcatatctctcttccctcatcaacaacgtaataaataaaaaattgattttatacccgggcatggtttttatgcccgagtataaaatgcatcgtttaaaaaatatattgaattgtaaaaaccaaaataatgaatacttatatcgggaaattttctatttcccctaatatatatcgtttaagcagaagaagatctgtagagttaacatttccgtccccgttgacatctgcgttggcaagattatcgcct
>NC_017304.1:1149523
aatctccgttttcaataaatgccacattacgtccgccttcactgcattcttcagtctcaataccggattccttatgcatggttacagctaaattttttgtgtaaggatctacatatttgagctgtttcaagccatctaccgttggaacaacctgctttatggtaccgtcggcgttataaaacatctgatcaatacaaacatttctctgatataccgggtccagtccacgctgttttgccacagtcctgttgtgatacacaacataccaattgcctttatactcaacgatagcatgatggttattattactatagttgtcgggtggctgcggcaatattacccctttatattgaaaacctgtggtaggcttgtcgctcatcatatattcaatcttagatgcaccttgagagaaatcgctggcataggaaaaataatattttccattatacttatgcatatatgctgcctcgaaaaatctcggagcagacatcgtcatagct
>NC_017304.1:1160001
tatgagcttaaggataaagcctggttctgtataagaccttccggcacagagccgaaaataaagatttattatggtgttacagaaaagagtatggatgctgcaaaagagaaattgaaacatttgcaggataatgtactgtcagttatagaaccgcttcttaaagactgattgtaaaatatattgtatattttggcatgaaaaatatgtgcatgcgtcaccttccgttgttaaaggtgctgcatgcacattatttgttttgagatttttaataatttatcattttaaaaagtaatttgtttaccgtgttttatagtgtgttataattaaatataacagccaaaaatattcgttataattgaaaataaaaaaacgtgatatttgttgtgaagtttacatgatttgaatgccgtaagttttcatgaatattcatgaaaatattttttataatataccgaaaaatatgccgatggatgataatacgaagggtgataatgttgcag
>NC_017304.1:1165798
agttcatcattcgaactatcctatctggtttgaggcggcaaggacggattttataaaaaatttgggaatgtcctattcaaaaattgaagaaagaggttttatgcttcccctgattgaacttacatgcagatacaaaggcgcggcaagatatgaggacaggctcattgtaaaaacttgtatcaggcaaatgtcttatacgagggtaacgttttactacgaggtttttaaatgttgtgacaattcgctgataacaacgggggagacggtgcatgcatggacaaacaaaaatcttaagcctgtaaatattaaaaaacatgcaccggatatttttgaattgttaaataaggctgttttataaattgttataatttttttaaggtggtgaataggtgaatattccaaatatattgactgccataagatttgtttttataccgttttttggatactacctctataatgaacgatataccgttgccgtgattttgtttcttttggcg
>NC_017304.1:1166308
atgtattggatggaataattgcgagaaaattcaatatggtgacgtcctttggaaagcttgccgatccattggcggacaaattgatgcagttgacagcattgactattcttaccatacaggatattataccgttgccggttttgataattgttgttgcaaaagagtcgtttatgattatcggcagtattttaatatacaagaaggtaaattttgttgtacaggctgactggtatggtaagtttgccacagttgtttttttcctggcaatagtattaactatacttgtaagatcggggctgtttgcaaatccttactcggatataatagttaatattgccgttataatcgcagttggttccacattgtttgctttttttatgtatacaattgagtttggaagacttacaatgaaatcaaaataatgaggataattaaatccttttaaaataaattattttttttacaaatctttatttaggtttacataacaataccattat
>NC_017304.1:1168245
ctttcggacattaaattaagatactattttactgatgacggagtgtctccaattactgtttttatcgattatgccaacaataacggcagaggaattaacaacgatgttacttatactataaaagatataaattcatccggagcaaacaaatatattgaatttggatttaacgctcaggcgggaagtcttgaacccaatacatccgtgttaatgagagccagagcctatcaatccgaatacaaacagagttttacacaaaccaatgattattctttctgtcagtctaataacgattttgcggcatggaacaaggttactgggtatttgaacggcgttttgttcagtggaacggaaccggtaatgtatagtcccaccccttctttgtcaactccgactccgcaaatcagtccgacgccggttgcaacaccttcgtctgttccgacttaccaggccacgccaacaccttcaggttttgagactcctgtaaattgggatggaaa
>NC_017304.1:1172365
gcgacaaagtaaaccttgtatattcggaaggatacaggcttgaaaatgacggtattgatgaggaattgataaacgaagctaaaaaggcggcatcaagctcggatgttgcggtagtatttgcagggcttccggatgaatatgaatctgaaggatttgacagaactcacatgagtattccggaaaatcaaaacaggctgatagaagcggtggccgaagtccagagtaatattgttgtggtattgcttaacggctcaccggttgaaatgccgtggattgacaaggtaaaatccgtgcttgaagcttatcttggaggccaggcgctgggaggcgcgctggcggatgtgctattcggtgaagtcaatccgtcgggaaaacttgcggagaccttcccggtgaaattaagccataatccgtcctatttgaattttcccggagaggatgaccgagtggaatataaagaagggttgtttgtcggatacagatattatgatacaaaggga
>NC_017304.1:1174567
tataaacgcttgtatacccatataaatagtgaatatgaccatcctcaaaagaggttgcagtgtagtaatagtgtatatgtccaccgctaacgggtatactgggacctgtttgtaggctataacgatgtatatgaccgtcttcgaaggtggtttcgccagccatgtagtgtatgtgaccgggactgttgaggtttacactggttatacctgaatattcatgaatatggccgtcattaaaagtagttcttcccataaatctatgactgtgcaaactgttttgcataataatcacctcaatacatattatgttaactatgtagagggtgttacttctataataacgtattttatggtgcattaagcagtaaatacccttaagttaaccattgtagcgagatgctcaatggaatggggaaaattcaattttttatgagatttcttggtattttttctgagcgttatattataataaatttataaaaaatgttataatgaatata
>NC_017304.1:1183051
ataaagatgcgggtgttgatgtggaagccggttatgaagcggtcaggcttatgagaaatgatgtaaaaaggacattcaggcctgaggtgcttactgatataggtggctttggtggattgtttggcttaaacaaagataaatattcggaacccgttcttgtatcaggaactgatggcgtgggtacaaaactgaaaattgctttcctgctggacaagcatgataccgttggtattgactgtgtggcgatgtgtgtaaatgatattgtgtgcagtggtgcggaacctctgtttttcctcgactatatagccttgggcaaaaaccgtcccgaaaaagtggctcagattgtgaaaggtatagccgacggatgtgttgaagcaggatgtgccctaatcggaggagaaacggcggaaatgccgggattttatcctgaggatgaatatgatttggccggatttgcggtcggaatagtggaaaaaagcaagattatagacggcagtaaa
>NC_017304.1:1184063
agaattggtgtgttggtttccggagggggaacaaatcttcaggctataattgatagaattgaaagcggctatataaaggactgctcgattgttaccgttgtgtcgagcaaacccaatgtgtatgcccttgaaagagccaaaaaacacaatatttcggcggtttgcattgccagaaaagattatccttcggtgcatgaatacggggaagcgctgatacagcattttgaacgctgcgaagtgggccttattgttatggcgggatttttgtccatactgggagaaaactttgtaaaacggtttgaaaacaggataatcaacattcatccttctttgatacctgctttctgcggcaaaggctattatggcataattcctcatcagaaggcgctggaatacggggtcaaagtgaccggagcaacggtccattttgttgacgttgaagccgacagcggacctattattctgcagaaagctgtgtacataagggacgatgacactcc
>NC_017304.1:1189470
actttggaggatggtaaaatggaaggcattattgaaaaagcattaaaagaagatttgccggatatattgaatttacaaaagaaagcctttgaaaaggtggcaatggaagaaaacaatttcaatattcttcctatgacccagaccttggaaagcattactgaggaatatgaaaaaagactgtttttaaagtatacattggaagggaaaattataggttctgtgcgtgctcatttggataatgacaatgtttgtcatataggaaggctgattgtacatcctgagtttcaaaacagggggattggaaaagctttaatgaaggaaattgaaagtgtgtttaaaaactgtacacgatacgaaatttttaccggattaaacagtaaaaatactgtagctttatataaaaaattgggatatgttgaaacaagcgtaaaagatgttgacggagtatttatggtttttatgaaaaaggataacaaatagatgatataagttttaagtca
>NC_017304.1:1193362
aagtggattttaaagtggacggaatggacaaagccgtcagggtatataccacaagacctgataccatatatggcgtgacctacgtggtgattgctcccgagcatcctgtggtgaaagaattgattaagggaacggaacaggaacaggtatgtaacgagtttataaacaagatgatgtttttgaatgaaatagacagaactgcaaccgatgttgagaaagaaggagttttcacaggaaggtatgtcattaatccgttaaacggagacagagttccgttgtaccttgccaattatgttcttgcagagtatggaaccggtgttgtcatggctgttcctgctcatgaccagagagactttgagtttgcaaagaagtataatttgccgattaaagttgtaattcagccggaaggccaggagcttgatgcgtccaggatgacggaagccttcgttgaggtgggttatcttgtcaattccgcagaatttgacggtgtaagaagcgat
>NC_017304.1:1199251
ttgatttatagtcaacatagtcatgccaattaccttacagacggtactttggaagtgaaaggcaatttcacacaaaaaaggtataattcgtatgacaactttaaagctacaggaaatcatagagttgtgttaagtggtgaagagttacaaatagtaactttcgaaagttcttccgggtcaggatcctgtattaatatacttgaaataacaaactcttcagataaaggtgtcagatttacatcaaaggtttttgtcaatggagcgttaaaatatacgtccacgcctgtagcaggaggagaatatttatgtattggtacaaatacggcaataaactgggatacttgggattatgacctgtgtattgatggcaaccgtactcttgtaagagatataaatataaaaggaagcctgtttttaaacgatggaatacttaacctgaacggatataagctctcggtgggaggaaatctcatacaaagcggaggtaccatgtatataaa
>NC_017304.1:1219159
gctgtggaaagcgttgctgctttggtgaaggcgggaataattaaaggggatgataacaagcttattgctcctttaagaaatataacaagagcggagacggccgtaattatttataagttgtttgagaaaatgacagaattgcttcagtaaactatgagttgtcggttaggagttgccattccagacagaaaacgtgttgcaatattttctgcctggagtggcaattttgttctatttttctatcaatctgtttgaacttgtctgaacatcttctgcaaaatcagaaatggcttggaaagatttgttgagttcttctaaaacattggaaatatctgatatttccgatgaagttgcttcgaattcggaaagggtttgtcccataacagatttaatggcttggatatcgtcttccaattttttgataagtttttcagattgaattatttcatttataacagaattttggcagttgtacatttgtgaaaaatccttttcagtgt
>NC_017304.1:1239189
tttaaaagcccgcaggtgataaaggatgagcttggcatggctgttacaaagagccgagtggaagcaagatatttaaatcttgatacggaagaaatagaactgtatcaggatatgatttcccatatactgtttatcagtcctctgcaaagacagaaacaaaaatgggtaatgaacaacaaaaaaggacaaccgggtctttggccttatggtatttcgggagatataccgattgtacttgtcatgcttgacaaaaccgatgacatagatattgtgagggaagtactgaaggctcatgaatactggcgtttaaagaaactggccgtggatctggtgatcctcaatgaggaagaaaacagctacaccaacccggtaaacagtttgctaatggatataattgccgaaagtcatgcccatgacctgataaacaaaccgggaggagtgtttattcttaagaaaagtaacatgcctccggaggatattgatttgatttgttcggtttc
>NC_017304.1:1263013
aatactttctttccgatttactataaaaacatgggtgctgacaacaccattctgggattggcggtgtttatcggctcggcgagtgaaataatcttccttgttttcggcgacaggataataaaacgtttgggaatcaagtttacgctgttcggtgcagcggttgttgcagttgtacggtgggcaagtttgggattgattaacaatatttttgcagtgcttgcactccaaattctccatggttttatattcattgttttggcctactccatggcaacatatatcaataatgagatgccacctgaattgaaggcctcaggacagacggtaaactccgtcataggtttgggtatttccaggataattggaagtacaggcggcggtgtgataagtgatttaatcggaatcaggcaggtattctttttaaattcggttattgttcttgcttcaattgtcatttttggcgcaatatttttggtaagaagacaaaaaattacaggaca
>NC_017304.1:1275372
attatactatatacgcccttcgaacataatctgtagctgtcccagtatcaaaccccagtttttgtaacgcatcgtccattttgaagtaatcttcactgtagctaaatatatgctctttaaaagtgactggtcgccaggaaatactgtccttgatttgtttatccttctataactgctattcaggctctcaatagtattggtcgtatacatgattttacgtagttcctccgaatacttaaaaaatggacaaataacatcccaattgctcttccagctcttcatagctgccgggtatttcttctcccatttctctgaaacctcaagcatctggtcgtaccctgccttctcattcggagccgtatatatccgtttcaagtccctggcaaattcctttcggtctttatctgacacatactttagcgtgtttcttatctggtgtactatacacctctgatattcagtattcggaaaagccgcattgattgcatcctttatccctg
>NC_017304.1:1284408
gcatgcatatccaacttgggcaaaatacaaatgcctcctgagtttgaaaggtatatccgacagttcagtgtcgtacccaatgtcagaagacctcagattgcggtatgtacatacggggacaaaatggcggtagcttttggttcgccgttcaaagaaaccgagatacaaaaaaattttttcaaatccctgtcggaaatggggattaaaattgaaatagtgtcaaacatgtaggagttgaaaaggaaatgacatactgtaattactgcaaagtttacatacgggacaaaaaaacaaaatgtcctttgtgccaaaatgttcttccggacaacggaaatgttgaagaagctgaagatatttatcctgtaatacctcttgcctatgaacggcatatattaatccggattttggcttttatctctgttgttgcaattgtgataagctatgttgtttataaaatatttcccaccagtgtaaattggccaggttttgtcttgctgggc
>NC_017304.1:1287540
gaaataatagagggaatgcaggagttgaaaatgacggtggatttggttgcaattaagaatgaaagagatgttgaaaagagcgaaggtttcgaaaagagagagcacaaaagcaccaaaatgaacctgtggacgataggactgacggacgatatttctgaagttttggcataggctgcatgtcaaaacgcaagaaattttgagtattttagggggtaaaacaatggagagcacacataggctcgaaaaacaaatacttccgatagcaatatccgtctctttggtaaactggacattaaggtcaatgtttggtccgtttgacgtgggggttttgattctcaccgttgtttttacttgtgtgatatttgcagcctacaattttgcacaaaaacacgagagaataaaagtgcttttgtttttcgggttttcttttttgtatctgattgcatgtcaggttgccgtaagtgcaagatatatggattgggttgtttttttggtggccg
>NC_017304.1:1292138
ggatatactcttatagaaaaaaattctaccaacggatttttggaagaagctttcagaaagtggcttttggaaaatcccgatatcaacaccttcatattgacgggagattgcaccgatatctgtgtacaacagtttgctattacacttaaggcttattttaacatgaataataaacgggcaagagtaatcgttccgttgaatgcggttgatacctatgacttgggagtgcacgacagaaaccttatgaatgttatggcagcatacaatatgataatcaacggggtcgaggttgtacgggatattgttgagtagggggaataacaatgaagaaaatcaattggaatcaaagtgaaaacctaagcatgctcactgacttttatgagcttacaatgggaaacggttattttgaaaacggaatcggggacagaattgcttactttgacatgtttttcagaagagttccggaaaacggcggatttgccataatggcgggcttggcc
>NC_017304.1:1295368
ttttaattttatactgtgtttgccaagggcgggatgttcaaaaattctgatacaacttaaactgtcaaattcaaacctcagaattttggccattatggcataagattttttagtaaaggttaatagacgccctttctgcagcaaaatgacgaatttttccgcgctgtccagcagattattaacctgtgtttcaaaaaagagcatttgtgttgaacgggccagcacgatggacaaaatgtggtctatgtttttgtcataatcaacctctacgcttttgttttcaaaaagactgcattttaagttttcatcaattgtgacattgtggctttcgtggtacctgggcatcaggttgtagtttattctcgacgttattgattccaggtatttaagaaagctgtaaatttctttatccgtaaaattgacaaaggaaatgcagccgtatttgaaaagatatacggccttgtcttcgctgtgatattttaaaattgtgtcaagttgtt
>NC_017304.1:1300035
aataaaaaggcccaggaacttgagatgaaggatacttattttacaaatcccacgggtctttatgatgaaaaacaatatacaacggcgtatgacctggccgttttaataagatatgctctgacaaaatccagcactttcaatgagatgttttcggctaaggccagaccatgggttgacggaacgcagattttaataaacagcaatgagttgttctggagctatgacggcgttgacggtggaaagaccggatataacgaaatagaccgtcaaacggcaattaccactgccacaagaaacgggcaaaggttgatatgcatagttcttgattcaccggaagaaagcatgtatgacgattcggtaaagcttctggactatggttttttaaatttcaggacaggcattctggtatcaatgggacaacctttgaagaaagttaccgtcggcgataaagttatagatttggttagcataggtgactattactatacttaccctgccgg
>NC_017304.1:1303320
gttgatgacgggaaaaatgtgtcatgtcccagggatatggcgatgtacttaaaagaagtgtatgaactttctgaaaacggtgacccctggggcagggaacttgtacaaaacatgataaacacgaaattttacgaccggcttccggtattgcttccgaaaaacctaaaaattgcacacaaaaccggaaactataccggggttgtacatgacgtcgggattgtttatgccgaaaagccgtatatagttgttgttatgacaaagaatgtgaaaaacggacaatcggccaataaagcaatagcaaatatttcaaaaatgatttacgattatgttgtaaagcaatcgggaaaagatcttgattaaaaaatttggaaacactgtacatattgtatgtacaattaaggtgataaaataaaatggtataaggaaatatttaagacccgtatcctttctatattatctgaagaatataaacagaaccgtctctatttatatctccttat
>NC_017304.1:1307825
tctctggtttattgttttggacagctctaatccggtaacctgggttgaattgaatgtgcctttgaaagttgaaaatgaaagttcacttaaagaaaagggaataatgcttaagaatgagaactttccgagaaatgtttccgtcagtctaaagggaagaaaaagcgcttttaacaatataggtttaaatgacattgaggcaattgttgacctttcaaaggtggaggatgttaatactcagtttttatatgtcaatgtttatacaaataaaaaaggtgtgtcttttcagggagtaacaccgagagttgtggaaatagaactggaaaaactgggtgaaaatccttttcctgttaatgtagttatcacaggaaaaccgaaggaaggctacacagtggtaaaggcaaatgcaataccgacaacggtttcaattgaagcgccggacgaaataataaattccatcggtgaagtcagggcttatgttgatgttgacaatctcagtaacg
>NC_017304.1:1313001
accactatcatggtgatatagttcaggctgttatcacctctataaatgaaattgaggggtcttatgcattgggggtcctttgcagagattatcctgacaaatttgttgccgcccgaaaagacagtccgcttatcgtcggccttggaaacggcgagaattttattgcttctgatattcctgcaatacttgaatacacaagggatgtatatattttggaagataaagaaattgtacttttgagtgacaaggaagtcaaggtgtttaacaaccatggtttggcggtacagaagaaagtgttcaaggtaaattgggatgttgcttcggcggaaaaggcaggctacgaacatttcatgatgaaagaaatgtgtgaggagcctaaagtggtaagagacactgtaaatccgagaataaaagacggcaatatagtactggacaacatcaggattactgctgaagatttgaaaaatataaggaaaattttcattgttgcatgcggcacc
>NC_017304.1:1323246
atgaactgtacgaggttggttaaagaaggtattactacgatagatgagatgcttcgtattgcatattccatagactagaaaaggggatgtaacatggatataaatgatttactgaggaagacagtcgaaaatgatgcgtccgacttgcatatttgtgcgggggtgcctccgattataagggtctacggcgatcttataaatttaaacgagccggtgttaactccgcatgattgtgtgcagcttgccaagcaatgtttaagcagcagaatgtatgaacgctttcttgaagtcggagaagtcgatgcatcgtactcggttccgggagtggcacgattcagggtaaatgttttcaagcaaagaggtacttgtgcaattgcattcagagcaatacctacagaagttccgtcaattgagcagctggggcttcccggcttggtatatgaccttgccatgaagcagagaggtcttgttttggtaacgggacctacaggtcatggaaa
>NC_017304.1:1328360
aagaatgcccagagctattatgaaatacaaattgattttgatgcaacaatgacttacagggaaattatggagcttgtcgattatcttgaaggcggtacaagaaaagtcaagataacaaaatttgaagtgtcacctttgggtaataaacaggcaaatgcaacaccgactcctcagaatacggcagaaccacaaacggaatcagatgaacagaatgcacaaaatgctttggcaaaagcgatttttgacccaaatgaagtgttagatctgggtatgacagtttgtatgtattccatgaaccgggaaaacgcagataaaatttacgacttcagccgccagaatttccagagatactttgagggagaccaggttttttttgatgataccggagtagcacttaactccggggaagacagtgaaaatataagtgcaggtggaagtggtggagcatcaggcggatcttcgggaagcggaacggatacggtagcggtgaccggcaatgc
>NC_017304.1:1329527
ttgattcagcaaaattatcctcttacgttgcttgaatctgcaccgacagggactgagtggtatttgaggccgtttattgctgatgccaagtcaactcctgatgttgaaaagaaatcaccgaatcttgctgtggtttattcttcaggtgcaaaaaatgagaaatatttttataccgttagttataagcatgagagttgttatgatccggaatatccttatacttaccatgtaattgtaaatattttaacaaaaaataacaaaggcgagattaaaacactgaatacctttaaaattgcggctaatgtgaatactacactttaatatgtatggaatcgtaaataacatagttttatgtttatatagatgtgttatttttttgtaacgggggtgttgaaatatgttgaggctgcttaaaaaagaacggggagctgcgcttgtaacagtaataattattacagcagttcttacgaccctgtccgtagtccttttaaattcagcta
>NC_017304.1:1332383
aggcagaaatgattatttgaatatggcagccagaaataatcttcttaataaatttgcagaacttggtatttatttatataatatattctaaattttaataaattatggggtggagcttatgaataaaaagttaaagatattggcagtttcaactctgattacggcaactgttttcagtacaggctgttcggtgttgtttaacaagccaccggcgactgatactgagcctccaaaaattgagacaccggataccagcgctgaggaagataaaaaagtccaggaattcatgacggaatactttggtgctttgtttggacagaatgtggagagctataaaaacaaccttctgacgggtgaaattccggcaaatattaaaaactatatagcggaaaggactattaaagaaggagacaagaatcctgaggtaggtatccattttccaagatttgttgaagtcaacggaatgaccatgttgaattatgaaatacttaaggatgcaa
>NC_017304.1:1334813
aaagtagttgtcatgcccctgtcaaacaaccgatatatgataagcagggttatcagcacttcaccaaaagcttttttgaacccgaaactaatgccgggaaatataattaccggaacgttttaaatctttatgtctgaaatgtcctgcctggcaaatgtttgcccaggaaggaaaattttcgactccaggtccgtgctttgatttgtttgcagcagcactttcattgtgttatattaagtatagcttgtattattttgtttgacagctaaagagggggaatttgtgggggtgtcaaattgaaagcaaagaaaacacaaaagaagaagcttaccaaaaagaaaagcggcattaaaaaatataacaatgagatagtcggaattatattactggcattgggattgctgacagtgtttggcctttttgcggaggattccataggcatattcggtactttcatcaaaactttgatcttagggcttatgggatggctgggttatgtt
>NC_017304.1:1342263
attgaagaaatggttgaaaaagccaggaaagaagttgaaaacactattcgccaggaaggggaaaatgccacatttgaaacaggagtccatggattgcatcctgagattgtcagattgcttggtaagcttaagtttagaacaagctatggccaaaatgttttgagccattccattgaagtggctcgtttggcgggtttgatggcggcagagcttggagttgatgttaatcttgcaaagagggcaggcttgctgcacgatatcggcaaggccgttgaccatgaagttgaagggtcacacgttacgattggagctgacattgctaaaaagtataaagaatccaatgaagttgtcaatgcaattgcttcgcaccatggcgatgtagaagccacctccatcatagcggtgcttgtacaagctgcggattctatttcggctgcaaggcccggagcaagaagggaaactcttgaatcatatatcaagagattggagaagcttgagga
>NC_017304.1:1351950
taacaaagctgattaaaattaaaacgaattaaacttgccgcttttacaaaagctttaaatataaaaacgagatttatagtcaaggaaaattacagtcaagaaatctgtatgctttttaaagttcagcaagaaatttatgaaaggatgaatagaatgaaagctgtcatcatggcgggaggagaaggtaccagacttagaccgcttacgtgtaacaggccaaaaccaatggtacctgttgtcaacaaacctgttatggagcatattattgaacttctgaaaaaacatggatttacggatattgcagttactttgcaatatttaccggatatgataaaggactattttggagatggaagtgattttggtataaatcttagatattatgtggaagataaaccgatgggaacggcgggaagtgtaaaaaacgccgaagaatttttggatgatacatttctggtgataagtggagatgccttgactgatattgatttgggaaaggc
>NC_017304.1:1371192
gaaaattatgtacaaggatatttctcatattgaagaggtaatttcctctttttccactgtttttaattcagccaatgtcaacagaagccataatatcaaacttgcgtgtgaaagaatcaataacacagtgttgcttcccggtgagacattttccatggatgcttctttggggtcaagaacaaaagaaaatggttacaaagacgcacctgtcatagttaaaggccgcttgattgaaggagttggaggtggtgtttgccaggttacgtcaacattgtatgttgcagtactcaaggcaaagcttgaggtggttgaaagggtaaaacattcaatgcctttgggatatgtggagccaggtcaggacgcaacaatatcggaaggctacatcgacttcaaattcagaaacaatacggatcgtgcctgccttataagtgcatcggttgtcggaaacaggatagatataaagctgctgggagcaaaaagaaattcaaattatgatgtaa
>NC_017304.1:1379119
atcgagttttcttcgaaggaacggttgcttttcttaagatccagcaaaattgcggagcttgcatgggacgaaccttcaaagttttttacaagaagctcattcatctttgaagaaagtttccagtgtatcttcttcatgctgtcaccataggtgtatttccttacgtcggaaaaggtcagagtgttttcaaacctgctgtttgacagagcatgggattccgacaaatagtctgttttaagcttcaggctgtccagcttgatcaaacggggatacactgtaatttcttttattgaaatgggctcgtgaacaaattttacaatacccagataatcttcaaattctatgctctttacccccacgaaaaagtctcccctgtatttgcagcaaagcttgtagctaaaggttttcttcttaaaaggaaggagagaaaagcattgtggttcaaattggtttgaaaaaattgtgtcattattaaaaaagttaattttaatgtaaggata
>NC_017304.1:1401667
cacacttcacaacatggattatataaaagaaaaggatattagaataggtgacacggtgcgtataagaaaggccggtgacataattcccgaagtagtggatgtggtttttgaaaaacgcagtggaaatgaggctgaattcaacatgcccgaacaatgtcctgtatgtggtgctgatgtagtgagggaagagggggaggcggcatacagatgcaccggcattgaatgttccgcccagctgtacagaaaaatagttcattttgcttcaagggatgcaatgaatatagaaggccttggacctgcgattattgaggtcctcctggaaaaagggctcataaaagagatagctgacctgtattatttgcataaggaaaaagaaacccttgtaaacatcgaaagaatgggtaagaagtccgttgaaaatcttcttgcttcgatagaaaagtcaaagcaaaataatattgacagattgatctttggctttggaatcagacacataggac
>NC_017304.1:1410707
tatagctgaggattttgactttgcgaaaccggtaacttttaagggcactttggtaaatgccggagggattataaaacttgacggtgaactctgggcggattacagggcaaaatgctcaaggtgcctcaaggatattgaatcaaagatgcatattgatgtaaaggaaaactttgtagaagagggcagtaacaaaaccgacgaggaatattatacgtaccatggtaagttcctcgagctggaaaaggtaatgatagacaatatcatactgaatcttccggcaaagcaggtttgtgacgaggcctgcaagggatattgcccgaagtgtggagcggatcttaacaacgatgagtgcaaatgcgtaaatgaggatatagatccgcggctggaagttttcaaaaacttttttacagacaattagtgtagctttgttttaagtaaaaacaaaatcgagtaccttccatgtgtacaagattttatttatacacaaggtttgttgtatg
>NC_017304.1:1415571
agtttccatgggggcaaatccccagacttttgccggacttacgggtataggagaccttattgtgacttgtaccagcatgcacagcagaaacaggcgtgccggaattttgatcggtcagggaaaatcaccgcaggaagcaatggatgaagttaaaatggttgttgagggtgttacaacgacaaaagcagcttatgaacttgcacggaaaatggatgttgcgatgcccataaccttcgaagcatacgaagtattgtttaacggaaagaatccaagacaggcagtgtatgatcttatgatgaggaacaagaaaaatgaggttgaagaattggatgccaaatggctttgattaaaataaaatatttatttaattaaagaatttatgaaatttttttgctgattgtgtgttgaaatgtgtgttgaaaagtgagtagatttggaaaagacaaactgctcactttttttgtgcttttttgtaatgatatttgtaataataaacgaat
>NC_017304.1:1418389
aatatcttaattatcattaaagggggaaaaaaactatgctcaagaaggtaatcgcattaatgttggttgctgttatggctttaagtctggcagcatgtggtggtggaggaggaaatactacgacttcaccgcaaccaaacgattcccaaaattcgcctgattcaggaacaaagaaggacccagtaaaattgaccatgtggatcatgcctaacagtgacacaccggaccaggatcttttgaaagttgttaagccattcacagatgctaatcctcatatcacagttgaacctacagttgttgactggagtgcagctttgacaaagatcacagctgctgctacaagtggtgaagctcctgacattacacaggttggttccacttggacagctgctatcggtgcaatggaaggtgcattggttgagcttaccggaaaaatcgatacaagtgctttcgttgaatcaactctgcagtcagcttatatcaaaggcacagacaagatg
>NC_017304.1:1427093
atttggatgatgcttatctttccgggcttacggaggtatctattattcacggcaagggaaccggagtactcagaagtggcatacagaaatttttaaaatcagattccagggttaaatctttcaggcttggaaagtacggagaaggtgaatcgggagttacaatagtcgaacttaggtgatgcggttgttttaccgggattttatagtgttatgacatgttaaacacaaattttagtgtgtgtaaaataaaacgtgcaaatatgttgacaaacgcatgtaaaataaggtattttattattgattcgacaaacgtatcactcaattcaagtgcttgtagattccagtagatgcaagcacttttttattttattatttatatgggttgcgtgtcaataaaatatcccttgcattatgttaaattgtttaatattatataaacaaaatgatgttatatttttttcgaatcttaaaaaactttgttaaatatttttctgatggga
>NC_017304.1:1454665
ttacggaaaaagaagccggtggaataactcagcatataggtgcttacatggtgaaaataaataacagaaatattacgttcctcgatactccgggtcacgaagcttttacggccatgagagcaagaggtgcccaggttactgacattgccgttttggttgtggccgcggatgacggtgtcatgcctcagacaatcgaggcaataaaccatgcaaaggccgcaaatgttacgatcattgttgcaattaacaaaattgacaagccgactgcaaacccggaaaaagtcaagcaggaattgacagaatatggactcattcctgaggaatggggcggcgatacaatttttgttgaagtttctgcaaaaaaaggagttaatatcgactatctgctggaaatgattcttttggctgcggatatgctggagcttaaggcaaatccgaacaaacaggcaaaaggtaccgttattgaggcaaaacttgacaaagataaagggcctgttgta
>NC_017304.1:1478370
attatactatatacgcccttcgaacataatctgtagctgtcccagtatcaaaccccagtttttgtaacgcatcgtccattttgaagtaatcttcactgtagctaaatatatgctctttaaaagtgactggtcgccaggaaatactgtccttgatttgtttatccttctataactgctattcaggctctcaatagtattggtcgtatacatgattttacgtagttcctccgaatacttaaaaaatggacaaataacatcccaattgctcttccagctcttcatagctgccgggtatttcttctcccatttctctgaaacctcaagcatctggtcgtaccctgccttctcattcggagccgtatatatccgtttcaagtccctggcaaattcctttcggtctttatctgacacatactttagcgtgtttcttatctggtgtactatacacctctgatattcagtattcggaaaagccgcattgattgcatcctttatccctg
>NC_017304.1:1484827
aaagtatgtttacatatcctctgtttggcggagttttggttatcatctgtatattgatgttttcatctgctatggaagtaaaaatatcggaaacaagtcttatatcatttgggacatttcgaattgtcacaagtgccgtgtcataagacatatcgatatttgcatccaccttttgggacatgcaaacaccccctggcagaattctatttatttttgataaggtcatccatagtgtacatgcccggttgtttatcatgtaaaaacactgctgcgtttaatgagccttcggcaaatatgtattttgatgtggcagtgtgttttatttcaattatttcgtcattgccggcaaagattacagagtgctcgccgacaatggtgccgcctcttaccgcatgtatacctatttcttttttgtttctcttttttcttctggaatgcctgtcataaatatactcatgctcttcactcaaaacggaatttattgcatcggctatggtcag
>NC_017304.1:1486778
tataactaatttattatatttaataatagtaaaaaagtactcattatactttgaggatcaaatcgtaattatttattccacattttaatcagttcttcggcaatttgaacggcgtttgtggcagcgccttttcttatattgtccgcaacaacccagaggtttacgccgctttcaacactttcatcgcgacgaattcttcctacaaaagtttcatctcttccgcttgcgtaaataggcatcggataaacattgttggcaacgtcatcctgaacaacgacgcccggtgcatttcttaaaacttctttgagttcttcaaggtcaaactgtttttcaaactcaacgtttattgattcactgtgaccgttgaatacgggcactcttacggttgtggcggtaattctgatgctgtagtctcccaatatctttcttgtctcatttaccattttcatttcttcctttgtatagccgttagggaggaaagagtcaatatgaggcaggca
>NC_017304.1:1497480
cttcgaaacttttgggtatcaacaaaggtacgctggagacaggcagaagcgcggatataactattgttgacctgaatgaagaatttgtggtggatgtcaacaaattcaagtcaaaaagcaagaactcaccttttcatgggttcaagctgaatggaagtgtatattataccttggtaaacggcaatgttgttgtcagagaaaaggtgctgctttagacattccgccgaaaactttgcaatgatgttttacaaatgtttataaatgttttattaatcagtgattttatatcagtaatgttttgtattaacaatattttcaaattgtgttatgtaaggagaatgaaactatgtttattgatacattaattgaaaagattagagaaaaggataatccttccgttgtaggattagaccctaaaattgaatatgttccgtcttttataaaggaagacatgtataaaaaatacgggaaaaatttaaaagctgtggcagaggcgattc
>NC_017304.1:1499552
tacagcccttgccaacggtgccgataccgaaaaactcaaatacggccacaggggagcaaaccatccggtgaaggacctcgaaaaggacctgacatatattacttcccaaaaccatggctacactattgttgagtcatccatggacaaatcaaggatgacggtaagccacagaaacatgaacgacggcactgtcgaaggcgtaaggtacaaggatatgccggtgtttaccgtgcagtttcatccggaagcctcaccggggcctgaggacacggcttatctgtttgacgagtttattgatatgatgaaaaaatattcgcgttaaacagctatataagtttttatttatgaacttcaaagtcttattcggaagataattcttgtaagaagtttaattatataagggggaaattaaatgcctaaaagggatgatgtaaaaaaggtcctggttatcggctcgggtcctattgtaataggccaggcggcggaatttgactatgccg
>NC_017304.1:1500203
agaaaaaccggacagcatacttcccactttgggagggcagacaggacttaatcttgccatggagcttgcagagtcaggatttttgaaggaacatggcgtaaaacttctgggaactgccaccgaggccataaaaatggccgaagacagacaggcttttaaagataccatggaaaggataggagagccttgtattgccagcaaggtggtaaacacagttgaggatgcgctggattttgcaaaagaaatcgcttatccggttgttgtgcgtcctgcctatactttggggggaaccggcggcggaattgcttacaatgaagaagaactgaaagagattgcatccaatggtttgaggctcagcagagtacaccaggtacttatcgagaaatgtatcgccggttggaaagaaattgagtatgaggttatgcgcgacagcaagggtaatgtaattaccgtatgtaacatggaaaatatcgacccggtaggagttcataccggagaca
>NC_017304.1:1507787
ctggacaggacgtcaaatgtgaaagaacttgattttatgataaaaaatatttctgacaaggttttgcttggctctgaaattactcagttgcgggaaaagcttgtttgccttgaacgagagatatccagggtcaaaaagaacatatcctcttacgaaaatataaatttagtgcaggagattgtgacttctgttgataaaaagctggaagtgttaaacaaactggaagcagccaaaaaggagtacagtgctgtttgtaccagtctgaatgacggtttggagtttatggacaaaaataaaaaagaaatacaggagaatcttaacatatatatcgatattcttagaaaaagcggagtgtgtccgctttgcaagagcagtatcggagatgaaaagcttgaaaacataataaggcattatgaggaggtacactgatggctgactatgaaaaaaagcttaatcaaattaaggataatttggataaagccaaaaatttgagaatccgg
>NC_017304.1:1517747
aacgacatttgaagaacagttcagggtctatattgagaaagggcccggcagagtaagtccgttctttatccccatgatgatttcaaacatggcagcgggacaaattgccatgcagtttggagccaagggctttaacgaatgtgttgtaactgcatgcgcaacatccgccaatgccattggtgatgctttcaaagttatccagaggggagacgcggatgttataattaccggaggatcggaagctcccataacaccgttgtcttttgccggtttctgctcgatgaaagccatgaccacaacggaagatcctgctttggcctgcagaccgttcgatgccgaaagaaacggatttgttatgggagaaggtgctgcaattcttgtgttggaagaattggagcacgcgctgaagagaggagcaaacatccttgccgagattgtgggatacggagttacaaacgacgcatatcatattaccgctccggcaccggaaggcgaaggtg
>NC_017304.1:1532245
agcagagttgggtgaagaaaaagaaacattggagattgagcttggggaagtaaaagtaaataatgtggataatgaagtagagattgatgtaaatatagtaaacacagagatcgagactggggaagatgtatttcaggagaataaagagtttggattagaaagtaatattttggagaatgaaaaatctattgattgcgttattggaaaaaattggacattagaacaagatgagacaattacaggaaatctgtacataaataacggaacaatagaccttaacggacatactctgacagtgtataaagatgttatacatgctggaggaacattgtacataaatggtggcaagcttaatattgagggagacttcagaatacaaaaaaaattagtaaatgaagaaggtaaagttatatataaagaaagctatggagttttaaagatgacaaatcctaacgaccatgttctggtaatgggtgactttgtaatgcagaattattacc
>NC_017304.1:1543572
ttccgcctggcgcccggtcaggaggttagactcaaaggcgcttatatagtaaaatgcgtggatgttgtaaaggatgacaaaaccggagagataacagaagtacattgcacctatgacccccaatcccgtggaggaaatgcttctgacgggcgaaaagtaaaaggtaccattcactgggtttcggcagctcatgccattgatgccgaggtacgcctgtatgatcatttgtttagcgtgcccaatcccggtgctgatgaaaatgttgactttattgaacagctaaatcccaattctctcgaagtgttaaaatcgtgcaagctcgagcccagccttgctggtgcaaaaccgggagatgcgttccagttcctccgtttgggttatttctgtgttgatttggtggattcaaaggaaggctctttggtatttaacagaacggtgacactcaaggatacctgggcaaagatagcaagtaaagagaaagaagataagtaaaatggata
>NC_017304.1:1550475
aaatggtagatctccatgggttcagatctacggagacaacaaatttattgagaaagcatttacatatgcaagaaaatatgctccggcaaattgtaagctttactacaacgattacaacgaatattgggatcataagagagactgtattgcctcaatttgtgcaaacttgtacaacaagggcttgcttgacggtgtgggaatgcagtcccatattaatgcggatatgaatggattctcaggtatacaaaattataaagcagctttgcagaaatatataaatatcggttgtgatgtccaaattaccgagcttgatattagtacagaaaacggcaaatttagcttacagcagcaggctgataaatataaagctgttttccaggcagctgttgatataaacagaacctccagcaaaggaaaggttacggctgtctgtgtatggggacctaatgacgccaatacttggctcggttcacaaaatgcacctcttttgtttaacgcaa
>NC_017304.1:1561356
tcgagcggcaagcttaccgatgatgaacgcaacaaagttcttgatgcgttgaaagctgaattcaacgtaaaagaaaacggtgaaatgagagtgagggatgttgacccttcaataggagccgaactgcttaccaaaggtttgcttgcggttgccttgtctttgatattgctgattttatatattggaattaggtttaatatcatgtcaggacttttggcgggatttactgccgttgtggcggtattgcacgatgttttgatgatggttgcggtatatgcggtgttcaacatacctgttaatgagtcttttatagcagctgtattgaccatactgggatactcggttaatgataccatagtaatatatgacagaataagggaaaacagcaggatttccagaaaagattccataagaaccattgtaaacaacagtattacgcagtccatgtcaaggacgataaataccagtgtgaccacgttaatatccgtaataacggttta
>NC_017304.1:1567472
gtataaattggcagtaaagtagaaagaatatctaaaaatatttgtttttatttaaagaaggaaaatttatttttatgaagaataaaataaaatcatatcatgctggtcttttattttgttttgttacagcaataacggggtgtaacttattagaaattaatttaagtatgttaattaacaaaaaaagaaggaatataaacaaatatgtcgaagaatatagttaaactgtggcagacagcatgtttatcaaataacaaagtttttacaaaggagttgtttggggaaagaagaatagagaatgtataaatattatccggaagaattgattgaagaaattagaatgagcaatgatattttaagtgttgtgggggagtacgtcaaactggagagaaaaggcaagaattatttcggactgtgtccatttcacagtgagaaaaccccttcattcagtgtagacccgaacaagcagctgtattattgttttggatgtggcaagggcg
>NC_017304.1:1580941
catggttttcttgatattgttgacgaagtctgggtggtagtggcagacagggaaactaggataaaaagagtgatgaaaagaagcggttttagttatgaacaggtgttggaaagaataaacgcccagttaagtgatgaatactattgcagcctggctgatgtaataattgaaaacggcggtacttgtgaagagcttcgaagaattgttgaagcacactacaacaagcgcttataatacttcgtaaaaaagatttgttaaggtgggtatttttgtgtttcacagattaaaaagaagtttcaagttgttttttgtttttgcggtggcattgatttcaattatattcattctggaaggaactgttaaaatgctatttcctttgaaatataaggaatatgtttacaaatattcttctgaatataatttagatccgtaccttgttttttcaattataaaggcggaaagcagtttcaatcccaatgcgacctcgcataaaaacgccc
>NC_017304.1:1581986
atatttttatggcggtttttatagcattcgtcgcagtatctgcccgtgcgtatactttttccgcagctttcgcacagcaggaaatgattatccttttccaggatttcaagcctgctttcgcgaaggtatcgcttgatttgttttatagaaatattaaggtctgccactacgtcaaagattttggcgcaagggtgcacgttaagataatctttgattttttgaaactcattttcatcattttcatagcaagttggacatactctgaagaaaccgctgggattattgtatagtctgccgcatatttcacaagttacaacatctatcatggaactcaccctgtttctgattattattacaccaccctatattataattatacctcgatatcttttatgtgttaatggtgataatggcttaaatcgggaggcgacagatagtaaggaagtcctatgaattgcagcgataaatgggattctgcaaatgcggaggataaattagga
>NC_017304.1:1591482
cccccgagatgctggtcagggttgaaaatggaattgtggaaacctgtccgattgcaggaacgcgaaagagaggcaggacaaaagaagaggatgaggctttggaaaaagagcttctttccgatgagaaagaaatagccgagcatgtgatgctggtggacctgggcagaaacgatatcggaagagtatcgaaatttggtaccgtagcggtaaagaaccttatgcacattgagagatattcccatgtaatgcatgtggtaacaaacgtacagggagagattcgggaggataagactccttttgacgcccttatgtccattcttcctgccggtaccctttccggagcgccaaaggtcagggctatggagataatagacgagcttgagaccgtaaaaagaggtccctacggcggtgcgatcgggtatcttagctttaacggcaatctcgacagctgcataaccataaggacaattatattaaaggacggaaaggcttatgttcag
>NC_017304.1:1603276
gtcaaattctaaaaaaaacaaatttaaactgtttttataaatatatgctgccaatttgatttaaagcttagtcaacaactttgctggtcttgttgtcattttcaattacaatataatatctttggttcatatatttgtcttttccggtaactgtataagtttctatcgggtatttgtatagaacgacatcttttgcatagccaatgtaagttgtcagaacgtctccgactccgatgctgtgtttcatgtatttgtttaacgtagaaatcagactggggagcttgtcgatattggacattgtcccatgctgctcaataaatgcttttataaaattaatctggtttttctttctttcataatcgccgatcgaatgggtgatgtttcccatttcgtcgttgctttgcctgtaacggacgaatccttcggctttttttccgtcaagatggttccatcctttgtttatatggatgtggagatcctgatatatgtcatcgtaatgc
>NC_017304.1:1605855
gctcacatttggccttggttttgcgtgggcgccggaattatgagaagctctttgaaccggccttgttgaataattgtgaggatttttgtttgcagtattatattgccgcattttagtgttgtttgcgtttttagattgttctgcaagtgtttccagcaaacttaataataaatctttattcatactcataacaaaacagctcctttttattggaccaggacggcggtgaaacgttaaacctaactattttttgtcagatgaagaatcatcatgtttgctcatttttgaaatactgtctctcatttgggtgtctgctatgagattttgtaaatgatagtagtcaaggacaccgatttttccttcgcgaagagcagcagccagtgcttttggcacttccgcttcggcttccacaacttttgctctcatttcctgtaccatggctttcatttcctgttcccttgcaacagccatagctcttctttcttcagcttttgcctggg
>NC_017304.1:1616836
ttttgtaaggactaaactgaaaaatatagtaacaggtgctactatagagaaaacttttaacccgacggacaagatgccaaaggcccatatcgaaagaaaggacatgcagtatttgtataatgacggcgacctgtattatttcatggatacagaaacctttgagcagctgcctttgggcaaagacaaaatcggtgatgctctcaagtttgtaaaagaaaatgagatagtaaaagttctttcccacaaagggaatgttttcggaatagagcctcctaactttgttgaacttgaagtaaccgatacagaacccggttttaaaggtgatacggccaccggtgcgaccaagcctgccattgtcgagacaggagcgtccattaaggttccattgtttgtcaacaagggagatattattagaattgataccagaacaggagagtatatggaaagagtataacggttataatatatttgggttggaagttaagacaatgtataaagtc
>NC_017304.1:1620167
gtagaaggacagataaagaacatccggctcaccattaatcaattgaaactccaggaacaaaaagctgaagagctgagagcaaagaatgaagccatgtacagaaatttggggatacttggaggtctggcaataatcattatattgttctaatttttaatatgccgtgaatatacttgtactaataaggcaaacttgatttccggctgggaaaagagtgtttataaaagtaaaacacggaggagaaaaagaagtatgaatatagatttgattttcagaattgcggcaataggaattttggtatctgttttgaatgcattgctgaacaaatccggaagggaagaacaggcaatgatgaccacactggcgggattggttgtggttttgatgatgatagtaaaggaaatagcaaacctgtttgatgccgtaaaaacactgtttcagttttaagatttctcagaggcggatgataaaaatggaaatatttcagattatcggattgg
>NC_017304.1:1628607
acttggcaaaaaggttggcagcgatgccgataataacaaatccacatatgttaccgtttacggtttggaaaaatcaaaggaaatactttccgatgtcacgaaaaaggccgttgatgcccttgaaaagttcggggaaaaagcggattttttaagaagtcttgcgaaatatttgctggaaagggaaaattgattctatcatcagttaattggttggcgggggtgtgtaggtgaaaatagtatatagcatattgtccaacaagactgttaccgtacccatgattgcatggttcgtagcacagtttttgaaggtggttaatgtcattgttgttgaaagaaaactggattttaccaggtttatcggttcaggcggcatgccgagttctcattcctcatttattgtttctcttgcaactgtggtcggaaaaatgaggggattagattcggtagagtttgggatatcggctgcggtggccgcaattgttatgtatgatgccgcagga
>NC_017304.1:1630873
acaaacaaaataaaaaagatacggtttgaaagagagatgataccagggtggaatctgtattggacagtattaatttccctgatgatataaaaaaactgaatttggaacagttaaagcaactcgcaggcgagattaggtcttttcttattgaaaaggtctcaaaaacaggcgggcatcttgcttccaacttgggagtcgtagagttgacccttgcgcttcacagggtgtttaacactccggaggataaaattatatgggatgtaggtcatcaatgctatgttcataagattatcaccggaagaaaagacaggtttgacaccataagaaagcttggcggactttccggttttccaaaatcggcggaaagtgagtatgatgctttcaataccgggcacagcagtacttccatatctgcagccctgggtattgcaaaagcaagggatttaagaaaagaaaaatattcggttgttgccgttatcggagacggtgccctgaccgga
>NC_017304.1:1635031
gtcattgctgtagtgtttctaagcttgaccggagtgtttccttcgggattgattgagaccaaagtgtcagctgcaaaaataacggagaattatcaatttgattcacgaatccgtttaaactcaataggttttataccgaaccacagcaaaaaggcgactatagctgcaaattgttcaaccttttatgttgttaaagaagacggaacaatagtgtataccggaacggcaacttcaatgtttgacaatgatacaaaagaaactgtttatattgctgatttttcatccgttaatgaagaaggaacgtactatcttgccgtgccgggagtaggaaaaagcgtaaactttaaaattgcaatgaatgtatatgaggatgcttttaaaacagcaatgctgggaatgtatttgctgcgctgcggcaccagtgtgtcggccacatacaacggaatacactattcccatggaccgtgccatactaatgatgcatatcttgattatataaa
>NC_017304.1:1641288
aaagaaatagtaaacataaaaagtaaataataaaagtaaatgataaaaacaattttaatattcataaatttaaaaatattgacattatagttacatatatatatataattataatagaaaatagtaggacatgctctacttattagtcaatctatcatcttatatcagctgctggtataagaaaattaatgctataaaaacttaaaataaaaggaggagaaaagcaatgaaaaagattttcagaaaaatctttcccttaatattagcttgtattattgttactagtgttgctgttgatgcattaacatttattggagtatcacgtgttacattaagtgatacccaaacatcaaatacaggtagtttagttgcattgtggggtacatcaggacaaggaagattgagagctagatctgagaatgggttacaagttacagcaaaggcaatgagggtaagagagaattggtttgatgaagaacttaagacaatagttaccaacc
>NC_017304.1:1642054
ccatgtttttatcttttttatacatgttttatgggtattgtattatgaaagatagacttgataatttctcatttataagaactagtggttttgttatgatggttttgacaattttatcaatgtgttttggtgttataaatgcgagacaagataaagatgccaaatttgaggaagtgttagatacattaccgtctgcttggatacgccagatggcaaaggtttttacgtggtcagtctgctcttttgtttattgtttggtacttgctatattctgtactgtttgggttgataatggattaaacgaattgggtaagtatgctttgcaagttgcaccctacatattcgtaaatttttatatgcccatggtatccacctggcttattgcatattcagtggagaaaacatttaacccgaaactgggatggcctattttgctgttaatatggtatgttatttcaccaataaaaaatggatcgagtgggatatctttaatgttaaat
>NC_017304.1:1648730
cgggctttggcattatcatttaagaattcggcaaatacagtggcaatattgtttaagggataagctatttcaactttttcattgtttttttcataaagctctatacttttattgtagcatctcaaagcctcgtctatatttgactgctccagatagtgggtaccaagaacgttgtaaagcgaggcatgatagagggagtatttttcattactgtactctgaaagaacattgttaatcatgtctattgcttctttgttttttcctttgaatatatatacccagcatatacggcggacggcttcaagatagccttccacatatcctatttctttggacagtgacaaagagtcattgaggaaaagcagtgcccggtcaaaatcattttttcttgtgtacagggctccgatcatttccttgactttcgcaattgttgctttgtcattaagttccctggcatatttcaaagcttcattgtagcattcaaaggctttacggttttc
>NC_017304.1:1658340
gttacgatggatataaccatgccggtatgtgacgggataaaggcggttaagatgattaaagagtttgatcccgatgcaaaagtcataatgatttcttccatgggccaggagtgctttgtaagggacgcaattttggcaggtgcaaaaggattcattgtaaaacctttcaaagaagattatgttatacaggctattgaaaaattataatagcatggaagtagtaatataaacacatggaggtggaaaaattgactgataatgttagccgtgagccgatgctggacatgtttatatttgaaacactccagttattggatcagttagagcagtctttgattaacagtgaaaaagaaagtgggtttgaatcttcgatagatgagattttcagaatcatgcatacaataaaaggctcagcggcaatgatgctttttgacgatatatcaaaacttgcccattctattgaagatctgttcttttaccttcgcgaagaaaagcctgaa
>NC_017304.1:1663440
tggaagaagacggaagtaggcatggttttgaaatgataaaactgggagcctgtgagtatctcgaaaagaaagattcctcaaggctaagatccattatatttaaaagatgccgggagcttgaacgggaaagagaacgaataaggtttgaaaaaaggctgaaggaggaaaatgaaagactgttaacaactttggaaagcataggggacggcgtaattgttaccgacaaggcgggttgtgtaatcatgatgaacaaagcggcccaggaactgacagggtatttgtcctgtaattcaattgggaaaccgctgtcggaagtttttgtgataataaacggtgtaaaccgtgagcctgagcccgatccctatgagagggtattgtccgagcggaagaccgtgggccttaggaaaaataccatgctggtttcaaaagacggtactttaaggtatgtttcggcaagcaccgctccgataaaaagttctgacagggaaataatgggtgtt
>NC_017304.1:1669811
tcagggataaaggatgcaatcaatgcggcttttccgaatactgaatatcagaggtgtatagtacaccagataagaaacacgctaaagtatgtgtcagataaagaccgaaaggaatttgccagggacttgaaacggatatatacggctccgaatgagaaggcagggtacgaccagatgcttgaggtttcagagaaatgggagaagaaatacccggcagctatgaagagctggaagagcaattgggatgttatttgtccattttttaagtattcggaggaactacgtaaaatcatgtatacgaccaatactattgagagcctgaatagcagttatagaaggataaacaaatcaaggacagtatttcctggcgaccagtcacttttaaagagcatatatttagctacagtgaagattacttcaaaatggacgatgcgttacaaaaactggggtttgatactgggacagctacagattatgttcgaagggcgtatatagtataa
>NC_017304.1:1674815
ttcagcaatagatttggttaaagaaataaaaatcggatggaatttgggaaatactttggatgctcctacagagactgcctggggaaatccaaggacaaccaaggcaatgatagaaaaggtaagggaaatgggctttaatgccgtcagagtgcctgttacctgggatacgcacatcggacctgctccggactataaaattgacgaagcatggctgaacagagttgaggaagtggtaaactatgttcttgactgcggtatgtacgcgatcataaatgttcaccatgacaatacatggattatacctacatatgccaatgagcaaaggagtaaagaaaaacttgtaaaagtttgggaacaaatagcaacccgttttaaagattatgacgaccatttgttgtttgagacaatgaacgaaccgagagaagtaggttcacctatggaatggatgggcggaacgtatgaaaaccgagatgtgataaacagatttaatttggcggttg
>NC_017304.1:1689203
aataaagtaaaagctccagtgcataaagccctggagttaaaattagaaattattcgtactctaccagccttattctgttttcctttgcaaacctggttatttcttgtttgtattgatcgaaacggtcccaatccattggttttagaaccagtatcggtttggttgaatcctttaagcgtatttcgattttttcactggttttttttgaaaacagttttgttatagtgtggtaaccaaacctgatttcacttatctggtggtagtcaaggaaaatcggtttaccttttttgtcgagtactgtaattccggtccagtccctgttacacgaaattaatctgctactgctcatcatacattcctcccacattgttccagaaataagtgaagatagaatacataaaataacaagagtcggtagtttatcttttttatataaaaattatctataatatcgctccataatagttaatgcgttttatgtcaattcttaaaggggattg
>NC_017304.1:1706534
ccttgttttctcaatttctccagatagctgtgcacggtggacgtggatttgaaaccaacggcattgcatatttctcgaacagaaggtggatatccgttcttttctatctgttcgttcaaaaaatcaaggattttttgctgcttttcgtttattttattttgcattcttttcacctcggatacatttttatgctgctggtaaaacctcatgctaataatgttaatacttgcttgacagtattatatcattaatcttggaacaaatcaaactaatgttcgatattttttttaatttatattgacacaagaacgtgtgttcgtttataatatcggtatagaacattagttcggtgagggattttttatgaaaaagaaatatgttttaaagaataaaagaagattttttgtatttgttctttttgtgctgatgggtttgacggctgttataagccgagccacgagtatctatggataccgggagccttcatatgaggcgattac
>NC_017304.1:1723193
agaagagataataatctttacaaattggaaaaatagtttttcaattcagttattgtttgcgtcaaaagttgctggaaaatgcaaaagcggtatgtaattactagtagtctttagatgggaagtgaaattgtgaatttaataaacaccggtaagctggatatggcgctgttaagcatcagcagtgaaaaaccaaggctgtttgaaaaaggcgaagaaatgttttgggatgatgaacatatatcaaaaggaatgctggaagcgcacttaaaaaaagaaatttattctgattttaccggtaaggaatataccgataacagtgaatcaattgcaattattgcagaaaataatggttaaaagtgctgtttctaaaccctgtcttcgcaattcctgtcatgcaaatcatagtaaaaatcttacatatattacaatctatatattacaatatatatttttatccatttttgatatttcagcatataattaatatcaaaatactacat
>NC_017304.1:1726918
aagttactttacaaccggcagcggagtgaccaatctttcaattacaatatatacaatgacacggcgcggtatcaaaccggaaatcaatgcggtatcaactgtgatgtttttgtctatattgatattgctgttaataataaataaacgctctgaaaaaaataataaaaaattgggaggagtaaatgtatgaaaaaaattgcgttgctattggctgtgttgatgtttgtatttacaggctgtgccggcaatgttaaaaatgaccccagcaaacctcttgcgggtacgactatttatgtctataactggggagattatatagctgaagatactattgaacgttttaccaaggaaacgggcattaaggttatttatgaaacttttgattccaatgaaaccatgtatgctaaatataaatccggtgcggtaaattacgatgttttgattccgtccgattatatgattgagaaattgattgcggaaaatgaactgttgcctttgaa
>NC_017304.1:1730266
tgaaccatgggcagttctgtggtgaggatgctgtggccaattttcaccaaatcctactacgaaacttcttcctgtgctgcccagtgcgtagtcaacctgagcctttgcaaaatcgttgtatattttcgccttttgcgggctgcatccttcccaatcggcataaacagccgcaagaaacgcagtggtggtggcatatctcaaagaaccccagttattaagccatgccaaacctttgggcgtatattttatccttgaattgtcaactccgactgtccaataatccaaatgtctttccatgctttccttgtatatcggcttgtttgtaatccttgccaaaagaagctgtgctccgtagcgcacgtcatcccaacagtgtccccacttgtaggacattatatctgtctgaggttcggtactccaaaattcaacataggattcggctttgtcaagatagcttgtgtcccctgttgcaagataaatccatgtagccgcccatgtaa
>NC_017304.1:1732999
aaaaacacggcattggtaaacggaaaagaatatgtactggatgttgcacccattatatacaatgaccgtacgtatattccgacaaggtttatcgcagaaagcttgaacaagaaggttttatgggacggggaaaagcaaattgtgtctatttgtgagcctgcagagtttgaaaaggtaaaagatatacttgcaaaaaccaatgatgcaatggtgaacagtgttgaaagatatagtgttgaccagaaaaatagtatgaaatataacaatgactatttggattatgagattcagatgacagcgaaacttgaaattgattcgaaaaagcggttgtgcaatattgttggcgaaagaaaaatattggaaacgggtaatattacaaattttaattctgaagaaacatcaaatatatattgctggtgtgaaaatgagaagatttatttgaaagatgagaattatgatttgtggtatgagtcggaattaacagaagatgaatgggaaaa
>NC_017304.1:1735143
tctgctgtgatattggcagttgcactggcagtatttttatccggaggagattggttgatttctctgttcctcaaaggagaaggagatccttcggaagcggcagcaatactggagtacggacgtgtctatcttagaataatgctttgggggcttttgccttttatattgtcacaggtatatggaagtaccctcagagagatcggcgatacaatggtaccaatggtagcaagtgtagctgctgtgttaacaaacctgtgttttaactgggtattgatattcggtaaactgggttttcctgaaatgggagttgcaggtgctgccattgcaacggttatatcccgatatgtggaactggtgatcatagctgtgtatacccatatgaatactgcacggtttgggttcgtggctggggtttaccgctccatgagagttccgagaggccttgcactgacaatattcaacaaaggcatgccgttgctggctaatgaagttttgtgggc
>NC_017304.1:1746106
agctacataaaattggagcttgacaagaatactgcggctgtgggagaaataataaaggctactgtaaaggtaaataacataaaagagttggccggttatcagataaatataaagtatgatcctaacgtattacaaccggttaatccgtataccggagcggaatacacctcaaaaactccgcttgcaaacggcgagctgattgtaaacagtgaatatggtgcaacttcaatggtcgtgcatgatttaacaaaaggtgtattgaattttgcacaaatatacgtatttatggaagactacagaaattcaggcaaggcagaagaaacaggagttttaggggtaattggatttaaagtgttgaaaaatgaaaaaacaactatcaaatttgaagagcctgcttcaatgcccgcaagcatttcgggaacatacttgatagactggaacggcaataagaagacagactataaggttattcagcctgaacctgtcaatgccgatgccgt
>NC_017304.1:1771864
tgcaatgctttttacatatgtcataaagcttttgggtgtttgaactgttttttcccccgataataatcatcatatcaacattttttgctatttcttctgcttcgttttgtcttctgctggttgcactacatattgtatcaaattttaaaatatttttgaatttcttttttaatgccgtgtttacctcgagccacttttcgtttgttatcgttgtttgtgcaactacgcaaactttttcgtcgcttgtgggaaatttttctacatcgtcaacactgtcaactatatatgcctggttgttacaccatccatttatccctataacttcaggatgattcctgtcgcctacaattattatcttgtagccttcctcacttttctcctttacaaggttgtgaattttttttacgtatggacatgtagcatcttccaaaatcaaccccttgtctgaaatttttttataaatgtccggtgtaacaccatgagccctgattacaatatga
>NC_017304.1:1773711
ttaaagcaactgccctgtacattgccccggtatctaaatacaatatattcaaagttttcgaaataatctttgcaattgtactctttcctgccccggcaggtccgtcaatggcaattgaaattctggcttttccgttcatgtttgtctcccaaagaaaacaaattttatttcaattttttaccccaattttcaaagtatctcaatttttaagtcaaatccggccttaacacctttgcaccgttaaggtatacatgttttatatctttcttgtctttatcggtgtttacgtgcatcattactctgatgcatttctccaggcttcccggaacatctatttcgttcatgcacataagtgccgtacttgtccatcccatatttcttgctgcaattgccgggaatgcagcatccaaatcttttgtaacggtaaaaataatacttattatgtcatcttcctcaagtccgtttttttcggccatttctttaagcagtttttgagtttc
>NC_017304.1:1782940
ttgccgcaccttccggtcccataactgcaatttccgccgaaggccatgcaaataccatgtccgctccaaggtgcttgctgttcatggcaatatatgcaccgccgtaagcttttctgacaataacattgatttttggaacggtggcttcagagaaagcataaagaagctttgcaccgtgtcttattactccgctgtgctcctggcctactccgggcagataccccggtacatcggtaaaggttataattggaatgttgaacgcatcacagaaacgaacaaaccttgcggctttgtcagaggagttcacatccaaaacccctgcggcaacttttggctgatttgccactataccgacggttccgccgttcattctgccgaaacctattataatgttttttgcaaagtctttttgaatttcaaaaaagtcaccgttgtcaactacggaagtgattatttccatcatgtcataaggcttgttggagtcctgcggaatgatatcg
>NC_017304.1:1785006
gccttggaggaggcctgatacactcagatgatttgtttgaggaaggaaaaaacataggtattgatatgtttgtaacacctaagataacgatatcttttaccgggaaagttatcagaagaatcgccgataaaaaaggtggttacaactatggagtgcagcttgttgatatagatgatgccaatcataaccttttattcgaactgattgaatatcttcaaacccaaaaaaaacaccttgcccaggagtggaaaatgtttaacaggctgaagtattccgtatatgcaatatccatatttgggatttttctgttgatttttatagtgtttgcatcaaaagcaatttaaggggcaacaagccccttaaatatttgcctgtattttgatttcatttattggatatcaatcaattacacttttatatttgtattttcttatgatatcttttcaatgcaaaccaatattggaggacagttcgcctgatttataaaatcggtgcgctga
>NC_017304.1:1786588
tctgccacgtccccgataagtttcaagcttttatccacgtcaccgaagggaagatccaagtcaccggcatcaaagaaagaacactgggtcaaatcccggtccatgtatacgctgtattcttcaatgcctatggatacttccctgattttctgcggtccaaaccttgttcccggtctgaagctgcaggtaaagtccattggaacaccggccatgactatggatgcatcatcgtagctgtcaatgcttgccataaatttggtcggcaatgtagaattcccgtttcttaaactcatgtcagtacctcatcaaattcaaattaaaaattattttattaattcttttgcaaacttcggcagtatgaatgcagctctgtgaatctgcggacagtaatatttcgtatcgatatccggtatggagtctatgtcggtttctaaaggatcatacttctttgatcccatggtaaagcaccaatatcctgtaggatatgtaggaattgtaca
>NC_017304.1:1790972
tacacctcttatttgctcaatttttgctttggttataggtctgttataggcaataattgccaaggtttcaagggctgcctgggacagaccactgcgttgtttaggttcaaaaagctgttttatataatcataatattccggctttgaacaaagctgataaccattgtttatttcccttatggtaattccccgggagggatcattgttgtactttactatcatattgtttataacaagctttactgtctttttgtcaatgcctgttatgctgcttaatttttcaatcgaaactttgtcgcctgaagcaaaaagcataccttcgaatattccttcgagtttctttagatccatttgtatcactccactgctgtcagttttccgctgccacattttcatcgtcaatatcctcaagattggtatcttcgcatttgcagacagtaatatccgcaaacggttttggctgtatcagggttatttttttcagttttgccagctcaagt
>NC_017304.1:1791826
tcaataagctttaaaaccagctcttccctggggtcaggctcgtcctcctctttttcccgtttaggacttggaagtaggagcttcgattttatgtgaagaagtgttgctgccattaccagaaattcactggctatctccaaatcaagctcctgcattgcaaaaaggtaatccatgtattggtccgttatttcgtgtataggtatgtcatagatatttatctgattcttttcgataaggtgaaacagcaggtcaaacggtccttcaaagttttgtatttttatagtgcatgcttttgacaacacactttccaaaaaagttcaccaccttttaagaccccgcaggaaaaaggctaaataaaatctattttcatggcttttcgtacttcttcaagagtcttttgcgcaacctttctggctttttcatttccgtctgcgagaatttctttgactatggacggattttcaactatcttttgccttttttcatatatgggctccaaa
>NC_017304.1:1793943
aatgttattttattcttataatgtcaattattttccaaagcttctattcttcattaatcatttctttatttttttattttttcaattatttctatatttttttcggaattatttttttcaggaactcaagctcatcattataagtttgcagattgccgttgagtttctctgcaagtaccttgtcaagaagaaccgcatattcgggccccggttttacgcccagttcctttaaatccttgcctgttacacatgttttaatatttttgaggttgtttatgtaaaggattactctgtcaatgaattttttttcattactcagcatgcataatacaaataaaatttccatagataattcctttaactcattataaacatcataattggatatatcaatatttccggacaaatttgaaagaattatgtcttttgcttcaataaacttcagtatttcgcttttgtattccttcgaaagcctcattttttccgataattttaccgct
>NC_017304.1:1803239
ccattaccaacaacatggacatgatttttgttatacttgctatgggcaatctttcgtggcttctgttttccaaaagaatctgaccggtttcggcatccatcaaaacatagctctttgcctgcaattcaaatacattggtatttgccattatatcagcaacggtttcgacatcgtataccggctcgccgacagctggagctgaaagaacggatattgccattatgttcagcaaaaataccgccgctgtaaaacagattataacctttctcaacacttaaagacccctccaagcatttatcatcaatagatttttatgcttgaaaaggcatatatatacttaatttaaaaaagtttgtacgtttttttcagtcaataacacagtgaacatatttaatcggttcaggtttcgtgttttttatgacaaaagcatttttggaaagcctttctgcctcttgaaagtcggacttgtttgtgtgaagtatgcacaaagtatcaccttc
>NC_017304.1:1811809
gcgggcaagttcatatgtcggcagcagatcatctgtagaaaccggatacggaaatatgctcacaaacgtgaatgtaatgcttgtgagcactattgcgcaaattgcaaggccgatgaatcccaccctgttaaaaatatcccatttttttataaaaggcgggagcaagaacaaaaaaattaattccgcaaaatcccctatacgaacagctcctttcacaaagatgttatacgggcccaaacctaaaatgggcttgacattgtcaatgttcatggacggtgccaaagcaataataaacaatgtaaagctgattacactaatgggaaccattattgactgaaatcttatcaaagcttcaaatcctatataagcgcttatgatcatgcccaatacaaaaaacaacataataaatcctatcggagacatcgtaaaactcatggttttcatttcttcgctgaagcttctaagataaaatgcagacaaagcaacaagaaaaactatta
>NC_017304.1:1820552
cagctgagcccatgactcctgctgtttcggaggaaagcaggataaaatcatataatctgggtgatattgttgagctaaacaacataatatttattgtgaatggtacaagagaagttcctgaaaacaggtttctttcccccgaaaacggcaacatctggtatgcaattgatgttagtattgagaacaagagcaatgaaacctttaattttagttcaatgctgatgtttacgttgattgacggagaaaaattaacttatgacacggcacttgtgcccgatttaaaaggaaatgttgacggtgaaataacaccgggaaacagtgtcagaggtgaagtggcttttgaaatacctgaagatgcaaaagaccttatgttggaaatagaccctatactctacggagaaaaagttgtagtaaaactcgaccgttaatatggattattaatatgagaatcctgttaatgtgaaaaatcttgctaatatgaaaaatcttgctaatatgaa
>NC_017304.1:1821005
gttaatgtgaaaaatcttgctaatatgaaaaatcttgctaatatgaaaaatccccaggattggacctgaggatttatttttttatatttttgattattcagattattcagaacagagtcatttgttcgtgttttactttgcaagaggctgtacatcacatcaaactgcatgtagatatccacctgcatatgaccggtaaggcatatcaactgggtgtttgccgtcctggccagttcaaagatgtatgacaaaagatagcttgttactatttgtaatttttgcatgtaaatttacaaatccacttccataagcaagtatcttttcagcattgtaagatccgaagagtttattctgccgtctccgttcaaatcggcagcctgttttccgttttctgtcggaaaattgtcaatgattttaagtaaatatcttcttaacatggaaaaatccgttgaatttactttcaagtcgccgtttacatctcctttaaccacttggggaga
>NC_017304.1:1828211
taagtagacaaaaataaaaaaacaattttcacctttctaaaaattaaaggaattaaagggatattcccacagcatttatcaggtaattgagtttatctttgtcaagatttttcttaagctcaactcctttgagattcaaaagtcctacgggataaaccgggacattgaacgttgaaaacaaatattgattaagtccgctaagctgtgaacctccacctataataaaaatctttgaaatcggagtaccataacacctttcaagataaaattcaaaacactttgctatctgccgggtaagcctttcaataaaattgctgacttttccgtaagttattacatgttctctttttgaaagattgttggggggagtcattccatatgttttcttaagtctttcagcttcctgaagacttatattgagttcccttgcaatatgctcgtcaatattggaacttccggaaagaataactttgttaaattcaagcactctgtctttaaga
>NC_017304.1:1836237
gtaaagttgaaggagcagtggaaaccattatatcctctttggagttcttcaacctcaaatttgacgaaggagcaggcatcaacggagaaacaggcaattacggcccgtattttcagagcaatcgtgctgaaatttatcaaaccgtggccaaacatttggttgaaatgggcagagcctatccttgtttctgctcggaagaagaacttgaggaaataagaaaacagcaactggctgaaaacgttaatacaggttactacggcaaatgggctgttcacagaaatttgaccttggaagaagttcaaaagcatctggaaaacaacgaaagcttcgttattcgttttaaatccatgggtaatcctgaagaaacctttgaaattgatgatgccataagaggccgtctttccatgcaggttaactttcaggacatagtgcttctaaaagcaaacggtataccaacctaccattttgcccatgtggtggatgaccatttgatgagagtt
>NC_017304.1:1839636
acattacatcacaaaaggccgtattaaacatatccatttccttttggaattctttgtaagttgcatccatatattttccgccgataataaccggctcatctttcaaagtgtttggtacctttatgtcaaatgtaagatttgaaaaaggacactgaaatcctactcttgtgggtacatttatgttaaaaacgaactcctgaaggcactgttttacctgttcatacgtcatgttgtcataacgtataaacggcgcacaatatgtatcaaaactggaccatgcctgagctccggctgtttctccctgagttgtgaaagtggaatttacaatttgtcccaaaaatgatctcaaatgctttgccggcctgctttccactttaccttcaacaccgccgaatccgtctaaaagcaactggcgtaaatcccaacctgcgcagtaaggaccgaagaaacccaggtcatgtatgtggcagtctccgttttcatgcgcttctcttacttca
>NC_017304.1:1845567
tgtgatttaaaagaaactaatagtgaaatataaatgagaggagtgttttatatgccacaaatcaaccagttagaacttgaaaacttaagacaccttatctattctcatgaaacttcagcgaaaaaactggaagcatacgcacagcaggctacagacccacaggtaaaacaaatgttccaaaaatccgcacaggatgcaagaaacacaaagcagcaattaatgtcattcttaaactaaaggaggtaaaacaataatgcaggataaagaaatggtaaatgacgtgttgtcacaaataaacagcagtcttacaggttatgcaaacgctattgcacagtcttccaatccacagctgagacaaactttgcagcaaataagaaacagctgcgaaacttttcagtatgacctctacaaattagcagaacaaaagggatattatcatgcagctcaaatggcagaccaaagtgatattgcccaggtaaaatccctgtttttataataag
>NC_017304.1:1861631
atatgtaattgcgcctaccagtaaagatatggaaaccaaagctgaaagcgtaatatcctttaaaaaaagcacaactatcaaaaccagtattgcaaagagtatactgataaaagaattaaatccttccaatgtcagcggcagattataatcgaaaattatattctccaccagcctgttgtattttgatataatgttgtcatttgtcttgactattttacttctttttatcctctcaagatatttcttcgtgttatggtttgctatggagtctactatataactgacaagctttttcaaatcgttaagaagcctaagatccagcaccacattcaatatgtacaaaatcaccaatccaatagctacactaaaaagtacgttaaagagcatctatatcgtaaacctcctcttcatcggggtcaaccggacgcgtgaggaattcaaacttactcttttttattcctgctttcatcattctgtcaacaagctcatccgatatacgg
>NC_017304.1:1865315
acttttatataacacaactctattgagctttacaacaaatttttaagtattgtaaaataatgatttttgtaaactttgtttgtcgatgtaatcttttgtcccgaatcaatttgaaggtcaaattccctggaatacggaacaatcccggcaggagttaaatcactgttgtatcctcccaattcgcatataattttgcatgccagttccggagtgaaagttttgccgttatgcctgttggcttcgttatattttgtcaacacaggtcgggatttaacagtaaacaaaaccaagtcctctttgacaaataggtcttccacagtccgtacggtactgattaccgaatacaaattattgtttacacacaaggctatgctgtctatctgcgtcagcagctgggaatatttacttagagtacttataggcatatcaattaaaaccacgttaaatttcaaccttaaaaaatttataaaagccgaaagttttttcaggtcaattatctc
>NC_017304.1:1877439
gagtcaggaaaaaacatacaggtttttgcagacgaaacaaggccttatcttcagggtgcaaggcttaccgcctgggaattgatgcaggacaatattcccgtaacgcttatatgcgacaatatggcagggcatttcatgaaagaaggattaatagattgtgtaatagtcggagctgacagaatagctttaaacggagatactgcaaacaaaatcggaacttattcccttgctgttttggcaaaggaaaacaatattccgttctatgttgccgctcccacaacaaccattgacttttccatagaaacgggagagcaaattccgatagaagagcgaagccctgctgaaataactcatatcaaaggcatcagaattgctcccgaaggtgtaaaggtaaggaatccggcctttgacgtaacaccaaacaaatacatttcagcaattataaccgaaaaaggtattatctacccgccatatgatgaaaatataaaaaaatacaggta
>NC_017304.1:1878439
acattttaatattatcacaaatttatcttcttaacaatagaaattatgctatttataccatatttgtgaattgcagaacaacctgtcttttaaaaattattgcatcaaaaaaatttgtgaagcatttaacatattttttattgacaaattaaaactgccttgctaaactaaaagtagataaagcggatagttttaactaactatatttttttgaacgagagttagtctcaactaacttgtttgataaacaataaacgaagccatattctccaggaaaggagatgatatgaatgtttagtttgagagatgccaaatgcggtcaaacagtcaaggttgtcaagctgcatggtacgggcgctttaaaaaggcgtataatggacatgggcatcaccagaggctgtgaaatttacatccgcaaagtggctcccttaggtgatccgattcaaataaatgtaagaggatacgagttaagcctcagaaaatctgctgcagaaatgata
>NC_017304.1:1885766
ttcctttattgtaaaccacgtcaataagtccggttattcccgaatgcacaaatgtggaatctcccagtatggcaacagtttttgttctaaactctctgccccttgctttttccataccgtgagccgcaccgatacttgcacccatacagatacaagtatccatcgcctgggtgggcggcaacgctcccaatgtgtaacatccgatgtctccgcttacggtaagtttcagtttgtttaacacataaaacattcccctgtgcgggcatcccggacacattacaggaggtctgaccggaacctggactccctcaattttctttccgccgatttgttttccaaatactttttccctgataaggttggcactgtattcccctgtaacgggcagtaaatccttgcctataaccttgattcccagttttcttatatgctcttcaaaaaacggttccagttcctctataacatataatacttttactttttcggaaaactctttaatt
>NC_017304.1:1909297
ccattgttcttccagcttcacttatgtaaggctttgcatccggaaatttcacttctctgtcatcgacatataccttaagttcgcgctgcattggtgttgaagcaaacgatatgttgcatgcaaaacccaagataagagcaaacaacgtgacaataacccctgtccttctaaatagaaaattcttttgcattttgattcctcccttttttaaggcaaattgaactttccataaaacatcccgttccggaaaatctgatatgttgaactgaccttaatgcaacataccatatttaatgtgcatacttcgattaacagtccatactatataaaatattaccacaagattccttataattgaaataaaattaacataaaattatgataaaatcggcccgtcggaaactaatccggctgaattattccaagcaagcatcgatggaaacgggttgctaaaccgttaactcggcttattttactgctataacaacaaatgcctttat
>NC_017304.1:1912060
atccatagatattttgataccgttattttttaatagatttatgtaatcatcactggtaaactgtgagccttgatcactgttcatgatttcaggcttgccatatcgctttatggccttttggattgcttctatgacgaatgtcttatcaagagtgtttgatagttcaaacccaacaatataccgagaataccagtctattattgcaaccatatacatgaaactataatgataccaaaaattaagacagacaaaacagcccaaataagttagaatggaactatggaaaagagaaaacattttacacctgaacaaaaagcaaaaatagtgattgaggtcatcaagggagaaagaacgctgaatgagattgctgcagaatatggaattcatccaaacctgttaagtcgctggaagactgaattcataagcaatgcgggcagagtattcagcaaggaaactgatgaagtagagaaggtcaaacagtcgtatgaaaaggagaagga
>NC_017304.1:1928321
tatggctatcgcaggatgacaagtatattgaacaaggattatcacattcatatcaatcgaaaacggacccggcgttatatgagggaaatgggcatacatggattctgtcctggccccaacctcagcaaacgaatacatggtaagaatttgtatccatatctgttgagaaacttgaaaattgatcatcctaatcaggtatggtccatagatgtgacctattgccgaatgaaacgcggtttcatgtatatggttgcaataacagactggtattctcggtatattgttgggtttgaactatcaaacactcttgataagacattcgtcatagaagcaatccaaaaggccataaagcgatatggcaagcctgaaatcatgaacagtgatcaaggctcacagtttaccagtgatgattacataaatctattaaaaaataacggtatcaaaatatctatggatggaaaaggaagagcattagacaaccaaaggatagaacgattttt
>NC_017304.1:1931545
tacgatacaaacgtttccatcaatactaatagaaagagtctcagtgtcttgtttcaattcctcataggtacgatacaaaccatggtaccggtatcaaaaggcattacctgacttgcaagtttcaattcctcataggtacgatacaaactctttcctcctgtcgacgtctacgtcgaacagtcgggtttcaattcctcataggtacgatacaaacattacatccggtatgtagcatagggaggctgaacgagtttcaattcctcataggtacgatacaaacatgtcaagcccgatggcactgactaccatcccggaagtggtttcaattcctcataggtacgatacaaactatcacggtgcaagatctgtattgatatggtatagctgtttcaattcctcataggtacgatacaaactgttccggcttctagtgttaccggaggatcatttaagtttcaattcctcataggtacgatacaaacttggtcaaggtgttgacg
>NC_017304.1:1937003
gttgctcgaaaagctcaacgccattatagagcaggtggatcgtattgataaaataatcggacaccttcgcacctttgcaaggcaatccgaccaaactaaaacaccggtaaacattaaaatgcctctcacggacgtgttcaaacttattggcgaacagctgaaaagacaacaaatcagtgttgatatggacatcgaagaaaaccttccatatgttcttgccgatcataacagactggaacaggtttttttaaatcttattataaatgcaaaagatgccttgaatgaacgtgaaaaagtccaacaacgcctggtatccgaaaatgacgctgacggacaaattgtccccccggataaaaaaataactataaaagccttttcggataataaacatgtcattattgaaattactgacaacggaattggtatttccaaatccattatcaataaaatctttgagcctttctttactacaaaggaagttggaaaaggtaccggcatcg
>NC_017304.1:1946538
tatcctttctttttttcttcatctataaccgatataactacttcgtcaccaggtaaaggaatcttggaatctttacggaaaacgcctctggctttgcattcataaattccgttctccgtttttacatagtagaatcctccaatacctttgattataatacctgatggcaaactttatacctccttaaaactatcctgcagcttctgcatggtttgtttcaccggactcttccgttctttcgttatcgttgttggcattgtcagtattattggtatcattaatattatcggtaccgctaccgctaccgttattgttggaattaccgttattgttggcagtattaccggtattagtttcattactgcgtttattaaactcttctgtaaactccatgtagttcttattatcgagatataccctcaccaaagtacttccgccgtttggtaccggtatggaaatcgttatcgggaaatcactttttttccgtacttcactgtata
>NC_017304.1:1955118
atagatgtattataacatattaaccggatttatatccacacttaaagcaacagaatttttcgcgcttttggaataataaccgtctgaaacttttgtcagtacatctataagtttatctgattcttcacattttattactattctccatctatatttattttttattttagccaatggtgctctcaatgggcctaaaatttgtgccgttgaaccattatctttaaaatgtctgcacagttcattcttgacaaaaagtgccctgtttaacacctgtttgtcatttactccgctcagtatcaccgatgccaaatgaataaaaggcggatactgaagattttttcttacaagaatttcgttgttgtaaaaagatacatagtcctgctcacaggcacagacaatactgtagttgtccgtgttgtaagtctggattataactcttccgggaatcgttccccttccggctctcccggcaacctgcgtaagcagttgaaaagtccttt
>NC_017304.1:1976483
gtgaaccactgaatcctgaagtatacaaccagttttacaaagcaacgggcatcaagcttatggaaggatatggtcagacagagcttactttgaccataggtacattcccctggatggaacccaagccaggttcaatgggcaagccgtctgcaggctatgtcatagatattcttgacgaaaatggcaatccttgcgaagtcggtgaggaaggccagatagttataagaacggataaaagcaaacctataggaatgtttgacggatattacagggatactgagcttacaaaaaaggtatggcacgatgatatctattataccggagacatggcttggcgcgatgaggatggttatttctggtttgtcggcagggctgatgacgttataaagagctccggatacagaatcgggccttttgaagtagaaagcgcccttttggagcatcccgcggttttggaatgcgcaataacagctgtcccggatcctatcagaggtcaggtg
>NC_017304.1:1980116
tgcaagagaagtatgggaaagggaatctcctatcatggactgtcttcttaagactattatcactccgatggcaggtgccattatggctataagcataccaataaaatatgccctttgcataaatcccagattcaaaatgaagtcctcaccgaaaatgccaaacatttatacagctcctttcttccagcagttcgtgcagcaatgcctgttggcatgaaaattcacatcatacccgtatactcctccaagattgtttttcacaaaatctttggtgttttcgttcattaccaggcctttgtctcccacgtacgcaattttgtttgtatgcacaataacagctccgatatcatgagtaaccatgactattgttattttcttttcctggttgagcctccccaaaagacagtacaaagctccttccgactcggaatctatccctacggtgggctcatccaaaaaaatcaattccggctccgacacgagagcccttgctataaaca
>NC_017304.1:1989138
ttttttatcttgctcatggaatacagcattgttgaaaacactactataaacacgcttccaacagtaatagccatactgtaccacgggacaaaaaacttcgtttccaatccttccgcaatacttcgataaataagataagttacaccaatggacaccggaataccgtacataagtccttttattccgtacagcaggcattcataattcatcattttgctaaaccctttctccgtcattcctatggactttaacattgcaaactcacggcggcgaagcgaaatatttgttgaaatggtgttaaacacattggccagggctatcagggatattaaaacgataaaaccataggaaaagacattgacaatggtaattagagcacggtttgcctcatctgtttctgcataattgattaatcttgacacaggaagtcctttttcatttaaaaccttgtatatcctgtcaaaaacaatcctgtgatcttcggtcttaaaatacatcgt
>NC_017304.1:1996100
caatcttatcatatcatattatttttttaaatacaataaactaatatcatatctcacaagcaccatccaccaagcctttccagccataaaaaaagcatggttacttgaccatgccaaaaactaaaacaaaatcattttgactctttatttcaatgtttccaccggctttattccatacattggttgtattggtccaattggttcaacaccatacttaattccgactatcggaccaacgccatactttataacaacttccggttcgtcaatcacaactccatacttaacaacaggcagtgatggtttatatgtatagtctttctgacactggatactaaaagtggatcctcccgtcatttccataagttcctcatctgtcaattctcttccgatgttcagtttctttgcttctgacatggtctcaccccctttttaagttatcttatatactattcccctcaggaagaatgcttgctttatctctgatttgcattctttct
>NC_017304.1:1997569
caccggcccagagtattacaatacctccaagcccggcaacaataccggtcagggaagaaagatttatgtacagcatcccttctttaaaagagcttttcattacagtttcaattttgtctctggtgcttttttcggtctgttcctcggcaccaaaggattttatcgtctcaatccctttaaccgactccaccagcgccgaagttaattttgcattatcctccattatttgcctgttagcattctgaatcggtttgttaaacaccgtcacaattattccgtacagcaatatgatgataaaagatataaagaacagggaagagttttgtatatataaaagaattcctccgataacggccataattgtatcaatcattatggtaagggttgctccggaaattgcctgtcgtatttttgaagcatccataaatcttgaaattatctccccaacttttctggaattgaaaaaattcatgggaagctttaacacatgggagtaatac
>NC_017304.1:2008732
accactaaaaaagaaagacttataaggatggaatacaccgaggaaaaagtaccaaagtcagtcaaaattttgtttcccataatagttacattgctggccggacttattgcaccatccagtgtcgcccttgtaggattcttaatgtttggaaaccttatcagggaatgtggtgtgctggagagactatccaaatccgctcaaaacgaacttgccaatattgtaaccatacttttgggtattacaataggttcaacaatggtaggagagcaattccttaataagcgtacattgttaattatcggtttgggactggttgctttcatatttgacactgccggcggagtaatttttgcaaaaatattgaatttgttcttaaagaaaaaaataaacccaatgatcggtgctgcaggaatttccgcatttccaatgtctgctagggttgttcagcagttggctaccaaggaggatcctacaaacttcataatagcacaatccattag
>NC_017304.1:2039157
gttgtcaaaacttgccaaggctataagtcccaacggctgctgctgaccattactgtatatacccataatcattccgtcggaaccaatactgaaggtcacaagcgaacctgccggatatccgtccacatttgtagcttttgcggaactgtctgccgcatacattgtaagtctggaaaagtccagcttcacattgatattctggcttccaacgctgctgtcaggtataattgttatactgggtgtaaccgcggaactttcaattacctgtccctgatcgtcaaacagtatagttccggtagctcccgatgctgttaccccatttcccgaatcaacctgccatgtccatgtggtaacaccgcctgtaacgtcggttttccagaaacttatatttattttgtagctgtttcccaaagaatcatataccgtaacaggcatagtgaatctattgttgctggatgtgccggatgctgcgctgctgtaaattgaataggatgcatcca
>NC_017304.1:2042877
ccagatatgctgaaattttatcggcagcttcctgaatacccgtttcaccgtcagcattctcaaaatttatgcccagctgagccatgagcttttccagctcttccacactaattccaagaacttctgccagagctttctccatagctttccctttcagctttctgtcattttcgccttcgatgttttcttcttccggagaagctgtgcgttctgccttatctgatgccctggatgttatctggtttgatgctttgttaaaaggcttggttctgtccggtcttctttcctttgtttcggctgagtccagtatgtttttgttttgcaaacgctgataaggcctgtctttgatatccattgcatattcataggatttagtgccgctctgccatgcatacgacttttcgacagccaggtcaagggtatctttaaactgcgatgaagagctttttttcatgcccgccgacttttgcacttcggtagaaccggtcatttttgcaata
>NC_017304.1:2051634
taatctgccccgcaaaataaatattgggagattttttaaggcagtatgtggcatccaaaagtaccggcgaatttatgaaagtatttctgtgcattacaccataccttacaaattcagcattttcaagtcccggtattaatcgaaacactcttttttgctccggccacttaagccttgtttgaaaacctaccatattatacatggttccctcactgttgtcctgtcttaactgaacaaccgcataaggttcctttccggtattggggtcaacaagacctaccggttttaaaggaccgaaccttagagtatcctttcctcttttggccatggtttcaacaggcatacacccttcaaaaaccacttcgcggtcaaagtcctttacttccgcaagttctgcattcaccagttcattccagaaaatctcgtactcttctttgttcatgggacagtttatgtaatcatccgttccccttccataacgtgcggccttaaatgccttg
>NC_017304.1:2056047
actcacattttcacaaaataatttatcacgtattgttcactgaatcaaggttttccggatacaatcattggcaatgtcccagctgcaacatttctgattgtcgctattttatttgaagctctaccggacaatggtccgagcccatcacatcatcatgtatggaggcacttacaagacggtcttttagttcctccgacacacaaaaataatcaattctccaccctgcattcctggcacgggcattaaacatgtatgaccaccatgtatacgcacccgttttatcaggatagaaaaatctgaaagtatcaataaaaccagcattaagaagctccgtaaattttgcgcgctcttcatcggtaaaaccggcgcttcttctgttggattccggattcttaaggtcaatctccttatgggccacattcatgtctccacagacaatcaccggctttttggccttaagcccgacaagataatttctgaagtcatcctcccatttcatt
>NC_017304.1:2058141
tctcctgattaacgccggtgtaagctccgcgttggaaaaaatgccaagtcctttgtatctttcctgctgtatttttctcgttctgttcaccctttcccttataacgcttgacttttccccttcctcctcgttttctaagtcattgtattttaccgatgcaacttctatgtgtatatcaattcggtccaaaagagggcccgagatttttcctaaatactgctgaatctgttttggcgtacatgtgcattcttttgtattgtcaaggtaattgccgcatttgcacggattggcggcacaaatcaatgtagttcttgcaggataggttaatgtggcgttaattcttgaaatagtcaccacaccgtcctcaagaggctgccttaacacctccaatgcatccttattgaattccggcagctcatccaaaaacagcacaccgtaatgggcaagactcatttcgccgggctttggtatttttcctcctccgatcaggctgacgtttg
>NC_017304.1:2067900
cttcaaataatcccaaatcagccccgccggtaatattaagaagaacccctctcgctccttcaatggatgtctccaaaaggggactctgaatagcctgtcttgcagcttcttcagctctgttgtcgccggatgcccgtccaatacccatatgggcaagccctgtattttgcataatggttttaacgtctgcaaagtccaaattcaccaaaccgggtacagcaataagatcagatataccctgtacaccctgtcttaacacatcatccgctatcctgaaggcatctacaatggaagttttcttttcagccacctggagcagtctgtcattcggtatggtaaccagagtatcaacagtgtttttaaggttctctatacctctttcggcatgctgcattctctttcttccctcaaacataaaaggctttgttaccactccgacagtcagaattcccatttcctttgcaatttcagcaactacgggagcagctccggttcctgtt
>NC_017304.1:2073215
aaacttccacagcattgctggaagttgacgaggctgccttcaatgtggtaaccgactacgttcagccggatgttttggtggtaacaaactttttcagggaccagttggaccgatatggtgagctctacaccactgtaagcaatgtcagatcaggcatcgaaaagtcaccgaatgtcaagctggttttaaatgcagacgactctctttgtgcatcattaggtcacaatatggacagagaggccatatactacggtttttctgaggaagcgtacaacaacagcagcacagttgtaaacagtgatgcaagcatttgcctttactgcaaaagcaaatatgagtactcctacaatgtatatggccatcttgggggattttcctgtccaaactgcggatatatgcgacctgattccaaggtaacatgcgtaaaaattaacgagcttaacacttcgtattccgatatcatattttcattaagtccaataaagggcaatgacgagccg
>NC_017304.1:2085309
catacaatacatatttgtgaggatcagggtcttcacattttgacaaacctgatgccgccctatggtgcgggaattttacggaaatatcgctgtatcctacaatgtagcaacgattaagaggattgtttcccataaggtactccatttgcgaccttgcccattgactgtatgctgaaggcgcatcaccatggtgtttgtcatacacaagagctacaaactgtgtagctgtgttgtatcttgccgaaccccatttgttaaggaatgcatatccaccgggagtaattgtaacagtcttaccgtacatccagttctctaccagttttgcaacctcggcccaaaaatctatcggttcataaggactcttatttgcagcctgtctgtacctgttttcaaactcctcgctgtctttgtcgtaaagatcgtctatttgagccaaaatgcatgccgtacctgcccaaacgtcattccagcagtgagtccagcaggaaggtgcataataa
>NC_017304.1:2089492
ttcaaagataggtttgtcaaataccgtactgattgtcattttagagcctctgtaggcaaaatcaatagcacccacattctgtacttcattgcatacacgaacacagtctccgcagagtatgcatttgctccggtcccttgttatgcaaagggaagaatcgtccacatccggatttgaagcagtgtttgggaatcgaatatgacttatattgtacctcatcgcaagatcctgcagtttgcattttccgttgttattgcaggttgtacaatcccgacagtgattggcaagcaaaagctccaaaatcattttccggtatttttgaagtctttcagtgtttgtttttatactcatgcccgctctgggcggggtggaacatgcagcatccaatccgccccattcattttcaaccatgcacatacggcaggcaccgtaaaccgacaattcggaatggtaacaaaatgtcggaagcttgatgcccgcttttcgaataagctcaagaa
>NC_017304.1:2091139
ctgcacgcacataaatatagccctcggacgccccgcaggcaatgcctgcaattatcatcccctcaatcattctgtgggggtcaccctccataatgctcctgtccataaacgctcccggatcgccttcatctccgttgcacacaacatacttttgttttgcattctgcctttttacctgtgcccatttacgtcctgccggaaaacctcctcctccgcgtccgcgaagatttgcttcagttatttcatttataatttcatcaccggtcatgtcaaacaacgctttctccagcgcataatatcccccggttgcaaggtattcggttatggatgtggagtcaatttgaccacagtgttccagtacaagacgggtttgcttcttgtaaaagggaatttcatcctgttttttgtatacaactccgttttgtttataggcaagcctttctatatgttcccccgccactatcgttctgtccacaatctcttcacagtcttcaagcttt
>NC_017304.1:2093311
taatttttattatggtaaatgttgaataggcaattcctctgaccttgcaaaccggaagagttgacataatcgtattgacacattcttcaatacccatatgcgctgcaatcatcgttgaaataatctttgaggtaagggtggataaaatattggccttgacaccacttcccaaaccgtcggccagaaccagaattgtagtgtcatcatcttttacaacctgtatcatgtcgccacacagctgctccccaaatttgttaaggcttttatatcctaaatcaacgcataaatcattcatcctccatagtctccttcagcttggtcaaagcaattttagtctcagcggccgtttctcccaaaagcagtgctatttcctgcactacgcgcatctgcttttccacaactttatccgctatttcaattgccgcctcgctttgcttgtttttcagcgccttgattttctcctcctcagtcacatccctcataattatgataatgacgtg
>NC_017304.1:2095645
aagctgggatgccgctacaattgaaatccacttctgaacatattgctttgcagtgtcgctctttttacagaaaaggttcaaatacttggctgccttgtcaatatcgccggaaagccagaacaacaggtatgttctcgcggcatcggcgctggcgtttccctgggtgacgtgcgaccagtcaagtatataaggagtgccgtctttggttataataatattgctgggattgaaatcaccatgacacaccttgttatggtcgggcatactttgaagtcttgtatgaagctcatagcgcgtcgtggcatcaagaccgctctctgagatttttctgtgcattttgtctttcagcttgtttaataaaggagcccttttgcttaacacttcgagctgaatatcaacaaagaggttcatatattcatcatattttaagggattttctttcataagctgctctaaggtctttccttcaataaactccgtcacaattgcccatttgccat
>NC_017304.1:2098575
cggattcgtagtaggtataaccgccgcaataacccccaaaggctctgctatttttttaataccgaaagcagggtcctcttcaataacaccgcaggttttagtgtttttgtacgcattatagatatactcagaagcatagtggtttttgataaccttgtcttcaaccactcccatgcctgtttcctccacagccattttggcaagaggaattctcattttattggccgccattgccgcctcaaagaaaattttgtcaacctgctcctgtgtataggttgcataaacactttgagcttctcttaaacgtttcaaagccttttcaagcttttcaacattatcaataacttcgtatttattcgctattttcgtcattttccttatctccttttccgattccattattctttattgcttctgccaagtgtgcggaaagtacagccagcgatgccgccatgttttcttgctggactaaaatgttatccggtactttaaggtgaaca
>NC_017304.1:2104490
atgacttcatcgggaacctcgtttgctcctgcctctatcatgacaattttattccttgtgcctgccaaagtaacatacatctggcttatttctctttgtttttcggtcggatttataatcacttcaccgtcaataagccccagaataactgctccgacaggaccgttaaacggtatgtccgaaattgacacggcaatggaggatcccaataaagcggcaagttccggtgaattgtcctgatcaacggacaaaactgtatttacaatagccacatcattcctcaagtccttggggaacaaaggccttaagggtctatctataactctggctgtaagtattgccttttccgacggtttaccttctctttttataaaacctccgggaatttttcctacagcatacaatctttcttcataatccacactcaaaggaaaaaaatcgactccctctcttggtgttgccgaagcggtagctgttgagagtacaacagtatcaccgta
>NC_017304.1:2106997
acctttctatgtaaaaaaacccgattgcatgaatccggcgtacaaaagatgaaacgttttattatcaataaccaaacaaaaaataaaagtttcactaagtctattaattttaaaaaggaccggcaaaaaccggtccttcacaaataatttcagattatcttatcgatatggcaattcttctatgttcttcataacatatctcttaagtattgagaagtctgttgagttaactttgccgtccgcattcacatctgcattgtcaagattaatattaacattttctttctttaaatatctcttcattactgcgacgtctgttgaatttactttgccgtcatcattacagtcgccgtaaactatcgcaggctcttccggttcttcaggctcttccggttcttcaggttctgtaccgcccggcggcgttccccaaacaagttctccattcttatacagggtaaccttgccataatcctggaacgcttttatagttggatcgaacg
>NC_017304.1:2130217
gctgatttcttttgacttggaaagtatcgcatctacatctttcatcgtgtcttttgcctgattgacttcatcttttgtcaaggcaacctgtcgctcaccttcttttacaatcttaccctgttgaaaactcttttcctttataacgtccaaaatagcatttgtttgttgaatagaagcatacgtttcctgaatttttgcggatacattggaagatgcgtcaattgtgacatccgaagcatgtttaacactcataatcaatccgttcaagttgcttatcatctttgcaaaactgttactaagcttgcctatctcatcctttctctcctcaactttaaactctattgataaattaccgctgcctactttctccattgtttttaccagtttctttatattcttcgtaatgtctttatttattaattgagataacagtatccccagcgccaaacaaattaaaccgataattattacctgtgccgaaactctgttgacactttccg
>NC_017304.1:2133110
aaccttttgattacaaagatttgaaagacttttccatgaaatatatgtccggttttatggccgaaagatatgatgtcgaatccgccgaagccgtaactattcttaaagacagagtaaaagactatctgtcggaaagactaagaggcactgtcagcggatattcttcctgcagtataacaagcaaaaacataaatatatccgaaatcgagcaaagttattcaatgctgccggtttatttattggtaaacaaatacaaagacaaaagccacatattcatgataaacggacaaaccggaaaagtcgtcggagacactccgctttgtcttccgaaacaaatcctttttgcagttgcagttttcctgctcgtatggattataggtgtgtttggaggtgccttatttgcgtaaaaagtcaagtatttcagctctgattttgttgtctttcttttttatttcatatatatcacaggctttggtttttgccgaaagctctaaaaatgt
>NC_017304.1:2134927
atttggatcattgcgcaaattgactgttatacagattggcataaaaaccttttttcgagagcaactcttcatgggtaccctgctcgataatatcaccgtctttcatcacgagaataacgtcggcttcccgtattgtggacaagcggtgcgcaacaacaaaacttgtgcggccttgcataagtcttgcaaaggcttcctgaattttgacctcggtacgggtgtcaatggaagatgttgcttcatccaaaataagcatcggcggcaaacaaagcataacgcgggcaatactgagcaattgcttttgtccctgtgaaagacttcctccttcctcgctgatgacggtatcatagccgttttccagccgtttgataaaactgtgggcatgagcggcttttgccgcagcaatgatttcctcctccgttgcgtccggttttcccattgtgatattttcgcgaatggtaccggatttgagccacgtatcctgcaataccatgccatag
>NC_017304.1:2148141
tttcattttaagataacccttatcacactcctgacaccaataaacaattatttcataatgttcatttttaccaacgttcgtaggtaaaaacaaatcctttatttcatcagaactcaaattgtcaatatcctgaaacttaattgttctgtctatgtccgtagccaaaaacttcaatatggactttttcttcatataccgtttgcaatcattgcagtactttgcgtcacgcaaaacaagccaatatgccataacacttccgaatatagagccaaggccatcaataataaagaatatccaatttacgacagcatttcctttcacttcaccaatagtccgactacgatgatagaaagaaatagttcttgattcaaccattagctttgtaaatgaaataaaattgagcggttcctccgagtctccaattgcataattactaatatgctcccctaccattttataattcagattcatatcttcatccaaatacgctgtgacataat
>NC_017304.1:2162656
tcagggataaaggatgcaatcaatgcggcttttccgaatactgaatatcagaggtgtatagtacaccagataagaaacacgctaaagtatgtgtcagataaagaccgaaaggaatttgccagggacttgaaacggatatatacggctccgaatgagaaggcagggtacgaccagatgcttgaggtttcagagaaatgggagaagaaatacccggcagctatgaagagctggaagagcaattgggatgttatttgtccattttttaagtattcggaggaactacgtaaaatcatgtatacgaccaatactattgagagcctgaatagcagttatagaaggataaacaaatcaaggacagtatttcctggcgaccagtcacttttaaagagcatatatttagctacagtgaagattacttcaaaatggacgatgcgttacaaaaactggggtttgatactgggacagctacagattatgttcgaagggcgtatatagtataa
>NC_017304.1:2167414
tcacacgcactcttttattcatgcaaattcgtttttttgcaggcttctttttgggaaaccaatcaattgaataataccacaatttctaaattttattaatagtgcatgagttatattattctatttatttttttaagtgtttgtttcacttattttacaaagagttaacaatcgttgtacgtgacgtttagttttgatattatacataatgtagggggcgtatagccttgttccatggttaatataaaatatgcaaaaaattaaagaggtaagaggatagtgttacatatgaaaaagattctgttattgtttataattttaatatcaatagttatgttaagtttttctgttacttttgccggcactaacttgaacttatactacaacgggaaaattcatgctttaaaaagtactgtcgtaaacaaaaacgacaagtactatctcgaagctgatgaaatggctcaaatactgggcgtcaaacttaagggcgacctttcaaa
>NC_017304.1:2172489
gtcaatggatacgtcaaaataatctgcgagctttttaagaacttcatagtccggttcccttttagcaagctcatacgacgccactgcctgtcgagtaatgcccaaataatcagcaatatccttctgtgaaagacgcttttcttccctgagttgtttaagcattgctgcaaaagccattcccatatcacctcgagactatttgacactattttcgcacaaccataaaaacaaagcaacaaaatgttaacaaattgttgattttttattgacagcaacaaaatgttgctgtaaaataaagtatgtataaataaagatacgactaaaaaagaggacttttttgtgaagatttactaaaaacattttatcatagattatggacaataaacaagttttacggcaaactttattattcattaaaaattcattaaatacagttatttaaatcaatttacggttgcgaagataaaatattcattattataaataaatattataattaa
>NC_017304.1:2184176
attatactatatacgcccttcgaacataatctgtagctgtcccagtatcaaaccccagtttttgtaacgcatcgtccattttgaagtaatcttcactgtagctaaatatatgctctttaaaagtgactggtcgccaggaaatactgtccttgatttgtttatccttctataactgctattcaggctctcaatagtattggtcgtatacatgattttacgtagttcctccgaatacttaaaaaatggacaaataacatcccaattgctcttccagctcttcatagctgccgggtatttcttctcccatttctctgaaacctcaagcatctggtcgtaccctgccttctcattcggagccgtatatatccgtttcaagtccctggcaaattcctttcggtctttatctgacacatactttagcgtgtttcttatctggtgtactatacacctctgatattcagtattcggaaaagccgcattgattgcatcctttatccctg
>NC_017304.1:2192031
cagcaaacacaatgaccagctgacaatttctttgaaaactttttgctttttgctgtttccattgccggcagtttcaaaattgtccatatttgtattcatgcctttctgttccatatttgttatatttattagtaaacataaaaagtgaaggtcagcaaccgacctccactatttattatatcacaatttgaaatattaagcttttccgtcgcatccaagaacattaacaattttgtgtttaacaagctctttaattgcatttcttgcgggacctaagtactgtcttgggtcaaagtgtgacggattttcagcaaagtacttcctgattgtcgctgtcatggcaagtcttaagtctgagtctatgtttatcttgcagacagccatggaagcagcctttctgagcatgtcttccggtacacccttcgctccgggcatatctccgccatatttgttaatcatatcaacgtattcgggtataactgaggaagcaccgtgcaaaa
>NC_017304.1:2199645
caaatacctttttaaagcccagtcgactcaatgctgccaccattttaccggtcactcttgagccgataggcattccaaactcttctcccaatgcaaccctgactgcaggagccgtctgaacgactacatgaagctcaggatttgcaagagcttcccaaaccttgtcaatatcgtccttttctctcaatgctcccacaggacatacattgatacactgtccgcagtttacgcagggtacttcactgagaggtttgttaaaggccgttgatacggtggtacggaatcctctttcagtaacatcaatggctccaacggtctgaacattcttgcacatgctgacacagcgtctgcacaaaacacacttgttgggatcccttacaacagaaggcgaaagatcatctatcggcaaattgctcatttcaccttcaaatctgatatcttttacattcagatcttttgccagtctttgcaattcgcagttttcacttcttacacaggtc
>NC_017304.1:2202029
ctctttcacatcttcaactttgaccattgtatacattgcaccttcaggataaaccaccataatcgggccttcggcgcaaagtccaaagcatccggttcttacaacttttacttcattctgtataccgtttctggcaatttgttcttccaattcagtgattatcttattggagtttgatgaagtacagcctgtacctccacaaaccagaacatgtgctctatataattgcatttataaccctccttaacaaaaatcgaaactaactatttgtccgcctctgcgatggtatactcagtacatacccttccattgactatgtgctcagcaacaacacgggcaaccttttcaggagtcatttttacatatgttaccttgctgccgtccttgtcaattacctcaacaataggttcaagtttacacattccgatacatcctgtcatagtaaccgctacattggtcaaattcctcttgtttaattcttcaacaaacgcattcataac
>NC_017304.1:2203317
atctgcaagcttccaaagaaaacttgccgtcactggtgcattcgccaacatcaatctcaagcttttctttaagcttttccaaaatagctccggatccttttacataacatgcagtacccatgcaaacctggattttatattttccttttggattcaaggaaaactgggtatagaatgttacaacaccgtaaacttcagccaaaggtatgttaagcccttcagcaatttttttctgaacctccagaggcaaataaccatatacttcctgtgcttcatgaagaacaggaacaagcgctccttttgtgtttttgtatttttcgattatttcgttaagtttttgttctctggagtctactccgccgcaacagcagcaaccatttgcgctcatttctttaataaccccctaaccagacgtttgatttcactttcaaaacgcatgttaacaatttaacaatatcgccttaattatatcaaatatttatacattattcaatacattt
>NC_017304.1:2203978
cgtctcaataaggcattctatgcttatttcctcaagttcaatagaattttccctttccagaatgtcgcccaatgaatgggcatcagaagatctgataaaattaaatcttccaagatgggggtttttctcaagatatttcgttttgtcgcagaattttgagatttcgagatattttatttcaggattttcaggaatgattccaagatttgaaataatactgtaagaatctcggtccacatgggcaggtataacaacacctcccaatgccgcaacatggctgaacacatcttcaacgctaagatttgatgcagtcaaaagaagtctgtccacatgccttaaaacattatccccggcatccattacaatttgctctccaaatatgtcttcccgattttttatgtccgggagtgcattatatactatcttctgcatgtcaagcgcctcatcaatacccggaaaaaggcatacaaggtgaacctcttccctggtttcaagctcca
>NC_017304.1:2206587
atccgtataaagactttgtttctgtcaatttcaacttccgccactccgccgttggcgtgaatgacggcgttcaattcagcctcatacatggatatggccgtcttttttattttctgtggttcagcaccaagctgtataagcatcttctttacggtgcttgatgcttccccggccaatgtaaaatcatttgcaggtataacaaagtttttccttattataccgtcactcaatcccaaacacctctttctgttatacctgcactgtacaactttccgcatgctataaacatcgggtcgttcgtggtcatgattgctatccctttttcttttgccatttgaataatcttctcctcgggcctctttcccctgatgaaaaccaccaattttatatccatcatttccgcagtcctaatcacctgaggattgacaagccctgtcagcaaaaccacattttctttgacataggccataacatcgctcataaggtctgacccacaggct
>NC_017304.1:2213353
gagatccttttgacaaagaaaaaatattgaagggtgaacttactccaatgtttttcggaagtgccatgaccaatttcggagttcagccttttcttgaggagtttttacagctggcacccaaacccggcataaagatgtcttccgaaggagaagttgaccctgaatcggacaagtttactggatttgtgtttaaaatccaggcgaacatgaatcccgcccacagggacagaatagccttcatcagaatctgttccggacgatttacccgcgggatgacagtttaccacgttcaacagggaaaagaagtgcgtctttcccagccacaacagtttatggcgcaggaacgcaccattgttgaggaagcttatgccggagatataataggtgtgttcgatcccggtatattccacatcggagacactttaagcgaaggcaacagcaatcttagatttgaaggaatcccaatattcccggccgaacatttcgccaaagttactccg
>NC_017304.1:2214195
aaaaatccttcgctgaaacttgaggacattgcaaaaagagatttgctgtaatgttttatacaaggtaaaaaattttattaagtcttcttattaaaaatgagggacgactgttacaaccgtccctcattttttcataagtttattttcagcaagctgtattttagaatctttcaattgaattttcctaaagattgcccctacgccgttctcttctgtttgacgttccttgtttactgtttcttgtttactattgtttcgctctgatctttatttcttacgtagtaatgatctatagagctttccaatatatgtccgtaagcccagtatccttcctcaacatcggtaaacggcacctttgctccttcaagcggacctctgaacagcatcttgtttattattgtcaccgcttcacttctggttatgtagttgtcaggcttaaacagtcttaagccattttccagataaccttctatcaatcttactctgtatatttcctctat
>NC_017304.1:2227405
aaattctttaaattcctttatgttttctgcaaaattctgaagtacccggtcaaatttgtccaccgtgttatccaaagtttttgaagtgatatccacttccattgccacggtggtaagcttttgtccaaaagcgtcagccgtttgtttgagagatttctctattctctttccgaactcagcaaaggtttctttgagtattctgttcatcatgttgtattctgtttccttatcctttgcaactatacgtgacacagtattgtcaagatattcttcaatccgcgccgtcaatctcctgcgggcatcctcggcatttagaactatgttaaccaaagcaaacaaaacagcaaatgccattccaaagaaacttgcagtaaaagcaacaccaatttttcgcacccagggcatcagatcattaagaaaatcggcaaaagaagaatttgacagaacatcggattggaccacaggattaaggctcaaactcaaaaatgtgcccaaaagtc
>NC_017304.1:2233366
attgtctttaataaattcttccttaagttttgtgtccccgctttgaatctttttaagaacaagtgctgtagaaccagtgtcattcttctttttatttacaaacaacccatgcaagcctgttcactccttcaatacttgtacgcaccaaatgatttttttgaggggttcatatccaaacattcagaaagaatatttttgtgttgttatgtaaatcttgtcggttacaatatgtatgagataagaaaaaacaatacggcaggatactatagaggtcaaaactttatggatgtgcagttacagcgaatcaacgagttttaccactttatcaaggttgttaaaatcaccggacactttctctttccaatcccggacacttttcttataagtaatgtcatttagcacatcattgatgcaattcttcaaatttgcactgtttaattctcttctggggagcattttgccaacatgcagtttttcacacattcttgcgttatattccc
>NC_017304.1:2277766
atacaatcttggcagcctcgttcatcaattcctgttttaattccacaaaaggttcaaaagatgacagttccaagacgccataaagatgaccttgatataagagcggcacggcataaacattaagaggtgcttcagttacggtgcccgtggtaatcagtgcttcctgccttttgacattttttaaaagaatcggctttctttcaagggccacctgacctattatcccttctcccagttcatattggtttgacagacggtccctttcggtaaaggcataggatgaattcaaatacagctttttatcctcatcattataaagataaagcacaccgtttcctgcatccaaaatccttgccaaaaaagttaccgctttatccgtaatttccttaagatcaaatttgccggcaagttcctcatttagagcactgcaactgtcttttatccagaactgctcctttagatttcttacaagcttgttgtagtaattggccatgttaacc
>NC_017304.1:2297236
ttaattgaagcctccacaggacaggtgctgtatgaaaaaaatgctgacgttccaatgcctcctgccagcataaccaaaatcatgactctcttactcggcttcgaggctttggaaaaaggattggtaaaatgggacgatgaagtaataatctcggaaaaggcctggagaatggaaggctccaaaatgttcctgcttgtaggagacaaagctaaatttggcgagataatgaccggtatatccgttgtctcagccaatgacggatgtgttgcccttgcagaacatctatatggaagtgaagaagcctttgttcaggttatgaacactcgtgcaaaggagcttgggcttacaaacacaaactttgcaaactccaacggtttgccggcggaaggccatgttatgagcgcaagagatatttccacattggcacgttacttaatacagaattatcccaaaattcttgagctggaatccacaacagagtatacctacaacaatataag
>NC_017304.1:2301912
cactttgtaccatgcaggcgcaaaatatgacgggtttgttactgatgaacctccccatctgtcaccgggctttaatacataggatccatgctctacacaatggttgtaaagattgtttatcaatgtccttgcttcctgcccgtagtttattgcaccggaagaaccccataacttgtccgcaaatatgagcgcaagtgcaatatcctcatcagcatcggttgccgcaccgtcgccgccgtcatgacttgtaacattgttgttggcatcaatgtgccagtgcataagtccgtttccattgaaatgagattttacgtaacggtataaatcgtcaaacaaagcctgttcgttaaagcaaaccgccaaaagaagtccgtatcccataccttcggataccgtatcataattggtggaagcatcacgctgtactctcttgtatcctcctgcaccgttcgaggtaattctcttgctcttccagtcttcccattctgctttgagcattg
>NC_017304.1:2304898
tgccatcgtgcacactccggctgccgataaaaccaccccgactttcacggggtcatccacacctgtaccaaccaatgtagtagcaattgcatccacacctgtacctgtatctacgcccaagcctgtatcaacacctgcatattcatctactcccacacccgaatctacacctgtacctgtgtccacacccaagccagcatcaacacctacacctgcatctacacccaagcctgtatcgacacccacacatgtatctacacccaagcctatatcaacacctacatccacacctagacctgcgtccacacctaagcctacatcaacgcctacaccggaatctacgcccaagcctacgtcaacacctgcacccgtatccacacctacatcgacaccaatacctacatatacatccactcctgcatccacaccaatacctgcatatacatccacacctacgtccataccaacgcttacacctgcaacatcacctgcgcccacat
>NC_017304.1:2311980
caattcctgtttttacatccgcctttttcagcttcttcaaaacacattcaacagtgctgtacattacagtccggtcacacataaccagatctgctctttctttaaagtattggcggaaaaggtccgcattggaatcagaagtatccccgctaagtattttaaaagcctcggccaacgtaagtcctattgttctgcaaatactttccggagaagattcgggataacccattttttgcagtgcatagttaatacattctataacagctttagatgaatctgccagcgtatagtcaaaatcaaagaataccgctttgtatttaatcattatccacctctataaaccttggttttctaatgattataccaaagcaagtattctttatcaaacaaaacattatataatattataacccaggcaaattataaaattgaattccagcaattataactctgaattacaacattggtatagctttcttattgtccaactattgtatata
>NC_017304.1:2313823
cattcagagccatggaaacaagtacatagttcttatcatccgaaatatagcccagcgattctgccttttcaagaaccatcacaagagcagacttcaggtctttctctttcagttcaaggccatccaatacttctgacgcatcttgatttattgcggatgtgacgataactttatgtttactgtttatcgtaaactcaacgcttggattaacatcaacgctgacataagcatattcactgcctgaactattgttcagcatcacattccgaccaaacaggaatatcagcacaaaagcggccgcaatcgatgctattctggagaagtttttgatgttgcttatacgtgagaaattctttatttcgtttttcttactgtttgacacccgtgagaagttcatcacccgtgaaaagtccactacacgggaaaagttctccacttttgactcctgcggtgagtcctgtgaagtctctttggttgccgctacgcgtgagaaatttttt
>NC_017304.1:2318789
aatccaaagcatgctccggatatggacattataggagtcataagattgtgggaaattcctccgataagctgccccagcgaagcaagacgttccgtctccctgaggctttcttccatcttggctctttccatgagcatcagcgcaccgtttaacgtgttgcttatctgacccctgataggttcaaagttcagtacatcatcatttgctacttcaaaacacacataaccaaagtgttcgtcataaaaaaacaatggattaaccaaatatgtaaaccgcctgtcttcgttaaagaaccggtccggtataatgcatcttgtttttatatatttaatactgtcttctatggttattctctcgtcattatagtaagcatatatcaattcggaatcctcaggcagtctaaaatcgtctctgaaaatagaatcaacctcatacagcaaagttccgccgcaatatttgaaaataaaacagcttctgatggaacacagttttaatgttct
>NC_017304.1:2328424
gtccgttatgcggtaggtcatctggtaatccctgtacccaagatgcaaattctctattttccactcaccggttgccgtatactgctctccaaggaaataggtatctatgtactcaccttcataagtgtagtaatcgcaaaggaaatcaattttgtctcctgcaactatatctataagtccctttgccaaagtttcagtctcggcctttgtgtcataccttatctgggctccaagcacttttccgtaaggattttcattgtcaaacaccacaataatgtcaacaagctgaccgttcagcaatgcaggtattcttccttttgtcgaataagtatccccatggcggtcatcacttatcatgtagtagcttacaatattgccgtttagagcaagccatgttccgtcaaattccatcacaaggtctccgtcttcattgaattcgtatacattatcaagaccaaggtcaataaatccttctccatcatctatgaaaacattcattt
>NC_017304.1:2332913
tgccggtttcttcttgtcaaacagccgggattttaattctatcaggtattcatcctcaaactctttcttctcaatcagttcaatcattttataaaatacctttatctcattcttgtacctgcttaccggacctaaaatactgcttaccctgccatgcaacacaatatttatgacagcctgcacaccaagaagaaagaaaggtatgtacagcgaaaccgaagaatcaagccagcatataaccagaaaaactattgtaagctccggaagaatataaaacaactgttctgcaagcttgttacgaaaaagtttggtgccgtcctcacaaaagtcaagtagcttgtcaggatttttcgaagcattttgagccatcattccttcacattgcaaactttggcaaaagtcaattttctttgaaagctcctttaccgcattctgcctctttctgatttgtccggcctccttttcagggaattccagcaaacgccttagcctttccctgc
>NC_017304.1:2350109
atcttcgtgttccagcattgcaataaacatcgtcggaacaccgttgcagacggttatcttctcacggttaatacaatccaaagccaccttcggtgaaaaatacggtatcggacacattgtggaaccatgagtcacacaagctatcattgaaagcaccattccaaagcagtggaacatcggaacctggatcagcatgcggtcggcagtggaaaggtccatacagtctccaatgcattttccgttgttaataacattgtaatgggtaagcataacaccttttgggaatccggtggttcctgaagtatactgcatattgcagacatcatgcctgttaaccgcaagagcacggcgttgaacctcctcaataggcactttttccgccagggcaattgcttcatcccacgaaatgcagcctttttgttttgactcaatagtaatgatattgcgcaggaaaggaagcctcttgatatgcagaggttttccgggctccgccgtttcaa
>NC_017304.1:2352889
cacctcttacaaaccattccgttttgcttcaagtataattcttgcagccgcaagggccgtaacaagtatatttttgcaacttttcgtgtctgtgtgatatcccgatgtcttcgtagtatactgtcgaatgacaattacctctgcctgtccgtcttcctgaaactctacaacaatatttttacccttttgaattctatttaaaaactctcgaagtccaaatcccgttttagcgggtataacacaatagaaatacggataataccctccctgcacctcatttatgtttatctgcgcctggacaccgtaaaaatcagccggcataccgtcaaagaaaacggtaaaacgcgcatctttcggcatacactctccttttctgttccgggcaagcagcaatgcaggcttgaaatgttctccttccttcctgacagttgcgaaatatttctccatatcttgaataatatcaatttttatcatgagtttccgctgtttaaaaacccgtc
>NC_017304.1:2358004
ctacgacgttacaaccctcttttaacaagcgctgtaccaagtggaaaccgataaagcctgccgcaccggtgactaatattactccttccatcagtccatcccctttgcatcaaagttaagtcatttgcttaatgctctgctgtgtttaagctgcataattattaatatgcaaagggtttattatcggttacctataaatcaatccttggattccgttgtctcatcaattgcttgtctaccccgaaaaacaataagcaatataacaagaaaaatcagactggtccccattcccacaagttcaacaatatatgactgtctaaaaaactcagtgccaactattctcaacgaatcaaccgggatgccatttaactggactattataagtggcactgccaataatagaaaccatattatcattatgaacttcaatctatttctaattttaatatagttcttaagattcataataaaaatagtaatacttattatgtagaatatct
>NC_017304.1:2358951
agaatataaccgcaagtatcacatatataatttattgcgccttcatttaaccaatcaagatttaaaaaagtcatccctctcgtattaagcaggctgtttcttttctcaaattttttccctttacagattggacatatcaattcatagccatttagcttcactattcattacccccttatgttaagccacggcaggcataaagaagttaccaaatacatctttcccaattaaagtcaaaacacttaaaacaatagaaaacaacagtgttacaaaactatcaacgattatcatcaaaatactgatatatcatctgtactacgcatgaatccctgcaaaatttacaaaaaggaaaaatatagaatttaatatcactaaatattactaaccacatagatgatttcgtgtgtgatttaactaattcgataataacttgcccctttatgtgtacatgtcatacatcccttctgattatacatcccactttacactgaaatttcctt
>NC_017304.1:2361978
tttaatatgagtaaaacattattaaattcatcacctttcgctttatgaatagttttaaagtaactaatatcatctactatatttacatatgcggccaactgttggtatgtatgtttttcataaaaagttttaatatttcctttccgaaactttgataaatctgtaaagattttatctttaacaaagctgtaaaaatccattaaagttttatctttaaaactattatagttatttattaacaaacataaacaactcaaagccatctttttaactgcgtgtttatcattcctttctgtaaataaatattctagcttttttatagcttctttgtaattaccattatttgctaattcaactgcttgtatacatgaataaactacattgcacctttttgaattactatctaggatttttagttcaagaaataaatttttatctgaaatattttcatcaatttcctttttcatactattcgcagttgcattgtctctagttaaagt
>NC_017304.1:2367641
cggtctcctatggttatagtgctccacatattcctttgtgatttgtctaagttgttgtaccgtttcgcactcttcaagataaagtttctcccacttgtaggaacggaaaaatcgttctatcctttggttgtctaatgctcttccttttccatccatagatattttgataccgttattttttaatagatttatgtaatcatcactggtaaactgtgagccttgatcactgttcatgatttcaggcttgccatatcgctttatggccttttggattgcttctatgacgaatgtcttatcaagagtgtttgatagttcaaacccaacaatataccgagaataccagtctattattgcaaccatatacatgaaaccgcgtttcattcggcaataggtcacatctatggaccatacctgattaggatgatcaattttcaagtttctcaacagatatggatacaaattcttaccatgtattcgtttgctgaggttggggccaggac
>NC_017304.1:2377669
caagtatcttgcctgctctctgctttataatgtcttctatttcttttaccattacttcatcttttacaagcatagctatatcccttgtaacggccggatacttcggaagccctttgtactggcaatccattgaagctttcctgaccagtgtttcaacctcgatgacaccaatgtaagtgcgctccggacattcaaacttttcggcaacttcaggatgtatttctcctataatacccgcatactcaccgtcaatgtttattaaagccgttcttcccggatggaacacaacattgttcttctccggcgaaacatcataattctttattccaagcctttccagaagttcttccacaacgcctttcaaatcatagaaatcaagctcaccgtacattcccaaagtaagtaccgttttttcctcgggcagctcctccagcggaaggctcttgggaatataaaccttggacatttcaaacagtcttgcttcttctattcttctgttg
>NC_017304.1:2393869
catgtccgaaaattcatacataaaatccttgcaggtgtaagatttattaagctccactatctccattttgtcaatcaactgctgcttcacatattcatgattgcttccgaaagcctgtccatatcccccttcatgattataccccaaaagacaggtctttaacttcggcagcaggaaattgataaaatcaacttctgagggcacgcactcctcgatattgtctacaattaagtgttcaatccttctaaacaactgattctggtatgtttcatcgggaaggaggcacttgttgtacagttccacagccatgccgaaatcaaatattccaagctccatgcacttttttctgtagtccctgattatctcatccgcctcatcgtacacccgttttctgatttcctcttttttctccaaagcattataaagccgctttcctatctcgtcgtagggaatgtctgagatagcggccttgacaaggttcgatgtcatatcgattgcaa
>NC_017304.1:2394916
aaattaccaaaaacagaactgaacgtttgcaaaaaatcaagaacagacaccggcaatacaacaaaatcgggttggacaaactcaattcatgtctcgctcaacacataaagaagaatgattcccaaaatttgaaatgcaaaaatcaaaggaattcctatcataaaactcatgcgccttgtcttgtgcctgaaaacaagcaaccctaaatatacgcccggtgcgccgcccattaaaacaagccagaaaaatgtcctttcatgtatcctccacaggcttcttgacgctttgtatttgtcaattccggttataacaaaaccgacaagatttattattgcaaacagaagaaaaacatacgtatacgggttgttcggcatattcatttcccccattgttatcaaatattgggattccataattgccaagaattacggagactttaaatatgttaacaagaggattacatatatattatatcaaattttattgttttataacaaatt
>NC_017304.1:2401940
gccccaccatccgggagtgttggttggatatcttccgtgagcggtccagcaataacctgcgtaatcataaagcttgtaaaactctccgacatcctccggaaaacctaccgccttgaatacgcccatgtttttgccgctggaaaacacatacgctccgtctatctttttgtttatcttcattacacatcttgctgtatactctctttcgtcaagctggctttcatcgagttttgtcggtaaaggagtgacaaaatatctccaaatcaatggagcatctgttattcccttggtctttttcgttggtattttggaaagatttatgatatcgaaatgacgttccaaaaacttttcacactcttctttagccacatcaccgtcataaaatatatggaaagcatagaaatctttgtattcaggatagattccataacctgcaaatcctccgcccaagccgtttgagcgatcacgcattgttgcaatggatttgatgattgcctctc
>NC_017304.1:2418398
atgattttatggttcaatttttgctgaagatcaaccaccactcttgccacattaccgctctggtttgcacatcttacggactttaccaggttgccttttgtttcaatatttttaatttcgccctcaatatacgctcctgatacgtcaatcacaattctttcaggatcggaaagagtaaaagaattgtattcaggagcagtcccgcattttatatatacttcgtcatggtcggttttactgacatgttcaacatcaagtttattgctgcccacagttccggatggtctacccgtatttggcttttgaaggttcaatacaacattgcttccctcttcttttactatgtactggggctggccaaccacatcgagcaccactcttgcggtttttgtatcgggatttccgcagcgtatcgaacttataagctcactgcccacactaatgtttgtgttggcatttgaaagcttcgtattgggaaaatccacaacaattctgtcggg
>NC_017304.1:2420071
atgctcctcgttggtggaatggtgcggcggaaccgaaatgccatacaatttcttaagcctttcagcttcaattatggacttgcgcatatttttagctattgcctcgtccagattgctgcttccgcttaatattactttgttaaactccagtattttgtttctcagaatatttataatcgtggtttccgaaccaaaatctataactgcaaaagcatctttgttcaactgacttctattggggtttacaaacttaacattgtcaatgctgacctttatatctctgttgaaaaattttgccgtactgtttgccggtatatcaactgaaacaggttttaaaccaagttcaaacagaacatcaatgtaactgtttattatgctttttcttactgcagttacaaaaactttaaccttttcgacgttatcttctttcaactcctgcaaaatcttgtagtcaattttgtgttcatccgggttgataggcaagttggacattatcgctt
>NC_017304.1:2428468
tactttgagagttccgttttcttcaaccaaattaaactgtcccgatgttccgtcgtcaaatgtaaatattatcggtatgcatcctgcaggcactgaaatattgttatttaaataatcactcatgctgataagcctgtaacctctgtcatacaagtcttgaagcagcttttcaaactcactgaaagtagtggtgtattcacccttatcataactcttaggagtaaaagactcaacaaaattatggaacataacaaccattattttgccagcctcattaggcttgacactttgaagatcaattgtaggcgttggctcaggtgtcggtgttggagtcggtgttgccaaagaaccaccttcctgtcccgcatcctgtccggcggtattgggaaccggtgacttcaaatcgccattcaatttgggactggtgttacatcctgcaaacagcagagaaagagacaaagctattaagggaagaattcttgcaactcttgacttaaaga
>NC_017304.1:2429159
ctttatttcaacttccgcagtgcatctttttccagaattatgtcggatatttgaagttctttttgatatttttgtatctcatcttcatagtccttcttgtcaagaacctcaccgcttctcaaatcataaacggtatcatcctcactgcagtagtaatagtcatccgtgagcactgaaccgtttctcagcaccgcataacctttttcggtgttcagcaggtctttgcccaacgcataatagttttcaaatcccatcatattggcaatcatcgggaatatatccacctgtccgccggtggtgctaatggtttctcctttcacccccggacaatgtatcagcaaaggtatcttttgaagctttatccagtcaaccttgttgtcgtccactcccaaaaattccagaagttcttttgcctgagtcttgggaagacctgtatggtcgccgtagatgacaataaggctgttctcataaagacccatttctttaagcctttctataaa
>NC_017304.1:2437670
ttccacccagccctcgttttttcaataacctgggatgttgcttcctggtttagcacaaagtcatccttcatcaagcaataatatgccgcactgccggttttacagtttccacaattaaaacactccataaaacttactaatgcccctccgttttttatcatgcttgtattaagttattatatattatattttacaacatatagtgcatatctgtccagcaaatctttttgtatacattgttaaggcaaacaattacaggatatttgaataaattttatctaaaatattcaaattccaggtcatacattcttacggtatccccttcattaattcccatactttccagggcgtcaacaattcctttcctccttatggctctttggaaatactgcagagattcataattgtcaaagttcactgatcttaccagcctttgtacccagcttccttcaaccacaaaaacaccattttccttcctgatattaaagggttcctcttca
>NC_017304.1:2440302
agcagcaacaaagcaaactgttgcttgcatttaccaaacctgagccgagcggccaccgaaatattgtatcatacaagtgtatctatgtcaacttcttttattttcacttcctcatgtcccacttccgccgagggttttattatgacttttttgttaaacagattctgaattcttgcaaggttgtcgttgtcttctcctctcaacacctcggccacagtaggatgaacctcaaccatgatagcatttgctattgtttttgtaaagtatttgcttatctctttctcaacatttcttgccacagactcgggcgaaagtattttcccccttccttcacaataaggacaatcctgaagcatcattgactccaagccttccctaacctttttcctcgtcatctcaataaggccaagaccggtcatgccgacaacagtggttttggtgcgatcctttttcaatacctgctttaaagcttccagtacctgtttttgatgttccggatc
>NC_017304.1:2445303
cagtttgatttgtcgtttgtaatgtcccagaaaactccgtaagcaccgtttatattgtttaccccaagcttgggtatatccgccattgccataggactccatccgatatgtacataaattgcgtcatgttccaatgcatagtcaaggaaatagtggcgcgcacttctcacaggccctatgagttccgttttctgaccccagaacacaggcatgaaccttgttatgccaccctcaacaattacctcataaataacttgggcctggctcaatcctccctgcggaagacatttttctccctggttgtcaatcattacggcataaggtcttactcctttttcgggaaaaacaaagtttacctcttgttcgggttccggacttggctgctccacataatcaaaattcacattttcctccgtgggttccgggcttgcatccgggttattttccgtattgtcgctccgcccgcaggaaacagagaacattacaagcgccaatattcc
>NC_017304.1:2448017
agcaccttaatatttcctctaaaagctcgtccctttccacttttctgatagagcttctggcatccagatgattagttatgtaggttggatctcccgacagaatataacctacaatctggtttataggattgtaacccttttccttcaaagctttgtatacagacacaagcaactccctggcttcattaaccttttctttttcgacattaaacatcatagtttcattgtttgacataactgaccactctcctgtccaaatgaggactaatcataaatagcaccaacccaacatcgtaacacaacgcgtatatatatatagtaatacaacaggataaattatgcaatatttttaagcgcaattcacattaattcgccttgttttattatgttgtatcttttattctcgcagtctacttaaaatttaaaaaacttgcaagcaatataaaaaatcaatttacaatctctccgacaatataatcatcttttgcctctcttaaaag
>NC_017304.1:2462118
aatcttacggcagtcggagccatgctgtacttttcctcaaaaccttcttttggtcttcccaggtgtgaaaccaatatagtttttgcaccgtgttcaaccagatacttgatggttggaagcgcaccaactattctcttgtcatcggtaatctttctgttttcgtccaaaggcacattaaaatcaaccctgactataacctttttaccttttacgtcaatatcctcaatggttttcttgttcatcattgccataatttttcacgctccctaaacatattgaacattattgtattattgattctaaaaccgcattttatgtattaacgtcaaaaaatgcctccgtcaaaccgttaacattttaccatctttttatcatacttttcaatagggcaaaataaaatttatcaattttttaacaaagttttttcttatattaaaatagtttcgcttttgatgaaattctatttttttatatatttttttttataaagtcttgtttcc
>NC_017304.1:2463072
ctttgcagctcctgttgatgaaggaatgatgttgcctgctgctgcacgtccgcctctccagtctttctttgaaggaccgtcaacagtcttttgagttgcagttgtagcgtgtacagtagtcatcaagccttctacgattccgaagttttcatgtataactttagccagaggagcaaggcagtttgttgtacatgaagcgttagatacaacgttcatatcctttgtgtatttatcatggtttacacccataacaaacatcggagcatctgccgaaggagcactgataactaccttctttgcaccgcccttgaagtgagctgaagccttttcagtagttgtgaatacacccgttgattcaacgatgtattccgcaccgcattcgctccacggaatctcagcaggatcagtgaaaccataaacacttatttttctgccgtttacaacgagttttccgttgtcttgtgaaatttcacctttgaactgaccatgtactgtatcat
>NC_017304.1:2473495
aatgctttgaataaaagcattgcgggctctcaaaagatctgcacttataaaatattctccgctgaaaaaactttccgccggtttcctgttaaaatggaaaggcaattccataagaaacacgttgaacttaagttcgtttaacattcttgttaaaaatccgtaattaagcatattatcatcatacaagccatgcaataacaaaatattgcataccggatcttttgcaggatgataataaagatacacagtattgttttcaatatattcctctgtcttcagaaaagacggaaattcaaaacgttttaagtttttatccccttctgcaagtttaacttttgacatatccgtttcacacttgcaaaggtcgtcaaatactttttcatcatcataaaacaaatttttaggtctgtgagaaactctaagaagtttttcattgagaagtttctcaatagcaatattatccacaaatttcgagcttgcttcattcataacaaaacacc
>NC_017304.1:2481997
atagccaaaaaatatcgctgccgcaattccggctgccgcggctcttactccgcctgtaaacgcgccaagaatccccagtttgtcaacttccttgaatgtcccggttacaagattgtaaccaaatcctgtaagcggtatggtggctcctgcgcccccgatgtcaaccagtttctggtaaactcccagcgccgtaagcaccgcacctgcagatacaaacagcacaaggattctggccgaggtaagtttcgttttgtcaatcagtatttgccccacggcacaaattactccaccgacaataaacgcacttatatatgtcattatagtattatccatgtcaaccacctcaaaataagtaatagcactttttataccgtacctatcgttcaggtgacgttgtaatgctgattgcatgagctatggaaggtatcgattctccctgctgggtacttacagggcttaacaaagctcctgtggcaacgaataaaacatttttcaaagtt
>NC_017304.1:2482210
aaacagcacaaggattctggccgaggtaagtttcgttttgtcaatcagtatttgccccacggcacaaattactccaccgacaataaacgcacttatatatgtcattatagtattatccatgtcaaccacctcaaaataagtaatagcactttttataccgtacctatcgttcaggtgacgttgtaatgctgattgcatgagctatggaaggtatcgattctccctgctgggtacttacagggcttaacaaagctcctgtggcaacgaataaaacatttttcaaagttccgtccataagctttttataaacaaaacccgcaaacacagttgccgcacagccgcatccacttcctccggcatgtgtgtcctgtttttcacggtcgtatatcataagaccgcagtcattgtatatattttcaatattgaagccctgttctcttgtaagttcaacacatatttcccttcctatggcaccaaggtcccctgtcaatataaggtca
>NC_017304.1:2485838
gcccctgtttgtcaattttatattcaagcttatcctcctccactgtcagttatcctaaccttaattcttcaaaatattatttcccccttcaaagaatattgtaaagttttgtaataaggccaaaaaaatatcgacaaaccatatcaaaaatcaacactaaaatgccaatcttatatggtttgtcgatattctctattttatcaatttgttttttgagttaatcctccgtaaaacctgttgtaacaagatcaataagctcttccacagccttttcttcatcttctccctcagcacctattacaacctcggtgccctgtgcaacagccagagatataagtcccattatgctcttggcatttacttttgttttcccaaccttaatccagacattcgaagtaaactttccggcagtttgcacaaaaagtgctgccggtcgcgcatgcagtccttcgggattagttatcacaacagttttctcaaccattttcataactctcctt
>NC_017304.1:2492059
catttctccaccgtatgctcccgcgttcatggcaaccgctcctccgagagtacccggtatgccgcaggcaaactcaagacccgtaagcccgttttcataagcaatcgttgaaaccctggaaaggagtataccggcatatgcagtaataatatcgtctttaacagtaaattgatttagattgtcgaatatttttacaactactccccttattcctttatctcttacaatcaagtttgttccgttgcccataacaaacaccggaacgcttttgtttttgcataattttaaaatttgactcagttgcgaaacagacacgggagtaaccagaatatccgccggtccgccaaccttgaacgaagtatggtttttcataggctcatcaagtttaacattttcctgaccggctattttttcaatctcccttgccaaaagctctttttccaacaatgtcagctccttaccaaactattttgcactccatactattattctactctgcc
>NC_017304.1:2493044
tgcaagcacaaaatcaagtctccttaaatactcttcgggcatatccagcccaccggaataatcaattatatttgcctcaactcccttcaatatcctgacaccatataaaacctccggtataactctgaggttgccgaaatgataaagatagggagctcccttcatggcaggaccatgatcagtaattgcaaacatttcaatgccgttcgccgaagcttcttttgccatttcctgaaccgtgctgtacgcatgtccgctggctattgtatgtgtatgtgtgtcaactacaaatttcaaaaccattcctccattcgtcaatatccctgcaaattattcataagagggcctcattcttccttttcctatgattctctcatttaaagctctggcagcattataacccatttttttctgtctgttgttcaaagctgcgacttccacaataatggcaagatttctgcccggtctcacgggaatggtaaggcatggaatattgattc
>NC_017304.1:2498650
ccaatattgtaaccgatgcggtatggggaataagagaaactttaaagctcttctcatccacgtatgcaacggtaaggctgacaccgtccaatgcaaccgaacctcttaccacaatatatttcaatatgtccgaaggtgcggaaatctcaagccagatggcattgtcctcctcctctttggacaatatcactccggtaccgtcaatatgcccgctgacaatatgccctcccatcctgtcaacgggccttaacgctctttcaaggtttaccttttctcctgtcctgaggtttcccaaattggtctttctcatggtctgtggcataacgtccgccgtaaaggcaccgttgtcaagagacgtgaccgtaagacagattccgtttacggctatgctgtccccgacttttacatcatccataattttctcacattttattgtgagttttatcgacttgtttccaggaattatttcctttaccaatccaatttcctctacaattccc
>NC_017304.1:2504782
ccggcaaatcaaccggattttgattttagtaataatgcttttaaatatgcaaatgaacttattgcccatgtaagaaaacagaacagaaatgatttctgcatagccgccgcagcttacgtggaaggtcatgttaacagcaaacgtcttaaagatgatcttttgtatcttaagcaaaaagtcgacaccggggttgatttccttgtaacacagttgttcttcgacaaccggctgttctacgattttctggacaaaacagcctcaataggtatcacgtgtcccattactcccggaataatgccgatatttaaagccgaccagattaaacgcattacatatctttgtggtgcatccattcccgcaaaactggtaataatgatggacaaatacggcgataacgacgaggacatgcgcaaggcgggcatcgagtacgccagcaatcaaatacgcgatttgattgacaacggtgtggacggcatacatcttcttacaatgaacagacc
>NC_017304.1:2509452
aaagtatattatgcatgcttctaaattgtccttgcttcatcttgcaggcaaatatctttcgatatataccatgccatccttgacatatgccaattcggggaaaaattgcccaacagtttccttctcgtccggaggccgggtaattacatcagctattctaagctgggtcggttgcaaattcagagcaactaccaaagcttccctgtttccgtttgcccctgcatgaaccatgccgcgaagcgatcccataacaatgacatgtccggttgcacaaacctcaccgccggggtttacatcgccgattatcacaagatttccgtcaaagctcaccaattgccctgaacgcacagtacctctgtgaaattttgtaataccttcctccaatcccttgaaataaaagttgctcattctgattttggagcgaaatcttggctgctgctgcacgggttcaggttttacgggctcttccgtgtcctcctcaaggctttttattttcgccc
>NC_017304.1:2510896
tattgtcaattccgacctttactccaagctcatgaaagtaaatattgcaggaagtagccaaagcctttacgacgtcgattgtcccatgaccgtaagtcggatactccatacacttgaatgtccagccccctattacatgagttcctctgtcagtaatataactgttctgcggagtaattgcgcctgtttcgagtcctgcaatgctgatcagcggcttgaatgtggatccgggagtgtatgctccctgtatagcccggttgaacagaggcttattcttttcatcagtcaaaagagcatttatcgttttctgtgcctccttgtcctgcggtcctgccaggaatacagacgggtcataactgggatagcttgccatggcgagcacctctccgctgtttacgtcaatgacaacagccgctcccgaagaagcatctccaaagttcttcttgtaatctgccttggatctgattctctctatattttcctccagggacttcattgct
>NC_017304.1:2519393
atttcaaatcttgcatgagtttctgattgagattttcaagctctcttgttctttccctgatcatcatgtccaggttttcggcatggttcctcagtttttcttttgcctttgaaagctttcgatacggctcttgtatatcgttaataaaaatagccctgaaaataatgaagaatgctataaatttgtacacgtgaccaagataattatatatgtcataaacactgaaatacaggacaaacgcagcttcactgaaaatagttatctcaagagaaacacaaagaagaagtaccattttgttttttgttttgttatactcacggataaacattaaaacagacagggcaaacaatataataatcaggtgttcggaatagattttaaaaaaagtaagaccttttccctcaatatgcatcggcggaaacagttcaggatgataagtggccagatacaaagcggaaatgcttgtaatcaggggaacggctacaaatattatccgcttt
>NC_017304.1:2539194
gggtataatatacggcgcaaacattggaaccacaataacagcccagctcatgtctttcagacttaccaatttttcatacatcataatcggactgggacttcttattgcttttttctccaaaagaagaacccctgcaaacatgggctgggcacttaccggccttggcatcatgtttgcagggctcaacatactgaatttgggagtgccatatataaaagaaaatgacaatatttatgaactcttcagagtttacggacagaatcccctcataggccttcttacaggcatggtgacaaccatgcttgttcaaagcagcagcgctactgtcggccttaccattgtacttttcaatacaggccttataagctttgaatccgccctcggtcttaccctgggcgacaatatcggaacgtgcatcaccgcacaactttccagtatcggcacttcaatttccgcaaagcgaaccgcatgggcccataccctctataacgttattggaa
>NC_017304.1:2539830
tccgataacaggatactatgtgaaatttttagaatggcttataagggaaaaagaatagttttaccgtcttctacaggcttaccattttccctttttcatatgaccttccatttcggcttttgatctttgctttataacccatgcttcattcctggctcttttgaatgcttccacacaaggcgggtccagatttatatttataccttcttcacagagtgctattatccttgctgcaaggttgacaatctccatatgaatatcgtttgttctgtcagacatgtacaccttgttggcatcttcatcgctaagctggacaaatttgtccttcgaagcatcacatttggggcacttttccggtgcatcctccccttcatgaatataaccgcataccgaacacttccaaagctttttcatttaccattcctccacttcatattatttactaatgacatatttattaataccacttgataaatattttaaacacaacaaaattaaca
>NC_017304.1:2542294
ggatttaaatctgtatgacgacaagattacttcatacatcaatgaactcaatgtatcggatataattataaccaaagatgctttcaaatacggtttcgaaaactaatgcatattaaaaaagaggctttgtaaagcctctttttaatataacatatacttttactacacacttatttaacatcaaaaatactctgaaaattaattttgatttaattgtcaaccttgacttaaaaatatgttgacaattatttaataatataataatatctttattgacatacaagatatgttgaatctaattggaggaatattgcaatgcgaaacaagtatcttaaagacatgatgtatgccgctgttttcacaggattgatgaccgtgcttggctggataagcatcacacttcctgttcttcccgctccaattacaggacaaaccttgggcgtgatgctggcaggcgtaattcttaccccaaagcaggcaggcctaagcatgacaaccta
>NC_017304.1:2544692
ctgcgcttcaaggtataggcagtattttcccatggaaagcccgtatttcaatgcatcttttctttccctggaagttgccgttatggtgcgcactttaatattatctattctatctaccctggctttgatattgtcaagcaattccgtcaattcagcctcatcgttttcttttttcgttttgagttcgttccgtttatcattaagagcaccgctgataagaacaatttttctgttatcatcagctttgacaaaaccaaaacttatggacctgttaataagctcgtaaacaacatcttcaacatttttgtccaaaagttccaatcccgaaatcaattgctctccgtctttattttgaggtctaacttccaaaaccctgcaagtttcatcaattaccagctcaacgctgggatttatatcaacgcatatatatccgtaaatattatcggtattactcaaaaatgcagactgaaaatacagaaacattacaaccagcactgccg
>NC_017304.1:2549696
ttgccttgtcagccgaagttccggcaaggctaaagtatcctttctccttgtatgcaccgccttcattgcccgaaacaaccgaatactccaattgatagccactgcctctcttgttggcgggaacatggattgtgtatcccaccgaagccgtaccgtcaggaagcgatacagtacccgatatagctctgtccagaggcaaaagtgtgagattgataccactcaggttctttgtcacgttatactttgtcgcactgtctttatttgctgtggttacacttgcattgttataacccttttgcacatactctccaaacagaggcagaattgagtaactcacaatatatcctgaaccttcgggtacatataaagagtaatttgctgaagaacttcccttagctattgtgacatataccgaagattcataattctcattagaggccgaaacccacagccagaagtcattgcggtttacctgctgtcctgtcggaagagaaactcct
>NC_017304.1:2564225
cggccagtcaaggtttgcaacagtactaatccacactcccctaagatgcctttttacaaccggtgtctcattgggtataaacttttgataggcactccagggctcggtttttgcaccactgaacgtaaaaacaccggcaatcacaagaaatgacaacaaaatacatacaagtcttttgcaacgtctctccataaaaacttttgacccccaacaaaataataataaaaaataatatttctataacacaatgttatgttttgaaggctaagaagtcaacctgaaaatcctgtttattatgtttttcctctgtaacatcttaatagcaaaattctacaaatgaatatcaagctatacacccattaatttgtattatcagtacaaataaaggagtgccgcaaaaccaattaagtttgcaacactccccgttgcgtcaaaatctcagacaattatccgcattttgaatatccgcagtttctgcacaccacacagccgccctcgtg
>NC_017304.1:2566033
ttttcttgttccccttgtcattttgtcaatttcaggcaaaggatatttgtttacatctattacattatcgaggaaatgtacggccttccataccgtagttctaagtttggcaaaatcaacttccggttttccgtcaacatattttaacatattgcttaaattgattgaacccagattgcatgcttcataaggcagcaagggttgctcgccgcaaggatttgtgctttcaatttcccccagttcgggagtaacattgtccttgtttaacctgtccaaaaagattattcccggctcaccgttgttccacgccatatcaacaattaaatcaaatatttctctcgcattttgcttgccaactattttgcctgtatgaggctcaacaagattgtaatattcattgttttcaacggcattcataaattcttccgttataccaacgctaatattaaagttcgtaatgtcggcgttgttcttcttgcatgttataaattctacaatat
>NC_017304.1:2579474
taaactcgacagatttgtccgcacttaaaaggcatattctcagaataacgactctctccggcaaacaacttgaaaacgccgatgtaaataatgacggttcggtaaactctactgatgcttcaatattaaagaaatatattgcaaaagccattccatccttataatatatgtttattatatattaacttgttcagatgctcaaaaaatacaggcataacaaaaatcctacggatgaccattccatccgtaggattttttctgcaacacctgattaaaattcacataagttatataggtaacgaaccaattaactttagcaaataccttcttaaaatcatcaagtctgttgaatttgtattaccgtccctgttcaaatcaccggctgccaaatttgtaccgggagccggattacccaatattgctctctttaacatcgtaaaatccgtggaatttatatttccgtcgccgttcaaatcaccatacacaattaccggctcagt
>NC_017304.1:2586133
tcttttgcatgctttaaacattctttcgagtattcaccatccactttcttaaatattatcgatgctatagctaaagctgccgacgtctctgccacaaccgtggaacccggcgatgacctgtcaactttgtacgacggcctttccataggcattacttcggcaggaccccaccacgcatggtcagcatgaccgtcgcccacctggtaatagtacacatccttttccggatgacattttataaaataatcacaagcccattttatgttattcaatatgtggttatactgtccactctgtttaaacgcatcttcatattcatacaccgcccaccccagcatagccgccgaataagacatgggcaaattaaattttacgtgatctcccgcatcataccatccgccggtaagatcaattcctgcatcttttccgtcatccagtcccgaatctccccgccaatttaggcgaagagttgaggaatcgagctttccggatctttgaca
>NC_017304.1:2592472
gcctgacatccatcacaggaattattttcccccgaagatttattatcccgcgaatatatttaggaagatcgggtacttcggtaatagactgaatccctatgatctccgtaacatacctgatttcaatcccatagtactccttttcaacaatgaaggtaagatatttgtccctttgggtttcctcttgctgcagttctaattcgtttgtcagtatctccggcattctctctcacctcctttacggtatgtatggctattatttgcagcgacttcgccactgttagttttaatttacataaaattatctctattaggacttgtttacattattgtaaacctaatgtctcaaaaaaagaataaaaagatagctccttcaacaaacagagccattctcgccggattttagtcacaaattcagttgatacaaacatctcccagcaaaagaattaaactgctattaatttgtcagcgcgaatgaatttatgatcttgccaagagtt
>NC_017304.1:2594279
cggaagcttgttgatatcgtccagtccaaatacctctttaagtttcagggcaataaccgccaaagaatacgaatcgttgcactgtccggcatcaagcaccctcggaataccgcctatatcgcccagtcccaacttgttataacgatattttgcacatcctgccgttaaaatcacagtgtctttaggaaggttttgggcaaactcggtgtaataacttctggacttcatgcgcccatcgcatccggccataacaaagaactttttaacagctccggatttgacggcttcaaccaccttgtcggcaagggccattacctgattgtgggcaaatccgccgacaatgcttcccgtttcaatttcatcaggagcaggcaaagttttcgcaagctcaattatctccgaaaaatccttcttgccgttttcatcggcttcaatatgcttgcatccggggaaacctgccgaacctgttgtaaatatccttcttctgacctcttcgctcc
>NC_017304.1:2603937
aagcactaccccctaagagaccttaaaaatatctattcagatatgagcaacgttgtgaaaaattactccaaactaaatcacaggaacaacaaaaaagatgaacctcaccttaacaaacatgccatgcacttaatacggctgttgattacaggaacggaagtcctcgaaggtaaaggaattaacacttatagagaaaaagaacgggagtttttgcttgacatacgtaaaggaaaatactcttacaacgagttgtttgaaatggttgatgagtatgaacgcagattcagattggcagcagaaaacacttctcttcccgataaacccgattataagcgtgtagaagaattgatgcttgagatctattctaatatatggggttttgggcggtgaaatcaatccatctacatgacattttcaagttctctcataaataaaccggttacttttccgggaatttcgcttccaccccctttatttcctatactatttacaggcacaat
>NC_017304.1:2604513
aaaaatgacatcatcaaacccattctttaacgttctttggccttccatataattctcaagatagtttcccgttttatgggctatgacaggggaatcggcatttttcacaagcccggataccataagtttaaagcctttttcataaatagcttttttatacgtgttttccctcgttgaaaaaaagacggcaggttctatacctttattcttattgccgtaggtgacagtaagtcttaatataacgtttttcaagtcatacttttttatataatccattaccatggacatcaaattgtcttttgtaaaaccagtctcaaacccgaaatgcgccattgaattaattaaacaacctgtcaatatgcttttcaagcaggaatacccttccgtattcatttacaagaaacgtctcaaacaaactaaaaccatataaaaccccaaaatcttcagatttgataccatgaaaacaatccatactacctgctacctccctgtcaatacct
>NC_017304.1:2622960
ttcaagctgttgtatgtataccgagtggtgtttcggttaccgtcagtagtggacacaaggtttcccgcatagtcgtaatcgtattttatattggttccgtcaggttccgttatgtttattatcttaccccataagtccaaactgtaccttgtgctgtttccgtttccgtcaactattcccgttatgtttccttctgcgtcataagtgtattgctggctctttcgtccgtgaatcttcgcttccggcgttgttatctccaccaaacgtcctgccaggtcataactaaattcaactccatgcctgtcattgtcattatctgcggatttataacctactgagtcaattttcttgattatttctcccgcagtattgtatatattcttttccaccactattcctgcagcatttactatctgtataagacggttcattgagtcataaagatatgtagtacccactccgtcatctttctccggattgtaatttcccggctcaacata
>NC_017304.1:2628561
ctcttcttctttcctgtcttataatccaaaatatacaatgtgtaatgcggaaaactcataaggtctgcatattctgttcccaatagaatatacttgtcatctggggaaaaaatatatcttgcactatcgtcaactggtacggttctccatttttttcctgtgttaacattataaacagttaacctctgatctattcctatatatgctatatattcattgctgcttgagtaaacggggcatatacctgttaaaatttttctcttttcattgctctccatatcatatatatatatgttttcatcgtaatcactataaagtaactttttgcccgtattatcccatgagtacgaattaaatgccacctcaaataatttagtaagagtccctgaggacctatcataaatatgtagttcataatctaaaacaaaactaattctgtcggaattgggcacgtatttaacactaccttcaaacttctgtgaatcgccgggaataaaaat
>NC_017304.1:2629965
tcagggataaaggatgcaatcaatgcggcttttccgaatactgaatatcagaggtgtatagtacaccagataagaaacacgctaaagtatgtgtcagataaagaccgaaaggaatttgccagggacttgaaacggatatatacggctccgaatgagaaggcagggtacgaccagatgcttgaggtttcagagaaatgggagaagaaatacccggcagctatgaagagctggaagagcaattgggatgttatttgtccattttttaagtattcggaggaactacgtaaaatcatgtatacgaccaatactattgagagcctgaatagcagttatagaaggataaacaaatcaaggacagtatttcctggcgaccagtcacttttaaagagcatatatttagctacagtgaagattacttcaaaatggacgatgcgttacaaaaactggggtttgatactgggacagctacagattatgttcgaagggcgtatatagtataa
>NC_017304.1:2633415
catggccagctcttcctccgtcatactgtcgataagtgcccacatcttgtcaaattgctcgtttgcggcagtaattaaatcttctttcgttgcaggtcttggcatattatttcacactcctcccatttctgtcgtttgcccgcgctatacagtcctgccattgtgttctcaatagctttcttcttatataataacatcggaaagatgacaacagtgtgtcatattataatgtttttatatcttcttgtttaaatttttcttttaagtgctccggacttataatacaaacatcttttcccaatgaccttaaaaagctgtataaccagttatcctccgccacttttgccgttacacgaaaccatccgttatcgcatttttcaatgcagctttcatcaaattcatcataagcccgacaggtaacctggggaggtaaaacaatgacaagttccataagtgaatccggttttacttgttaattttgttctctcttgaaacagagc
>NC_017304.1:2645804
cgtgtgccgattctgatattgacgctgcttttaatgattccgtccatattgggatatatcggcacaagagtaaactacgacatgcttgaatatctgccggaggatatggaaacagttatcggtcagaatgaactgatgaatgatttcggcaaaggtgctttttccctcgttatcgtggaggatatgcctgccaaagatgttgcggcattgaaagaaaagatttccaaagttgagcatgtagacacagttatttggtatgattccattgcagatttgtcaataccaatggagatgctgccaaataaactctattctgcatttaacactgaaaatgcaacgctaatggcagtattcttcgattcttcaacctctgccgatgtcacaatggatgcaataagagaaattcgttctatctgcggcaaacaatgctttgtatccggtttgtcggctcttgtaaccgatttgaaggaactttgcgaacgtgaagaaccgatttatgt
>NC_017304.1:2649138
caggctctcgaacaggttacagcagccgttgaagaaaaacgggactatatcaaatcacaggtcgttgaagccgtgcgttcggaagtcgaagccaatgtcaccgccgcagttacggaacaggttaaagcagaggttacaaaagcagtaaaagaacaagtgtcggaaaaggtcactgcaaatgttcgtgagaacgttgaagaacaagtaattcttgctgcaacaggtatgaacaaggcaagctattatgccgcagtttcagccggacgcgtggatgcggcaacacaaaaggccgtcaaatccgccattgacaacaaaatggcaagtaaagaaattaccgatttaatctcatcaaatattgacaaacaaatgcagagcgagcaagtttccgcaatgatttcgcaaaaagtcgatgaacagatgcagacagaagaaattaagaataccattaagaaaaatactgagctaaaaatggcagaaaaggatattcagcaactgattga
>NC_017304.1:2651976
cgatttttcaaacagttaatcagtctaaccgctctttcagaataaatcaattcttcctgaagattttccaaatcattaggatttgaaccatcgcacaattctcttgtgacgcgatacctcaccgctatgttggatttttccaagagaaaatctatcgcttttccgtacttttcgcaaaacagcatattacacccctaaaaacgctttagcactttccttgtttatgcccgccttacactttgctctgacatattttaaatccggcttttatgccatagcaattttcataacaaattagtcagtactgactacaattgtaacccgtactgactaattgtcaagaatttcatgtgaaattgatactacttttttacctccaaacttttatcttcataattttcaccaatatcaatctcatttacacaggcttgatcggaacaaactcaatgtaccctcgcgaaccaatgggctccagctgaattcgaggattatcctggtcc
>NC_017304.1:2655166
catggcaattatggtgggaataagcaaaatgaatcccagcttaaaccagagtcttccacagcaatcatgggcaaatttccaagtctcatcatttttcatcgatcttggggttcgatacccatatattgcatttatgctctttggcggatgcttatacatcatataaccgactccaatcataataaccggtatcatcagattgcacaaaaacattattatccaaaaccacattgaaaacaccccaactttattgtttttacttgctatactttatgtctgtttaaaagataaactattcttaatagctttttacaccatttagtatatcttatcatatttaatctctcaactcttctctctcatattgagagtaatcagcataaaataaacaagagtctttcatatgagtgtatctgatcggtatttacataaaaactcaacatgagaaaacctttattcatatctgaataatataaacgcctgtataaagttagtcacaa
>NC_017304.1:2658103
gtttatcattcaatcaatacttcctgtgaatcaatttctgtgcctgctctccaatactctttatcaacgcccttgcagtaatatttttaacgttacgctttaccttcatatcaaatagcaagtccgcacaattctttgacggaacgtttaatccagactcaacaggaagaaaatataaatatacaaaaaatataagatgaaaaaaacttttaatattataatcggtataatgcctcttacaatttaacaaaaaataataatcagacacaacattagcatgcctgactattatttgacatatattcagtaagtataaaaccggctgtttattcaaacaatctacagcatcaattaagaacagtaataagaacagtaagttgaagcctttggcatttaacatatcattccttgtcggtatcctcattcataacagcttcataattctttttagcctttgagccccaataaccatagaaaacaataactgtcatgaagaaaac
>NC_017304.1:2658333
tgcctcttacaatttaacaaaaaataataatcagacacaacattagcatgcctgactattatttgacatatattcagtaagtataaaaccggctgtttattcaaacaatctacagcatcaattaagaacagtaataagaacagtaagttgaagcctttggcatttaacatatcattccttgtcggtatcctcattcataacagcttcataattctttttagcctttgagccccaataaccatagaaaacaataactgtcatgaagaaaacaagcggtgtcatgcgaagcaaaacaaaagggagttcaaaaaagaatgcggaccagaatgcccttcctgtacgttcccacaagcccggagtcaaaaatgccagttttgaaagatctccgccgacggaaaataatataatgcataagtaaaatataaaacatgcaatattcgccaaacaaattcggtataaagttttatatcgtgcagcagccgaaaccctgtccgaaaaaa
>NC_017304.1:2659287
caagcgccccatacattgtaccggcagcgattctgacacgtcctccgcttaattcttccgccttctgcatcaccgcatatccatgtcccggctcaagcaacgaaagcagaatataatatgttgtctctgtcaatggcagatgtttttccagattcattttttccttcctttccatagtgtggctatatagttcaactatatagtataactgtatagttgaactatatagttatattatatatagtcaaactgtatattgtcaagaataaaatacagagttaagaggtgtgccggtttttggcatgacagtacaatagaaaggcataataaaaggcaggcgttttataaagaggcctgctgccgttacacacctcttaacgcctgccttttaatgcaatatgctgcggataccatcttacaaaccatatcgtaaaaatacccatagcccaggtcgcagcattattcagaatttgcaacagcacgatcatgttcaaacgcat
>NC_017304.1:2661622
cacttttttgtcgggctttccggtttgtttcacaacaatgtctgtcacaaatccgtcttttttcagggtattaagctcccggtagatttgactggtatttgcagtccagaagaagcttaaggagtctctgaatactttcatgatttcgtatcctgtcatatcaccgtaatttaacaaacccaatattccgtgttttagcatatttatcaccacatattccacttgtataatattattatattccacaagtggaatattgtcaatatataacaaggctttgccctatccgtcccctgttctacagaaccattaccaaagttcctgctgtaagcaatatacagccaatcagtgattttgcagtaaatttttcgcgcaaaaaaacaaacgcaaggactattgtaattacaacactcattttatcaatcggcacaactttcgatacatctcccgtttgcaatgccttgtaatagcacagccatgaagcaccggttgcaattcct
>NC_017304.1:2667494
aaaatccggaggacgttgtgcatatcatagtaaccactaatacagccgccattgcagctatacttaccgccaccgccacatcatggagctttattggcaaaccggatctcggcatgaccattaacggttgtctggcaggacttgtaggtatcaccggcagctgtgcttatgtaagtgttggaagttcgctgatcatcggtgcaatagcaggtattatcgttgtattctcagtaatattctttgaccggataaaggttgacgacccagtcggcgcaacttccgtacacctggtgtgcggtgttttcggtacgctctgtgtaggactctttgcacaggaaggtgtaaccagcctttccacagtcaacggtttgttcttcggcggcggtttctcactgctcggagcagaaattatcggtattatcgccgttggagcatttgtagccgcatcatcagctcttgtatggttcattcttaagaaaacaattggtatccgcgtcagc
>NC_017304.1:2668514
gaaccggcgaagaaggatacgatgcactgcaggatgaagagtaatgaaatgaataatgaattaaaatggaatgaaagcaaaaaacatttaagcagggaacataacaggccaaccctaatatgttccctgcttttttgctgtgttattattccgtctttaatcactcctagtccagttcaaccgctcctgtataaagctgataatatcttccgcccatcccaaggagttcttcatgggttccctgttctataatttcaccgtgttccagcactataatcagatctgcgtttcgcacggtggacagtctgtgcgcgattacaaaagtagtccggtttttcatcaacctgtccataccacgctcaatgtatttttcggtcctcgtgtcaaccgaactggtggcttcgtccagtatcagaatgggagcttttgatatggcagcccgcgcaatattgagaagttgccgttcaccctggctcaaattcgctccgtccccatccaat
>NC_017304.1:2675695
gaaataattggacacaataaataatactgtcccatctttcatcaatgtcttaatccaaaatgcttgtttaagcgcactgtctcaataagagcgcaatatttgtctacaatgcataaaattacagcttccctgcttttcggaattttcgtaatatttagcggccacatatgactgcgtatagcctcctgctgtttttccggtatgccaaaatgttttattgcgttattgcatgcaatgtcagcgtgaacaaagccatgtatccttctcgctggatcaccgtcgtgccagtcgtagagaaacaaatcatgaagcattgccacttccaccagttccttttcgttcgcattcaaattcagttttttattaagcaggtaacaaatccatgctacattttcgcagtgctgcaatgttgtagttgtaccatgatgaatatgctcatccatctgctttatcacatcatattccaggtaatctttaattaattcagcaaactcctcctc
>NC_017304.1:2683806
cttcatccgtaaaatcaaatttactataagatgtaaaactggatgtaacattaagcggcctgtacggagggtcaaaataaacaaaactatccttgtctacatatccggcacattctctataatcaccgacaaatatatgcaccctttgaagcaaagaacttactgcatacaaattcttctcatcacaaatggttggatttttataatctccggacggcacattaaaatgtcccgcacgattaacacgataaagcccgttaaaacatgtacgatttagaaaaataaactgtgcagctctttcaacatccggctgattgttctttaaagctcgtgaattgtatgcatctcttatatcataatacatgtctttgcgagatttttcatccaaatttaaatacttgcactctaaatctgaaagatattccacgaggttgtgcacatcatttttaatcactacataagtgttaattaagtcctcatttatatcaaatataaaagct
>NC_017304.1:2686464
actgtataattgttcatttcctgattcccccattctttttcattttcttgctccatttggcaatctctttactccattgctgtttttgacgcaaatatccttccttgtcatccgaaaagtttgcttcccgcttaagcttcaaataactttcccagcgttctttcggaagctcacctctctcaatcgccgcccgaactacgcagcccggctcggtttgatgcctgcaatcgctaaacttacaccgtcccaaataactcaccacatcactgaatgtttcaccaaggccaacgcttacatcatccaacatgccaagctcgcgcatgccgggtgtgtcaataatcatggctccgcccggcagcataataagctgccgatgagtggttgtgtggcggcctttcgaatcatcttcacgaatatcacccacagccataatctcttgtcctgcaagagcattgacaagacttgatttgccaacaccggatgaaccaagaaaaacaacc
>NC_017304.1:2688248
ttcgtctcttctgtcttccttcacaaacaaattcaaagctctgggttcaatagtgggaattcttttcagacaattcataatatttggataatccttaatacacacacgttttgtgttcacatggccatggtcggcagttattatcacaagagtgtcccttagttcggtagtaagactctttatttttctttcaagccatgaaatcactttccttgattcttcactgtagcaaccggtcagatgcatagttttgtcaggttcgtcacaataacagtagatatacttttgcccgggttcatcacaatatttttttatcagttcgcatctttcctcaaatgttgccggataaggcgaaacaaacggtatagcataatatgcttttcctcccgctgaatcaatcctgttaatcacgcttgaataccagcagtacttccatgcaacactctcctctgccaccttctctccggtctcggtgtccgtattaagaaataccgttacat
>NC_017304.1:2690356
tgacacagctaaacaatgttaatttggagaataatcaaatagatgatatttcagtgttcgtagagcttgcggaaaacggtgcattcaattttaaatacaagggtttggactatgatatcaatatagccggaaatccgattaaaactaaaaaagatgatacaataaagaaattggaacagctgggtgtcagagtaaaatattagttttcgagctcgactctgacggaaaaaatacaaccttgacatcaatgttacacagcacctttgttgagtattgcaaatgttgaaggcgaaagggaaatatgttacaatcagcaaggaaaaaatctattttaaaaggtgacacggatgaaacagcaacggcagtatcccaaaattatgatatcccgtaaggcggagcgcagcgtaaaagacggacatccatggatatacggagaagaaattctcaaaacagagggcgaactccaaaacggcggtctggtggatgtgtttgccggaaac
>NC_017304.1:2692459
ttttcttactccgctccaggaatctcccatacttttcctcctatattttatacaaaatttttattcttctttttcaaagaaatgcttgatttcatttatcttttggccgttttcatctatttcatatatgtatacaccgtccataaaccaaaatgcaaataccatacctttactctcgggatttacacaataaactacttcagatgtatctaaatcttttagctgtgtcatataatcatctattactacacaatcaacactgtaccccctggtcacggacatatcgttattatcaatataagatattgtcctattcatcgcatatattgaagtagctccagtgtaaggatttacaatatcatcttcatatatatcacgcaacgtttttataactcctgcgtaattacccgttttcgtaaaattccttaaatcagcagcctttatagcatattccaaaaatttctctgcattagtcttttcttttttatcttgtgtcttct
>NC_017304.1:2698687
tacaggtgcagtatctgcatagtatgtaggaacaccgccattattgttgtaatattccaaaatatctctaacagttatctcctcatcttcatcataatcataagccactaccatgttaagagtctcagtaggatcatcaaaatacacttctgcttccgtttcgcttaatattacatttttctttgaagagatgtttgtcagctcaactacaatgcttcctttagtagctacattactatagcctccataaaatgtttcagttgtggctgcaaaggatgttgtagcaagtacaaataaaactaccatggctattacagctgatgaaaaacgtttactcaatttaatcctctccttttattggtatttctattagcaaaattatgcatgctttaatatgtatcggcatatatcgattttatctatataataaaatgtaaattttttatgtagcccaaaagcaaaaaacactggagcttttttaacagttacaactttacata
>NC_017304.1:2708186
ctgggattcaaggatttttttgttgtaggagttccttacaaccagcttttggcattcctctggagtcatacttaaatattcttcaaaagtaagatcctgtggtatcttaaagccacctatatcataggttgcaaactttactttctcctccggaaggtaaattattgcctggtcaaacaaccttctatatgtttcttcagtcagataaagcttctgtttgttatatatataatcttcatctgtcaaatctaatgtttctccatttataactgctatattatcttccgtattcaaccttacaacctttgaaccgctgagcaaaacagttatgccaaaatcacctgtgtgaaaaggtatttcttgaaggcttagcattttcaatacatctacataaattttcgtgtcatgagtaattattaggcttttggaaactttcataggtacttcgttaatggaaattgtcattttacttgaattaatccaatacaaacataccccac
>NC_017304.1:2714400
cccatttcaaccgcccaatccttcatcacacaggccacaacctcagctatatccggatcaagcggaagaccttccttgattgttttcttcagtttcttataaacaggttttggcagacgctcctgcattacagcatcactaaacacagctgacccaaacataccgcagttgatctcatcaatacattttcccataatctattctcctttcaaaattattaaagcctaaactatccagcagtttttaataatatccggttcatcaccggttatatcccaatacgaatacgcaaaaaaggcgttccacagtcaatgtgaaacgcctttgtttctgttaaacgctattaaattttatatgcaatacatcatctttttgataatgtcactaaaaacggcctctgttacatccgaaccaattttactgtcctaacctatctaacaactccggttatatttattttaacaaactccacatcattttgcaagatgtaaaattaaaaa
>NC_017304.1:2716717
cgacaagtacatctcaaccgggcctgcacccttgtagttcagcggaaatgctgtattgggtgcagtaggagcaacgagcacgtcacatttttcaaatacggcatcaaattcccggtttatctcttcacgaatcaggcaggctttcttgtagtaagcatcataataaccgctggacagcacataggttcccagcatgatgcggcgtttaacctcgtcaccaaagccttcgctccttgttttgacaatcatgtcctcaatactggtgtatgaggatgtgcgataaccataacggataccgtcatatcgtcccaggttggaggatgcttcggcacaggcgataatgtaatatacaggaagcgcaagctttaaggccggaagcctgatattttctatcacagcaccgtttctttcaaacagctttatggcttcctcaatctttgatttaatctccggattgataccgtcaaagaattcctcggccacaccaatgcgcattccct
>NC_017304.1:2725875
tttaataaatgagaattttatctttcatcctttcttattttttatttattatctcagattattgaccaaattgccaatactttaaaatatcgaacctatttttcgagtccagtcaaccggaaatcaactcaatgtcgtcaccatacattttccagtttagtatacctttcattttaattttcatttaactcagatctgtttcacccgttttcatgtttcttccaggatatcctttcggtatatcttgttatacaacgcatggaattatctctttcggtcagctttagctgcaaggtatagtctgttttggaagtctcgtacttttccacgggtgttaatagctttatcggcaatcaccggcacttttctcctttacagacttgaataaaattcttaggtcaacgcacaacagttttttgcttacatgtttcaagtccgccgcagggttatggaataagaggcttaaggtagcttttgatattgatcctttgaataatttg
>NC_017304.1:2728003
tgcgaattttacacagaaaaacctcggcgtcatgcagcagtacggattgctgaacttcaagctcaaatacccacggactgttctttaataccggaacattcaataccgcaccacgttcgacttcaattggaatgttcattttcccgctattatatccttccgtgttgcccaaataatccgcaagatgcagcaaggattcgctgacaaggttggcagaaaacactttgtttgcccggatacgatctttcgttaatttttcaccggcaatgcaagccataacccccaattcgccactccaacaataactaaaccagcaaaacaaaccaaagttcggtgttccgtcctctttatatgtaccatacagaaacaatgtttgcggacataatttattctccggaccgatagatattttttccattattcttatactccttcatttttaagatttttgatgattcgtctgagttggttcttaaaaccgatgatttcatcatccgtgg
>NC_017304.1:2729587
ccggttttatctttcttgctttttcaaccgcatcattaattattttcgacagaataaagcctcacttcacctttttggtgagattcttttttcttttattattatatctgtttgtttttcaaggtcaaaactatttttaaattgagcagtttttcggtattatatgaatatattctgtaacttcccggaaatgagcggttaattgtccagttttgcaggaatcaccgcaccgttataagtatccgttatgtactgcctgacatcttcagactgcagagctttcaccaaagcgacaatggcaggattattcaagtcttcttcccgaacggcaatgatattggcataaggactatcgcttccttcgctgaagagccttgctgaagtaatttttgcttccagggccttatttgtgttggtgataaagaaatcatagtcgtcttttgtgggaatgatctgtgccgagtcaagctcgacaatccttatcggacgcagatattctg
>NC_017304.1:2735661
tggaccttattcaatttttccggtttgcaaagcttcgatgatggctatgagatgccaggccacggcaaaagcagaacttgtgctgggtattctgacaattgctgtaggtgtcttgatgctgttaataaatcataggaaattcagaattggattgaatattgccgcaatacccattgggatattggcctttctgtttcccaacagcataacgggtgtttgctccaaagtacacatgacctgccgggcattaaccctgcccgtgttaagcttaacaggcatagctcttgtagtttttgccggtataaacacggtttacttgtggagatttgaaagcaaaggggaaatttatgatggcatatgcattaacttcgaatagaatctcctttctaaatctcagaaaaaagtcctttcgcacctttgcattaatattggtggttgcaatcctgtcttttgcactttttggaggaactgtcctgtcctttagctttagaaacgggctt
>NC_017304.1:2751179
aaccccaatgctactatcctgcagttcaacgctaactctttcagcagcaccgaaaccggtaaatccgctgctaccacaatgatcaccaacggcgcggatgtaatcttccacgcagctggcggaacgggcttaggcgtaatcgaaggctgtaaagacgcaggcaaatgggcaatcggtgtagacagcgaccagtccccgcttgctcctgaaaacattctgacctctgctatgaaacgcgttgacaatgcatgctttgatattgccaaagccgtaaaggaaggcaatgttaagcctggcatcatcacgtatgacttaaagtccgcaggtgtagacatcgctcctaccaccaccaacctgccaaaggaagttctcgattatgtaaaccaagctaagcaggacatcatcaacggtaaaattaccgttccgaagaccaaggctgagtttgaagcaaaatacggcaacatatacgaattagacgactaattttaacgatttgagca
>NC_017304.1:2753120
gttatccgtatcacgggctacctggtcaaacggtcggaaatcgaaaagctgaaaagcggtcagaatgtgctgcaggacaccaccgctttgggaatgggcgccgtcatgaatggaaagattttggatagaaaggtgcgctgattatggtggccactgtcaacaaaatcatacctttcagcaccgttgacgggcctggcaaccgtaccgctatctttttacagggctgcaatatgaactgtttgtattgccataatcctgaaacaagatgcaaatgtatgcactgtggggcatgtgtcaactcatgccccacaggggcattaagcttcgaagatgaaaaagttcgttacaactgtgccaaatgcgtccattgtgacagctgcatcaaggcatgccctcatgacagcagccccaaaaccgttgatatgacaccggaacaggtttggcgaaaggtggaaaagcaaatcccatttatccgcggtatcaccgtttccggcggagaa
>NC_017304.1:2759558
tcctaactttttcttttcagcatctatctgacgaattgcattctttatattcgtatcggcatttctcttagcctgaatctttcgaatggcttcatagagcttagaataatcaattggctttaacaggtattccgtaactcccaggctaatacctcttcttgcatattcaaattccccatagcctgacacaataatagcatcatacccatattcccgtatacttttttccagcatttcaagcccgtccatgaccggcatgttaatgtctgcaattacaatgtccggacggtacttttgaattttctccaaaccatcctggccatttaccgcctctcctaccacaatgcaatccacttcatgccattttggcataaacattaatccttttcgcataatgtcttcatcttctacaattaacaccttattcattatcatctcccctgtttattggaagaattatatttaccactgtgccttttccataggtactttctattttt
>NC_017304.1:2760174
aggttcaatccctgaaccattatcctcaacactcagcctcaaattttcattttcaacggaggcagtaatgtttacattaatagtttcaacatttttcatcccatgttttaatgcattctctacaattggttggattactaatttgggaactttacattccataagttcctcaggtatatcaatactatatgtcaaacgacgattataacgcatcttttgcaacattaaataatcttttacatgttctatgtccgtcttaagaggtacaatggtatctcgataatatatgttataacgcattatatttgcgaaagccattatcatctctgaagctttagccggatcaatcataacctcataacgtaaagtttccagaacattaaataaaaaatgaggattaattttttcttccagttgtctgatttccattattctttttctctccatcagctcattgtttcttttttgaagctcttcgcgctgcaacaccatttgccgga
>NC_017304.1:2761545
tgcaatctttgcattgttcctctgacttttgcttgtggtaagccatttgatattaattatcagaaataaaattaccaatatgcaaagaaacagtattattgaaaaggtataacggtaaaatgttctctgtacatagcttctataccgattagatgccatattccatcctctctgatttcataaatattacaaaatgtcccaataatgcaaataacaatatattatagctttccgctataatatattgttatttgacaatagccgtttaactatacacttatatcctcacttcccgataccttaaagaacaacagcaaggataaaacactggtaattgtcaataccgttgaataggcagccgcatttccaaagttactgcgaatgacttccgtataaattgccacagtcaaagtctgagttttacttgtatatagaataatggaggaactcagctcactaatcagggtaatccagctcataattgcaccggataatacacc
>NC_017304.1:2763786
acttataatcaccaattcttattaaagctttgccgttttcattgctctcaagctttccatccattatgttggaaagtccaataaacgtcgaaacaaatgtgttcgccggacgctgataaatatttttaggggtatcaatctgctgaattactccgccattcataactgcaattctgtcagataccgccaacgcttcctcctggtcgtgggttacatacactgttgtaatccccacctgctgctgaatctgttttatagcgtttcgcatctctgtacgcagttttgcgtccaaattggaaagaggctcatccatcaaaagaacctcaggatgaataacaattgctctggccagggcaatacgctgttgttgtccaccggacattttgtgcggcattcggtcttttaaatgatctatcttaacaatttttaagatttcatctactcttttctcaatctcagctttgggtactttcctgtttttcaatccaaaggctatatta
>NC_017304.1:2767791
ctggggcagttttcatcctgtatttgagggcaatatgaccgaaaatatcaatttaatcggaaaaacgcagcactttttgttgtacggtacctcaaatacggaaagtatgatcgtaaaaaccccggacaaccgatatatctcagcaaaagtaccatatacctcccactacatgttccagccccttgtaaatgagatggattatgatagggacggcgaaaacgaacttgcaattatcatctatgttaaacatggcacaggctgttcaataaagacattatttatggtcgataaagcaaacgacggaaaatggtatatgtaccaattgcttgagaatgaatatctgcctcagcttgaagccaaatttgatacagtgtatacagaagacagcattaaactattacttgacggcaaacatgtcggtctgacgaaacctatggataatgaattcagaaacagcagtgtcaactataaatttcatgccggtatgcagattcaaatcc
>NC_017304.1:2771105
aggaaagcttgatagccaaagcctgagaggtaaagtagtaatgggagtagcaaaaagggcatctgttgccaatgtgccggttatagtggtagcaggcggtgccgacctggatatagatgaaatatataattttggagttacttcggtattcacaattaacagattaccggaagattttgagataagccgttcaaagagtatggagaatttgaattttacgatggataatattttgagaatgatcaaaaatatgaatggataagatgttgagtttgtcaagtcctggtattaccgtgcagtctgtaatttcttcaaaagtcgaatgagcgaatattgttcagctttgtcattacatatataaataagctccgaaggacttatacattaaatacaaaaaattatgttatttgttcaaatatagttttcgaatatcctactatatttcctggagtgagtatgcagaattttccttcacggcaacaaagtactcaactattaat
>NC_017304.1:2771261
taacagattaccggaagattttgagataagccgttcaaagagtatggagaatttgaattttacgatggataatattttgagaatgatcaaaaatatgaatggataagatgttgagtttgtcaagtcctggtattaccgtgcagtctgtaatttcttcaaaagtcgaatgagcgaatattgttcagctttgtcattacatatataaataagctccgaaggacttatacattaaatacaaaaaattatgttatttgttcaaatatagttttcgaatatcctactatatttcctggagtgagtatgcagaattttccttcacggcaacaaagtactcaactattaattctttgggggctatacgattagaatgagaatttaccggtaaaccatccctagtgccagttaacagaatttacatctagtaattaagttgccactcctctattatataaacatagagagaatagtcaaaatgaactatggagcaagtaaaaaattat
>NC_017304.1:2775879
ataagctctcttatttgcatcgtgtttttaacctgcgtttttaaatcctcctcaatccgtcgaatattaaattcaatatcgttaggattacgaatggattgcatataagcatccgtaaagttaagctcagcagtttcgctgtccaatatgtctgaatacttgtcaattccgatctctctcagtattacggatagcttttcttctaaaacggtttttacacggttttcaacagtatctgccaatataaaattataaaccactacatctctttgctgtccgatacggtcaacgcgtccaatacgctgctctattttcatcggattccaaggcaagtcataattaataatgcagttggaaaattgcaagttcaaaccttcaccaccagcgtcggtggagataagaatatctgtttgtgttttaaactcatgcaacactgcatttcgttcctctatactcatactgccatttagtatggacgttgaatatccccggtcttttaa
>NC_017304.1:2778606
cccagcgtgggaaataaactcccgcttaaaactttcttttggtttatatgctgaaattacaaggtcttgttttactgcagatgttgtcgttacctgcttgaagctaccttgctgcttgtctaatgtgcgaacatctgctataacaaaacctgctcgcattaaggattcttggatagcattccaaacagaattttgtgaattatgaaataccaccgtcatccagcgacctggttttagcactcgataacattcctcaaagcatcgtgtcattaatgattgatattcaagtagccctttcccctgaacagcatttataatcgcttctggttcttggttagtaaaaactttcagccatgcttcccataaaaaattcagttcagaatagttcaaattactaccaaatggaagatcagtaaaaatgtaatcgatagaattattactatttattatattagatgttgtactatttgtagacactattgaatactttgaagtattat
>NC_017304.1:2786615
gttcatctcctattcaagctttctggcataataaaacatcttgcgaaatatcataatcatcacaactattacaaaccattttccttaatcttgtataaccttcttacattcagagttaataatgcattcgctacaattcggattattcggtctgcaccaggttcgcccgatctcccagcatgaaaaatctataatcccaggaaactcaggatttaactctcttgccttatagataattgaatctaaatcagcgttattgtcaaccaaacctgtccgtcgcattactcttagaatatgcacatctggtgatatgtcaattgagtaataatcagaaaacgggatcttaaattgtctggcaagaatattagccgccattgtggcaatttttttgccgcttcctttaaactgcaagaattcataaaccacttttgcgctactagggttgttgctccatattcgcgaagcatccccattatactttactttaatatcctgaactg
>NC_017304.1:2789059
gaaattttcttttggcgcacgtctagtaattaaaactttatcattatctgtaataactcctgctgcgactctaattctattcatagcttacacctcttatatctcttcaaagtcgctatatttatcctacaatttaatatggtaaacctgccaaacatgttaggtagcactcactccttgcacttacctgaatatattccataattaaccatattgctacaattatataatacaaaaaattatttgtctatatatttgtttatacaattatataaatctaaattgcaagtttaattgccttacatattcttacagaacactgttttaagcagccatttcatttgcagttctatatccaaatattcttctagggtaattatttatccaatgctctatcctttgtatttctctatgcgtaaatttacctatatctgtgcctttgggaatgaagcgacgaataagtttattagcgttttcatttgagccacgctcccatgaac
>NC_017304.1:2797708
atttagccgcatagtaggtattagacactcctcgataggttattccaaggttttcaggtgtatcatgaatcctccagttccagccataagcaggcaaccccatgaatatcttatcgggtgacataacggaaacagcataatcatatatgccctcaagccagtcacgaggagatactgggccgggagcagagcccgcccatgccatgccatagctcatgatggcggcggtatcgcaatagtcgttaagatcggcataaacacaccagttttcaccgcccaccgagccttgaacgccggtcatacccggcaggcagatgttgacaagctttgttgcatcataagacttaactgtattatatatatccctaaataaagcattcgccgcatccttgttttcataacctccaccgcgctcaaggtcaatatctaccccagcgcaccatggatacttgttcattattcggatgatttcagtgagaaacttatcctttgcaccgttt
>NC_017304.1:2799964
aatcttcaacgtattccttacctccattaattgaagcgaaggtcaatccgtcctttccataagcatagagccttgtcactaattcacgtgtatcgactacccgctgaatacttttcaaattctttctatatgaaaaaagcgctccgctatcagtaccactaaaagtcaaaaggtgtacctggcggttggcgctgtcaaacaccagatcgccgccataaatattctgtacagtgcgaaggatggataaggcatttttttctgtacactgccatgtccgtttcgtagtgacagtaacatttcctactgtccaacctgtacccaaaagtgcatattgcatcggaacatctgcagtatctgcattgaattctctaggttctttttccgcactgaaagacagatcgtaaaataccgcttcagcatatacttgcgtaataacacgcccatcttcgcttttattgtccgttaaggttcggatccggtaaatgtcatttacgatttgc
>NC_017304.1:2804331
tgcccagcttctcaaatttcgagctggatttttcggcattgtctccactttccttcaattcgtccccaagctcgtctgcactttcagcagactgttcgatctcgcgctccattttgttcagttcggcttttgcattattaagctgtatttgccacgactgagtacgtctgtcggtttctccgaaagatgaggcggcattggcaagggctttctccaaagtagctattttttctttctgcaattcgatctctttgttaagcaccttgtttcttgcagtaacagcttcaactgacttatcctgcttgtcgaactgagatgcgaccaggttcatttcgctacccagtaccttaaaactttggttgatctcacgaatggcgtttttaaattccttttcgccttcaatcccgatcttcaagccaaaattgtctgccacataaccgcctcctttcctgcaaaatttttaaattccataaggtatcacatcatcaatggtcagcata
>NC_017304.1:2809138
taaatttgattagctgcaaatatatctccgccagggctgttgatccagatcgttatatcaccctctccggacaacagctcggatttgaactgtttgggagttacttcgtctcccagccagctttcttcagctattgggccgtcaatatataatgtccggctgccatcatcgttttgtatccagttccagaagcggcgaaccggttttggtttttgtgatttgttcaacttttgatccctccgttttagcattgtttttgcctgcaaaggcacctgcatcggcaagcctggtcatgttaccgttaacaagatacagatctccgcccaactccgccggaatccggttcatgtcctcaagctcgcggatatcgttagcagacatccagccgttctgtcgagctacagcataaccattcatgcggcttgcataatcaccgcgcagaaggccatctacattgaatttgacaaagtatgcccgcttctctgatggtaaaagcagcg
>NC_017304.1:2810510
cgctcattgacagcttttccgctggatgtgccgccgaagaaaaagctatatgcattaccgaacaggctgtttttcggcttatcccttgctttgaacaaacgggaaaatacactcatataatcaacagccccctttcatcataaattgatccgttgcgttcatccccgtcatgccttaacgcgcggtcaagcgccataattaacgctaccgcaccatctattctctcggtggatttttctttatccggcttaatgtttccggcgggatcggttttgacatagatattgtccatcatccaccgcagtactggattaccaccatgggcgatgcgttcttccaatgtcagcttcatcaactcttttgtaggcggggacatatccttgaaaccctgaccgaatggaacaaccgtaaaccccaaagcctcgaggttttgcgtcatctgaattgcgccccagcggtcaaaggctatttccttaatgttatatttcattccgagttcc
>NC_017304.1:2813238
ccgcagctttgccgcctcctttcctaaagttgagcaagaaaaaaggaacctcatggacgaagttcctctcattagtggatttctatgaagcctgttacgttattaccgttatcgtttgcctgtcaggataaactcggcatattctttcttgtgttcattaagaaataccaccaattcataaaaaccatttttgtatgccgcctcctgcactcttggcaagtcaaacatattgcaggcaccgctgtcccgtatggcaataatctgccggtaaatcttatcagttatcagattttcgtttcccatgtcctacgcctcagacttctctgccgctgaaattgaatctcttaccgctttattgagaaacgaaatatcaaaacccgcatctatatagccctgccgaatcgcctcgtaatagtaacgacccggtgctcccaaaggtctaccttcattcatgatatacaccattgcgggtacccactgccctttgaaacgtaccttaa
>NC_017304.1:2828947
gaattttctcttacaaaaattcaattaatatttcactctaagttcattatactctaaaataggtttaaagactactatgctaacatagtttcactatttcggcatcagtatagagtttcgacatgactgaactaggaaaacatatctatcggttgaattttacaaacctcaatatctcaagccccttttcccaagcttgcctgaatttatcaaaaaatcagtttaatctagtttttcctcattataacaaataacgctttcgtcgctgccaaaagggtatttttttgcgatgccgccgaaccatttgtactctgtgctatatcttgtatcgccttttcctcgtgtttcgatgagttctttgagaccagaccgtaagtcatcaaacaacgaaatatcatcaaaatcctgtgcatgaccgtgcaggattctatccgcgttttcggttacccatgaaattctgttaagattttcgagaaatgttttgagctgcaggctctctt
>NC_017304.1:2845186
gccgcatatgttatggttgacatgctgaaaagcgtggtaagtgaatcaggtggaactgccgtcggacttggtcagctgcaaaacgggaaaatgcccacagcaggtaagaccggtaccaccagccagaactttgacaaatggttcgtaggcttttctccttattacgttggagctgtctggtacggttatgaccacaatgtcagcatctcaagcgctgaatcaaacagggcgctgcaaatatggcatgatgttatggaaaaagtacacgagaaattggagccgattccgtttgctgaacccgaaggcattgtcagaaagagaatatgcatctactccgggaaaattgcgacagatttgtgtgccagtgatccaaggggttccgcagtcagaactgaactgtttatcaaaggtacggagccttccgatgataatttatgcgacgtccacgtcaaagcacgggtttgcaaggacagtaccgacgccaacggcaaatctctgct
>NC_017304.1:2847755
actaagtcccggtttcaggttcaaagcagtattgtctatcgatatgtccacttcaattacaacttcttcgcccgaggctgtcatatttgtttttgcaaccggtgaaatactttccaccactccgaaaacctcgacatcttccctgatggcatctccggtgattctgactttctgtcccacttttacatcttttatattgtattcgtttaccatggcctttacctttagcttgtcaagattgacaatcctgaaggcaggctgcatattgcttgtataagctccctcctgaatatttatctcggtaacaatcccgtcaaacgggcaaaacattgattcctttgtcttttgaattttcttctcaaggtcgcttatactaagtataagggcgttgaggttctctttttttaccttttggtccacgtctttgctttctacggcggcattataggcaactgttgcattctccagcgcggttcttgcatctcttacggcattttcag
>NC_017304.1:2856787
tatcattaacccatattattattccactttctgaattttatgttgaaattttatgctatgatttttatttttcggtatttttcaattttcgtgctgtaatttccgattttcgcattttttaattttcgtattacctaatccagtattatgtcaaatactattgatttcaccacggcaaaatattctcttatatatgaattaacaagtacaacgggatttgtcggcacagtaattccatagggcgtaaaaccgttatgccgtgcaagaatttttgccctgaacatatggaagtcattggtgacaatcattattctgtagtcgcttcttcctgtaagctgttttaaaacttccgcggtatatttcatgttttcatttgtgctggttgccctgtcttccataataattctgtcttcgtcaattccgtggcttaccaggtatcttttcattgcctcagcctcagttaaatcctcaccgggaccctgtccacctgtcacaaccac
>NC_017304.1:2867946
ttctcagcatttaatacaattacataatctcctgtatcaacatgcggagtatactggggtttgtgttttcctctcaaaattttagccacttcactggccagtcttcccaatggttttccttctgcgtcaaccacataccactttctttgaacttcattgggcttcgccatataagtcttgttcatcgaaccttctacctcctcaatcgaaaactaatttgatttatagtaatcaattctttagttcaaattataaatgaaccaagtttttagcacttcaatattgtaatacaggtttaacaagcgtgtcaagtatattttattaaaattttaatttatcttttatttcctcttatttttgtgcccaaattacttcatactcttatataatccttcgtcatttcattttttgttatcatggcaggtatatccatcccgattttaattgacaaagagtcctgcaaagaattataatgatattgaagcaatcaattgcaactc
>NC_017304.1:2884575
aagctttgaaagaaaagcttggcattgagtcaataaccgccgttgacatcaatgagaaaagtctgagccaggctcttaaagagggttttataaaagaaggttttaccgaacttaacgaatcggtatataattctgacattattttcatatgtacaccggttaaggatgctgttgagtatataacccgactgcacggcaaagtgaaagccggatgcatcctgacggacacagcaagtacaaagggggaaattatagattatgtaaattcattggataatcccccctgcttcataggggggcatccaatggccggtactgagaaggcaggtttttcatcaagtttttcacatttgtttgaaaatgcgtactatataatgtcgccttcaaaaaattgccccgaagaatcccttgagtacttggcagaaataatcagaggaatcggcgcaataccgataaagcttgactccaaagaacacgatattatcaccgcaaccataagc
>NC_017304.1:2886672
tgccaaaggtactacgacaattaccggccttaagggctttaaaacaaaagaatcgggcaaactcagccgtatgatagctgaactttccaaacttggagccacattgcatgaaacggaggacggagtaattatcgaaggtaaagaacacctcaaaggcactgtggtggaaggtcacaatgacgccgcaattgccatgtccctttgtgtggcaggtcttgttgcggaaaatgaaaccaacatcagaaaaacacaggtacttgatatagcatatcctgattttataaccgttttgaacaaactgtaacagtaaattacaattttaaataacgtttttactttaaacaacttttataccgataataaaaaccggacgctgcaaatattgtccggttttttatatttacattctgttttacattctgtgtttttatatacttttacgacttatttctttgacttttgcgcatttcattcaatctgtatcccaaaaccataagact
>NC_017304.1:2896992
ctcgtctgtcttcgttgacaattccgttcctgcaacttttacattgaatcctgattttatttttgattccgattccggcggataatcaaaatcaaccgaaatataacctgatacagtggttttatcagtactatcgttgttaacgcttaacactaaggttctggtgttgtcactggtataaatctcttcctcatctgctacaactgtaaaatacagtatttccgtttctttgtccgcacaaagtatctttttgtcaaactgatattcatacttcactatatcgtctgtgctgtcaataacctttgtgtctatcacttcaccgtcttcactgccctttgttacctttaaagttgctcctgtaggcacatggcttaagtttataatattggcagtgacatattcaatgtctccctcactgtatatctcaagctgcaaagaaatatcggtatagccaattgtaaactgtttaacattgtcatctgtgttgtattcttcgccct
>NC_017304.1:2905100
atgaagcccttcgcaacactaattatcaaaccatcttttatcaggccgttctttattaaatcactctattaaattaaatcactctgttaaaccggatcatatccgaccacagtccatattcccgtgctgtcctgtcttatcagtctttttaaataaaccctgcgcacaggtgtgttatcaccgcttatctccactaccgcctctatgccgttgttttttacaacctccatgtcttcataacttaccggatattctccttcaatgccttcaggagaaattttcaggcttacaaatacttgtgcgacataaacaggatccagtttccacggtgaatgtcccgcatccacgcttttttgctcatttttctcgactttcagatcaaccggaacttcaatctgaggcttctctggggtttcttcgttttccggcggtatctcaaccggacctgttgttatactttcaatgaatgaaatcaattcattcattggcgcatcgcctat
>NC_017304.1:2919810
atatatgccgcttctatgggatcatcggtaaccctgtcgcttccgtatttagatttgtacttttccacaaactctttgttttccggggtatccgtagtctggtaatagttccatgaaaccaggtgaccttttatattttcagcgcctataccccttatttcttcttctgcaacacttacagaacaaacggtaatgtcttcagacgtgattcccgcatccttgagctgtttgaagaaggcaacattgctgtccccgttcagggtgttaaacactacatccggttttgcggttttaattttatttacaatggtactgtaatcggtatgacccaaaggagtatactcctctgcaataagttccccacctatggcgcttagctgagctttgataattttgtttgcggttctgggaaatacataatcggagccaaggaggaaaaatctttttcccttgttttccaaaagccattcgactgcgggaacaatctgctgattgggtgc
>NC_017304.1:2927949
ttaaaatttttgcaattttttcactcaacctttcccctccatttgttttttatatacataaaagctttattcttctttttcaaagaaatgcttaatttcatttattttttgaccattttcattaacttcatatatatacacaccatccatcaaccaaaatgcaaataccatgcctttactttccgggtttacacaataaaccacctcggatgtatctaaatctttaagttgtgtcatgtagtcatctattactacacagtcaacactaaacagccttgttcttgacaaatgttgttttttcatcatactgctagttctattcattatagttagtgaagttccaccagtataaggatttacaatatcctttttatacaaatcatttaatgtatttataattcccgcataatcaccagtttcagtaaaatttcttaaatcagcagcctttatagcatactctaaaaatttttctgcatttgtcttttcttttttatcttcgt
>NC_017304.1:2935396
tcagggataaaggatgcaatcaatgcggcttttccgaatactgaatatcagaggtgtatagtacaccagataagaaacacgctaaagtatgtgtcagataaagaccgaaaggaatttgccagggacttgaaacggatatatacggctccgaatgagaaggcagggtacgaccagatgcttgaggtttcagagaaatgggagaagaaatacccggcagctatgaagagctggaagagcaattgggatgttatttgtccattttttaagtattcggaggaactacgtaaaatcatgtatacgaccaatactattgagagcctgaatagcagttatagaaggataaacaaatcaaggacagtatttcctggcgaccagtcacttttaaagagcatatatttagctacagtgaagattacttcaaaatggacgatgcgttacaaaaactggggtttgatactgggacagctacagattatgttcgaagggcgtatatagtataa
>NC_017304.1:2951152
tgttctattcataacatataaccttttacctccggtataaggattaacaatatcctctttgtatatatcatgtaatgtaaccgcaattcctgcataatcaccagtttcagtaaatttccttaaataagcagcctctataacataatccaaaaatttttccgcattagttttttcttttccattttttatctcctgtgtactttgtattggtttctcatttgacggtgtattagaaggttgattatccccttttccattgtcaccacaagctgttaataagaccgtaacacatattaccattgctactaatattgaacgcactctaaccattttcaacatcccttccctttttaaattatcttttaattataactttcatatgtcaatatcccttatataggataacatcaaactttattctttttccatcttcagtcctgaattccttcggaataaaaggttttgttgcaaacaaatattttatcgaaactgaagattca
>NC_017304.1:2966005
ttcctttgccccggcatccatcaccttcgaattatattcaaacagcggtgtgttattgagcccaaacagcgtaaaagtcaaatacttgcgatacagttcctttaccttgccgactttcgccgaatcctcataccgctttataaacttttcctgattcaatgcccttttaagcacctcatcccaaccgacaacaagagctgcatcctttgccggaggattgtttgattcctccgccattatgttaatatactccttgacatcttcagttacatattcactgtattttttatacacttcatagtcaataacgggaaaaaacatcccttccgccgtttccaccctgtacccgctgttttttgtcttacttaaaagttctcttaccttttcatcttcaatttcataaactttgcccaaatcaaaaccttgagtgtatacttcgctcattttgacttgtatagtttcatcattataaaatcgtttttcaatattcggcaaaaatt
>NC_017304.1:2969937
tgccttgttacaataaagttaaatttttctctgaatgatcctaaataaattataacttattttgatttgtttgtcttattttttttacattcatcgcaatattttaataatatatttttttaattatagtataatattttaatccaatccattacgatgattgataaattattaacaatatgatattatttaattaaagaacattatttgaacattattttcagtaaaattacggggatgctttatgacaaacatgacaaatatgataaatttaattgacaaactttcaacaacacatactttgtcgtatgatgaaatgtatcagcttattgagcatagaaacgaggaacttgccaattatctgtttgaaaaggcaaggcaggtgcgtatcctctactacggccacgatgtctatatgcgcggtctcattgaattcaccaattactgtcgaaatgactgctactattgcggaataaggaaaagcaactgcaatgccgaaa
>NC_017304.1:2974439
ggggttcataattcttgtgtaaatattgccgggctcctttaacgcaaagagatttgccgcatgctccggactgttgaacacataggacgtggtctggtaaatcggaaccgctcttgaacctgtagtagggtcgggcttctgccctgcatggacctgcaaagtgtcaaatttcaattttctttctgccataattaaatctcctttcaaatgcgatttctcttattgactttgtcgtgattgacataaaaattatatgtaatacattgtactgtcaataccatttcgttttcggtaatcttcagcaagatcctccaaagttatggaatccaccaactcgttaagacttttgttcattttttcccaaacattaatcctgatacattttcttatagacgactcgttctccgacacttcctcatcgtcttcatccgtaaccgaaagaggaccttcaagggctctcaaaattctgcccacttttatgtccgacggatcttccgaca
>NC_017304.1:2981250
tttaaattttgcactcgtttaaaatttgtccgacaaaactagatgccgcagcaacctttcggaagtattttattcaaattaaaaccttcgttttttaagtttatgtcatcctgatctatctcgttaatgtcatttacaacttttatatacccatgaatcattcccatccaacaagaataaacaaattctccttctcttgccggcgtaaattcaattatattatctccaacttccagtttcctattgtctattccaaactcccgggcaacaattgcgttgttgcagccgttcaagtcttctttgttggcttttatcgtccactttaccggtatacccttttgaacgactatcggtgcatatcttccaggctccagctgtgtttcaacaacctgaacatccccttcgattctggcaatacttgcacccttcgcggagtcggcatagaaaataggaaaactgtatcccgaaagactcagacccctgttaaacatgacaactcc
>NC_017304.1:2992614
gcaattgccgataagacaaataaggacatttcaaaacaagtccttacagtttcaaatactaaaatttaagtgctatacaagggcttgattactgtcaagatatttttttaccagcatggcaactttgaatattattgcatcgtcaaacaatctaaggtcaaggcctgtaattttttgaatcttatccagtctgtacacaagggtgtttcgatgaacataaagctgccttgaagtttcacttacattaagattgttttcaaaaaatttgttaatcgtatacatcgtctcggaatccaaagcttcaaaggagccttccttgaacacctcttttaaaaacagcttgcacaatgtcggaggaagctgatatatgagccttcctatcccaagtctgttgtaatccacaatactcttttcgctgtcaaaaatgcctcctataagcagcgccatctgtgcttctttgaaagaacgtcctatatcctttatattgtcaacaaccgtgc
>NC_017304.1:2994207
ttcaggacgtatacccattaccacttctctgcccacatattcgctggactcaagcttctttgcctttccttccggaagtttaatatcctgttttccaaacagaaggtgcatttcatccccgcgtttttcaattcttgcatttacaaagttcatctgcgggcttccgataaatcctgctacgaacatgttgcaaggtctctcataaagatttgtaggagtatcaacctgttgaatgtatccgtctttcataacaacaattcttgtacccatcgtcaaagcttctgtctggtcgtgagtaacgtagatgaatgttgtctgaagtctctggtgcagcttgctgatttcggttctcatctgaactctgagttttgcgtcaaggtttgacagaggctcatccatcaagaataccttaggattacgaactatggcacgtccaagcgcaaccctctgtctctgacctccggacaatgccttcggctttctttccagcaagtgttcta
>NC_017304.1:2996154
cctcatcttgtaccaatgaaaagaggaatgcttgcaaccatttatgcaaatttgaactatgaaaaatcaacatcggaattaattgagctgtataaggaatattataaaaatgaatattttgtgaggatactggatgaaggcaaacttcctgaaaccaaatttgtagccggatcaaactttattgacatcggtcttgttgtggataagcgtttaaacagggttgtcatcctctctgccattgacaatttgggcaaaggtgctgcaggtcaagccgtccaggttctcaatatattgttcgggcttcccgagcacagaggtctgaccaatcccggtttctacctataaatatatagatattaataaatataacaatataacaaatatactataacgtttggagggtatggttttggaaacttcaatggaaacggttataaaaaaagctgaaatacttattgaggctcttccctatattcagaaactttacggtaaaacagtgg
>NC_017304.1:3000127
attggttaaggagtctgagaaatgaaatctgttttggttttggaagatggaacttattttacgggggaagcctttggcaagaccggcgaagtagttggagaaattgtttttaacacatgcatgacaggttatcaggaaatactgaccaacccgtcttacaacggtcaaatagttgcaatgacctatccgttgataggaaactacgggttcaatcggtatgacaacgaatccgacagaatccatgttcagggattcattgtcaaagagctttcggacacgcccaccaactggcgttgcgaaattactcccgaagaatatttcgttacaaacggaattgtgggaatcaaaggcattgacacaagaaacctcaccaaacacataaggagcaaaggcagcatgcacggcataatttccaccgagtcaggaaacatagatttgctccttgaaaaacttatgaaaaagaaaacggagaaaaagaatgcggtaatggaggtttccac
>NC_017304.1:3008792
aagtcttccgcattaatattatttttaaatagcccttctggaatttccattatgctactgcatccactaaagcaacctctaaagtcttccgcattaatattattttcaaatagcccttctggaatttccgttatgctactacatccactaaagcaattaccaaagtcttccgcattaatattattttcaaacagccctccgggaatttttgttatgctagtacaaccataaaaacagtaactaaaatctgttgcattagtattatttctaaacaatccttcaggaatttttgctaaactaacacattcactaaagcaccaactaaagtttgctgcattaacattatttgaaaataatccttctggaatttccttcaggctactacattcatcgaaacagcccaaaaaattagtcgcattaacattattttcaaacaacccttccggaacttttattaagttgctacaacggtaaaaacaccgaacaaaggtagttgcatt
>NC_017304.1:3011141
aacatcccctgttctgaaaaccgaaagcataaatcctatttattaaagaagaatttattatcagagccgttttcccataagaaatcagcggcaacgataataccggaaatattccatatccaagattactaattacatagataattgcctgcaaaataaaggtaagcattattgataacgataccaaagttcccaaacgctcttttgtttagcaacataatacagcccaaaaacagaaaataatataataacaaccaatataccggcaaatgcaatccacccaaaattgtatgtcaatgcagcaatcatataatctgtgtcagaggcaggtatcaggggaacattacttccaaattgagcaggtacggttcccttgcccgcaaattttgagttcgccaacaaatctcttataaagcaataagcataacctgctccgtagcgattgaaatatggatatactgcaacaagaaatctgcttgaaaaataaggattctgcatta
>NC_017304.1:3017459
tcagggataaaggatgcaatcaatgcggcttttccgaatactgaatatcagaggtgtatagtacaccagataagaaacacgctaaagtatgtgtcagataaagaccgaaaggaatttgccagggacttgaaacggatatatacggctccgaatgagaaggcagggtacgaccagatgcttgaggtttcagagaaatgggagaagaaatacccggcagctatgaagagctggaagagcaattgggatgttatttgtccattttttaagtattcggaggaactacgtaaaatcatgtatacgaccaatactattgagagcctgaatagcagttatagaaggataaacaaatcaaggacagtatttcctggcgaccagtcacttttaaagagcatatatttagctacagtgaagattacttcaaaatggacgatgcgttacaaaaactggggtttgatactgggacagctacagattatgttcgaagggcgtatatagtataa
>NC_017304.1:3024102
cacttaggtgccgttcaggatcacttaccactccctgtaataaaactttatactgttcaataaggcgtttaattgtactttcatcaaataagtccttgttatactcaaaatatccctttataacttcaccttcctgccaaacatacaactgtaaatcaacattggctgtacttccgccgagctcaaaaggggatacttccagtccttccagccgcatacacacttttgacatgtcactgaagttaaacattacttgataaaatacgttacgactcaaatccctctcaggtttaagttcctccactaatttctggaagggaatatcctgattttcgtaagcttccaatgtaacatttcgaacacgttccaataaatccgaaaacgatgggtcatcacctgtttttgtacataaaaccaatgtgttaataaacaaccccatcaacttctcgcaatccaattgactcctattgcctatcggcgtacctacagttatattatcc
>NC_017304.1:3026185
aatctggaggtaaattatcaaatctctcattatatgacagtggaaaacctacatttatcacttctgcgggccattcttcaattggctcggcaaaccaatcaggccacagagcaatctgccgtttgggactgctttgccacgccagccagctctttaccggtgcgaggtttagctcttttcgcaacaaattcaactcatttgccaataatttgccaagcatcatttcataactaaccatgcttaacatttcgcttggagccataaatacacataccaaaggaatattgagtttttccgctgcaagatatgctgcaacactggaacggttttttgctaccaagacagtatccgttgtattgcaatgtgcaatcacttttttaaattcacgaagccgtacctcaatactttcatacttttttttatatctttcaagtgcacatggatttcttaacgggtccaattcttctttcatatcttccaacatctgcctatgttgttcc
>NC_017304.1:3032592
ttttgctctctgtttactatgcttgccaactccacatatgcattacctaaatttatcaaaacatgaatgtattcctccggattttccttggcagaaatatgtttgagaagttccttatagcctctaatagcacctgtataatttttttctaccagcatttcatcattttcaccaataattttattaaccgtgtctatatcatatcttggagatatattgacaagaatgttgctgcctaatataacactgttgtcattacctacaatagtaatactttcattggtatactcgtttaagtatattgttcttttgtttttgtcccatttaacttttatgttgagacccgcttcaatcacatcagtggaaataaaaatcctgtctctgaaaataaaaacatcgtctttagagttatagtcttcaccatataattttacaatattgctgcctacctttactttcacaattttaccatctttagcagcttcagctgacctttccgt
>NC_017304.1:3034194
attattcataattctcaaatatatatcgggattttcgtccttggaaatctcatacagcatttcttggtatattgaaagtgcttcatcaggataattattttccagcaagctgtcagcacgatccaacatgctaaaaagtgtgtctgtttgacaaggctgatgtatatttgcaattataccgtttccaagtataacaatatttctcttgccatctaaactaattttggttttataatcagctgattgtataacaacattatcctcaccgttccatataacctgctcacccagatagcgtgctacaaattggctttcaattaatactttgtcagagtcaataatcacttcgccttgaaggtaaatctcttgattgttcaaaacaaccacattactacccactttaagtatcatcaaattattacctttagtacaaacaaccactttgtcagttggtttccactttaaattccatcccagtgcttccagtaccggtcctgctt
>NC_017304.1:3038367
ttttcggctttacaaaattgttttcgtcaagatttaaggcattgtatataaatgccgccgcctctcctctcgttacaggattttgaggatttaagtaaccaaactggtcacctttcatcagacccttttccaaagccaattctacaaaatacctgaaggaatccgtaatcttgtcggcatctttgtccttatacttgttcaacattgctgaaggttcaagatacggatccagtacaaacaccttgccgtcttcattatagtcaagacgccttgcccctataatcgccatagcaaactcttcgcgtcttactttctttttctcctcgtactcctttgcactgtaaggaacacgggtattaacatcatatcttagcattttttctttaaagaaatagttgtaataagcgctcatatagggataagcccaaaaactcggaggcacatccgacaggtttctgtacttttccggattgaattccttgtcattttctgcaatggac
>NC_017304.1:3042723
gcttttgtcttttcatcgttggacgaatacttctgatttgcctcaaaagtgaatccgtcaacatatgaagccagaaaatcgaaaactttctgcgttttttccgaaaatccctggcctttaaaacttaactgaatttttgaatttccttcataggatgaaatttctgatgtcttggacatggcttcaattaatgcaatttcatcactggtacaggccaccatcgataccgccaaaagtgcaacgaccagtaacattgatatttttcttgcaatctttttcattcactcttacctcctgtttgttttgttaattttttaacatttgtccactagacaaaaatatcacgatataaaatattatagcatatataccaaaaatccgtcatgataaaatttattattttcatcccaaaaatattctatatatatccgttacttcttttttcatcaacaaatacctttgattgcattcccaattttaaagttgttgaaagcttttct
>NC_017304.1:3043707
ataatacaggttgaatttaaagctgccccattcattctccagtccggttgccatgatatagtaaaaatatatagcaaaaaacagccacaaaacatcttccattgaagtcataggcggaatgaaaatatatgttaccaacctccaaatctcgcctttaagaacgcgggacggaataagatacaaataatttatgtatctgctgtcaagtaagttcaacatatatacgaacaaattcagtatgacaatgtacatcggaagcctctttatggcaaacttcccaaattttctttccagcctgtcaagaagattcataaattcactccttttattaaatcttgaaagaagataatccatcctgatgtaattgaccatcttaattattttatcaggaaaagcgaataaatccaaggctgtttttagtgggaggatgtcagaaagggctttatgtattccaactgtttttttgccttgtacgaattcaacaaatacaatgccgtacc
>NC_017304.1:3043942
agtatgacaatgtacatcggaagcctctttatggcaaacttcccaaattttctttccagcctgtcaagaagattcataaattcactccttttattaaatcttgaaagaagataatccatcctgatgtaattgaccatcttaattattttatcaggaaaagcgaataaatccaaggctgtttttagtgggaggatgtcagaaagggctttatgtattccaactgtttttttgccttgtacgaattcaacaaatacaatgccgtaccctctttataaacagtttcagccgtttcacatgacttgttaaaatacgtgccggccatttcatactgcttaaggcctgcatatgcatatcccaaattcagatagatctgggcaagttccttgtcatcaatatcataattgcccagcacatagttggattcaattatgctctcatgatattttcccattttgatatatgctgccgctttgagtattcttgcttttttctgatattta
>NC_017304.1:3053483
gtttgttgtatattggttttattggcctgtaacctttttcactccgtttactctctgcaactcatccattattttttctttagacatatcagagggcatctttactgcaaattttatcaacacttcttcatcttttttctcattgataaactctatatttcttattgttatattatgcttaccaaatatacagcctattgtaccaatttgtccaggcaaatcttcagtctgtatatagaatatgctcagattgttttttctggcaatatgtttttccgttcttttaagcaaaataagtgtaatataaataactattgtggatataaccgctccttcataaaaaccgatacctgctgcaatcccgacacaggaaactgcccacaggcttgccgcggtagtaaggcccctgacatttgcaccctcacggattatggttcccgctcccaaaaagccgataccgctgattacctgggctccgagacgggcaggatcaaggttag
>NC_017304.1:3057462
ggcatatttggctgcaagaatctttccctctatacccctgtctccaaaaccgccgggaaccagtattccgtccacatcacagagagtttcctcaagattgtcttcagtaagttcctcggaattcacccactttatctttacctcggcgtcattatatattcctccgtgatttaaagactctacaacactaagatacgcatcgtgaagttcaacgtatttccccacaagagctatggtcaaggacttacttaagtttttctgcctgtttaccaactcacaccattctgtcatatccggcttaacgcatccaagattcaaacgctcacaaacaatgttggccagtccttcttcctccagcatcaaaggaatctcataaagggactcggcgtcaagattctgaattacccattctccgggtatattgcaaaacagtcctatcttgtccttcaattcctttgaaagtctcttttccgtacggcatacaattatatccggctgta
>NC_017304.1:3059905
atctttatatgacacatatttaaacgaatttctgagttgatgtattatgcaccgctgtacttccgcctttggatatgctgcatttattgcttcctttatccctgtcagcccgtcaacgcagaatatcagtacatcttccactcctctgttcttaagatcatttaatactccaagccaaaattttgatgattcattatcacctatccaaattcctaaaatatctttacttccttctactgtgataccaataacaacatatgccgctcggttcactattcttccttcatctctcactttatagtgaattgcatccatgaatacaaacgtgtatacaggctccagtggtctttgttgccattccctaatctcaaggtgctattctatccgtaatcctgctcaccatttcaggtgacaaactaaaaccgtaaagttcttcaatttgctcacttatatcccgggtagagattcctctggcatacaatgcaataactttttcttca
>NC_017304.1:3061689
ttcttccaaggtctaacatgaccatggtatttttcgccatccgtacgatctaatacaacaaaatctccatttacatcaatcccaacccttctaggacttctaccaattttaacctcaacagaattatccaacgcaaattgaccgtctattggtcttctactttttactttattatcaactcttccatgataatctgcatcctcgtatattccattttcataaatatatatactattttcaggtttatagttgtttgcattatgcaccaatacaccaatatgtgcaacatgataagtataaaaatcatccactttgaagttgtaaacctttacaggcttatctgttatttcaagctttttaccttccaatactaaaacattacctcttgaatcaaccaacctgtctcttatctgcagttttctcgcttcaacaaaacccacatctttaacataaaacggatgctcaaaggttgtcttgattacctctccattgattgtcaa
>NC_017304.1:3066322
atccaccgccggttttttgtcttttatattggtctttgtaaaatcataattttccagggtgtaagtggtggaaccgattctcaccacttcggtgcatcttccgccaaatcccgtttcttcaattacctggccgttttccttttcggtaagagttgtggtatatgacagaactcttgtcagtgtggcgtctttttcaagattcctgaggttgtatgtgtaatttgccgtaatcacattttttcctgttgttttgtcctgcctcaacgtttttcttatggtcagagttccttcaaatactatgggttcaccggttataaagcacacctctttatactcgaacgatgtctttcccggtgcttccccgctggagatgcctccttcgtatccgctgtccccttctcttgcatatacacggaaaacacctgttacaagaacaattataaatgttgccgtgataaatgccaatcccctttttaatgacaactttctttttatcatat
>NC_017304.1:3068158
tacagatattattttcccgtactttaccacatagttgtccacggcacttatcatttctattgctccgttttggtcaagtttaatgtataccgaatcaccgctttcgacatcttcaagttttgcagggacgtgatttttatataccgttacttcctccggattggaatagttatatatttttattttgttaagggaatcgtccacccgtaaaccgttatcactgtataaacttatatagcccaggtggggattgttttcctcaacaataccacttatcacaccctgctctttcagtcttaagtcaagggtcgtaattgtagttataatattgtcctttacagtaagaattgcatctgttccgggttcaatatcccttatacctgctatccttccctctataaacacttttacaatattgctgtatacaagtgttgcgtcaactgtcccgtcgctgtttctaaaatcaaaacttatactgtccatgtcaatgtccgggtact
>NC_017304.1:3087066
cctcttcccaacgagaaggatgaaaccgcttttgatgcaatgccggcagcaggttcacgttcaccgtccatgtttttccgaaagctgcattccgatgaaataatccttcttttcttaatatttattctaatcgcggagggaattgatgacgactttttgctgatagtacttatctatcttttagtgtctgaaatatttgaagagtattttcgtttacagaacaaatccgtctaggaaattgttacgtcatatttaacagtttccttcatgtattcttttttaaatattaatataattggtaatataattgtcctaaataaagcataaactatacagcgaggttacaacaagtttcctcgcttttactctgttttccttcaaaaagacattttccttttgttatattttttcacatataataatttaaatcagaaatagacaaaataagaatatataaatatttcattctcaaatcaacaatacttattaataaaaaaata
>NC_017304.1:3088671
taaatccaaaaaacaacaccatcaaagtaattaaatcaaacaaaaccgtaagagccaaaagttccgtctttcccccaagaaatgaccttgtgatcgcgacggccggcacagtcactataagcataaatatagtaaacaatatcgaaaaaagaattacttcaaaggatatcacagaaatcctcaaaaaatgcttttggacacctttgaaaaactctgtctttattcttttcctgtttgacagaaaattgtttattttgtaaaaacagcctgataaaacaaatccgcacaccaaagcggcaaccgttacggccgccaaaccgtaaagtatgtattttacattggacaaaagtcctaaaataagctgaatagtatgcaatatgctgtccagaaaatttcctccgcctatggttgtcacacccaaaattacaggaaatattaaattatattcaataaagcaatagaaaaatgtcacagctgcaaaggcaataattatatcccgt
>NC_017304.1:3095182
ttgaaggtgagttgagcaatgtgtagtggtccggatgggcgcttaccctgaaattgttttcctttacaaagtcaccgagactcttaaactcatttctaaactccccgacatagtcccagtgtgataccatgggatgtgtggccaaaggcacaagttttgatgtaaaacggtacacactgatgttgtatgctttgttataccttagtatccttagtgtgttgtgcagatttgccgcggtaaccttccgtaatttgttaagccttgtttcatcctcgttcaatcctgcaagggtttttacggttacggtcccggaaggcgaactgtcttttaagttcatagtcattgcaacatagccaagtcttaccagcatactttcccctgtgattatatttttgtattgtctttatttattttgtccccatttattttttgcattccatattttttgcattctaccgggctttcaccaccaacaagtgggaatcttccgtataatccga
>NC_017304.1:3098895
cttcaggcttatcttcaggcccattatgatgtccttgaaggcaaaatccagcttgatataaacggaactgaaattcaaaaaggtgtttgggtcggctcgggtgcaatcatcgagcccggtgcgatactcaaccccccctgtgttatcggagacaactgccgcatagaaagcggtgcggtaatcgacagcttgagtgtcatcggaaataataatgtgattgaaagggacagttccgtaaaacgcagtgttatttgggacggcaactacattgagtatggctcggaaattcgtggtgccattttgtgcagcaagacaaacctcaagcgctatgtacatatatttgaaaatgccattgtgggagacaattgtttgattaacgaaagggtcgttatcaaacccaatataaaaatatggccgcaaaaaaccgttgaacccttcgccatagtggacagaaacattatctggggatcaaagcactcaaaaagtatctttggtgaaaa
>NC_017304.1:3107730
aatatttaataaattttaacttcaataaattatccgcctcgacatcatagaaatatccatcacctatttcgcaccttgcataatcctctttcaaagacttaacatccatattgccaaatatagtcctctgaccgcgttctccggcaaattcggcaatattatcaagcaaaaacgctccggtaatcatattattaaaaaatgaattctgttctgcatcacttatcttttgcacatctgaaaatataaacaaatatcccctttcttcagcaacggatacaagctgtggcagaagaacattaataaaacgcttgttttcaactgcattcaaataaaccaatttgctttgtatcacaaataccgtaaacggcgcccgctcaacgtaacagtccggtatcataaggtattccttggatgatactttgctgactccataaatatctgccatataattgggtttatccaaacttatatgtttctcattcaggtataaataaaattgc
>NC_017304.1:3115129
atgcagtatggaaagccatatcatcaaggactatatcttgctttaacttcaatgctgctcacctccggacttcgcttttttaatcttttccataaatgaatttctcacttccttcgtcaaaaggctgcaaagctgttcggcctcatcatactgcccaatgtcaatgtagcactggactctgaaagtaacagcagtcagatccgtagggtctttaatcatagcatttctgaaaaatttgattatttcttcatattttgccgcaaagtccggtaaaccaagttccttcatagcattcgcttcagtatatttgcccaggtaaacactatatgtgttttcacttgcttgtaattttctggaatattcaataactttttcaaaatctttctttactgtgtacgctcctacataaagcctgtttatctgatctatattatcagaagaatattcaaccttttcggactcatcaagtttatatacttctgagtcttcctttgcatcac
>NC_017304.1:3121575
aaatcttggtaccgtcacgcttggcgatatggtcgctcacatacttctccagagcgtatcttgctatgcttgatgtggtaacacttgcttccggcatttgcgcttgaagttcatcaatgatggcatccaattcatcagactgcctttgtgtaagccttacccgaagcatactatccttttctgtagacattattgcacctcctgtgtttcttgtcggttttattgtgttacatcgtatcacaatttgtcaagtatggataaaaagaaaacccgacttgccgttatattggcttgctgggtggacatactcaatatcaatcatatatatcactcaaacacatatcccaatatttatacttagcttaaatctaatgttgtccatccagcagaaatgatatcattttgcagcttgcaaaaagccttttcagcgtcgggatactcatcacactcaataaactcaaatcttgtaaaaggtttagtaaaaaacccaataaaccgag
>NC_017304.1:3131730
ttcctgttttaattgcgtttaacatagttctctcttttgcagaacctacgtttggtgttccaaatttctgttttactaaatcatcaaattgttctggcgatactctaattgcgaagtcaatatctgatgttgcttttgccgttccacctgctctacttccttgtacaacaatatcatcactaatatctcctactttctgtctaattaattttgatgcatttgaaaactgttcacttgttagtccttgaggaatgtttctcgttcccttaacatacttattcgcattatgaaccaataccctattttcgccaacatgatacgtatgaaaattatcgaccttaaaattgtaaacctttacaggcttatctgttatttcaagctttttctcttccaccaccaaaacattgcctcttgaatcaaccaacttatctcctacttgcagttttcccgcttcaacaaaacccacatctttaacataaaacggatgctcaaaggttgtc
>NC_017304.1:3135165
gctcaccaacaatagcgtccaattcatccgactgcctttgtgtaagccttacccgtaacatactatccttttctgtagacatcattgcgcctcctgtatttctcattggttttattgtatcactttgtattacttgttgtcaagtatagataaaaagaaacccagcttaccgttttagtggtttgctaggtattaagtattaattgtgctttacgattcaggtaagtgaagctacttcatgttaaatctgtctaaacataaacaatgatcaaccttttaacaataatattttattaaatcagctctaagtttctcaacaaaatccttctcatccacatctattgaaaacaggtcaccatcttcaaatagattatttttagcctcttcatagttactagcagattcaataacataagctctaaaagcctctataaaagtaaatctataatagcttcctttgtttttattatgatacaatttattaccgttaatctccacaa
>NC_017304.1:3135508
gaaaacaggtcaccatcttcaaatagattatttttagcctcttcatagttactagcagattcaataacataagctctaaaagcctctataaaagtaaatctataatagcttcctttgtttttattatgatacaatttattaccgttaatctccacaacctcgaatcctagatcatgtaaaacattatcaatttgtttcaaaatatcattcataaccccaccttctttacttaagtatgttgccattcatatcataacgtattgtccctgttgaacctgatgataatttccaatatgcatttccaccatggtgacctgaacctgctggatgatactgcaggagtttgtctccaccccaattgaccttaaatcctccaccatcttcaaaaagtattccttttaaagagccatcacttagcggctgagggttatatccgttgttttttaaataattatataactcgtcaggagttaaattctttagtttactcgggtcattaa
>NC_017304.1:3139111
tcagggataaaggatgcaatcaatgcggcttttccgaatactgaatatcagaggtgtatagtacaccagataagaaacacgctaaagtatgtgtcagataaagaccgaaaggaatttgccagggacttgaaacggatatatacggctccgaatgagaaggcagggtacgaccagatgcttgaggtttcagagaaatgggagaagaaatacccggcagctatgaagagctggaagagcaattgggatgttatttgtccattttttaagtattcggaggaactacgtaaaatcatgtatacgaccaatactattgagagcctgaatagcagttatagaaggataaacaaatcaaggacagtatttcctggcgaccagtcacttttaaagagcatatatttagctacagtaaagattacttcaaaatggacgatgcgttacaaaaactggaggttgatactgggacagctacagattatgttcgaagggcgtatatagtataa
>NC_017304.1:3152306
gattctgccggatttgtccgtatcctcatccagatacacccttaccggtttaatgacggtttcagcttctttgctcgtatggtccggaatataaaccgtcaggttatatctgatatgatcaatatttaaatcactaaactcaacagtaggagctggatcgtcttttcttgaataaggatatacgtctacaaacgcagtatcattttcatcggccaaaacaccgttccttgccttaacaaccggtggtgttttgtcaatttcaaagacaaccgtacgtcttggctcagcactgtttccggccaaatcttcgggattaatttcaatcttgtagacagcatctctgctaaacgtaaaggaaattgtatgaacatcaccttccgacacccaacgggatgtactcaatatttcagatgttatgtcaacaaaaccttcttcgttatgttcttctcccggatcctttctgaaaactttcaaaccagccagttgagggtcaaaattat
>NC_017304.1:3160242
ccctatccttcagtcatattttcattatcgtttttatcaattaatttttatttctccgagtatatacagctctgcaattcggtatccaattccgtgccaaccgtttttttctccttcaaaccacagaggatatgtagacggattacaataacttactgaatatataccattgtttttcaaaaccctatatacctctgaataaaccttttcaatgtccgggacaaagcaaagtgatataggatggtaaacaatatcaaaataattgttctccaataaacttaaatctcccatatccgaattaattgcttaatttcgtatctgtagtgcaatgttgcttttttatccaactccaattgtcttatggagatatcgcaaacagtcaaatctacacctaagaggttgaatgctacggattgttggcctccgcccgatacaaagcacagaatttttttaccttttacatctttaaacagtttcctaggatatatccaattaatttc
>NC_017304.1:3163829
gtcgtatcctggggtattgtcgctacaaatacggataatcgctgaggcaccgacacttaaatcccagtcgctgatatcaaaggttacttcatatcgctgccattgtccattcactgttaccgatttttttgggtttttttcgatgagagaatacccttcgtatcttacatagtgtggtcgtacctctaccgtagttttgtttccgttataacttcttgcttcaaagctgatagtatatacccccgcaccatatttttccaattcatctgttacaacagtgtataatccttgattgtaaatattactggtaacaatacaacgcaatacaacttcaccattatcaacatatggtttgagtgttgcacccggattgctataaggattatatcgacatgcaaaggaatagtctttcaatagatttttactgctatccactacaggagagagaatcacagccgatttttcgctgtcatatacagcttttgtataataacgattta
>NC_017304.1:3173851
ctgccatatcaaataggaaattcactttaaatcagcatgattttgataagtaatatagatatgccccataccaaacaatagtgctgccagcaccaaaagccaatgccttaacagcaaaccgctcagcagaaaaatgcaggtaggaataactgccaaagctatagcctttcccaatgtttttcttttgaaatatggaatccaaatgataatataagctactgtcaatccaagattgccaacaacatacactaacatttcttcaacatttaaaaatccgaatttccaaaccaggagaggtagccacataagagtcatacacccatatctacctatctgctcagtaagattcattattctacttttacatttattcaccgaatctttagtccttaatgcatatactatattcggaatcagcatgactgtcacaatgaccgcaccaaataaatttatccatccaaattccaacacaaaacctccttgactataagtaaaaggtc
>NC_017304.1:3176399
gcttgtatatttacacttctgaaattatttcgatatagaggccataaagtatttactttttattttgactctgaaacctttcttattatatcgagtaccatatctgttaacttggctttcttactacctattctccttacataccctgctttttcaagagattttttcataggttcagttaaaggttgaaaatttggatcaacttgactccaagttctaacatgaccatgatatacaccgggagatgtttcatctagtacaacaaaatcaccgtttatatcaattccaactcttctgctagtattaccttctacgatctctatagagttatccaatgcaaattgaccgtcctgaggtctgtggcttttatgcttactcccgcccaaatgcttagtatgattttttccatggtaatccgcatcattgtatatcccatttttataggtatattttacattatgaaccaaaactccgttattaccaacatgataagtatgaaa
>NC_017304.1:3178883
tgtcctggccccaacctcagcaaacgaatacatggtaagaatttgtatccatatctgttgagaaacttgaaaattgatcatcctaatcaggtatggtccatagatgtgacctattgccgaatgaaacgcggtttcatgtatatggttgcaataatagactggtattctcggtatattgttgggtttgaactatcaaacactcttgataagacattcgtcatagaagcaatccaaaaggccataaagcgatatggcaagcctgaaatcatgaacagtgatcaaggctcacagtttaccagtgatgattacataaatctattaaaaaataacggtatcaaaatatctatggatggaaaaggaagagcattagacaaccaaaggatagaacgatttttccgttcctacaagtgggagaaactttatcttgaagagtgcgaaacggtacaacaacttagacaaatcacaaaggaatatgtggagcactataaccataggagacc
>NC_017304.1:3179504
cggtctgtcataacagaccggaaagcaaaaggatatatgtccaaaggatgtcaagggtcaagatgaactcgcttacgctcgcccttgacatcctccaacagagtgcacagttgtaaagattatacaaaattaagaaaggagagctaacttagaaaagctaaaaaactgtcttgacaatggggagcattataattcgtcttcctcacaatctttcaattttctatttatctaccatataataaaaaccataacacccttattgaccttgtatagattggtaacataaactatatggtgttatggtcgtcaatctaaatattaactattttttctattctaacttttttttctattcttatcttcttcagctatccaagacataaatgcagtatctgaaccaccaatatctacaacgttatctttatataacattacaccaactccatgctcttgatcccacttacagtcaaactgtattccaatgtatgggaatccatctt
>NC_017304.1:3181481
ctgttctcctccattatcttgcccaaccgcaccacagaattatttatattccctaagaagtatcataattttattataaagtcaacagtttatagtacaagcaggaagcccaagccagtctagcttacaaactcttgctgcaccaacaaaaataccactgtcttcttcaccgttataacttaaatatatcatgctattaccagttttcattaatttggtaatgcaattgtgtttaacttacttttctgttttgtcagtcttaattttttagtattattatactatgatttcaaatttcccacgacagattcttctttttcaaagttccatcatacgtttatattgcctttttaattcacttgtaaattcgataaatgtatctaattttaccacaaacctaaaccctttgtcataaccacttaattcaccgtcagtaattgtgcctatatttaaccaaatttccatgtatatttctccatcttccaatgggtcatccacta
>NC_017304.1:3182810
ctactgtcgttattacaacaccttccttattaactataactacatcataataattgccattcttttttgcaaatacagttctaccccctgattgatagactttttgtgaataattattcttaatatcatttattttttcatcactaaagcctcgctctttagctctcttctctccgtgtttagtttttttaatttcgggcattccattactatagtttgaacttgcattatgcaccaatacaccaatatgtgcaacatgataagtatgaaaatcatccactttgaagttgtaaacctttacaggcttatctgttatttcaagctttttaccttccaataccaaagcattgcctcttgaatcaaccaatctgtctcctacctgcagttttcctgcttcgacaaagcctacatcttttacataaaacggatgatcaaaggttgtcttgattacctctccaccaattgtcaaatgcaaaagctccgttgtttctctcacatat
>NC_017304.1:3184365
tgccatttgatcacccttgttctatggtaatcataccatactttcagtcctgttcattaaatactgcacactgtttccaggctttttcaattttgcaaactaatcttgccgatagtatattatatcagtatatattatatccttgaaaaaaaatcaatatattccatgatgctaaagtactgttataaagatccattcagctttttcagctgttctgccagctgagtgttaaacggctctatatacttttccttttcccttttctcactctctcttttacctctgccatgttttacgtcgtttttgacgtatttttgttcttccatattcactttttccttttcatattttacaagcctcctgacccaggcgaaaacgtaggaaatttcatccagatcaagactgcaaaagtccgcattttgaggcttgtattcattttgtatttttttgatacacaaaaattcatctataaattttatataagattctttaatggattt
>NC_017304.1:3185498
tcagggtttggtctgaaactcgttggaattccttttatctcaagcttgtatttgtttgggactcctcttaaatcattaaaaacaattttgcttttttgccccggcatcccaaacatatcagaaactatacactttttgccgttttcatttctttgctctttattcttttcatggtctttttcctgagcttccaatttaaactcaggtatcaactcttttttttgtttgtcaaaaatatacagacagctataagaaatactttctgctatgcttcggatacaccctttgaaactcgttcccggtataacaggcacaccattcacctttacaaattctttgtatatcatactgttatcgccgcttactgtatattctcccgatggaatatgcacgggggtcaaagtttttactctgatcggaatttttccgtctccacgttcagctttcacatcgtcataaggtttataaggaagaaagggcacaaaatcataaggttttat
>NC_017304.1:3191694
tccggacttaaaaccgaaagcacactgtccatgaatttatcaccccatcacataccggccaaatcccagcaaaatattttgaccgatacataatttttcacatgcaaagaaataatcaaggtaagaattaattctttcaatgtcaaaaacgatatatcccttaaaacggggaaaagtcacggttttttgttcattttgtatataataatcaattttcgttaacttcatatttataccatttattattcttttgtcactaagcaactcatttagtttttcctcatcttctttctccagcacgtttaacctgctcaaacgttctcttatcgaatagctaaaagcttccgcgctgaaaaaaaacacttttttattaccgtttttacaatctgaatttaacataacagaagataacaatgtcattctcgaaatgtttttgcgattatttaaacaataatccaaccttgatgatatatactcacgtatatctgatacaggcgcat
>NC_017304.1:3194236
tctaaatatttcccataaatcttcttctctaattccattaggtattcttacacttttaaaatcagcacctgttaactctttgtatttttcaagctcaccttttaatcccggccgtttttgcagttcatcctcaatctcttgaacatcatttttgtctcctttgttattccatttgttattttcccaattacttacatgtgcttcatcagtagtaaaaataattattttatcaggtataacattttcctgtctcaaaatatccaaaattgctttctgaacataacagcaatcattaattttgagttcttccctgtttttaataaaataattacaaggaacgtatttcgacgtaccaagaagagaaatgaattttagcatttcctgacacactccctttgttttatttatgctattacttacagcaatacaacccttattttattccttttcatttctttccttaaaggcataataaaagtggaaacctccagttggaagaa
>NC_017304.1:3198641
ttcatcaacatagtaaatataaacataacaatcataaaaaaggtaataataaattgaagacaatttatgaaagcagggataattcatcatgtccgtatatagaaaaagaacaggcagaaaaaatataaacataaattccgaaaacagtcttgacaataaaataaccgttttaaaaaactacatgagcaacagcaaggacatcaaggacagaaggtttaaagtcggcggcaaaaatgtcaacactgccatattgtttattgacaatttggttgacgaatttatggttcaggaccatgttataaagccgataatgacaaactcctttgaatggcctcaagacaccgggcctgacgcaatgcttgagatcataaaggactatatgctgtatggtgatattgtagaagaagtatgtacaattgagaaaatgtctttaggagtccttgacggagaaaccttgttacttgtcgaaggctctgataaagggcttttaataaatacac
>NC_017304.1:3201508
tcaacttcctcaaggcatcaaaaataaagaaaacattccagaaaatgaacaggaaagaatgtttgaatccagtacggaagttgacacgggagttccttcttatgccatgaccatacaaattcctattataaaacatgcctcactccccaacattttgtccggaggaacttcagagcccaatacgctgaaaacctgggacatcacccaggtgggcaactcgtttatggaaataaacagatccattacaacaagaatgaacttgatacccaattacgaacatcttcaggttatcattatctcggaaaaagttgcaagaaaaggccttagaaatgttcttgacctttttataagggatcatgaaatgagaagcaggacaaaattgttcataactgacggagatgcaaaaaaggcccttgatgtcattccaagaattgaagactatgcttcaatatatcttaccaaaatgccaagaagtgccagagtaaacggagaaatactgc
>NC_017304.1:3214511
cataaactcaatatgtttcggatcggtgagtgtggtggtggtctgcggaaccatctcaacctcggcctcaacaaattcatagccttctttttcgagaccttccctcacttttgagaaatcttccggtgccgtaattatctcaaaatactcatcctcagcggtaaaatcctccgctccaaggtccaaggccttcatcataaggtcatcttcattaactttgtcgcttttttcaataagtatcacgccttttttgtcaaacataaaggacacacagcctgttgtgccaagatttcctccgaatttgtcaaacaagtgtcttacctcgcccgcagtcctgtttctgttgtccgtcgtagcttcgacaataacggccacaccgccggggccatagccttcatacaccacttcttcataattggtggaatcgacttcccccgcggcctttttaatacttctcatgatggtttcattgggcatattggcagcctttgccttggcaa
>NC_017304.1:3217390
gtgcaaagcttttttgtcacaatttgggctgcctctatccccattgaggcacttttgctgtatgcccgtataagtcccgcagctccaagtaaagtacctccaaaatatcttgttacaacaaccgccacatcccgaagccccattctctttatgacttcaagtacgggaagtccggcagtccccgacggttctccgtcatcgctgaacttctgtataatattctttccaccaatatagtaggcgtaaacattatgtgtggcatcccagtactttgatttcaattcctcaataaactcaaccgcttcctcttcggttgataccggcctgaccgacgctataaatctggattttttctcttctatctcatacaccacatgatttaacactgttttatattccttttccaacattgaccacctttttgccttgattatttccctggttgtttctcaatttttattgatttttgattattttaagttatttcgtgattattttaa
>NC_017304.1:3224226
taccggaaagcttcccactttactggacaccccttgggaaatgcccttttgtaaagcctctgctttttattttatcaatcaactgcttataagagtctaacgccccggaaccgttatttaaaagatccctgtgcattttcactatgtctttgacttcttttggattttcatccgtaaaattaagccgtaccatatcaatacccaatgttttaattctatcaacagtatctgaaagcagcaatacttttgcgttgaaaatcatgcttctgcagtcaatcctgtcgcacaggacgggaaatttcatgttcattctgtccacaaggtaaaaatctttgtctttgcaaggcatgctgcatctggagtttttgccgaaattgccttttatgctcccaaccggacaatactcactgatcataaggggtattcttccgtataccagcacttcttccacaaaatccggaaacttccccatctcccttatctgattcaaattaagctcg
>NC_017304.1:3244249
ccaattatggattttgcctcggttttgcctgcaatgagaatcgctatgatacctgtgcccgtaccgaggtcaattacagtatcacccttttttatgtctgcgaaatttgccagcaatacggcatcaagtccaaagcaaaaaccgtctttcttttgtatgattttcaatcccttgcactgcaaatcatctattctctcattttcattcaattttacttccaaatcaaacacccgcgttcatcatgtatcccgaaattattcagcatgtataaacaagcatatataaaataaatagcatatataaatagcatatataaaattatttcatattaaaattatttatcatatttaaattatctataaaattgcctataaaaagctatcctaatttataaataaactttataaataaacttaaataaccctcttatatatctccgattcaaggcataaaaaagaggccaaagaaaggcacacaaccttttcgacctctttttgaca
>NC_017304.1:3249773
cacgctgacgttaccctgtgggtaggatacatttcagcaacaattttctttgcttcctttatgctggaagcacgtacctcttctatctcttttgtgtcaaacttcgagcaggttttcttgtccgtgtgccagactctgtataatctggtcctttccttgtccttcatactatcgctcccccagattccaaaatattataattccttttaggtttattatatcattaaatatgttaataaaaagttaacaaattatgaataattattacaaccttcttaatttttcggaatcattatgcttccactctcttccatgctccaaagttcatgggccttaaccattcctttggaaagtgtatacaaagtgtctccgatatacagaattctctccacatgcttttccggattgtagtagtaacctgatttcttataatcttcatcagacagatgagtgattttccctcttaacttaaagccgttttccgcgtcaatactgtaaac
>NC_017304.1:3256454
tttttaagcaatatgctccctggcttttgttgttgctgtgtgtagacggacttgccgcagtcctgctgtggcttgcggacgtacaggcgttttacgcattaatgggcttcatcatccttgcaacgatgcttttgtttactgtggtatttatagcagtctgccgtcatgaacataaaaagaggcaggcttttgaaaactttttgagtagtccggacgaacttaacgaaaaatcactcctaaaactatgtggcgatgcagagaaggaaattattctcctgttagggcaggtactacgggaaaagaataattccatcaatcaattattgacccgcgtattggattatgaagagtatgtggaggcctgggctcacgagaccaaaacccctctttctcttcttacaatgcttttggacaaccgtagggaggaactgcctgaaaattttgcgtttaaactggattatatacgaaatcgaatgcaggaatttatcaaccaaatgctg
>NC_017304.1:3261280
gtgtaaccgaatcatattcggtaatccatatcggaaggttcaagacagacagcttgtcaagtattcctttgagaagattgcggtccaccgagtcaccaaagtgtccgtgcactcctacgccgtccacacgaactccctgggatctgagccagtttaccagggccacacaatcatccgcttctttcaaagtggttatattgttgtttacaaaatactttgcattcggatcaatttctcttgccctgttgaacatataaggccagatggactcacccagacggctcttgaaaaagttgccgtgaatcatttcgttgtttacatcccaatgttcgaattttcctttaaaatgacctacagcactgtttaagcggttgtctaccgcaaaacgcagggtaaacggatccaaactccttacccatgcaggctgccactcttcagcctcccagaaaatacagtgtcccctcacttttattccgttgctccggcaaaattcatacaaa
>NC_017304.1:3269360
aaaaacactattgcgactataaacagttccatcagcagagaagccgttgacagtctttgatagttcaggttgttgaaattattgttcataaagtgctggagcatatacatattgagcggcggatagttcccgcacaacaggtaagcctctctgaagaccttgaatgaatttataatggaaataataaatacaaaaaatatcgtcggaaccaaaagcggaagcgttatacttgtaaaacatttgaaaccgccggcaccgtcaatacttgccgcatcataataatccttagggatactgtttaatcccgctgtaaacaagattatattgtatccgcagttcttccacacgtacagaagcaccagcaccgcaatcgaccattttgaattcagccactcaactcctgcaataccaaaatgattaagcaaattgttcaatactccaaattcattaaaagtaatctgccataccagtataattgaggctacaggtattaccagagg
>NC_017304.1:3270434
gtctcttttactattgaaatccctgaaagagcaaagattatcgcaaaaatcagagctatagcgattcgattgtaacggatgacggaaaaagaaatagattttttatcagttgaatagacgatggatttgatgagaagagtattggctctaaagatataaactgcgacacttataactcccatccacgatatgaacggcacgtatggctccagcttgttcacaaaattgaacacaaaatacgaaataaaatatgtacccaatccataccaacaagctgtttccggaaaaacttcatccggcggcagttttacatatagtatcccgcggtgtaataccattggataaattataaaaattatatttgaaaagattggtctcgctctgaacttaaatctgctttccttttgattaaagaagtttataccgcttaagtccgacggaaggatgtgcggtgtgaattgaattctcttaaacgaagtgtccagcgattttgccattgc
>NC_017304.1:3276602
gtacttttgtgtttgtgatggacaacaagaagaaatgtatttaaaacatgtagctttattgctgaaaaagtttctagagcgtgttgttacttttaacacaacagtcggttcgcctgaaaaactgaagaaaaactatacagagtatgatagtgccgctctgtttgactatgattttaaggaccgtcagtttcatcaaaatatagtaatttgtgatcagcttaatcgaaaaaaccgaagaaagaacggacaaaatgtttatcatgcatacagtaatgtaaatatagatttatggtttattctccataaggaggatttcaacagacccgttaccacaaatgatgcttatgttgccgatgtacgcagaatctacggattgagtcaggaagctgatattaaagaaaaagctaatctcgaaagaatactaagacaaattactcttgaagatgtaaaaaacgcaatcaggagggcagaacaaatacgagccagcaaattagaatccg
>NC_017304.1:3283575
acagtgtgtggcgtggctggactggcaaataatagacgggggcaattggggcagtatatatgtggatgatgcgtcccagacctttacccttaccgaaaaattctatatgcatgcaaattacagcaggtttataaggcccggttatacaatcataggtgccaataatgaaaaaacaattgcggcaataagccccgataaaaagaagcttgttatcgtcgcaaccaacgacaataaatcctccagcgcaaattatacatttaacctgacaaggttttcaggcgtaaacagcactgtggaggtttacagaacatctcccagcctaagccttgcaaaaagcattataacagcgtcgaataaaattgtttccgacactttgcctccgtactcgataaatacatatgtcataacccttgacggtggtgttgaatcagtaccggcggtcgggcttcaatcctataattatcccaacagatatgtaagacacgcagactttgatgcaa
>NC_017304.1:3291776
tctcgtaccgcagaagagatatgcatgagctatacgtccggagcagatgctgttcctaagcgttcttacaacgtgttcctgttcaaccacatcttcaaaaaccaagggcctccattttctatacaaagccagatatgacacaaaacatcctcctactttcccatatcaaaaagctgactaatataaaataagctatttaataattaaatagctttccacaacaatttgatatattttattttgctgttgattgttttatttaaattggtcgtgcacctatattcgacatgcatatacaagcgtaaccagtgcagttagctcgaaccaggcaatcccacggcacacgaaagtgactacttaccgctgctttcttccgaacctgacggggttcataggcttccgttgcgtaggacccaattttcatcgccacttgcaaagggcagaccttacagaagcatgcctattataggaattcgaccctgctatagcggattgcaggt
>NC_017304.1:3293090
ccagaaatagtctgatagtttcatccgatggaaaaactggaatgaattatccgcggacacaacagaaatggcatccattgcatacggaaataacaattatgtaattgtaaaaagagatggtaaaatactaacatcatccgacggacacgagtggaaagaaaaatattttttacaaggcggcagttttacaagtgtcacatataacggaaacatgtttgttgctgcaggtgcatataccgtggctttgccatacggcggccctctaacttacggtaaatgcgtgataatgacatcaccggacggaaacaattggcaactgcaggatgcagggtataatgccgatcttaaaggtataacatggagcggaaaaaaatttgctgtcgcaggtacgaatatcatattatcttcagaaaacggaatcacgtggaatgccgttgaagttaatgccattcttcatgacattgcttttggcaacggaatatttgcagccgtcggttatg
>NC_017304.1:3294420
tttgtttttatttttccataatttatggagttggggagggtagttttaatgggtcaaaaacattttaaaagaagtctgttgtctgtattaacaatttcagccctgattatctcctgccttttcagttttattttcgttaacgcagatgacacttctgaagaacccgctttggaaggcctgtctatacactatatggacggcacactggacgtaaaatatcagagcatgcgtccttacataattattcataacaacagcggcatggatgtggacatggccgaccttagggtaaggtattactacgaaaaagagggtgttaccgaagaagtccttacatgcttttatacagcaataggtgcggacaaaatatttgccgaatttcatcccgagctgggatacgctgaaatcggctttaccagtgatgccggaattataaaaagcggtggcaacagcgggcagctgcagctggtactgaaaaaaatatcgaacggttactacga
>NC_017304.1:3299882
aggctccaggccctgtatcctcccatgtccacctgataacttggaatcgtggtcagaagcaatcttattaatattacgaccgtcccggtaattataaacatatttcgagatacgggttttccatcctcgaaaaaccaactttttttatttgtactcatggtattaacattatccatgttcagaaaatcccaccctgtataattattttttctctcaagtcaataaacacccaaaacaagccaaattcacatattttacaaataaaactataacaaatctaatgtgttttgtaaataacaacgtcgactccgtcatcgtagaaaacactgaaagtatttctgataagctcttcattcacggtaaacccttgagaatttctcagcccgttgtcaataactatgtaactgatattgttttcctccacaagttttttaagtgtgttttggtcagtggcagtaagaattcttctccttatgtcattccgaagatcccagtcgtaa
>NC_017304.1:3308615
tttatatttttttgaatactgcctcaatgctgcaatcccggtcgtcaaagagtttgatggatattgtttgagaattcttgtcccccacaatttccgccccctctatcttccaaccggcaaatgcatagccttctttaggaatcgcagttgcagtcatttcataatccgtataatacttgccggtccatttactgttcgtaatgttgtcaggcaaggtgtttaacttaatagtgccttgttcaggattactaatgtttagcgtgacgttggtcagcttgccttttaatttgaagaattcagccatgtatttggtgatataatcaaatctgttttcaaagaatataatcattgattcatcaggattatctgttactttatatagtttttctattaccaagtctttattaaaattataattggccaagtccataaatgtatttacaaattgcttgcaaaaatctttatttttcatcaggtttgctataaaaggatcttcataa
>NC_017304.1:3316813
tcaataaacaaaaaaaccctttcgcccgcagaagctttaaatcagctctacaaagagtttaaccgggattattatgaccaggagttgtacatcacaatattttatgccatcattgacactaaaaataaaaatatcatatattcaaatgcaggccacaacgccagtcccgtattattcaaccatgaaagccacaggttcgacattcttagaatacccggagttcccatcagtgactgggttgacaatccggaatatactgaaaaaagtatttcaattgaaaaaggcgaccgattgtttatgtataccgacggtattgtggaactgcgaaacaacaaaggtgagcagtttggcgaggaaaggctccttaacattttgctgggtgaaaaaatgcctcctgcaatgactcttgaccgcatcatagaagctgccatggaatttgcaaatatcaaaaatttcaataaaataatagacgatattacaatggccttgctggaaatctt
>NC_017304.1:3317956
ttttttctgcagcaaaagtgcaaaatttttataatctttttccccccacttttcatatgcttcaagaagcgcgccaataatccttaaatcatctatggaagcattgcagaaaacgtcatttccctctttccattttataaagaagttctcagttacaagatttaccttaatataccggtattccatgtcaaacaaattcttatcgttgtttataagagcgcattccataagtatgcctgttgactccgacaaagtgtttgaatctcccatactcgggtgggtgttcgttgtgattcctccttcagaatccatcagacggctctttataaattttaaaaggatgtgttttttttccccgtacttatttctttggaaatctccgtccaaaaatatgccggatgcgtcagttaaaagtccgtttccaaatctccggctgtaaattatgcctccgagcatgagaacaaaagaaacaatgacaacaagccccaaataaaatcttt
>NC_017304.1:3326812
ctccatgtttccggttcccttgaactcttcaaatataacgtcgtccattctgcttcccgtttcaatcaaagccgttgccataattgtaaggcttccgccgttctcaatatttcttgccgcaccaaagaatcttttcggcttgtgaagcgcccccgggtcaagaccacccgaaagagttcttcctgtaggaggaattgtaagattgtatgcccttgcaagccttgtgatactgtcaagcaatattacaacatcttttttctgttcaacaagtctctgagccctttcaagcaccatttcggcaacctttatatgatgctccggaacttcatcaaaagtggaatatattacctcgcccttaatggagcgctgcatgtctgttacctcttcaggtctttcatctataagaagtacaatcagctccatctcaggataattggtactaatagcgtttgcaattttctttaacagtacggtcttacccgctttgggaggtgaaacaa
>NC_017304.1:3329075
ttaatatccagggactgtccatcgtccacaaggagaatgtgctttgtctgcaaattatttttcagatgttcatttgttgaagcataaattattttacatgccggacattttttgcatcttaaataaattttatcagaaagtaataataattcaatatcattattgccacattcacaaaataaatttcctttttcagcgatatcatgaatgatattcagcgagtcaaacataacctgggtgtttacaaaataattgtcatagccaagagtgtcaatcaattcatcaaattccttttcaaggctgtccaatttttcccttacatcctcgtcgttgcctataaagcactgctgcatccctgttttaggacagtttaacacatgtatttcaccggacacaagctcttttctgccgaacaggtaaatatggtcggtaccacaacctatacagggtatgacaatcctataatcattcagaccctctcttgctataaccagtgatga
>NC_017304.1:3334503
ccagcgtaaaatatttaattactttcttcatgcagatgatgtacccaactgcgtaaatataataacacgcttttcaagttaaagtcaacccctttttttgcaaaaatatgtacgtttacgttgtataattcaggattaagctccaaaagtctaaaatatattcagcgataaaaatttggggaacttaaaaagagatgcctcatctctagacacctcttttgagcatcaaatttcaagttattatttaaatattgcattgtcaagtctgtcaaacagttttcctccgttacccgaaccggtgcagttttgcaatacaattttcgccggattaccgttgccggtaaatccatgctttttattgtttttagccacacaatttataagtatatggggtactgaagcggtgtcatctccaagtttgtatccgttaccgtctccgcctgtatcttttccgttcacaccataaccgtttcctatagcctggcagttttccaaagtta
>NC_017304.1:3335530
attgtctttcccggttgaatcaagtcaatggcttgctgaagcgtcattgaaccattgggtgaaagaataatgtctccttccacagggattgcagatgttgatgttggcgttggtgtggttacaggcttggttgttgaagacggcgttgttgccggtgtgtatcctgaccccccggcacttataattactttgtcaattcgcggtccaccgtcatttgaacgtgttttgattcttataacattatccgaaccgctgttcatatttgcttttacgctgagagtgctccatatattcctgtgcttggaaactctttattgctttcaatggtagtgctgtttactttgatttccatcggcaggcttttccccgaaccgtttgaatatacaatggtaattgtcacctcaccggttacaggtgaattaacttttttcatttcaatatacgcatctttcgtctggtcaaacacaacatagttggattccactttggcgtatttcaaa
>NC_017304.1:3345121
gccacttgcttttaacgcggtattggacgttgtaaacgagataaccgcttctcccagggaaactttcctgtccttcggcatgatagccgctttatgggcatcctccaacggaatgaaggccgttataagaggaataaacaaggcttacgaccaaaaggaaacccgtccgttttggatggtaaggttaatatccctggttgcggtaattattcttgccttcactgttattttttcgttggcactcttgttatttggagaaactgcagaaaaggaattattttatcattttagatttccgaatatctacaggggggtttgtacgaccgtcaggtttctcttacctgtaatcttgatgttttgtgtgttcatcctgctttacatgctgacacccagccggcggctttctttaaaagaggttctgcccggttccgcattttcggctctaagctggatattggtcaccacactcttttcattatatataaacaactttgcagact
>NC_017304.1:3348864
tttattgtatcctcaaggctgaatcccaattttttcaccatatttccgataccgtctgccatcgtaatggtacttccggccaacacaccgttttcaaaaacggccgcaccgtctttaactgtaatcatgctttctgcaaactcaagttttccctctccgagtccggccgccaaaatagaatcggttacaagaaccaccctgtccggtgttttacacttgacaaccatttgaattaccgctccatgcacatgtatcaggtcgggaattatttccacagtgacatcgtcgctgtccaacgccgctcctgcaagccccggctccctgtgatgaatacctgtcattgcattaaaaaggtgagtgacatgtttaaaaccatttttaaaggcttctttcgccccggcaaaatcaacaccggaatgtcccgcactaaaaattatgtcttctttgaactttcggataatttcctcaattttgtccaattcaggcgcagccgtaacaag
>NC_017304.1:3354258
accgtcaaaagctttgtgaattgtgttcccaatgttattccacgaaccttgggttccaataacggtacccgtaagtttaggatattgcagtatcgcttccgcactgttgagggtttccactccattgcttaccgcacttaccacataatagtatttagtacccgttgccacaccggtgtcggtatagtttgtcgatgtgatattggtggcaatagttgtatacggaccaccgcttttggtggaacgtttaacattgtaagagttcgcacccggagcggcattccatgtcaaattggccgtattgccggaagaatcaagtaccgcacttagccctgtcggaaacgcgggagcggaaaccggaagtattgcccactgctgattggctccaccatgaaaagcctttccctctatcttgctcggatcacctgaggatatttgcaggtttgtaccgtcaccgacaagtacgattctgtagtaaccgtcacccgtaggactgataa
>NC_017304.1:3365640
atcttcagtctggattcctgactgagcatcatagctttccgcttcgattcgtgtaaaagcagaccttggcacaggagtcggttcaggttcccctccggttgtcttaataatcactctgtcagattccaatccgttcgaactggccgttactataatagtcccgttggttttggttgcctggactatcacgaggcacttgccgttaaaagcctgcctgctgtttgccttgtaaggttccaggcttgcagcatttccattgtcaactccgacaattactcccggtccggatatggaaaagttcacagtattgcttgccgtcgggacaagaacaccgttactgtctacaatatcagtttctataaataccaagtccttgccgtcagccgtaatagttgtcctgtccggttttaactgaatttttgcaggattaccggcagtggttacctcgtcataaaccactatatttcctttgacagcttttgctctgagtgtacccggaa
>NC_017304.1:3380683
actatcatttaaacttttaattcttaactcaaaatcgagccaatattttttcatatctttgtagtcattatacattttatacactccttatattaatcctttgtttaacaggcggaaccaatacaggagcagcaacagagacagtcgtaactggaaattccggtcttttttaataaacttcatgaataatttgaatccatagctgaaattatgcaagctgacactgaagcaacatttcgcggtttaacaggtaataaagtgatgttaacacttctttgggttcccacccgctgtattaaacgaccttgaccggtcgtgccacaagattattcatgctctctgttaaaacatcttttttccttctatgataaattcaaacaagtttatcgcatctatattttctatgcttttgtctgtaaatagctcataatactcatcaaaattttcaatctttttaccgtagtatttctcaaacaaaaagaattttcgttttgtatccg
>NC_017304.1:3382792
aaaaccgctggttcttataaacatataattatcaagctcatttttcattacagtgtagccgtaaaacatatacagaaaacatagaaacaaaggaatcatcaaataaaacctttttgcaagcaatttgatttcaagcgtaaatatttttttgaagaccatcctgtcgcaccccgcaaacaaaagttaaaaaaaacttatcagttacattttttacttgttttctgtttagacagaatacgagtatatcaaatatccggttagttaccttttaaaatataacatagattaacatcataatcaaacatttaacttgttaataagatactttgtttttatgcataaaaaaagcagcaagttgaaaaaaatgctgcaatcggacggataatgcgtaaacaattcaaaattaaatcttgcaattttttattattttcaatttacctattgacaaaacgcatgctaagattttttccatccgttatatatcttcttaatatatcctg
>NC_017304.1:3384422
cctataaacggcagcaggtgatgctcacaaattgagtaaatgggaatatctttcaccatcaccatttcctcgtggttttcctcctgaaacacctttacaacggactttgggtcctgatgaagtccggcaaatatttcctcacacatccttgccacccggtcgggagtctcaagcaatccctcacggtcagggtcttctccaattccgatcagcagttcccttacagcagcctttatacgctctttgtctatcatagcaatacctctttctatttattgaatattttaataaatttattgaacactaacaacttattgaatattaccaacgatttcgttatcacttattcaacattgtaacgacaccgttatttttctttataacattatacttcataaatagaaaaaggacaaaactttttatccaacattctgaattaccggaccggccgtatcagtattctccagaagctctctgcggacccgttccacgacctctgc
>NC_017304.1:3384584
ggagtctcaagcaatccctcacggtcagggtcttctccaattccgatcagcagttcccttacagcagcctttatacgctctttgtctatcatagcaatacctctttctatttattgaatattttaataaatttattgaacactaacaacttattgaatattaccaacgatttcgttatcacttattcaacattgtaacgacaccgttatttttctttataacattatacttcataaatagaaaaaggacaaaactttttatccaacattctgaattaccggaccggccgtatcagtattctccagaagctctctgcggacccgttccacgacctctgccgccctttcaaaattctcataaaacataaccacaaaatctccgggctgtgcgtcaagaagtgctttctcaagggctctgtcctcagaataaattatctccacattttcttttttggttccgctgctgataacggcatcgtagagaattcccgccacttctcc
>NC_017304.1:3396449
ggagtttgtgaaaagaatgatttgcttggtgcaattcaatacgttaaaaacaaaggttcggagaaaatagttctcatgggtttctcaacaggagcatcggcatgtattctcgcagctgccgaaagcgacgatgttgacgcagtaatagcagaaagcccatactctgaccttaacacttattttgaacaaaacgtaaacaatttaaccaactttccggcaataccgtttaacaaaacaataacatttgcaacattttttctggcagatatcaagcccgacgaagccagccctgtaaaagccgtacaggctgtttctccgcgccctgtgcttctaatccacagcaaggatgacaccaaagtgccggttgaaaacagccgcctgatatacaaggcatccaatccttacaccaccacgttttgggaaacaagcggtgcagatcatgaggaaatttatcaggcaaatcccgaagaatacgtaaaaaaggtaacggactttcttga
>NC_017304.1:3402626
ttccaaattcctccttatgaaaatcgccacaacgccgccctcaccgctggatttctgcatgggaccgtaagtattgaaggggcgtataaccaccgccggcagcttataggcgtaccagtaagacaaaaccatattctctcctgcaatcttgctgcccgcatagggagaggccggttttgtgggatgggcctcggttattccgttttcatcgtttgccctgtcatacaccatgcaggtgctcatgaaaacaattttagtgttgtgctttctgcattgttccagcacattgaaagtacccaccacatcattttgaaatgttgtacccgggtcgtcaatgctgtcctgcacgttaatactcgccgccaggtgatagcatatgtcaaacttgttttcaaaaagggtttcaagaacaggaatgtttttaatgtcaccttcaacaaatccggcaaagttgggatttgacagaaattcttcgatatttttgcgctgaccgttggaaa
>NC_017304.1:3407465
caaatcctttaccggagcgtttttttccgttggcctgtaatatgtaatgaatttcttataaccggcttttttatataaatcctcaatgaaacctattatccggtcttcgataaacctgcccatgaccctacagcttagcaaaaaggtgtccagttcaacttcgctgtcgcttttgcgtcttgttattaccacacttaccattccgttgtccccgaatttgtcactgacataagccacaaatccttcaaatccttggtcatttattaaagccagaagttcctgttcgctatacctttttgtagtcaagttgaactgattggttttttgtgtaagctgcgcagcccgctgaacattttccgcatttattctgcgaatctcaatcctggtttccaaagaccttagaaaatcttcatacgaagcactggatttttgtgcgtcccttcgtttcatattctgacggtatatttcggttttcacggtatcttcataagtcgtgtcca
>NC_017304.1:3409223
tcccggttataggacctattttatcaacgtccactatcactctaagatatttctcaatctttggcctgttctgagcccaggctctttcgtttatagcctgtattgttatatcctcatagccgtcatttattctaacatgctgcctaagtatcccttccgtctcaaaaccgaagttcatatgcaagcttacaactttttcattgctcgacagtgttctgcaaaacactttatttaccttcaagtcataaaacgcatggtttaacaatgaatattccataactatcccaagaccgctgtttataaattcctgctcagtcaggtaataaccgaattcaagattgttattctttctaaaaaactcataatacaatactccaaagggtttgttgcctaaaaaacaaacgtaataatttttttccctgttatccttcaaatgctcaataaatctcgcatgttcttcttccgtaataatttcccggttaaacattctctgccttaca
>NC_017304.1:3412905
ttccaaaacctgctgcttgaaaagcggaatcactgaacctcttgtgcccattacatttccgaatctgacagaagcaaacaccgtacccgtgtttcctcttgaatagttggatgatgacatgagtctttctgccagaagctttgttgcacccatggtattggttggagaaacagccttgtcactgctcgtataaattacttttttcaccttgtttgccatggcacaggctataacattctggcttccgataacattggtcctgacagcctcaaacgggttgtactcacatgcaggtacgtgttttaaggccgcaagattaaacacaatatcgatatcattcattgccctgtcgagtctgtcctcatctcttacgtcgcctataagatatctgatattggcgttttccctgaacttttccgcaagcaaaaactgcttgtactcgtctctgctgtaaactctgattacggcaggattttcagttagaatacgttcaatcagag
>NC_017304.1:3421925
gaagctcagtttctatttccactttcgcatgattttgatgaagcttaaaccgggcattttgagtctcaatctccatttttgaataggttctgtcaataccgattctggcatgggtttgtgttataataatacccatattaccacccactctaaccttgtgttaatcgagtattgcagacttatttcaaaaagtcgacaagggatgtctgtattattcttgctccaccggacaatgatgccctgtaaacattttcctcagtctttaaaagcaatatgttttcagcctgatccacatcctcattttcactcataagctttctaaagttgatggaatctatatcaagcctgtccgcagtcaactcaaggcggttgtatctggcaccgatatccgcccgtattctaagcacatggtttaaattctcgtcaatatttgttatcgcatcacttataagcgaatgatctcctgaatcgagtgcatttatgtaagcttcgaagtccgc
>NC_017304.1:3422731
agccagttccctcgccctttgcaatatgtcacccacatttgcgacagccgactcggtaatttccagccatgacattgcatcctgcacatttgttttgtactgttctatctgagccacgtcggtacgaagtttcagcgccctggccgcaaccaccgggtcatccgaaggaacggtaattttcttgccggtggccagcatctgctgatacttgtccattcttgcgaggttttttccaatattgttaatcatattgtttacaatcatattattggttattctcatattacccctccgttactgcatggactaaatacctctaatctcaaagacctactctgttaatcagtatgtcgtaaacttccgccatggtattaatcatttgtgcggccgccgcataagcctgatggtgctttaccagatttgccacttcttcgtccaaagacacccctgacacagacatcctctgattttcaacctgttcaatcatatttttatggatt
>NC_017304.1:3430932
cgaatccatgtcaagcacatggagctttcctcccggcataagttttctgataaaatccctgggaagaacgtttcttaacaccccttcaattgtttccccctgattcctgacaatcagcacaagctttacctgggagtttctgtagcctttgttatgctgttttatataaacaagaaactgatgtatcagtaccataaggccgtaagctgccagcacacacgttgctacttcaaaaataatttccgccataacaacacccccagttatcagtctatgaaaccgactgtacaactgttacaggtgcttattttcaaaaaacaggccaaagcagacaaatttatcgtccgcttcggcctgtttattgcttactttatttgcttctttcaattcttatattttgtatgaaaattcttatattaattctcatattttgtgtgaaatttaaattgctgtattttatatggaattttctttttcatttacttttttaggatacgtcc
>NC_017304.1:3437186
catcagcacggtttccgcctggtcatttttattgtgggccacagcaattctttgggcgccgaagttatccgcaacttcctcaaaaagtctatacctctctatccggccggtctcctccagggaaagccttcgttcctttgcaagcttttttatgtcaatacgccgggtgacaagttcaacattcaattttttgcacaagttctcaacaaaagcctcatctccggaagcttcgtcccctctcaacatatggttgacatgaactgccacaagccccaaatccatgctttccctaagtttgcacagaatgtgcagaaggcacaccgaatcaggaccgccggacactccgaccactattttatctttgttgtttatcatattgtattttttaattgtttccaataccttgtcaatcataaaaccattccagcactattgtctatatttctcaaggttcgcaaacttcgtatactgacccagccatgccagttccacagtacccg
>NC_017304.1:3437937
gatatttcctgctgcctgctctcactttttccccttccctgcataagctgaaggtaatctatgacaaccaggcccaaatttttttccagcttgagtcttctgcattttgcccttatttccgcgacagaaagtccaggggtgtcatcaatataaatcggcgcttcggacaaaggccccaatgctcttgctactttctgccagtcactgtcctccagctttccggttctcatcttctgactgtccaccatggcttcacagcatagcattctgtttaccaactgttctttcgacatttccagactgaatatggcgacaggcacctttgcgtgaatggcagcatattgagctatgttcagtacaaaagaagtcttccccatggccggtcttgccgcaatcaatatcaagtccgaattttgaagccctgcagtcttgtagtccaaatccacaaatccggtgggaattcctgtgatgtatcctttattgttgtaaagctcctcaag
>NC_017304.1:3439600
caaccgtcatatggcccccgcctccaagcttttcaaggattacctgaacattcacatcccccagggatcttccgctaatggcaactccgctgttaatatggctcagtacaaaagccgcattaagtcctgccaaattaacaagctggtctgccgcctgggcggcaatcaatgtagcatttttcacattctgcgggcaaacggatattgccacgttgtcccttactatttccgcttcccttaccacattggaaatgtttatataggtattaatgtcactttggaacatctgccttaccgaaacagtgtcaaccccgtgtcttcttaagaaagccgctgcctcaaaagtgcgcactcccgtcttgaatgtgaaattcttggtatccaccactattccggcatacagggcttcagcttcaacaggcgcaagctttattttttcctccacatattgaagtatctctgtaaccagctcgcatgtggatgaggcataagtttcctga
>NC_017304.1:3441881
cactccaacattcaaatataagatatgtattcacatataacatatattataccacaaaataaactttcgcaccgaatttcccaaaaaacgaaaaacaaatctcaggcaagttcaatatcaacaatttcaacatcctatttcaaattccggataagaacccaaaaatttataaaaggaagtctttcttcttaccattgttaaggcatccctgacatcttcatcctctatatgcccgtttatatccacaaagaatatgtacttgcccaactcgttttttgcaggccttgattctatccttgtcatgtttatgtcccacaggttgaatatgtccagtattctgtaaaggctgcccggcttgttttccgttgaaaaaactatggaagttttgttcttttcggctttttttgcttctttttttgaaattaccacaaatctggtaaagtttttgtcgttatcctggatggactctttaagaacctcaagcccatattcttttgccg
>NC_017304.1:3447908
atgatgaatgtcaagaaaagtgtggaacgcgctgtgggtgctgacatactttttggagatgaataatttatggataaccacataaataacataaataatttaattatttatttgtgttaattattgtctgactttgaggttaaaacttttgtcgaaagaagggataaacgtgagccagggaacaatagttaaagtctccgggcctttggtaattgccgaaggcatgagagatgcaaacatgtttgacgttgtacgtgtaagtgaacatcgtttgattggcgaaataatcgaaatgcatggagatcgagcctccatccaggtatacgaagaaaccgcaggcttgggccccggcgaaccggtggtttccaccggagcgcctctaagtgttgagctgggacctgggcttattgaaaatatttttgacggtattcaaagacctcttgtaaaaatgagagaaatggttggcagcaacataacaagaggtattgacgttactgccc
>NC_017304.1:3449774
cagccacttcaacgaaattgaaaaagaacttaatgagcaaatagaagccctcatcgcaaaggaggtgcaataagatgctgaaggaatacagaacaataaccgaggttgccggtcctctcatgctggtacagaaagttgaaggtgtaaaatacggcgaactcggtgaaatagagctggcaaacggtgaaataagaagatgcaaggtattggaagttgacgggcaaaacgcattggttcagctttttgaaagttctacaggtataaacgttgcaaccagcaaagtaaggtttttgggaagaagtatagagcttcccgtatcaatggatatgctcggaagagtattcagcggtatgggaaagcccctggacggcggtccgaatattattcccgacaaaaggcttgacataaacggtcttcctatgaacccagcggcaagaaactacccttcggagttcatacagacgggtatttcggccattgacggactgaacaccctggtt
>NC_017304.1:3452001
aaagttaaaaccgcctgccactgaaacatttttagagttggcaggcggtttgtttacatattccccagcaaagccgcaagacgccggtattcttcttcaagtgcctctttgtccgtcccgggaactgacaactttgctgcaatttcagccattttcattctaattataattttttccgtctcatctttaactttttttgaagtttcattcatcttttgtctgtaatcgtcaagatttccttcaaactctgttatggtatggttttcaataacaagcagacggtcggcaacggcatttacaaaggcactgtcgtgcgaaacaaaaagaaccgttccctcgtattcgcaaagaacactctccaaggcttccatagagctcatatcaagataattggtgggttcatccaaaagcagaacattggcatcggaaacaaagagctttgcaaaggacacctttaccctctctcctccgcttagacaccccacctttttatttacatc
>NC_017304.1:3467584
cctgttcctttactgctgccgaaatctgtcttacctgttccctggcatttgccacacctttgatgatttcctcaacaccttgggtttgctccctggcggcctgtgccacctgcgccgcttgtttgttcacattttccactgcagctacaatattctgtccttgttttgcctgttctgccaccgcagccgatatttgtcttacctgttctctggagttttcaataccctttacaatatcctcaacggcctttgcctgttctttggttacatccgtcacctgtgctgcctgtcttgtcacattctctaccgccgttactatgttctgaccctgttccgcctgttccttcactgcaacggtaacctgtctcatctgttctcttgcattttctatgccttttattatgtcttcaacatctttagcctgctctttggttgcctgagtaacctctgcagcctgtttggtcacattttccacagcaaccactatggtctggctttgt
>NC_017304.1:3472744
atctgctcctgctgtttttcatcaagtacaaatatcggttgttcccgacgtccggtttctaaattttcagctttgtccgaatcactgttttggttatttgtttcattttcagatgatatctcttttaatttggttatcacaggagttatctctgttttgacgttgtttgaatcagaaacaaaatcttcctttagcatgttcaaacaatccaaacactcaaaaagaacatcgataacaggcctggatatttcgagaagaccattgcgtattttatccagaacattttccatttcatgggtaagagttttcatcttttcaaaacccatagtggcagaagaacctttcaaggtatgtgccgcacggaataattcctggaccacctctgctgtgccaccgtttttctccaactctacaacgttgttttcgagaagttgtagctgctcttccacttcgccgataaaagcccctatcagctccggactttcaaatatgctggccat
>NC_017304.1:3473484
agaccgaatcttttatgaagattggccacaggaatgattttgccccgcaggttgataaccccttccaggaaaggtttgctgttatgtattggagtgatactttgcatttttataatttcatatacatcactgatctttaacgcatatttctcacctgccaattcataagccacgtactggctggtcaaaagatcattcatcatcactcacctccttccaagtattgaacaagtattgttaattttgttataatttgcttaacatttgaatagtataaaaatcagggcaatttttgaattggaatcgaaggaggaacaaaacctagaaaagcaatttggtctcaactttcctgaaaggtgtaattgacgaataattcataaagaaccaaaaagtcaaagctttcctctgttttcaagattggaaaacctgaaacttacaggttttgccgcttgaaccttttgaaactttgtaaacttcttaagctttcaagcagaacttta
>NC_017304.1:3477249
aggcagggataaattaaaataactatattccgtactaatacaattaaagataatatcatcctctgcataatcctgcaggggcatcctgttaaaaaaagccagatattcgttgccgggttgcattatatttactgtattggtgtagtaaagattaaaccctcttgggtcaaaaggatctcttttttcgtcaatattataatatacaagtccgtttgacacatcaagtttggcagtcattccctccaaacttttgtcacctcgaacaactttgtttattacaacttcctgcctcaacagccaatgatactgctcaatccttcccgtcgggctgacaacagcaataatttcagcacgatcgtttacttcaagggccttttcaggagtataatagtttggataaatatagtcatcaagtgataaatcaaactgaaataccagcttatttaattcatcaaccgtttttatctttaatattttattgtcaacaagtaaatttgctt
>NC_017304.1:3482450
tgaatcctcttcgttgtctactttgcgtcttacctcttccttaagcttatgatagtttgcttccgtcaactcaccctcaaatacagaattttgaacccaatgaaggtactttcttcccacctttaaaaccttactgtttcttctctctcctgcatcataaaccataatcacaaacatttaaacatcctccttaccatgaagcaacgtatggtttatattcctgctctcccataagatgtttctcaagcttatacaattccaacctgataagtctcctgtaagatacttctctccccaagggcttatacattaaagttgcatttaacttctcaagcatttgcgctacaaactgctttcgccccttgtcgtttaagacaattccaccggctttttcttcaaaatgcttttctcccagcatttttttgccaatcaacgtaaaaatgactctgtcaacaatgattggcttaaaaatttcagcaacatcaagatttaaagtgaat
>NC_017304.1:3488431
tattctattgtgaattttaaaatattgcccatggaaatcctttgatctctcatgaccatcctgaaagcaaactgttcaatatgccttaagatgctgttttttcttaaaacgttcctgagtattttctccctgaaatcatacttttcttcgtacagactgctaaacagcttgcgcgtattaactccggatttcttcatatggtgtatcagcctgtaaaaatatccaagctcgtcatataaaacaagattttttgtcaaaaacgtctgtccgctgtctgttgcatacaacacgtatatttgaacaggcattttgctgagtttctcgataaattcaaagaagaaattgtcagcacttacatcatcaaaagtttcttctccttcactgctctctttcaaaagcaggctgtatttttcctccataaaagcccaaagcaactcatagggtgcactacatttttttataagactgtcttcttccagtcctatattggcataaaaata
>NC_017304.1:3496359
aaaacaggaggaagaagaaaatgaaaaaatttatcgcaggctttttgacatgtcttgtgctcatgtcaggcttctatgttctggccgaatctcagcagtggaccgccctgcgcgcaaccttcgatgtgtacgtaaacggcaaaaaattcgaaagcgacaaacctatagttgccatcgagggcagtacatatttgccgctaaaggccatcggtgatgtgcttggtgttccggttcaatggaacgaaaaattgagaagggttgaggtaggttctatttccaataccaaaaatgaatattcgttcaacaacccggctcctctcaatactattcagacaattacaaaagaaagcttccttcaaaaatataccgccgaagtagtagtgaaagaaatagttcgcggagagaccgcaaataaaatggtagcagatgccaatatttttaatgatccccctaaagaaggttatgaatatcttcttgcaaaagtttacgttaaattaatc
>NC_017304.1:3499720
gaacaaaatccataaaagtaatttttcttatgctgtttgtttgatagtcggtaggatatggaataacgttcacttcatttttttcaaactgttttaccgctcttttcatgtgaaatgctgatgtgaccagaataggcttgttaaaaccatgtttgtccaacaattcctttgtataaaacgcattttgagtggtatttaaacttctgttctcaacaattattttttcctcgggtacacctaagcttaacaaaatattcatggcaatctcaccctcagaggttgtgtggccgggaatctgccctcctgaaataattatgggaacatccagtttatagtaaagctgtacacaggtcagcagccgatttgccgctatacttgaaagatggccctttccgtttacatttggagtatccgcaaaggctccaccgccgagcataatgataacatctccgttcaactccgaaggaggttggtattttttctcaagggaccagattagg
>NC_017304.1:3503315
atggtgatgtataagcacctggtacacaggcattattttcttgctgttaattataccgttaatctttctgtatcttacttcaagatatgctatgcctttgtcacttaagccaacagtaatatggttttcatggatccaaaaacccttgtatttttgcttgaaaacataagttttaaggttaccttcctcctcaaccgtatccaaatgataatccgtaaccggcactcctgttcctttaagcatgtttgacacaaggttcagtacattctccgcactgtttaaatcgtgtaatgtcctctccggtgacccgtccctgaaaacaaaggaatattggtccggaaaactaagttccttgtcttcatactttatattgggcagtctggccagattttcactgctctttttgtcccccagcagattttcaatcaccttttttttatcaaaacccgcatcatgataagtaagtgtacccacactgccgttaaaatccggtatgtcgc
>NC_017304.1:3503988
cctccggtggtttcttctgcatgggaacaacatacctcttgccctccatcgtctcaactatccagacaggctccaaactctgactttccgtgctgaatttaacttcatatgccatatttatatcctttacagaaaaatcctttatacttatatccttgtacagattgaatatatcatcaaacaaactttcaaacttgacattcagcatcaggttttctctacccgtcttgaactctttcaatatccaataacaacttagaaccctttgactgttggcatccaccgttatggcatggtttagtttgtttttatctttgttgttcactgtatactcattaaacgaaacagctatgtcattaaatttataatcaaaagtaaagctgtaataaccgttctgctccacaattcccgacaaataaacatccacaccggacaccagcttctccctgtgattgataaattccagcactctttttaaagcttcaactttgctgcctttt
>NC_017304.1:3505661
ggaagctcaatctccttcatgaagaaccccgaagctcctatcgtccacgtatcttctccgtccaaatttctgtaaggttcaaattgatccgttttttcattgtatataagaagctttactgttatgttctgcttgtctgaattgccgcaaatcacataagattctttgaaagtagtttcatcaccctcgggacgggtaattgtaacaagaaactgctttgtatcctctgttttcttactggatattacatcaatttttccgtcggcaaatgccgtcatgcacatacttgttaaaaaaataaacgtcaaaagtaaaccaactattttctttatcataaaaaacacctcataaccgagaaataaagacaaaattaaactttatcccccctaatgctaatttaattatactatacttgtgttacaaaattattacacgacatttaagattcagttacacgccgccggcagcttcacggtaacttccgtaccttttccaggctc
>NC_017304.1:3508773
tagaatttttatattccgcaccctgtttttcctcaaatattataaaatatacacaaattatattgatattattccaatatgtgttataatagaataacatagttgtccttttttcttcgaacattagtagcttttattcagaaaatgtcaaaatatatgccaaagggggctgcacgtcatgtccaaggagttaatgtatattctcattaccaagatgcacctcaggttaaacgccttaatcgaaaaaaacaactatgacctcttgaacgaagaagttttgcaatacagccagcggttggacaaaattctgtccctttacaacaggattgtccaaaaggacaagtcctatgctttcagcgtaagtcatcttaataaagccgcaaaatgcaattaatttaaaatagatatcaatccaaatgtaaatataaatcctcattgtatttgataaatagacgtttaatattgtaaacgtctatttttaattctcacaaaacggcttg
>NC_017304.1:3511729
tataggacatgcaaaaaatttgtaaaaaaggcacacacggcagccatttatctgtcaggactattttcaccaacggctcggctaccaatgcaaggcctatcatcatcggaaagataataaatgtacttgtagttatggaacgtcgaaccattccttttatccgctctttattatcctgcatggacgagtatgccggcagcatcacagactgaattgaaccgttaatattggttatgattacatatggaaattgttttcctttattgaagtaacccagcaagtcagtgctatatattttacttattattaaacttctcaaatccaaaaacagtgtagttatcaaattggacgcaagtattttccatccataagaaaataaacctcgcaatcgttcaaatttaaataacaattttggtctccatttaactgtaaaccacataatggcagttgaaaaaaattggttcacgagttgctgtgctaccaacgcccatactccaaat
>NC_017304.1:3517173
ataagcttttctgacattgatgcagtctctacaaatatgccatccatatggtgaagccaggaaaccaaccatttataattctttaaaaatgtaggaagccatcccccaataacaacataaaacaactttctgccaaacagtttatttattagtgaaaataggggcactaagaccttaatcccattttgtgcgggaagtataacaatatttttgcactttcttgcaagacgaaagcatttccttagaagccttataggtctttttttccagttgtacgtatcaacgcataaaacgttatgttcaccgatgttgtcttttatagcttccgtcagagacttaacctttatggtttgtccatccaggaagttatgattacctccaaagtgcccgcatattcccacttttaacacggctgtttcctcctcatagcctccagtagcaatagcctagtttctcgattttatttttatcaaatattccctttacatcaataattactt
>NC_017304.1:3518301
aatcgagctggtcttatgcactcctgcttttatcacaaggctataaatttttgcaatctcatctaaactttcatcatcaatagcagatacaattttttttattgtttccagcgtatgcttcttgtctcctggattaatacgttccggagaatatccaactttaaaatcaactccgcatttaagtcccgattctctttcaagtattggaatacaaatatcctcagttactccaggataaactgttgattcatagaccacatatgaacctctagccatatttcttcccacaataacacttgcactttcaaccggtgtcaaatccggagttttatctatattaatcggggtgggaactgccactatatgaaattttgcttcttttaactttgtttcatcggacgtaaattcaacagttgtattttttatagcttcattccctatctcttttgttggatcgattcctgatttatatatttcaatcttttttttgtccacatcaa
>NC_017304.1:3519716
tccgtcataaccaggtattccgttgttacagtcttttgagcttcattttgcgcatttgtttttcccttccgggctttaacctcatagagcctgatttttcgctcgggatgctttttaataaattctttcacaatattgttggtctgatctgtactgttgtcggaagcaaccagaatctcaattttgtcttgaggatagtccagttccagaatattattcagtttttccagtataactttttcctcgttatgtgcaacaaccataaccgttacagtaggctggtgattatagtctttttccaacttacgcgatttatagcattttccaattaatttaagtgatacgggatatcctatcatggcccaaaatatgataaatccgcttacataaaataaaactttaatgaatatccccatttttattactccttcactgaaaatactaattatctctattcaagatcgctgtgcaatctttgttttatcccctatataaaggga
>NC_017304.1:3524576
cggccgcgaataataccggcattatcataattgcaaaggacaaaacagtcattactattgggttggtattaaacggctttaattcgtttagcctgtaaaataaaccaggcttcgaaccggtgccgtcatttccttttacaacaggcctattgtgtctgtagccagaattaaacaatgccattaatgtccacaacagcaggaatactgaggatattgataaatcaaaatccaagcacgaatgcagaaacattccgaatatggatgttaacagtgtcccttgcaaaatcctgtaattaacatcttcttcttttttatatttatattccgtaataaactgtacaacaattgataacagcagcattatcaggactatcaacccaattatgcctgtctctaccgcaacctgcagaaaatatgcatgggattgcgtggaccagtacgggtaggactggtatgcaaaaacaaggctcggccatgcccctcctccggctccaatcagc
>NC_017304.1:3526842
gcagactgcataatcattgactctttatatttttgctgatatgcattatatacttctttcgacaagtcgagctcctttttcagaatctcgtactcctgttgtttttccgcatattctgtctggagattttcaatttccttctgacattcctgaatgaccttttcgatatttattctctgagcttccaggtttgacagccgaatttccaattcattaattatgttggacaattcaacgtatataatatttatttgttctgttgacattttcatgcttgccagttcttccgaactaatacctgttttttctttaatcactgccgaaagcaacggattagttaaaagcgaactatctgtaactaatttttgcggtgttttgtttatcaaattttttgcggtatctaaagacgctttcgtggcattctcatcaattttgatttgcgataattgggttttgtattcagtcattttttccagttttgcatccagctccatcttaac
>NC_017304.1:3528723
tgagtgcaactttgttgctgcctctttctacttcaaagtcagtcttttcaacagttgccttgtcaaggatcttgttaattactatttcaatttcagtcttgctgataattctaatttctgatacttctggtgcttgctcttcactcaatttctttgccttaacatcgaatgcacttatagcattaccagcttcatcctcaacgttagcaattgtgagttcgtaatctacgttaagagttacaccactatcaacagttattcttactttgttcttgtcagagccaaacaattcaattttcttaatttctactttctcatcgttgtcatctacgagtttgtagttgtccttgttcagtactgaaccgttgccctttgttgacatagcttcgctgtatcttacatagatgtagttgccaacaaatgttacttcttcaattgtcggagctgtcttgtcagttacttcaaattcaatagtaactgctttcatttcgttttcagat
>NC_017304.1:3532399
caaattcactacgatgttgccgactgggcactggcaggaaacaagcttccgggggtgggcgaatgcctttggtattacaatccctacagtccaacgtgcagccagtacttccccccaaccggtacaggcaaatttgtaacccgtgtcaaccagcactgtttttacagacctactgaactgtatgcacaaacttaaaacataataaaaaattatcctttaggtaaaataactcattatggagggaaactttatggcaaattattttaatccgtgcaactgtcaaggtttttataacaatccggaccgtcaaaccactcccggtcagttttctccgggaaatgttaacggttcaccatctgtaacgactctgccgcccttgcccacaggttatcccacaggcccaatgtacagccctatgctccaacctgcggccgttacacctcaaacggttccttcggccccctctatggaacctgagcctgaaaccttgcaaaatattg
>NC_017304.1:3537004
ttgggcataaacctttcgcctttaatatttcttaatatggcaccttcccctcttaccgcctcggaaataagaaagcttttgttctcggggtggaaaagaaccgtgggatgaaattgcacaaactccaaatccatgagctccgcaccggccctgtaggcaagaccggccccgtcccccgttgccacttcgggatttgttgtgttggagtacaactgcccgtatcctcctgttgcacacaccacaacatttgctctgtaaaacacataggaagaactatcctcatgataggccagtatgcctttgcacacattgtcttcggtaattaaatctatcgcggcaactctttcctttattttaacgttctgtttcgttctcaccaccgatatgagcttgtcgcaaacttccttgcctgttgtatccccggcatgtataatcctgtttttgctgtgagccccttccctcgagagggcaagctcgtcattgctttttctgtcgaaatt
>NC_017304.1:3538229
gaatgttcggatttttcggcaaagtcaattatctgcttggtactgccgacaaaatccgcttcttcacagacttctttccggcactccggatgcacaagcacaagagcgtcaggatgaattttcttaatttccctgacctgctcgacgcttattctgtgatgcgtgatacaataaccttcccataaaattatgtttttttccggaaccttctcagcaacatagctgcccaaatttttgtcggggacaaacaatatgtccttttcaggaatcgattttacaacctcaacggcgtttgacgacgtacagcatatatcgctttcggcctttacctccgcggatgaattgacataacaaacaacaactgctccgggatactttttctttgcctcccttaaagcatcagccgttatcatgtcggccataggacagccggcatcaatctccgcaagcaatactgtttttgacggcgaaagtatttttgcgctttccgccataaaatg
>NC_017304.1:3546676
atatagtgctaaactattaatgaaccaaacacactgtatagtttatggttaaaatataaattgcactgttttcaaaaaaacttttatttttggcaaaagtgccgtaaactatgtattgtaaaactatatgaaccatatgaagcatccgttttaatatattcattatttacggggagttgttaacatggaaaacctgacaaacaaagcaaataataaaatgacaggcagttctcactttcttgcctttttattcagaatgaaatacataaaccggtggagcctcatgagaaacaccgaagtggagaacattgccgaacacagcctccaggtggcaatgattgcccacttgctggccacaattaaaaacaaatattacggcggcaatatagatccaaattatactgccgttcttgcaatttatcacgattccagcgaaataatcaccggagacatgcccacacctgtcaaatattttaatccggagcttaaagaagcttata
>NC_017304.1:3554225
cctgggtaaagccgtgttcattgatgagattgctgtatccctcagcttcttccaaatagtttaaatcttccctctggagattttctataagagccaaaaccgcagaatcgttatcatccacatcaacaataatacagggtacagtggtaagtcccgccatggcggcagctctaagtcttctttcccctgctacaagctcatacatgttggccgatatttttcttacactaataggttgaattactccgtattgtttaactgactcacataattcttccaaagccagtttgttgaattgttttctcggttgatacggatttggtcttatgttttcgatattcacgtaaataatgttcttttgttcttcttccttcttttgttttgcaagttgcaatctgttttctaacattgggcaccatcctttgtaaattagttttgtttttatcattagttaaacttgaattaactaaacttgaattgctgccattaaaagttaatta
>NC_017304.1:3554582
tttgttcttcttccttcttttgttttgcaagttgcaatctgttttctaacattgggcaccatcctttgtaaattagttttgtttttatcattagttaaacttgaattaactaaacttgaattgctgccattaaaagttaattaatttacaaaggaaatattcgcccgtcttttcataattcctttttttttaaaaaagaatcgttcgtccaaatacgctatattactgcattttgagacttatgtcaatgttatgtcaacggattttttgatggtttgcccgattttctcggatattttgtcggagtttgtctaaacttttttataacaatgacatttcttttaatatcgctgaaaggaagattgaattccaaaatatcctcaatctttcccccaagtatttccaatgcttttttagagttttcaacctcttccgtgctgtttcccttcatcgcaataaaacagcctccgacctttacgaagggaagacagtactccagc
>NC_017304.1:109424
acttatatattcacgtataagaaaaaaagagaaagaagcagcttcggataaaatttccgttgctgcttttttgaatgtggttggatgtgtttttctgaaaaaaaaacccgtataactacgggaactggtattagagagggaaaaaaacttttcccttggatttctgtttatattatatatcttatggatattgcaaaacaagtccaaaagtgttctattttgagaacatgcccaaaaaatgtttaacatgtattgacaaaagtgtaccggatattttcttgaaaaccgtcgcaatgcgaaacaaaatgttctgattctaaaatatattgtcatttgcatgcatcattgcatttgccaaagtatttaattagaatatataaaaaatatgtttattatgagtgtaaaggagaatgggaatgattcttgacattgttgacattatagaatggataacgaatattcccgggaatttaaagataattctgggaggactgtacaac
>NC_017304.1:465534
gctgtgttggatcagctcggagaagacggagattttgtaccttgtctccactcagtcggtgctccgctcaaagagggagaaaaggataaaggttggccatgcgcaccaatcgaaaagaaatacataagccacttcccggaagaaaggactatatggtcatatggttccggatacggtggaaatgcgcttttaggaaagaaatgctttgcacttcgtattgcatctgttatggcacgtgacgaaggttggcttgctgaacacatgcttatccttcgcataacagaccctgaaggaaacaagacatatgttacaggtgctttcccaagcgcatgcggaaagacgaacctggctatgcttattcctacaattcccggatggaaagttgaaacaatcggtgacgatattgcatggatgagatttggaaaagacggccgtttgtatgctatcaaccctgaagcaggattctttggtgttgctccgggtacatccatggattcaaa
>NC_017304.1:792321
tttttcttctatagtcaaagtcattatataaacgtatagatccagcttgtctgtaaagtactgatagaagcttcctttgggaatgtttgattttttgcatatttgatttatactggccgtattatagccggctttggaaaattcgtccatagcagctgagattattaggtttcttttatcctttggaaggttaaaaaaggtttcttttggcattgcaaatctcctttcagaggacggtgaccacgtggtcatatccctgcttatattatatgaccatgtggtcatattgtcaatgtacctgcattgaatgaataaaggtttctttctgccttggaaaatttccggccgaaagaaactatgaaaaaagctgtgcaaaaaagataaaaaatacccttaaaaaaacttgcttctacgtattttaatattaaaacacaaaaatttattaagggtttggaatattaaggttggaggggatattgtgcggaaaagaaaattaggtt
>NC_017304.1:970955
tggtattgtttgtaaacaggaacagtaccgacaatccttatattttggtggtaaactgcgaagatgacaaggcagaaagcaatgtgatgaatataatcaaagataaagtaaggaaatatgttgtaaagtcaaagaccataacgggaggaaaaggaatagaggttgcggttgaagtacgcctaaaaagcatggaaacggaatttgtaaatgagataagcagacaaaatggggttttaagtgctgttatggtaagctataacggagattatatgagttaagatgacttgtcggtcagtatgaaggagaggtgatatatttggatgaaaatgtaaatctaaaaatggttttcaagatagtggtaacgatactatgcatagctctccttataaccggtatggctcttgttccaaaagcttttccaaatgcagcagaagctgatgcgcagccggattatatatacaagatatttaacgacaatgtggtaaacgaaataaacattg
>NC_017304.1:1102783
cgtttccatggcgggctcccattattttatacgtaacagggagcatacccaggcaaacaaacaaggtcgaaagaataataacgttggaaaaagtattttgggttattgaaagagatatcaggtattccgcaataagtaccatgtaagcgacaatttttaattttcttttttgttttttactaaccacaggtttgttttcatggtctgccggtgcgtaaaggtatagtactacagcgcaaaacggcataacaagcatgaacagaaaaattggttttatagaagacagcagcagggataaatagactgaaccaaaggttatggcgctgtttgtaagaaggcagccccaaaaagttttggcatgggagcctcctgcgaagactctaagcagtccgaagcaaacaacaaagacaacggcaagtttgaaaaccctcagcaaacaagctgctgtaaatattatggccagttttattatgtctgcaatccatagatacaggccgtaa
>NC_017304.1:1427067
agaggccattgaaagtgtcgacaagtatttggatgatgcttatctttccgggcttacggaggtatctattattcacggcaagggaaccggagtactcagaagtggcatacagaaatttttaaaatcagattccagggttaaatctttcaggcttggaaagtacggagaaggtgaatcgggagttacaatagtcgaacttaggtgatgcggttgttttaccgggattttatagtgttatgacatgttaaacacaaattttagtgtgtgtaaaataaaacgtgcaaatatgttgacaaacgcatgtaaaataaggtattttattattgattcgacaaacgtatcactcaattcaagtgcttgtagattccagtagatgcaagcacttttttattttattatttatatgggttgcgtgtcaataaaatatcccttgcattatgttaaattgtttaatattatataaacaaaatgatgttatatttttttcgaatcttaaaaaa
>NC_017304.1:1484835
tttacatatcctctgtttggcggagttttggttatcatctgtatattgatgttttcatctgctatggaagtaaaaatatcggaaacaagtcttatatcatttgggacatttcgaattgtcacaagtgccgtgtcataagacatatcgatatttgcatccaccttttgggacatgcaaacaccccctggcagaattctatttatttttgataaggtcatccatagtgtacatgcccggttgtttatcatgtaaaaacactgctgcgtttaatgagccttcggcaaatatgtattttgatgtggcagtgtgttttatttcaattatttcgtcattgccggcaaagattacagagtgctcgccgacaatggtgccgcctcttaccgcatgtatacctatttcttttttgtttctcttttttcttctggaatgcctgtcataaatatactcatgctcttcactcaaaacggaatttattgcatcggctatggtcagtgcggttc
>NC_017304.1:1543567
aatatttccgcctggcgcccggtcaggaggttagactcaaaggcgcttatatagtaaaatgcgtggatgttgtaaaggatgacaaaaccggagagataacagaagtacattgcacctatgacccccaatcccgtggaggaaatgcttctgacgggcgaaaagtaaaaggtaccattcactgggtttcggcagctcatgccattgatgccgaggtacgcctgtatgatcatttgtttagcgtgcccaatcccggtgctgatgaaaatgttgactttattgaacagctaaatcccaattctctcgaagtgttaaaatcgtgcaagctcgagcccagccttgctggtgcaaaaccgggagatgcgttccagttcctccgtttgggttatttctgtgttgatttggtggattcaaaggaaggctctttggtatttaacagaacggtgacactcaaggatacctgggcaaagatagcaagtaaagagaaagaagataagtaaaat
>NC_017304.1:1706508
gctttgaagggtctttttggataagtccttgttttctcaatttctccagatagctgtgcacggtggacgtggatttgaaaccaacggcattgcatatttctcgaacagaaggtggatatccgttcttttctatctgttcgttcaaaaaatcaaggattttttgctgcttttcgtttattttattttgcattcttttcacctcggatacatttttatgctgctggtaaaacctcatgctaataatgttaatacttgcttgacagtattatatcattaatcttggaacaaatcaaactaatgttcgatattttttttaatttatattgacacaagaacgtgtgttcgtttataatatcggtatagaacattagttcggtgagggattttttatgaaaaagaaatatgttttaaagaataaaagaagattttttgtatttgttctttttgtgctgatgggtttgacggctgttataagccgagccacgagtatctatggatac
>NC_017304.1:3473466
gtatgagtgtaattgccaagaccgaatcttttatgaagattggccacaggaatgattttgccccgcaggttgataaccccttccaggaaaggtttgctgttatgtattggagtgatactttgcatttttataatttcatatacatcactgatctttaacgcatatttctcacctgccaattcataagccacgtactggctggtcaaaagatcattcatcatcactcacctccttccaagtattgaacaagtattgttaattttgttataatttgcttaacatttgaatagtataaaaatcagggcaatttttgaattggaatcgaaggaggaacaaaacctagaaaagcaatttggtctcaactttcctgaaaggtgtaattgacgaataattcataaagaaccaaaaagtcaaagctttcctctgttttcaagattggaaaacctgaaacttacaggttttgccgcttgaaccttttgaaactttgtaaacttcttaag
>NC_017304.1:3536997
atgatatttgggcataaacctttcgcctttaatatttcttaatatggcaccttcccctcttaccgcctcggaaataagaaagcttttgttctcggggtggaaaagaaccgtgggatgaaattgcacaaactccaaatccatgagctccgcaccggccctgtaggcaagaccggccccgtcccccgttgccacttcgggatttgttgtgttggagtacaactgcccgtatcctcctgttgcacacaccacaacatttgctctgtaaaacacataggaagaactatcctcatgataggccagtatgcctttgcacacattgtcttcggtaattaaatctatcgcggcaactctttcctttattttaacgttctgtttcgttctcaccaccgatatgagcttgtcgcaaacttccttgcctgttgtatccccggcatgtataatcctgtttttgctgtgagccccttccctcgagagggcaagctcgtcattgctttttctgt
