# Supplementary material for: Genome-Wide Transcription Factor DNA Binding Sites and Gene Regulatory Networks in Clostridium thermocellum
Source: Front Microbiol. 2021 Sep 7;12:695517. doi: 10.3389/fmicb.2021.695517 (PMC8457756; doi:10.3389/fmicb.2021.695517)
Supplement: Supplementary file 5 [file Data_Sheet_2.ZIP › Supplemental folder/Xre_0026.all.500.fasta.e1600]

>NC_017304.1:1011091:1011590
GTACCAGGAC TTTAAAACAG ATTGCTTATG TTGAAAAAGG AATTATTCTT 
CCTCTTATGA GTGACACTAT CCAGACTTTG GGAGTTATTT ACCTTGAGAC 
CACTCATATT CCTGTTGAAA TGGAACTGCT TAAGATATAT ATAACTCAGG 
CGGCAACGTC GATAAGCAAT ATATACCTTC ATTCCATAGT CAGTATCAAA 
AATGATGAGC TTGACAGAAC ATACAATGAG TTGAAACAAA GGTATCTGGA 
TGCCATACAG GTTTTGCGTC TTACAGTTGA CGCAAAAGAT GTATATACAA 
GGGGACATTC GGACAGGGTA GCGTATTATG CGGTAAAAAT AGGCAAAAGC 
TTTAATCTGG ACGAAGAGTC GCTGGAAAAG CTCAAAACGG CAGGTATTTT 
CCACGACATA GGGAAAATAG GCATTGCCGA TGACATTTTG TTTAAAACCG 
ACAAGCTGAC TGAAAGCGAA TATGAAGAGA TTAAAAAGCA TCCTATAAAA 


>NC_017304.1:101447:101946
TTATTGTATA ATTAAAATGT GGAGATTTAT AATTACTTGA CCTTGTATGA 
CGATAATTCT TTCTGGATTG GCAGTTCGTA TTTTTGCGTT TTTTCTTCAA 
AATGTCCCGA GAATGTAATA AACACATTAA ATTTACAGAC TTTTCAAGCA 
AAAGCGAAGT AATAGGCTGT TGTAATGCAG GCAAATTACC GATAATACTG 
ATTTGCAATG TCTGTTTTCA ATAGTCAAAC AAATTGAAAT GTGTTAGTTG 
TTATTGGGTG CAAATTGCTG TTTTTAGTTC CACAAAAAGC TATATTCCAA 
TGGAACGATA TGGAGGCAGT TCAAAATGAA AGAAAAGATT GGAAAAGTTT 
TGAGGCAAAA CAAGTCTATA ATTTCCGTTG TAGTTATAAC AGCGATTTTG 
TTTGTTTATA ATACCGGAAT GCTTTTTACG GGAATATGGG AAGGAGCACT 
GTACAATGTG AAGGCTGAGG AAGTTCCTTT AAAGCTCGAG TTTTTCAACA 


>NC_017304.1:1015145:1015644
GAATTGCTGC AAGAGCTTGT ACTGCTTTGG CAAAAGCAAA TGTAAACATA 
GAGATGATAA ATCAGGGTTC ATCGGAAGTA AGCATGATGT TTGGTGTAAA 
GGCTGAAGAT AATGTCAAGG CGGTAAAGGC TTTGTATGAT GAGTTTTTCA 
GCTAAACTGT ACTGTCGGGT TTTAAGGGAC TGTGACTTAA AGTCGCAGTC 
CTTTTTAATT TGTTTGAAAT TATATTGGCA TATTTGTTAT TTTATACTAT 
AATGTTTATT ACTAAGTTTG TTTACATGTG AAATATCAAT TTTTTGTGTA 
TAGTTTTGCT GATGAAATTA AGTATTTTTT TAAAGAAAAG GATAAAGAGG 
AATAGAACTG TTTTATTAAG TAAAGCAGTT TTTATGTTGG TAAAAACCGA 
AAAAAGGTAG GGGTTATGAT GAAGAGGTTG ACAACATCAA TGTTGACAGT 
ATTTGCTTTA ACTATACTTT TTTCAAATAT CACTTTTGCG ATTAATATAC 


>NC_017304.1:1029730:1030229
AAACGGTGAA TACCGAAGAT TCATATTTGA CGGAAATAAT GCAATAGCCG 
AGGTTGGAGA AGATTGGAGT TTAAAGGGCA GGAACGTTAG AGGACATGCA 
TTGTTGGAAT TGGAAGACGA AAACAATAAC ACATATCACT ATTTGCACAA 
TGCACATGGC GACGTGGCCA ATCTTGCGGA CAGTTCGGGA AAGATTGTAA 
ACACTTATGA TTATGATGCT TTCGGTAACA CTTTAAGCGT AAAGGAAACA 
ATACATAACA GATTTCGCTA TGCGGGAGAA CAGTATGATG ATTTTACAGG 
TCAGTATTAT TTGAGGGCAA GGTTCTATAG TCCGTCTTTA GGGCGGTTCA 
CCCAGGAAGA TACATGGAGA GGTTTCACAT ATAATCCTGC AAGTTTGAAC 
CTATACACAT ATGTTGAAAA CAATCCTGTA ATGTTTGTCG ACCCTACAGG 
ACATTGGCCC AAATTTATTG ACAATGCGTT GGATTGGGTC GGTAATAAAG 


>NC_017304.1:1031438:1031937
GCCGGCGATT TATAAAAAGC ACTTTTCACG TGAGAATATA GGAATGAAGT 
ACAAGTTTGT ATATGCAAAG AGAACAAAAT TAATATTGTA CATAGAGCCT 
GTGGATGATA ATGAATAGAC TGTTTCGCAG ATGGGAAATA AAAAAGTTAC 
ATATAATGAG ATTTAGGATA CCAAAGATGA ATGCAAGAAA AAATGTTATT 
CAGGAATCAC ATAAAATCCT GCTTGCAAAG ATAATAAAGT GCAAAAAAAT 
TATAAAAAAT AGTACTGGCA TGTATAACAT ATTTATGGTA TTATAATGCT 
ATAAATTATG GAATTAAAAT GTAATATTTT TGTAAATTAT AGACTATTAT 
TATGGGGAGA TGTATACGTT GGAGAATTGT GTTTTCTGCA AAATAATTAA 
AAGAGAGTTG CCTTCAACAA TTTATTATGA AGATGAAAGG GTTATTGCCA 
TAAAAGATAT AAATCCTGCT GCTCCCGTGC ATGTTTTGAT TATTCCGAAA 


>NC_017304.1:1039526:1040025
GCCGGAAGAA GTTGAAAAGA TGCTTGGAAT TAATGTTATT GGTACAATCC 
CGGCATTTGA TGGCGGCAAA CGAGGAAAGA AAAAAGCCAA GGATGAAAAA 
GAACTTCAAG AACAATACCT TAAAAATCTT ATTGTACATA ATAATCCAAA 
GTCAGCCTCT GCCGAGGCGT TTAGAGAGCT TCGCACAAAT TTGTATTATT 
CAAGTGTAGA CAGCGAAGTA AAGACTATAG TAGTAACAAG TCCAACTCTC 
GGAGACGGCA AAACGGTTAC TGCTGTGAAT CTTGCAATAA CTCTTGCACG 
TTCCGGCAAG AAAGTTCTTG TTATAGATGC TGACTTAAGA AAGCCAAAGG 
TTCATCATTA TTTTGGTGTG AAAAATAAAG AGGGTTTAAC TAATCTTTTA 
ACTGATTCAA AGGAAGAAGT AAAAATTAAA ACAACAGAGA GAAGCGATAT 
TTCAAATCTG TATATAATTA CAAGTGGTCC GATTCCGCCA AATCCGGCAG 


>NC_017304.1:1040982:1041481
ATGGAAAGTC TTGTTAAAAA GATAAATAGA CATAGGAGAG AGGCATTAAT 
TGAGATAGAG ATAATGGGAG ATGTCAGATT AGTAACCGTA GCATTGGAAG 
TTGTTAGAAA AGTTTCGGAC AATGAGAACA ATGTAAGATG TCGTACAACA 
TAATACAAAA AAGGACAACT GAAGATATAT GCTATAGGTG ATTAACATGT 
CCATGTAAAT ATATAGTTGA TGTGGAGAAG TATGATTATT GAAATATGCT 
TATTTTGGAC TATTAAACTA AGGTATTACT ATACTGTTTT GCATTGATTA 
TTTATATAAC ATGAAGAAGG AGTAGTAAGG TTATGTCAAA AATAGACTTA 
AGAAATAAGA TTATATTTAT TACAGGTGTT GCTGGTTTTA TTGGAGCTTA 
TTTTGCTAAG CAATTACTTG ATACAGTGGA TGGTATTACA ATTATAGGTA 
TTGACAATAT GAATGATTAT TATGATGTTA AATTAAAAGA AAGTCGTTTA 


>NC_017304.1:1045839:1046338
ATTCCAACAT TAGGTGTTTG GGATAGATTT GAAGATATTA ATTTTGATTT 
ACTACCAGAA CAATTTGTTC TCAAATGTAC ACATGATTCT GGAGGAATTG 
TTATATGCAA AGATAAGAAA TGTTTTGATT TCAAGCAGGC GAAAAAGAAG 
ATAGAAAGAT GCTTAAAAAG AAACTACTAT TTGAATACAC GTGAGTGGCC 
ATATAAAGAT GTTAAACCGA GAATTATTGC TGAACAGTAT ATGGTTGATG 
AGTCAGGTTA TGAATTAAAA GACTATAAAT TCTTTGCTTT TGATGGTAAA 
GTAAAAGCAC TTTTTATTGC AACTGACAGA GGGATTGATA CCAGATTTGA 
TTTTTACGAT ACTGATTTTA ATCACTTGCC TATTCAAAAT GGATATCCTA 
ATGCGACGCG AGAACTAAAA AAACCTGAAA ATTTTGAATT AATGATTAAA 
TTGGCTGAAG TGCTATCTGA AGGAATACCT CATGTAAGAA TAGACTTTTA 


>NC_017304.1:105325:105824
ATAAATTTGA GAAGAGATTT GACAATGGCA AGAAGCAATG CTTACAGGCA 
AATATTTACC AGCAGATGCT TCCTGTTCAG CAAACCCCGG CAGAGGCCCG 
GAAAGGTTCT TCATATCGAT TCCAGTGAAA GTTTTTTAAA AATGTGCAGA 
AATCTATATA AGGAGGCAGG TATCACATCC AGGGAATACC TTGCGCCTGA 
GAGTGAACAG CCCAATATCA TAAAGAGGGC TCTTGCGGAG ACCAAACCGG 
ACATACTTGT GGTAACAGGT CATGACAGCT TGAAGAAAGG CAGCGACCCG 
AATTTACTTG ACAGTTACAG AAACTCAAAG TATTTCATTG AATGTGTCAA 
AGAGGCAAGA AAATATCAGC CTGATTACGA TAAATTGTGC ATATTTGCCG 
GTGCGTGCCA ATCATATTTT GAGGCCATCA TGCAGGCCGG AGCCAATTTC 
GCAAGCTCAC CCGGGAGAAT AAATATCAAC GCTTTAGATC CTGCCATTGT 


>NC_017304.1:1056907:1057406
AGAAGAATGA TAAATGAATA TGCCGATTCC GTTTTAGATG AAGACGACCT 
TGTTCCCCGG ATGAAAATCG ATGTGCGTAT AACAAAGGAA GATATGACCC 
TAGAAAACTG CAAGGAACTT AAGCTTCTTG AACCTTTCGG GGAAAGCAAT 
CCTCCCCCTG TGTTCAGATA TGACAATTTA AAAGTCCATG AAATACGTCC 
TGTGGGACAG GACAGCAGGC ATGCAAAGAT AAGGTTTGAT GACAATGGAA 
CTTTGATTGA TGCCATTTGC TTTAACGGAG GCGGACTTAC GGATTGTTAT 
GAACTATCGG ACATTGTGGA TGTTGTGTGT TCCATGGAAA TAAATTTATG 
GAACGGCAGG GAAAATGTTC AGCTTAATAT AAAGGACATC CGGCCGGGGT 
TGGCGGTGGA GAGACAAAAC AAATTTTACT TCAGTCTGGA CCGGTGTATT 
GATTTTATTA TTCCACAGGA GGATAATATT GTTGATGAAG TTTTGGCAAA 


>NC_017304.1:1058344:1058843
TGGGGCACCG CTGGCATATG CATTGGGAAA AGGTTTTGTA CCTATCAGGA 
AAAAGGGAAA GCTTCCGTAC AAGACAATCA GTGTTGAATA TGAGCTTGAG 
TATGGCACGG ACATACTTGA GATGCATATA GATGCAATTA AAAAGGGTCA 
AAGGGTGGTT ATCGTAGATG ACCTTCTTGC AACGGGAGGA ACTACAAAAT 
CGAATATAAA GCTTGTGGAA CAGTTGGGAG GAGAAATTCT GGGAATAGTT 
TATTTTGTTG AACTTACTTT CTTAAACGGA AGAGAAAAAT TGAAAGGCTA 
CAATGTTGAG TCCATAGTCC AATATTAATT CGATATTTTT GATGTAATGA 
ATATATGGGC GCAATGGGGC GCACGTAAAT TGTGAAATCA GTTTTGGTCC 
AATTTGGGGG AATACTTGAT GGGTGATGGT TATAGCAGAC TTATCAAAAA 
AATTAAAAAA TACAACCCAA ACTGCGATTT CGCACTCATT GAAAAGGCTC 


>NC_017304.1:1067627:1068126
CTGAACTTAA GGGCATGAAA TATTCTGTGT ATTATTTGCA GATTCATCAT 
GCCAACAAGA TTGTTCTCAT GTTTTTAATG TTGCTTTTGT TTTCTTTGCT 
CTCTGCCGTA ACGCAGGATG TTGCAACCTT GGTGTTTGGA ATTGCGGTAA 
CGGCGGCCGT TCCGTATTTT ATGGACAGGG AGCTTAGTGG GAAAGTTAAC 
AGAAGAAGGC TTAGCATACA GCTTGACTTT CCTGACTTTT TAAACAAGGT 
TATTTTGCTT GTGAACGCGG GTATGACGGT TTCAAGAGCC TGGGAGAAGT 
CTGTAACCGA CAGTGAAAAG GATACTGTTT TATATCAGGA ATTGAGAACG 
GTTTTGGCGG ATATCAGGGG AGGTAAATCG GAGACAAGCG CTTTTGAGGA 
TTTTGCCAAC AGGTGCAGAA TCCCTGAAAT AACCAAATTC GTATCAGCAC 
TTTTGCAAAA TCTTAACAAA GGTAATGCGG AGATGGTGTC TATTTTAAGA 


>NC_017304.1:109175:109674
ACTTATATAT TCACGTATAA GAAAAAAAGA GAAAGAAGCA GCTTCGGATA 
AAATTTCCGT TGCTGCTTTT TTGAATGTGG TTGGATGTGT TTTTCTGAAA 
AAAAAACCCG TATAACTACG GGAACTGGTA TTAGAGAGGG AAAAAAACTT 
TTCCCTTGGA TTTCTGTTTA TATTATATAT CTTATGGATA TTGCAAAACA 
AGTCCAAAAG TGTTCTATTT TGAGAACATG CCCAAAAAAT GTTTAACATG 
TATTGACAAA AGTGTACCGG ATATTTTCTT GAAAACCGTC GCAATGCGAA 
ACAAAATGTT CTGATTCTAA AATATATTGT CATTTGCATG CATCATTGCA 
TTTGCCAAAG TATTTAATTA GAATATATAA AAAATATGTT TATTATGAGT 
GTAAAGGAGA ATGGGAATGA TTCTTGACAT TGTTGACATT ATAGAATGGA 
TAACGAATAT TCCCGGGAAT TTAAAGATAA TTCTGGGAGG ACTGTACAAC 


>NC_017304.1:1093550:1094049
AAAAGAAAAG CTTGCTTTTA TCGGCACTTT CTTAAATGTC GGTGAAGGAT 
ACTGCGGTTA TGCCGAAATG GATGAAGAGG ATTGGAGTAA TTCATGGAAA 
AAATATTACA AACCTCTTCA CCTTACAGAC AGATTGATTG TTAAGCCTTC 
CTGGGAAAAT TACGATAATA AAGACGGTGA AATAATTATT GAAATGAATC 
CGGGCATGGC TTTTGGCACG GGCACCCATG AAACCACCAA AATGTGTGCG 
GTTTTGCTTG ACAAATATGT AAAGGACGGA TGCAGAGTTA TCGATGTCGG 
CTGCGGTACG GGAATTTTGT CCATAATAGC AAGCAAATTG GGAGCGGCGG 
AAGTCACTGC CGTGGATATT GACGAAGTGG CGGTAAAGGT GGCAAAAGAG 
AACCTTGAGC TTAACAAAGT TGACAATGTC CGCGTTTTTA AAGGTGTTTT 
GGACGATATT GAAAAGGAAA AAAGAGATAT TGTTGTTGCC AATATTATTG 


>NC_017304.1:109750:110249
ATAAGAAAAG CCATGGAAAA GCAAAAATCA TTTAAACACA GGCTGGATGA 
CAAGAGAATT GACACCATGT CCACGCTTTT GGTGAGTGTG TTCAGGTACA 
CGGTATATAT TCTTTCGGGT GTGGCAATTT TGACACTTCT CACAAATGCA 
CTGAATCTGC AGTCAGTATT GGCTGCTGCC GGTATAGGAG GCCTGGCTGT 
GGGTTTTGCC TCACAAAGCT TGATTAAGGA TGTTATATCC GGTGCTTTTA 
TTGTTTTTGA AAACCAGTAC AGTGTTGGGG ATATGGTAAC GCTGGAAGAC 
AGGACGGGAG TTGTTGAGGA GATTGAGCTT AGGGTAACAA AGATAAGGGA 
TTCCAAAGGA GATTTGCACA TTATACCCAA TGGTGAGATA AAAAAAGTAA 
CGAATCATTC AAGGGGCAAC AAAACTGTTG TTGTTGACAT TCCTTTGCCT 
TACAGGGTGG ATGTAAACAA AGTTTTTGAA GCGGCGGACA AAGTTTGCAG 


>NC_017304.1:1099217:1099716
AGTGCGAACC ACTGGTATAT AATTTAAAAT ATTATATAAT TTAAATATAT 
ATTTTTTGCC GGATATAATT TTGCTGTGTA TAACTTTTAT AGTATTTTTT 
AAGGAGGCGT TTTAATGGAA GTAAAAAAGA CAATGGAGAA GATTGTAGCC 
CTGGCTAAAA ACCGAGGATT TATTTATCCC GGCTCTGAAA TATACGGCGG 
TTTGGCAAAT TCATGGGATT ACGGACCTCT TGGAGTGGAG CTTAAAAACA 
ATATAAAAAA GGCATGGTGG AAGAAATTTG TTCAGGAAAA CCCTTACAAT 
GTGGGTGTTG ACTGTGCAAT ACTCATGAAT CCTCAGGTGT GGGTTGCATC 
GGGACATGTA GGCGGTTTCA GCGACCCCCT GATTGACTGT AAAGAATGTA 
AAACACGTCA CAGGGCGGAC AAAATGATAG AGGAATGGAA TCTTAAAAAC 
AATGAAAATG TCAAGGTTGA CGGCTGGTCC AATGAAATGC TTATGAATTA 


>NC_017304.1:1102553:1103052
CATTATTTTA TACGTAACAG GGAGCATACC CAGGCAAACA AACAAGGTCG 
AAAGAATAAT AACGTTGGAA AAAGTATTTT GGGTTATTGA AAGAGATATC 
AGGTATTCCG CAATAAGTAC CATGTAAGCG ACAATTTTTA ATTTTCTTTT 
TTGTTTTTTA CTAACCACAG GTTTGTTTTC ATGGTCTGCC GGTGCGTAAA 
GGTATAGTAC TACAGCGCAA AACGGCATAA CAAGCATGAA CAGAAAAATT 
GGTTTTATAG AAGACAGCAG CAGGGATAAA TAGACTGAAC CAAAGGTTAT 
GGCGCTGTTT GTAAGAAGGC AGCCCCAAAA AGTTTTGGCA TGGGAGCCTC 
CTGCGAAGAC TCTAAGCAGT CCGAAGCAAA CAACAAAGAC AACGGCAAGT 
TTGAAAACCC TCAGCAAACA AGCTGCTGTA AATATTATGG CCAGTTTTAT 
TATGTCTGCA ATCCATAGAT ACAGGCCGTA ATTTATGATT TCCGCCTTTT 


>NC_017304.1:1110389:1110888
TGTAATGGTG TGTTCTCCAA GCATTTTAAA GTGCACATTG TTCCATATCA 
TGACGTTGGA AAATGCGTTG TCCTTTACTT CCACCGCACT TATTTTTGTC 
TCATGCATTA TTTCGTTCAT CGGATCCGTA AGACGGAACT TAAAGTTATT 
TATACCGTTT GGAACGTTTG CCACCATTGT ATAGGTAACA AACGACAAAG 
TAATTGGCGG TGCTTTGAAA AAAGGGTTGA ATAACAAGTC ACGTCCATGA 
AGCTTTGTTA TTTCATCAAA TACCAGAATG TTCACAATTG CCGGAGATAT 
GCTTTTTATG TTAATCACCA CCTTTACATA CAGCTCTTAT CTATTTTACT 
TCATGAAATG GCATTATTCA ACAGGTATGG ATAATTAAAA GGCAAAAAGC 
ATGAAAAGTC AAAGAGTGTT CGTAAAATGC CAGGAGATAA TTAATATTGT 
AATGTTTACA TTGTTGTATT GTTATAATAA AATAATATAT ATTGAAAATT 


>NC_017304.1:1113141:1113640
TAGTTGGATT TGACAAATAT TTTTTTATTT AAGTAAAAAT CTTTCTATAT 
AAAAAAGATT ATATTGCGTA TACTAGATAT AAGGACAACA CTGCAACAAT 
TGCGTAATTT CCGGTGGAGG AGAGTTTTAT GCGGATTTTG ATGCTTTCAT 
GGGAATATCC TCCCAGAATT GTCGGAGGGA TATCGAGAGT CGTTCACGGC 
CTGGCGCAGA AGATTGGAGC GCGGGGCTGT GACGTTCATG TTATAACATG 
TTGGGAAATG GGAACTCGGG AGTTTGAAAG GGATAAATAT GTAAAGGTAC 
ACAGACTTCA TTCCTATGAC GTAACTCCAA ATAATTTTGT TGACTGGGTT 
CTTCATTTGA ATTTTGCCAT TGTTGAGCAT GCCACCCGGC TTATAAATGA 
AACCGGAAAG TTTGACATTA TACATGCCCA TGACTGGCTG GTTGCTTTTG 
CGGCGAGAGT TTTGAAGCAT GCCTATTCAA CACCTCTTGT TGCAACTATA 


>NC_017304.1:1115009:1115508
ATGGAACGGC ATGGTACGGA GTTTTTTTGA GTCTGTTGTC TGATTGTTAT 
TTTAAATAGA ATACAACGAG AGCGGAGGTT AAATTGTGGC AAAAAAGAAG 
AGAAAGTTAA AAGTCATACC CCTTGGCGGA TTGGGGGAGA TAGGAAAAAA 
CATTACTGTT TTTGAATATG GCGATGATAT ATTTGTGGTT GACTGCGGTA 
TTGCTTTCCC GGAAGACGAT ATGCTGGGAA TAGATCTTGT TATACCGGAT 
ATATCATATC TGACCAAGAA CAGGGAAAAG GTGAGAGGTA TAGTTCTTAC 
CCACGGACAT GAGGATCATA TTGGTGCATT GCCTTATGTT CTGAAGGATT 
TGAACGTACC CGTATACGGC ACAAAGCTTA CTTTGGGACT TTTGGAGCAA 
AAACTTGAAG AGCATGGGCT TTTAAACAAT GTGGTTCTCA ATGTTGTCAA 
ACATTCCGAT GTGATAGAAC TGGGATGTTT CAAGGTTGAA TTTATCCGGT 


>NC_017304.1:1119560:1120059
AAGCTTATGC AAATTGCTTG ATATTAGTAC AATTTGCTTA ATTAAAAAAT 
GTAAAAAGTG AGGGGAATTT TTTAAATGTA TGTTACTGTA AATCTATTGT 
CAAAGAAACC CGGAGAAATC AAGAACTTTT TGGAAAGTTA TTATCAGAAG 
AAGTTGGATA TGGATAATGA TGTTGGACAT TGGATTTATG TATACTACAA 
ACCGCTTCAG GCAATTGATC TGATAAGTAC GGTAATTGAC AACAGCGACA 
AACACAAGAT GACACTTTTG ATACAGGTGG ACAAAGGCGA CATCCATACA 
GTAACATACG AGAATTGCAA CGACATTATA AAGGCACTTT TATACTTGTA 
TTATAAAGAA ACCGGTACAT ATGAGTTGGA AGAAATGTAG CGGTTATAAT 
ATGATTCATG AATTAACGGT GATTTTGTTG GAAATACTTT GTTAATAAAG 
CTGTTCTTAC TGACAGCCGC AATATTAACA AAGGAGAGGG TTTTATGGAG 


>NC_017304.1:1125104:1125603
GATGAATTGG CAAGGCCTGT ATTTACTGCA AGCGGAAAAA TCATCTTAAA 
TTCCGGCGTG GTTCTTAAAG AAAACTACAT AGAGAAATTT AAAGAATTGG 
GAATAAACAG AGTCTATATA GATGATGCCA GATTTAATGA TGTGGAGGCA 
ACCCAGCCCA TTGACATTAC GACGAGAAAT GATGTTGTCA AGGTGCTGAA 
AAGTGCATAC ACGAAGATAC ATAATTCGGA GGAAATAGAT GAATTTGCCA 
TAAAAGATGC CGCAAGAAAA ATCGTTGATT ATGCCAGAGA GTACAGAGAC 
AGAGGCATAA GCATGCTTTC CACGGACGTT GTTGATGAGT ATGTTGTTGA 
ACACAGTGTC AATGTGGCGA TAATAACTGC CTACATTGGA AACCGATTGT 
CCTATACATT CAACCAGCTT TGTGATCTTG TCGCAGGAGC TTTGATACAT 
GACCTGGGAA GGGAAAACTG TGCGGAGGAG AAGCCGGAAC ATGTTGAGAT 


>NC_017304.1:1129829:1130328
AAACGGCAAA GAGATGGAGT TTCCGCCAAA AGAGCTGGAA CTTCTGTATT 
TTCTTGCCTC AAACCCCAAT AAGGTTTTTA CGCGGGAACA ACTTATAGAG 
CAGGTCTGGG GCTATGACTT TTACGGAGAT TCCAGGACCG TGGACGTTCA 
CATAAAGAGA CTTAGGGAAA AGCTTGACAG TGAAGGACAA AACTGGCAGC 
TTAAAACTGT TTGGGGTGTC GGATACAAAT TTGAGGTGAA ATAATGCTAA 
AAACTCTGTT TAGCAAGATT GTTGCCCTGT TTATTGCCAT TTTGCTTGTA 
AGCACATCCA TAACCGGGGT GATGCTTTAT ATTTTTCTTG GAAATTTTGC 
CTCGGAGGAA AAGGAAAAAT TATTAAGTGA CACTGCGGAC AGTATAAACA 
GTATGCTGAA CGATTATTTG ACTGCTTATT ACAATAACTA TAACAATCCC 
ATGTTTGCAT TCTGGGAGGA AATATACCGC AGAATGCTGG ATAACGCCCT 


>NC_017304.1:1133959:1134458
GAATTGATAG GCGCGATTTT CATTGGCAGT TCAAAAACAG GAGCTTTTTC 
GGAAGTAAAT TTAAGTTTTT TAAAGAGTCT TGCGGGTTAT GTTGCCATAG 
GTATCAGAAA TGCTGAAATG TTTAATAATA TATACAGCCA GAAACAAGAA 
ATAGAAGCCT TGTATGAACA AGCTGCGGCA AGCAATGAAG AGCTCAACAG 
TTATATCAAG GAATTGGACA AAACAAAAGA GGAGCTTAAT CAGAAAAATA 
TCGAACTGAT GACACTGTTT GACAACATTC AGTATGGCTA TCTTCAGACG 
GTTATGTGTC TTGCCAATTC CATCGAGGCA AAGGATCCTT ACACAAGAGG 
GCATTGCCAG AGGGTTATGG AAATATCCTG TGAACTTGCA AGGGCAATGA 
AACTGTCTGA GGAAGAAATC AAGGATTTAA GGTATGCGGC CATACTGCAT 
GATATAGGGA AAATAGGTAT TTCGGCGAGT ATATTAAACA AGCAGGGAAA 


>NC_017304.1:1144396:1144895
AACAAATTTT GGAAGAAACA TTGCAGGTAA TAAGGGAAAA CAGGGAAGAA 
CTGAAGTAGA GGCAAAAAGT TTCAGGCTGT TTTAAAATAC GGAACGTTTC 
AAAAGAGTCT TGCATACGTG TTTTATAAAA TGAAATATAA GTGATATTGC 
CGTCAAAATC AAAAGGATCA AAAATGAAAT AAACACATTC TGAGCCGAAT 
ATATGAAGGC ATTGTACCAT GTAAAGTCTG AAAAAGGTGT TATAACACTA 
AGAACGCTTT TTGCTGTCAA AGAAGCCGTA AACGGTAATT TCATTGCTAT 
TGATATATAA ATTGCTGCAA ACACTCCCTG AAGCATTTTA CCAAATAAAT 
AAGGCTTTAT GCTTATATCG GTGTGGCTTA TAATGCTGTA AACCTGAAAA 
TGCACAGAAA GGCCAGCCCA GCCGAGCAAC AGGCTCACCG CTGCAAGTTG 
TCCCTGGAGG GTTGCGTTTG CCGCTTTGCT TGCCATGTTT GTTCCTGTTG 


>NC_017304.1:1147957:1148456
TTGAGAAAAC TTTTGCTTTT ATTAACATCA AATTTTTCGA TAGCCTCATT 
AAAGGCCATC AAGCCAATAC TATATTCATC GCTGCTTTTT AGATCTCCTG 
TTTTTGAAGA GTAGAAGCTT GAAACAATAT TTAATATAAA CGGGATATAA 
TCTTTAATGA ACTTTTCTTT TAAATGCTTG TCCCCGTTTT TGATTTTTTC 
AACAATGTGA GTTGCTGTTT CACCGGCATA ATCTATAATA GCAGAAACAA 
ATAGCATATC TCTCTTCCCT CATCAACAAC GTAATAAATA AAAAATTGAT 
TTTATACCCG GGCATGGTTT TTATGCCCGA GTATAAAATG CATCGTTTAA 
AAAATATATT GAATTGTAAA AACCAAAATA ATGAATACTT ATATCGGGAA 
ATTTTCTATT TCCCCTAATA TATATCGTTT AAGCAGAAGA AGATCTGTAG 
AGTTAACATT TCCGTCCCCG TTGACATCTG CGTTGGCAAG ATTATCGCCT 


>NC_017304.1:1149274:1149773
AATCTCCGTT TTCAATAAAT GCCACATTAC GTCCGCCTTC ACTGCATTCT 
TCAGTCTCAA TACCGGATTC CTTATGCATG GTTACAGCTA AATTTTTTGT 
GTAAGGATCT ACATATTTGA GCTGTTTCAA GCCATCTACC GTTGGAACAA 
CCTGCTTTAT GGTACCGTCG GCGTTATAAA ACATCTGATC AATACAAACA 
TTTCTCTGAT ATACCGGGTC CAGTCCACGC TGTTTTGCCA CAGTCCTGTT 
GTGATACACA ACATACCAAT TGCCTTTATA CTCAACGATA GCATGATGGT 
TATTATTACT ATAGTTGTCG GGTGGCTGCG GCAATATTAC CCCTTTATAT 
TGAAAACCTG TGGTAGGCTT GTCGCTCATC ATATATTCAA TCTTAGATGC 
ACCTTGAGAG AAATCGCTGG CATAGGAAAA ATAATATTTT CCATTATACT 
TATGCATATA TGCTGCCTCG AAAAATCTCG GAGCAGACAT CGTCATAGCT 


>NC_017304.1:115004:115503
ACGCTTATGG TTTCAAGGGC AGGAGAATAG ACGACGATTC CCAGGTGGAA 
GATGCGTTGA AAGAGATGCT GTCGGACGAC AAACCTTACC TTCTCGAGTG 
CAAAATTGAC CCGGAAGAAT CAACACTATG AGTGTTCAAT TATAGAATTG 
GGAGGTTTTA AAATGGCGAA GCATACTTTA TCGGTCCTGG TTGAAAACCA 
TGCGGGAGTG CTGTCGAGAA TAGCCGGTTT GTTCAGCAGG AGGGGATTTA 
ACATTGACAG CCTTGCAGTG GGTGTTACTG AAAATCCTGA GATTTCAAGA 
ATGACAATTG TTGTCGACGG TGACGACTAC ATAGTTGAAC AGGTTACCAA 
ACAGTTAAAC AAGCTTGTTG ATGTTATAAA GATAAAAGAA CTTGATGAAT 
CCGATTCGGT AAGCAGGGAG CTTGCTCTTA TAAAGGTTGG GGCAAATGCT 
TCCACAAGGT CGGAGATAGT TCAGATTGCC GAGATATTCA GGGCAAAAAT 


>NC_017304.1:1159752:1160251
TATGAGCTTA AGGATAAAGC CTGGTTCTGT ATAAGACCTT CCGGCACAGA 
GCCGAAAATA AAGATTTATT ATGGTGTTAC AGAAAAGAGT ATGGATGCTG 
CAAAAGAGAA ATTGAAACAT TTGCAGGATA ATGTACTGTC AGTTATAGAA 
CCGCTTCTTA AAGACTGATT GTAAAATATA TTGTATATTT TGGCATGAAA 
AATATGTGCA TGCGTCACCT TCCGTTGTTA AAGGTGCTGC ATGCACATTA 
TTTGTTTTGA GATTTTTAAT AATTTATCAT TTTAAAAAGT AATTTGTTTA 
CCGTGTTTTA TAGTGTGTTA TAATTAAATA TAACAGCCAA AAATATTCGT 
TATAATTGAA AATAAAAAAA CGTGATATTT GTTGTGAAGT TTACATGATT 
TGAATGCCGT AAGTTTTCAT GAATATTCAT GAAAATATTT TTTATAATAT 
ACCGAAAAAT ATGCCGATGG ATGATAATAC GAAGGGTGAT AATGTTGCAG 


>NC_017304.1:1165549:1166048
AGTTCATCAT TCGAACTATC CTATCTGGTT TGAGGCGGCA AGGACGGATT 
TTATAAAAAA TTTGGGAATG TCCTATTCAA AAATTGAAGA AAGAGGTTTT 
ATGCTTCCCC TGATTGAACT TACATGCAGA TACAAAGGCG CGGCAAGATA 
TGAGGACAGG CTCATTGTAA AAACTTGTAT CAGGCAAATG TCTTATACGA 
GGGTAACGTT TTACTACGAG GTTTTTAAAT GTTGTGACAA TTCGCTGATA 
ACAACGGGGG AGACGGTGCA TGCATGGACA AACAAAAATC TTAAGCCTGT 
AAATATTAAA AAACATGCAC CGGATATTTT TGAATTGTTA AATAAGGCTG 
TTTTATAAAT TGTTATAATT TTTTTAAGGT GGTGAATAGG TGAATATTCC 
AAATATATTG ACTGCCATAA GATTTGTTTT TATACCGTTT TTTGGATACT 
ACCTCTATAA TGAACGATAT ACCGTTGCCG TGATTTTGTT TCTTTTGGCG 


>NC_017304.1:1166059:1166558
ATGTATTGGA TGGAATAATT GCGAGAAAAT TCAATATGGT GACGTCCTTT 
GGAAAGCTTG CCGATCCATT GGCGGACAAA TTGATGCAGT TGACAGCATT 
GACTATTCTT ACCATACAGG ATATTATACC GTTGCCGGTT TTGATAATTG 
TTGTTGCAAA AGAGTCGTTT ATGATTATCG GCAGTATTTT AATATACAAG 
AAGGTAAATT TTGTTGTACA GGCTGACTGG TATGGTAAGT TTGCCACAGT 
TGTTTTTTTC CTGGCAATAG TATTAACTAT ACTTGTAAGA TCGGGGCTGT 
TTGCAAATCC TTACTCGGAT ATAATAGTTA ATATTGCCGT TATAATCGCA 
GTTGGTTCCA CATTGTTTGC TTTTTTTATG TATACAATTG AGTTTGGAAG 
ACTTACAATG AAATCAAAAT AATGAGGATA ATTAAATCCT TTTAAAATAA 
ATTATTTTTT TTACAAATCT TTATTTAGGT TTACATAACA ATACCATTAT 


>NC_017304.1:116704:117203
GACCTTCCCT TTTGAGGAAG GTTGGGAATT GTAAAGCATT TTTTCAGGAA 
GGATGAAAAG ATGAAGAAGA TTTTGATATA TGACTCTACC TTAAGGGATG 
GTGCCCAGGC ACAGGGTATT TCGTTCAGTG TTGAAGATAA ACTGAAAATT 
GTGGAGAGAC TTGACCGGCT CGGTATAAGC TATATTGAAG CAGGTAACCC 
GGGCTCCAAC CCAAAGGATT TGGAGTTTTT TGACAGAATA GGGCGGGTCA 
AGTTAAGGCA TGCAAAAATA ATCGCCTTTG GAAGTACCAG AAGAGTCAAT 
GTAAGTGTTC AGGAGGATGC CAATGTAAAA TCGCTTTTAA AGGCGGACAC 
TCCGGCTGTG GCCATATTCG GCAAAAGCTG GGACTTTCAT GTTACCGATA 
TTTTAAAGAC AACACTGGAT GAAAATTTGA GAATGATTTT TGACACCATA 
TCCTTCTTTA AGAACAAAAA TAAAGAAGTG GTTTTTGATG CTGAGCATTT 


>NC_017304.1:1167996:1168495
CTTTCGGACA TTAAATTAAG ATACTATTTT ACTGATGACG GAGTGTCTCC 
AATTACTGTT TTTATCGATT ATGCCAACAA TAACGGCAGA GGAATTAACA 
ACGATGTTAC TTATACTATA AAAGATATAA ATTCATCCGG AGCAAACAAA 
TATATTGAAT TTGGATTTAA CGCTCAGGCG GGAAGTCTTG AACCCAATAC 
ATCCGTGTTA ATGAGAGCCA GAGCCTATCA ATCCGAATAC AAACAGAGTT 
TTACACAAAC CAATGATTAT TCTTTCTGTC AGTCTAATAA CGATTTTGCG 
GCATGGAACA AGGTTACTGG GTATTTGAAC GGCGTTTTGT TCAGTGGAAC 
GGAACCGGTA ATGTATAGTC CCACCCCTTC TTTGTCAACT CCGACTCCGC 
AAATCAGTCC GACGCCGGTT GCAACACCTT CGTCTGTTCC GACTTACCAG 
GCCACGCCAA CACCTTCAGG TTTTGAGACT CCTGTAAATT GGGATGGAAA 


>NC_017304.1:1172116:1172615
GCGACAAAGT AAACCTTGTA TATTCGGAAG GATACAGGCT TGAAAATGAC 
GGTATTGATG AGGAATTGAT AAACGAAGCT AAAAAGGCGG CATCAAGCTC 
GGATGTTGCG GTAGTATTTG CAGGGCTTCC GGATGAATAT GAATCTGAAG 
GATTTGACAG AACTCACATG AGTATTCCGG AAAATCAAAA CAGGCTGATA 
GAAGCGGTGG CCGAAGTCCA GAGTAATATT GTTGTGGTAT TGCTTAACGG 
CTCACCGGTT GAAATGCCGT GGATTGACAA GGTAAAATCC GTGCTTGAAG 
CTTATCTTGG AGGCCAGGCG CTGGGAGGCG CGCTGGCGGA TGTGCTATTC 
GGTGAAGTCA ATCCGTCGGG AAAACTTGCG GAGACCTTCC CGGTGAAATT 
AAGCCATAAT CCGTCCTATT TGAATTTTCC CGGAGAGGAT GACCGAGTGG 
AATATAAAGA AGGGTTGTTT GTCGGATACA GATATTATGA TACAAAGGGA 


>NC_017304.1:1174318:1174817
TATAAACGCT TGTATACCCA TATAAATAGT GAATATGACC ATCCTCAAAA 
GAGGTTGCAG TGTAGTAATA GTGTATATGT CCACCGCTAA CGGGTATACT 
GGGACCTGTT TGTAGGCTAT AACGATGTAT ATGACCGTCT TCGAAGGTGG 
TTTCGCCAGC CATGTAGTGT ATGTGACCGG GACTGTTGAG GTTTACACTG 
GTTATACCTG AATATTCATG AATATGGCCG TCATTAAAAG TAGTTCTTCC 
CATAAATCTA TGACTGTGCA AACTGTTTTG CATAATAATC ACCTCAATAC 
ATATTATGTT AACTATGTAG AGGGTGTTAC TTCTATAATA ACGTATTTTA 
TGGTGCATTA AGCAGTAAAT ACCCTTAAGT TAACCATTGT AGCGAGATGC 
TCAATGGAAT GGGGAAAATT CAATTTTTTA TGAGATTTCT TGGTATTTTT 
TCTGAGCGTT ATATTATAAT AAATTTATAA AAAATGTTAT AATGAATATA 


>NC_017304.1:1182802:1183301
ATAAAGATGC GGGTGTTGAT GTGGAAGCCG GTTATGAAGC GGTCAGGCTT 
ATGAGAAATG ATGTAAAAAG GACATTCAGG CCTGAGGTGC TTACTGATAT 
AGGTGGCTTT GGTGGATTGT TTGGCTTAAA CAAAGATAAA TATTCGGAAC 
CCGTTCTTGT ATCAGGAACT GATGGCGTGG GTACAAAACT GAAAATTGCT 
TTCCTGCTGG ACAAGCATGA TACCGTTGGT ATTGACTGTG TGGCGATGTG 
TGTAAATGAT ATTGTGTGCA GTGGTGCGGA ACCTCTGTTT TTCCTCGACT 
ATATAGCCTT GGGCAAAAAC CGTCCCGAAA AAGTGGCTCA GATTGTGAAA 
GGTATAGCCG ACGGATGTGT TGAAGCAGGA TGTGCCCTAA TCGGAGGAGA 
AACGGCGGAA ATGCCGGGAT TTTATCCTGA GGATGAATAT GATTTGGCCG 
GATTTGCGGT CGGAATAGTG GAAAAAAGCA AGATTATAGA CGGCAGTAAA 


>NC_017304.1:1183814:1184313
AGAATTGGTG TGTTGGTTTC CGGAGGGGGA ACAAATCTTC AGGCTATAAT 
TGATAGAATT GAAAGCGGCT ATATAAAGGA CTGCTCGATT GTTACCGTTG 
TGTCGAGCAA ACCCAATGTG TATGCCCTTG AAAGAGCCAA AAAACACAAT 
ATTTCGGCGG TTTGCATTGC CAGAAAAGAT TATCCTTCGG TGCATGAATA 
CGGGGAAGCG CTGATACAGC ATTTTGAACG CTGCGAAGTG GGCCTTATTG 
TTATGGCGGG ATTTTTGTCC ATACTGGGAG AAAACTTTGT AAAACGGTTT 
GAAAACAGGA TAATCAACAT TCATCCTTCT TTGATACCTG CTTTCTGCGG 
CAAAGGCTAT TATGGCATAA TTCCTCATCA GAAGGCGCTG GAATACGGGG 
TCAAAGTGAC CGGAGCAACG GTCCATTTTG TTGACGTTGA AGCCGACAGC 
GGACCTATTA TTCTGCAGAA AGCTGTGTAC ATAAGGGACG ATGACACTCC 


>NC_017304.1:1189221:1189720
ACTTTGGAGG ATGGTAAAAT GGAAGGCATT ATTGAAAAAG CATTAAAAGA 
AGATTTGCCG GATATATTGA ATTTACAAAA GAAAGCCTTT GAAAAGGTGG 
CAATGGAAGA AAACAATTTC AATATTCTTC CTATGACCCA GACCTTGGAA 
AGCATTACTG AGGAATATGA AAAAAGACTG TTTTTAAAGT ATACATTGGA 
AGGGAAAATT ATAGGTTCTG TGCGTGCTCA TTTGGATAAT GACAATGTTT 
GTCATATAGG AAGGCTGATT GTACATCCTG AGTTTCAAAA CAGGGGGATT 
GGAAAAGCTT TAATGAAGGA AATTGAAAGT GTGTTTAAAA ACTGTACACG 
ATACGAAATT TTTACCGGAT TAAACAGTAA AAATACTGTA GCTTTATATA 
AAAAATTGGG ATATGTTGAA ACAAGCGTAA AAGATGTTGA CGGAGTATTT 
ATGGTTTTTA TGAAAAAGGA TAACAAATAG ATGATATAAG TTTTAAGTCA 


>NC_017304.1:1193113:1193612
AAGTGGATTT TAAAGTGGAC GGAATGGACA AAGCCGTCAG GGTATATACC 
ACAAGACCTG ATACCATATA TGGCGTGACC TACGTGGTGA TTGCTCCCGA 
GCATCCTGTG GTGAAAGAAT TGATTAAGGG AACGGAACAG GAACAGGTAT 
GTAACGAGTT TATAAACAAG ATGATGTTTT TGAATGAAAT AGACAGAACT 
GCAACCGATG TTGAGAAAGA AGGAGTTTTC ACAGGAAGGT ATGTCATTAA 
TCCGTTAAAC GGAGACAGAG TTCCGTTGTA CCTTGCCAAT TATGTTCTTG 
CAGAGTATGG AACCGGTGTT GTCATGGCTG TTCCTGCTCA TGACCAGAGA 
GACTTTGAGT TTGCAAAGAA GTATAATTTG CCGATTAAAG TTGTAATTCA 
GCCGGAAGGC CAGGAGCTTG ATGCGTCCAG GATGACGGAA GCCTTCGTTG 
AGGTGGGTTA TCTTGTCAAT TCCGCAGAAT TTGACGGTGT AAGAAGCGAT 


>NC_017304.1:1199002:1199501
TTGATTTATA GTCAACATAG TCATGCCAAT TACCTTACAG ACGGTACTTT 
GGAAGTGAAA GGCAATTTCA CACAAAAAAG GTATAATTCG TATGACAACT 
TTAAAGCTAC AGGAAATCAT AGAGTTGTGT TAAGTGGTGA AGAGTTACAA 
ATAGTAACTT TCGAAAGTTC TTCCGGGTCA GGATCCTGTA TTAATATACT 
TGAAATAACA AACTCTTCAG ATAAAGGTGT CAGATTTACA TCAAAGGTTT 
TTGTCAATGG AGCGTTAAAA TATACGTCCA CGCCTGTAGC AGGAGGAGAA 
TATTTATGTA TTGGTACAAA TACGGCAATA AACTGGGATA CTTGGGATTA 
TGACCTGTGT ATTGATGGCA ACCGTACTCT TGTAAGAGAT ATAAATATAA 
AAGGAAGCCT GTTTTTAAAC GATGGAATAC TTAACCTGAA CGGATATAAG 
CTCTCGGTGG GAGGAAATCT CATACAAAGC GGAGGTACCA TGTATATAAA 


>NC_017304.1:1218910:1219409
GCTGTGGAAA GCGTTGCTGC TTTGGTGAAG GCGGGAATAA TTAAAGGGGA 
TGATAACAAG CTTATTGCTC CTTTAAGAAA TATAACAAGA GCGGAGACGG 
CCGTAATTAT TTATAAGTTG TTTGAGAAAA TGACAGAATT GCTTCAGTAA 
ACTATGAGTT GTCGGTTAGG AGTTGCCATT CCAGACAGAA AACGTGTTGC 
AATATTTTCT GCCTGGAGTG GCAATTTTGT TCTATTTTTC TATCAATCTG 
TTTGAACTTG TCTGAACATC TTCTGCAAAA TCAGAAATGG CTTGGAAAGA 
TTTGTTGAGT TCTTCTAAAA CATTGGAAAT ATCTGATATT TCCGATGAAG 
TTGCTTCGAA TTCGGAAAGG GTTTGTCCCA TAACAGATTT AATGGCTTGG 
ATATCGTCTT CCAATTTTTT GATAAGTTTT TCAGATTGAA TTATTTCATT 
TATAACAGAA TTTTGGCAGT TGTACATTTG TGAAAAATCC TTTTCAGTGT 


>NC_017304.1:122225:122724
CAATATAACA GTCGGCAAAA TTTTACGCAC GTTAGAAGGA AACCTCAATG 
TTGTAGACAT AGATGACAGG GATAGTGAGG TTAGCAAAGA AGAGAAGTGT 
ATAAACGAAT TTGTCTGGAA CAAAATTAAC AAGAGTATTG ACAAAGTTGT 
TGACAATATT ACCCTTGGGG ATTTGCTGAG AGAATATCAA AAGTTGGAAG 
ACAATTCTTC TGTTATGTAT TATATTTAAC ATCCAAAGGG TTCGAAACAT 
TTCTTTTATA GGTGTTTTGC AGGCTAAAAC GGTAAATAGT TTTTTAAAAT 
AATAAACAGC CAATTATTGG AATAAGCATT TGTATATCTT AGAGAACGTG 
TTTGTATGCT TTTTAATTAA TATTTATATA CAAAATCCAA GTAAACATAT 
AGGAACAATA ATATAACAAC AAAATATTCC CAGTAGAGAA AGAACGGGGG 
TGCGGATTTT GAATGTAATC ATGGCCGGAA TTGATTATAC CCTGGCACCG 


>NC_017304.1:1238940:1239439
TTTAAAAGCC CGCAGGTGAT AAAGGATGAG CTTGGCATGG CTGTTACAAA 
GAGCCGAGTG GAAGCAAGAT ATTTAAATCT TGATACGGAA GAAATAGAAC 
TGTATCAGGA TATGATTTCC CATATACTGT TTATCAGTCC TCTGCAAAGA 
CAGAAACAAA AATGGGTAAT GAACAACAAA AAAGGACAAC CGGGTCTTTG 
GCCTTATGGT ATTTCGGGAG ATATACCGAT TGTACTTGTC ATGCTTGACA 
AAACCGATGA CATAGATATT GTGAGGGAAG TACTGAAGGC TCATGAATAC 
TGGCGTTTAA AGAAACTGGC CGTGGATCTG GTGATCCTCA ATGAGGAAGA 
AAACAGCTAC ACCAACCCGG TAAACAGTTT GCTAATGGAT ATAATTGCCG 
AAAGTCATGC CCATGACCTG ATAAACAAAC CGGGAGGAGT GTTTATTCTT 
AAGAAAAGTA ACATGCCTCC GGAGGATATT GATTTGATTT GTTCGGTTTC 


>NC_017304.1:1262764:1263263
AATACTTTCT TTCCGATTTA CTATAAAAAC ATGGGTGCTG ACAACACCAT 
TCTGGGATTG GCGGTGTTTA TCGGCTCGGC GAGTGAAATA ATCTTCCTTG 
TTTTCGGCGA CAGGATAATA AAACGTTTGG GAATCAAGTT TACGCTGTTC 
GGTGCAGCGG TTGTTGCAGT TGTACGGTGG GCAAGTTTGG GATTGATTAA 
CAATATTTTT GCAGTGCTTG CACTCCAAAT TCTCCATGGT TTTATATTCA 
TTGTTTTGGC CTACTCCATG GCAACATATA TCAATAATGA GATGCCACCT 
GAATTGAAGG CCTCAGGACA GACGGTAAAC TCCGTCATAG GTTTGGGTAT 
TTCCAGGATA ATTGGAAGTA CAGGCGGCGG TGTGATAAGT GATTTAATCG 
GAATCAGGCA GGTATTCTTT TTAAATTCGG TTATTGTTCT TGCTTCAATT 
GTCATTTTTG GCGCAATATT TTTGGTAAGA AGACAAAAAA TTACAGGACA 


>NC_017304.1:126919:127418
ACAGTTTTTG AAGCAGTGGA CGATGCTCTA AAATGCGGAG TAAACAAGTT 
TTTGCTTTTT GGGTTGCCGT CAGAAAAGGA TGAGATCGGA AGCCAGAGTT 
TTAACGAAAA CGGAGTCATA CAAAAAGCAG TCCGGGCAAT TAAGGAGCGC 
TACAGGGATG AAGTGCTTGT CATAACCGAT GTCTGCATGT GTGAATATAC 
TTCCCACGGA CATTGCGGAA TATTGAACCA TGGATATGTT GACAATGACA 
AAACTCTGGA GTATCTCGCC AAAATTGCCC TGTCCCATGC AGCGGCCGGG 
GCGGACATGG TGGCACCGTC GGATATGATG GACGGCAGGG TGGCGGCAAT 
CCGGCAAGAG TTGGACAAAC ACAACTTTAT CAATACGCTT ATCATGTCAT 
ATGCCGTAAA ATATTCGTCA TCTTTTTACG GACCGTTCCG TGATGCTGCA 
AAGTCCGCCC CGTCCTTTGG GGACCGGAAG TCATACCAAA TGGACTATCA 


>NC_017304.1:1275123:1275622
ATTATACTAT ATACGCCCTT CGAACATAAT CTGTAGCTGT CCCAGTATCA 
AACCCCAGTT TTTGTAACGC ATCGTCCATT TTGAAGTAAT CTTCACTGTA 
GCTAAATATA TGCTCTTTAA AAGTGACTGG TCGCCAGGAA ATACTGTCCT 
TGATTTGTTT ATCCTTCTAT AACTGCTATT CAGGCTCTCA ATAGTATTGG 
TCGTATACAT GATTTTACGT AGTTCCTCCG AATACTTAAA AAATGGACAA 
ATAACATCCC AATTGCTCTT CCAGCTCTTC ATAGCTGCCG GGTATTTCTT 
CTCCCATTTC TCTGAAACCT CAAGCATCTG GTCGTACCCT GCCTTCTCAT 
TCGGAGCCGT ATATATCCGT TTCAAGTCCC TGGCAAATTC CTTTCGGTCT 
TTATCTGACA CATACTTTAG CGTGTTTCTT ATCTGGTGTA CTATACACCT 
CTGATATTCA GTATTCGGAA AAGCCGCATT GATTGCATCC TTTATCCCTG 


>NC_017304.1:127891:128390
ACATTGACTA TGTGGGTTCG TGGGGGCCGA TGATTCTGGG CCATTCCCAC 
CCGAGAGTGC TTGAAGCGGT ATCAAAAACA ATGGTGGACG GTTTGAGCTT 
TGGCGCCGCA ACGGAATTGG AAGTTCAAAT GGCCGAGCTT ATTACAGAAC 
TTGTACCCTC CGTTGAAATG GTCAGAATGG TAAACAGCGG TACCGAAGCG 
GTGATGAGTG CAATTCGTGT TGCACGGGGT TATACAAAAA GGGAAAAAAT 
TATAAAGTTT GCAGGCTGCT ATCACGGACA TGCGGACAGC ATGCTGGTCA 
AAGTCGGCTC GGGTGCGATG ACAAACGGAA TCCCCAATAG TGGGGGTGTA 
ACGGCAGGTG CCGCAAAGGA TACGCTGATA GCAAGGTATA ATGATATTGA 
CAGTGTGAAG CTTTTGTTCG AACAGAACAA GGGCAATATA GCGGCTGTTA 
TAGTTGAGCC TGTGGCGGCC AATATGGGAG TCGTTCCTCC GAAAGACAAT 


>NC_017304.1:1284159:1284658
GCATGCATAT CCAACTTGGG CAAAATACAA ATGCCTCCTG AGTTTGAAAG 
GTATATCCGA CAGTTCAGTG TCGTACCCAA TGTCAGAAGA CCTCAGATTG 
CGGTATGTAC ATACGGGGAC AAAATGGCGG TAGCTTTTGG TTCGCCGTTC 
AAAGAAACCG AGATACAAAA AAATTTTTTC AAATCCCTGT CGGAAATGGG 
GATTAAAATT GAAATAGTGT CAAACATGTA GGAGTTGAAA AGGAAATGAC 
ATACTGTAAT TACTGCAAAG TTTACATACG GGACAAAAAA ACAAAATGTC 
CTTTGTGCCA AAATGTTCTT CCGGACAACG GAAATGTTGA AGAAGCTGAA 
GATATTTATC CTGTAATACC TCTTGCCTAT GAACGGCATA TATTAATCCG 
GATTTTGGCT TTTATCTCTG TTGTTGCAAT TGTGATAAGC TATGTTGTTT 
ATAAAATATT TCCCACCAGT GTAAATTGGC CAGGTTTTGT CTTGCTGGGC 


>NC_017304.1:1287291:1287790
GAAATAATAG AGGGAATGCA GGAGTTGAAA ATGACGGTGG ATTTGGTTGC 
AATTAAGAAT GAAAGAGATG TTGAAAAGAG CGAAGGTTTC GAAAAGAGAG 
AGCACAAAAG CACCAAAATG AACCTGTGGA CGATAGGACT GACGGACGAT 
ATTTCTGAAG TTTTGGCATA GGCTGCATGT CAAAACGCAA GAAATTTTGA 
GTATTTTAGG GGGTAAAACA ATGGAGAGCA CACATAGGCT CGAAAAACAA 
ATACTTCCGA TAGCAATATC CGTCTCTTTG GTAAACTGGA CATTAAGGTC 
AATGTTTGGT CCGTTTGACG TGGGGGTTTT GATTCTCACC GTTGTTTTTA 
CTTGTGTGAT ATTTGCAGCC TACAATTTTG CACAAAAACA CGAGAGAATA 
AAAGTGCTTT TGTTTTTCGG GTTTTCTTTT TTGTATCTGA TTGCATGTCA 
GGTTGCCGTA AGTGCAAGAT ATATGGATTG GGTTGTTTTT TTGGTGGCCG 


>NC_017304.1:1291889:1292388
GGATATACTC TTATAGAAAA AAATTCTACC AACGGATTTT TGGAAGAAGC 
TTTCAGAAAG TGGCTTTTGG AAAATCCCGA TATCAACACC TTCATATTGA 
CGGGAGATTG CACCGATATC TGTGTACAAC AGTTTGCTAT TACACTTAAG 
GCTTATTTTA ACATGAATAA TAAACGGGCA AGAGTAATCG TTCCGTTGAA 
TGCGGTTGAT ACCTATGACT TGGGAGTGCA CGACAGAAAC CTTATGAATG 
TTATGGCAGC ATACAATATG ATAATCAACG GGGTCGAGGT TGTACGGGAT 
ATTGTTGAGT AGGGGGAATA ACAATGAAGA AAATCAATTG GAATCAAAGT 
GAAAACCTAA GCATGCTCAC TGACTTTTAT GAGCTTACAA TGGGAAACGG 
TTATTTTGAA AACGGAATCG GGGACAGAAT TGCTTACTTT GACATGTTTT 
TCAGAAGAGT TCCGGAAAAC GGCGGATTTG CCATAATGGC GGGCTTGGCC 


>NC_017304.1:1295119:1295618
TTTTAATTTT ATACTGTGTT TGCCAAGGGC GGGATGTTCA AAAATTCTGA 
TACAACTTAA ACTGTCAAAT TCAAACCTCA GAATTTTGGC CATTATGGCA 
TAAGATTTTT TAGTAAAGGT TAATAGACGC CCTTTCTGCA GCAAAATGAC 
GAATTTTTCC GCGCTGTCCA GCAGATTATT AACCTGTGTT TCAAAAAAGA 
GCATTTGTGT TGAACGGGCC AGCACGATGG ACAAAATGTG GTCTATGTTT 
TTGTCATAAT CAACCTCTAC GCTTTTGTTT TCAAAAAGAC TGCATTTTAA 
GTTTTCATCA ATTGTGACAT TGTGGCTTTC GTGGTACCTG GGCATCAGGT 
TGTAGTTTAT TCTCGACGTT ATTGATTCCA GGTATTTAAG AAAGCTGTAA 
ATTTCTTTAT CCGTAAAATT GACAAAGGAA ATGCAGCCGT ATTTGAAAAG 
ATATACGGCC TTGTCTTCGC TGTGATATTT TAAAATTGTG TCAAGTTGTT 


>NC_017304.1:1299786:1300285
AATAAAAAGG CCCAGGAACT TGAGATGAAG GATACTTATT TTACAAATCC 
CACGGGTCTT TATGATGAAA AACAATATAC AACGGCGTAT GACCTGGCCG 
TTTTAATAAG ATATGCTCTG ACAAAATCCA GCACTTTCAA TGAGATGTTT 
TCGGCTAAGG CCAGACCATG GGTTGACGGA ACGCAGATTT TAATAAACAG 
CAATGAGTTG TTCTGGAGCT ATGACGGCGT TGACGGTGGA AAGACCGGAT 
ATAACGAAAT AGACCGTCAA ACGGCAATTA CCACTGCCAC AAGAAACGGG 
CAAAGGTTGA TATGCATAGT TCTTGATTCA CCGGAAGAAA GCATGTATGA 
CGATTCGGTA AAGCTTCTGG ACTATGGTTT TTTAAATTTC AGGACAGGCA 
TTCTGGTATC AATGGGACAA CCTTTGAAGA AAGTTACCGT CGGCGATAAA 
GTTATAGATT TGGTTAGCAT AGGTGACTAT TACTATACTT ACCCTGCCGG 


>NC_017304.1:1303071:1303570
GTTGATGACG GGAAAAATGT GTCATGTCCC AGGGATATGG CGATGTACTT 
AAAAGAAGTG TATGAACTTT CTGAAAACGG TGACCCCTGG GGCAGGGAAC 
TTGTACAAAA CATGATAAAC ACGAAATTTT ACGACCGGCT TCCGGTATTG 
CTTCCGAAAA ACCTAAAAAT TGCACACAAA ACCGGAAACT ATACCGGGGT 
TGTACATGAC GTCGGGATTG TTTATGCCGA AAAGCCGTAT ATAGTTGTTG 
TTATGACAAA GAATGTGAAA AACGGACAAT CGGCCAATAA AGCAATAGCA 
AATATTTCAA AAATGATTTA CGATTATGTT GTAAAGCAAT CGGGAAAAGA 
TCTTGATTAA AAAATTTGGA AACACTGTAC ATATTGTATG TACAATTAAG 
GTGATAAAAT AAAATGGTAT AAGGAAATAT TTAAGACCCG TATCCTTTCT 
ATATTATCTG AAGAATATAA ACAGAACCGT CTCTATTTAT ATCTCCTTAT 


>NC_017304.1:1307576:1308075
TCTCTGGTTT ATTGTTTTGG ACAGCTCTAA TCCGGTAACC TGGGTTGAAT 
TGAATGTGCC TTTGAAAGTT GAAAATGAAA GTTCACTTAA AGAAAAGGGA 
ATAATGCTTA AGAATGAGAA CTTTCCGAGA AATGTTTCCG TCAGTCTAAA 
GGGAAGAAAA AGCGCTTTTA ACAATATAGG TTTAAATGAC ATTGAGGCAA 
TTGTTGACCT TTCAAAGGTG GAGGATGTTA ATACTCAGTT TTTATATGTC 
AATGTTTATA CAAATAAAAA AGGTGTGTCT TTTCAGGGAG TAACACCGAG 
AGTTGTGGAA ATAGAACTGG AAAAACTGGG TGAAAATCCT TTTCCTGTTA 
ATGTAGTTAT CACAGGAAAA CCGAAGGAAG GCTACACAGT GGTAAAGGCA 
AATGCAATAC CGACAACGGT TTCAATTGAA GCGCCGGACG AAATAATAAA 
TTCCATCGGT GAAGTCAGGG CTTATGTTGA TGTTGACAAT CTCAGTAACG 


>NC_017304.1:1312752:1313251
ACCACTATCA TGGTGATATA GTTCAGGCTG TTATCACCTC TATAAATGAA 
ATTGAGGGGT CTTATGCATT GGGGGTCCTT TGCAGAGATT ATCCTGACAA 
ATTTGTTGCC GCCCGAAAAG ACAGTCCGCT TATCGTCGGC CTTGGAAACG 
GCGAGAATTT TATTGCTTCT GATATTCCTG CAATACTTGA ATACACAAGG 
GATGTATATA TTTTGGAAGA TAAAGAAATT GTACTTTTGA GTGACAAGGA 
AGTCAAGGTG TTTAACAACC ATGGTTTGGC GGTACAGAAG AAAGTGTTCA 
AGGTAAATTG GGATGTTGCT TCGGCGGAAA AGGCAGGCTA CGAACATTTC 
ATGATGAAAG AAATGTGTGA GGAGCCTAAA GTGGTAAGAG ACACTGTAAA 
TCCGAGAATA AAAGACGGCA ATATAGTACT GGACAACATC AGGATTACTG 
CTGAAGATTT GAAAAATATA AGGAAAATTT TCATTGTTGC ATGCGGCACC 


>NC_017304.1:1322997:1323496
ATGAACTGTA CGAGGTTGGT TAAAGAAGGT ATTACTACGA TAGATGAGAT 
GCTTCGTATT GCATATTCCA TAGACTAGAA AAGGGGATGT AACATGGATA 
TAAATGATTT ACTGAGGAAG ACAGTCGAAA ATGATGCGTC CGACTTGCAT 
ATTTGTGCGG GGGTGCCTCC GATTATAAGG GTCTACGGCG ATCTTATAAA 
TTTAAACGAG CCGGTGTTAA CTCCGCATGA TTGTGTGCAG CTTGCCAAGC 
AATGTTTAAG CAGCAGAATG TATGAACGCT TTCTTGAAGT CGGAGAAGTC 
GATGCATCGT ACTCGGTTCC GGGAGTGGCA CGATTCAGGG TAAATGTTTT 
CAAGCAAAGA GGTACTTGTG CAATTGCATT CAGAGCAATA CCTACAGAAG 
TTCCGTCAAT TGAGCAGCTG GGGCTTCCCG GCTTGGTATA TGACCTTGCC 
ATGAAGCAGA GAGGTCTTGT TTTGGTAACG GGACCTACAG GTCATGGAAA 


>NC_017304.1:1328111:1328610
AAGAATGCCC AGAGCTATTA TGAAATACAA ATTGATTTTG ATGCAACAAT 
GACTTACAGG GAAATTATGG AGCTTGTCGA TTATCTTGAA GGCGGTACAA 
GAAAAGTCAA GATAACAAAA TTTGAAGTGT CACCTTTGGG TAATAAACAG 
GCAAATGCAA CACCGACTCC TCAGAATACG GCAGAACCAC AAACGGAATC 
AGATGAACAG AATGCACAAA ATGCTTTGGC AAAAGCGATT TTTGACCCAA 
ATGAAGTGTT AGATCTGGGT ATGACAGTTT GTATGTATTC CATGAACCGG 
GAAAACGCAG ATAAAATTTA CGACTTCAGC CGCCAGAATT TCCAGAGATA 
CTTTGAGGGA GACCAGGTTT TTTTTGATGA TACCGGAGTA GCACTTAACT 
CCGGGGAAGA CAGTGAAAAT ATAAGTGCAG GTGGAAGTGG TGGAGCATCA 
GGCGGATCTT CGGGAAGCGG AACGGATACG GTAGCGGTGA CCGGCAATGC 


>NC_017304.1:1329278:1329777
TTGATTCAGC AAAATTATCC TCTTACGTTG CTTGAATCTG CACCGACAGG 
GACTGAGTGG TATTTGAGGC CGTTTATTGC TGATGCCAAG TCAACTCCTG 
ATGTTGAAAA GAAATCACCG AATCTTGCTG TGGTTTATTC TTCAGGTGCA 
AAAAATGAGA AATATTTTTA TACCGTTAGT TATAAGCATG AGAGTTGTTA 
TGATCCGGAA TATCCTTATA CTTACCATGT AATTGTAAAT ATTTTAACAA 
AAAATAACAA AGGCGAGATT AAAACACTGA ATACCTTTAA AATTGCGGCT 
AATGTGAATA CTACACTTTA ATATGTATGG AATCGTAAAT AACATAGTTT 
TATGTTTATA TAGATGTGTT ATTTTTTTGT AACGGGGGTG TTGAAATATG 
TTGAGGCTGC TTAAAAAAGA ACGGGGAGCT GCGCTTGTAA CAGTAATAAT 
TATTACAGCA GTTCTTACGA CCCTGTCCGT AGTCCTTTTA AATTCAGCTA 


>NC_017304.1:1332134:1332633
AGGCAGAAAT GATTATTTGA ATATGGCAGC CAGAAATAAT CTTCTTAATA 
AATTTGCAGA ACTTGGTATT TATTTATATA ATATATTCTA AATTTTAATA 
AATTATGGGG TGGAGCTTAT GAATAAAAAG TTAAAGATAT TGGCAGTTTC 
AACTCTGATT ACGGCAACTG TTTTCAGTAC AGGCTGTTCG GTGTTGTTTA 
ACAAGCCACC GGCGACTGAT ACTGAGCCTC CAAAAATTGA GACACCGGAT 
ACCAGCGCTG AGGAAGATAA AAAAGTCCAG GAATTCATGA CGGAATACTT 
TGGTGCTTTG TTTGGACAGA ATGTGGAGAG CTATAAAAAC AACCTTCTGA 
CGGGTGAAAT TCCGGCAAAT ATTAAAAACT ATATAGCGGA AAGGACTATT 
AAAGAAGGAG ACAAGAATCC TGAGGTAGGT ATCCATTTTC CAAGATTTGT 
TGAAGTCAAC GGAATGACCA TGTTGAATTA TGAAATACTT AAGGATGCAA 


>NC_017304.1:1334564:1335063
AAAGTAGTTG TCATGCCCCT GTCAAACAAC CGATATATGA TAAGCAGGGT 
TATCAGCACT TCACCAAAAG CTTTTTTGAA CCCGAAACTA ATGCCGGGAA 
ATATAATTAC CGGAACGTTT TAAATCTTTA TGTCTGAAAT GTCCTGCCTG 
GCAAATGTTT GCCCAGGAAG GAAAATTTTC GACTCCAGGT CCGTGCTTTG 
ATTTGTTTGC AGCAGCACTT TCATTGTGTT ATATTAAGTA TAGCTTGTAT 
TATTTTGTTT GACAGCTAAA GAGGGGGAAT TTGTGGGGGT GTCAAATTGA 
AAGCAAAGAA AACACAAAAG AAGAAGCTTA CCAAAAAGAA AAGCGGCATT 
AAAAAATATA ACAATGAGAT AGTCGGAATT ATATTACTGG CATTGGGATT 
GCTGACAGTG TTTGGCCTTT TTGCGGAGGA TTCCATAGGC ATATTCGGTA 
CTTTCATCAA AACTTTGATC TTAGGGCTTA TGGGATGGCT GGGTTATGTT 


>NC_017304.1:1342014:1342513
ATTGAAGAAA TGGTTGAAAA AGCCAGGAAA GAAGTTGAAA ACACTATTCG 
CCAGGAAGGG GAAAATGCCA CATTTGAAAC AGGAGTCCAT GGATTGCATC 
CTGAGATTGT CAGATTGCTT GGTAAGCTTA AGTTTAGAAC AAGCTATGGC 
CAAAATGTTT TGAGCCATTC CATTGAAGTG GCTCGTTTGG CGGGTTTGAT 
GGCGGCAGAG CTTGGAGTTG ATGTTAATCT TGCAAAGAGG GCAGGCTTGC 
TGCACGATAT CGGCAAGGCC GTTGACCATG AAGTTGAAGG GTCACACGTT 
ACGATTGGAG CTGACATTGC TAAAAAGTAT AAAGAATCCA ATGAAGTTGT 
CAATGCAATT GCTTCGCACC ATGGCGATGT AGAAGCCACC TCCATCATAG 
CGGTGCTTGT ACAAGCTGCG GATTCTATTT CGGCTGCAAG GCCCGGAGCA 
AGAAGGGAAA CTCTTGAATC ATATATCAAG AGATTGGAGA AGCTTGAGGA 


>NC_017304.1:1351701:1352200
TAACAAAGCT GATTAAAATT AAAACGAATT AAACTTGCCG CTTTTACAAA 
AGCTTTAAAT ATAAAAACGA GATTTATAGT CAAGGAAAAT TACAGTCAAG 
AAATCTGTAT GCTTTTTAAA GTTCAGCAAG AAATTTATGA AAGGATGAAT 
AGAATGAAAG CTGTCATCAT GGCGGGAGGA GAAGGTACCA GACTTAGACC 
GCTTACGTGT AACAGGCCAA AACCAATGGT ACCTGTTGTC AACAAACCTG 
TTATGGAGCA TATTATTGAA CTTCTGAAAA AACATGGATT TACGGATATT 
GCAGTTACTT TGCAATATTT ACCGGATATG ATAAAGGACT ATTTTGGAGA 
TGGAAGTGAT TTTGGTATAA ATCTTAGATA TTATGTGGAA GATAAACCGA 
TGGGAACGGC GGGAAGTGTA AAAAACGCCG AAGAATTTTT GGATGATACA 
TTTCTGGTGA TAAGTGGAGA TGCCTTGACT GATATTGATT TGGGAAAGGC 


>NC_017304.1:1370943:1371442
GAAAATTATG TACAAGGATA TTTCTCATAT TGAAGAGGTA ATTTCCTCTT 
TTTCCACTGT TTTTAATTCA GCCAATGTCA ACAGAAGCCA TAATATCAAA 
CTTGCGTGTG AAAGAATCAA TAACACAGTG TTGCTTCCCG GTGAGACATT 
TTCCATGGAT GCTTCTTTGG GGTCAAGAAC AAAAGAAAAT GGTTACAAAG 
ACGCACCTGT CATAGTTAAA GGCCGCTTGA TTGAAGGAGT TGGAGGTGGT 
GTTTGCCAGG TTACGTCAAC ATTGTATGTT GCAGTACTCA AGGCAAAGCT 
TGAGGTGGTT GAAAGGGTAA AACATTCAAT GCCTTTGGGA TATGTGGAGC 
CAGGTCAGGA CGCAACAATA TCGGAAGGCT ACATCGACTT CAAATTCAGA 
AACAATACGG ATCGTGCCTG CCTTATAAGT GCATCGGTTG TCGGAAACAG 
GATAGATATA AAGCTGCTGG GAGCAAAAAG AAATTCAAAT TATGATGTAA 


>NC_017304.1:1378870:1379369
ATCGAGTTTT CTTCGAAGGA ACGGTTGCTT TTCTTAAGAT CCAGCAAAAT 
TGCGGAGCTT GCATGGGACG AACCTTCAAA GTTTTTTACA AGAAGCTCAT 
TCATCTTTGA AGAAAGTTTC CAGTGTATCT TCTTCATGCT GTCACCATAG 
GTGTATTTCC TTACGTCGGA AAAGGTCAGA GTGTTTTCAA ACCTGCTGTT 
TGACAGAGCA TGGGATTCCG ACAAATAGTC TGTTTTAAGC TTCAGGCTGT 
CCAGCTTGAT CAAACGGGGA TACACTGTAA TTTCTTTTAT TGAAATGGGC 
TCGTGAACAA ATTTTACAAT ACCCAGATAA TCTTCAAATT CTATGCTCTT 
TACCCCCACG AAAAAGTCTC CCCTGTATTT GCAGCAAAGC TTGTAGCTAA 
AGGTTTTCTT CTTAAAAGGA AGGAGAGAAA AGCATTGTGG TTCAAATTGG 
TTTGAAAAAA TTGTGTCATT ATTAAAAAAG TTAATTTTAA TGTAAGGATA 


>NC_017304.1:140127:140626
TCTTCCGACT CCATAAGATT TTTTAATTGA TCCTTTGTAA ATACTTTATG 
TTTTTCCAAT TCAATATGGG AATAGGGGGA GAACAACACA CCTTTTTCAG 
GATGTACCAT TTGGGCCAAC TTTTCCATAT CTTTTTCCTT GATAGCCTTA 
ATCGCTTCCT GAGACTTAGC TTCAACTTCG GCTTTTATCT CACTTGGGCT 
CTTTTGGATA ATACTGTTGT TTCTTTTAAA GGGTTCACTA AATGCAACAT 
GTATATATGC ATCCTGTTTT TGGCCTTCAA TAAGAAACTG TACTTTCTCG 
ATACCGGGAA GCTCAGTCAT TGTATTGACT ATTGAAAATA AAGTCATTGT 
TTCACCTGCT GTTCCGCCGG GATGGTTGTC AACGAACTCT TTGGAAAGAT 
TAAGTGTGCA AATGCCGTTT TCGGTGGATA CTGATAAAAG TCTGGTCCCT 
TTTGGTATTG TGGCAACTAA TCCCTCGTTT TTCGGACCCT TTTGCAATTC 


>NC_017304.1:1401418:1401917
CACACTTCAC AACATGGATT ATATAAAAGA AAAGGATATT AGAATAGGTG 
ACACGGTGCG TATAAGAAAG GCCGGTGACA TAATTCCCGA AGTAGTGGAT 
GTGGTTTTTG AAAAACGCAG TGGAAATGAG GCTGAATTCA ACATGCCCGA 
ACAATGTCCT GTATGTGGTG CTGATGTAGT GAGGGAAGAG GGGGAGGCGG 
CATACAGATG CACCGGCATT GAATGTTCCG CCCAGCTGTA CAGAAAAATA 
GTTCATTTTG CTTCAAGGGA TGCAATGAAT ATAGAAGGCC TTGGACCTGC 
GATTATTGAG GTCCTCCTGG AAAAAGGGCT CATAAAAGAG ATAGCTGACC 
TGTATTATTT GCATAAGGAA AAAGAAACCC TTGTAAACAT CGAAAGAATG 
GGTAAGAAGT CCGTTGAAAA TCTTCTTGCT TCGATAGAAA AGTCAAAGCA 
AAATAATATT GACAGATTGA TCTTTGGCTT TGGAATCAGA CACATAGGAC 


>NC_017304.1:1410458:1410957
TATAGCTGAG GATTTTGACT TTGCGAAACC GGTAACTTTT AAGGGCACTT 
TGGTAAATGC CGGAGGGATT ATAAAACTTG ACGGTGAACT CTGGGCGGAT 
TACAGGGCAA AATGCTCAAG GTGCCTCAAG GATATTGAAT CAAAGATGCA 
TATTGATGTA AAGGAAAACT TTGTAGAAGA GGGCAGTAAC AAAACCGACG 
AGGAATATTA TACGTACCAT GGTAAGTTCC TCGAGCTGGA AAAGGTAATG 
ATAGACAATA TCATACTGAA TCTTCCGGCA AAGCAGGTTT GTGACGAGGC 
CTGCAAGGGA TATTGCCCGA AGTGTGGAGC GGATCTTAAC AACGATGAGT 
GCAAATGCGT AAATGAGGAT ATAGATCCGC GGCTGGAAGT TTTCAAAAAC 
TTTTTTACAG ACAATTAGTG TAGCTTTGTT TTAAGTAAAA ACAAAATCGA 
GTACCTTCCA TGTGTACAAG ATTTTATTTA TACACAAGGT TTGTTGTATG 


>NC_017304.1:1415322:1415821
AGTTTCCATG GGGGCAAATC CCCAGACTTT TGCCGGACTT ACGGGTATAG 
GAGACCTTAT TGTGACTTGT ACCAGCATGC ACAGCAGAAA CAGGCGTGCC 
GGAATTTTGA TCGGTCAGGG AAAATCACCG CAGGAAGCAA TGGATGAAGT 
TAAAATGGTT GTTGAGGGTG TTACAACGAC AAAAGCAGCT TATGAACTTG 
CACGGAAAAT GGATGTTGCG ATGCCCATAA CCTTCGAAGC ATACGAAGTA 
TTGTTTAACG GAAAGAATCC AAGACAGGCA GTGTATGATC TTATGATGAG 
GAACAAGAAA AATGAGGTTG AAGAATTGGA TGCCAAATGG CTTTGATTAA 
AATAAAATAT TTATTTAATT AAAGAATTTA TGAAATTTTT TTGCTGATTG 
TGTGTTGAAA TGTGTGTTGA AAAGTGAGTA GATTTGGAAA AGACAAACTG 
CTCACTTTTT TTGTGCTTTT TTGTAATGAT ATTTGTAATA ATAAACGAAT 


>NC_017304.1:1418140:1418639
AATATCTTAA TTATCATTAA AGGGGGAAAA AAACTATGCT CAAGAAGGTA 
ATCGCATTAA TGTTGGTTGC TGTTATGGCT TTAAGTCTGG CAGCATGTGG 
TGGTGGAGGA GGAAATACTA CGACTTCACC GCAACCAAAC GATTCCCAAA 
ATTCGCCTGA TTCAGGAACA AAGAAGGACC CAGTAAAATT GACCATGTGG 
ATCATGCCTA ACAGTGACAC ACCGGACCAG GATCTTTTGA AAGTTGTTAA 
GCCATTCACA GATGCTAATC CTCATATCAC AGTTGAACCT ACAGTTGTTG 
ACTGGAGTGC AGCTTTGACA AAGATCACAG CTGCTGCTAC AAGTGGTGAA 
GCTCCTGACA TTACACAGGT TGGTTCCACT TGGACAGCTG CTATCGGTGC 
AATGGAAGGT GCATTGGTTG AGCTTACCGG AAAAATCGAT ACAAGTGCTT 
TCGTTGAATC AACTCTGCAG TCAGCTTATA TCAAAGGCAC AGACAAGATG 


>NC_017304.1:142103:142602
TATAAAAATC TTCATGTTGT GGCTTGAAAT ATAAACCAAC CATCCTTGAC 
TGAAAATTGA AATACACCGC CGTACTTTTC CACGATATGA GCCATGCTTT 
TTGTGCCAAA GCCATGTCCC TGCTCTTTTG ACACCGGGAG ACCATGATGA 
AAAACCGGCT CTTTTTGATA GCTGTTGCGA ATGTCAATGC ACAGCTTGTT 
GTTCCTGGAA AACATGCGCA GATGTATAAT GCGTTTACTG ATGTCGGTTA 
TTTGCTTTGA TGCATGTATG GCATTTTCCA GGGTGTTTGA CAAGAGGGAG 
CAAAGCTCGG TGTCGCTGAA AGGGTAAGAG TCCGGTAGCT TTGCATCTAT 
GGTCAGCCTG ACTTCCGACT GTTTCGCTTT GGCGGCAAAA GAGGACAAAA 
TTAAATTTAC AGTTTCGTTT TCACAAAAAC GTACAGGAGT AATGGCGTCC 
AAGTCAGACT GCACGGTCTG CAGATATTCT TTGATATCTT CCATGTTTCC 


>NC_017304.1:1426818:1427317
AGAGGCCATT GAAAGTGTCG ACAAGTATTT GGATGATGCT TATCTTTCCG 
GGCTTACGGA GGTATCTATT ATTCACGGCA AGGGAACCGG AGTACTCAGA 
AGTGGCATAC AGAAATTTTT AAAATCAGAT TCCAGGGTTA AATCTTTCAG 
GCTTGGAAAG TACGGAGAAG GTGAATCGGG AGTTACAATA GTCGAACTTA 
GGTGATGCGG TTGTTTTACC GGGATTTTAT AGTGTTATGA CATGTTAAAC 
ACAAATTTTA GTGTGTGTAA AATAAAACGT GCAAATATGT TGACAAACGC 
ATGTAAAATA AGGTATTTTA TTATTGATTC GACAAACGTA TCACTCAATT 
CAAGTGCTTG TAGATTCCAG TAGATGCAAG CACTTTTTTA TTTTATTATT 
TATATGGGTT GCGTGTCAAT AAAATATCCC TTGCATTATG TTAAATTGTT 
TAATATTATA TAAACAAAAT GATGTTATAT TTTTTTCGAA TCTTAAAAAA 


>NC_017304.1:1454416:1454915
TTACGGAAAA AGAAGCCGGT GGAATAACTC AGCATATAGG TGCTTACATG 
GTGAAAATAA ATAACAGAAA TATTACGTTC CTCGATACTC CGGGTCACGA 
AGCTTTTACG GCCATGAGAG CAAGAGGTGC CCAGGTTACT GACATTGCCG 
TTTTGGTTGT GGCCGCGGAT GACGGTGTCA TGCCTCAGAC AATCGAGGCA 
ATAAACCATG CAAAGGCCGC AAATGTTACG ATCATTGTTG CAATTAACAA 
AATTGACAAG CCGACTGCAA ACCCGGAAAA AGTCAAGCAG GAATTGACAG 
AATATGGACT CATTCCTGAG GAATGGGGCG GCGATACAAT TTTTGTTGAA 
GTTTCTGCAA AAAAAGGAGT TAATATCGAC TATCTGCTGG AAATGATTCT 
TTTGGCTGCG GATATGCTGG AGCTTAAGGC AAATCCGAAC AAACAGGCAA 
AAGGTACCGT TATTGAGGCA AAACTTGACA AAGATAAAGG GCCTGTTGTA 


>NC_017304.1:14683:15182
AAGACAGTAT TTTAACAAAA AATATTTTAA TAAAAGATAT TTTAATAAAA 
AAAGATGTAT AAGCAGTGTA GAAAAAGCTT ATACATCTTT TTTTACATGC 
GATATGGCAT AAATAATCAA ATTAAACAGC CCGCGTAAGT TCAATGACAT 
ATACGGGTAA GTAAAATTTA TTTCAGACGG AAGTATACAA ATCTGTCGTC 
ATAGTCAAAA CTATAACCTT TTGTTATAAC AAGATAATTC TCCTCACCTT 
TTGTCAGCGG TATGATCGCC TTTCCGGTAT AAGAGTAGTT GCCTACCTCT 
CCGGCTTTTA ACTTTTTCGT AAGACCGTCA CTGCCTTTGA CGACTTCCGA 
AAAACTTCTG TTCAGAGAAC CATCAAATCC GTAGTCAGTA CCTCCAATTA 
CAGAATATCC GCTGGGCGTT TTCGTACCCC ATATGTCTAC GGCAAAAGCC 
AATTCCGGAT ATACTTCGCC GGATTCAACT TTTGCATTGG AAACAGTAAC 


>NC_017304.1:146998:147497
TATATGTGAC TTCAAGAGAG CCTCAAAAGG CTTATTTTAA TAGCTATTCA 
CGTTCCACTA AAGAATTCAT GGATTCGGAA TTAGTAAATA ATGAATGCTT 
GTCTGAGTAC AATCCAACCC TAGACAGGAT TTATGCTATT CCTATTGATA 
TAATGCCAAT AGACTATAAA GTTTTAAATG TTGATAACGG TAAGTTTGTG 
TCTTCTTATA GTTCAACATA CTATGACAGT TATCCTTTAG CAGAAAAATT 
TAAGATATCT CCTGACGGCA AATACTTGTT TAATAGTTCT GGAGTTGTAT 
TTACATGCAA TGAGAATGTA AATGAAGATA TGAAGTTTGC TTTTACTCTG 
GATAAAAAAT TTACAGATAT TGCATTTAAT ATGGAAGAAA ACAGGTTTTA 
TACTGCAGTT GGCGGCAATC AAATTTACGT TTATAATTAT GAAGACTTTT 
CAGGAATTGA TACGTTGTCG TCAACTGGAG AGATATTGAA GCTGTTTTAT 


>NC_017304.1:1484586:1485085
TTTACATATC CTCTGTTTGG CGGAGTTTTG GTTATCATCT GTATATTGAT 
GTTTTCATCT GCTATGGAAG TAAAAATATC GGAAACAAGT CTTATATCAT 
TTGGGACATT TCGAATTGTC ACAAGTGCCG TGTCATAAGA CATATCGATA 
TTTGCATCCA CCTTTTGGGA CATGCAAACA CCCCCTGGCA GAATTCTATT 
TATTTTTGAT AAGGTCATCC ATAGTGTACA TGCCCGGTTG TTTATCATGT 
AAAAACACTG CTGCGTTTAA TGAGCCTTCG GCAAATATGT ATTTTGATGT 
GGCAGTGTGT TTTATTTCAA TTATTTCGTC ATTGCCGGCA AAGATTACAG 
AGTGCTCGCC GACAATGGTG CCGCCTCTTA CCGCATGTAT ACCTATTTCT 
TTTTTGTTTC TCTTTTTTCT TCTGGAATGC CTGTCATAAA TATACTCATG 
CTCTTCACTC AAAACGGAAT TTATTGCATC GGCTATGGTC AGTGCGGTTC 


>NC_017304.1:1486529:1487028
TATAACTAAT TTATTATATT TAATAATAGT AAAAAAGTAC TCATTATACT 
TTGAGGATCA AATCGTAATT ATTTATTCCA CATTTTAATC AGTTCTTCGG 
CAATTTGAAC GGCGTTTGTG GCAGCGCCTT TTCTTATATT GTCCGCAACA 
ACCCAGAGGT TTACGCCGCT TTCAACACTT TCATCGCGAC GAATTCTTCC 
TACAAAAGTT TCATCTCTTC CGCTTGCGTA AATAGGCATC GGATAAACAT 
TGTTGGCAAC GTCATCCTGA ACAACGACGC CCGGTGCATT TCTTAAAACT 
TCTTTGAGTT CTTCAAGGTC AAACTGTTTT TCAAACTCAA CGTTTATTGA 
TTCACTGTGA CCGTTGAATA CGGGCACTCT TACGGTTGTG GCGGTAATTC 
TGATGCTGTA GTCTCCCAAT ATCTTTCTTG TCTCATTTAC CATTTTCATT 
TCTTCCTTTG TATAGCCGTT AGGGAGGAAA GAGTCAATAT GAGGCAGGCA 


>NC_017304.1:1497231:1497730
CTTCGAAACT TTTGGGTATC AACAAAGGTA CGCTGGAGAC AGGCAGAAGC 
GCGGATATAA CTATTGTTGA CCTGAATGAA GAATTTGTGG TGGATGTCAA 
CAAATTCAAG TCAAAAAGCA AGAACTCACC TTTTCATGGG TTCAAGCTGA 
ATGGAAGTGT ATATTATACC TTGGTAAACG GCAATGTTGT TGTCAGAGAA 
AAGGTGCTGC TTTAGACATT CCGCCGAAAA CTTTGCAATG ATGTTTTACA 
AATGTTTATA AATGTTTTAT TAATCAGTGA TTTTATATCA GTAATGTTTT 
GTATTAACAA TATTTTCAAA TTGTGTTATG TAAGGAGAAT GAAACTATGT 
TTATTGATAC ATTAATTGAA AAGATTAGAG AAAAGGATAA TCCTTCCGTT 
GTAGGATTAG ACCCTAAAAT TGAATATGTT CCGTCTTTTA TAAAGGAAGA 
CATGTATAAA AAATACGGGA AAAATTTAAA AGCTGTGGCA GAGGCGATTC 


>NC_017304.1:1499303:1499802
TACAGCCCTT GCCAACGGTG CCGATACCGA AAAACTCAAA TACGGCCACA 
GGGGAGCAAA CCATCCGGTG AAGGACCTCG AAAAGGACCT GACATATATT 
ACTTCCCAAA ACCATGGCTA CACTATTGTT GAGTCATCCA TGGACAAATC 
AAGGATGACG GTAAGCCACA GAAACATGAA CGACGGCACT GTCGAAGGCG 
TAAGGTACAA GGATATGCCG GTGTTTACCG TGCAGTTTCA TCCGGAAGCC 
TCACCGGGGC CTGAGGACAC GGCTTATCTG TTTGACGAGT TTATTGATAT 
GATGAAAAAA TATTCGCGTT AAACAGCTAT ATAAGTTTTT ATTTATGAAC 
TTCAAAGTCT TATTCGGAAG ATAATTCTTG TAAGAAGTTT AATTATATAA 
GGGGGAAATT AAATGCCTAA AAGGGATGAT GTAAAAAAGG TCCTGGTTAT 
CGGCTCGGGT CCTATTGTAA TAGGCCAGGC GGCGGAATTT GACTATGCCG 


>NC_017304.1:1499954:1500453
AGAAAAACCG GACAGCATAC TTCCCACTTT GGGAGGGCAG ACAGGACTTA 
ATCTTGCCAT GGAGCTTGCA GAGTCAGGAT TTTTGAAGGA ACATGGCGTA 
AAACTTCTGG GAACTGCCAC CGAGGCCATA AAAATGGCCG AAGACAGACA 
GGCTTTTAAA GATACCATGG AAAGGATAGG AGAGCCTTGT ATTGCCAGCA 
AGGTGGTAAA CACAGTTGAG GATGCGCTGG ATTTTGCAAA AGAAATCGCT 
TATCCGGTTG TTGTGCGTCC TGCCTATACT TTGGGGGGAA CCGGCGGCGG 
AATTGCTTAC AATGAAGAAG AACTGAAAGA GATTGCATCC AATGGTTTGA 
GGCTCAGCAG AGTACACCAG GTACTTATCG AGAAATGTAT CGCCGGTTGG 
AAAGAAATTG AGTATGAGGT TATGCGCGAC AGCAAGGGTA ATGTAATTAC 
CGTATGTAAC ATGGAAAATA TCGACCCGGT AGGAGTTCAT ACCGGAGACA 


>NC_017304.1:150028:150527
CTTTAATTTA TTCCGTTTTC CGCCCGGAGT TTGTCCGTCA ATTCTTACAG 
CTCTCATATA TTACTCTCCA TTGTTTCCAG TCTTTTTAAT ATTTCTTCAA 
CATCATCGTC CAATACATCT TCAGGATGGG AAACATCGTC CGGAGCACAG 
CATACTTTGC ATTTATCGTT CTGTAATCTG TTGCCTTTTA ATTGTAATTT 
CCAAAATTCT CTTAATTTTT CTCCGTTCCA CATGTCGATT AATTCGGAGT 
TGTTTATATT GCCCAGCACT ATAGGCTTAT AAATTGTGTC ACAAGGTTCC 
ACATCCCCGT TGGGGAAAAT TCCCAACATA TAAAACGGCA GAGGACACAC 
ATTTCTTTTT TCATGTTTTC TTCCGTATCG GTCGTACTCT ACCTTCATAT 
TTTTGGTTAT TTCCACACCA TCGTATGCCG GCAGCATTTT TTCGATATAC 
ATTCTGTCTG AGCAATCTTC AAAAAGCCGG TAAAACTTTT CTTCTTCGCC 


>NC_017304.1:1507538:1508037
CTGGACAGGA CGTCAAATGT GAAAGAACTT GATTTTATGA TAAAAAATAT 
TTCTGACAAG GTTTTGCTTG GCTCTGAAAT TACTCAGTTG CGGGAAAAGC 
TTGTTTGCCT TGAACGAGAG ATATCCAGGG TCAAAAAGAA CATATCCTCT 
TACGAAAATA TAAATTTAGT GCAGGAGATT GTGACTTCTG TTGATAAAAA 
GCTGGAAGTG TTAAACAAAC TGGAAGCAGC CAAAAAGGAG TACAGTGCTG 
TTTGTACCAG TCTGAATGAC GGTTTGGAGT TTATGGACAA AAATAAAAAA 
GAAATACAGG AGAATCTTAA CATATATATC GATATTCTTA GAAAAAGCGG 
AGTGTGTCCG CTTTGCAAGA GCAGTATCGG AGATGAAAAG CTTGAAAACA 
TAATAAGGCA TTATGAGGAG GTACACTGAT GGCTGACTAT GAAAAAAAGC 
TTAATCAAAT TAAGGATAAT TTGGATAAAG CCAAAAATTT GAGAATCCGG 


>NC_017304.1:1517498:1517997
AACGACATTT GAAGAACAGT TCAGGGTCTA TATTGAGAAA GGGCCCGGCA 
GAGTAAGTCC GTTCTTTATC CCCATGATGA TTTCAAACAT GGCAGCGGGA 
CAAATTGCCA TGCAGTTTGG AGCCAAGGGC TTTAACGAAT GTGTTGTAAC 
TGCATGCGCA ACATCCGCCA ATGCCATTGG TGATGCTTTC AAAGTTATCC 
AGAGGGGAGA CGCGGATGTT ATAATTACCG GAGGATCGGA AGCTCCCATA 
ACACCGTTGT CTTTTGCCGG TTTCTGCTCG ATGAAAGCCA TGACCACAAC 
GGAAGATCCT GCTTTGGCCT GCAGACCGTT CGATGCCGAA AGAAACGGAT 
TTGTTATGGG AGAAGGTGCT GCAATTCTTG TGTTGGAAGA ATTGGAGCAC 
GCGCTGAAGA GAGGAGCAAA CATCCTTGCC GAGATTGTGG GATACGGAGT 
TACAAACGAC GCATATCATA TTACCGCTCC GGCACCGGAA GGCGAAGGTG 


>NC_017304.1:152134:152633
TCATAATTCG GCTTAAATTC GGCTTTCATT AGTTTCCACA ACCTTTCTTA 
ATATTTTGTC TTCCGGAAAG TACCTTAAAT AGTGCTTGGC AGAGCCCTTT 
GTTTCGGCAA ACGAATTGCC TTCCAAACAA TTGACATCAC CCCAATAAGC 
ACTAACAAAC CATTCATATG GATTAGTTCC TATTGCAGAG TATATATCAT 
GCAGCCTTTT ATTCTGGCTC ATCATATCAG AATAACAGGC ATTTAATCTG 
TTGACAGTTT CGCGAATATG GAGCTTTTTA ATGACAAATT CAGAAGCGTT 
ATTGCCCATG TGGATTCTCT TGTCCGCATT ATCTTTTAGC CACCTTAATG 
CAGCTCCGTA TTCTTCGATA CTGTTTACTA TTATTCCTGT TTCCATATGC 
CTTACCATGT ATTTTTCGGT ACATTGATTC AGAACAACCG GAACAACTCC 
TGCCGCCATG GCTTCAAGCA ACGCATTTTC AGCAGTTCCG TAGTGCATTG 


>NC_017304.1:1531996:1532495
AGCAGAGTTG GGTGAAGAAA AAGAAACATT GGAGATTGAG CTTGGGGAAG 
TAAAAGTAAA TAATGTGGAT AATGAAGTAG AGATTGATGT AAATATAGTA 
AACACAGAGA TCGAGACTGG GGAAGATGTA TTTCAGGAGA ATAAAGAGTT 
TGGATTAGAA AGTAATATTT TGGAGAATGA AAAATCTATT GATTGCGTTA 
TTGGAAAAAA TTGGACATTA GAACAAGATG AGACAATTAC AGGAAATCTG 
TACATAAATA ACGGAACAAT AGACCTTAAC GGACATACTC TGACAGTGTA 
TAAAGATGTT ATACATGCTG GAGGAACATT GTACATAAAT GGTGGCAAGC 
TTAATATTGA GGGAGACTTC AGAATACAAA AAAAATTAGT AAATGAAGAA 
GGTAAAGTTA TATATAAAGA AAGCTATGGA GTTTTAAAGA TGACAAATCC 
TAACGACCAT GTTCTGGTAA TGGGTGACTT TGTAATGCAG AATTATTACC 


>NC_017304.1:1543323:1543822
TTCCGCCTGG CGCCCGGTCA GGAGGTTAGA CTCAAAGGCG CTTATATAGT 
AAAATGCGTG GATGTTGTAA AGGATGACAA AACCGGAGAG ATAACAGAAG 
TACATTGCAC CTATGACCCC CAATCCCGTG GAGGAAATGC TTCTGACGGG 
CGAAAAGTAA AAGGTACCAT TCACTGGGTT TCGGCAGCTC ATGCCATTGA 
TGCCGAGGTA CGCCTGTATG ATCATTTGTT TAGCGTGCCC AATCCCGGTG 
CTGATGAAAA TGTTGACTTT ATTGAACAGC TAAATCCCAA TTCTCTCGAA 
GTGTTAAAAT CGTGCAAGCT CGAGCCCAGC CTTGCTGGTG CAAAACCGGG 
AGATGCGTTC CAGTTCCTCC GTTTGGGTTA TTTCTGTGTT GATTTGGTGG 
ATTCAAAGGA AGGCTCTTTG GTATTTAACA GAACGGTGAC ACTCAAGGAT 
ACCTGGGCAA AGATAGCAAG TAAAGAGAAA GAAGATAAGT AAAATGGATA 


>NC_017304.1:154824:155323
TTTCTTTTTT AGACTGCAAT TGTAGCCTTC TGAAGCTATT CATAACATCT 
CCGTTCCAGA TTTGCACCAG ACTTTGTTTT AAGCAGTCCC CAACAACTAT 
TGGTTTTTCT ACGGTACAAC ACGGTATGCA TTTTCCGTCA GGATATATCT 
GCAAACTATA AAATGGTTGC GGGCAAATAT TGGTATTGGG TACTTGGTTA 
CCGTTCATCG TAACATAAAA TTCATTTTGG TTAAAAGTGT CTGTATAATT 
TATTTTGTCA ACAAATGGAC ATAAATGTTC TATTGCAATG ATATCACATA 
TGTCACCAAA CATATTGAAA AATTCTTCTT GCTGACCGTC ATCCAATATT 
TCATCGATAA CTTTAATATA TAACTTTGTA TTTCCTCTAT TATCATAAAA 
GTATTTTATG TTATTATAAA ATTCATCAAA ATCAATATCT ATACCGGCTT 
CTCTTTTATA CTGTTCTTCA TTAATGCCCT GAAGGGAAAT ACGCAATACT 


>NC_017304.1:1550226:1550725
AAATGGTAGA TCTCCATGGG TTCAGATCTA CGGAGACAAC AAATTTATTG 
AGAAAGCATT TACATATGCA AGAAAATATG CTCCGGCAAA TTGTAAGCTT 
TACTACAACG ATTACAACGA ATATTGGGAT CATAAGAGAG ACTGTATTGC 
CTCAATTTGT GCAAACTTGT ACAACAAGGG CTTGCTTGAC GGTGTGGGAA 
TGCAGTCCCA TATTAATGCG GATATGAATG GATTCTCAGG TATACAAAAT 
TATAAAGCAG CTTTGCAGAA ATATATAAAT ATCGGTTGTG ATGTCCAAAT 
TACCGAGCTT GATATTAGTA CAGAAAACGG CAAATTTAGC TTACAGCAGC 
AGGCTGATAA ATATAAAGCT GTTTTCCAGG CAGCTGTTGA TATAAACAGA 
ACCTCCAGCA AAGGAAAGGT TACGGCTGTC TGTGTATGGG GACCTAATGA 
CGCCAATACT TGGCTCGGTT CACAAAATGC ACCTCTTTTG TTTAACGCAA 


>NC_017304.1:1561107:1561606
TCGAGCGGCA AGCTTACCGA TGATGAACGC AACAAAGTTC TTGATGCGTT 
GAAAGCTGAA TTCAACGTAA AAGAAAACGG TGAAATGAGA GTGAGGGATG 
TTGACCCTTC AATAGGAGCC GAACTGCTTA CCAAAGGTTT GCTTGCGGTT 
GCCTTGTCTT TGATATTGCT GATTTTATAT ATTGGAATTA GGTTTAATAT 
CATGTCAGGA CTTTTGGCGG GATTTACTGC CGTTGTGGCG GTATTGCACG 
ATGTTTTGAT GATGGTTGCG GTATATGCGG TGTTCAACAT ACCTGTTAAT 
GAGTCTTTTA TAGCAGCTGT ATTGACCATA CTGGGATACT CGGTTAATGA 
TACCATAGTA ATATATGACA GAATAAGGGA AAACAGCAGG ATTTCCAGAA 
AAGATTCCAT AAGAACCATT GTAAACAACA GTATTACGCA GTCCATGTCA 
AGGACGATAA ATACCAGTGT GACCACGTTA ATATCCGTAA TAACGGTTTA 


>NC_017304.1:1567223:1567722
GTATAAATTG GCAGTAAAGT AGAAAGAATA TCTAAAAATA TTTGTTTTTA 
TTTAAAGAAG GAAAATTTAT TTTTATGAAG AATAAAATAA AATCATATCA 
TGCTGGTCTT TTATTTTGTT TTGTTACAGC AATAACGGGG TGTAACTTAT 
TAGAAATTAA TTTAAGTATG TTAATTAACA AAAAAAGAAG GAATATAAAC 
AAATATGTCG AAGAATATAG TTAAACTGTG GCAGACAGCA TGTTTATCAA 
ATAACAAAGT TTTTACAAAG GAGTTGTTTG GGGAAAGAAG AATAGAGAAT 
GTATAAATAT TATCCGGAAG AATTGATTGA AGAAATTAGA ATGAGCAATG 
ATATTTTAAG TGTTGTGGGG GAGTACGTCA AACTGGAGAG AAAAGGCAAG 
AATTATTTCG GACTGTGTCC ATTTCACAGT GAGAAAACCC CTTCATTCAG 
TGTAGACCCG AACAAGCAGC TGTATTATTG TTTTGGATGT GGCAAGGGCG 


>NC_017304.1:1580692:1581191
CATGGTTTTC TTGATATTGT TGACGAAGTC TGGGTGGTAG TGGCAGACAG 
GGAAACTAGG ATAAAAAGAG TGATGAAAAG AAGCGGTTTT AGTTATGAAC 
AGGTGTTGGA AAGAATAAAC GCCCAGTTAA GTGATGAATA CTATTGCAGC 
CTGGCTGATG TAATAATTGA AAACGGCGGT ACTTGTGAAG AGCTTCGAAG 
AATTGTTGAA GCACACTACA ACAAGCGCTT ATAATACTTC GTAAAAAAGA 
TTTGTTAAGG TGGGTATTTT TGTGTTTCAC AGATTAAAAA GAAGTTTCAA 
GTTGTTTTTT GTTTTTGCGG TGGCATTGAT TTCAATTATA TTCATTCTGG 
AAGGAACTGT TAAAATGCTA TTTCCTTTGA AATATAAGGA ATATGTTTAC 
AAATATTCTT CTGAATATAA TTTAGATCCG TACCTTGTTT TTTCAATTAT 
AAAGGCGGAA AGCAGTTTCA ATCCCAATGC GACCTCGCAT AAAAACGCCC 


>NC_017304.1:1581737:1582236
ATATTTTTAT GGCGGTTTTT ATAGCATTCG TCGCAGTATC TGCCCGTGCG 
TATACTTTTT CCGCAGCTTT CGCACAGCAG GAAATGATTA TCCTTTTCCA 
GGATTTCAAG CCTGCTTTCG CGAAGGTATC GCTTGATTTG TTTTATAGAA 
ATATTAAGGT CTGCCACTAC GTCAAAGATT TTGGCGCAAG GGTGCACGTT 
AAGATAATCT TTGATTTTTT GAAACTCATT TTCATCATTT TCATAGCAAG 
TTGGACATAC TCTGAAGAAA CCGCTGGGAT TATTGTATAG TCTGCCGCAT 
ATTTCACAAG TTACAACATC TATCATGGAA CTCACCCTGT TTCTGATTAT 
TATTACACCA CCCTATATTA TAATTATACC TCGATATCTT TTATGTGTTA 
ATGGTGATAA TGGCTTAAAT CGGGAGGCGA CAGATAGTAA GGAAGTCCTA 
TGAATTGCAG CGATAAATGG GATTCTGCAA ATGCGGAGGA TAAATTAGGA 


>NC_017304.1:1591233:1591732
CCCCCGAGAT GCTGGTCAGG GTTGAAAATG GAATTGTGGA AACCTGTCCG 
ATTGCAGGAA CGCGAAAGAG AGGCAGGACA AAAGAAGAGG ATGAGGCTTT 
GGAAAAAGAG CTTCTTTCCG ATGAGAAAGA AATAGCCGAG CATGTGATGC 
TGGTGGACCT GGGCAGAAAC GATATCGGAA GAGTATCGAA ATTTGGTACC 
GTAGCGGTAA AGAACCTTAT GCACATTGAG AGATATTCCC ATGTAATGCA 
TGTGGTAACA AACGTACAGG GAGAGATTCG GGAGGATAAG ACTCCTTTTG 
ACGCCCTTAT GTCCATTCTT CCTGCCGGTA CCCTTTCCGG AGCGCCAAAG 
GTCAGGGCTA TGGAGATAAT AGACGAGCTT GAGACCGTAA AAAGAGGTCC 
CTACGGCGGT GCGATCGGGT ATCTTAGCTT TAACGGCAAT CTCGACAGCT 
GCATAACCAT AAGGACAATT ATATTAAAGG ACGGAAAGGC TTATGTTCAG 


>NC_017304.1:1603027:1603526
GTCAAATTCT AAAAAAAACA AATTTAAACT GTTTTTATAA ATATATGCTG 
CCAATTTGAT TTAAAGCTTA GTCAACAACT TTGCTGGTCT TGTTGTCATT 
TTCAATTACA ATATAATATC TTTGGTTCAT ATATTTGTCT TTTCCGGTAA 
CTGTATAAGT TTCTATCGGG TATTTGTATA GAACGACATC TTTTGCATAG 
CCAATGTAAG TTGTCAGAAC GTCTCCGACT CCGATGCTGT GTTTCATGTA 
TTTGTTTAAC GTAGAAATCA GACTGGGGAG CTTGTCGATA TTGGACATTG 
TCCCATGCTG CTCAATAAAT GCTTTTATAA AATTAATCTG GTTTTTCTTT 
CTTTCATAAT CGCCGATCGA ATGGGTGATG TTTCCCATTT CGTCGTTGCT 
TTGCCTGTAA CGGACGAATC CTTCGGCTTT TTTTCCGTCA AGATGGTTCC 
ATCCTTTGTT TATATGGATG TGGAGATCCT GATATATGTC ATCGTAATGC 


>NC_017304.1:1605606:1606105
GCTCACATTT GGCCTTGGTT TTGCGTGGGC GCCGGAATTA TGAGAAGCTC 
TTTGAACCGG CCTTGTTGAA TAATTGTGAG GATTTTTGTT TGCAGTATTA 
TATTGCCGCA TTTTAGTGTT GTTTGCGTTT TTAGATTGTT CTGCAAGTGT 
TTCCAGCAAA CTTAATAATA AATCTTTATT CATACTCATA ACAAAACAGC 
TCCTTTTTAT TGGACCAGGA CGGCGGTGAA ACGTTAAACC TAACTATTTT 
TTGTCAGATG AAGAATCATC ATGTTTGCTC ATTTTTGAAA TACTGTCTCT 
CATTTGGGTG TCTGCTATGA GATTTTGTAA ATGATAGTAG TCAAGGACAC 
CGATTTTTCC TTCGCGAAGA GCAGCAGCCA GTGCTTTTGG CACTTCCGCT 
TCGGCTTCCA CAACTTTTGC TCTCATTTCC TGTACCATGG CTTTCATTTC 
CTGTTCCCTT GCAACAGCCA TAGCTCTTCT TTCTTCAGCT TTTGCCTGGG 


>NC_017304.1:1616587:1617086
TTTTGTAAGG ACTAAACTGA AAAATATAGT AACAGGTGCT ACTATAGAGA 
AAACTTTTAA CCCGACGGAC AAGATGCCAA AGGCCCATAT CGAAAGAAAG 
GACATGCAGT ATTTGTATAA TGACGGCGAC CTGTATTATT TCATGGATAC 
AGAAACCTTT GAGCAGCTGC CTTTGGGCAA AGACAAAATC GGTGATGCTC 
TCAAGTTTGT AAAAGAAAAT GAGATAGTAA AAGTTCTTTC CCACAAAGGG 
AATGTTTTCG GAATAGAGCC TCCTAACTTT GTTGAACTTG AAGTAACCGA 
TACAGAACCC GGTTTTAAAG GTGATACGGC CACCGGTGCG ACCAAGCCTG 
CCATTGTCGA GACAGGAGCG TCCATTAAGG TTCCATTGTT TGTCAACAAG 
GGAGATATTA TTAGAATTGA TACCAGAACA GGAGAGTATA TGGAAAGAGT 
ATAACGGTTA TAATATATTT GGGTTGGAAG TTAAGACAAT GTATAAAGTC 


>NC_017304.1:1619918:1620417
GTAGAAGGAC AGATAAAGAA CATCCGGCTC ACCATTAATC AATTGAAACT 
CCAGGAACAA AAAGCTGAAG AGCTGAGAGC AAAGAATGAA GCCATGTACA 
GAAATTTGGG GATACTTGGA GGTCTGGCAA TAATCATTAT ATTGTTCTAA 
TTTTTAATAT GCCGTGAATA TACTTGTACT AATAAGGCAA ACTTGATTTC 
CGGCTGGGAA AAGAGTGTTT ATAAAAGTAA AACACGGAGG AGAAAAAGAA 
GTATGAATAT AGATTTGATT TTCAGAATTG CGGCAATAGG AATTTTGGTA 
TCTGTTTTGA ATGCATTGCT GAACAAATCC GGAAGGGAAG AACAGGCAAT 
GATGACCACA CTGGCGGGAT TGGTTGTGGT TTTGATGATG ATAGTAAAGG 
AAATAGCAAA CCTGTTTGAT GCCGTAAAAA CACTGTTTCA GTTTTAAGAT 
TTCTCAGAGG CGGATGATAA AAATGGAAAT ATTTCAGATT ATCGGATTGG 


>NC_017304.1:1628358:1628857
ACTTGGCAAA AAGGTTGGCA GCGATGCCGA TAATAACAAA TCCACATATG 
TTACCGTTTA CGGTTTGGAA AAATCAAAGG AAATACTTTC CGATGTCACG 
AAAAAGGCCG TTGATGCCCT TGAAAAGTTC GGGGAAAAAG CGGATTTTTT 
AAGAAGTCTT GCGAAATATT TGCTGGAAAG GGAAAATTGA TTCTATCATC 
AGTTAATTGG TTGGCGGGGG TGTGTAGGTG AAAATAGTAT ATAGCATATT 
GTCCAACAAG ACTGTTACCG TACCCATGAT TGCATGGTTC GTAGCACAGT 
TTTTGAAGGT GGTTAATGTC ATTGTTGTTG AAAGAAAACT GGATTTTACC 
AGGTTTATCG GTTCAGGCGG CATGCCGAGT TCTCATTCCT CATTTATTGT 
TTCTCTTGCA ACTGTGGTCG GAAAAATGAG GGGATTAGAT TCGGTAGAGT 
TTGGGATATC GGCTGCGGTG GCCGCAATTG TTATGTATGA TGCCGCAGGA 


>NC_017304.1:162835:163334
TGATTGGAAG AATAAAAACA TTGTTTTTGC CACCGTCGGT GTATAATTAG 
TCATCAATTA CTACCGTAAT AGACAAGATT TATTTTTTTT GATGTATAGA 
CGAAGGAATA AGCACTCGTT AAGCAGGAAA AAACATTTAT GTTGCCCTTA 
CAAATATAAT AGTTATTGTA GCTATTGCAA TTTTGAATCA AACCATTCCT 
TAAATAATGT AGGTTTAACA ACTAATTCAT CCGTACGCAA CACAGAACAT 
TCCCGTTCAT CCACAATGTC TTCATTTTTA TTTTGTAAAT ATAGTACTAA 
TCTGATTGAC AAATCGTTGA AATAATATTC AAATTTGTTA TTGCCTTTAT 
TAGCGCCGTT CATTGAATCC TTAATAACAT TAACGATATC TTCTTTTGAT 
TTTACAGAAT AGTCCTCAGG ATTTCCCTGT TCTACATGTA CATCGTATAA 
TTTTTGTGCT ATTTCATCAA TTGTATAATA ATTAAATATA TCAACTTCTT 


>NC_017304.1:1630624:1631123
ACAAACAAAA TAAAAAAGAT ACGGTTTGAA AGAGAGATGA TACCAGGGTG 
GAATCTGTAT TGGACAGTAT TAATTTCCCT GATGATATAA AAAAACTGAA 
TTTGGAACAG TTAAAGCAAC TCGCAGGCGA GATTAGGTCT TTTCTTATTG 
AAAAGGTCTC AAAAACAGGC GGGCATCTTG CTTCCAACTT GGGAGTCGTA 
GAGTTGACCC TTGCGCTTCA CAGGGTGTTT AACACTCCGG AGGATAAAAT 
TATATGGGAT GTAGGTCATC AATGCTATGT TCATAAGATT ATCACCGGAA 
GAAAAGACAG GTTTGACACC ATAAGAAAGC TTGGCGGACT TTCCGGTTTT 
CCAAAATCGG CGGAAAGTGA GTATGATGCT TTCAATACCG GGCACAGCAG 
TACTTCCATA TCTGCAGCCC TGGGTATTGC AAAAGCAAGG GATTTAAGAA 
AAGAAAAATA TTCGGTTGTT GCCGTTATCG GAGACGGTGC CCTGACCGGA 


>NC_017304.1:1634782:1635281
GTCATTGCTG TAGTGTTTCT AAGCTTGACC GGAGTGTTTC CTTCGGGATT 
GATTGAGACC AAAGTGTCAG CTGCAAAAAT AACGGAGAAT TATCAATTTG 
ATTCACGAAT CCGTTTAAAC TCAATAGGTT TTATACCGAA CCACAGCAAA 
AAGGCGACTA TAGCTGCAAA TTGTTCAACC TTTTATGTTG TTAAAGAAGA 
CGGAACAATA GTGTATACCG GAACGGCAAC TTCAATGTTT GACAATGATA 
CAAAAGAAAC TGTTTATATT GCTGATTTTT CATCCGTTAA TGAAGAAGGA 
ACGTACTATC TTGCCGTGCC GGGAGTAGGA AAAAGCGTAA ACTTTAAAAT 
TGCAATGAAT GTATATGAGG ATGCTTTTAA AACAGCAATG CTGGGAATGT 
ATTTGCTGCG CTGCGGCACC AGTGTGTCGG CCACATACAA CGGAATACAC 
TATTCCCATG GACCGTGCCA TACTAATGAT GCATATCTTG ATTATATAAA 


>NC_017304.1:1641039:1641538
AAAGAAATAG TAAACATAAA AAGTAAATAA TAAAAGTAAA TGATAAAAAC 
AATTTTAATA TTCATAAATT TAAAAATATT GACATTATAG TTACATATAT 
ATATATAATT ATAATAGAAA ATAGTAGGAC ATGCTCTACT TATTAGTCAA 
TCTATCATCT TATATCAGCT GCTGGTATAA GAAAATTAAT GCTATAAAAA 
CTTAAAATAA AAGGAGGAGA AAAGCAATGA AAAAGATTTT CAGAAAAATC 
TTTCCCTTAA TATTAGCTTG TATTATTGTT ACTAGTGTTG CTGTTGATGC 
ATTAACATTT ATTGGAGTAT CACGTGTTAC ATTAAGTGAT ACCCAAACAT 
CAAATACAGG TAGTTTAGTT GCATTGTGGG GTACATCAGG ACAAGGAAGA 
TTGAGAGCTA GATCTGAGAA TGGGTTACAA GTTACAGCAA AGGCAATGAG 
GGTAAGAGAG AATTGGTTTG ATGAAGAACT TAAGACAATA GTTACCAACC 


>NC_017304.1:1641805:1642304
CCATGTTTTT ATCTTTTTTA TACATGTTTT ATGGGTATTG TATTATGAAA 
GATAGACTTG ATAATTTCTC ATTTATAAGA ACTAGTGGTT TTGTTATGAT 
GGTTTTGACA ATTTTATCAA TGTGTTTTGG TGTTATAAAT GCGAGACAAG 
ATAAAGATGC CAAATTTGAG GAAGTGTTAG ATACATTACC GTCTGCTTGG 
ATACGCCAGA TGGCAAAGGT TTTTACGTGG TCAGTCTGCT CTTTTGTTTA 
TTGTTTGGTA CTTGCTATAT TCTGTACTGT TTGGGTTGAT AATGGATTAA 
ACGAATTGGG TAAGTATGCT TTGCAAGTTG CACCCTACAT ATTCGTAAAT 
TTTTATATGC CCATGGTATC CACCTGGCTT ATTGCATATT CAGTGGAGAA 
AACATTTAAC CCGAAACTGG GATGGCCTAT TTTGCTGTTA ATATGGTATG 
TTATTTCACC AATAAAAAAT GGATCGAGTG GGATATCTTT AATGTTAAAT 


>NC_017304.1:1648481:1648980
CGGGCTTTGG CATTATCATT TAAGAATTCG GCAAATACAG TGGCAATATT 
GTTTAAGGGA TAAGCTATTT CAACTTTTTC ATTGTTTTTT TCATAAAGCT 
CTATACTTTT ATTGTAGCAT CTCAAAGCCT CGTCTATATT TGACTGCTCC 
AGATAGTGGG TACCAAGAAC GTTGTAAAGC GAGGCATGAT AGAGGGAGTA 
TTTTTCATTA CTGTACTCTG AAAGAACATT GTTAATCATG TCTATTGCTT 
CTTTGTTTTT TCCTTTGAAT ATATATACCC AGCATATACG GCGGACGGCT 
TCAAGATAGC CTTCCACATA TCCTATTTCT TTGGACAGTG ACAAAGAGTC 
ATTGAGGAAA AGCAGTGCCC GGTCAAAATC ATTTTTTCTT GTGTACAGGG 
CTCCGATCAT TTCCTTGACT TTCGCAATTG TTGCTTTGTC ATTAAGTTCC 
CTGGCATATT TCAAAGCTTC ATTGTAGCAT TCAAAGGCTT TACGGTTTTC 


>NC_017304.1:1658091:1658590
GTTACGATGG ATATAACCAT GCCGGTATGT GACGGGATAA AGGCGGTTAA 
GATGATTAAA GAGTTTGATC CCGATGCAAA AGTCATAATG ATTTCTTCCA 
TGGGCCAGGA GTGCTTTGTA AGGGACGCAA TTTTGGCAGG TGCAAAAGGA 
TTCATTGTAA AACCTTTCAA AGAAGATTAT GTTATACAGG CTATTGAAAA 
ATTATAATAG CATGGAAGTA GTAATATAAA CACATGGAGG TGGAAAAATT 
GACTGATAAT GTTAGCCGTG AGCCGATGCT GGACATGTTT ATATTTGAAA 
CACTCCAGTT ATTGGATCAG TTAGAGCAGT CTTTGATTAA CAGTGAAAAA 
GAAAGTGGGT TTGAATCTTC GATAGATGAG ATTTTCAGAA TCATGCATAC 
AATAAAAGGC TCAGCGGCAA TGATGCTTTT TGACGATATA TCAAAACTTG 
CCCATTCTAT TGAAGATCTG TTCTTTTACC TTCGCGAAGA AAAGCCTGAA 


>NC_017304.1:1663191:1663690
TGGAAGAAGA CGGAAGTAGG CATGGTTTTG AAATGATAAA ACTGGGAGCC 
TGTGAGTATC TCGAAAAGAA AGATTCCTCA AGGCTAAGAT CCATTATATT 
TAAAAGATGC CGGGAGCTTG AACGGGAAAG AGAACGAATA AGGTTTGAAA 
AAAGGCTGAA GGAGGAAAAT GAAAGACTGT TAACAACTTT GGAAAGCATA 
GGGGACGGCG TAATTGTTAC CGACAAGGCG GGTTGTGTAA TCATGATGAA 
CAAAGCGGCC CAGGAACTGA CAGGGTATTT GTCCTGTAAT TCAATTGGGA 
AACCGCTGTC GGAAGTTTTT GTGATAATAA ACGGTGTAAA CCGTGAGCCT 
GAGCCCGATC CCTATGAGAG GGTATTGTCC GAGCGGAAGA CCGTGGGCCT 
TAGGAAAAAT ACCATGCTGG TTTCAAAAGA CGGTACTTTA AGGTATGTTT 
CGGCAAGCAC CGCTCCGATA AAAAGTTCTG ACAGGGAAAT AATGGGTGTT 


>NC_017304.1:166792:167291
GTCCGCAATT AAAATGTTTA CTGTCAAATC TTCTATTCTT GTAATATGCC 
AAATATTCCA GGCAATAGTT ACATCTTCTT TTGTCGGCAT TGTGACAAAA 
GCTTTTTTGT CCAAGCCTTC CCAAAGCTCA TCTTCCAGTG TTGGTATATT 
CCTGCAGTAC ACATCGTGTG AATGCACCAT GGAATGCAGA TCTTGTATTA 
ACTCAATCGT TTCGTTAAAC TTGTCTTCAT TTAGTATTAT ATTTTTTAGT 
TGTTTTTGTT TTGGATTCCA GTCCCTAGCT ACACTAAACA TTTAAAATCC 
TACCTTTTTA AAATATGTAA TTGCTTATAA CAAGACAATA GATATATTCT 
ACTTGTTATT AATATTTTTT AAAAAAGCTT TATTTGTTTC ATTGGTGAAA 
GTACTTGGTG TCCAATAAGT TTTATCCTCC GGTAATTCAA GGCTGTCAGC 
GCTATATATA CCTACAATGT AGCAGGAATC ATCTACATAA ATTAATATGT 


>NC_017304.1:1674566:1675065
TTCAGCAATA GATTTGGTTA AAGAAATAAA AATCGGATGG AATTTGGGAA 
ATACTTTGGA TGCTCCTACA GAGACTGCCT GGGGAAATCC AAGGACAACC 
AAGGCAATGA TAGAAAAGGT AAGGGAAATG GGCTTTAATG CCGTCAGAGT 
GCCTGTTACC TGGGATACGC ACATCGGACC TGCTCCGGAC TATAAAATTG 
ACGAAGCATG GCTGAACAGA GTTGAGGAAG TGGTAAACTA TGTTCTTGAC 
TGCGGTATGT ACGCGATCAT AAATGTTCAC CATGACAATA CATGGATTAT 
ACCTACATAT GCCAATGAGC AAAGGAGTAA AGAAAAACTT GTAAAAGTTT 
GGGAACAAAT AGCAACCCGT TTTAAAGATT ATGACGACCA TTTGTTGTTT 
GAGACAATGA ACGAACCGAG AGAAGTAGGT TCACCTATGG AATGGATGGG 
CGGAACGTAT GAAAACCGAG ATGTGATAAA CAGATTTAAT TTGGCGGTTG 


>NC_017304.1:1688954:1689453
AATAAAGTAA AAGCTCCAGT GCATAAAGCC CTGGAGTTAA AATTAGAAAT 
TATTCGTACT CTACCAGCCT TATTCTGTTT TCCTTTGCAA ACCTGGTTAT 
TTCTTGTTTG TATTGATCGA AACGGTCCCA ATCCATTGGT TTTAGAACCA 
GTATCGGTTT GGTTGAATCC TTTAAGCGTA TTTCGATTTT TTCACTGGTT 
TTTTTTGAAA ACAGTTTTGT TATAGTGTGG TAACCAAACC TGATTTCACT 
TATCTGGTGG TAGTCAAGGA AAATCGGTTT ACCTTTTTTG TCGAGTACTG 
TAATTCCGGT CCAGTCCCTG TTACACGAAA TTAATCTGCT ACTGCTCATC 
ATACATTCCT CCCACATTGT TCCAGAAATA AGTGAAGATA GAATACATAA 
AATAACAAGA GTCGGTAGTT TATCTTTTTT ATATAAAAAT TATCTATAAT 
ATCGCTCCAT AATAGTTAAT GCGTTTTATG TCAATTCTTA AAGGGGATTG 


>NC_017304.1:17049:17548
TTATATCCGG AGGGATACTT GGAGGACTGG CAGGATTGTT AATCGGCGCC 
GGCAGTATGG TTATACCGGG TCTTGGAATT GTGGCTGCGG CAGGTCCCAT 
AACCGGACTT GTTTCCGGAG CGGTAACAGG AGGCATTGTC GGCGGACTTA 
TTGATTTGGG TATTCCTGAG AACAAAAGCC GGCAGTACGA AACAGATATA 
AAGGCGGGAA AAACGCTTTT CAGCATGAGA ACGGATGACG ACAAGGTTGA 
ACAGATTAGT ACAATACTGA GAAACAACGG TGCTGTAAGT GTGGACAGTT 
ACTAGAATTT ATCTTGATTT GTCTTTGATT TGAGGAAAGA GAACTGTAAA 
TAAAAAGCGA AGGGCTTATT TCCCCTCGCT TTTATTATTG GAATTTATTC 
AGATGTTACT GTTTTTATTC TACGAGTGTT TCATCAACAA CTTCATTCGA 
AGCTGCAGGA TCGGGTGTTG GATCAGATGT AGGCGATAAT ACTGTTTCGG 


>NC_017304.1:1706285:1706784
CCTTGTTTTC TCAATTTCTC CAGATAGCTG TGCACGGTGG ACGTGGATTT 
GAAACCAACG GCATTGCATA TTTCTCGAAC AGAAGGTGGA TATCCGTTCT 
TTTCTATCTG TTCGTTCAAA AAATCAAGGA TTTTTTGCTG CTTTTCGTTT 
ATTTTATTTT GCATTCTTTT CACCTCGGAT ACATTTTTAT GCTGCTGGTA 
AAACCTCATG CTAATAATGT TAATACTTGC TTGACAGTAT TATATCATTA 
ATCTTGGAAC AAATCAAACT AATGTTCGAT ATTTTTTTTA ATTTATATTG 
ACACAAGAAC GTGTGTTCGT TTATAATATC GGTATAGAAC ATTAGTTCGG 
TGAGGGATTT TTTATGAAAA AGAAATATGT TTTAAAGAAT AAAAGAAGAT 
TTTTTGTATT TGTTCTTTTT GTGCTGATGG GTTTGACGGC TGTTATAAGC 
CGAGCCACGA GTATCTATGG ATACCGGGAG CCTTCATATG AGGCGATTAC 


>NC_017304.1:170741:171240
AATCCTTTAC CATTCCCTTT TCTTTTAAAC TTTCAAATGA TTCGTCCATT 
ATTTCGACAT CATATTTTTT GAAATATTCT AATACAGTTT TTTTATCTGC 
ATTAGTAGCA TTTTCTAACG TATGCGTATC TATAGCTATA TATTTCATAT 
CATCATTAAG GCCTTCATCA ATTGGCATGA GTGAATCCAA TGCCAATATG 
TAAACATCTG CTATTATTAC TGCTGCTGTT ATTAACAGAG TTATTGTCTA 
TTGTTTTCGA ACAAGCTGTG ATTGCAAATA ATGACAGTAT CGTTATTAAA 
ATCTATACTT TTCTCATCCT GCACGCCCCT GTTATTTTAT GATTAATTCT 
ATTCACTGCT TTTTTCTTTT GACTCCATCA GAAGTTGTCC GCCCACCGGC 
TTATTTTCAA ACTCCCTTTT TCTCGATTCA GAACTCTGTG AAGAAAATTT 
TGACGAAAAG TAAGTTGAAA TGCGACTGTG ATAATCTCGG GTATTTTCCC 


>NC_017304.1:171892:172391
AAACTACTCA AAAAAATATA TATGGAAAAA TATGAAATAG AAGAGGACGG 
CGATTTTAAA ATACCGGCTG ATTTGAAATA TAAATTTATA TGTGAGCATA 
TAATAGGAAA GAATCTGGAT TATGACAACC TTACCTGTGC AGATATTGAT 
AACTTTGTTG AAGGTATTGA ACCAATAAAA ATTCCTGGGG TTTTATATCC 
GTTAATGTGG ATGACCCACG TAAAAAACGA AAAAGTATTT TTACATATCT 
ATACAAAGCA TGTTTTACCT GCCTTTATTA AATTGAGTGA ATCCGGCGAC 
GTAAATAAAT ATGATGCCTT AAGCTTTGTT ATGTGCGGTT ATATAGAAGA 
GCTGATTATT TATACGGAAA ATTTCGGACA GGTATTTATA ACATCAATTC 
CGGGGAACAC CACGTGGAAT GAGGTGATTG TGGAATTTCA AAAGACCGGG 
GAATTTGAAT GTATCCGGAA GGCAAATGAA AAGCTGAAAA AAGCGGATGG 


>NC_017304.1:1722944:1723443
AGAAGAGATA ATAATCTTTA CAAATTGGAA AAATAGTTTT TCAATTCAGT 
TATTGTTTGC GTCAAAAGTT GCTGGAAAAT GCAAAAGCGG TATGTAATTA 
CTAGTAGTCT TTAGATGGGA AGTGAAATTG TGAATTTAAT AAACACCGGT 
AAGCTGGATA TGGCGCTGTT AAGCATCAGC AGTGAAAAAC CAAGGCTGTT 
TGAAAAAGGC GAAGAAATGT TTTGGGATGA TGAACATATA TCAAAAGGAA 
TGCTGGAAGC GCACTTAAAA AAAGAAATTT ATTCTGATTT TACCGGTAAG 
GAATATACCG ATAACAGTGA ATCAATTGCA ATTATTGCAG AAAATAATGG 
TTAAAAGTGC TGTTTCTAAA CCCTGTCTTC GCAATTCCTG TCATGCAAAT 
CATAGTAAAA ATCTTACATA TATTACAATC TATATATTAC AATATATATT 
TTTATCCATT TTTGATATTT CAGCATATAA TTAATATCAA AATACTACAT 


>NC_017304.1:1726669:1727168
AAGTTACTTT ACAACCGGCA GCGGAGTGAC CAATCTTTCA ATTACAATAT 
ATACAATGAC ACGGCGCGGT ATCAAACCGG AAATCAATGC GGTATCAACT 
GTGATGTTTT TGTCTATATT GATATTGCTG TTAATAATAA ATAAACGCTC 
TGAAAAAAAT AATAAAAAAT TGGGAGGAGT AAATGTATGA AAAAAATTGC 
GTTGCTATTG GCTGTGTTGA TGTTTGTATT TACAGGCTGT GCCGGCAATG 
TTAAAAATGA CCCCAGCAAA CCTCTTGCGG GTACGACTAT TTATGTCTAT 
AACTGGGGAG ATTATATAGC TGAAGATACT ATTGAACGTT TTACCAAGGA 
AACGGGCATT AAGGTTATTT ATGAAACTTT TGATTCCAAT GAAACCATGT 
ATGCTAAATA TAAATCCGGT GCGGTAAATT ACGATGTTTT GATTCCGTCC 
GATTATATGA TTGAGAAATT GATTGCGGAA AATGAACTGT TGCCTTTGAA 


>NC_017304.1:1730017:1730516
TGAACCATGG GCAGTTCTGT GGTGAGGATG CTGTGGCCAA TTTTCACCAA 
ATCCTACTAC GAAACTTCTT CCTGTGCTGC CCAGTGCGTA GTCAACCTGA 
GCCTTTGCAA AATCGTTGTA TATTTTCGCC TTTTGCGGGC TGCATCCTTC 
CCAATCGGCA TAAACAGCCG CAAGAAACGC AGTGGTGGTG GCATATCTCA 
AAGAACCCCA GTTATTAAGC CATGCCAAAC CTTTGGGCGT ATATTTTATC 
CTTGAATTGT CAACTCCGAC TGTCCAATAA TCCAAATGTC TTTCCATGCT 
TTCCTTGTAT ATCGGCTTGT TTGTAATCCT TGCCAAAAGA AGCTGTGCTC 
CGTAGCGCAC GTCATCCCAA CAGTGTCCCC ACTTGTAGGA CATTATATCT 
GTCTGAGGTT CGGTACTCCA AAATTCAACA TAGGATTCGG CTTTGTCAAG 
ATAGCTTGTG TCCCCTGTTG CAAGATAAAT CCATGTAGCC GCCCATGTAA 


>NC_017304.1:1732750:1733249
AAAAACACGG CATTGGTAAA CGGAAAAGAA TATGTACTGG ATGTTGCACC 
CATTATATAC AATGACCGTA CGTATATTCC GACAAGGTTT ATCGCAGAAA 
GCTTGAACAA GAAGGTTTTA TGGGACGGGG AAAAGCAAAT TGTGTCTATT 
TGTGAGCCTG CAGAGTTTGA AAAGGTAAAA GATATACTTG CAAAAACCAA 
TGATGCAATG GTGAACAGTG TTGAAAGATA TAGTGTTGAC CAGAAAAATA 
GTATGAAATA TAACAATGAC TATTTGGATT ATGAGATTCA GATGACAGCG 
AAACTTGAAA TTGATTCGAA AAAGCGGTTG TGCAATATTG TTGGCGAAAG 
AAAAATATTG GAAACGGGTA ATATTACAAA TTTTAATTCT GAAGAAACAT 
CAAATATATA TTGCTGGTGT GAAAATGAGA AGATTTATTT GAAAGATGAG 
AATTATGATT TGTGGTATGA GTCGGAATTA ACAGAAGATG AATGGGAAAA 


>NC_017304.1:1734894:1735393
TCTGCTGTGA TATTGGCAGT TGCACTGGCA GTATTTTTAT CCGGAGGAGA 
TTGGTTGATT TCTCTGTTCC TCAAAGGAGA AGGAGATCCT TCGGAAGCGG 
CAGCAATACT GGAGTACGGA CGTGTCTATC TTAGAATAAT GCTTTGGGGG 
CTTTTGCCTT TTATATTGTC ACAGGTATAT GGAAGTACCC TCAGAGAGAT 
CGGCGATACA ATGGTACCAA TGGTAGCAAG TGTAGCTGCT GTGTTAACAA 
ACCTGTGTTT TAACTGGGTA TTGATATTCG GTAAACTGGG TTTTCCTGAA 
ATGGGAGTTG CAGGTGCTGC CATTGCAACG GTTATATCCC GATATGTGGA 
ACTGGTGATC ATAGCTGTGT ATACCCATAT GAATACTGCA CGGTTTGGGT 
TCGTGGCTGG GGTTTACCGC TCCATGAGAG TTCCGAGAGG CCTTGCACTG 
ACAATATTCA ACAAAGGCAT GCCGTTGCTG GCTAATGAAG TTTTGTGGGC 


>NC_017304.1:1745857:1746356
AGCTACATAA AATTGGAGCT TGACAAGAAT ACTGCGGCTG TGGGAGAAAT 
AATAAAGGCT ACTGTAAAGG TAAATAACAT AAAAGAGTTG GCCGGTTATC 
AGATAAATAT AAAGTATGAT CCTAACGTAT TACAACCGGT TAATCCGTAT 
ACCGGAGCGG AATACACCTC AAAAACTCCG CTTGCAAACG GCGAGCTGAT 
TGTAAACAGT GAATATGGTG CAACTTCAAT GGTCGTGCAT GATTTAACAA 
AAGGTGTATT GAATTTTGCA CAAATATACG TATTTATGGA AGACTACAGA 
AATTCAGGCA AGGCAGAAGA AACAGGAGTT TTAGGGGTAA TTGGATTTAA 
AGTGTTGAAA AATGAAAAAA CAACTATCAA ATTTGAAGAG CCTGCTTCAA 
TGCCCGCAAG CATTTCGGGA ACATACTTGA TAGACTGGAA CGGCAATAAG 
AAGACAGACT ATAAGGTTAT TCAGCCTGAA CCTGTCAATG CCGATGCCGT 


>NC_017304.1:1771615:1772114
TGCAATGCTT TTTACATATG TCATAAAGCT TTTGGGTGTT TGAACTGTTT 
TTTCCCCCGA TAATAATCAT CATATCAACA TTTTTTGCTA TTTCTTCTGC 
TTCGTTTTGT CTTCTGCTGG TTGCACTACA TATTGTATCA AATTTTAAAA 
TATTTTTGAA TTTCTTTTTT AATGCCGTGT TTACCTCGAG CCACTTTTCG 
TTTGTTATCG TTGTTTGTGC AACTACGCAA ACTTTTTCGT CGCTTGTGGG 
AAATTTTTCT ACATCGTCAA CACTGTCAAC TATATATGCC TGGTTGTTAC 
ACCATCCATT TATCCCTATA ACTTCAGGAT GATTCCTGTC GCCTACAATT 
ATTATCTTGT AGCCTTCCTC ACTTTTCTCC TTTACAAGGT TGTGAATTTT 
TTTTACGTAT GGACATGTAG CATCTTCCAA AATCAACCCC TTGTCTGAAA 
TTTTTTTATA AATGTCCGGT GTAACACCAT GAGCCCTGAT TACAATATGA 


>NC_017304.1:1773462:1773961
TTAAAGCAAC TGCCCTGTAC ATTGCCCCGG TATCTAAATA CAATATATTC 
AAAGTTTTCG AAATAATCTT TGCAATTGTA CTCTTTCCTG CCCCGGCAGG 
TCCGTCAATG GCAATTGAAA TTCTGGCTTT TCCGTTCATG TTTGTCTCCC 
AAAGAAAACA AATTTTATTT CAATTTTTTA CCCCAATTTT CAAAGTATCT 
CAATTTTTAA GTCAAATCCG GCCTTAACAC CTTTGCACCG TTAAGGTATA 
CATGTTTTAT ATCTTTCTTG TCTTTATCGG TGTTTACGTG CATCATTACT 
CTGATGCATT TCTCCAGGCT TCCCGGAACA TCTATTTCGT TCATGCACAT 
AAGTGCCGTA CTTGTCCATC CCATATTTCT TGCTGCAATT GCCGGGAATG 
CAGCATCCAA ATCTTTTGTA ACGGTAAAAA TAATACTTAT TATGTCATCT 
TCCTCAAGTC CGTTTTTTTC GGCCATTTCT TTAAGCAGTT TTTGAGTTTC 


>NC_017304.1:1782691:1783190
TTGCCGCACC TTCCGGTCCC ATAACTGCAA TTTCCGCCGA AGGCCATGCA 
AATACCATGT CCGCTCCAAG GTGCTTGCTG TTCATGGCAA TATATGCACC 
GCCGTAAGCT TTTCTGACAA TAACATTGAT TTTTGGAACG GTGGCTTCAG 
AGAAAGCATA AAGAAGCTTT GCACCGTGTC TTATTACTCC GCTGTGCTCC 
TGGCCTACTC CGGGCAGATA CCCCGGTACA TCGGTAAAGG TTATAATTGG 
AATGTTGAAC GCATCACAGA AACGAACAAA CCTTGCGGCT TTGTCAGAGG 
AGTTCACATC CAAAACCCCT GCGGCAACTT TTGGCTGATT TGCCACTATA 
CCGACGGTTC CGCCGTTCAT TCTGCCGAAA CCTATTATAA TGTTTTTTGC 
AAAGTCTTTT TGAATTTCAA AAAAGTCACC GTTGTCAACT ACGGAAGTGA 
TTATTTCCAT CATGTCATAA GGCTTGTTGG AGTCCTGCGG AATGATATCG 


>NC_017304.1:1784757:1785256
GCCTTGGAGG AGGCCTGATA CACTCAGATG ATTTGTTTGA GGAAGGAAAA 
AACATAGGTA TTGATATGTT TGTAACACCT AAGATAACGA TATCTTTTAC 
CGGGAAAGTT ATCAGAAGAA TCGCCGATAA AAAAGGTGGT TACAACTATG 
GAGTGCAGCT TGTTGATATA GATGATGCCA ATCATAACCT TTTATTCGAA 
CTGATTGAAT ATCTTCAAAC CCAAAAAAAA CACCTTGCCC AGGAGTGGAA 
AATGTTTAAC AGGCTGAAGT ATTCCGTATA TGCAATATCC ATATTTGGGA 
TTTTTCTGTT GATTTTTATA GTGTTTGCAT CAAAAGCAAT TTAAGGGGCA 
ACAAGCCCCT TAAATATTTG CCTGTATTTT GATTTCATTT ATTGGATATC 
AATCAATTAC ACTTTTATAT TTGTATTTTC TTATGATATC TTTTCAATGC 
AAACCAATAT TGGAGGACAG TTCGCCTGAT TTATAAAATC GGTGCGCTGA 


>NC_017304.1:1786339:1786838
TCTGCCACGT CCCCGATAAG TTTCAAGCTT TTATCCACGT CACCGAAGGG 
AAGATCCAAG TCACCGGCAT CAAAGAAAGA ACACTGGGTC AAATCCCGGT 
CCATGTATAC GCTGTATTCT TCAATGCCTA TGGATACTTC CCTGATTTTC 
TGCGGTCCAA ACCTTGTTCC CGGTCTGAAG CTGCAGGTAA AGTCCATTGG 
AACACCGGCC ATGACTATGG ATGCATCATC GTAGCTGTCA ATGCTTGCCA 
TAAATTTGGT CGGCAATGTA GAATTCCCGT TTCTTAAACT CATGTCAGTA 
CCTCATCAAA TTCAAATTAA AAATTATTTT ATTAATTCTT TTGCAAACTT 
CGGCAGTATG AATGCAGCTC TGTGAATCTG CGGACAGTAA TATTTCGTAT 
CGATATCCGG TATGGAGTCT ATGTCGGTTT CTAAAGGATC ATACTTCTTT 
GATCCCATGG TAAAGCACCA ATATCCTGTA GGATATGTAG GAATTGTACA 


>NC_017304.1:1790723:1791222
TACACCTCTT ATTTGCTCAA TTTTTGCTTT GGTTATAGGT CTGTTATAGG 
CAATAATTGC CAAGGTTTCA AGGGCTGCCT GGGACAGACC ACTGCGTTGT 
TTAGGTTCAA AAAGCTGTTT TATATAATCA TAATATTCCG GCTTTGAACA 
AAGCTGATAA CCATTGTTTA TTTCCCTTAT GGTAATTCCC CGGGAGGGAT 
CATTGTTGTA CTTTACTATC ATATTGTTTA TAACAAGCTT TACTGTCTTT 
TTGTCAATGC CTGTTATGCT GCTTAATTTT TCAATCGAAA CTTTGTCGCC 
TGAAGCAAAA AGCATACCTT CGAATATTCC TTCGAGTTTC TTTAGATCCA 
TTTGTATCAC TCCACTGCTG TCAGTTTTCC GCTGCCACAT TTTCATCGTC 
AATATCCTCA AGATTGGTAT CTTCGCATTT GCAGACAGTA ATATCCGCAA 
ACGGTTTTGG CTGTATCAGG GTTATTTTTT TCAGTTTTGC CAGCTCAAGT 


>NC_017304.1:1791577:1792076
TCAATAAGCT TTAAAACCAG CTCTTCCCTG GGGTCAGGCT CGTCCTCCTC 
TTTTTCCCGT TTAGGACTTG GAAGTAGGAG CTTCGATTTT ATGTGAAGAA 
GTGTTGCTGC CATTACCAGA AATTCACTGG CTATCTCCAA ATCAAGCTCC 
TGCATTGCAA AAAGGTAATC CATGTATTGG TCCGTTATTT CGTGTATAGG 
TATGTCATAG ATATTTATCT GATTCTTTTC GATAAGGTGA AACAGCAGGT 
CAAACGGTCC TTCAAAGTTT TGTATTTTTA TAGTGCATGC TTTTGACAAC 
ACACTTTCCA AAAAAGTTCA CCACCTTTTA AGACCCCGCA GGAAAAAGGC 
TAAATAAAAT CTATTTTCAT GGCTTTTCGT ACTTCTTCAA GAGTCTTTTG 
CGCAACCTTT CTGGCTTTTT CATTTCCGTC TGCGAGAATT TCTTTGACTA 
TGGACGGATT TTCAACTATC TTTTGCCTTT TTTCATATAT GGGCTCCAAA 


>NC_017304.1:1793694:1794193
AATGTTATTT TATTCTTATA ATGTCAATTA TTTTCCAAAG CTTCTATTCT 
TCATTAATCA TTTCTTTATT TTTTTATTTT TTCAATTATT TCTATATTTT 
TTTCGGAATT ATTTTTTTCA GGAACTCAAG CTCATCATTA TAAGTTTGCA 
GATTGCCGTT GAGTTTCTCT GCAAGTACCT TGTCAAGAAG AACCGCATAT 
TCGGGCCCCG GTTTTACGCC CAGTTCCTTT AAATCCTTGC CTGTTACACA 
TGTTTTAATA TTTTTGAGGT TGTTTATGTA AAGGATTACT CTGTCAATGA 
ATTTTTTTTC ATTACTCAGC ATGCATAATA CAAATAAAAT TTCCATAGAT 
AATTCCTTTA ACTCATTATA AACATCATAA TTGGATATAT CAATATTTCC 
GGACAAATTT GAAAGAATTA TGTCTTTTGC TTCAATAAAC TTCAGTATTT 
CGCTTTTGTA TTCCTTCGAA AGCCTCATTT TTTCCGATAA TTTTACCGCT 


>NC_017304.1:1802990:1803489
CCATTACCAA CAACATGGAC ATGATTTTTG TTATACTTGC TATGGGCAAT 
CTTTCGTGGC TTCTGTTTTC CAAAAGAATC TGACCGGTTT CGGCATCCAT 
CAAAACATAG CTCTTTGCCT GCAATTCAAA TACATTGGTA TTTGCCATTA 
TATCAGCAAC GGTTTCGACA TCGTATACCG GCTCGCCGAC AGCTGGAGCT 
GAAAGAACGG ATATTGCCAT TATGTTCAGC AAAAATACCG CCGCTGTAAA 
ACAGATTATA ACCTTTCTCA ACACTTAAAG ACCCCTCCAA GCATTTATCA 
TCAATAGATT TTTATGCTTG AAAAGGCATA TATATACTTA ATTTAAAAAA 
GTTTGTACGT TTTTTTCAGT CAATAACACA GTGAACATAT TTAATCGGTT 
CAGGTTTCGT GTTTTTTATG ACAAAAGCAT TTTTGGAAAG CCTTTCTGCC 
TCTTGAAAGT CGGACTTGTT TGTGTGAAGT ATGCACAAAG TATCACCTTC 


>NC_017304.1:1811560:1812059
GCGGGCAAGT TCATATGTCG GCAGCAGATC ATCTGTAGAA ACCGGATACG 
GAAATATGCT CACAAACGTG AATGTAATGC TTGTGAGCAC TATTGCGCAA 
ATTGCAAGGC CGATGAATCC CACCCTGTTA AAAATATCCC ATTTTTTTAT 
AAAAGGCGGG AGCAAGAACA AAAAAATTAA TTCCGCAAAA TCCCCTATAC 
GAACAGCTCC TTTCACAAAG ATGTTATACG GGCCCAAACC TAAAATGGGC 
TTGACATTGT CAATGTTCAT GGACGGTGCC AAAGCAATAA TAAACAATGT 
AAAGCTGATT ACACTAATGG GAACCATTAT TGACTGAAAT CTTATCAAAG 
CTTCAAATCC TATATAAGCG CTTATGATCA TGCCCAATAC AAAAAACAAC 
ATAATAAATC CTATCGGAGA CATCGTAAAA CTCATGGTTT TCATTTCTTC 
GCTGAAGCTT CTAAGATAAA ATGCAGACAA AGCAACAAGA AAAACTATTA 


>NC_017304.1:1820303:1820802
CAGCTGAGCC CATGACTCCT GCTGTTTCGG AGGAAAGCAG GATAAAATCA 
TATAATCTGG GTGATATTGT TGAGCTAAAC AACATAATAT TTATTGTGAA 
TGGTACAAGA GAAGTTCCTG AAAACAGGTT TCTTTCCCCC GAAAACGGCA 
ACATCTGGTA TGCAATTGAT GTTAGTATTG AGAACAAGAG CAATGAAACC 
TTTAATTTTA GTTCAATGCT GATGTTTACG TTGATTGACG GAGAAAAATT 
AACTTATGAC ACGGCACTTG TGCCCGATTT AAAAGGAAAT GTTGACGGTG 
AAATAACACC GGGAAACAGT GTCAGAGGTG AAGTGGCTTT TGAAATACCT 
GAAGATGCAA AAGACCTTAT GTTGGAAATA GACCCTATAC TCTACGGAGA 
AAAAGTTGTA GTAAAACTCG ACCGTTAATA TGGATTATTA ATATGAGAAT 
CCTGTTAATG TGAAAAATCT TGCTAATATG AAAAATCTTG CTAATATGAA 


>NC_017304.1:1820756:1821255
GTTAATGTGA AAAATCTTGC TAATATGAAA AATCTTGCTA ATATGAAAAA 
TCCCCAGGAT TGGACCTGAG GATTTATTTT TTTATATTTT TGATTATTCA 
GATTATTCAG AACAGAGTCA TTTGTTCGTG TTTTACTTTG CAAGAGGCTG 
TACATCACAT CAAACTGCAT GTAGATATCC ACCTGCATAT GACCGGTAAG 
GCATATCAAC TGGGTGTTTG CCGTCCTGGC CAGTTCAAAG ATGTATGACA 
AAAGATAGCT TGTTACTATT TGTAATTTTT GCATGTAAAT TTACAAATCC 
ACTTCCATAA GCAAGTATCT TTTCAGCATT GTAAGATCCG AAGAGTTTAT 
TCTGCCGTCT CCGTTCAAAT CGGCAGCCTG TTTTCCGTTT TCTGTCGGAA 
AATTGTCAAT GATTTTAAGT AAATATCTTC TTAACATGGA AAAATCCGTT 
GAATTTACTT TCAAGTCGCC GTTTACATCT CCTTTAACCA CTTGGGGAGA 


>NC_017304.1:1827962:1828461
TAAGTAGACA AAAATAAAAA AACAATTTTC ACCTTTCTAA AAATTAAAGG 
AATTAAAGGG ATATTCCCAC AGCATTTATC AGGTAATTGA GTTTATCTTT 
GTCAAGATTT TTCTTAAGCT CAACTCCTTT GAGATTCAAA AGTCCTACGG 
GATAAACCGG GACATTGAAC GTTGAAAACA AATATTGATT AAGTCCGCTA 
AGCTGTGAAC CTCCACCTAT AATAAAAATC TTTGAAATCG GAGTACCATA 
ACACCTTTCA AGATAAAATT CAAAACACTT TGCTATCTGC CGGGTAAGCC 
TTTCAATAAA ATTGCTGACT TTTCCGTAAG TTATTACATG TTCTCTTTTT 
GAAAGATTGT TGGGGGGAGT CATTCCATAT GTTTTCTTAA GTCTTTCAGC 
TTCCTGAAGA CTTATATTGA GTTCCCTTGC AATATGCTCG TCAATATTGG 
AACTTCCGGA AAGAATAACT TTGTTAAATT CAAGCACTCT GTCTTTAAGA 


>NC_017304.1:18286:18785
AAAAGCTTTG CGTTTACTTC ATCGGTTGTA ACTTTCGGCT GTATAAATTT 
TACCGGAAGC AATATTTCCT TGTCCGTCGT ATTTTCATTT TCCTTTATTA 
TGTCGGCAAG TTCGGACTTT GAAATTTCGC GGCCCAACTC GTGGGGAACA 
ACTCTTACCT TGTTGTTTTC AACGACTGCT TTTGCATCCA CCGGTTGTAC 
GACTATTTGA TTGTAAATGT CATCGACGCC GATAGCTTTT GGCATGGTTG 
TTATAACAGG CACGTCAAAA GTTCCGCCCT CGCATGTTTT AATAGAATTA 
TCAATAATTT CCAAAGCTTT TTCTTTGTCT ATTGATTTGC CGGGATGACC 
GGTGGTAAGG GTTACCTTGT TGTCTTGAAT GGACAGGTTT GCTTCTTTGA 
CCGAAATCAA TGTTTTGGAA TAGAAATCAT CGATTATCTC ATTTACTTTG 
CCTAAGTTAT AAGAATACTC CAGACTTAGC CGAACACCTT CCCTGCTGGT 


>NC_017304.1:1835988:1836487
GTAAAGTTGA AGGAGCAGTG GAAACCATTA TATCCTCTTT GGAGTTCTTC 
AACCTCAAAT TTGACGAAGG AGCAGGCATC AACGGAGAAA CAGGCAATTA 
CGGCCCGTAT TTTCAGAGCA ATCGTGCTGA AATTTATCAA ACCGTGGCCA 
AACATTTGGT TGAAATGGGC AGAGCCTATC CTTGTTTCTG CTCGGAAGAA 
GAACTTGAGG AAATAAGAAA ACAGCAACTG GCTGAAAACG TTAATACAGG 
TTACTACGGC AAATGGGCTG TTCACAGAAA TTTGACCTTG GAAGAAGTTC 
AAAAGCATCT GGAAAACAAC GAAAGCTTCG TTATTCGTTT TAAATCCATG 
GGTAATCCTG AAGAAACCTT TGAAATTGAT GATGCCATAA GAGGCCGTCT 
TTCCATGCAG GTTAACTTTC AGGACATAGT GCTTCTAAAA GCAAACGGTA 
TACCAACCTA CCATTTTGCC CATGTGGTGG ATGACCATTT GATGAGAGTT 


>NC_017304.1:1839387:1839886
ACATTACATC ACAAAAGGCC GTATTAAACA TATCCATTTC CTTTTGGAAT 
TCTTTGTAAG TTGCATCCAT ATATTTTCCG CCGATAATAA CCGGCTCATC 
TTTCAAAGTG TTTGGTACCT TTATGTCAAA TGTAAGATTT GAAAAAGGAC 
ACTGAAATCC TACTCTTGTG GGTACATTTA TGTTAAAAAC GAACTCCTGA 
AGGCACTGTT TTACCTGTTC ATACGTCATG TTGTCATAAC GTATAAACGG 
CGCACAATAT GTATCAAAAC TGGACCATGC CTGAGCTCCG GCTGTTTCTC 
CCTGAGTTGT GAAAGTGGAA TTTACAATTT GTCCCAAAAA TGATCTCAAA 
TGCTTTGCCG GCCTGCTTTC CACTTTACCT TCAACACCGC CGAATCCGTC 
TAAAAGCAAC TGGCGTAAAT CCCAACCTGC GCAGTAAGGA CCGAAGAAAC 
CCAGGTCATG TATGTGGCAG TCTCCGTTTT CATGCGCTTC TCTTACTTCA 


>NC_017304.1:184462:184961
TAAATGATAT GCATGAAGCA AAAGAAGAAA TCCGCAAAAT CGGTGTGGAT 
GCGTCAGCCA TAACATGGCT TTCACCCAAA GCATTGTCCA TTGCAATAAA 
GCTTGAGAAT GTAAGCTCTT ATGAGGCAAA CATACTCAAG CAGGAAATGC 
TGGCCAAGGG CGGAGATGCC GCCGTAAACA GAGGTGTGGC AAATTTCAGC 
ACGGAAAGCT CCGATGTTCT CCTGATGGGC ACATACAGCC AGTTTAACAA 
ACTTGTGTAC AAGCTTCGCA TGCACGGCGG AAGTTTCAAG GAAATTACCG 
ATGAAATTCA AAGGCTTCTG GAAGGTTTGG AGAAGGGAAA GCCGGAGTAT 
TTTGAGTGCG GCAAGTATAG ACTGCCCATA GGAGAAAAAA CTTATGTGAT 
GGGAATACTC AATGTTACAC CGGATTCTTT CTCCGACGGT GGAAAATATC 
TTGATATTGA CAGTGCGGTA AAAAGAGCCA GGGAAATGGT GGATGAAGGC 


>NC_017304.1:1845318:1845817
TGTGATTTAA AAGAAACTAA TAGTGAAATA TAAATGAGAG GAGTGTTTTA 
TATGCCACAA ATCAACCAGT TAGAACTTGA AAACTTAAGA CACCTTATCT 
ATTCTCATGA AACTTCAGCG AAAAAACTGG AAGCATACGC ACAGCAGGCT 
ACAGACCCAC AGGTAAAACA AATGTTCCAA AAATCCGCAC AGGATGCAAG 
AAACACAAAG CAGCAATTAA TGTCATTCTT AAACTAAAGG AGGTAAAACA 
ATAATGCAGG ATAAAGAAAT GGTAAATGAC GTGTTGTCAC AAATAAACAG 
CAGTCTTACA GGTTATGCAA ACGCTATTGC ACAGTCTTCC AATCCACAGC 
TGAGACAAAC TTTGCAGCAA ATAAGAAACA GCTGCGAAAC TTTTCAGTAT 
GACCTCTACA AATTAGCAGA ACAAAAGGGA TATTATCATG CAGCTCAAAT 
GGCAGACCAA AGTGATATTG CCCAGGTAAA ATCCCTGTTT TTATAATAAG 


>NC_017304.1:1861382:1861881
ATATGTAATT GCGCCTACCA GTAAAGATAT GGAAACCAAA GCTGAAAGCG 
TAATATCCTT TAAAAAAAGC ACAACTATCA AAACCAGTAT TGCAAAGAGT 
ATACTGATAA AAGAATTAAA TCCTTCCAAT GTCAGCGGCA GATTATAATC 
GAAAATTATA TTCTCCACCA GCCTGTTGTA TTTTGATATA ATGTTGTCAT 
TTGTCTTGAC TATTTTACTT CTTTTTATCC TCTCAAGATA TTTCTTCGTG 
TTATGGTTTG CTATGGAGTC TACTATATAA CTGACAAGCT TTTTCAAATC 
GTTAAGAAGC CTAAGATCCA GCACCACATT CAATATGTAC AAAATCACCA 
ATCCAATAGC TACACTAAAA AGTACGTTAA AGAGCATCTA TATCGTAAAC 
CTCCTCTTCA TCGGGGTCAA CCGGACGCGT GAGGAATTCA AACTTACTCT 
TTTTTATTCC TGCTTTCATC ATTCTGTCAA CAAGCTCATC CGATATACGG 


>NC_017304.1:1865066:1865565
ACTTTTATAT AACACAACTC TATTGAGCTT TACAACAAAT TTTTAAGTAT 
TGTAAAATAA TGATTTTTGT AAACTTTGTT TGTCGATGTA ATCTTTTGTC 
CCGAATCAAT TTGAAGGTCA AATTCCCTGG AATACGGAAC AATCCCGGCA 
GGAGTTAAAT CACTGTTGTA TCCTCCCAAT TCGCATATAA TTTTGCATGC 
CAGTTCCGGA GTGAAAGTTT TGCCGTTATG CCTGTTGGCT TCGTTATATT 
TTGTCAACAC AGGTCGGGAT TTAACAGTAA ACAAAACCAA GTCCTCTTTG 
ACAAATAGGT CTTCCACAGT CCGTACGGTA CTGATTACCG AATACAAATT 
ATTGTTTACA CACAAGGCTA TGCTGTCTAT CTGCGTCAGC AGCTGGGAAT 
ATTTACTTAG AGTACTTATA GGCATATCAA TTAAAACCAC GTTAAATTTC 
AACCTTAAAA AATTTATAAA AGCCGAAAGT TTTTTCAGGT CAATTATCTC 


>NC_017304.1:1877190:1877689
GAGTCAGGAA AAAACATACA GGTTTTTGCA GACGAAACAA GGCCTTATCT 
TCAGGGTGCA AGGCTTACCG CCTGGGAATT GATGCAGGAC AATATTCCCG 
TAACGCTTAT ATGCGACAAT ATGGCAGGGC ATTTCATGAA AGAAGGATTA 
ATAGATTGTG TAATAGTCGG AGCTGACAGA ATAGCTTTAA ACGGAGATAC 
TGCAAACAAA ATCGGAACTT ATTCCCTTGC TGTTTTGGCA AAGGAAAACA 
ATATTCCGTT CTATGTTGCC GCTCCCACAA CAACCATTGA CTTTTCCATA 
GAAACGGGAG AGCAAATTCC GATAGAAGAG CGAAGCCCTG CTGAAATAAC 
TCATATCAAA GGCATCAGAA TTGCTCCCGA AGGTGTAAAG GTAAGGAATC 
CGGCCTTTGA CGTAACACCA AACAAATACA TTTCAGCAAT TATAACCGAA 
AAAGGTATTA TCTACCCGCC ATATGATGAA AATATAAAAA AATACAGGTA 


>NC_017304.1:1878190:1878689
ACATTTTAAT ATTATCACAA ATTTATCTTC TTAACAATAG AAATTATGCT 
ATTTATACCA TATTTGTGAA TTGCAGAACA ACCTGTCTTT TAAAAATTAT 
TGCATCAAAA AAATTTGTGA AGCATTTAAC ATATTTTTTA TTGACAAATT 
AAAACTGCCT TGCTAAACTA AAAGTAGATA AAGCGGATAG TTTTAACTAA 
CTATATTTTT TTGAACGAGA GTTAGTCTCA ACTAACTTGT TTGATAAACA 
ATAAACGAAG CCATATTCTC CAGGAAAGGA GATGATATGA ATGTTTAGTT 
TGAGAGATGC CAAATGCGGT CAAACAGTCA AGGTTGTCAA GCTGCATGGT 
ACGGGCGCTT TAAAAAGGCG TATAATGGAC ATGGGCATCA CCAGAGGCTG 
TGAAATTTAC ATCCGCAAAG TGGCTCCCTT AGGTGATCCG ATTCAAATAA 
ATGTAAGAGG ATACGAGTTA AGCCTCAGAA AATCTGCTGC AGAAATGATA 


>NC_017304.1:1885517:1886016
TTCCTTTATT GTAAACCACG TCAATAAGTC CGGTTATTCC CGAATGCACA 
AATGTGGAAT CTCCCAGTAT GGCAACAGTT TTTGTTCTAA ACTCTCTGCC 
CCTTGCTTTT TCCATACCGT GAGCCGCACC GATACTTGCA CCCATACAGA 
TACAAGTATC CATCGCCTGG GTGGGCGGCA ACGCTCCCAA TGTGTAACAT 
CCGATGTCTC CGCTTACGGT AAGTTTCAGT TTGTTTAACA CATAAAACAT 
TCCCCTGTGC GGGCATCCCG GACACATTAC AGGAGGTCTG ACCGGAACCT 
GGACTCCCTC AATTTTCTTT CCGCCGATTT GTTTTCCAAA TACTTTTTCC 
CTGATAAGGT TGGCACTGTA TTCCCCTGTA ACGGGCAGTA AATCCTTGCC 
TATAACCTTG ATTCCCAGTT TTCTTATATG CTCTTCAAAA AACGGTTCCA 
GTTCCTCTAT AACATATAAT ACTTTTACTT TTTCGGAAAA CTCTTTAATT 


>NC_017304.1:1909048:1909547
CCATTGTTCT TCCAGCTTCA CTTATGTAAG GCTTTGCATC CGGAAATTTC 
ACTTCTCTGT CATCGACATA TACCTTAAGT TCGCGCTGCA TTGGTGTTGA 
AGCAAACGAT ATGTTGCATG CAAAACCCAA GATAAGAGCA AACAACGTGA 
CAATAACCCC TGTCCTTCTA AATAGAAAAT TCTTTTGCAT TTTGATTCCT 
CCCTTTTTTA AGGCAAATTG AACTTTCCAT AAAACATCCC GTTCCGGAAA 
ATCTGATATG TTGAACTGAC CTTAATGCAA CATACCATAT TTAATGTGCA 
TACTTCGATT AACAGTCCAT ACTATATAAA ATATTACCAC AAGATTCCTT 
ATAATTGAAA TAAAATTAAC ATAAAATTAT GATAAAATCG GCCCGTCGGA 
AACTAATCCG GCTGAATTAT TCCAAGCAAG CATCGATGGA AACGGGTTGC 
TAAACCGTTA ACTCGGCTTA TTTTACTGCT ATAACAACAA ATGCCTTTAT 


>NC_017304.1:1911811:1912310
ATCCATAGAT ATTTTGATAC CGTTATTTTT TAATAGATTT ATGTAATCAT 
CACTGGTAAA CTGTGAGCCT TGATCACTGT TCATGATTTC AGGCTTGCCA 
TATCGCTTTA TGGCCTTTTG GATTGCTTCT ATGACGAATG TCTTATCAAG 
AGTGTTTGAT AGTTCAAACC CAACAATATA CCGAGAATAC CAGTCTATTA 
TTGCAACCAT ATACATGAAA CTATAATGAT ACCAAAAATT AAGACAGACA 
AAACAGCCCA AATAAGTTAG AATGGAACTA TGGAAAAGAG AAAACATTTT 
ACACCTGAAC AAAAAGCAAA AATAGTGATT GAGGTCATCA AGGGAGAAAG 
AACGCTGAAT GAGATTGCTG CAGAATATGG AATTCATCCA AACCTGTTAA 
GTCGCTGGAA GACTGAATTC ATAAGCAATG CGGGCAGAGT ATTCAGCAAG 
GAAACTGATG AAGTAGAGAA GGTCAAACAG TCGTATGAAA AGGAGAAGGA 


>NC_017304.1:191236:191735
GGCTATGCTG AATGTGTCAT TGTACTTCCA ATTTACAAAT GACCATCCGA 
TTATAGACAC AAACAAGGGT ACCAGACTTA CAAAAGAATA TAATAATATT 
TTTGGAAATT TATATTTTCC TCTTGCAAGA ATAAACATGA AAAATACGGT 
ATACAACAAC GGCAGTACAA AGTAAATAGG CCTTGTTAGC GCGGCAAAAC 
ATGAAATAAT TATAATACCC ACCATTTTTG GCAAAATTCT ACTTTGGTTG 
TTATCAATGT TGGCAAACAA GACAAAACTT AAGAGTATGA AAAAAGCCGC 
CGTAGTTTCG CTTAATATGG CCATTTCATA AAACAAGAAC GGGATAAACA 
GCGAATAAAG GCATGAAGCG ACCAAGGATA ATACTGTATT GTTTGTAAAT 
TTATATACAG TTGTGGCTAT AAGATATGAA ATAAAGACTC CCATTATCAT 
CTGAACAAGA ACTACAACTT TCAGATTTAG TCCGGATAAC AATATAATAA 


>NC_017304.1:1928072:1928571
TATGGCTATC GCAGGATGAC AAGTATATTG AACAAGGATT ATCACATTCA 
TATCAATCGA AAACGGACCC GGCGTTATAT GAGGGAAATG GGCATACATG 
GATTCTGTCC TGGCCCCAAC CTCAGCAAAC GAATACATGG TAAGAATTTG 
TATCCATATC TGTTGAGAAA CTTGAAAATT GATCATCCTA ATCAGGTATG 
GTCCATAGAT GTGACCTATT GCCGAATGAA ACGCGGTTTC ATGTATATGG 
TTGCAATAAC AGACTGGTAT TCTCGGTATA TTGTTGGGTT TGAACTATCA 
AACACTCTTG ATAAGACATT CGTCATAGAA GCAATCCAAA AGGCCATAAA 
GCGATATGGC AAGCCTGAAA TCATGAACAG TGATCAAGGC TCACAGTTTA 
CCAGTGATGA TTACATAAAT CTATTAAAAA ATAACGGTAT CAAAATATCT 
ATGGATGGAA AAGGAAGAGC ATTAGACAAC CAAAGGATAG AACGATTTTT 


>NC_017304.1:1931296:1931795
TACGATACAA ACGTTTCCAT CAATACTAAT AGAAAGAGTC TCAGTGTCTT 
GTTTCAATTC CTCATAGGTA CGATACAAAC CATGGTACCG GTATCAAAAG 
GCATTACCTG ACTTGCAAGT TTCAATTCCT CATAGGTACG ATACAAACTC 
TTTCCTCCTG TCGACGTCTA CGTCGAACAG TCGGGTTTCA ATTCCTCATA 
GGTACGATAC AAACATTACA TCCGGTATGT AGCATAGGGA GGCTGAACGA 
GTTTCAATTC CTCATAGGTA CGATACAAAC ATGTCAAGCC CGATGGCACT 
GACTACCATC CCGGAAGTGG TTTCAATTCC TCATAGGTAC GATACAAACT 
ATCACGGTGC AAGATCTGTA TTGATATGGT ATAGCTGTTT CAATTCCTCA 
TAGGTACGAT ACAAACTGTT CCGGCTTCTA GTGTTACCGG AGGATCATTT 
AAGTTTCAAT TCCTCATAGG TACGATACAA ACTTGGTCAA GGTGTTGACG 


>NC_017304.1:1936754:1937253
GTTGCTCGAA AAGCTCAACG CCATTATAGA GCAGGTGGAT CGTATTGATA 
AAATAATCGG ACACCTTCGC ACCTTTGCAA GGCAATCCGA CCAAACTAAA 
ACACCGGTAA ACATTAAAAT GCCTCTCACG GACGTGTTCA AACTTATTGG 
CGAACAGCTG AAAAGACAAC AAATCAGTGT TGATATGGAC ATCGAAGAAA 
ACCTTCCATA TGTTCTTGCC GATCATAACA GACTGGAACA GGTTTTTTTA 
AATCTTATTA TAAATGCAAA AGATGCCTTG AATGAACGTG AAAAAGTCCA 
ACAACGCCTG GTATCCGAAA ATGACGCTGA CGGACAAATT GTCCCCCCGG 
ATAAAAAAAT AACTATAAAA GCCTTTTCGG ATAATAAACA TGTCATTATT 
GAAATTACTG ACAACGGAAT TGGTATTTCC AAATCCATTA TCAATAAAAT 
CTTTGAGCCT TTCTTTACTA CAAAGGAAGT TGGAAAAGGT ACCGGCATCG 


>NC_017304.1:1946289:1946788
TATCCTTTCT TTTTTTCTTC ATCTATAACC GATATAACTA CTTCGTCACC 
AGGTAAAGGA ATCTTGGAAT CTTTACGGAA AACGCCTCTG GCTTTGCATT 
CATAAATTCC GTTCTCCGTT TTTACATAGT AGAATCCTCC AATACCTTTG 
ATTATAATAC CTGATGGCAA ACTTTATACC TCCTTAAAAC TATCCTGCAG 
CTTCTGCATG GTTTGTTTCA CCGGACTCTT CCGTTCTTTC GTTATCGTTG 
TTGGCATTGT CAGTATTATT GGTATCATTA ATATTATCGG TACCGCTACC 
GCTACCGTTA TTGTTGGAAT TACCGTTATT GTTGGCAGTA TTACCGGTAT 
TAGTTTCATT ACTGCGTTTA TTAAACTCTT CTGTAAACTC CATGTAGTTC 
TTATTATCGA GATATACCCT CACCAAAGTA CTTCCGCCGT TTGGTACCGG 
TATGGAAATC GTTATCGGGA AATCACTTTT TTTCCGTACT TCACTGTATA 


>NC_017304.1:194828:195327
GACAGTACAA TGGCAAAGGC AGGAAGAATC CTGGGTATAA TTGGTTTGGT 
TTTGTGGGTT CTGGGTATTA TATTAAGGGT GATTCTTCGT TGATTTGATT 
TTTTATATTT TGCATTTTAA AGAAAAACGG GGTAACATGA AAAATGGCTG 
TATGCTCCAA TACATATAAA GATTCAAAAA AATATTCTTA TAATAACAGG 
AATGATTTGA TACTAATCTT ATTCCTGTTT TTTGTTATTG CTTGCTCTTT 
TATTTTGAAT ATCAGGGATA ATTATACTTA TATTAAATTA CCGGGCCTCG 
ATTTTAATAT TCCAAGCACG TGCCTTTTTA AAAACATTAC AGGAAAAAAC 
TGCCCCAGCT GCGGCATGAC AAGGAGTTTT GTTTCCATAA GCCATTTTGA 
TTTTACAGGT GCCATGCGTT ATAACATGGC GGGTATCTTT GCATATACAT 
GGTGCGTTCT GGAAATAATA TACAGGATTC TGCGGGTGCT ATCAAAGAAC 


>NC_017304.1:1954869:1955368
ATAGATGTAT TATAACATAT TAACCGGATT TATATCCACA CTTAAAGCAA 
CAGAATTTTT CGCGCTTTTG GAATAATAAC CGTCTGAAAC TTTTGTCAGT 
ACATCTATAA GTTTATCTGA TTCTTCACAT TTTATTACTA TTCTCCATCT 
ATATTTATTT TTTATTTTAG CCAATGGTGC TCTCAATGGG CCTAAAATTT 
GTGCCGTTGA ACCATTATCT TTAAAATGTC TGCACAGTTC ATTCTTGACA 
AAAAGTGCCC TGTTTAACAC CTGTTTGTCA TTTACTCCGC TCAGTATCAC 
CGATGCCAAA TGAATAAAAG GCGGATACTG AAGATTTTTT CTTACAAGAA 
TTTCGTTGTT GTAAAAAGAT ACATAGTCCT GCTCACAGGC ACAGACAATA 
CTGTAGTTGT CCGTGTTGTA AGTCTGGATT ATAACTCTTC CGGGAATCGT 
TCCCCTTCCG GCTCTCCCGG CAACCTGCGT AAGCAGTTGA AAAGTCCTTT 


>NC_017304.1:1976234:1976733
GTGAACCACT GAATCCTGAA GTATACAACC AGTTTTACAA AGCAACGGGC 
ATCAAGCTTA TGGAAGGATA TGGTCAGACA GAGCTTACTT TGACCATAGG 
TACATTCCCC TGGATGGAAC CCAAGCCAGG TTCAATGGGC AAGCCGTCTG 
CAGGCTATGT CATAGATATT CTTGACGAAA ATGGCAATCC TTGCGAAGTC 
GGTGAGGAAG GCCAGATAGT TATAAGAACG GATAAAAGCA AACCTATAGG 
AATGTTTGAC GGATATTACA GGGATACTGA GCTTACAAAA AAGGTATGGC 
ACGATGATAT CTATTATACC GGAGACATGG CTTGGCGCGA TGAGGATGGT 
TATTTCTGGT TTGTCGGCAG GGCTGATGAC GTTATAAAGA GCTCCGGATA 
CAGAATCGGG CCTTTTGAAG TAGAAAGCGC CCTTTTGGAG CATCCCGCGG 
TTTTGGAATG CGCAATAACA GCTGTCCCGG ATCCTATCAG AGGTCAGGTG 


>NC_017304.1:1979867:1980366
TGCAAGAGAA GTATGGGAAA GGGAATCTCC TATCATGGAC TGTCTTCTTA 
AGACTATTAT CACTCCGATG GCAGGTGCCA TTATGGCTAT AAGCATACCA 
ATAAAATATG CCCTTTGCAT AAATCCCAGA TTCAAAATGA AGTCCTCACC 
GAAAATGCCA AACATTTATA CAGCTCCTTT CTTCCAGCAG TTCGTGCAGC 
AATGCCTGTT GGCATGAAAA TTCACATCAT ACCCGTATAC TCCTCCAAGA 
TTGTTTTTCA CAAAATCTTT GGTGTTTTCG TTCATTACCA GGCCTTTGTC 
TCCCACGTAC GCAATTTTGT TTGTATGCAC AATAACAGCT CCGATATCAT 
GAGTAACCAT GACTATTGTT ATTTTCTTTT CCTGGTTGAG CCTCCCCAAA 
AGACAGTACA AAGCTCCTTC CGACTCGGAA TCTATCCCTA CGGTGGGCTC 
ATCCAAAAAA ATCAATTCCG GCTCCGACAC GAGAGCCCTT GCTATAAACA 


>NC_017304.1:1988889:1989388
TTTTTTATCT TGCTCATGGA ATACAGCATT GTTGAAAACA CTACTATAAA 
CACGCTTCCA ACAGTAATAG CCATACTGTA CCACGGGACA AAAAACTTCG 
TTTCCAATCC TTCCGCAATA CTTCGATAAA TAAGATAAGT TACACCAATG 
GACACCGGAA TACCGTACAT AAGTCCTTTT ATTCCGTACA GCAGGCATTC 
ATAATTCATC ATTTTGCTAA ACCCTTTCTC CGTCATTCCT ATGGACTTTA 
ACATTGCAAA CTCACGGCGG CGAAGCGAAA TATTTGTTGA AATGGTGTTA 
AACACATTGG CCAGGGCTAT CAGGGATATT AAAACGATAA AACCATAGGA 
AAAGACATTG ACAATGGTAA TTAGAGCACG GTTTGCCTCA TCTGTTTCTG 
CATAATTGAT TAATCTTGAC ACAGGAAGTC CTTTTTCATT TAAAACCTTG 
TATATCCTGT CAAAAACAAT CCTGTGATCT TCGGTCTTAA AATACATCGT 


>NC_017304.1:1995851:1996350
CAATCTTATC ATATCATATT ATTTTTTTAA ATACAATAAA CTAATATCAT 
ATCTCACAAG CACCATCCAC CAAGCCTTTC CAGCCATAAA AAAAGCATGG 
TTACTTGACC ATGCCAAAAA CTAAAACAAA ATCATTTTGA CTCTTTATTT 
CAATGTTTCC ACCGGCTTTA TTCCATACAT TGGTTGTATT GGTCCAATTG 
GTTCAACACC ATACTTAATT CCGACTATCG GACCAACGCC ATACTTTATA 
ACAACTTCCG GTTCGTCAAT CACAACTCCA TACTTAACAA CAGGCAGTGA 
TGGTTTATAT GTATAGTCTT TCTGACACTG GATACTAAAA GTGGATCCTC 
CCGTCATTTC CATAAGTTCC TCATCTGTCA ATTCTCTTCC GATGTTCAGT 
TTCTTTGCTT CTGACATGGT CTCACCCCCT TTTTAAGTTA TCTTATATAC 
TATTCCCCTC AGGAAGAATG CTTGCTTTAT CTCTGATTTG CATTCTTTCT 


>NC_017304.1:1997320:1997819
CACCGGCCCA GAGTATTACA ATACCTCCAA GCCCGGCAAC AATACCGGTC 
AGGGAAGAAA GATTTATGTA CAGCATCCCT TCTTTAAAAG AGCTTTTCAT 
TACAGTTTCA ATTTTGTCTC TGGTGCTTTT TTCGGTCTGT TCCTCGGCAC 
CAAAGGATTT TATCGTCTCA ATCCCTTTAA CCGACTCCAC CAGCGCCGAA 
GTTAATTTTG CATTATCCTC CATTATTTGC CTGTTAGCAT TCTGAATCGG 
TTTGTTAAAC ACCGTCACAA TTATTCCGTA CAGCAATATG ATGATAAAAG 
ATATAAAGAA CAGGGAAGAG TTTTGTATAT ATAAAAGAAT TCCTCCGATA 
ACGGCCATAA TTGTATCAAT CATTATGGTA AGGGTTGCTC CGGAAATTGC 
CTGTCGTATT TTTGAAGCAT CCATAAATCT TGAAATTATC TCCCCAACTT 
TTCTGGAATT GAAAAAATTC ATGGGAAGCT TTAACACATG GGAGTAATAC 


>NC_017304.1:2008483:2008982
ACCACTAAAA AAGAAAGACT TATAAGGATG GAATACACCG AGGAAAAAGT 
ACCAAAGTCA GTCAAAATTT TGTTTCCCAT AATAGTTACA TTGCTGGCCG 
GACTTATTGC ACCATCCAGT GTCGCCCTTG TAGGATTCTT AATGTTTGGA 
AACCTTATCA GGGAATGTGG TGTGCTGGAG AGACTATCCA AATCCGCTCA 
AAACGAACTT GCCAATATTG TAACCATACT TTTGGGTATT ACAATAGGTT 
CAACAATGGT AGGAGAGCAA TTCCTTAATA AGCGTACATT GTTAATTATC 
GGTTTGGGAC TGGTTGCTTT CATATTTGAC ACTGCCGGCG GAGTAATTTT 
TGCAAAAATA TTGAATTTGT TCTTAAAGAA AAAAATAAAC CCAATGATCG 
GTGCTGCAGG AATTTCCGCA TTTCCAATGT CTGCTAGGGT TGTTCAGCAG 
TTGGCTACCA AGGAGGATCC TACAAACTTC ATAATAGCAC AATCCATTAG 


>NC_017304.1:202093:202592
CTTAAGGTAA TGACTGTTTT TGGCACCAGG CCTGAAGCCA TAAAAATGGC 
GCCTTTGGTT ACCGAACTGA AAAAGTGCGG ACAAATTGAG ACCATTGTTT 
GTGTTACGGC GCAGCACAGG CAAATGCTTG ATCAGGTACT GGAAATATTT 
AATATAAATG CGGATTATGA TTTGGATATA ATGAAAGACA AACAAACATT 
AATAGATATA ACCACACGGG CTTTGGAACG TTTAAGTGTC ATACTTGACA 
AAACAAAGCC CGATATTGTG TTGGTGCACG GGGATACCAC CACCACTTTT 
GTGGGAAGTC TGGCCGCGTT TTATAAAAAA ATCAGCGTGG GACATGTGGA 
GGCAGGGCTT CGCACCTATG ACAAATACTT TCCCTACCCC GAGGAAATAA 
ACAGGCGTCT TACCGGCGTA ATAGCCGACC TTCATTTTGC GCCGACCAGG 
ACCAACAGGG ATAATCTTGT GCGGGAAGGC GTGGATGAAA GCAAAATATA 


>NC_017304.1:2038908:2039407
GTTGTCAAAA CTTGCCAAGG CTATAAGTCC CAACGGCTGC TGCTGACCAT 
TACTGTATAT ACCCATAATC ATTCCGTCGG AACCAATACT GAAGGTCACA 
AGCGAACCTG CCGGATATCC GTCCACATTT GTAGCTTTTG CGGAACTGTC 
TGCCGCATAC ATTGTAAGTC TGGAAAAGTC CAGCTTCACA TTGATATTCT 
GGCTTCCAAC GCTGCTGTCA GGTATAATTG TTATACTGGG TGTAACCGCG 
GAACTTTCAA TTACCTGTCC CTGATCGTCA AACAGTATAG TTCCGGTAGC 
TCCCGATGCT GTTACCCCAT TTCCCGAATC AACCTGCCAT GTCCATGTGG 
TAACACCGCC TGTAACGTCG GTTTTCCAGA AACTTATATT TATTTTGTAG 
CTGTTTCCCA AAGAATCATA TACCGTAACA GGCATAGTGA ATCTATTGTT 
GCTGGATGTG CCGGATGCTG CGCTGCTGTA AATTGAATAG GATGCATCCA 


>NC_017304.1:2042628:2043127
CCAGATATGC TGAAATTTTA TCGGCAGCTT CCTGAATACC CGTTTCACCG 
TCAGCATTCT CAAAATTTAT GCCCAGCTGA GCCATGAGCT TTTCCAGCTC 
TTCCACACTA ATTCCAAGAA CTTCTGCCAG AGCTTTCTCC ATAGCTTTCC 
CTTTCAGCTT TCTGTCATTT TCGCCTTCGA TGTTTTCTTC TTCCGGAGAA 
GCTGTGCGTT CTGCCTTATC TGATGCCCTG GATGTTATCT GGTTTGATGC 
TTTGTTAAAA GGCTTGGTTC TGTCCGGTCT TCTTTCCTTT GTTTCGGCTG 
AGTCCAGTAT GTTTTTGTTT TGCAAACGCT GATAAGGCCT GTCTTTGATA 
TCCATTGCAT ATTCATAGGA TTTAGTGCCG CTCTGCCATG CATACGACTT 
TTCGACAGCC AGGTCAAGGG TATCTTTAAA CTGCGATGAA GAGCTTTTTT 
TCATGCCCGC CGACTTTTGC ACTTCGGTAG AACCGGTCAT TTTTGCAATA 


>NC_017304.1:2051385:2051884
TAATCTGCCC CGCAAAATAA ATATTGGGAG ATTTTTTAAG GCAGTATGTG 
GCATCCAAAA GTACCGGCGA ATTTATGAAA GTATTTCTGT GCATTACACC 
ATACCTTACA AATTCAGCAT TTTCAAGTCC CGGTATTAAT CGAAACACTC 
TTTTTTGCTC CGGCCACTTA AGCCTTGTTT GAAAACCTAC CATATTATAC 
ATGGTTCCCT CACTGTTGTC CTGTCTTAAC TGAACAACCG CATAAGGTTC 
CTTTCCGGTA TTGGGGTCAA CAAGACCTAC CGGTTTTAAA GGACCGAACC 
TTAGAGTATC CTTTCCTCTT TTGGCCATGG TTTCAACAGG CATACACCCT 
TCAAAAACCA CTTCGCGGTC AAAGTCCTTT ACTTCCGCAA GTTCTGCATT 
CACCAGTTCA TTCCAGAAAA TCTCGTACTC TTCTTTGTTC ATGGGACAGT 
TTATGTAATC ATCCGTTCCC CTTCCATAAC GTGCGGCCTT AAATGCCTTG 


>NC_017304.1:2055798:2056297
ACTCACATTT TCACAAAATA ATTTATCACG TATTGTTCAC TGAATCAAGG 
TTTTCCGGAT ACAATCATTG GCAATGTCCC AGCTGCAACA TTTCTGATTG 
TCGCTATTTT ATTTGAAGCT CTACCGGACA ATGGTCCGAG CCCATCACAT 
CATCATGTAT GGAGGCACTT ACAAGACGGT CTTTTAGTTC CTCCGACACA 
CAAAAATAAT CAATTCTCCA CCCTGCATTC CTGGCACGGG CATTAAACAT 
GTATGACCAC CATGTATACG CACCCGTTTT ATCAGGATAG AAAAATCTGA 
AAGTATCAAT AAAACCAGCA TTAAGAAGCT CCGTAAATTT TGCGCGCTCT 
TCATCGGTAA AACCGGCGCT TCTTCTGTTG GATTCCGGAT TCTTAAGGTC 
AATCTCCTTA TGGGCCACAT TCATGTCTCC ACAGACAATC ACCGGCTTTT 
TGGCCTTAAG CCCGACAAGA TAATTTCTGA AGTCATCCTC CCATTTCATT 


>NC_017304.1:2057892:2058391
TCTCCTGATT AACGCCGGTG TAAGCTCCGC GTTGGAAAAA ATGCCAAGTC 
CTTTGTATCT TTCCTGCTGT ATTTTTCTCG TTCTGTTCAC CCTTTCCCTT 
ATAACGCTTG ACTTTTCCCC TTCCTCCTCG TTTTCTAAGT CATTGTATTT 
TACCGATGCA ACTTCTATGT GTATATCAAT TCGGTCCAAA AGAGGGCCCG 
AGATTTTTCC TAAATACTGC TGAATCTGTT TTGGCGTACA TGTGCATTCT 
TTTGTATTGT CAAGGTAATT GCCGCATTTG CACGGATTGG CGGCACAAAT 
CAATGTAGTT CTTGCAGGAT AGGTTAATGT GGCGTTAATT CTTGAAATAG 
TCACCACACC GTCCTCAAGA GGCTGCCTTA ACACCTCCAA TGCATCCTTA 
TTGAATTCCG GCAGCTCATC CAAAAACAGC ACACCGTAAT GGGCAAGACT 
CATTTCGCCG GGCTTTGGTA TTTTTCCTCC TCCGATCAGG CTGACGTTTG 


>NC_017304.1:2067651:2068150
CTTCAAATAA TCCCAAATCA GCCCCGCCGG TAATATTAAG AAGAACCCCT 
CTCGCTCCTT CAATGGATGT CTCCAAAAGG GGACTCTGAA TAGCCTGTCT 
TGCAGCTTCT TCAGCTCTGT TGTCGCCGGA TGCCCGTCCA ATACCCATAT 
GGGCAAGCCC TGTATTTTGC ATAATGGTTT TAACGTCTGC AAAGTCCAAA 
TTCACCAAAC CGGGTACAGC AATAAGATCA GATATACCCT GTACACCCTG 
TCTTAACACA TCATCCGCTA TCCTGAAGGC ATCTACAATG GAAGTTTTCT 
TTTCAGCCAC CTGGAGCAGT CTGTCATTCG GTATGGTAAC CAGAGTATCA 
ACAGTGTTTT TAAGGTTCTC TATACCTCTT TCGGCATGCT GCATTCTCTT 
TCTTCCCTCA AACATAAAAG GCTTTGTTAC CACTCCGACA GTCAGAATTC 
CCATTTCCTT TGCAATTTCA GCAACTACGG GAGCAGCTCC GGTTCCTGTT 


>NC_017304.1:2072966:2073465
AAACTTCCAC AGCATTGCTG GAAGTTGACG AGGCTGCCTT CAATGTGGTA 
ACCGACTACG TTCAGCCGGA TGTTTTGGTG GTAACAAACT TTTTCAGGGA 
CCAGTTGGAC CGATATGGTG AGCTCTACAC CACTGTAAGC AATGTCAGAT 
CAGGCATCGA AAAGTCACCG AATGTCAAGC TGGTTTTAAA TGCAGACGAC 
TCTCTTTGTG CATCATTAGG TCACAATATG GACAGAGAGG CCATATACTA 
CGGTTTTTCT GAGGAAGCGT ACAACAACAG CAGCACAGTT GTAAACAGTG 
ATGCAAGCAT TTGCCTTTAC TGCAAAAGCA AATATGAGTA CTCCTACAAT 
GTATATGGCC ATCTTGGGGG ATTTTCCTGT CCAAACTGCG GATATATGCG 
ACCTGATTCC AAGGTAACAT GCGTAAAAAT TAACGAGCTT AACACTTCGT 
ATTCCGATAT CATATTTTCA TTAAGTCCAA TAAAGGGCAA TGACGAGCCG 


>NC_017304.1:2085060:2085559
CATACAATAC ATATTTGTGA GGATCAGGGT CTTCACATTT TGACAAACCT 
GATGCCGCCC TATGGTGCGG GAATTTTACG GAAATATCGC TGTATCCTAC 
AATGTAGCAA CGATTAAGAG GATTGTTTCC CATAAGGTAC TCCATTTGCG 
ACCTTGCCCA TTGACTGTAT GCTGAAGGCG CATCACCATG GTGTTTGTCA 
TACACAAGAG CTACAAACTG TGTAGCTGTG TTGTATCTTG CCGAACCCCA 
TTTGTTAAGG AATGCATATC CACCGGGAGT AATTGTAACA GTCTTACCGT 
ACATCCAGTT CTCTACCAGT TTTGCAACCT CGGCCCAAAA ATCTATCGGT 
TCATAAGGAC TCTTATTTGC AGCCTGTCTG TACCTGTTTT CAAACTCCTC 
GCTGTCTTTG TCGTAAAGAT CGTCTATTTG AGCCAAAATG CATGCCGTAC 
CTGCCCAAAC GTCATTCCAG CAGTGAGTCC AGCAGGAAGG TGCATAATAA 


>NC_017304.1:2089243:2089742
TTCAAAGATA GGTTTGTCAA ATACCGTACT GATTGTCATT TTAGAGCCTC 
TGTAGGCAAA ATCAATAGCA CCCACATTCT GTACTTCATT GCATACACGA 
ACACAGTCTC CGCAGAGTAT GCATTTGCTC CGGTCCCTTG TTATGCAAAG 
GGAAGAATCG TCCACATCCG GATTTGAAGC AGTGTTTGGG AATCGAATAT 
GACTTATATT GTACCTCATC GCAAGATCCT GCAGTTTGCA TTTTCCGTTG 
TTATTGCAGG TTGTACAATC CCGACAGTGA TTGGCAAGCA AAAGCTCCAA 
AATCATTTTC CGGTATTTTT GAAGTCTTTC AGTGTTTGTT TTTATACTCA 
TGCCCGCTCT GGGCGGGGTG GAACATGCAG CATCCAATCC GCCCCATTCA 
TTTTCAACCA TGCACATACG GCAGGCACCG TAAACCGACA ATTCGGAATG 
GTAACAAAAT GTCGGAAGCT TGATGCCCGC TTTTCGAATA AGCTCAAGAA 


>NC_017304.1:2090890:2091389
CTGCACGCAC ATAAATATAG CCCTCGGACG CCCCGCAGGC AATGCCTGCA 
ATTATCATCC CCTCAATCAT TCTGTGGGGG TCACCCTCCA TAATGCTCCT 
GTCCATAAAC GCTCCCGGAT CGCCTTCATC TCCGTTGCAC ACAACATACT 
TTTGTTTTGC ATTCTGCCTT TTTACCTGTG CCCATTTACG TCCTGCCGGA 
AAACCTCCTC CTCCGCGTCC GCGAAGATTT GCTTCAGTTA TTTCATTTAT 
AATTTCATCA CCGGTCATGT CAAACAACGC TTTCTCCAGC GCATAATATC 
CCCCGGTTGC AAGGTATTCG GTTATGGATG TGGAGTCAAT TTGACCACAG 
TGTTCCAGTA CAAGACGGGT TTGCTTCTTG TAAAAGGGAA TTTCATCCTG 
TTTTTTGTAT ACAACTCCGT TTTGTTTATA GGCAAGCCTT TCTATATGTT 
CCCCCGCCAC TATCGTTCTG TCCACAATCT CTTCACAGTC TTCAAGCTTT 


>NC_017304.1:2093062:2093561
TAATTTTTAT TATGGTAAAT GTTGAATAGG CAATTCCTCT GACCTTGCAA 
ACCGGAAGAG TTGACATAAT CGTATTGACA CATTCTTCAA TACCCATATG 
CGCTGCAATC ATCGTTGAAA TAATCTTTGA GGTAAGGGTG GATAAAATAT 
TGGCCTTGAC ACCACTTCCC AAACCGTCGG CCAGAACCAG AATTGTAGTG 
TCATCATCTT TTACAACCTG TATCATGTCG CCACACAGCT GCTCCCCAAA 
TTTGTTAAGG CTTTTATATC CTAAATCAAC GCATAAATCA TTCATCCTCC 
ATAGTCTCCT TCAGCTTGGT CAAAGCAATT TTAGTCTCAG CGGCCGTTTC 
TCCCAAAAGC AGTGCTATTT CCTGCACTAC GCGCATCTGC TTTTCCACAA 
CTTTATCCGC TATTTCAATT GCCGCCTCGC TTTGCTTGTT TTTCAGCGCC 
TTGATTTTCT CCTCCTCAGT CACATCCCTC ATAATTATGA TAATGACGTG 


>NC_017304.1:2095396:2095895
AAGCTGGGAT GCCGCTACAA TTGAAATCCA CTTCTGAACA TATTGCTTTG 
CAGTGTCGCT CTTTTTACAG AAAAGGTTCA AATACTTGGC TGCCTTGTCA 
ATATCGCCGG AAAGCCAGAA CAACAGGTAT GTTCTCGCGG CATCGGCGCT 
GGCGTTTCCC TGGGTGACGT GCGACCAGTC AAGTATATAA GGAGTGCCGT 
CTTTGGTTAT AATAATATTG CTGGGATTGA AATCACCATG ACACACCTTG 
TTATGGTCGG GCATACTTTG AAGTCTTGTA TGAAGCTCAT AGCGCGTCGT 
GGCATCAAGA CCGCTCTCTG AGATTTTTCT GTGCATTTTG TCTTTCAGCT 
TGTTTAATAA AGGAGCCCTT TTGCTTAACA CTTCGAGCTG AATATCAACA 
AAGAGGTTCA TATATTCATC ATATTTTAAG GGATTTTCTT TCATAAGCTG 
CTCTAAGGTC TTTCCTTCAA TAAACTCCGT CACAATTGCC CATTTGCCAT 


>NC_017304.1:2098326:2098825
CGGATTCGTA GTAGGTATAA CCGCCGCAAT AACCCCCAAA GGCTCTGCTA 
TTTTTTTAAT ACCGAAAGCA GGGTCCTCTT CAATAACACC GCAGGTTTTA 
GTGTTTTTGT ACGCATTATA GATATACTCA GAAGCATAGT GGTTTTTGAT 
AACCTTGTCT TCAACCACTC CCATGCCTGT TTCCTCCACA GCCATTTTGG 
CAAGAGGAAT TCTCATTTTA TTGGCCGCCA TTGCCGCCTC AAAGAAAATT 
TTGTCAACCT GCTCCTGTGT ATAGGTTGCA TAAACACTTT GAGCTTCTCT 
TAAACGTTTC AAAGCCTTTT CAAGCTTTTC AACATTATCA ATAACTTCGT 
ATTTATTCGC TATTTTCGTC ATTTTCCTTA TCTCCTTTTC CGATTCCATT 
ATTCTTTATT GCTTCTGCCA AGTGTGCGGA AAGTACAGCC AGCGATGCCG 
CCATGTTTTC TTGCTGGACT AAAATGTTAT CCGGTACTTT AAGGTGAACA 


>NC_017304.1:2104241:2104740
ATGACTTCAT CGGGAACCTC GTTTGCTCCT GCCTCTATCA TGACAATTTT 
ATTCCTTGTG CCTGCCAAAG TAACATACAT CTGGCTTATT TCTCTTTGTT 
TTTCGGTCGG ATTTATAATC ACTTCACCGT CAATAAGCCC CAGAATAACT 
GCTCCGACAG GACCGTTAAA CGGTATGTCC GAAATTGACA CGGCAATGGA 
GGATCCCAAT AAAGCGGCAA GTTCCGGTGA ATTGTCCTGA TCAACGGACA 
AAACTGTATT TACAATAGCC ACATCATTCC TCAAGTCCTT GGGGAACAAA 
GGCCTTAAGG GTCTATCTAT AACTCTGGCT GTAAGTATTG CCTTTTCCGA 
CGGTTTACCT TCTCTTTTTA TAAAACCTCC GGGAATTTTT CCTACAGCAT 
ACAATCTTTC TTCATAATCC ACACTCAAAG GAAAAAAATC GACTCCCTCT 
CTTGGTGTTG CCGAAGCGGT AGCTGTTGAG AGTACAACAG TATCACCGTA 


>NC_017304.1:210648:211147
GGAAGGTGAA TATATATGGA GGGTGCAAGG CTTTTTGACA TTAAAACTTT 
CAAACAAATA ACGGAACACA GTATATATAT GGACGGTACA ATTAAAGATA 
AGATAAAAAA TAATTTGGAA TCACTTCTTA ACGTACGGAT TATAGAAACA 
GACTTTGACT CCGGGGAAAA TGAAAAAGTG GATGTTATCG CCTTAGGCAG 
TGATAACAAT CCTTTGATTG TGTTGTTTAA GACAGCACAA AACGAAAGTG 
TGGCGGCAAG AGCCGTGTTT TATCTTGACT GGCTTGTAAA CAACAAAAAT 
TTGTTTAACA AGCTCGTCCA AAAAACTTTC CCAGGTATGA ATGTTGACGG 
CATAGACTGG CAAAAGGCAG GTGTCTGCTG TGTGGGAAGT GACTTTTCCA 
AGTATGACCG CTACATGCTG TCGCATGTCG GGCGCAATAT TGAATTGATT 
CGATGTAAGA AATATGACAG GGATCTTATG GTTATTGAAA CAGTTTACAA 


>NC_017304.1:2106748:2107247
ACCTTTCTAT GTAAAAAAAC CCGATTGCAT GAATCCGGCG TACAAAAGAT 
GAAACGTTTT ATTATCAATA ACCAAACAAA AAATAAAAGT TTCACTAAGT 
CTATTAATTT TAAAAAGGAC CGGCAAAAAC CGGTCCTTCA CAAATAATTT 
CAGATTATCT TATCGATATG GCAATTCTTC TATGTTCTTC ATAACATATC 
TCTTAAGTAT TGAGAAGTCT GTTGAGTTAA CTTTGCCGTC CGCATTCACA 
TCTGCATTGT CAAGATTAAT ATTAACATTT TCTTTCTTTA AATATCTCTT 
CATTACTGCG ACGTCTGTTG AATTTACTTT GCCGTCATCA TTACAGTCGC 
CGTAAACTAT CGCAGGCTCT TCCGGTTCTT CAGGCTCTTC CGGTTCTTCA 
GGTTCTGTAC CGCCCGGCGG CGTTCCCCAA ACAAGTTCTC CATTCTTATA 
CAGGGTAACC TTGCCATAAT CCTGGAACGC TTTTATAGTT GGATCGAACG 


>NC_017304.1:212308:212807
AAATAACGGA TATTCCTGTT ATCTATTCAG AATTTGACGG AGCAAACAGA 
ATATTGGAGA AGGTGATTGC AGCGGAGAAC AACTGGAAAG AAGTGCGTAC 
GGCAAGGTAA AAGCGCGCTT GCAATCAATG TTAAAGGTAT ACTTCGATAT 
TAAAGGTATG CTGTAATTAG CCGATAAATA ATATGACATA AACCTGTTAC 
GGGTCTAATT TGGCAGGAAA TAACAGTGAA TTCGTACTTG CAATGGAAGT 
TGTTTGTTAT TACAGGCTGT AGAGCGGGGG GTTCATATGA AACAATTTAC 
AAGAGTTCTT GCCGTGGCGG TTACGGTATG CCTGCTTAAT GTTATTTTGC 
CATTTTCGCA GCTTAATGTT TTTGCTGCTT CGATTCCGAT AAATGTCTAC 
GTTGATGATT TTTCGGACGG AGATTTGAAA ATACGCTGGG ACAGTGTCAT 
GGGGGCAAAG TCGTTTCGTA TAAGCTATCA TACGCCTGAA GGACTATCTC 


>NC_017304.1:2129968:2130467
GCTGATTTCT TTTGACTTGG AAAGTATCGC ATCTACATCT TTCATCGTGT 
CTTTTGCCTG ATTGACTTCA TCTTTTGTCA AGGCAACCTG TCGCTCACCT 
TCTTTTACAA TCTTACCCTG TTGAAAACTC TTTTCCTTTA TAACGTCCAA 
AATAGCATTT GTTTGTTGAA TAGAAGCATA CGTTTCCTGA ATTTTTGCGG 
ATACATTGGA AGATGCGTCA ATTGTGACAT CCGAAGCATG TTTAACACTC 
ATAATCAATC CGTTCAAGTT GCTTATCATC TTTGCAAAAC TGTTACTAAG 
CTTGCCTATC TCATCCTTTC TCTCCTCAAC TTTAAACTCT ATTGATAAAT 
TACCGCTGCC TACTTTCTCC ATTGTTTTTA CCAGTTTCTT TATATTCTTC 
GTAATGTCTT TATTTATTAA TTGAGATAAC AGTATCCCCA GCGCCAAACA 
AATTAAACCG ATAATTATTA CCTGTGCCGA AACTCTGTTG ACACTTTCCG 


>NC_017304.1:2132861:2133360
AACCTTTTGA TTACAAAGAT TTGAAAGACT TTTCCATGAA ATATATGTCC 
GGTTTTATGG CCGAAAGATA TGATGTCGAA TCCGCCGAAG CCGTAACTAT 
TCTTAAAGAC AGAGTAAAAG ACTATCTGTC GGAAAGACTA AGAGGCACTG 
TCAGCGGATA TTCTTCCTGC AGTATAACAA GCAAAAACAT AAATATATCC 
GAAATCGAGC AAAGTTATTC AATGCTGCCG GTTTATTTAT TGGTAAACAA 
ATACAAAGAC AAAAGCCACA TATTCATGAT AAACGGACAA ACCGGAAAAG 
TCGTCGGAGA CACTCCGCTT TGTCTTCCGA AACAAATCCT TTTTGCAGTT 
GCAGTTTTCC TGCTCGTATG GATTATAGGT GTGTTTGGAG GTGCCTTATT 
TGCGTAAAAA GTCAAGTATT TCAGCTCTGA TTTTGTTGTC TTTCTTTTTT 
ATTTCATATA TATCACAGGC TTTGGTTTTT GCCGAAAGCT CTAAAAATGT 


>NC_017304.1:2134678:2135177
ATTTGGATCA TTGCGCAAAT TGACTGTTAT ACAGATTGGC ATAAAAACCT 
TTTTTCGAGA GCAACTCTTC ATGGGTACCC TGCTCGATAA TATCACCGTC 
TTTCATCACG AGAATAACGT CGGCTTCCCG TATTGTGGAC AAGCGGTGCG 
CAACAACAAA ACTTGTGCGG CCTTGCATAA GTCTTGCAAA GGCTTCCTGA 
ATTTTGACCT CGGTACGGGT GTCAATGGAA GATGTTGCTT CATCCAAAAT 
AAGCATCGGC GGCAAACAAA GCATAACGCG GGCAATACTG AGCAATTGCT 
TTTGTCCCTG TGAAAGACTT CCTCCTTCCT CGCTGATGAC GGTATCATAG 
CCGTTTTCCA GCCGTTTGAT AAAACTGTGG GCATGAGCGG CTTTTGCCGC 
AGCAATGATT TCCTCCTCCG TTGCGTCCGG TTTTCCCATT GTGATATTTT 
CGCGAATGGT ACCGGATTTG AGCCACGTAT CCTGCAATAC CATGCCATAG 


>NC_017304.1:2147892:2148391
TTTCATTTTA AGATAACCCT TATCACACTC CTGACACCAA TAAACAATTA 
TTTCATAATG TTCATTTTTA CCAACGTTCG TAGGTAAAAA CAAATCCTTT 
ATTTCATCAG AACTCAAATT GTCAATATCC TGAAACTTAA TTGTTCTGTC 
TATGTCCGTA GCCAAAAACT TCAATATGGA CTTTTTCTTC ATATACCGTT 
TGCAATCATT GCAGTACTTT GCGTCACGCA AAACAAGCCA ATATGCCATA 
ACACTTCCGA ATATAGAGCC AAGGCCATCA ATAATAAAGA ATATCCAATT 
TACGACAGCA TTTCCTTTCA CTTCACCAAT AGTCCGACTA CGATGATAGA 
AAGAAATAGT TCTTGATTCA ACCATTAGCT TTGTAAATGA AATAAAATTG 
AGCGGTTCCT CCGAGTCTCC AATTGCATAA TTACTAATAT GCTCCCCTAC 
CATTTTATAA TTCAGATTCA TATCTTCATC CAAATACGCT GTGACATAAT 


>NC_017304.1:2167165:2167664
TCACACGCAC TCTTTTATTC ATGCAAATTC GTTTTTTTGC AGGCTTCTTT 
TTGGGAAACC AATCAATTGA ATAATACCAC AATTTCTAAA TTTTATTAAT 
AGTGCATGAG TTATATTATT CTATTTATTT TTTTAAGTGT TTGTTTCACT 
TATTTTACAA AGAGTTAACA ATCGTTGTAC GTGACGTTTA GTTTTGATAT 
TATACATAAT GTAGGGGGCG TATAGCCTTG TTCCATGGTT AATATAAAAT 
ATGCAAAAAA TTAAAGAGGT AAGAGGATAG TGTTACATAT GAAAAAGATT 
CTGTTATTGT TTATAATTTT AATATCAATA GTTATGTTAA GTTTTTCTGT 
TACTTTTGCC GGCACTAACT TGAACTTATA CTACAACGGG AAAATTCATG 
CTTTAAAAAG TACTGTCGTA AACAAAAACG ACAAGTACTA TCTCGAAGCT 
GATGAAATGG CTCAAATACT GGGCGTCAAA CTTAAGGGCG ACCTTTCAAA 


>NC_017304.1:2172240:2172739
GTCAATGGAT ACGTCAAAAT AATCTGCGAG CTTTTTAAGA ACTTCATAGT 
CCGGTTCCCT TTTAGCAAGC TCATACGACG CCACTGCCTG TCGAGTAATG 
CCCAAATAAT CAGCAATATC CTTCTGTGAA AGACGCTTTT CTTCCCTGAG 
TTGTTTAAGC ATTGCTGCAA AAGCCATTCC CATATCACCT CGAGACTATT 
TGACACTATT TTCGCACAAC CATAAAAACA AAGCAACAAA ATGTTAACAA 
ATTGTTGATT TTTTATTGAC AGCAACAAAA TGTTGCTGTA AAATAAAGTA 
TGTATAAATA AAGATACGAC TAAAAAAGAG GACTTTTTTG TGAAGATTTA 
CTAAAAACAT TTTATCATAG ATTATGGACA ATAAACAAGT TTTACGGCAA 
ACTTTATTAT TCATTAAAAA TTCATTAAAT ACAGTTATTT AAATCAATTT 
ACGGTTGCGA AGATAAAATA TTCATTATTA TAAATAAATA TTATAATTAA 


>NC_017304.1:2191782:2192281
CAGCAAACAC AATGACCAGC TGACAATTTC TTTGAAAACT TTTTGCTTTT 
TGCTGTTTCC ATTGCCGGCA GTTTCAAAAT TGTCCATATT TGTATTCATG 
CCTTTCTGTT CCATATTTGT TATATTTATT AGTAAACATA AAAAGTGAAG 
GTCAGCAACC GACCTCCACT ATTTATTATA TCACAATTTG AAATATTAAG 
CTTTTCCGTC GCATCCAAGA ACATTAACAA TTTTGTGTTT AACAAGCTCT 
TTAATTGCAT TTCTTGCGGG ACCTAAGTAC TGTCTTGGGT CAAAGTGTGA 
CGGATTTTCA GCAAAGTACT TCCTGATTGT CGCTGTCATG GCAAGTCTTA 
AGTCTGAGTC TATGTTTATC TTGCAGACAG CCATGGAAGC AGCCTTTCTG 
AGCATGTCTT CCGGTACACC CTTCGCTCCG GGCATATCTC CGCCATATTT 
GTTAATCATA TCAACGTATT CGGGTATAAC TGAGGAAGCA CCGTGCAAAA 


>NC_017304.1:2199396:2199895
CAAATACCTT TTTAAAGCCC AGTCGACTCA ATGCTGCCAC CATTTTACCG 
GTCACTCTTG AGCCGATAGG CATTCCAAAC TCTTCTCCCA ATGCAACCCT 
GACTGCAGGA GCCGTCTGAA CGACTACATG AAGCTCAGGA TTTGCAAGAG 
CTTCCCAAAC CTTGTCAATA TCGTCCTTTT CTCTCAATGC TCCCACAGGA 
CATACATTGA TACACTGTCC GCAGTTTACG CAGGGTACTT CACTGAGAGG 
TTTGTTAAAG GCCGTTGATA CGGTGGTACG GAATCCTCTT TCAGTAACAT 
CAATGGCTCC AACGGTCTGA ACATTCTTGC ACATGCTGAC ACAGCGTCTG 
CACAAAACAC ACTTGTTGGG ATCCCTTACA ACAGAAGGCG AAAGATCATC 
TATCGGCAAA TTGCTCATTT CACCTTCAAA TCTGATATCT TTTACATTCA 
GATCTTTTGC CAGTCTTTGC AATTCGCAGT TTTCACTTCT TACACAGGTC 


>NC_017304.1:22013:22512
ATAAGGAGGA TTACCACATG GGCAAGGTTG TTGAAATCAG ATGGCACGGG 
CGCGGCGGAC AAGGTGCCAA GACTGCGTCG CTTCTGCTGG CTGATGCTGC 
ATTCAATACC GGAAAATACA TCCAGGGTTT TCCGGAATAC GGTCCTGAAA 
GAATGGGCGC GCCAATTACA GCTTACAACA GGATAAGTGA TGAGAAACTT 
ACCATTCACA GCAATATTTA TGAACCGGAT TATGTTGTGG TTGTAGATGA 
CACTCTTTTG ACATCCGTTG ATGTTACAGC AGGTTTGAAA GAGGATGGAG 
CTATTATCGT CAACACTCCA AAAACTCCTG ACGAAATAAG ACCTCTTTTA 
AAAGGCTACA AGGGAAAGGT TTGCACAATT GACGCAAGAA AAATTTCCAT 
TGAAACTTTG GGAAAATACT TCCCGAACAC CCCAATGCTT GGTGCTGTTG 
TAAAGGTTAG CAAGATAATG GACGAAGAAG AATTCCTCAA GGATATGGTT 


>NC_017304.1:2201780:2202279
CTCTTTCACA TCTTCAACTT TGACCATTGT ATACATTGCA CCTTCAGGAT 
AAACCACCAT AATCGGGCCT TCGGCGCAAA GTCCAAAGCA TCCGGTTCTT 
ACAACTTTTA CTTCATTCTG TATACCGTTT CTGGCAATTT GTTCTTCCAA 
TTCAGTGATT ATCTTATTGG AGTTTGATGA AGTACAGCCT GTACCTCCAC 
AAACCAGAAC ATGTGCTCTA TATAATTGCA TTTATAACCC TCCTTAACAA 
AAATCGAAAC TAACTATTTG TCCGCCTCTG CGATGGTATA CTCAGTACAT 
ACCCTTCCAT TGACTATGTG CTCAGCAACA ACACGGGCAA CCTTTTCAGG 
AGTCATTTTT ACATATGTTA CCTTGCTGCC GTCCTTGTCA ATTACCTCAA 
CAATAGGTTC AAGTTTACAC ATTCCGATAC ATCCTGTCAT AGTAACCGCT 
ACATTGGTCA AATTCCTCTT GTTTAATTCT TCAACAAACG CATTCATAAC 


>NC_017304.1:2203068:2203567
ATCTGCAAGC TTCCAAAGAA AACTTGCCGT CACTGGTGCA TTCGCCAACA 
TCAATCTCAA GCTTTTCTTT AAGCTTTTCC AAAATAGCTC CGGATCCTTT 
TACATAACAT GCAGTACCCA TGCAAACCTG GATTTTATAT TTTCCTTTTG 
GATTCAAGGA AAACTGGGTA TAGAATGTTA CAACACCGTA AACTTCAGCC 
AAAGGTATGT TAAGCCCTTC AGCAATTTTT TTCTGAACCT CCAGAGGCAA 
ATAACCATAT ACTTCCTGTG CTTCATGAAG AACAGGAACA AGCGCTCCTT 
TTGTGTTTTT GTATTTTTCG ATTATTTCGT TAAGTTTTTG TTCTCTGGAG 
TCTACTCCGC CGCAACAGCA GCAACCATTT GCGCTCATTT CTTTAATAAC 
CCCCTAACCA GACGTTTGAT TTCACTTTCA AAACGCATGT TAACAATTTA 
ACAATATCGC CTTAATTATA TCAAATATTT ATACATTATT CAATACATTT 


>NC_017304.1:2203729:2204228
CGTCTCAATA AGGCATTCTA TGCTTATTTC CTCAAGTTCA ATAGAATTTT 
CCCTTTCCAG AATGTCGCCC AATGAATGGG CATCAGAAGA TCTGATAAAA 
TTAAATCTTC CAAGATGGGG GTTTTTCTCA AGATATTTCG TTTTGTCGCA 
GAATTTTGAG ATTTCGAGAT ATTTTATTTC AGGATTTTCA GGAATGATTC 
CAAGATTTGA AATAATACTG TAAGAATCTC GGTCCACATG GGCAGGTATA 
ACAACACCTC CCAATGCCGC AACATGGCTG AACACATCTT CAACGCTAAG 
ATTTGATGCA GTCAAAAGAA GTCTGTCCAC ATGCCTTAAA ACATTATCCC 
CGGCATCCAT TACAATTTGC TCTCCAAATA TGTCTTCCCG ATTTTTTATG 
TCCGGGAGTG CATTATATAC TATCTTCTGC ATGTCAAGCG CCTCATCAAT 
ACCCGGAAAA AGGCATACAA GGTGAACCTC TTCCCTGGTT TCAAGCTCCA 


>NC_017304.1:2206338:2206837
ATCCGTATAA AGACTTTGTT TCTGTCAATT TCAACTTCCG CCACTCCGCC 
GTTGGCGTGA ATGACGGCGT TCAATTCAGC CTCATACATG GATATGGCCG 
TCTTTTTTAT TTTCTGTGGT TCAGCACCAA GCTGTATAAG CATCTTCTTT 
ACGGTGCTTG ATGCTTCCCC GGCCAATGTA AAATCATTTG CAGGTATAAC 
AAAGTTTTTC CTTATTATAC CGTCACTCAA TCCCAAACAC CTCTTTCTGT 
TATACCTGCA CTGTACAACT TTCCGCATGC TATAAACATC GGGTCGTTCG 
TGGTCATGAT TGCTATCCCT TTTTCTTTTG CCATTTGAAT AATCTTCTCC 
TCGGGCCTCT TTCCCCTGAT GAAAACCACC AATTTTATAT CCATCATTTC 
CGCAGTCCTA ATCACCTGAG GATTGACAAG CCCTGTCAGC AAAACCACAT 
TTTCTTTGAC ATAGGCCATA ACATCGCTCA TAAGGTCTGA CCCACAGGCT 


>NC_017304.1:220996:221495
GGTAAAGTTT ATGTTTGATG TGCTGGACTA TGAGTATGGA AGTGATTTTA 
TGAACAAGGC TTTGAAAGCC GGATTTATCA CTTCCGCTGA TATTAAGGCT 
TCAAACAGAA ACTGCACCGC GGAAGATGCT TACAAGATGA TAATCAGGCT 
GTTTGAGCTA AAAACCGGAA AACTTTTGGA TGCGAAAACC AAGTCGAAGT 
TTATTGAAGA AAATGGATTT AAATTGGTAA GAGATGCCGG TAAAACAGTT 
ATGGCAAATG AGCCGATAAA AAGACATGAG GTTCTTGTGC TCATTGAAAA 
ATTGTTGGTA TATATCGGAG AACTGGAATA AATAACAAGG CTGATTTCTA 
CTCAAAAAAA GAGGATTTGA GGTAAGAAAT AATGAATATA AAAAAGGCAT 
GTGTGAGCAT AATATTTATA CTGCTTGGTT TCTTTTTGAG TTTGCAAAAT 
GTCAATGCTC ACGGAGTTGT GTATGAGACG CGGCAAATAG ATCAAAACAA 


>NC_017304.1:2213104:2213603
GAGATCCTTT TGACAAAGAA AAAATATTGA AGGGTGAACT TACTCCAATG 
TTTTTCGGAA GTGCCATGAC CAATTTCGGA GTTCAGCCTT TTCTTGAGGA 
GTTTTTACAG CTGGCACCCA AACCCGGCAT AAAGATGTCT TCCGAAGGAG 
AAGTTGACCC TGAATCGGAC AAGTTTACTG GATTTGTGTT TAAAATCCAG 
GCGAACATGA ATCCCGCCCA CAGGGACAGA ATAGCCTTCA TCAGAATCTG 
TTCCGGACGA TTTACCCGCG GGATGACAGT TTACCACGTT CAACAGGGAA 
AAGAAGTGCG TCTTTCCCAG CCACAACAGT TTATGGCGCA GGAACGCACC 
ATTGTTGAGG AAGCTTATGC CGGAGATATA ATAGGTGTGT TCGATCCCGG 
TATATTCCAC ATCGGAGACA CTTTAAGCGA AGGCAACAGC AATCTTAGAT 
TTGAAGGAAT CCCAATATTC CCGGCCGAAC ATTTCGCCAA AGTTACTCCG 


>NC_017304.1:2213946:2214445
AAAAATCCTT CGCTGAAACT TGAGGACATT GCAAAAAGAG ATTTGCTGTA 
ATGTTTTATA CAAGGTAAAA AATTTTATTA AGTCTTCTTA TTAAAAATGA 
GGGACGACTG TTACAACCGT CCCTCATTTT TTCATAAGTT TATTTTCAGC 
AAGCTGTATT TTAGAATCTT TCAATTGAAT TTTCCTAAAG ATTGCCCCTA 
CGCCGTTCTC TTCTGTTTGA CGTTCCTTGT TTACTGTTTC TTGTTTACTA 
TTGTTTCGCT CTGATCTTTA TTTCTTACGT AGTAATGATC TATAGAGCTT 
TCCAATATAT GTCCGTAAGC CCAGTATCCT TCCTCAACAT CGGTAAACGG 
CACCTTTGCT CCTTCAAGCG GACCTCTGAA CAGCATCTTG TTTATTATTG 
TCACCGCTTC ACTTCTGGTT ATGTAGTTGT CAGGCTTAAA CAGTCTTAAG 
CCATTTTCCA GATAACCTTC TATCAATCTT ACTCTGTATA TTTCCTCTAT 


>NC_017304.1:2227156:2227655
AAATTCTTTA AATTCCTTTA TGTTTTCTGC AAAATTCTGA AGTACCCGGT 
CAAATTTGTC CACCGTGTTA TCCAAAGTTT TTGAAGTGAT ATCCACTTCC 
ATTGCCACGG TGGTAAGCTT TTGTCCAAAA GCGTCAGCCG TTTGTTTGAG 
AGATTTCTCT ATTCTCTTTC CGAACTCAGC AAAGGTTTCT TTGAGTATTC 
TGTTCATCAT GTTGTATTCT GTTTCCTTAT CCTTTGCAAC TATACGTGAC 
ACAGTATTGT CAAGATATTC TTCAATCCGC GCCGTCAATC TCCTGCGGGC 
ATCCTCGGCA TTTAGAACTA TGTTAACCAA AGCAAACAAA ACAGCAAATG 
CCATTCCAAA GAAACTTGCA GTAAAAGCAA CACCAATTTT TCGCACCCAG 
GGCATCAGAT CATTAAGAAA ATCGGCAAAA GAAGAATTTG ACAGAACATC 
GGATTGGACC ACAGGATTAA GGCTCAAACT CAAAAATGTG CCCAAAAGTC 


>NC_017304.1:2233117:2233616
ATTGTCTTTA ATAAATTCTT CCTTAAGTTT TGTGTCCCCG CTTTGAATCT 
TTTTAAGAAC AAGTGCTGTA GAACCAGTGT CATTCTTCTT TTTATTTACA 
AACAACCCAT GCAAGCCTGT TCACTCCTTC AATACTTGTA CGCACCAAAT 
GATTTTTTTG AGGGGTTCAT ATCCAAACAT TCAGAAAGAA TATTTTTGTG 
TTGTTATGTA AATCTTGTCG GTTACAATAT GTATGAGATA AGAAAAAACA 
ATACGGCAGG ATACTATAGA GGTCAAAACT TTATGGATGT GCAGTTACAG 
CGAATCAACG AGTTTTACCA CTTTATCAAG GTTGTTAAAA TCACCGGACA 
CTTTCTCTTT CCAATCCCGG ACACTTTTCT TATAAGTAAT GTCATTTAGC 
ACATCATTGA TGCAATTCTT CAAATTTGCA CTGTTTAATT CTCTTCTGGG 
GAGCATTTTG CCAACATGCA GTTTTTCACA CATTCTTGCG TTATATTCCC 


>NC_017304.1:226069:226568
TCTGCTCCAT GTATATTGCT GCCATATACG GTAACAATAA TATATGGAGG 
TGGAAAAAGT GGATTTTAAA AAATTGTTTC CTGACAAGAA AATTTCACAA 
AAGAAAGTGT TGGATTTTCT CGATAAAAAA GGATTCTATA TTGTTTTGGC 
TTTGTGTATA ACTGCAATTG CAGCTACAGC CGCAGTAATT ACGGCTCATA 
ACATACGCTC ATCGAGAAGT ATTGGTGAGG AAGATATAAT CTCGCCTGAT 
ATGGCAAGCA GTATAATGGA TGAAAACGGA AATAGCAGTA GTTACTTGTT 
ACCGCAGGAC GGTTTTGAAA ATGAAGATGC GGCAGAAACA CTCGGAAAGG 
CATCCGAAGC AGTAAAGCCG ACCGAACCTG CTGCAAGTCC GAAAGTCCAG 
GAAAGTCCAA AACCTTCGGA CAAGCCTCAG AAAACAGAAA CATCAACAAA 
AACGGAAAAC AAGGACGAGA AAACTCAAAA CACAAAATCA TCGGGAAAAA 


>NC_017304.1:2277517:2278016
ATACAATCTT GGCAGCCTCG TTCATCAATT CCTGTTTTAA TTCCACAAAA 
GGTTCAAAAG ATGACAGTTC CAAGACGCCA TAAAGATGAC CTTGATATAA 
GAGCGGCACG GCATAAACAT TAAGAGGTGC TTCAGTTACG GTGCCCGTGG 
TAATCAGTGC TTCCTGCCTT TTGACATTTT TTAAAAGAAT CGGCTTTCTT 
TCAAGGGCCA CCTGACCTAT TATCCCTTCT CCCAGTTCAT ATTGGTTTGA 
CAGACGGTCC CTTTCGGTAA AGGCATAGGA TGAATTCAAA TACAGCTTTT 
TATCCTCATC ATTATAAAGA TAAAGCACAC CGTTTCCTGC ATCCAAAATC 
CTTGCCAAAA AAGTTACCGC TTTATCCGTA ATTTCCTTAA GATCAAATTT 
GCCGGCAAGT TCCTCATTTA GAGCACTGCA ACTGTCTTTT ATCCAGAACT 
GCTCCTTTAG ATTTCTTACA AGCTTGTTGT AGTAATTGGC CATGTTAACC 


>NC_017304.1:2296987:2297486
TTAATTGAAG CCTCCACAGG ACAGGTGCTG TATGAAAAAA ATGCTGACGT 
TCCAATGCCT CCTGCCAGCA TAACCAAAAT CATGACTCTC TTACTCGGCT 
TCGAGGCTTT GGAAAAAGGA TTGGTAAAAT GGGACGATGA AGTAATAATC 
TCGGAAAAGG CCTGGAGAAT GGAAGGCTCC AAAATGTTCC TGCTTGTAGG 
AGACAAAGCT AAATTTGGCG AGATAATGAC CGGTATATCC GTTGTCTCAG 
CCAATGACGG ATGTGTTGCC CTTGCAGAAC ATCTATATGG AAGTGAAGAA 
GCCTTTGTTC AGGTTATGAA CACTCGTGCA AAGGAGCTTG GGCTTACAAA 
CACAAACTTT GCAAACTCCA ACGGTTTGCC GGCGGAAGGC CATGTTATGA 
GCGCAAGAGA TATTTCCACA TTGGCACGTT ACTTAATACA GAATTATCCC 
AAAATTCTTG AGCTGGAATC CACAACAGAG TATACCTACA ACAATATAAG 


>NC_017304.1:2301663:2302162
CACTTTGTAC CATGCAGGCG CAAAATATGA CGGGTTTGTT ACTGATGAAC 
CTCCCCATCT GTCACCGGGC TTTAATACAT AGGATCCATG CTCTACACAA 
TGGTTGTAAA GATTGTTTAT CAATGTCCTT GCTTCCTGCC CGTAGTTTAT 
TGCACCGGAA GAACCCCATA ACTTGTCCGC AAATATGAGC GCAAGTGCAA 
TATCCTCATC AGCATCGGTT GCCGCACCGT CGCCGCCGTC ATGACTTGTA 
ACATTGTTGT TGGCATCAAT GTGCCAGTGC ATAAGTCCGT TTCCATTGAA 
ATGAGATTTT ACGTAACGGT ATAAATCGTC AAACAAAGCC TGTTCGTTAA 
AGCAAACCGC CAAAAGAAGT CCGTATCCCA TACCTTCGGA TACCGTATCA 
TAATTGGTGG AAGCATCACG CTGTACTCTC TTGTATCCTC CTGCACCGTT 
CGAGGTAATT CTCTTGCTCT TCCAGTCTTC CCATTCTGCT TTGAGCATTG 


>NC_017304.1:2304649:2305148
TGCCATCGTG CACACTCCGG CTGCCGATAA AACCACCCCG ACTTTCACGG 
GGTCATCCAC ACCTGTACCA ACCAATGTAG TAGCAATTGC ATCCACACCT 
GTACCTGTAT CTACGCCCAA GCCTGTATCA ACACCTGCAT ATTCATCTAC 
TCCCACACCC GAATCTACAC CTGTACCTGT GTCCACACCC AAGCCAGCAT 
CAACACCTAC ACCTGCATCT ACACCCAAGC CTGTATCGAC ACCCACACAT 
GTATCTACAC CCAAGCCTAT ATCAACACCT ACATCCACAC CTAGACCTGC 
GTCCACACCT AAGCCTACAT CAACGCCTAC ACCGGAATCT ACGCCCAAGC 
CTACGTCAAC ACCTGCACCC GTATCCACAC CTACATCGAC ACCAATACCT 
ACATATACAT CCACTCCTGC ATCCACACCA ATACCTGCAT ATACATCCAC 
ACCTACGTCC ATACCAACGC TTACACCTGC AACATCACCT GCGCCCACAT 


>NC_017304.1:2311731:2312230
CAATTCCTGT TTTTACATCC GCCTTTTTCA GCTTCTTCAA AACACATTCA 
ACAGTGCTGT ACATTACAGT CCGGTCACAC ATAACCAGAT CTGCTCTTTC 
TTTAAAGTAT TGGCGGAAAA GGTCCGCATT GGAATCAGAA GTATCCCCGC 
TAAGTATTTT AAAAGCCTCG GCCAACGTAA GTCCTATTGT TCTGCAAATA 
CTTTCCGGAG AAGATTCGGG ATAACCCATT TTTTGCAGTG CATAGTTAAT 
ACATTCTATA ACAGCTTTAG ATGAATCTGC CAGCGTATAG TCAAAATCAA 
AGAATACCGC TTTGTATTTA ATCATTATCC ACCTCTATAA ACCTTGGTTT 
TCTAATGATT ATACCAAAGC AAGTATTCTT TATCAAACAA AACATTATAT 
AATATTATAA CCCAGGCAAA TTATAAAATT GAATTCCAGC AATTATAACT 
CTGAATTACA ACATTGGTAT AGCTTTCTTA TTGTCCAACT ATTGTATATA 


>NC_017304.1:2313574:2314073
CATTCAGAGC CATGGAAACA AGTACATAGT TCTTATCATC CGAAATATAG 
CCCAGCGATT CTGCCTTTTC AAGAACCATC ACAAGAGCAG ACTTCAGGTC 
TTTCTCTTTC AGTTCAAGGC CATCCAATAC TTCTGACGCA TCTTGATTTA 
TTGCGGATGT GACGATAACT TTATGTTTAC TGTTTATCGT AAACTCAACG 
CTTGGATTAA CATCAACGCT GACATAAGCA TATTCACTGC CTGAACTATT 
GTTCAGCATC ACATTCCGAC CAAACAGGAA TATCAGCACA AAAGCGGCCG 
CAATCGATGC TATTCTGGAG AAGTTTTTGA TGTTGCTTAT ACGTGAGAAA 
TTCTTTATTT CGTTTTTCTT ACTGTTTGAC ACCCGTGAGA AGTTCATCAC 
CCGTGAAAAG TCCACTACAC GGGAAAAGTT CTCCACTTTT GACTCCTGCG 
GTGAGTCCTG TGAAGTCTCT TTGGTTGCCG CTACGCGTGA GAAATTTTTT 


>NC_017304.1:2318540:2319039
AATCCAAAGC ATGCTCCGGA TATGGACATT ATAGGAGTCA TAAGATTGTG 
GGAAATTCCT CCGATAAGCT GCCCCAGCGA AGCAAGACGT TCCGTCTCCC 
TGAGGCTTTC TTCCATCTTG GCTCTTTCCA TGAGCATCAG CGCACCGTTT 
AACGTGTTGC TTATCTGACC CCTGATAGGT TCAAAGTTCA GTACATCATC 
ATTTGCTACT TCAAAACACA CATAACCAAA GTGTTCGTCA TAAAAAAACA 
ATGGATTAAC CAAATATGTA AACCGCCTGT CTTCGTTAAA GAACCGGTCC 
GGTATAATGC ATCTTGTTTT TATATATTTA ATACTGTCTT CTATGGTTAT 
TCTCTCGTCA TTATAGTAAG CATATATCAA TTCGGAATCC TCAGGCAGTC 
TAAAATCGTC TCTGAAAATA GAATCAACCT CATACAGCAA AGTTCCGCCG 
CAATATTTGA AAATAAAACA GCTTCTGATG GAACACAGTT TTAATGTTCT 


>NC_017304.1:2328175:2328674
GTCCGTTATG CGGTAGGTCA TCTGGTAATC CCTGTACCCA AGATGCAAAT 
TCTCTATTTT CCACTCACCG GTTGCCGTAT ACTGCTCTCC AAGGAAATAG 
GTATCTATGT ACTCACCTTC ATAAGTGTAG TAATCGCAAA GGAAATCAAT 
TTTGTCTCCT GCAACTATAT CTATAAGTCC CTTTGCCAAA GTTTCAGTCT 
CGGCCTTTGT GTCATACCTT ATCTGGGCTC CAAGCACTTT TCCGTAAGGA 
TTTTCATTGT CAAACACCAC AATAATGTCA ACAAGCTGAC CGTTCAGCAA 
TGCAGGTATT CTTCCTTTTG TCGAATAAGT ATCCCCATGG CGGTCATCAC 
TTATCATGTA GTAGCTTACA ATATTGCCGT TTAGAGCAAG CCATGTTCCG 
TCAAATTCCA TCACAAGGTC TCCGTCTTCA TTGAATTCGT ATACATTATC 
AAGACCAAGG TCAATAAATC CTTCTCCATC ATCTATGAAA ACATTCATTT 


>NC_017304.1:2332664:2333163
TGCCGGTTTC TTCTTGTCAA ACAGCCGGGA TTTTAATTCT ATCAGGTATT 
CATCCTCAAA CTCTTTCTTC TCAATCAGTT CAATCATTTT ATAAAATACC 
TTTATCTCAT TCTTGTACCT GCTTACCGGA CCTAAAATAC TGCTTACCCT 
GCCATGCAAC ACAATATTTA TGACAGCCTG CACACCAAGA AGAAAGAAAG 
GTATGTACAG CGAAACCGAA GAATCAAGCC AGCATATAAC CAGAAAAACT 
ATTGTAAGCT CCGGAAGAAT ATAAAACAAC TGTTCTGCAA GCTTGTTACG 
AAAAAGTTTG GTGCCGTCCT CACAAAAGTC AAGTAGCTTG TCAGGATTTT 
TCGAAGCATT TTGAGCCATC ATTCCTTCAC ATTGCAAACT TTGGCAAAAG 
TCAATTTTCT TTGAAAGCTC CTTTACCGCA TTCTGCCTCT TTCTGATTTG 
TCCGGCCTCC TTTTCAGGGA ATTCCAGCAA ACGCCTTAGC CTTTCCCTGC 


>NC_017304.1:234645:235144
AGGCCTTTCT TTATGTTTTC GATACTGCAC CCCAGGGCGT AACATGCGGC 
GATTGAAGCA AGGGCGTTGC TTATATTGTG GATGCCCGGG ACCTTGAGCT 
GGATGTTTGT AATTCTTTCA TTGTCTTTAA GTACGGTAAA CGCTGCAAAG 
CCGTTTTCAT TGAAAGAAAT ATCCTCGGCC GTCCACATTG CGTTTTTTGA 
ATTGAGGCCG AAGGTAATTA TATTACAATG CACATCTTTG AGGATTGACA 
AAACGTTTTG GTCGTCAGCA CATGCAACCA CATAGCCGTT TTCGGGAACA 
AGACGAATAA ACTTCAAGAA TGCGTTTTTA ATATGCTCTA TATCCTTAAA 
ATAGTCAAGG TGATCCGCCT CAATATTTAA TACGACAGCG AGATAAGGAT 
GAAATTTCAA AAAGCTCTCC ACATATTCAC ATGCCTCGGC GACAAAATAT 
TTATTTGAGC CTATCCGTGT GTTCCCACCG ATGGCATCAA GCTCTCCTCC 


>NC_017304.1:2349860:2350359
ATCTTCGTGT TCCAGCATTG CAATAAACAT CGTCGGAACA CCGTTGCAGA 
CGGTTATCTT CTCACGGTTA ATACAATCCA AAGCCACCTT CGGTGAAAAA 
TACGGTATCG GACACATTGT GGAACCATGA GTCACACAAG CTATCATTGA 
AAGCACCATT CCAAAGCAGT GGAACATCGG AACCTGGATC AGCATGCGGT 
CGGCAGTGGA AAGGTCCATA CAGTCTCCAA TGCATTTTCC GTTGTTAATA 
ACATTGTAAT GGGTAAGCAT AACACCTTTT GGGAATCCGG TGGTTCCTGA 
AGTATACTGC ATATTGCAGA CATCATGCCT GTTAACCGCA AGAGCACGGC 
GTTGAACCTC CTCAATAGGC ACTTTTTCCG CCAGGGCAAT TGCTTCATCC 
CACGAAATGC AGCCTTTTTG TTTTGACTCA ATAGTAATGA TATTGCGCAG 
GAAAGGAAGC CTCTTGATAT GCAGAGGTTT TCCGGGCTCC GCCGTTTCAA 


>NC_017304.1:2352640:2353139
CACCTCTTAC AAACCATTCC GTTTTGCTTC AAGTATAATT CTTGCAGCCG 
CAAGGGCCGT AACAAGTATA TTTTTGCAAC TTTTCGTGTC TGTGTGATAT 
CCCGATGTCT TCGTAGTATA CTGTCGAATG ACAATTACCT CTGCCTGTCC 
GTCTTCCTGA AACTCTACAA CAATATTTTT ACCCTTTTGA ATTCTATTTA 
AAAACTCTCG AAGTCCAAAT CCCGTTTTAG CGGGTATAAC ACAATAGAAA 
TACGGATAAT ACCCTCCCTG CACCTCATTT ATGTTTATCT GCGCCTGGAC 
ACCGTAAAAA TCAGCCGGCA TACCGTCAAA GAAAACGGTA AAACGCGCAT 
CTTTCGGCAT ACACTCTCCT TTTCTGTTCC GGGCAAGCAG CAATGCAGGC 
TTGAAATGTT CTCCTTCCTT CCTGACAGTT GCGAAATATT TCTCCATATC 
TTGAATAATA TCAATTTTTA TCATGAGTTT CCGCTGTTTA AAAACCCGTC 


>NC_017304.1:2357755:2358254
CTACGACGTT ACAACCCTCT TTTAACAAGC GCTGTACCAA GTGGAAACCG 
ATAAAGCCTG CCGCACCGGT GACTAATATT ACTCCTTCCA TCAGTCCATC 
CCCTTTGCAT CAAAGTTAAG TCATTTGCTT AATGCTCTGC TGTGTTTAAG 
CTGCATAATT ATTAATATGC AAAGGGTTTA TTATCGGTTA CCTATAAATC 
AATCCTTGGA TTCCGTTGTC TCATCAATTG CTTGTCTACC CCGAAAAACA 
ATAAGCAATA TAACAAGAAA AATCAGACTG GTCCCCATTC CCACAAGTTC 
AACAATATAT GACTGTCTAA AAAACTCAGT GCCAACTATT CTCAACGAAT 
CAACCGGGAT GCCATTTAAC TGGACTATTA TAAGTGGCAC TGCCAATAAT 
AGAAACCATA TTATCATTAT GAACTTCAAT CTATTTCTAA TTTTAATATA 
GTTCTTAAGA TTCATAATAA AAATAGTAAT ACTTATTATG TAGAATATCT 


>NC_017304.1:2358702:2359201
AGAATATAAC CGCAAGTATC ACATATATAA TTTATTGCGC CTTCATTTAA 
CCAATCAAGA TTTAAAAAAG TCATCCCTCT CGTATTAAGC AGGCTGTTTC 
TTTTCTCAAA TTTTTTCCCT TTACAGATTG GACATATCAA TTCATAGCCA 
TTTAGCTTCA CTATTCATTA CCCCCTTATG TTAAGCCACG GCAGGCATAA 
AGAAGTTACC AAATACATCT TTCCCAATTA AAGTCAAAAC ACTTAAAACA 
ATAGAAAACA ACAGTGTTAC AAAACTATCA ACGATTATCA TCAAAATACT 
GATATATCAT CTGTACTACG CATGAATCCC TGCAAAATTT ACAAAAAGGA 
AAAATATAGA ATTTAATATC ACTAAATATT ACTAACCACA TAGATGATTT 
CGTGTGTGAT TTAACTAATT CGATAATAAC TTGCCCCTTT ATGTGTACAT 
GTCATACATC CCTTCTGATT ATACATCCCA CTTTACACTG AAATTTCCTT 


>NC_017304.1:236022:236521
AAGACCCTGT GTGATTCACC GGGAGAGACC TTTACCCTTG GAAGTTTTGC 
GGAAATGTTT GGTTCTGCAA AGTCCACAAT AAGTGAAGAC ATGGATATTG 
TGCAGAATTT GCTTCAAAAG TTTGACCTGG GGTCTGTCGA AAGCATAGCC 
GGTTCAACGG GGGGTATAAG ATTTGTTCCC GGGTGCAAAA AAGAAAAAGT 
GAAATCCGTT CTGAACTCCC TGTGCCAAGA CTTGTCAAAC AGTCAGAGAA 
TTCTTCCGGG CGGATATTTG TATATGCTGG ATATTATTTA TGACCCTAAA 
AGGATATTCG AGATAGGATC TATTTTTGCG GGTTATTTTT TTAAAAGGGA 
AATAGATTGT GTCATTACGG TGGAGACAAA AGGAATCCCC CTTGCCTTTG 
CCACTGCAAA ACAGCTGGGG GTGCCTTTGA TGATAGCAAG GCACAACAGT 
GAAGCCACGG ACGGACCTTC GGTAAACATA AACTATGTAT CCGGCTCATC 


>NC_017304.1:2361729:2362228
TTTAATATGA GTAAAACATT ATTAAATTCA TCACCTTTCG CTTTATGAAT 
AGTTTTAAAG TAACTAATAT CATCTACTAT ATTTACATAT GCGGCCAACT 
GTTGGTATGT ATGTTTTTCA TAAAAAGTTT TAATATTTCC TTTCCGAAAC 
TTTGATAAAT CTGTAAAGAT TTTATCTTTA ACAAAGCTGT AAAAATCCAT 
TAAAGTTTTA TCTTTAAAAC TATTATAGTT ATTTATTAAC AAACATAAAC 
AACTCAAAGC CATCTTTTTA ACTGCGTGTT TATCATTCCT TTCTGTAAAT 
AAATATTCTA GCTTTTTTAT AGCTTCTTTG TAATTACCAT TATTTGCTAA 
TTCAACTGCT TGTATACATG AATAAACTAC ATTGCACCTT TTTGAATTAC 
TATCTAGGAT TTTTAGTTCA AGAAATAAAT TTTTATCTGA AATATTTTCA 
TCAATTTCCT TTTTCATACT ATTCGCAGTT GCATTGTCTC TAGTTAAAGT 


>NC_017304.1:2367392:2367891
CGGTCTCCTA TGGTTATAGT GCTCCACATA TTCCTTTGTG ATTTGTCTAA 
GTTGTTGTAC CGTTTCGCAC TCTTCAAGAT AAAGTTTCTC CCACTTGTAG 
GAACGGAAAA ATCGTTCTAT CCTTTGGTTG TCTAATGCTC TTCCTTTTCC 
ATCCATAGAT ATTTTGATAC CGTTATTTTT TAATAGATTT ATGTAATCAT 
CACTGGTAAA CTGTGAGCCT TGATCACTGT TCATGATTTC AGGCTTGCCA 
TATCGCTTTA TGGCCTTTTG GATTGCTTCT ATGACGAATG TCTTATCAAG 
AGTGTTTGAT AGTTCAAACC CAACAATATA CCGAGAATAC CAGTCTATTA 
TTGCAACCAT ATACATGAAA CCGCGTTTCA TTCGGCAATA GGTCACATCT 
ATGGACCATA CCTGATTAGG ATGATCAATT TTCAAGTTTC TCAACAGATA 
TGGATACAAA TTCTTACCAT GTATTCGTTT GCTGAGGTTG GGGCCAGGAC 


>NC_017304.1:2377420:2377919
CAAGTATCTT GCCTGCTCTC TGCTTTATAA TGTCTTCTAT TTCTTTTACC 
ATTACTTCAT CTTTTACAAG CATAGCTATA TCCCTTGTAA CGGCCGGATA 
CTTCGGAAGC CCTTTGTACT GGCAATCCAT TGAAGCTTTC CTGACCAGTG 
TTTCAACCTC GATGACACCA ATGTAAGTGC GCTCCGGACA TTCAAACTTT 
TCGGCAACTT CAGGATGTAT TTCTCCTATA ATACCCGCAT ACTCACCGTC 
AATGTTTATT AAAGCCGTTC TTCCCGGATG GAACACAACA TTGTTCTTCT 
CCGGCGAAAC ATCATAATTC TTTATTCCAA GCCTTTCCAG AAGTTCTTCC 
ACAACGCCTT TCAAATCATA GAAATCAAGC TCACCGTACA TTCCCAAAGT 
AAGTACCGTT TTTTCCTCGG GCAGCTCCTC CAGCGGAAGG CTCTTGGGAA 
TATAAACCTT GGACATTTCA AACAGTCTTG CTTCTTCTAT TCTTCTGTTG 


>NC_017304.1:2393620:2394119
CATGTCCGAA AATTCATACA TAAAATCCTT GCAGGTGTAA GATTTATTAA 
GCTCCACTAT CTCCATTTTG TCAATCAACT GCTGCTTCAC ATATTCATGA 
TTGCTTCCGA AAGCCTGTCC ATATCCCCCT TCATGATTAT ACCCCAAAAG 
ACAGGTCTTT AACTTCGGCA GCAGGAAATT GATAAAATCA ACTTCTGAGG 
GCACGCACTC CTCGATATTG TCTACAATTA AGTGTTCAAT CCTTCTAAAC 
AACTGATTCT GGTATGTTTC ATCGGGAAGG AGGCACTTGT TGTACAGTTC 
CACAGCCATG CCGAAATCAA ATATTCCAAG CTCCATGCAC TTTTTTCTGT 
AGTCCCTGAT TATCTCATCC GCCTCATCGT ACACCCGTTT TCTGATTTCC 
TCTTTTTTCT CCAAAGCATT ATAAAGCCGC TTTCCTATCT CGTCGTAGGG 
AATGTCTGAG ATAGCGGCCT TGACAAGGTT CGATGTCATA TCGATTGCAA 


>NC_017304.1:2394667:2395166
AAATTACCAA AAACAGAACT GAACGTTTGC AAAAAATCAA GAACAGACAC 
CGGCAATACA ACAAAATCGG GTTGGACAAA CTCAATTCAT GTCTCGCTCA 
ACACATAAAG AAGAATGATT CCCAAAATTT GAAATGCAAA AATCAAAGGA 
ATTCCTATCA TAAAACTCAT GCGCCTTGTC TTGTGCCTGA AAACAAGCAA 
CCCTAAATAT ACGCCCGGTG CGCCGCCCAT TAAAACAAGC CAGAAAAATG 
TCCTTTCATG TATCCTCCAC AGGCTTCTTG ACGCTTTGTA TTTGTCAATT 
CCGGTTATAA CAAAACCGAC AAGATTTATT ATTGCAAACA GAAGAAAAAC 
ATACGTATAC GGGTTGTTCG GCATATTCAT TTCCCCCATT GTTATCAAAT 
ATTGGGATTC CATAATTGCC AAGAATTACG GAGACTTTAA ATATGTTAAC 
AAGAGGATTA CATATATATT ATATCAAATT TTATTGTTTT ATAACAAATT 


>NC_017304.1:2401691:2402190
GCCCCACCAT CCGGGAGTGT TGGTTGGATA TCTTCCGTGA GCGGTCCAGC 
AATAACCTGC GTAATCATAA AGCTTGTAAA ACTCTCCGAC ATCCTCCGGA 
AAACCTACCG CCTTGAATAC GCCCATGTTT TTGCCGCTGG AAAACACATA 
CGCTCCGTCT ATCTTTTTGT TTATCTTCAT TACACATCTT GCTGTATACT 
CTCTTTCGTC AAGCTGGCTT TCATCGAGTT TTGTCGGTAA AGGAGTGACA 
AAATATCTCC AAATCAATGG AGCATCTGTT ATTCCCTTGG TCTTTTTCGT 
TGGTATTTTG GAAAGATTTA TGATATCGAA ATGACGTTCC AAAAACTTTT 
CACACTCTTC TTTAGCCACA TCACCGTCAT AAAATATATG GAAAGCATAG 
AAATCTTTGT ATTCAGGATA GATTCCATAA CCTGCAAATC CTCCGCCCAA 
GCCGTTTGAG CGATCACGCA TTGTTGCAAT GGATTTGATG ATTGCCTCTC 


>NC_017304.1:240749:241248
CCAAGGGCAG TGCCGGAACT CATAACGGAA TGAGATCCGT AATATACCAG 
CTGCAATCTG AAGAATTTCC GAGGATAAGA ATCGGCATTG ACAAGCCTCC 
GGAGGGATGG GATCTGATAA GTTATGTTCT TAGCAGGTTT TCTGCTGATG 
AAAGAAAGAA GATTGATGAA GCCGTCGAGA AGGCGGCGGA TGCTGTTGAG 
ACCATATTGA AATCCGGTAT TGACAGCGCA ATGAACAAGT ACAACAAATA 
ACAACTAATG CCAAGAGGTT TATTCAATAT GAGTATATTA TTAAAGGATA 
AACAGTATCT TATAGAGCCT CTTTTTGAGA TAAAAGAGTA TACCAATGTG 
CTTGAGAATA TAAAAAGGGG AATACCTACA ACTGTTACGG GCCCTTCGGA 
ATCCCAGAAA GTTCATATAG CCTGTGCTCT GTGCGGCCAT TTGGGCTTGA 
AAGGCATATA CATAGCTTAT AATGAGATGC AGGCAAGAAA AATGTTCGAG 


>NC_017304.1:2418149:2418648
ATGATTTTAT GGTTCAATTT TTGCTGAAGA TCAACCACCA CTCTTGCCAC 
ATTACCGCTC TGGTTTGCAC ATCTTACGGA CTTTACCAGG TTGCCTTTTG 
TTTCAATATT TTTAATTTCG CCCTCAATAT ACGCTCCTGA TACGTCAATC 
ACAATTCTTT CAGGATCGGA AAGAGTAAAA GAATTGTATT CAGGAGCAGT 
CCCGCATTTT ATATATACTT CGTCATGGTC GGTTTTACTG ACATGTTCAA 
CATCAAGTTT ATTGCTGCCC ACAGTTCCGG ATGGTCTACC CGTATTTGGC 
TTTTGAAGGT TCAATACAAC ATTGCTTCCC TCTTCTTTTA CTATGTACTG 
GGGCTGGCCA ACCACATCGA GCACCACTCT TGCGGTTTTT GTATCGGGAT 
TTCCGCAGCG TATCGAACTT ATAAGCTCAC TGCCCACACT AATGTTTGTG 
TTGGCATTTG AAAGCTTCGT ATTGGGAAAA TCCACAACAA TTCTGTCGGG 


>NC_017304.1:2419822:2420321
ATGCTCCTCG TTGGTGGAAT GGTGCGGCGG AACCGAAATG CCATACAATT 
TCTTAAGCCT TTCAGCTTCA ATTATGGACT TGCGCATATT TTTAGCTATT 
GCCTCGTCCA GATTGCTGCT TCCGCTTAAT ATTACTTTGT TAAACTCCAG 
TATTTTGTTT CTCAGAATAT TTATAATCGT GGTTTCCGAA CCAAAATCTA 
TAACTGCAAA AGCATCTTTG TTCAACTGAC TTCTATTGGG GTTTACAAAC 
TTAACATTGT CAATGCTGAC CTTTATATCT CTGTTGAAAA ATTTTGCCGT 
ACTGTTTGCC GGTATATCAA CTGAAACAGG TTTTAAACCA AGTTCAAACA 
GAACATCAAT GTAACTGTTT ATTATGCTTT TTCTTACTGC AGTTACAAAA 
ACTTTAACCT TTTCGACGTT ATCTTCTTTC AACTCCTGCA AAATCTTGTA 
GTCAATTTTG TGTTCATCCG GGTTGATAGG CAAGTTGGAC ATTATCGCTT 


>NC_017304.1:2428219:2428718
TACTTTGAGA GTTCCGTTTT CTTCAACCAA ATTAAACTGT CCCGATGTTC 
CGTCGTCAAA TGTAAATATT ATCGGTATGC ATCCTGCAGG CACTGAAATA 
TTGTTATTTA AATAATCACT CATGCTGATA AGCCTGTAAC CTCTGTCATA 
CAAGTCTTGA AGCAGCTTTT CAAACTCACT GAAAGTAGTG GTGTATTCAC 
CCTTATCATA ACTCTTAGGA GTAAAAGACT CAACAAAATT ATGGAACATA 
ACAACCATTA TTTTGCCAGC CTCATTAGGC TTGACACTTT GAAGATCAAT 
TGTAGGCGTT GGCTCAGGTG TCGGTGTTGG AGTCGGTGTT GCCAAAGAAC 
CACCTTCCTG TCCCGCATCC TGTCCGGCGG TATTGGGAAC CGGTGACTTC 
AAATCGCCAT TCAATTTGGG ACTGGTGTTA CATCCTGCAA ACAGCAGAGA 
AAGAGACAAA GCTATTAAGG GAAGAATTCT TGCAACTCTT GACTTAAAGA 


>NC_017304.1:2428910:2429409
CTTTATTTCA ACTTCCGCAG TGCATCTTTT TCCAGAATTA TGTCGGATAT 
TTGAAGTTCT TTTTGATATT TTTGTATCTC ATCTTCATAG TCCTTCTTGT 
CAAGAACCTC ACCGCTTCTC AAATCATAAA CGGTATCATC CTCACTGCAG 
TAGTAATAGT CATCCGTGAG CACTGAACCG TTTCTCAGCA CCGCATAACC 
TTTTTCGGTG TTCAGCAGGT CTTTGCCCAA CGCATAATAG TTTTCAAATC 
CCATCATATT GGCAATCATC GGGAATATAT CCACCTGTCC GCCGGTGGTG 
CTAATGGTTT CTCCTTTCAC CCCCGGACAA TGTATCAGCA AAGGTATCTT 
TTGAAGCTTT ATCCAGTCAA CCTTGTTGTC GTCCACTCCC AAAAATTCCA 
GAAGTTCTTT TGCCTGAGTC TTGGGAAGAC CTGTATGGTC GCCGTAGATG 
ACAATAAGGC TGTTCTCATA AAGACCCATT TCTTTAAGCC TTTCTATAAA 


>NC_017304.1:2437421:2437920
TTCCACCCAG CCCTCGTTTT TTCAATAACC TGGGATGTTG CTTCCTGGTT 
TAGCACAAAG TCATCCTTCA TCAAGCAATA ATATGCCGCA CTGCCGGTTT 
TACAGTTTCC ACAATTAAAA CACTCCATAA AACTTACTAA TGCCCCTCCG 
TTTTTTATCA TGCTTGTATT AAGTTATTAT ATATTATATT TTACAACATA 
TAGTGCATAT CTGTCCAGCA AATCTTTTTG TATACATTGT TAAGGCAAAC 
AATTACAGGA TATTTGAATA AATTTTATCT AAAATATTCA AATTCCAGGT 
CATACATTCT TACGGTATCC CCTTCATTAA TTCCCATACT TTCCAGGGCG 
TCAACAATTC CTTTCCTCCT TATGGCTCTT TGGAAATACT GCAGAGATTC 
ATAATTGTCA AAGTTCACTG ATCTTACCAG CCTTTGTACC CAGCTTCCTT 
CAACCACAAA AACACCATTT TCCTTCCTGA TATTAAAGGG TTCCTCTTCA 


>NC_017304.1:2440053:2440552
AGCAGCAACA AAGCAAACTG TTGCTTGCAT TTACCAAACC TGAGCCGAGC 
GGCCACCGAA ATATTGTATC ATACAAGTGT ATCTATGTCA ACTTCTTTTA 
TTTTCACTTC CTCATGTCCC ACTTCCGCCG AGGGTTTTAT TATGACTTTT 
TTGTTAAACA GATTCTGAAT TCTTGCAAGG TTGTCGTTGT CTTCTCCTCT 
CAACACCTCG GCCACAGTAG GATGAACCTC AACCATGATA GCATTTGCTA 
TTGTTTTTGT AAAGTATTTG CTTATCTCTT TCTCAACATT TCTTGCCACA 
GACTCGGGCG AAAGTATTTT CCCCCTTCCT TCACAATAAG GACAATCCTG 
AAGCATCATT GACTCCAAGC CTTCCCTAAC CTTTTTCCTC GTCATCTCAA 
TAAGGCCAAG ACCGGTCATG CCGACAACAG TGGTTTTGGT GCGATCCTTT 
TTCAATACCT GCTTTAAAGC TTCCAGTACC TGTTTTTGAT GTTCCGGATC 


>NC_017304.1:2445054:2445553
CAGTTTGATT TGTCGTTTGT AATGTCCCAG AAAACTCCGT AAGCACCGTT 
TATATTGTTT ACCCCAAGCT TGGGTATATC CGCCATTGCC ATAGGACTCC 
ATCCGATATG TACATAAATT GCGTCATGTT CCAATGCATA GTCAAGGAAA 
TAGTGGCGCG CACTTCTCAC AGGCCCTATG AGTTCCGTTT TCTGACCCCA 
GAACACAGGC ATGAACCTTG TTATGCCACC CTCAACAATT ACCTCATAAA 
TAACTTGGGC CTGGCTCAAT CCTCCCTGCG GAAGACATTT TTCTCCCTGG 
TTGTCAATCA TTACGGCATA AGGTCTTACT CCTTTTTCGG GAAAAACAAA 
GTTTACCTCT TGTTCGGGTT CCGGACTTGG CTGCTCCACA TAATCAAAAT 
TCACATTTTC CTCCGTGGGT TCCGGGCTTG CATCCGGGTT ATTTTCCGTA 
TTGTCGCTCC GCCCGCAGGA AACAGAGAAC ATTACAAGCG CCAATATTCC 


>NC_017304.1:2447768:2448267
AGCACCTTAA TATTTCCTCT AAAAGCTCGT CCCTTTCCAC TTTTCTGATA 
GAGCTTCTGG CATCCAGATG ATTAGTTATG TAGGTTGGAT CTCCCGACAG 
AATATAACCT ACAATCTGGT TTATAGGATT GTAACCCTTT TCCTTCAAAG 
CTTTGTATAC AGACACAAGC AACTCCCTGG CTTCATTAAC CTTTTCTTTT 
TCGACATTAA ACATCATAGT TTCATTGTTT GACATAACTG ACCACTCTCC 
TGTCCAAATG AGGACTAATC ATAAATAGCA CCAACCCAAC ATCGTAACAC 
AACGCGTATA TATATATAGT AATACAACAG GATAAATTAT GCAATATTTT 
TAAGCGCAAT TCACATTAAT TCGCCTTGTT TTATTATGTT GTATCTTTTA 
TTCTCGCAGT CTACTTAAAA TTTAAAAAAC TTGCAAGCAA TATAAAAAAT 
CAATTTACAA TCTCTCCGAC AATATAATCA TCTTTTGCCT CTCTTAAAAG 


>NC_017304.1:2461869:2462368
AATCTTACGG CAGTCGGAGC CATGCTGTAC TTTTCCTCAA AACCTTCTTT 
TGGTCTTCCC AGGTGTGAAA CCAATATAGT TTTTGCACCG TGTTCAACCA 
GATACTTGAT GGTTGGAAGC GCACCAACTA TTCTCTTGTC ATCGGTAATC 
TTTCTGTTTT CGTCCAAAGG CACATTAAAA TCAACCCTGA CTATAACCTT 
TTTACCTTTT ACGTCAATAT CCTCAATGGT TTTCTTGTTC ATCATTGCCA 
TAATTTTTCA CGCTCCCTAA ACATATTGAA CATTATTGTA TTATTGATTC 
TAAAACCGCA TTTTATGTAT TAACGTCAAA AAATGCCTCC GTCAAACCGT 
TAACATTTTA CCATCTTTTT ATCATACTTT TCAATAGGGC AAAATAAAAT 
TTATCAATTT TTTAACAAAG TTTTTTCTTA TATTAAAATA GTTTCGCTTT 
TGATGAAATT CTATTTTTTT ATATATTTTT TTTTATAAAG TCTTGTTTCC 


>NC_017304.1:2462823:2463322
CTTTGCAGCT CCTGTTGATG AAGGAATGAT GTTGCCTGCT GCTGCACGTC 
CGCCTCTCCA GTCTTTCTTT GAAGGACCGT CAACAGTCTT TTGAGTTGCA 
GTTGTAGCGT GTACAGTAGT CATCAAGCCT TCTACGATTC CGAAGTTTTC 
ATGTATAACT TTAGCCAGAG GAGCAAGGCA GTTTGTTGTA CATGAAGCGT 
TAGATACAAC GTTCATATCC TTTGTGTATT TATCATGGTT TACACCCATA 
ACAAACATCG GAGCATCTGC CGAAGGAGCA CTGATAACTA CCTTCTTTGC 
ACCGCCCTTG AAGTGAGCTG AAGCCTTTTC AGTAGTTGTG AATACACCCG 
TTGATTCAAC GATGTATTCC GCACCGCATT CGCTCCACGG AATCTCAGCA 
GGATCAGTGA AACCATAAAC ACTTATTTTT CTGCCGTTTA CAACGAGTTT 
TCCGTTGTCT TGTGAAATTT CACCTTTGAA CTGACCATGT ACTGTATCAT 


>NC_017304.1:2473246:2473745
AATGCTTTGA ATAAAAGCAT TGCGGGCTCT CAAAAGATCT GCACTTATAA 
AATATTCTCC GCTGAAAAAA CTTTCCGCCG GTTTCCTGTT AAAATGGAAA 
GGCAATTCCA TAAGAAACAC GTTGAACTTA AGTTCGTTTA ACATTCTTGT 
TAAAAATCCG TAATTAAGCA TATTATCATC ATACAAGCCA TGCAATAACA 
AAATATTGCA TACCGGATCT TTTGCAGGAT GATAATAAAG ATACACAGTA 
TTGTTTTCAA TATATTCCTC TGTCTTCAGA AAAGACGGAA ATTCAAAACG 
TTTTAAGTTT TTATCCCCTT CTGCAAGTTT AACTTTTGAC ATATCCGTTT 
CACACTTGCA AAGGTCGTCA AATACTTTTT CATCATCATA AAACAAATTT 
TTAGGTCTGT GAGAAACTCT AAGAAGTTTT TCATTGAGAA GTTTCTCAAT 
AGCAATATTA TCCACAAATT TCGAGCTTGC TTCATTCATA ACAAAACACC 


>NC_017304.1:2481748:2482247
ATAGCCAAAA AATATCGCTG CCGCAATTCC GGCTGCCGCG GCTCTTACTC 
CGCCTGTAAA CGCGCCAAGA ATCCCCAGTT TGTCAACTTC CTTGAATGTC 
CCGGTTACAA GATTGTAACC AAATCCTGTA AGCGGTATGG TGGCTCCTGC 
GCCCCCGATG TCAACCAGTT TCTGGTAAAC TCCCAGCGCC GTAAGCACCG 
CACCTGCAGA TACAAACAGC ACAAGGATTC TGGCCGAGGT AAGTTTCGTT 
TTGTCAATCA GTATTTGCCC CACGGCACAA ATTACTCCAC CGACAATAAA 
CGCACTTATA TATGTCATTA TAGTATTATC CATGTCAACC ACCTCAAAAT 
AAGTAATAGC ACTTTTTATA CCGTACCTAT CGTTCAGGTG ACGTTGTAAT 
GCTGATTGCA TGAGCTATGG AAGGTATCGA TTCTCCCTGC TGGGTACTTA 
CAGGGCTTAA CAAAGCTCCT GTGGCAACGA ATAAAACATT TTTCAAAGTT 


>NC_017304.1:2481961:2482460
AAACAGCACA AGGATTCTGG CCGAGGTAAG TTTCGTTTTG TCAATCAGTA 
TTTGCCCCAC GGCACAAATT ACTCCACCGA CAATAAACGC ACTTATATAT 
GTCATTATAG TATTATCCAT GTCAACCACC TCAAAATAAG TAATAGCACT 
TTTTATACCG TACCTATCGT TCAGGTGACG TTGTAATGCT GATTGCATGA 
GCTATGGAAG GTATCGATTC TCCCTGCTGG GTACTTACAG GGCTTAACAA 
AGCTCCTGTG GCAACGAATA AAACATTTTT CAAAGTTCCG TCCATAAGCT 
TTTTATAAAC AAAACCCGCA AACACAGTTG CCGCACAGCC GCATCCACTT 
CCTCCGGCAT GTGTGTCCTG TTTTTCACGG TCGTATATCA TAAGACCGCA 
GTCATTGTAT ATATTTTCAA TATTGAAGCC CTGTTCTCTT GTAAGTTCAA 
CACATATTTC CCTTCCTATG GCACCAAGGT CCCCTGTCAA TATAAGGTCA 


>NC_017304.1:248250:248749
GATAATTGAT TCCGACAATA CTTTTTTAAG TTCTTTCATA TTATTTTCAG 
CTGCCAGTTT GGATATTGCG GGATACATTA CCGCAATCAC TGAAACCACA 
AAGACTCCCT GGACAAAATT GTTCAGTCTT GACGCGTAAT TTAATGCAGA 
AATTCCTCCC ACGGAAATCT GGGAGGCCAA AGTTCTGTCA ACAAGTTTGT 
TGATTTGGTT TACAGATGTT CCCAGTATAA CCGGTATTGA CAGAAAAAAC 
ATCTTTTTTA TGTGGTTGTC AATTTTAAAG TCGAGCAGGT ATTTGTATCC 
CGACTTTATT ATGCCTGGAA ACAAAACAAT GGTTTCCAGA GATGTGGCAA 
TAAAAGTGCC CAGAGGCAAA ATCATAATAT TCCACTTTGT ACTTGCAATG 
ATGGATATTA TGACTATGAA ATTATATGGG AATCCCACTA TTGCCGGGAC 
GATAAAATTA TCTTTTATTT GAAGCAGACT TTTAAAAACA TAGCCAAGCC 


>NC_017304.1:2485589:2486088
GCCCCTGTTT GTCAATTTTA TATTCAAGCT TATCCTCCTC CACTGTCAGT 
TATCCTAACC TTAATTCTTC AAAATATTAT TTCCCCCTTC AAAGAATATT 
GTAAAGTTTT GTAATAAGGC CAAAAAAATA TCGACAAACC ATATCAAAAA 
TCAACACTAA AATGCCAATC TTATATGGTT TGTCGATATT CTCTATTTTA 
TCAATTTGTT TTTTGAGTTA ATCCTCCGTA AAACCTGTTG TAACAAGATC 
AATAAGCTCT TCCACAGCCT TTTCTTCATC TTCTCCCTCA GCACCTATTA 
CAACCTCGGT GCCCTGTGCA ACAGCCAGAG ATATAAGTCC CATTATGCTC 
TTGGCATTTA CTTTTGTTTT CCCAACCTTA ATCCAGACAT TCGAAGTAAA 
CTTTCCGGCA GTTTGCACAA AAAGTGCTGC CGGTCGCGCA TGCAGTCCTT 
CGGGATTAGT TATCACAACA GTTTTCTCAA CCATTTTCAT AACTCTCCTT 


>NC_017304.1:2491810:2492309
CATTTCTCCA CCGTATGCTC CCGCGTTCAT GGCAACCGCT CCTCCGAGAG 
TACCCGGTAT GCCGCAGGCA AACTCAAGAC CCGTAAGCCC GTTTTCATAA 
GCAATCGTTG AAACCCTGGA AAGGAGTATA CCGGCATATG CAGTAATAAT 
ATCGTCTTTA ACAGTAAATT GATTTAGATT GTCGAATATT TTTACAACTA 
CTCCCCTTAT TCCTTTATCT CTTACAATCA AGTTTGTTCC GTTGCCCATA 
ACAAACACCG GAACGCTTTT GTTTTTGCAT AATTTTAAAA TTTGACTCAG 
TTGCGAAACA GACACGGGAG TAACCAGAAT ATCCGCCGGT CCGCCAACCT 
TGAACGAAGT ATGGTTTTTC ATAGGCTCAT CAAGTTTAAC ATTTTCCTGA 
CCGGCTATTT TTTCAATCTC CCTTGCCAAA AGCTCTTTTT CCAACAATGT 
CAGCTCCTTA CCAAACTATT TTGCACTCCA TACTATTATT CTACTCTGCC 


>NC_017304.1:2492795:2493294
TGCAAGCACA AAATCAAGTC TCCTTAAATA CTCTTCGGGC ATATCCAGCC 
CACCGGAATA ATCAATTATA TTTGCCTCAA CTCCCTTCAA TATCCTGACA 
CCATATAAAA CCTCCGGTAT AACTCTGAGG TTGCCGAAAT GATAAAGATA 
GGGAGCTCCC TTCATGGCAG GACCATGATC AGTAATTGCA AACATTTCAA 
TGCCGTTCGC CGAAGCTTCT TTTGCCATTT CCTGAACCGT GCTGTACGCA 
TGTCCGCTGG CTATTGTATG TGTATGTGTG TCAACTACAA ATTTCAAAAC 
CATTCCTCCA TTCGTCAATA TCCCTGCAAA TTATTCATAA GAGGGCCTCA 
TTCTTCCTTT TCCTATGATT CTCTCATTTA AAGCTCTGGC AGCATTATAA 
CCCATTTTTT TCTGTCTGTT GTTCAAAGCT GCGACTTCCA CAATAATGGC 
AAGATTTCTG CCCGGTCTCA CGGGAATGGT AAGGCATGGA ATATTGATTC 


>NC_017304.1:2498401:2498900
CCAATATTGT AACCGATGCG GTATGGGGAA TAAGAGAAAC TTTAAAGCTC 
TTCTCATCCA CGTATGCAAC GGTAAGGCTG ACACCGTCCA ATGCAACCGA 
ACCTCTTACC ACAATATATT TCAATATGTC CGAAGGTGCG GAAATCTCAA 
GCCAGATGGC ATTGTCCTCC TCCTCTTTGG ACAATATCAC TCCGGTACCG 
TCAATATGCC CGCTGACAAT ATGCCCTCCC ATCCTGTCAA CGGGCCTTAA 
CGCTCTTTCA AGGTTTACCT TTTCTCCTGT CCTGAGGTTT CCCAAATTGG 
TCTTTCTCAT GGTCTGTGGC ATAACGTCCG CCGTAAAGGC ACCGTTGTCA 
AGAGACGTGA CCGTAAGACA GATTCCGTTT ACGGCTATGC TGTCCCCGAC 
TTTTACATCA TCCATAATTT TCTCACATTT TATTGTGAGT TTTATCGACT 
TGTTTCCAGG AATTATTTCC TTTACCAATC CAATTTCCTC TACAATTCCC 


>NC_017304.1:2504533:2505032
CCGGCAAATC AACCGGATTT TGATTTTAGT AATAATGCTT TTAAATATGC 
AAATGAACTT ATTGCCCATG TAAGAAAACA GAACAGAAAT GATTTCTGCA 
TAGCCGCCGC AGCTTACGTG GAAGGTCATG TTAACAGCAA ACGTCTTAAA 
GATGATCTTT TGTATCTTAA GCAAAAAGTC GACACCGGGG TTGATTTCCT 
TGTAACACAG TTGTTCTTCG ACAACCGGCT GTTCTACGAT TTTCTGGACA 
AAACAGCCTC AATAGGTATC ACGTGTCCCA TTACTCCCGG AATAATGCCG 
ATATTTAAAG CCGACCAGAT TAAACGCATT ACATATCTTT GTGGTGCATC 
CATTCCCGCA AAACTGGTAA TAATGATGGA CAAATACGGC GATAACGACG 
AGGACATGCG CAAGGCGGGC ATCGAGTACG CCAGCAATCA AATACGCGAT 
TTGATTGACA ACGGTGTGGA CGGCATACAT CTTCTTACAA TGAACAGACC 


>NC_017304.1:2509203:2509702
AAAGTATATT ATGCATGCTT CTAAATTGTC CTTGCTTCAT CTTGCAGGCA 
AATATCTTTC GATATATACC ATGCCATCCT TGACATATGC CAATTCGGGG 
AAAAATTGCC CAACAGTTTC CTTCTCGTCC GGAGGCCGGG TAATTACATC 
AGCTATTCTA AGCTGGGTCG GTTGCAAATT CAGAGCAACT ACCAAAGCTT 
CCCTGTTTCC GTTTGCCCCT GCATGAACCA TGCCGCGAAG CGATCCCATA 
ACAATGACAT GTCCGGTTGC ACAAACCTCA CCGCCGGGGT TTACATCGCC 
GATTATCACA AGATTTCCGT CAAAGCTCAC CAATTGCCCT GAACGCACAG 
TACCTCTGTG AAATTTTGTA ATACCTTCCT CCAATCCCTT GAAATAAAAG 
TTGCTCATTC TGATTTTGGA GCGAAATCTT GGCTGCTGCT GCACGGGTTC 
AGGTTTTACG GGCTCTTCCG TGTCCTCCTC AAGGCTTTTT ATTTTCGCCC 


>NC_017304.1:2510647:2511146
TATTGTCAAT TCCGACCTTT ACTCCAAGCT CATGAAAGTA AATATTGCAG 
GAAGTAGCCA AAGCCTTTAC GACGTCGATT GTCCCATGAC CGTAAGTCGG 
ATACTCCATA CACTTGAATG TCCAGCCCCC TATTACATGA GTTCCTCTGT 
CAGTAATATA ACTGTTCTGC GGAGTAATTG CGCCTGTTTC GAGTCCTGCA 
ATGCTGATCA GCGGCTTGAA TGTGGATCCG GGAGTGTATG CTCCCTGTAT 
AGCCCGGTTG AACAGAGGCT TATTCTTTTC ATCAGTCAAA AGAGCATTTA 
TCGTTTTCTG TGCCTCCTTG TCCTGCGGTC CTGCCAGGAA TACAGACGGG 
TCATAACTGG GATAGCTTGC CATGGCGAGC ACCTCTCCGC TGTTTACGTC 
AATGACAACA GCCGCTCCCG AAGAAGCATC TCCAAAGTTC TTCTTGTAAT 
CTGCCTTGGA TCTGATTCTC TCTATATTTT CCTCCAGGGA CTTCATTGCT 


>NC_017304.1:2519144:2519643
ATTTCAAATC TTGCATGAGT TTCTGATTGA GATTTTCAAG CTCTCTTGTT 
CTTTCCCTGA TCATCATGTC CAGGTTTTCG GCATGGTTCC TCAGTTTTTC 
TTTTGCCTTT GAAAGCTTTC GATACGGCTC TTGTATATCG TTAATAAAAA 
TAGCCCTGAA AATAATGAAG AATGCTATAA ATTTGTACAC GTGACCAAGA 
TAATTATATA TGTCATAAAC ACTGAAATAC AGGACAAACG CAGCTTCACT 
GAAAATAGTT ATCTCAAGAG AAACACAAAG AAGAAGTACC ATTTTGTTTT 
TTGTTTTGTT ATACTCACGG ATAAACATTA AAACAGACAG GGCAAACAAT 
ATAATAATCA GGTGTTCGGA ATAGATTTTA AAAAAAGTAA GACCTTTTCC 
CTCAATATGC ATCGGCGGAA ACAGTTCAGG ATGATAAGTG GCCAGATACA 
AAGCGGAAAT GCTTGTAATC AGGGGAACGG CTACAAATAT TATCCGCTTT 


>NC_017304.1:2538945:2539444
GGGTATAATA TACGGCGCAA ACATTGGAAC CACAATAACA GCCCAGCTCA 
TGTCTTTCAG ACTTACCAAT TTTTCATACA TCATAATCGG ACTGGGACTT 
CTTATTGCTT TTTTCTCCAA AAGAAGAACC CCTGCAAACA TGGGCTGGGC 
ACTTACCGGC CTTGGCATCA TGTTTGCAGG GCTCAACATA CTGAATTTGG 
GAGTGCCATA TATAAAAGAA AATGACAATA TTTATGAACT CTTCAGAGTT 
TACGGACAGA ATCCCCTCAT AGGCCTTCTT ACAGGCATGG TGACAACCAT 
GCTTGTTCAA AGCAGCAGCG CTACTGTCGG CCTTACCATT GTACTTTTCA 
ATACAGGCCT TATAAGCTTT GAATCCGCCC TCGGTCTTAC CCTGGGCGAC 
AATATCGGAA CGTGCATCAC CGCACAACTT TCCAGTATCG GCACTTCAAT 
TTCCGCAAAG CGAACCGCAT GGGCCCATAC CCTCTATAAC GTTATTGGAA 


>NC_017304.1:2539581:2540080
TCCGATAACA GGATACTATG TGAAATTTTT AGAATGGCTT ATAAGGGAAA 
AAGAATAGTT TTACCGTCTT CTACAGGCTT ACCATTTTCC CTTTTTCATA 
TGACCTTCCA TTTCGGCTTT TGATCTTTGC TTTATAACCC ATGCTTCATT 
CCTGGCTCTT TTGAATGCTT CCACACAAGG CGGGTCCAGA TTTATATTTA 
TACCTTCTTC ACAGAGTGCT ATTATCCTTG CTGCAAGGTT GACAATCTCC 
ATATGAATAT CGTTTGTTCT GTCAGACATG TACACCTTGT TGGCATCTTC 
ATCGCTAAGC TGGACAAATT TGTCCTTCGA AGCATCACAT TTGGGGCACT 
TTTCCGGTGC ATCCTCCCCT TCATGAATAT AACCGCATAC CGAACACTTC 
CAAAGCTTTT TCATTTACCA TTCCTCCACT TCATATTATT TACTAATGAC 
ATATTTATTA ATACCACTTG ATAAATATTT TAAACACAAC AAAATTAACA 


>NC_017304.1:2542045:2542544
GGATTTAAAT CTGTATGACG ACAAGATTAC TTCATACATC AATGAACTCA 
ATGTATCGGA TATAATTATA ACCAAAGATG CTTTCAAATA CGGTTTCGAA 
AACTAATGCA TATTAAAAAA GAGGCTTTGT AAAGCCTCTT TTTAATATAA 
CATATACTTT TACTACACAC TTATTTAACA TCAAAAATAC TCTGAAAATT 
AATTTTGATT TAATTGTCAA CCTTGACTTA AAAATATGTT GACAATTATT 
TAATAATATA ATAATATCTT TATTGACATA CAAGATATGT TGAATCTAAT 
TGGAGGAATA TTGCAATGCG AAACAAGTAT CTTAAAGACA TGATGTATGC 
CGCTGTTTTC ACAGGATTGA TGACCGTGCT TGGCTGGATA AGCATCACAC 
TTCCTGTTCT TCCCGCTCCA ATTACAGGAC AAACCTTGGG CGTGATGCTG 
GCAGGCGTAA TTCTTACCCC AAAGCAGGCA GGCCTAAGCA TGACAACCTA 


>NC_017304.1:254378:254877
TTTTTTTGCA AGCTTTAGCT CTCCATTGTG ATTTATGCCT GCTTCGGCTA 
TGACAAACAC TTTCAAAGGT TCTTCACCTC TCTGCACGGA TTCCCATAGG 
CTATTACATT GTCCCTTATG TTTTTTGTTA CAACGCTTCC CATTCCGATT 
AAACAATTTG AGCCAATATG AATCCCCTGT TTGACAGTAC TGTTTGTACC 
AATATGGGAA TGCCGGCCGA TTTTTACTCC TCCGCATAAA ACCGTTCCCG 
GAGCTATATG CACAAATTCA CCGATTTCGC AGTCATGTTC AACAATGGCA 
CCGGAATTGA TAATTGCTCC CTGACCGATT ACAGCTCCGG CATTTACTAC 
GACATGTTTG CCGATAAAAA CTCCTTTGTC AATTTGAGAA TGTTTACTGA 
CTTTAGCTGA AGCATCAACT ATATTGGGAA TTATAAATCC CATCTCACAC 
AGGGTATTAA AAAGCCTTAT GCGTACGGAG GGATTGCCTA TGCTTCCCAC 


>NC_017304.1:2544443:2544942
CTGCGCTTCA AGGTATAGGC AGTATTTTCC CATGGAAAGC CCGTATTTCA 
ATGCATCTTT TCTTTCCCTG GAAGTTGCCG TTATGGTGCG CACTTTAATA 
TTATCTATTC TATCTACCCT GGCTTTGATA TTGTCAAGCA ATTCCGTCAA 
TTCAGCCTCA TCGTTTTCTT TTTTCGTTTT GAGTTCGTTC CGTTTATCAT 
TAAGAGCACC GCTGATAAGA ACAATTTTTC TGTTATCATC AGCTTTGACA 
AAACCAAAAC TTATGGACCT GTTAATAAGC TCGTAAACAA CATCTTCAAC 
ATTTTTGTCC AAAAGTTCCA ATCCCGAAAT CAATTGCTCT CCGTCTTTAT 
TTTGAGGTCT AACTTCCAAA ACCCTGCAAG TTTCATCAAT TACCAGCTCA 
ACGCTGGGAT TTATATCAAC GCATATATAT CCGTAAATAT TATCGGTATT 
ACTCAAAAAT GCAGACTGAA AATACAGAAA CATTACAACC AGCACTGCCG 


>NC_017304.1:2549447:2549946
TTGCCTTGTC AGCCGAAGTT CCGGCAAGGC TAAAGTATCC TTTCTCCTTG 
TATGCACCGC CTTCATTGCC CGAAACAACC GAATACTCCA ATTGATAGCC 
ACTGCCTCTC TTGTTGGCGG GAACATGGAT TGTGTATCCC ACCGAAGCCG 
TACCGTCAGG AAGCGATACA GTACCCGATA TAGCTCTGTC CAGAGGCAAA 
AGTGTGAGAT TGATACCACT CAGGTTCTTT GTCACGTTAT ACTTTGTCGC 
ACTGTCTTTA TTTGCTGTGG TTACACTTGC ATTGTTATAA CCCTTTTGCA 
CATACTCTCC AAACAGAGGC AGAATTGAGT AACTCACAAT ATATCCTGAA 
CCTTCGGGTA CATATAAAGA GTAATTTGCT GAAGAACTTC CCTTAGCTAT 
TGTGACATAT ACCGAAGATT CATAATTCTC ATTAGAGGCC GAAACCCACA 
GCCAGAAGTC ATTGCGGTTT ACCTGCTGTC CTGTCGGAAG AGAAACTCCT 


>NC_017304.1:255391:255890
TTATCAGATT GTTCATTTTT TTATGGTAGC TGTATATTTT CTCATAATCC 
TCTTCTATCA AAATATCGCA ATTTGAAAGG ACAAAGGTGG AAGTAATTTT 
CCCTTTTAAA AGGCTAAGTC CGCCGCCTGT TCCCAAAGGT TTTTCTTCTT 
CCACATAGTT TACGGAATAG TTTTTTTCAA TATCGTTAAA GTATGCTTTT 
ACGGTATTTT TCTTGTGGTT TAAAATGAGA TAAAACTGCC TGCATCCAAA 
TTTGTTAAAC CTGTTCATTA TATGTTCCGC GATAGGTATT TCACCTATTG 
GTATTAACGG TTTTGGAAGT ATTTTGGTAT ATGGATAAAG CCGGGTGCCA 
AGTCCTCCGG CCATGATTAC CACCGGAATA TCCAGATTTT TCTTTGGCCC 
TATTTGTTCA TCGTTCCAGA GTACAACGGA AACAATATTG CACTCTTTGT 
CGAGTATTGG TAAGGCCTCA ACAGAATACT TTTTCATATA TTCTTTAGCC 


>NC_017304.1:255831:256330
CACTCTTTGT CGAGTATTGG TAAGGCCTCA ACAGAATACT TTTTCATATA 
TTCTTTAGCC CTGTTTTTTT CTTCTTCATA CAGAAATTTT GGACTGTAGT 
TGGCAATTTC CCTGACTTTT GCATCAAGAT TTCCCTTCTT TAAAATCCAG 
CGCCTTATAT CTCCGTCGGT GACAGTTGCG ACAAAACGGC CTCCTTTTAT 
GACAAAGAGC ACTTTTTTTG CGACCTTATC AAGTTGTTCC ATCGCGTTTA 
ACATTGTTGC CTCTTCATCT ATTAAAAAAT CTGCAACGTC CATCTCTCTA 
TACCCCTGCT TGTTTTAAAC ATTCAACCAC ATATTCTGCA TCTTCTTTTT 
GAAGATTTGA GCTGCAAGGA ATGTTAACCA CATGCTCCAA ATATTTATAT 
GCTTTTTCAA TCCTGTATGT CTGGTGTGTT TTATAGGGCT TCTGCTCGCT 
GATAAGGCCC CATATCGGTC TTGTTTGTAT TTTCTTCGAT GCCAGGTATC 


>NC_017304.1:2563976:2564475
CGGCCAGTCA AGGTTTGCAA CAGTACTAAT CCACACTCCC CTAAGATGCC 
TTTTTACAAC CGGTGTCTCA TTGGGTATAA ACTTTTGATA GGCACTCCAG 
GGCTCGGTTT TTGCACCACT GAACGTAAAA ACACCGGCAA TCACAAGAAA 
TGACAACAAA ATACATACAA GTCTTTTGCA ACGTCTCTCC ATAAAAACTT 
TTGACCCCCA ACAAAATAAT AATAAAAAAT AATATTTCTA TAACACAATG 
TTATGTTTTG AAGGCTAAGA AGTCAACCTG AAAATCCTGT TTATTATGTT 
TTTCCTCTGT AACATCTTAA TAGCAAAATT CTACAAATGA ATATCAAGCT 
ATACACCCAT TAATTTGTAT TATCAGTACA AATAAAGGAG TGCCGCAAAA 
CCAATTAAGT TTGCAACACT CCCCGTTGCG TCAAAATCTC AGACAATTAT 
CCGCATTTTG AATATCCGCA GTTTCTGCAC ACCACACAGC CGCCCTCGTG 


>NC_017304.1:2565784:2566283
TTTTCTTGTT CCCCTTGTCA TTTTGTCAAT TTCAGGCAAA GGATATTTGT 
TTACATCTAT TACATTATCG AGGAAATGTA CGGCCTTCCA TACCGTAGTT 
CTAAGTTTGG CAAAATCAAC TTCCGGTTTT CCGTCAACAT ATTTTAACAT 
ATTGCTTAAA TTGATTGAAC CCAGATTGCA TGCTTCATAA GGCAGCAAGG 
GTTGCTCGCC GCAAGGATTT GTGCTTTCAA TTTCCCCCAG TTCGGGAGTA 
ACATTGTCCT TGTTTAACCT GTCCAAAAAG ATTATTCCCG GCTCACCGTT 
GTTCCACGCC ATATCAACAA TTAAATCAAA TATTTCTCTC GCATTTTGCT 
TGCCAACTAT TTTGCCTGTA TGAGGCTCAA CAAGATTGTA ATATTCATTG 
TTTTCAACGG CATTCATAAA TTCTTCCGTT ATACCAACGC TAATATTAAA 
GTTCGTAATG TCGGCGTTGT TCTTCTTGCA TGTTATAAAT TCTACAATAT 


>NC_017304.1:2579225:2579724
TAAACTCGAC AGATTTGTCC GCACTTAAAA GGCATATTCT CAGAATAACG 
ACTCTCTCCG GCAAACAACT TGAAAACGCC GATGTAAATA ATGACGGTTC 
GGTAAACTCT ACTGATGCTT CAATATTAAA GAAATATATT GCAAAAGCCA 
TTCCATCCTT ATAATATATG TTTATTATAT ATTAACTTGT TCAGATGCTC 
AAAAAATACA GGCATAACAA AAATCCTACG GATGACCATT CCATCCGTAG 
GATTTTTTCT GCAACACCTG ATTAAAATTC ACATAAGTTA TATAGGTAAC 
GAACCAATTA ACTTTAGCAA ATACCTTCTT AAAATCATCA AGTCTGTTGA 
ATTTGTATTA CCGTCCCTGT TCAAATCACC GGCTGCCAAA TTTGTACCGG 
GAGCCGGATT ACCCAATATT GCTCTCTTTA ACATCGTAAA ATCCGTGGAA 
TTTATATTTC CGTCGCCGTT CAAATCACCA TACACAATTA CCGGCTCAGT 


>NC_017304.1:2585884:2586383
TCTTTTGCAT GCTTTAAACA TTCTTTCGAG TATTCACCAT CCACTTTCTT 
AAATATTATC GATGCTATAG CTAAAGCTGC CGACGTCTCT GCCACAACCG 
TGGAACCCGG CGATGACCTG TCAACTTTGT ACGACGGCCT TTCCATAGGC 
ATTACTTCGG CAGGACCCCA CCACGCATGG TCAGCATGAC CGTCGCCCAC 
CTGGTAATAG TACACATCCT TTTCCGGATG ACATTTTATA AAATAATCAC 
AAGCCCATTT TATGTTATTC AATATGTGGT TATACTGTCC ACTCTGTTTA 
AACGCATCTT CATATTCATA CACCGCCCAC CCCAGCATAG CCGCCGAATA 
AGACATGGGC AAATTAAATT TTACGTGATC TCCCGCATCA TACCATCCGC 
CGGTAAGATC AATTCCTGCA TCTTTTCCGT CATCCAGTCC CGAATCTCCC 
CGCCAATTTA GGCGAAGAGT TGAGGAATCG AGCTTTCCGG ATCTTTGACA 


>NC_017304.1:258740:259239
CATAAGCTTA ATAAATTCGA CCAGGATATC CTCTCTGTAA GCTATATTGG 
GCTGGGAGAA AAAAGAAATA ACCTTGTCGA ATTTATCAAG ATTGTACCTC 
TTTATAAAAT CCTCAAAATG CTTTTCGGTG TAAGTCGGTT CAATATTTGG 
CTGCCCTGTG ACGACTACGT CCCGTTCATT CAGGTTTTCA TTGCAGGAAA 
GTATGTTTGC TTTGGCATAA TCGTTTAACA CACAAACCGT TGCTTTGTAT 
GGAATTTTCA AATTTTCTCC CAGAAGGTCA ACTATACGTA CCACTTTTAC 
ATCCATTTTA TTGGCGCTGA AGGCTGCAGC TTTTTCAGCT CTTTTCCCGC 
TGGTAACCAC AATTACGTCC GGTTTTTCAA AGCTTAATAT CCTTTCCATT 
AAATTTATGG GGAAAAAACA GCTTCTGCCG CGCTCTCTGA AAAGTTTTAA 
TGCTTCTTCA AAACTTTTAA GCTGAAGGGA CAAATCCCAT AGATTCATTC 


>NC_017304.1:2592223:2592722
GCCTGACATC CATCACAGGA ATTATTTTCC CCCGAAGATT TATTATCCCG 
CGAATATATT TAGGAAGATC GGGTACTTCG GTAATAGACT GAATCCCTAT 
GATCTCCGTA ACATACCTGA TTTCAATCCC ATAGTACTCC TTTTCAACAA 
TGAAGGTAAG ATATTTGTCC CTTTGGGTTT CCTCTTGCTG CAGTTCTAAT 
TCGTTTGTCA GTATCTCCGG CATTCTCTCT CACCTCCTTT ACGGTATGTA 
TGGCTATTAT TTGCAGCGAC TTCGCCACTG TTAGTTTTAA TTTACATAAA 
ATTATCTCTA TTAGGACTTG TTTACATTAT TGTAAACCTA ATGTCTCAAA 
AAAAGAATAA AAAGATAGCT CCTTCAACAA ACAGAGCCAT TCTCGCCGGA 
TTTTAGTCAC AAATTCAGTT GATACAAACA TCTCCCAGCA AAAGAATTAA 
ACTGCTATTA ATTTGTCAGC GCGAATGAAT TTATGATCTT GCCAAGAGTT 


>NC_017304.1:2594030:2594529
CGGAAGCTTG TTGATATCGT CCAGTCCAAA TACCTCTTTA AGTTTCAGGG 
CAATAACCGC CAAAGAATAC GAATCGTTGC ACTGTCCGGC ATCAAGCACC 
CTCGGAATAC CGCCTATATC GCCCAGTCCC AACTTGTTAT AACGATATTT 
TGCACATCCT GCCGTTAAAA TCACAGTGTC TTTAGGAAGG TTTTGGGCAA 
ACTCGGTGTA ATAACTTCTG GACTTCATGC GCCCATCGCA TCCGGCCATA 
ACAAAGAACT TTTTAACAGC TCCGGATTTG ACGGCTTCAA CCACCTTGTC 
GGCAAGGGCC ATTACCTGAT TGTGGGCAAA TCCGCCGACA ATGCTTCCCG 
TTTCAATTTC ATCAGGAGCA GGCAAAGTTT TCGCAAGCTC AATTATCTCC 
GAAAAATCCT TCTTGCCGTT TTCATCGGCT TCAATATGCT TGCATCCGGG 
GAAACCTGCC GAACCTGTTG TAAATATCCT TCTTCTGACC TCTTCGCTCC 


>NC_017304.1:2603688:2604187
AAGCACTACC CCCTAAGAGA CCTTAAAAAT ATCTATTCAG ATATGAGCAA 
CGTTGTGAAA AATTACTCCA AACTAAATCA CAGGAACAAC AAAAAAGATG 
AACCTCACCT TAACAAACAT GCCATGCACT TAATACGGCT GTTGATTACA 
GGAACGGAAG TCCTCGAAGG TAAAGGAATT AACACTTATA GAGAAAAAGA 
ACGGGAGTTT TTGCTTGACA TACGTAAAGG AAAATACTCT TACAACGAGT 
TGTTTGAAAT GGTTGATGAG TATGAACGCA GATTCAGATT GGCAGCAGAA 
AACACTTCTC TTCCCGATAA ACCCGATTAT AAGCGTGTAG AAGAATTGAT 
GCTTGAGATC TATTCTAATA TATGGGGTTT TGGGCGGTGA AATCAATCCA 
TCTACATGAC ATTTTCAAGT TCTCTCATAA ATAAACCGGT TACTTTTCCG 
GGAATTTCGC TTCCACCCCC TTTATTTCCT ATACTATTTA CAGGCACAAT 


>NC_017304.1:2604264:2604763
AAAAATGACA TCATCAAACC CATTCTTTAA CGTTCTTTGG CCTTCCATAT 
AATTCTCAAG ATAGTTTCCC GTTTTATGGG CTATGACAGG GGAATCGGCA 
TTTTTCACAA GCCCGGATAC CATAAGTTTA AAGCCTTTTT CATAAATAGC 
TTTTTTATAC GTGTTTTCCC TCGTTGAAAA AAAGACGGCA GGTTCTATAC 
CTTTATTCTT ATTGCCGTAG GTGACAGTAA GTCTTAATAT AACGTTTTTC 
AAGTCATACT TTTTTATATA ATCCATTACC ATGGACATCA AATTGTCTTT 
TGTAAAACCA GTCTCAAACC CGAAATGCGC CATTGAATTA ATTAAACAAC 
CTGTCAATAT GCTTTTCAAG CAGGAATACC CTTCCGTATT CATTTACAAG 
AAACGTCTCA AACAAACTAA AACCATATAA AACCCCAAAA TCTTCAGATT 
TGATACCATG AAAACAATCC ATACTACCTG CTACCTCCCT GTCAATACCT 


>NC_017304.1:260944:261443
GAATGCCAAT AATGATGAAT AAAGGCATTA AGATCAGTAA AACTGTTGCT 
GAAACAAAAA TATCTATGGC TCTTTTGACA AAAAGCCTGT AAAAGGTTTT 
TGAAAAGGGT TCGCTTTGTT TTACCTCACT TCCCATATAT AAACCCCTCA 
ATCTGTCACA CAGGAATTTT TTATTTTATC AACGAGCATT TTTAAATTCA 
TCTTGTTTTG CAGGAAAAAC TCCTCACTTT TTAAGGAAAG CTCAGCTTCA 
TATTTTCTTA TATCTGCGAT GCCGTCTTTG AACGTTTGAT TTATACTGTC 
AAGATTGGCA AACTCTTTTA CATTGCAAAA GCTTCTTGAA AGGATGACCA 
TGGAAGAGCC CAATCTGTAA TGTTCGGCAA GTATGTTTTC CGCCGGCAGA 
AGACCTGTTC CAAGCCGGGC AATGCCTCCA AATCCGTAGG GAATGGATTT 
TTGTTTTATT TTTTTGCAAA GCATTTCGAC TGTGCCGTCA ACCAAAGGTT 


>NC_017304.1:2622711:2623210
TTCAAGCTGT TGTATGTATA CCGAGTGGTG TTTCGGTTAC CGTCAGTAGT 
GGACACAAGG TTTCCCGCAT AGTCGTAATC GTATTTTATA TTGGTTCCGT 
CAGGTTCCGT TATGTTTATT ATCTTACCCC ATAAGTCCAA ACTGTACCTT 
GTGCTGTTTC CGTTTCCGTC AACTATTCCC GTTATGTTTC CTTCTGCGTC 
ATAAGTGTAT TGCTGGCTCT TTCGTCCGTG AATCTTCGCT TCCGGCGTTG 
TTATCTCCAC CAAACGTCCT GCCAGGTCAT AACTAAATTC AACTCCATGC 
CTGTCATTGT CATTATCTGC GGATTTATAA CCTACTGAGT CAATTTTCTT 
GATTATTTCT CCCGCAGTAT TGTATATATT CTTTTCCACC ACTATTCCTG 
CAGCATTTAC TATCTGTATA AGACGGTTCA TTGAGTCATA AAGATATGTA 
GTACCCACTC CGTCATCTTT CTCCGGATTG TAATTTCCCG GCTCAACATA 


>NC_017304.1:2628312:2628811
CTCTTCTTCT TTCCTGTCTT ATAATCCAAA ATATACAATG TGTAATGCGG 
AAAACTCATA AGGTCTGCAT ATTCTGTTCC CAATAGAATA TACTTGTCAT 
CTGGGGAAAA AATATATCTT GCACTATCGT CAACTGGTAC GGTTCTCCAT 
TTTTTTCCTG TGTTAACATT ATAAACAGTT AACCTCTGAT CTATTCCTAT 
ATATGCTATA TATTCATTGC TGCTTGAGTA AACGGGGCAT ATACCTGTTA 
AAATTTTTCT CTTTTCATTG CTCTCCATAT CATATATATA TATGTTTTCA 
TCGTAATCAC TATAAAGTAA CTTTTTGCCC GTATTATCCC ATGAGTACGA 
ATTAAATGCC ACCTCAAATA ATTTAGTAAG AGTCCCTGAG GACCTATCAT 
AAATATGTAG TTCATAATCT AAAACAAAAC TAATTCTGTC GGAATTGGGC 
ACGTATTTAA CACTACCTTC AAACTTCTGT GAATCGCCGG GAATAAAAAT 


>NC_017304.1:2629716:2630215
TCAGGGATAA AGGATGCAAT CAATGCGGCT TTTCCGAATA CTGAATATCA 
GAGGTGTATA GTACACCAGA TAAGAAACAC GCTAAAGTAT GTGTCAGATA 
AAGACCGAAA GGAATTTGCC AGGGACTTGA AACGGATATA TACGGCTCCG 
AATGAGAAGG CAGGGTACGA CCAGATGCTT GAGGTTTCAG AGAAATGGGA 
GAAGAAATAC CCGGCAGCTA TGAAGAGCTG GAAGAGCAAT TGGGATGTTA 
TTTGTCCATT TTTTAAGTAT TCGGAGGAAC TACGTAAAAT CATGTATACG 
ACCAATACTA TTGAGAGCCT GAATAGCAGT TATAGAAGGA TAAACAAATC 
AAGGACAGTA TTTCCTGGCG ACCAGTCACT TTTAAAGAGC ATATATTTAG 
CTACAGTGAA GATTACTTCA AAATGGACGA TGCGTTACAA AAACTGGGGT 
TTGATACTGG GACAGCTACA GATTATGTTC GAAGGGCGTA TATAGTATAA 


>NC_017304.1:2633166:2633665
CATGGCCAGC TCTTCCTCCG TCATACTGTC GATAAGTGCC CACATCTTGT 
CAAATTGCTC GTTTGCGGCA GTAATTAAAT CTTCTTTCGT TGCAGGTCTT 
GGCATATTAT TTCACACTCC TCCCATTTCT GTCGTTTGCC CGCGCTATAC 
AGTCCTGCCA TTGTGTTCTC AATAGCTTTC TTCTTATATA ATAACATCGG 
AAAGATGACA ACAGTGTGTC ATATTATAAT GTTTTTATAT CTTCTTGTTT 
AAATTTTTCT TTTAAGTGCT CCGGACTTAT AATACAAACA TCTTTTCCCA 
ATGACCTTAA AAAGCTGTAT AACCAGTTAT CCTCCGCCAC TTTTGCCGTT 
ACACGAAACC ATCCGTTATC GCATTTTTCA ATGCAGCTTT CATCAAATTC 
ATCATAAGCC CGACAGGTAA CCTGGGGAGG TAAAACAATG ACAAGTTCCA 
TAAGTGAATC CGGTTTTACT TGTTAATTTT GTTCTCTCTT GAAACAGAGC 


>NC_017304.1:263932:264431
CATATTCTGT TGTTCAAATT CTTCATATCT AAACCTCCTC AGTTACAGAA 
GCTACATAAA AAAACGGCTA ATATATCCGG CTTGTATTTC TGCGGTGTTT 
TTTACAATTG GTATGCTTCA TATTATGTTA GATAGACAGT AGATGTTAAT 
TAAAAACTCC AACTTTGTAT CAGGCCGTTT TCAGAAACCC TGACTGCTGT 
CATTTCAGAA AATTGGTTTA CATTTTACCC CTGGAGATAA TAAACTATTT 
TTTGTTAATG CAAGGAACCA TGAGTCTACA TTTTGAGTAT TATAAAAATA 
GGTTGATTGA ATTACATGAA AGGAGAATAA GACATGGTGG TGTTGAACGC 
TATTATTTAC TTTTTGATGA TTTTGGTTCC GGGATTGATT TCCGAGTGGT 
TCTACAACTG GCTGTCTCGA GTAAGACAAA GAACAATTGT GGCTACTGCT 
TTAATATTTG ACTTAATTAT TTTTATAATC AACCTTATCG GTTTGCGCAT 


>NC_017304.1:2645555:2646054
CGTGTGCCGA TTCTGATATT GACGCTGCTT TTAATGATTC CGTCCATATT 
GGGATATATC GGCACAAGAG TAAACTACGA CATGCTTGAA TATCTGCCGG 
AGGATATGGA AACAGTTATC GGTCAGAATG AACTGATGAA TGATTTCGGC 
AAAGGTGCTT TTTCCCTCGT TATCGTGGAG GATATGCCTG CCAAAGATGT 
TGCGGCATTG AAAGAAAAGA TTTCCAAAGT TGAGCATGTA GACACAGTTA 
TTTGGTATGA TTCCATTGCA GATTTGTCAA TACCAATGGA GATGCTGCCA 
AATAAACTCT ATTCTGCATT TAACACTGAA AATGCAACGC TAATGGCAGT 
ATTCTTCGAT TCTTCAACCT CTGCCGATGT CACAATGGAT GCAATAAGAG 
AAATTCGTTC TATCTGCGGC AAACAATGCT TTGTATCCGG TTTGTCGGCT 
CTTGTAACCG ATTTGAAGGA ACTTTGCGAA CGTGAAGAAC CGATTTATGT 


>NC_017304.1:2648889:2649388
CAGGCTCTCG AACAGGTTAC AGCAGCCGTT GAAGAAAAAC GGGACTATAT 
CAAATCACAG GTCGTTGAAG CCGTGCGTTC GGAAGTCGAA GCCAATGTCA 
CCGCCGCAGT TACGGAACAG GTTAAAGCAG AGGTTACAAA AGCAGTAAAA 
GAACAAGTGT CGGAAAAGGT CACTGCAAAT GTTCGTGAGA ACGTTGAAGA 
ACAAGTAATT CTTGCTGCAA CAGGTATGAA CAAGGCAAGC TATTATGCCG 
CAGTTTCAGC CGGACGCGTG GATGCGGCAA CACAAAAGGC CGTCAAATCC 
GCCATTGACA ACAAAATGGC AAGTAAAGAA ATTACCGATT TAATCTCATC 
AAATATTGAC AAACAAATGC AGAGCGAGCA AGTTTCCGCA ATGATTTCGC 
AAAAAGTCGA TGAACAGATG CAGACAGAAG AAATTAAGAA TACCATTAAG 
AAAAATACTG AGCTAAAAAT GGCAGAAAAG GATATTCAGC AACTGATTGA 


>NC_017304.1:265076:265575
TATCACCGTG GACTCAAAAA ATGACACCAG GATATTGGAA GTAAAGGTAA 
GAGACACTTC CCCCGAAAGA AGCATGCAAC TTTCAAACAA GATTTGCGAA 
GTGTTTGTAA GAGAGTCCGT AAACATCACA AAAACAGCCA ACGTAAGCAT 
TGTTGACGCC GCTGAAGTCC CAAAAGGTCC GGTGGAGCCC AAACCCATGT 
TTTATGCGTT AGTAGCGTTT TTAGTAAGCC TTTGTGCAAC CATAGGTGCG 
TTTTACCTGT TTGAATTATT GAACGAGACC ATCAAAAATT CTGAGGACGT 
GGCAACATAT CTGGAACTGA ACGTGCTTGG GACCATACCT TTGTTTAACA 
TCAAGTAGGG GGGATGGCAG TTGTCGGAAA TCAGCTATGT AATTAAATAT 
GATTTAAACC AAACGGTTGA GGAAGCATAT AATGTTTTAA GAGCAAATAT 
TCAATTTTGT GAATCTGACA AAAAAATTAA AACCATAGCC GTGACAAGCT 


>NC_017304.1:2651727:2652226
CGATTTTTCA AACAGTTAAT CAGTCTAACC GCTCTTTCAG AATAAATCAA 
TTCTTCCTGA AGATTTTCCA AATCATTAGG ATTTGAACCA TCGCACAATT 
CTCTTGTGAC GCGATACCTC ACCGCTATGT TGGATTTTTC CAAGAGAAAA 
TCTATCGCTT TTCCGTACTT TTCGCAAAAC AGCATATTAC ACCCCTAAAA 
ACGCTTTAGC ACTTTCCTTG TTTATGCCCG CCTTACACTT TGCTCTGACA 
TATTTTAAAT CCGGCTTTTA TGCCATAGCA ATTTTCATAA CAAATTAGTC 
AGTACTGACT ACAATTGTAA CCCGTACTGA CTAATTGTCA AGAATTTCAT 
GTGAAATTGA TACTACTTTT TTACCTCCAA ACTTTTATCT TCATAATTTT 
CACCAATATC AATCTCATTT ACACAGGCTT GATCGGAACA AACTCAATGT 
ACCCTCGCGA ACCAATGGGC TCCAGCTGAA TTCGAGGATT ATCCTGGTCC 


>NC_017304.1:2654917:2655416
CATGGCAATT ATGGTGGGAA TAAGCAAAAT GAATCCCAGC TTAAACCAGA 
GTCTTCCACA GCAATCATGG GCAAATTTCC AAGTCTCATC ATTTTTCATC 
GATCTTGGGG TTCGATACCC ATATATTGCA TTTATGCTCT TTGGCGGATG 
CTTATACATC ATATAACCGA CTCCAATCAT AATAACCGGT ATCATCAGAT 
TGCACAAAAA CATTATTATC CAAAACCACA TTGAAAACAC CCCAACTTTA 
TTGTTTTTAC TTGCTATACT TTATGTCTGT TTAAAAGATA AACTATTCTT 
AATAGCTTTT TACACCATTT AGTATATCTT ATCATATTTA ATCTCTCAAC 
TCTTCTCTCT CATATTGAGA GTAATCAGCA TAAAATAAAC AAGAGTCTTT 
CATATGAGTG TATCTGATCG GTATTTACAT AAAAACTCAA CATGAGAAAA 
CCTTTATTCA TATCTGAATA ATATAAACGC CTGTATAAAG TTAGTCACAA 


>NC_017304.1:2657854:2658353
GTTTATCATT CAATCAATAC TTCCTGTGAA TCAATTTCTG TGCCTGCTCT 
CCAATACTCT TTATCAACGC CCTTGCAGTA ATATTTTTAA CGTTACGCTT 
TACCTTCATA TCAAATAGCA AGTCCGCACA ATTCTTTGAC GGAACGTTTA 
ATCCAGACTC AACAGGAAGA AAATATAAAT ATACAAAAAA TATAAGATGA 
AAAAAACTTT TAATATTATA ATCGGTATAA TGCCTCTTAC AATTTAACAA 
AAAATAATAA TCAGACACAA CATTAGCATG CCTGACTATT ATTTGACATA 
TATTCAGTAA GTATAAAACC GGCTGTTTAT TCAAACAATC TACAGCATCA 
ATTAAGAACA GTAATAAGAA CAGTAAGTTG AAGCCTTTGG CATTTAACAT 
ATCATTCCTT GTCGGTATCC TCATTCATAA CAGCTTCATA ATTCTTTTTA 
GCCTTTGAGC CCCAATAACC ATAGAAAACA ATAACTGTCA TGAAGAAAAC 


>NC_017304.1:2658084:2658583
TGCCTCTTAC AATTTAACAA AAAATAATAA TCAGACACAA CATTAGCATG 
CCTGACTATT ATTTGACATA TATTCAGTAA GTATAAAACC GGCTGTTTAT 
TCAAACAATC TACAGCATCA ATTAAGAACA GTAATAAGAA CAGTAAGTTG 
AAGCCTTTGG CATTTAACAT ATCATTCCTT GTCGGTATCC TCATTCATAA 
CAGCTTCATA ATTCTTTTTA GCCTTTGAGC CCCAATAACC ATAGAAAACA 
ATAACTGTCA TGAAGAAAAC AAGCGGTGTC ATGCGAAGCA AAACAAAAGG 
GAGTTCAAAA AAGAATGCGG ACCAGAATGC CCTTCCTGTA CGTTCCCACA 
AGCCCGGAGT CAAAAATGCC AGTTTTGAAA GATCTCCGCC GACGGAAAAT 
AATATAATGC ATAAGTAAAA TATAAAACAT GCAATATTCG CCAAACAAAT 
TCGGTATAAA GTTTTATATC GTGCAGCAGC CGAAACCCTG TCCGAAAAAA 


>NC_017304.1:2659038:2659537
CAAGCGCCCC ATACATTGTA CCGGCAGCGA TTCTGACACG TCCTCCGCTT 
AATTCTTCCG CCTTCTGCAT CACCGCATAT CCATGTCCCG GCTCAAGCAA 
CGAAAGCAGA ATATAATATG TTGTCTCTGT CAATGGCAGA TGTTTTTCCA 
GATTCATTTT TTCCTTCCTT TCCATAGTGT GGCTATATAG TTCAACTATA 
TAGTATAACT GTATAGTTGA ACTATATAGT TATATTATAT ATAGTCAAAC 
TGTATATTGT CAAGAATAAA ATACAGAGTT AAGAGGTGTG CCGGTTTTTG 
GCATGACAGT ACAATAGAAA GGCATAATAA AAGGCAGGCG TTTTATAAAG 
AGGCCTGCTG CCGTTACACA CCTCTTAACG CCTGCCTTTT AATGCAATAT 
GCTGCGGATA CCATCTTACA AACCATATCG TAAAAATACC CATAGCCCAG 
GTCGCAGCAT TATTCAGAAT TTGCAACAGC ACGATCATGT TCAAACGCAT 


>NC_017304.1:2661373:2661872
CACTTTTTTG TCGGGCTTTC CGGTTTGTTT CACAACAATG TCTGTCACAA 
ATCCGTCTTT TTTCAGGGTA TTAAGCTCCC GGTAGATTTG ACTGGTATTT 
GCAGTCCAGA AGAAGCTTAA GGAGTCTCTG AATACTTTCA TGATTTCGTA 
TCCTGTCATA TCACCGTAAT TTAACAAACC CAATATTCCG TGTTTTAGCA 
TATTTATCAC CACATATTCC ACTTGTATAA TATTATTATA TTCCACAAGT 
GGAATATTGT CAATATATAA CAAGGCTTTG CCCTATCCGT CCCCTGTTCT 
ACAGAACCAT TACCAAAGTT CCTGCTGTAA GCAATATACA GCCAATCAGT 
GATTTTGCAG TAAATTTTTC GCGCAAAAAA ACAAACGCAA GGACTATTGT 
AATTACAACA CTCATTTTAT CAATCGGCAC AACTTTCGAT ACATCTCCCG 
TTTGCAATGC CTTGTAATAG CACAGCCATG AAGCACCGGT TGCAATTCCT 


>NC_017304.1:2667245:2667744
AAAATCCGGA GGACGTTGTG CATATCATAG TAACCACTAA TACAGCCGCC 
ATTGCAGCTA TACTTACCGC CACCGCCACA TCATGGAGCT TTATTGGCAA 
ACCGGATCTC GGCATGACCA TTAACGGTTG TCTGGCAGGA CTTGTAGGTA 
TCACCGGCAG CTGTGCTTAT GTAAGTGTTG GAAGTTCGCT GATCATCGGT 
GCAATAGCAG GTATTATCGT TGTATTCTCA GTAATATTCT TTGACCGGAT 
AAAGGTTGAC GACCCAGTCG GCGCAACTTC CGTACACCTG GTGTGCGGTG 
TTTTCGGTAC GCTCTGTGTA GGACTCTTTG CACAGGAAGG TGTAACCAGC 
CTTTCCACAG TCAACGGTTT GTTCTTCGGC GGCGGTTTCT CACTGCTCGG 
AGCAGAAATT ATCGGTATTA TCGCCGTTGG AGCATTTGTA GCCGCATCAT 
CAGCTCTTGT ATGGTTCATT CTTAAGAAAA CAATTGGTAT CCGCGTCAGC 


>NC_017304.1:2668265:2668764
GAACCGGCGA AGAAGGATAC GATGCACTGC AGGATGAAGA GTAATGAAAT 
GAATAATGAA TTAAAATGGA ATGAAAGCAA AAAACATTTA AGCAGGGAAC 
ATAACAGGCC AACCCTAATA TGTTCCCTGC TTTTTTGCTG TGTTATTATT 
CCGTCTTTAA TCACTCCTAG TCCAGTTCAA CCGCTCCTGT ATAAAGCTGA 
TAATATCTTC CGCCCATCCC AAGGAGTTCT TCATGGGTTC CCTGTTCTAT 
AATTTCACCG TGTTCCAGCA CTATAATCAG ATCTGCGTTT CGCACGGTGG 
ACAGTCTGTG CGCGATTACA AAAGTAGTCC GGTTTTTCAT CAACCTGTCC 
ATACCACGCT CAATGTATTT TTCGGTCCTC GTGTCAACCG AACTGGTGGC 
TTCGTCCAGT ATCAGAATGG GAGCTTTTGA TATGGCAGCC CGCGCAATAT 
TGAGAAGTTG CCGTTCACCC TGGCTCAAAT TCGCTCCGTC CCCATCCAAT 


>NC_017304.1:2675446:2675945
GAAATAATTG GACACAATAA ATAATACTGT CCCATCTTTC ATCAATGTCT 
TAATCCAAAA TGCTTGTTTA AGCGCACTGT CTCAATAAGA GCGCAATATT 
TGTCTACAAT GCATAAAATT ACAGCTTCCC TGCTTTTCGG AATTTTCGTA 
ATATTTAGCG GCCACATATG ACTGCGTATA GCCTCCTGCT GTTTTTCCGG 
TATGCCAAAA TGTTTTATTG CGTTATTGCA TGCAATGTCA GCGTGAACAA 
AGCCATGTAT CCTTCTCGCT GGATCACCGT CGTGCCAGTC GTAGAGAAAC 
AAATCATGAA GCATTGCCAC TTCCACCAGT TCCTTTTCGT TCGCATTCAA 
ATTCAGTTTT TTATTAAGCA GGTAACAAAT CCATGCTACA TTTTCGCAGT 
GCTGCAATGT TGTAGTTGTA CCATGATGAA TATGCTCATC CATCTGCTTT 
ATCACATCAT ATTCCAGGTA ATCTTTAATT AATTCAGCAA ACTCCTCCTC 


>NC_017304.1:2683557:2684056
CTTCATCCGT AAAATCAAAT TTACTATAAG ATGTAAAACT GGATGTAACA 
TTAAGCGGCC TGTACGGAGG GTCAAAATAA ACAAAACTAT CCTTGTCTAC 
ATATCCGGCA CATTCTCTAT AATCACCGAC AAATATATGC ACCCTTTGAA 
GCAAAGAACT TACTGCATAC AAATTCTTCT CATCACAAAT GGTTGGATTT 
TTATAATCTC CGGACGGCAC ATTAAAATGT CCCGCACGAT TAACACGATA 
AAGCCCGTTA AAACATGTAC GATTTAGAAA AATAAACTGT GCAGCTCTTT 
CAACATCCGG CTGATTGTTC TTTAAAGCTC GTGAATTGTA TGCATCTCTT 
ATATCATAAT ACATGTCTTT GCGAGATTTT TCATCCAAAT TTAAATACTT 
GCACTCTAAA TCTGAAAGAT ATTCCACGAG GTTGTGCACA TCATTTTTAA 
TCACTACATA AGTGTTAATT AAGTCCTCAT TTATATCAAA TATAAAAGCT 


>NC_017304.1:2686215:2686714
ACTGTATAAT TGTTCATTTC CTGATTCCCC CATTCTTTTT CATTTTCTTG 
CTCCATTTGG CAATCTCTTT ACTCCATTGC TGTTTTTGAC GCAAATATCC 
TTCCTTGTCA TCCGAAAAGT TTGCTTCCCG CTTAAGCTTC AAATAACTTT 
CCCAGCGTTC TTTCGGAAGC TCACCTCTCT CAATCGCCGC CCGAACTACG 
CAGCCCGGCT CGGTTTGATG CCTGCAATCG CTAAACTTAC ACCGTCCCAA 
ATAACTCACC ACATCACTGA ATGTTTCACC AAGGCCAACG CTTACATCAT 
CCAACATGCC AAGCTCGCGC ATGCCGGGTG TGTCAATAAT CATGGCTCCG 
CCCGGCAGCA TAATAAGCTG CCGATGAGTG GTTGTGTGGC GGCCTTTCGA 
ATCATCTTCA CGAATATCAC CCACAGCCAT AATCTCTTGT CCTGCAAGAG 
CATTGACAAG ACTTGATTTG CCAACACCGG ATGAACCAAG AAAAACAACC 


>NC_017304.1:2687999:2688498
TTCGTCTCTT CTGTCTTCCT TCACAAACAA ATTCAAAGCT CTGGGTTCAA 
TAGTGGGAAT TCTTTTCAGA CAATTCATAA TATTTGGATA ATCCTTAATA 
CACACACGTT TTGTGTTCAC ATGGCCATGG TCGGCAGTTA TTATCACAAG 
AGTGTCCCTT AGTTCGGTAG TAAGACTCTT TATTTTTCTT TCAAGCCATG 
AAATCACTTT CCTTGATTCT TCACTGTAGC AACCGGTCAG ATGCATAGTT 
TTGTCAGGTT CGTCACAATA ACAGTAGATA TACTTTTGCC CGGGTTCATC 
ACAATATTTT TTTATCAGTT CGCATCTTTC CTCAAATGTT GCCGGATAAG 
GCGAAACAAA CGGTATAGCA TAATATGCTT TTCCTCCCGC TGAATCAATC 
CTGTTAATCA CGCTTGAATA CCAGCAGTAC TTCCATGCAA CACTCTCCTC 
TGCCACCTTC TCTCCGGTCT CGGTGTCCGT ATTAAGAAAT ACCGTTACAT 


>NC_017304.1:2690107:2690606
TGACACAGCT AAACAATGTT AATTTGGAGA ATAATCAAAT AGATGATATT 
TCAGTGTTCG TAGAGCTTGC GGAAAACGGT GCATTCAATT TTAAATACAA 
GGGTTTGGAC TATGATATCA ATATAGCCGG AAATCCGATT AAAACTAAAA 
AAGATGATAC AATAAAGAAA TTGGAACAGC TGGGTGTCAG AGTAAAATAT 
TAGTTTTCGA GCTCGACTCT GACGGAAAAA ATACAACCTT GACATCAATG 
TTACACAGCA CCTTTGTTGA GTATTGCAAA TGTTGAAGGC GAAAGGGAAA 
TATGTTACAA TCAGCAAGGA AAAAATCTAT TTTAAAAGGT GACACGGATG 
AAACAGCAAC GGCAGTATCC CAAAATTATG ATATCCCGTA AGGCGGAGCG 
CAGCGTAAAA GACGGACATC CATGGATATA CGGAGAAGAA ATTCTCAAAA 
CAGAGGGCGA ACTCCAAAAC GGCGGTCTGG TGGATGTGTT TGCCGGAAAC 


>NC_017304.1:2692210:2692709
TTTTCTTACT CCGCTCCAGG AATCTCCCAT ACTTTTCCTC CTATATTTTA 
TACAAAATTT TTATTCTTCT TTTTCAAAGA AATGCTTGAT TTCATTTATC 
TTTTGGCCGT TTTCATCTAT TTCATATATG TATACACCGT CCATAAACCA 
AAATGCAAAT ACCATACCTT TACTCTCGGG ATTTACACAA TAAACTACTT 
CAGATGTATC TAAATCTTTT AGCTGTGTCA TATAATCATC TATTACTACA 
CAATCAACAC TGTACCCCCT GGTCACGGAC ATATCGTTAT TATCAATATA 
AGATATTGTC CTATTCATCG CATATATTGA AGTAGCTCCA GTGTAAGGAT 
TTACAATATC ATCTTCATAT ATATCACGCA ACGTTTTTAT AACTCCTGCG 
TAATTACCCG TTTTCGTAAA ATTCCTTAAA TCAGCAGCCT TTATAGCATA 
TTCCAAAAAT TTCTCTGCAT TAGTCTTTTC TTTTTTATCT TGTGTCTTCT 


>NC_017304.1:2698438:2698937
TACAGGTGCA GTATCTGCAT AGTATGTAGG AACACCGCCA TTATTGTTGT 
AATATTCCAA AATATCTCTA ACAGTTATCT CCTCATCTTC ATCATAATCA 
TAAGCCACTA CCATGTTAAG AGTCTCAGTA GGATCATCAA AATACACTTC 
TGCTTCCGTT TCGCTTAATA TTACATTTTT CTTTGAAGAG ATGTTTGTCA 
GCTCAACTAC AATGCTTCCT TTAGTAGCTA CATTACTATA GCCTCCATAA 
AATGTTTCAG TTGTGGCTGC AAAGGATGTT GTAGCAAGTA CAAATAAAAC 
TACCATGGCT ATTACAGCTG ATGAAAAACG TTTACTCAAT TTAATCCTCT 
CCTTTTATTG GTATTTCTAT TAGCAAAATT ATGCATGCTT TAATATGTAT 
CGGCATATAT CGATTTTATC TATATAATAA AATGTAAATT TTTTATGTAG 
CCCAAAAGCA AAAAACACTG GAGCTTTTTT AACAGTTACA ACTTTACATA 


>NC_017304.1:2707937:2708436
CTGGGATTCA AGGATTTTTT TGTTGTAGGA GTTCCTTACA ACCAGCTTTT 
GGCATTCCTC TGGAGTCATA CTTAAATATT CTTCAAAAGT AAGATCCTGT 
GGTATCTTAA AGCCACCTAT ATCATAGGTT GCAAACTTTA CTTTCTCCTC 
CGGAAGGTAA ATTATTGCCT GGTCAAACAA CCTTCTATAT GTTTCTTCAG 
TCAGATAAAG CTTCTGTTTG TTATATATAT AATCTTCATC TGTCAAATCT 
AATGTTTCTC CATTTATAAC TGCTATATTA TCTTCCGTAT TCAACCTTAC 
AACCTTTGAA CCGCTGAGCA AAACAGTTAT GCCAAAATCA CCTGTGTGAA 
AAGGTATTTC TTGAAGGCTT AGCATTTTCA ATACATCTAC ATAAATTTTC 
GTGTCATGAG TAATTATTAG GCTTTTGGAA ACTTTCATAG GTACTTCGTT 
AATGGAAATT GTCATTTTAC TTGAATTAAT CCAATACAAA CATACCCCAC 


>NC_017304.1:2714151:2714650
CCCATTTCAA CCGCCCAATC CTTCATCACA CAGGCCACAA CCTCAGCTAT 
ATCCGGATCA AGCGGAAGAC CTTCCTTGAT TGTTTTCTTC AGTTTCTTAT 
AAACAGGTTT TGGCAGACGC TCCTGCATTA CAGCATCACT AAACACAGCT 
GACCCAAACA TACCGCAGTT GATCTCATCA ATACATTTTC CCATAATCTA 
TTCTCCTTTC AAAATTATTA AAGCCTAAAC TATCCAGCAG TTTTTAATAA 
TATCCGGTTC ATCACCGGTT ATATCCCAAT ACGAATACGC AAAAAAGGCG 
TTCCACAGTC AATGTGAAAC GCCTTTGTTT CTGTTAAACG CTATTAAATT 
TTATATGCAA TACATCATCT TTTTGATAAT GTCACTAAAA ACGGCCTCTG 
TTACATCCGA ACCAATTTTA CTGTCCTAAC CTATCTAACA ACTCCGGTTA 
TATTTATTTT AACAAACTCC ACATCATTTT GCAAGATGTA AAATTAAAAA 


>NC_017304.1:2716468:2716967
CGACAAGTAC ATCTCAACCG GGCCTGCACC CTTGTAGTTC AGCGGAAATG 
CTGTATTGGG TGCAGTAGGA GCAACGAGCA CGTCACATTT TTCAAATACG 
GCATCAAATT CCCGGTTTAT CTCTTCACGA ATCAGGCAGG CTTTCTTGTA 
GTAAGCATCA TAATAACCGC TGGACAGCAC ATAGGTTCCC AGCATGATGC 
GGCGTTTAAC CTCGTCACCA AAGCCTTCGC TCCTTGTTTT GACAATCATG 
TCCTCAATAC TGGTGTATGA GGATGTGCGA TAACCATAAC GGATACCGTC 
ATATCGTCCC AGGTTGGAGG ATGCTTCGGC ACAGGCGATA ATGTAATATA 
CAGGAAGCGC AAGCTTTAAG GCCGGAAGCC TGATATTTTC TATCACAGCA 
CCGTTTCTTT CAAACAGCTT TATGGCTTCC TCAATCTTTG ATTTAATCTC 
CGGATTGATA CCGTCAAAGA ATTCCTCGGC CACACCAATG CGCATTCCCT 


>NC_017304.1:272403:272902
TTACATTCAG AAGAATTGTC AACAGAATCA ATACGGATAT GGAGAAAATA 
AACCAGGGAG ATCTGTCCCA CCTGATTGAA ACTAAAGACA CCGGCGAAGT 
GAAAAAAATA TCTGTGGCTG TCAATTCCAT GTTGCAGGAT ATTTGTACAT 
TGATTGAAAG CTTCCTCTCT CTTTCGTCCC TTATTATGGA ATCCACGGAA 
AAAGTGAGTG CTGCTGCCGA GTCGGCATCG CAGGCCATGG AGGAAATATC 
GAGAACTGTG GAGCAAATAG CAACAGGAGC GTCATCCCAG GCAAATGAGG 
CACAACAAGG TGTACAGGTT ATGGATAAGC TGTCAGAGCA GATCACACTG 
GTATATCAAA ATTATAACAG CATCATAGAT GATACAAGGA AAATCAGTGA 
ATTGAACAAC ATTGGACTGC AGTCGGTCAA AGTGTTGAGG GACAAGTCCA 
AAGAGAACTA TGAAACGACG GAAAAAATAT TTTCGGTTGT GGAAAAGCTT 


>NC_017304.1:2725626:2726125
TTTAATAAAT GAGAATTTTA TCTTTCATCC TTTCTTATTT TTTATTTATT 
ATCTCAGATT ATTGACCAAA TTGCCAATAC TTTAAAATAT CGAACCTATT 
TTTCGAGTCC AGTCAACCGG AAATCAACTC AATGTCGTCA CCATACATTT 
TCCAGTTTAG TATACCTTTC ATTTTAATTT TCATTTAACT CAGATCTGTT 
TCACCCGTTT TCATGTTTCT TCCAGGATAT CCTTTCGGTA TATCTTGTTA 
TACAACGCAT GGAATTATCT CTTTCGGTCA GCTTTAGCTG CAAGGTATAG 
TCTGTTTTGG AAGTCTCGTA CTTTTCCACG GGTGTTAATA GCTTTATCGG 
CAATCACCGG CACTTTTCTC CTTTACAGAC TTGAATAAAA TTCTTAGGTC 
AACGCACAAC AGTTTTTTGC TTACATGTTT CAAGTCCGCC GCAGGGTTAT 
GGAATAAGAG GCTTAAGGTA GCTTTTGATA TTGATCCTTT GAATAATTTG 


>NC_017304.1:2727754:2728253
TGCGAATTTT ACACAGAAAA ACCTCGGCGT CATGCAGCAG TACGGATTGC 
TGAACTTCAA GCTCAAATAC CCACGGACTG TTCTTTAATA CCGGAACATT 
CAATACCGCA CCACGTTCGA CTTCAATTGG AATGTTCATT TTCCCGCTAT 
TATATCCTTC CGTGTTGCCC AAATAATCCG CAAGATGCAG CAAGGATTCG 
CTGACAAGGT TGGCAGAAAA CACTTTGTTT GCCCGGATAC GATCTTTCGT 
TAATTTTTCA CCGGCAATGC AAGCCATAAC CCCCAATTCG CCACTCCAAC 
AATAACTAAA CCAGCAAAAC AAACCAAAGT TCGGTGTTCC GTCCTCTTTA 
TATGTACCAT ACAGAAACAA TGTTTGCGGA CATAATTTAT TCTCCGGACC 
GATAGATATT TTTTCCATTA TTCTTATACT CCTTCATTTT TAAGATTTTT 
GATGATTCGT CTGAGTTGGT TCTTAAAACC GATGATTTCA TCATCCGTGG 


>NC_017304.1:2729338:2729837
CCGGTTTTAT CTTTCTTGCT TTTTCAACCG CATCATTAAT TATTTTCGAC 
AGAATAAAGC CTCACTTCAC CTTTTTGGTG AGATTCTTTT TTCTTTTATT 
ATTATATCTG TTTGTTTTTC AAGGTCAAAA CTATTTTTAA ATTGAGCAGT 
TTTTCGGTAT TATATGAATA TATTCTGTAA CTTCCCGGAA ATGAGCGGTT 
AATTGTCCAG TTTTGCAGGA ATCACCGCAC CGTTATAAGT ATCCGTTATG 
TACTGCCTGA CATCTTCAGA CTGCAGAGCT TTCACCAAAG CGACAATGGC 
AGGATTATTC AAGTCTTCTT CCCGAACGGC AATGATATTG GCATAAGGAC 
TATCGCTTCC TTCGCTGAAG AGCCTTGCTG AAGTAATTTT TGCTTCCAGG 
GCCTTATTTG TGTTGGTGAT AAAGAAATCA TAGTCGTCTT TTGTGGGAAT 
GATCTGTGCC GAGTCAAGCT CGACAATCCT TATCGGACGC AGATATTCTG 


>NC_017304.1:2735412:2735911
TGGACCTTAT TCAATTTTTC CGGTTTGCAA AGCTTCGATG ATGGCTATGA 
GATGCCAGGC CACGGCAAAA GCAGAACTTG TGCTGGGTAT TCTGACAATT 
GCTGTAGGTG TCTTGATGCT GTTAATAAAT CATAGGAAAT TCAGAATTGG 
ATTGAATATT GCCGCAATAC CCATTGGGAT ATTGGCCTTT CTGTTTCCCA 
ACAGCATAAC GGGTGTTTGC TCCAAAGTAC ACATGACCTG CCGGGCATTA 
ACCCTGCCCG TGTTAAGCTT AACAGGCATA GCTCTTGTAG TTTTTGCCGG 
TATAAACACG GTTTACTTGT GGAGATTTGA AAGCAAAGGG GAAATTTATG 
ATGGCATATG CATTAACTTC GAATAGAATC TCCTTTCTAA ATCTCAGAAA 
AAAGTCCTTT CGCACCTTTG CATTAATATT GGTGGTTGCA ATCCTGTCTT 
TTGCACTTTT TGGAGGAACT GTCCTGTCCT TTAGCTTTAG AAACGGGCTT 


>NC_017304.1:2750930:2751429
AACCCCAATG CTACTATCCT GCAGTTCAAC GCTAACTCTT TCAGCAGCAC 
CGAAACCGGT AAATCCGCTG CTACCACAAT GATCACCAAC GGCGCGGATG 
TAATCTTCCA CGCAGCTGGC GGAACGGGCT TAGGCGTAAT CGAAGGCTGT 
AAAGACGCAG GCAAATGGGC AATCGGTGTA GACAGCGACC AGTCCCCGCT 
TGCTCCTGAA AACATTCTGA CCTCTGCTAT GAAACGCGTT GACAATGCAT 
GCTTTGATAT TGCCAAAGCC GTAAAGGAAG GCAATGTTAA GCCTGGCATC 
ATCACGTATG ACTTAAAGTC CGCAGGTGTA GACATCGCTC CTACCACCAC 
CAACCTGCCA AAGGAAGTTC TCGATTATGT AAACCAAGCT AAGCAGGACA 
TCATCAACGG TAAAATTACC GTTCCGAAGA CCAAGGCTGA GTTTGAAGCA 
AAATACGGCA ACATATACGA ATTAGACGAC TAATTTTAAC GATTTGAGCA 


>NC_017304.1:2752871:2753370
GTTATCCGTA TCACGGGCTA CCTGGTCAAA CGGTCGGAAA TCGAAAAGCT 
GAAAAGCGGT CAGAATGTGC TGCAGGACAC CACCGCTTTG GGAATGGGCG 
CCGTCATGAA TGGAAAGATT TTGGATAGAA AGGTGCGCTG ATTATGGTGG 
CCACTGTCAA CAAAATCATA CCTTTCAGCA CCGTTGACGG GCCTGGCAAC 
CGTACCGCTA TCTTTTTACA GGGCTGCAAT ATGAACTGTT TGTATTGCCA 
TAATCCTGAA ACAAGATGCA AATGTATGCA CTGTGGGGCA TGTGTCAACT 
CATGCCCCAC AGGGGCATTA AGCTTCGAAG ATGAAAAAGT TCGTTACAAC 
TGTGCCAAAT GCGTCCATTG TGACAGCTGC ATCAAGGCAT GCCCTCATGA 
CAGCAGCCCC AAAACCGTTG ATATGACACC GGAACAGGTT TGGCGAAAGG 
TGGAAAAGCA AATCCCATTT ATCCGCGGTA TCACCGTTTC CGGCGGAGAA 


>NC_017304.1:2759309:2759808
TCCTAACTTT TTCTTTTCAG CATCTATCTG ACGAATTGCA TTCTTTATAT 
TCGTATCGGC ATTTCTCTTA GCCTGAATCT TTCGAATGGC TTCATAGAGC 
TTAGAATAAT CAATTGGCTT TAACAGGTAT TCCGTAACTC CCAGGCTAAT 
ACCTCTTCTT GCATATTCAA ATTCCCCATA GCCTGACACA ATAATAGCAT 
CATACCCATA TTCCCGTATA CTTTTTTCCA GCATTTCAAG CCCGTCCATG 
ACCGGCATGT TAATGTCTGC AATTACAATG TCCGGACGGT ACTTTTGAAT 
TTTCTCCAAA CCATCCTGGC CATTTACCGC CTCTCCTACC ACAATGCAAT 
CCACTTCATG CCATTTTGGC ATAAACATTA ATCCTTTTCG CATAATGTCT 
TCATCTTCTA CAATTAACAC CTTATTCATT ATCATCTCCC CTGTTTATTG 
GAAGAATTAT ATTTACCACT GTGCCTTTTC CATAGGTACT TTCTATTTTT 


>NC_017304.1:2759925:2760424
AGGTTCAATC CCTGAACCAT TATCCTCAAC ACTCAGCCTC AAATTTTCAT 
TTTCAACGGA GGCAGTAATG TTTACATTAA TAGTTTCAAC ATTTTTCATC 
CCATGTTTTA ATGCATTCTC TACAATTGGT TGGATTACTA ATTTGGGAAC 
TTTACATTCC ATAAGTTCCT CAGGTATATC AATACTATAT GTCAAACGAC 
GATTATAACG CATCTTTTGC AACATTAAAT AATCTTTTAC ATGTTCTATG 
TCCGTCTTAA GAGGTACAAT GGTATCTCGA TAATATATGT TATAACGCAT 
TATATTTGCG AAAGCCATTA TCATCTCTGA AGCTTTAGCC GGATCAATCA 
TAACCTCATA ACGTAAAGTT TCCAGAACAT TAAATAAAAA ATGAGGATTA 
ATTTTTTCTT CCAGTTGTCT GATTTCCATT ATTCTTTTTC TCTCCATCAG 
CTCATTGTTT CTTTTTTGAA GCTCTTCGCG CTGCAACACC ATTTGCCGGA 


>NC_017304.1:2761296:2761795
TGCAATCTTT GCATTGTTCC TCTGACTTTT GCTTGTGGTA AGCCATTTGA 
TATTAATTAT CAGAAATAAA ATTACCAATA TGCAAAGAAA CAGTATTATT 
GAAAAGGTAT AACGGTAAAA TGTTCTCTGT ACATAGCTTC TATACCGATT 
AGATGCCATA TTCCATCCTC TCTGATTTCA TAAATATTAC AAAATGTCCC 
AATAATGCAA ATAACAATAT ATTATAGCTT TCCGCTATAA TATATTGTTA 
TTTGACAATA GCCGTTTAAC TATACACTTA TATCCTCACT TCCCGATACC 
TTAAAGAACA ACAGCAAGGA TAAAACACTG GTAATTGTCA ATACCGTTGA 
ATAGGCAGCC GCATTTCCAA AGTTACTGCG AATGACTTCC GTATAAATTG 
CCACAGTCAA AGTCTGAGTT TTACTTGTAT ATAGAATAAT GGAGGAACTC 
AGCTCACTAA TCAGGGTAAT CCAGCTCATA ATTGCACCGG ATAATACACC 


>NC_017304.1:2763537:2764036
ACTTATAATC ACCAATTCTT ATTAAAGCTT TGCCGTTTTC ATTGCTCTCA 
AGCTTTCCAT CCATTATGTT GGAAAGTCCA ATAAACGTCG AAACAAATGT 
GTTCGCCGGA CGCTGATAAA TATTTTTAGG GGTATCAATC TGCTGAATTA 
CTCCGCCATT CATAACTGCA ATTCTGTCAG ATACCGCCAA CGCTTCCTCC 
TGGTCGTGGG TTACATACAC TGTTGTAATC CCCACCTGCT GCTGAATCTG 
TTTTATAGCG TTTCGCATCT CTGTACGCAG TTTTGCGTCC AAATTGGAAA 
GAGGCTCATC CATCAAAAGA ACCTCAGGAT GAATAACAAT TGCTCTGGCC 
AGGGCAATAC GCTGTTGTTG TCCACCGGAC ATTTTGTGCG GCATTCGGTC 
TTTTAAATGA TCTATCTTAA CAATTTTTAA GATTTCATCT ACTCTTTTCT 
CAATCTCAGC TTTGGGTACT TTCCTGTTTT TCAATCCAAA GGCTATATTA 


>NC_017304.1:2767542:2768041
CTGGGGCAGT TTTCATCCTG TATTTGAGGG CAATATGACC GAAAATATCA 
ATTTAATCGG AAAAACGCAG CACTTTTTGT TGTACGGTAC CTCAAATACG 
GAAAGTATGA TCGTAAAAAC CCCGGACAAC CGATATATCT CAGCAAAAGT 
ACCATATACC TCCCACTACA TGTTCCAGCC CCTTGTAAAT GAGATGGATT 
ATGATAGGGA CGGCGAAAAC GAACTTGCAA TTATCATCTA TGTTAAACAT 
GGCACAGGCT GTTCAATAAA GACATTATTT ATGGTCGATA AAGCAAACGA 
CGGAAAATGG TATATGTACC AATTGCTTGA GAATGAATAT CTGCCTCAGC 
TTGAAGCCAA ATTTGATACA GTGTATACAG AAGACAGCAT TAAACTATTA 
CTTGACGGCA AACATGTCGG TCTGACGAAA CCTATGGATA ATGAATTCAG 
AAACAGCAGT GTCAACTATA AATTTCATGC CGGTATGCAG ATTCAAATCC 


>NC_017304.1:2771012:2771511
TAACAGATTA CCGGAAGATT TTGAGATAAG CCGTTCAAAG AGTATGGAGA 
ATTTGAATTT TACGATGGAT AATATTTTGA GAATGATCAA AAATATGAAT 
GGATAAGATG TTGAGTTTGT CAAGTCCTGG TATTACCGTG CAGTCTGTAA 
TTTCTTCAAA AGTCGAATGA GCGAATATTG TTCAGCTTTG TCATTACATA 
TATAAATAAG CTCCGAAGGA CTTATACATT AAATACAAAA AATTATGTTA 
TTTGTTCAAA TATAGTTTTC GAATATCCTA CTATATTTCC TGGAGTGAGT 
ATGCAGAATT TTCCTTCACG GCAACAAAGT ACTCAACTAT TAATTCTTTG 
GGGGCTATAC GATTAGAATG AGAATTTACC GGTAAACCAT CCCTAGTGCC 
AGTTAACAGA ATTTACATCT AGTAATTAAG TTGCCACTCC TCTATTATAT 
AAACATAGAG AGAATAGTCA AAATGAACTA TGGAGCAAGT AAAAAATTAT 


>NC_017304.1:2775630:2776129
ATAAGCTCTC TTATTTGCAT CGTGTTTTTA ACCTGCGTTT TTAAATCCTC 
CTCAATCCGT CGAATATTAA ATTCAATATC GTTAGGATTA CGAATGGATT 
GCATATAAGC ATCCGTAAAG TTAAGCTCAG CAGTTTCGCT GTCCAATATG 
TCTGAATACT TGTCAATTCC GATCTCTCTC AGTATTACGG ATAGCTTTTC 
TTCTAAAACG GTTTTTACAC GGTTTTCAAC AGTATCTGCC AATATAAAAT 
TATAAACCAC TACATCTCTT TGCTGTCCGA TACGGTCAAC GCGTCCAATA 
CGCTGCTCTA TTTTCATCGG ATTCCAAGGC AAGTCATAAT TAATAATGCA 
GTTGGAAAAT TGCAAGTTCA AACCTTCACC ACCAGCGTCG GTGGAGATAA 
GAATATCTGT TTGTGTTTTA AACTCATGCA ACACTGCATT TCGTTCCTCT 
ATACTCATAC TGCCATTTAG TATGGACGTT GAATATCCCC GGTCTTTTAA 


>NC_017304.1:2778357:2778856
CCCAGCGTGG GAAATAAACT CCCGCTTAAA ACTTTCTTTT GGTTTATATG 
CTGAAATTAC AAGGTCTTGT TTTACTGCAG ATGTTGTCGT TACCTGCTTG 
AAGCTACCTT GCTGCTTGTC TAATGTGCGA ACATCTGCTA TAACAAAACC 
TGCTCGCATT AAGGATTCTT GGATAGCATT CCAAACAGAA TTTTGTGAAT 
TATGAAATAC CACCGTCATC CAGCGACCTG GTTTTAGCAC TCGATAACAT 
TCCTCAAAGC ATCGTGTCAT TAATGATTGA TATTCAAGTA GCCCTTTCCC 
CTGAACAGCA TTTATAATCG CTTCTGGTTC TTGGTTAGTA AAAACTTTCA 
GCCATGCTTC CCATAAAAAA TTCAGTTCAG AATAGTTCAA ATTACTACCA 
AATGGAAGAT CAGTAAAAAT GTAATCGATA GAATTATTAC TATTTATTAT 
ATTAGATGTT GTACTATTTG TAGACACTAT TGAATACTTT GAAGTATTAT 


>NC_017304.1:2786366:2786865
GTTCATCTCC TATTCAAGCT TTCTGGCATA ATAAAACATC TTGCGAAATA 
TCATAATCAT CACAACTATT ACAAACCATT TTCCTTAATC TTGTATAACC 
TTCTTACATT CAGAGTTAAT AATGCATTCG CTACAATTCG GATTATTCGG 
TCTGCACCAG GTTCGCCCGA TCTCCCAGCA TGAAAAATCT ATAATCCCAG 
GAAACTCAGG ATTTAACTCT CTTGCCTTAT AGATAATTGA ATCTAAATCA 
GCGTTATTGT CAACCAAACC TGTCCGTCGC ATTACTCTTA GAATATGCAC 
ATCTGGTGAT ATGTCAATTG AGTAATAATC AGAAAACGGG ATCTTAAATT 
GTCTGGCAAG AATATTAGCC GCCATTGTGG CAATTTTTTT GCCGCTTCCT 
TTAAACTGCA AGAATTCATA AACCACTTTT GCGCTACTAG GGTTGTTGCT 
CCATATTCGC GAAGCATCCC CATTATACTT TACTTTAATA TCCTGAACTG 


>NC_017304.1:2788810:2789309
GAAATTTTCT TTTGGCGCAC GTCTAGTAAT TAAAACTTTA TCATTATCTG 
TAATAACTCC TGCTGCGACT CTAATTCTAT TCATAGCTTA CACCTCTTAT 
ATCTCTTCAA AGTCGCTATA TTTATCCTAC AATTTAATAT GGTAAACCTG 
CCAAACATGT TAGGTAGCAC TCACTCCTTG CACTTACCTG AATATATTCC 
ATAATTAACC ATATTGCTAC AATTATATAA TACAAAAAAT TATTTGTCTA 
TATATTTGTT TATACAATTA TATAAATCTA AATTGCAAGT TTAATTGCCT 
TACATATTCT TACAGAACAC TGTTTTAAGC AGCCATTTCA TTTGCAGTTC 
TATATCCAAA TATTCTTCTA GGGTAATTAT TTATCCAATG CTCTATCCTT 
TGTATTTCTC TATGCGTAAA TTTACCTATA TCTGTGCCTT TGGGAATGAA 
GCGACGAATA AGTTTATTAG CGTTTTCATT TGAGCCACGC TCCCATGAAC 


>NC_017304.1:2797459:2797958
ATTTAGCCGC ATAGTAGGTA TTAGACACTC CTCGATAGGT TATTCCAAGG 
TTTTCAGGTG TATCATGAAT CCTCCAGTTC CAGCCATAAG CAGGCAACCC 
CATGAATATC TTATCGGGTG ACATAACGGA AACAGCATAA TCATATATGC 
CCTCAAGCCA GTCACGAGGA GATACTGGGC CGGGAGCAGA GCCCGCCCAT 
GCCATGCCAT AGCTCATGAT GGCGGCGGTA TCGCAATAGT CGTTAAGATC 
GGCATAAACA CACCAGTTTT CACCGCCCAC CGAGCCTTGA ACGCCGGTCA 
TACCCGGCAG GCAGATGTTG ACAAGCTTTG TTGCATCATA AGACTTAACT 
GTATTATATA TATCCCTAAA TAAAGCATTC GCCGCATCCT TGTTTTCATA 
ACCTCCACCG CGCTCAAGGT CAATATCTAC CCCAGCGCAC CATGGATACT 
TGTTCATTAT TCGGATGATT TCAGTGAGAA ACTTATCCTT TGCACCGTTT 


>NC_017304.1:2799715:2800214
AATCTTCAAC GTATTCCTTA CCTCCATTAA TTGAAGCGAA GGTCAATCCG 
TCCTTTCCAT AAGCATAGAG CCTTGTCACT AATTCACGTG TATCGACTAC 
CCGCTGAATA CTTTTCAAAT TCTTTCTATA TGAAAAAAGC GCTCCGCTAT 
CAGTACCACT AAAAGTCAAA AGGTGTACCT GGCGGTTGGC GCTGTCAAAC 
ACCAGATCGC CGCCATAAAT ATTCTGTACA GTGCGAAGGA TGGATAAGGC 
ATTTTTTTCT GTACACTGCC ATGTCCGTTT CGTAGTGACA GTAACATTTC 
CTACTGTCCA ACCTGTACCC AAAAGTGCAT ATTGCATCGG AACATCTGCA 
GTATCTGCAT TGAATTCTCT AGGTTCTTTT TCCGCACTGA AAGACAGATC 
GTAAAATACC GCTTCAGCAT ATACTTGCGT AATAACACGC CCATCTTCGC 
TTTTATTGTC CGTTAAGGTT CGGATCCGGT AAATGTCATT TACGATTTGC 


>NC_017304.1:2804082:2804581
TGCCCAGCTT CTCAAATTTC GAGCTGGATT TTTCGGCATT GTCTCCACTT 
TCCTTCAATT CGTCCCCAAG CTCGTCTGCA CTTTCAGCAG ACTGTTCGAT 
CTCGCGCTCC ATTTTGTTCA GTTCGGCTTT TGCATTATTA AGCTGTATTT 
GCCACGACTG AGTACGTCTG TCGGTTTCTC CGAAAGATGA GGCGGCATTG 
GCAAGGGCTT TCTCCAAAGT AGCTATTTTT TCTTTCTGCA ATTCGATCTC 
TTTGTTAAGC ACCTTGTTTC TTGCAGTAAC AGCTTCAACT GACTTATCCT 
GCTTGTCGAA CTGAGATGCG ACCAGGTTCA TTTCGCTACC CAGTACCTTA 
AAACTTTGGT TGATCTCACG AATGGCGTTT TTAAATTCCT TTTCGCCTTC 
AATCCCGATC TTCAAGCCAA AATTGTCTGC CACATAACCG CCTCCTTTCC 
TGCAAAATTT TTAAATTCCA TAAGGTATCA CATCATCAAT GGTCAGCATA 


>NC_017304.1:2808889:2809388
TAAATTTGAT TAGCTGCAAA TATATCTCCG CCAGGGCTGT TGATCCAGAT 
CGTTATATCA CCCTCTCCGG ACAACAGCTC GGATTTGAAC TGTTTGGGAG 
TTACTTCGTC TCCCAGCCAG CTTTCTTCAG CTATTGGGCC GTCAATATAT 
AATGTCCGGC TGCCATCATC GTTTTGTATC CAGTTCCAGA AGCGGCGAAC 
CGGTTTTGGT TTTTGTGATT TGTTCAACTT TTGATCCCTC CGTTTTAGCA 
TTGTTTTTGC CTGCAAAGGC ACCTGCATCG GCAAGCCTGG TCATGTTACC 
GTTAACAAGA TACAGATCTC CGCCCAACTC CGCCGGAATC CGGTTCATGT 
CCTCAAGCTC GCGGATATCG TTAGCAGACA TCCAGCCGTT CTGTCGAGCT 
ACAGCATAAC CATTCATGCG GCTTGCATAA TCACCGCGCA GAAGGCCATC 
TACATTGAAT TTGACAAAGT ATGCCCGCTT CTCTGATGGT AAAAGCAGCG 


>NC_017304.1:2810261:2810760
CGCTCATTGA CAGCTTTTCC GCTGGATGTG CCGCCGAAGA AAAAGCTATA 
TGCATTACCG AACAGGCTGT TTTTCGGCTT ATCCCTTGCT TTGAACAAAC 
GGGAAAATAC ACTCATATAA TCAACAGCCC CCTTTCATCA TAAATTGATC 
CGTTGCGTTC ATCCCCGTCA TGCCTTAACG CGCGGTCAAG CGCCATAATT 
AACGCTACCG CACCATCTAT TCTCTCGGTG GATTTTTCTT TATCCGGCTT 
AATGTTTCCG GCGGGATCGG TTTTGACATA GATATTGTCC ATCATCCACC 
GCAGTACTGG ATTACCACCA TGGGCGATGC GTTCTTCCAA TGTCAGCTTC 
ATCAACTCTT TTGTAGGCGG GGACATATCC TTGAAACCCT GACCGAATGG 
AACAACCGTA AACCCCAAAG CCTCGAGGTT TTGCGTCATC TGAATTGCGC 
CCCAGCGGTC AAAGGCTATT TCCTTAATGT TATATTTCAT TCCGAGTTCC 


>NC_017304.1:2812989:2813488
CCGCAGCTTT GCCGCCTCCT TTCCTAAAGT TGAGCAAGAA AAAAGGAACC 
TCATGGACGA AGTTCCTCTC ATTAGTGGAT TTCTATGAAG CCTGTTACGT 
TATTACCGTT ATCGTTTGCC TGTCAGGATA AACTCGGCAT ATTCTTTCTT 
GTGTTCATTA AGAAATACCA CCAATTCATA AAAACCATTT TTGTATGCCG 
CCTCCTGCAC TCTTGGCAAG TCAAACATAT TGCAGGCACC GCTGTCCCGT 
ATGGCAATAA TCTGCCGGTA AATCTTATCA GTTATCAGAT TTTCGTTTCC 
CATGTCCTAC GCCTCAGACT TCTCTGCCGC TGAAATTGAA TCTCTTACCG 
CTTTATTGAG AAACGAAATA TCAAAACCCG CATCTATATA GCCCTGCCGA 
ATCGCCTCGT AATAGTAACG ACCCGGTGCT CCCAAAGGTC TACCTTCATT 
CATGATATAC ACCATTGCGG GTACCCACTG CCCTTTGAAA CGTACCTTAA 


>NC_017304.1:2828698:2829197
GAATTTTCTC TTACAAAAAT TCAATTAATA TTTCACTCTA AGTTCATTAT 
ACTCTAAAAT AGGTTTAAAG ACTACTATGC TAACATAGTT TCACTATTTC 
GGCATCAGTA TAGAGTTTCG ACATGACTGA ACTAGGAAAA CATATCTATC 
GGTTGAATTT TACAAACCTC AATATCTCAA GCCCCTTTTC CCAAGCTTGC 
CTGAATTTAT CAAAAAATCA GTTTAATCTA GTTTTTCCTC ATTATAACAA 
ATAACGCTTT CGTCGCTGCC AAAAGGGTAT TTTTTTGCGA TGCCGCCGAA 
CCATTTGTAC TCTGTGCTAT ATCTTGTATC GCCTTTTCCT CGTGTTTCGA 
TGAGTTCTTT GAGACCAGAC CGTAAGTCAT CAAACAACGA AATATCATCA 
AAATCCTGTG CATGACCGTG CAGGATTCTA TCCGCGTTTT CGGTTACCCA 
TGAAATTCTG TTAAGATTTT CGAGAAATGT TTTGAGCTGC AGGCTCTCTT 


>NC_017304.1:2844937:2845436
GCCGCATATG TTATGGTTGA CATGCTGAAA AGCGTGGTAA GTGAATCAGG 
TGGAACTGCC GTCGGACTTG GTCAGCTGCA AAACGGGAAA ATGCCCACAG 
CAGGTAAGAC CGGTACCACC AGCCAGAACT TTGACAAATG GTTCGTAGGC 
TTTTCTCCTT ATTACGTTGG AGCTGTCTGG TACGGTTATG ACCACAATGT 
CAGCATCTCA AGCGCTGAAT CAAACAGGGC GCTGCAAATA TGGCATGATG 
TTATGGAAAA AGTACACGAG AAATTGGAGC CGATTCCGTT TGCTGAACCC 
GAAGGCATTG TCAGAAAGAG AATATGCATC TACTCCGGGA AAATTGCGAC 
AGATTTGTGT GCCAGTGATC CAAGGGGTTC CGCAGTCAGA ACTGAACTGT 
TTATCAAAGG TACGGAGCCT TCCGATGATA ATTTATGCGA CGTCCACGTC 
AAAGCACGGG TTTGCAAGGA CAGTACCGAC GCCAACGGCA AATCTCTGCT 


>NC_017304.1:2847506:2848005
ACTAAGTCCC GGTTTCAGGT TCAAAGCAGT ATTGTCTATC GATATGTCCA 
CTTCAATTAC AACTTCTTCG CCCGAGGCTG TCATATTTGT TTTTGCAACC 
GGTGAAATAC TTTCCACCAC TCCGAAAACC TCGACATCTT CCCTGATGGC 
ATCTCCGGTG ATTCTGACTT TCTGTCCCAC TTTTACATCT TTTATATTGT 
ATTCGTTTAC CATGGCCTTT ACCTTTAGCT TGTCAAGATT GACAATCCTG 
AAGGCAGGCT GCATATTGCT TGTATAAGCT CCCTCCTGAA TATTTATCTC 
GGTAACAATC CCGTCAAACG GGCAAAACAT TGATTCCTTT GTCTTTTGAA 
TTTTCTTCTC AAGGTCGCTT ATACTAAGTA TAAGGGCGTT GAGGTTCTCT 
TTTTTTACCT TTTGGTCCAC GTCTTTGCTT TCTACGGCGG CATTATAGGC 
AACTGTTGCA TTCTCCAGCG CGGTTCTTGC ATCTCTTACG GCATTTTCAG 


>NC_017304.1:2856538:2857037
TATCATTAAC CCATATTATT ATTCCACTTT CTGAATTTTA TGTTGAAATT 
TTATGCTATG ATTTTTATTT TTCGGTATTT TTCAATTTTC GTGCTGTAAT 
TTCCGATTTT CGCATTTTTT AATTTTCGTA TTACCTAATC CAGTATTATG 
TCAAATACTA TTGATTTCAC CACGGCAAAA TATTCTCTTA TATATGAATT 
AACAAGTACA ACGGGATTTG TCGGCACAGT AATTCCATAG GGCGTAAAAC 
CGTTATGCCG TGCAAGAATT TTTGCCCTGA ACATATGGAA GTCATTGGTG 
ACAATCATTA TTCTGTAGTC GCTTCTTCCT GTAAGCTGTT TTAAAACTTC 
CGCGGTATAT TTCATGTTTT CATTTGTGCT GGTTGCCCTG TCTTCCATAA 
TAATTCTGTC TTCGTCAATT CCGTGGCTTA CCAGGTATCT TTTCATTGCC 
TCAGCCTCAG TTAAATCCTC ACCGGGACCC TGTCCACCTG TCACAACCAC 


>NC_017304.1:2867697:2868196
TTCTCAGCAT TTAATACAAT TACATAATCT CCTGTATCAA CATGCGGAGT 
ATACTGGGGT TTGTGTTTTC CTCTCAAAAT TTTAGCCACT TCACTGGCCA 
GTCTTCCCAA TGGTTTTCCT TCTGCGTCAA CCACATACCA CTTTCTTTGA 
ACTTCATTGG GCTTCGCCAT ATAAGTCTTG TTCATCGAAC CTTCTACCTC 
CTCAATCGAA AACTAATTTG ATTTATAGTA ATCAATTCTT TAGTTCAAAT 
TATAAATGAA CCAAGTTTTT AGCACTTCAA TATTGTAATA CAGGTTTAAC 
AAGCGTGTCA AGTATATTTT ATTAAAATTT TAATTTATCT TTTATTTCCT 
CTTATTTTTG TGCCCAAATT ACTTCATACT CTTATATAAT CCTTCGTCAT 
TTCATTTTTT GTTATCATGG CAGGTATATC CATCCCGATT TTAATTGACA 
AAGAGTCCTG CAAAGAATTA TAATGATATT GAAGCAATCA ATTGCAACTC 


>NC_017304.1:2884326:2884825
AAGCTTTGAA AGAAAAGCTT GGCATTGAGT CAATAACCGC CGTTGACATC 
AATGAGAAAA GTCTGAGCCA GGCTCTTAAA GAGGGTTTTA TAAAAGAAGG 
TTTTACCGAA CTTAACGAAT CGGTATATAA TTCTGACATT ATTTTCATAT 
GTACACCGGT TAAGGATGCT GTTGAGTATA TAACCCGACT GCACGGCAAA 
GTGAAAGCCG GATGCATCCT GACGGACACA GCAAGTACAA AGGGGGAAAT 
TATAGATTAT GTAAATTCAT TGGATAATCC CCCCTGCTTC ATAGGGGGGC 
ATCCAATGGC CGGTACTGAG AAGGCAGGTT TTTCATCAAG TTTTTCACAT 
TTGTTTGAAA ATGCGTACTA TATAATGTCG CCTTCAAAAA ATTGCCCCGA 
AGAATCCCTT GAGTACTTGG CAGAAATAAT CAGAGGAATC GGCGCAATAC 
CGATAAAGCT TGACTCCAAA GAACACGATA TTATCACCGC AACCATAAGC 


>NC_017304.1:2886423:2886922
TGCCAAAGGT ACTACGACAA TTACCGGCCT TAAGGGCTTT AAAACAAAAG 
AATCGGGCAA ACTCAGCCGT ATGATAGCTG AACTTTCCAA ACTTGGAGCC 
ACATTGCATG AAACGGAGGA CGGAGTAATT ATCGAAGGTA AAGAACACCT 
CAAAGGCACT GTGGTGGAAG GTCACAATGA CGCCGCAATT GCCATGTCCC 
TTTGTGTGGC AGGTCTTGTT GCGGAAAATG AAACCAACAT CAGAAAAACA 
CAGGTACTTG ATATAGCATA TCCTGATTTT ATAACCGTTT TGAACAAACT 
GTAACAGTAA ATTACAATTT TAAATAACGT TTTTACTTTA AACAACTTTT 
ATACCGATAA TAAAAACCGG ACGCTGCAAA TATTGTCCGG TTTTTTATAT 
TTACATTCTG TTTTACATTC TGTGTTTTTA TATACTTTTA CGACTTATTT 
CTTTGACTTT TGCGCATTTC ATTCAATCTG TATCCCAAAA CCATAAGACT 


>NC_017304.1:289663:290162
GAATTTTTAC AAGAATGGGC GTATCCGGAT GCTTTACTGA TTTCCATATG 
TTGGCGGCAT CCCCCACGCT GGGGAAAGAA TGCATTGCTA TGGATATTCC 
CAGCCAGATT AATATTATGT CAAAAAAATC AGGACTGTTA AATTTGAAAA 
CAGGTATGGA AGCGGCTGAA CCGATAAGGG CACCGACAAC GGTGTTCAGA 
ATAAACGGTC CTATGCCTAT AAGGATGTTT TGCCAGGGCT TTTTTGGTAT 
CTCATGTATA ACATATCCGC TGGGGTTTTT AAATTGAAAA TAACGCACAT 
CAAAAACTGG AACTTTCAAA AGACGGCAGA ACAACTGATG TGCCATTTCA 
TGCATTATTA CCCCCGGAAA AGTGAAAACT GATATAACAA TACCTGGTAT 
TATCAGCATA AGATCAATTC TCCTTTGAAA CCTGTTTTCT CCATTCCAAT 
TCACCGTTGA ATATGGAAGT GAGCAAGTTA ATCGTGTAAT TATCTTTATA 


>NC_017304.1:2896743:2897242
CTCGTCTGTC TTCGTTGACA ATTCCGTTCC TGCAACTTTT ACATTGAATC 
CTGATTTTAT TTTTGATTCC GATTCCGGCG GATAATCAAA ATCAACCGAA 
ATATAACCTG ATACAGTGGT TTTATCAGTA CTATCGTTGT TAACGCTTAA 
CACTAAGGTT CTGGTGTTGT CACTGGTATA AATCTCTTCC TCATCTGCTA 
CAACTGTAAA ATACAGTATT TCCGTTTCTT TGTCCGCACA AAGTATCTTT 
TTGTCAAACT GATATTCATA CTTCACTATA TCGTCTGTGC TGTCAATAAC 
CTTTGTGTCT ATCACTTCAC CGTCTTCACT GCCCTTTGTT ACCTTTAAAG 
TTGCTCCTGT AGGCACATGG CTTAAGTTTA TAATATTGGC AGTGACATAT 
TCAATGTCTC CCTCACTGTA TATCTCAAGC TGCAAAGAAA TATCGGTATA 
GCCAATTGTA AACTGTTTAA CATTGTCATC TGTGTTGTAT TCTTCGCCCT 


>NC_017304.1:290128:290627
GAAGTGAGCA AGTTAATCGT GTAATTATCT TTATATGCAC CGTTTTTTAA 
AGCTTCAAAC ATCTCATCCC TTTCTTTGGG CATGTTGTTG TAGTGGTATG 
CCAGAGCCAT GTTGGCTATC GAAAGGGGAT TCGTTTTGTC AAGATTGTAT 
GTTTGGATTG CAAGTTCCAA CCCTTTCTTG ACATCTCCAA GTTTGAGTTC 
GGCTCTTACA AGATTTCCCA AAGCGGCAGT GTTTTGCCGG TTGTCAGCCA 
AAACTCTGTT GCAGTGTTCC ACAGATTTGT TATAGTCTCC CTTTTCACAG 
TATATTTCAG CAAGAAGAAG GTGAGCGAAA TAGAAATCTT CATATTTTGC 
AAGAATGTCA TTTGCAAGCT TTTCAGCTTC ATCATACTCT TTAAGTTCAA 
CTTTTTTGTC TGCAAGGTAA TAGGTTGCGC AAACATCATC GGGATAAATG 
CTTAAATATT CGGAAACTGC CTCTACCAGT GTTTTGGTGT CGTCGTAATA 


>NC_017304.1:2904851:2905350
ATGAAGCCCT TCGCAACACT AATTATCAAA CCATCTTTTA TCAGGCCGTT 
CTTTATTAAA TCACTCTATT AAATTAAATC ACTCTGTTAA ACCGGATCAT 
ATCCGACCAC AGTCCATATT CCCGTGCTGT CCTGTCTTAT CAGTCTTTTT 
AAATAAACCC TGCGCACAGG TGTGTTATCA CCGCTTATCT CCACTACCGC 
CTCTATGCCG TTGTTTTTTA CAACCTCCAT GTCTTCATAA CTTACCGGAT 
ATTCTCCTTC AATGCCTTCA GGAGAAATTT TCAGGCTTAC AAATACTTGT 
GCGACATAAA CAGGATCCAG TTTCCACGGT GAATGTCCCG CATCCACGCT 
TTTTTGCTCA TTTTTCTCGA CTTTCAGATC AACCGGAACT TCAATCTGAG 
GCTTCTCTGG GGTTTCTTCG TTTTCCGGCG GTATCTCAAC CGGACCTGTT 
GTTATACTTT CAATGAATGA AATCAATTCA TTCATTGGCG CATCGCCTAT 


>NC_017304.1:2919561:2920060
ATATATGCCG CTTCTATGGG ATCATCGGTA ACCCTGTCGC TTCCGTATTT 
AGATTTGTAC TTTTCCACAA ACTCTTTGTT TTCCGGGGTA TCCGTAGTCT 
GGTAATAGTT CCATGAAACC AGGTGACCTT TTATATTTTC AGCGCCTATA 
CCCCTTATTT CTTCTTCTGC AACACTTACA GAACAAACGG TAATGTCTTC 
AGACGTGATT CCCGCATCCT TGAGCTGTTT GAAGAAGGCA ACATTGCTGT 
CCCCGTTCAG GGTGTTAAAC ACTACATCCG GTTTTGCGGT TTTAATTTTA 
TTTACAATGG TACTGTAATC GGTATGACCC AAAGGAGTAT ACTCCTCTGC 
AATAAGTTCC CCACCTATGG CGCTTAGCTG AGCTTTGATA ATTTTGTTTG 
CGGTTCTGGG AAATACATAA TCGGAGCCAA GGAGGAAAAA TCTTTTTCCC 
TTGTTTTCCA AAAGCCATTC GACTGCGGGA ACAATCTGCT GATTGGGTGC 


>NC_017304.1:2927700:2928199
TTAAAATTTT TGCAATTTTT TCACTCAACC TTTCCCCTCC ATTTGTTTTT 
TATATACATA AAAGCTTTAT TCTTCTTTTT CAAAGAAATG CTTAATTTCA 
TTTATTTTTT GACCATTTTC ATTAACTTCA TATATATACA CACCATCCAT 
CAACCAAAAT GCAAATACCA TGCCTTTACT TTCCGGGTTT ACACAATAAA 
CCACCTCGGA TGTATCTAAA TCTTTAAGTT GTGTCATGTA GTCATCTATT 
ACTACACAGT CAACACTAAA CAGCCTTGTT CTTGACAAAT GTTGTTTTTT 
CATCATACTG CTAGTTCTAT TCATTATAGT TAGTGAAGTT CCACCAGTAT 
AAGGATTTAC AATATCCTTT TTATACAAAT CATTTAATGT ATTTATAATT 
CCCGCATAAT CACCAGTTTC AGTAAAATTT CTTAAATCAG CAGCCTTTAT 
AGCATACTCT AAAAATTTTT CTGCATTTGT CTTTTCTTTT TTATCTTCGT 


>NC_017304.1:293606:294105
CAAATAGCCG GTGTTTAAGA TACAGCCCGT GCTTAAAGTG CAAACCGCTC 
AAGCCAAACC TTCGAAACTT TCAAATTTGA TGTTCCAAAG GCAAATAAAA 
ACATATTTTG TGGACATAAC ATTCCTTATT ACTACATTAT ACCATAGTAT 
ACATTTAAAC TCTATACTGT TTAAAGTTTA TATTGTATAC TATCGTAAAG 
TATGCCGGGC AGAATCTTTT CCACAAAAAA CCATAAACTT TTATTAAAAT 
TATACTTGAC ATTTTATCAG TCTATTGCTA CAATAGTAAA GCGTGCTGGA 
CTTGTTGCGG TTTGCGTCAG CACGCCGGTA AATGTTATAT ATGGCGGCGT 
AGCTCAGTTG GCAAGAGCAT ACGGTTCATA CCCGTAGTGT CGTTGGTTCG 
AATCCGACCG CCGCTACCAT AATGTGGCCC ATTGGTCAAG CGGTTAAGAC 
ACCGCCCTTT CACGGCGGTA ACAGGGGTTC GAGTCCCCTA TGGGTCACCA 


>NC_017304.1:2950903:2951402
TGTTCTATTC ATAACATATA ACCTTTTACC TCCGGTATAA GGATTAACAA 
TATCCTCTTT GTATATATCA TGTAATGTAA CCGCAATTCC TGCATAATCA 
CCAGTTTCAG TAAATTTCCT TAAATAAGCA GCCTCTATAA CATAATCCAA 
AAATTTTTCC GCATTAGTTT TTTCTTTTCC ATTTTTTATC TCCTGTGTAC 
TTTGTATTGG TTTCTCATTT GACGGTGTAT TAGAAGGTTG ATTATCCCCT 
TTTCCATTGT CACCACAAGC TGTTAATAAG ACCGTAACAC ATATTACCAT 
TGCTACTAAT ATTGAACGCA CTCTAACCAT TTTCAACATC CCTTCCCTTT 
TTAAATTATC TTTTAATTAT AACTTTCATA TGTCAATATC CCTTATATAG 
GATAACATCA AACTTTATTC TTTTTCCATC TTCAGTCCTG AATTCCTTCG 
GAATAAAAGG TTTTGTTGCA AACAAATATT TTATCGAAAC TGAAGATTCA 


>NC_017304.1:2965756:2966255
TTCCTTTGCC CCGGCATCCA TCACCTTCGA ATTATATTCA AACAGCGGTG 
TGTTATTGAG CCCAAACAGC GTAAAAGTCA AATACTTGCG ATACAGTTCC 
TTTACCTTGC CGACTTTCGC CGAATCCTCA TACCGCTTTA TAAACTTTTC 
CTGATTCAAT GCCCTTTTAA GCACCTCATC CCAACCGACA ACAAGAGCTG 
CATCCTTTGC CGGAGGATTG TTTGATTCCT CCGCCATTAT GTTAATATAC 
TCCTTGACAT CTTCAGTTAC ATATTCACTG TATTTTTTAT ACACTTCATA 
GTCAATAACG GGAAAAAACA TCCCTTCCGC CGTTTCCACC CTGTACCCGC 
TGTTTTTTGT CTTACTTAAA AGTTCTCTTA CCTTTTCATC TTCAATTTCA 
TAAACTTTGC CCAAATCAAA ACCTTGAGTG TATACTTCGC TCATTTTGAC 
TTGTATAGTT TCATCATTAT AAAATCGTTT TTCAATATTC GGCAAAAATT 


>NC_017304.1:2969688:2970187
TGCCTTGTTA CAATAAAGTT AAATTTTTCT CTGAATGATC CTAAATAAAT 
TATAACTTAT TTTGATTTGT TTGTCTTATT TTTTTTACAT TCATCGCAAT 
ATTTTAATAA TATATTTTTT TAATTATAGT ATAATATTTT AATCCAATCC 
ATTACGATGA TTGATAAATT ATTAACAATA TGATATTATT TAATTAAAGA 
ACATTATTTG AACATTATTT TCAGTAAAAT TACGGGGATG CTTTATGACA 
AACATGACAA ATATGATAAA TTTAATTGAC AAACTTTCAA CAACACATAC 
TTTGTCGTAT GATGAAATGT ATCAGCTTAT TGAGCATAGA AACGAGGAAC 
TTGCCAATTA TCTGTTTGAA AAGGCAAGGC AGGTGCGTAT CCTCTACTAC 
GGCCACGATG TCTATATGCG CGGTCTCATT GAATTCACCA ATTACTGTCG 
AAATGACTGC TACTATTGCG GAATAAGGAA AAGCAACTGC AATGCCGAAA 


>NC_017304.1:2974190:2974689
GGGGTTCATA ATTCTTGTGT AAATATTGCC GGGCTCCTTT AACGCAAAGA 
GATTTGCCGC ATGCTCCGGA CTGTTGAACA CATAGGACGT GGTCTGGTAA 
ATCGGAACCG CTCTTGAACC TGTAGTAGGG TCGGGCTTCT GCCCTGCATG 
GACCTGCAAA GTGTCAAATT TCAATTTTCT TTCTGCCATA ATTAAATCTC 
CTTTCAAATG CGATTTCTCT TATTGACTTT GTCGTGATTG ACATAAAAAT 
TATATGTAAT ACATTGTACT GTCAATACCA TTTCGTTTTC GGTAATCTTC 
AGCAAGATCC TCCAAAGTTA TGGAATCCAC CAACTCGTTA AGACTTTTGT 
TCATTTTTTC CCAAACATTA ATCCTGATAC ATTTTCTTAT AGACGACTCG 
TTCTCCGACA CTTCCTCATC GTCTTCATCC GTAACCGAAA GAGGACCTTC 
AAGGGCTCTC AAAATTCTGC CCACTTTTAT GTCCGACGGA TCTTCCGACA 


>NC_017304.1:2981001:2981500
TTTAAATTTT GCACTCGTTT AAAATTTGTC CGACAAAACT AGATGCCGCA 
GCAACCTTTC GGAAGTATTT TATTCAAATT AAAACCTTCG TTTTTTAAGT 
TTATGTCATC CTGATCTATC TCGTTAATGT CATTTACAAC TTTTATATAC 
CCATGAATCA TTCCCATCCA ACAAGAATAA ACAAATTCTC CTTCTCTTGC 
CGGCGTAAAT TCAATTATAT TATCTCCAAC TTCCAGTTTC CTATTGTCTA 
TTCCAAACTC CCGGGCAACA ATTGCGTTGT TGCAGCCGTT CAAGTCTTCT 
TTGTTGGCTT TTATCGTCCA CTTTACCGGT ATACCCTTTT GAACGACTAT 
CGGTGCATAT CTTCCAGGCT CCAGCTGTGT TTCAACAACC TGAACATCCC 
CTTCGATTCT GGCAATACTT GCACCCTTCG CGGAGTCGGC ATAGAAAATA 
GGAAAACTGT ATCCCGAAAG ACTCAGACCC CTGTTAAACA TGACAACTCC 


>NC_017304.1:2992365:2992864
GCAATTGCCG ATAAGACAAA TAAGGACATT TCAAAACAAG TCCTTACAGT 
TTCAAATACT AAAATTTAAG TGCTATACAA GGGCTTGATT ACTGTCAAGA 
TATTTTTTTA CCAGCATGGC AACTTTGAAT ATTATTGCAT CGTCAAACAA 
TCTAAGGTCA AGGCCTGTAA TTTTTTGAAT CTTATCCAGT CTGTACACAA 
GGGTGTTTCG ATGAACATAA AGCTGCCTTG AAGTTTCACT TACATTAAGA 
TTGTTTTCAA AAAATTTGTT AATCGTATAC ATCGTCTCGG AATCCAAAGC 
TTCAAAGGAG CCTTCCTTGA ACACCTCTTT TAAAAACAGC TTGCACAATG 
TCGGAGGAAG CTGATATATG AGCCTTCCTA TCCCAAGTCT GTTGTAATCC 
ACAATACTCT TTTCGCTGTC AAAAATGCCT CCTATAAGCA GCGCCATCTG 
TGCTTCTTTG AAAGAACGTC CTATATCCTT TATATTGTCA ACAACCGTGC 


>NC_017304.1:2993958:2994457
TTCAGGACGT ATACCCATTA CCACTTCTCT GCCCACATAT TCGCTGGACT 
CAAGCTTCTT TGCCTTTCCT TCCGGAAGTT TAATATCCTG TTTTCCAAAC 
AGAAGGTGCA TTTCATCCCC GCGTTTTTCA ATTCTTGCAT TTACAAAGTT 
CATCTGCGGG CTTCCGATAA ATCCTGCTAC GAACATGTTG CAAGGTCTCT 
CATAAAGATT TGTAGGAGTA TCAACCTGTT GAATGTATCC GTCTTTCATA 
ACAACAATTC TTGTACCCAT CGTCAAAGCT TCTGTCTGGT CGTGAGTAAC 
GTAGATGAAT GTTGTCTGAA GTCTCTGGTG CAGCTTGCTG ATTTCGGTTC 
TCATCTGAAC TCTGAGTTTT GCGTCAAGGT TTGACAGAGG CTCATCCATC 
AAGAATACCT TAGGATTACG AACTATGGCA CGTCCAAGCG CAACCCTCTG 
TCTCTGACCT CCGGACAATG CCTTCGGCTT TCTTTCCAGC AAGTGTTCTA 


>NC_017304.1:2995905:2996404
CCTCATCTTG TACCAATGAA AAGAGGAATG CTTGCAACCA TTTATGCAAA 
TTTGAACTAT GAAAAATCAA CATCGGAATT AATTGAGCTG TATAAGGAAT 
ATTATAAAAA TGAATATTTT GTGAGGATAC TGGATGAAGG CAAACTTCCT 
GAAACCAAAT TTGTAGCCGG ATCAAACTTT ATTGACATCG GTCTTGTTGT 
GGATAAGCGT TTAAACAGGG TTGTCATCCT CTCTGCCATT GACAATTTGG 
GCAAAGGTGC TGCAGGTCAA GCCGTCCAGG TTCTCAATAT ATTGTTCGGG 
CTTCCCGAGC ACAGAGGTCT GACCAATCCC GGTTTCTACC TATAAATATA 
TAGATATTAA TAAATATAAC AATATAACAA ATATACTATA ACGTTTGGAG 
GGTATGGTTT TGGAAACTTC AATGGAAACG GTTATAAAAA AAGCTGAAAT 
ACTTATTGAG GCTCTTCCCT ATATTCAGAA ACTTTACGGT AAAACAGTGG 


>NC_017304.1:2999878:3000377
ATTGGTTAAG GAGTCTGAGA AATGAAATCT GTTTTGGTTT TGGAAGATGG 
AACTTATTTT ACGGGGGAAG CCTTTGGCAA GACCGGCGAA GTAGTTGGAG 
AAATTGTTTT TAACACATGC ATGACAGGTT ATCAGGAAAT ACTGACCAAC 
CCGTCTTACA ACGGTCAAAT AGTTGCAATG ACCTATCCGT TGATAGGAAA 
CTACGGGTTC AATCGGTATG ACAACGAATC CGACAGAATC CATGTTCAGG 
GATTCATTGT CAAAGAGCTT TCGGACACGC CCACCAACTG GCGTTGCGAA 
ATTACTCCCG AAGAATATTT CGTTACAAAC GGAATTGTGG GAATCAAAGG 
CATTGACACA AGAAACCTCA CCAAACACAT AAGGAGCAAA GGCAGCATGC 
ACGGCATAAT TTCCACCGAG TCAGGAAACA TAGATTTGCT CCTTGAAAAA 
CTTATGAAAA AGAAAACGGA GAAAAAGAAT GCGGTAATGG AGGTTTCCAC 


>NC_017304.1:300493:300992
TAAAATGGTA ACAATTCCTT TCTTGAAAAC CAACCTTCTG AGTATTGACA 
TCGGTTTTAG GAACATAAAA ATTGTTGAAG TGGAGCTAGG CAGGAATAAT 
GAGATTTTTA TTAAAAATTT CGGTATAGCT TCTACTCCAA AAGGGTCTAT 
CAAAAACGGG GCTATTAAAG ATGTCAAGAG TGTTACCAAC GAGATAAGGA 
AGGTAATGGA GAACATAAAC ACAAAGGCAA AGAATGCAAA GATTGTTATG 
TCAGGTACGA ATATTATTTC CCGTGTTTTT GTTGTTGAAA AGATCCCCGG 
GGAAGATATG AATCATCTTG TCAGAACGAC TATTTCCCAA AGTATGCCGA 
TAGACCTTGA TGCCCATCAG ATAGATTACA AGGTGTTGCA GGAATTCAGA 
GAGGATGGAA TTGATAAAAT AAAGGTATTT GTTACCGCTG TTTTAAAAAG 
TATTATACAA AGTTATATTG ACATTTTGAT AGAATTGGGA CTCAAACCCA 


>NC_017304.1:3008543:3009042
AAGTCTTCCG CATTAATATT ATTTTTAAAT AGCCCTTCTG GAATTTCCAT 
TATGCTACTG CATCCACTAA AGCAACCTCT AAAGTCTTCC GCATTAATAT 
TATTTTCAAA TAGCCCTTCT GGAATTTCCG TTATGCTACT ACATCCACTA 
AAGCAATTAC CAAAGTCTTC CGCATTAATA TTATTTTCAA ACAGCCCTCC 
GGGAATTTTT GTTATGCTAG TACAACCATA AAAACAGTAA CTAAAATCTG 
TTGCATTAGT ATTATTTCTA AACAATCCTT CAGGAATTTT TGCTAAACTA 
ACACATTCAC TAAAGCACCA ACTAAAGTTT GCTGCATTAA CATTATTTGA 
AAATAATCCT TCTGGAATTT CCTTCAGGCT ACTACATTCA TCGAAACAGC 
CCAAAAAATT AGTCGCATTA ACATTATTTT CAAACAACCC TTCCGGAACT 
TTTATTAAGT TGCTACAACG GTAAAAACAC CGAACAAAGG TAGTTGCATT 


>NC_017304.1:3010892:3011391
AACATCCCCT GTTCTGAAAA CCGAAAGCAT AAATCCTATT TATTAAAGAA 
GAATTTATTA TCAGAGCCGT TTTCCCATAA GAAATCAGCG GCAACGATAA 
TACCGGAAAT ATTCCATATC CAAGATTACT AATTACATAG ATAATTGCCT 
GCAAAATAAA GGTAAGCATT ATTGATAACG ATACCAAAGT TCCCAAACGC 
TCTTTTGTTT AGCAACATAA TACAGCCCAA AAACAGAAAA TAATATAATA 
ACAACCAATA TACCGGCAAA TGCAATCCAC CCAAAATTGT ATGTCAATGC 
AGCAATCATA TAATCTGTGT CAGAGGCAGG TATCAGGGGA ACATTACTTC 
CAAATTGAGC AGGTACGGTT CCCTTGCCCG CAAATTTTGA GTTCGCCAAC 
AAATCTCTTA TAAAGCAATA AGCATAACCT GCTCCGTAGC GATTGAAATA 
TGGATATACT GCAACAAGAA ATCTGCTTGA AAAATAAGGA TTCTGCATTA 


>NC_017304.1:3023853:3024352
CACTTAGGTG CCGTTCAGGA TCACTTACCA CTCCCTGTAA TAAAACTTTA 
TACTGTTCAA TAAGGCGTTT AATTGTACTT TCATCAAATA AGTCCTTGTT 
ATACTCAAAA TATCCCTTTA TAACTTCACC TTCCTGCCAA ACATACAACT 
GTAAATCAAC ATTGGCTGTA CTTCCGCCGA GCTCAAAAGG GGATACTTCC 
AGTCCTTCCA GCCGCATACA CACTTTTGAC ATGTCACTGA AGTTAAACAT 
TACTTGATAA AATACGTTAC GACTCAAATC CCTCTCAGGT TTAAGTTCCT 
CCACTAATTT CTGGAAGGGA ATATCCTGAT TTTCGTAAGC TTCCAATGTA 
ACATTTCGAA CACGTTCCAA TAAATCCGAA AACGATGGGT CATCACCTGT 
TTTTGTACAT AAAACCAATG TGTTAATAAA CAACCCCATC AACTTCTCGC 
AATCCAATTG ACTCCTATTG CCTATCGGCG TACCTACAGT TATATTATCC 


>NC_017304.1:3025936:3026435
AATCTGGAGG TAAATTATCA AATCTCTCAT TATATGACAG TGGAAAACCT 
ACATTTATCA CTTCTGCGGG CCATTCTTCA ATTGGCTCGG CAAACCAATC 
AGGCCACAGA GCAATCTGCC GTTTGGGACT GCTTTGCCAC GCCAGCCAGC 
TCTTTACCGG TGCGAGGTTT AGCTCTTTTC GCAACAAATT CAACTCATTT 
GCCAATAATT TGCCAAGCAT CATTTCATAA CTAACCATGC TTAACATTTC 
GCTTGGAGCC ATAAATACAC ATACCAAAGG AATATTGAGT TTTTCCGCTG 
CAAGATATGC TGCAACACTG GAACGGTTTT TTGCTACCAA GACAGTATCC 
GTTGTATTGC AATGTGCAAT CACTTTTTTA AATTCACGAA GCCGTACCTC 
AATACTTTCA TACTTTTTTT TATATCTTTC AAGTGCACAT GGATTTCTTA 
ACGGGTCCAA TTCTTCTTTC ATATCTTCCA ACATCTGCCT ATGTTGTTCC 


>NC_017304.1:3032343:3032842
TTTTGCTCTC TGTTTACTAT GCTTGCCAAC TCCACATATG CATTACCTAA 
ATTTATCAAA ACATGAATGT ATTCCTCCGG ATTTTCCTTG GCAGAAATAT 
GTTTGAGAAG TTCCTTATAG CCTCTAATAG CACCTGTATA ATTTTTTTCT 
ACCAGCATTT CATCATTTTC ACCAATAATT TTATTAACCG TGTCTATATC 
ATATCTTGGA GATATATTGA CAAGAATGTT GCTGCCTAAT ATAACACTGT 
TGTCATTACC TACAATAGTA ATACTTTCAT TGGTATACTC GTTTAAGTAT 
ATTGTTCTTT TGTTTTTGTC CCATTTAACT TTTATGTTGA GACCCGCTTC 
AATCACATCA GTGGAAATAA AAATCCTGTC TCTGAAAATA AAAACATCGT 
CTTTAGAGTT ATAGTCTTCA CCATATAATT TTACAATATT GCTGCCTACC 
TTTACTTTCA CAATTTTACC ATCTTTAGCA GCTTCAGCTG ACCTTTCCGT 


>NC_017304.1:3033945:3034444
ATTATTCATA ATTCTCAAAT ATATATCGGG ATTTTCGTCC TTGGAAATCT 
CATACAGCAT TTCTTGGTAT ATTGAAAGTG CTTCATCAGG ATAATTATTT 
TCCAGCAAGC TGTCAGCACG ATCCAACATG CTAAAAAGTG TGTCTGTTTG 
ACAAGGCTGA TGTATATTTG CAATTATACC GTTTCCAAGT ATAACAATAT 
TTCTCTTGCC ATCTAAACTA ATTTTGGTTT TATAATCAGC TGATTGTATA 
ACAACATTAT CCTCACCGTT CCATATAACC TGCTCACCCA GATAGCGTGC 
TACAAATTGG CTTTCAATTA ATACTTTGTC AGAGTCAATA ATCACTTCGC 
CTTGAAGGTA AATCTCTTGA TTGTTCAAAA CAACCACATT ACTACCCACT 
TTAAGTATCA TCAAATTATT ACCTTTAGTA CAAACAACCA CTTTGTCAGT 
TGGTTTCCAC TTTAAATTCC ATCCCAGTGC TTCCAGTACC GGTCCTGCTT 


>NC_017304.1:3038118:3038617
TTTTCGGCTT TACAAAATTG TTTTCGTCAA GATTTAAGGC ATTGTATATA 
AATGCCGCCG CCTCTCCTCT CGTTACAGGA TTTTGAGGAT TTAAGTAACC 
AAACTGGTCA CCTTTCATCA GACCCTTTTC CAAAGCCAAT TCTACAAAAT 
ACCTGAAGGA ATCCGTAATC TTGTCGGCAT CTTTGTCCTT ATACTTGTTC 
AACATTGCTG AAGGTTCAAG ATACGGATCC AGTACAAACA CCTTGCCGTC 
TTCATTATAG TCAAGACGCC TTGCCCCTAT AATCGCCATA GCAAACTCTT 
CGCGTCTTAC TTTCTTTTTC TCCTCGTACT CCTTTGCACT GTAAGGAACA 
CGGGTATTAA CATCATATCT TAGCATTTTT TCTTTAAAGA AATAGTTGTA 
ATAAGCGCTC ATATAGGGAT AAGCCCAAAA ACTCGGAGGC ACATCCGACA 
GGTTTCTGTA CTTTTCCGGA TTGAATTCCT TGTCATTTTC TGCAATGGAC 


>NC_017304.1:3042474:3042973
GCTTTTGTCT TTTCATCGTT GGACGAATAC TTCTGATTTG CCTCAAAAGT 
GAATCCGTCA ACATATGAAG CCAGAAAATC GAAAACTTTC TGCGTTTTTT 
CCGAAAATCC CTGGCCTTTA AAACTTAACT GAATTTTTGA ATTTCCTTCA 
TAGGATGAAA TTTCTGATGT CTTGGACATG GCTTCAATTA ATGCAATTTC 
ATCACTGGTA CAGGCCACCA TCGATACCGC CAAAAGTGCA ACGACCAGTA 
ACATTGATAT TTTTCTTGCA ATCTTTTTCA TTCACTCTTA CCTCCTGTTT 
GTTTTGTTAA TTTTTTAACA TTTGTCCACT AGACAAAAAT ATCACGATAT 
AAAATATTAT AGCATATATA CCAAAAATCC GTCATGATAA AATTTATTAT 
TTTCATCCCA AAAATATTCT ATATATATCC GTTACTTCTT TTTTCATCAA 
CAAATACCTT TGATTGCATT CCCAATTTTA AAGTTGTTGA AAGCTTTTCT 


>NC_017304.1:3043458:3043957
ATAATACAGG TTGAATTTAA AGCTGCCCCA TTCATTCTCC AGTCCGGTTG 
CCATGATATA GTAAAAATAT ATAGCAAAAA ACAGCCACAA AACATCTTCC 
ATTGAAGTCA TAGGCGGAAT GAAAATATAT GTTACCAACC TCCAAATCTC 
GCCTTTAAGA ACGCGGGACG GAATAAGATA CAAATAATTT ATGTATCTGC 
TGTCAAGTAA GTTCAACATA TATACGAACA AATTCAGTAT GACAATGTAC 
ATCGGAAGCC TCTTTATGGC AAACTTCCCA AATTTTCTTT CCAGCCTGTC 
AAGAAGATTC ATAAATTCAC TCCTTTTATT AAATCTTGAA AGAAGATAAT 
CCATCCTGAT GTAATTGACC ATCTTAATTA TTTTATCAGG AAAAGCGAAT 
AAATCCAAGG CTGTTTTTAG TGGGAGGATG TCAGAAAGGG CTTTATGTAT 
TCCAACTGTT TTTTTGCCTT GTACGAATTC AACAAATACA ATGCCGTACC 


>NC_017304.1:3043693:3044192
AGTATGACAA TGTACATCGG AAGCCTCTTT ATGGCAAACT TCCCAAATTT 
TCTTTCCAGC CTGTCAAGAA GATTCATAAA TTCACTCCTT TTATTAAATC 
TTGAAAGAAG ATAATCCATC CTGATGTAAT TGACCATCTT AATTATTTTA 
TCAGGAAAAG CGAATAAATC CAAGGCTGTT TTTAGTGGGA GGATGTCAGA 
AAGGGCTTTA TGTATTCCAA CTGTTTTTTT GCCTTGTACG AATTCAACAA 
ATACAATGCC GTACCCTCTT TATAAACAGT TTCAGCCGTT TCACATGACT 
TGTTAAAATA CGTGCCGGCC ATTTCATACT GCTTAAGGCC TGCATATGCA 
TATCCCAAAT TCAGATAGAT CTGGGCAAGT TCCTTGTCAT CAATATCATA 
ATTGCCCAGC ACATAGTTGG ATTCAATTAT GCTCTCATGA TATTTTCCCA 
TTTTGATATA TGCTGCCGCT TTGAGTATTC TTGCTTTTTT CTGATATTTA 


>NC_017304.1:3053234:3053733
GTTTGTTGTA TATTGGTTTT ATTGGCCTGT AACCTTTTTC ACTCCGTTTA 
CTCTCTGCAA CTCATCCATT ATTTTTTCTT TAGACATATC AGAGGGCATC 
TTTACTGCAA ATTTTATCAA CACTTCTTCA TCTTTTTTCT CATTGATAAA 
CTCTATATTT CTTATTGTTA TATTATGCTT ACCAAATATA CAGCCTATTG 
TACCAATTTG TCCAGGCAAA TCTTCAGTCT GTATATAGAA TATGCTCAGA 
TTGTTTTTTC TGGCAATATG TTTTTCCGTT CTTTTAAGCA AAATAAGTGT 
AATATAAATA ACTATTGTGG ATATAACCGC TCCTTCATAA AAACCGATAC 
CTGCTGCAAT CCCGACACAG GAAACTGCCC ACAGGCTTGC CGCGGTAGTA 
AGGCCCCTGA CATTTGCACC CTCACGGATT ATGGTTCCCG CTCCCAAAAA 
GCCGATACCG CTGATTACCT GGGCTCCGAG ACGGGCAGGA TCAAGGTTAG 


>NC_017304.1:3057213:3057712
GGCATATTTG GCTGCAAGAA TCTTTCCCTC TATACCCCTG TCTCCAAAAC 
CGCCGGGAAC CAGTATTCCG TCCACATCAC AGAGAGTTTC CTCAAGATTG 
TCTTCAGTAA GTTCCTCGGA ATTCACCCAC TTTATCTTTA CCTCGGCGTC 
ATTATATATT CCTCCGTGAT TTAAAGACTC TACAACACTA AGATACGCAT 
CGTGAAGTTC AACGTATTTC CCCACAAGAG CTATGGTCAA GGACTTACTT 
AAGTTTTTCT GCCTGTTTAC CAACTCACAC CATTCTGTCA TATCCGGCTT 
AACGCATCCA AGATTCAAAC GCTCACAAAC AATGTTGGCC AGTCCTTCTT 
CCTCCAGCAT CAAAGGAATC TCATAAAGGG ACTCGGCGTC AAGATTCTGA 
ATTACCCATT CTCCGGGTAT ATTGCAAAAC AGTCCTATCT TGTCCTTCAA 
TTCCTTTGAA AGTCTCTTTT CCGTACGGCA TACAATTATA TCCGGCTGTA 


>NC_017304.1:3059656:3060155
ATCTTTATAT GACACATATT TAAACGAATT TCTGAGTTGA TGTATTATGC 
ACCGCTGTAC TTCCGCCTTT GGATATGCTG CATTTATTGC TTCCTTTATC 
CCTGTCAGCC CGTCAACGCA GAATATCAGT ACATCTTCCA CTCCTCTGTT 
CTTAAGATCA TTTAATACTC CAAGCCAAAA TTTTGATGAT TCATTATCAC 
CTATCCAAAT TCCTAAAATA TCTTTACTTC CTTCTACTGT GATACCAATA 
ACAACATATG CCGCTCGGTT CACTATTCTT CCTTCATCTC TCACTTTATA 
GTGAATTGCA TCCATGAATA CAAACGTGTA TACAGGCTCC AGTGGTCTTT 
GTTGCCATTC CCTAATCTCA AGGTGCTATT CTATCCGTAA TCCTGCTCAC 
CATTTCAGGT GACAAACTAA AACCGTAAAG TTCTTCAATT TGCTCACTTA 
TATCCCGGGT AGAGATTCCT CTGGCATACA ATGCAATAAC TTTTTCTTCA 


>NC_017304.1:3061440:3061939
TTCTTCCAAG GTCTAACATG ACCATGGTAT TTTTCGCCAT CCGTACGATC 
TAATACAACA AAATCTCCAT TTACATCAAT CCCAACCCTT CTAGGACTTC 
TACCAATTTT AACCTCAACA GAATTATCCA ACGCAAATTG ACCGTCTATT 
GGTCTTCTAC TTTTTACTTT ATTATCAACT CTTCCATGAT AATCTGCATC 
CTCGTATATT CCATTTTCAT AAATATATAT ACTATTTTCA GGTTTATAGT 
TGTTTGCATT ATGCACCAAT ACACCAATAT GTGCAACATG ATAAGTATAA 
AAATCATCCA CTTTGAAGTT GTAAACCTTT ACAGGCTTAT CTGTTATTTC 
AAGCTTTTTA CCTTCCAATA CTAAAACATT ACCTCTTGAA TCAACCAACC 
TGTCTCTTAT CTGCAGTTTT CTCGCTTCAA CAAAACCCAC ATCTTTAACA 
TAAAACGGAT GCTCAAAGGT TGTCTTGATT ACCTCTCCAT TGATTGTCAA 


>NC_017304.1:3066073:3066572
ATCCACCGCC GGTTTTTTGT CTTTTATATT GGTCTTTGTA AAATCATAAT 
TTTCCAGGGT GTAAGTGGTG GAACCGATTC TCACCACTTC GGTGCATCTT 
CCGCCAAATC CCGTTTCTTC AATTACCTGG CCGTTTTCCT TTTCGGTAAG 
AGTTGTGGTA TATGACAGAA CTCTTGTCAG TGTGGCGTCT TTTTCAAGAT 
TCCTGAGGTT GTATGTGTAA TTTGCCGTAA TCACATTTTT TCCTGTTGTT 
TTGTCCTGCC TCAACGTTTT TCTTATGGTC AGAGTTCCTT CAAATACTAT 
GGGTTCACCG GTTATAAAGC ACACCTCTTT ATACTCGAAC GATGTCTTTC 
CCGGTGCTTC CCCGCTGGAG ATGCCTCCTT CGTATCCGCT GTCCCCTTCT 
CTTGCATATA CACGGAAAAC ACCTGTTACA AGAACAATTA TAAATGTTGC 
CGTGATAAAT GCCAATCCCC TTTTTAATGA CAACTTTCTT TTTATCATAT 


>NC_017304.1:3067909:3068408
TACAGATATT ATTTTCCCGT ACTTTACCAC ATAGTTGTCC ACGGCACTTA 
TCATTTCTAT TGCTCCGTTT TGGTCAAGTT TAATGTATAC CGAATCACCG 
CTTTCGACAT CTTCAAGTTT TGCAGGGACG TGATTTTTAT ATACCGTTAC 
TTCCTCCGGA TTGGAATAGT TATATATTTT TATTTTGTTA AGGGAATCGT 
CCACCCGTAA ACCGTTATCA CTGTATAAAC TTATATAGCC CAGGTGGGGA 
TTGTTTTCCT CAACAATACC ACTTATCACA CCCTGCTCTT TCAGTCTTAA 
GTCAAGGGTC GTAATTGTAG TTATAATATT GTCCTTTACA GTAAGAATTG 
CATCTGTTCC GGGTTCAATA TCCCTTATAC CTGCTATCCT TCCCTCTATA 
AACACTTTTA CAATATTGCT GTATACAAGT GTTGCGTCAA CTGTCCCGTC 
GCTGTTTCTA AAATCAAAAC TTATACTGTC CATGTCAATG TCCGGGTACT 


>NC_017304.1:3086817:3087316
CCTCTTCCCA ACGAGAAGGA TGAAACCGCT TTTGATGCAA TGCCGGCAGC 
AGGTTCACGT TCACCGTCCA TGTTTTTCCG AAAGCTGCAT TCCGATGAAA 
TAATCCTTCT TTTCTTAATA TTTATTCTAA TCGCGGAGGG AATTGATGAC 
GACTTTTTGC TGATAGTACT TATCTATCTT TTAGTGTCTG AAATATTTGA 
AGAGTATTTT CGTTTACAGA ACAAATCCGT CTAGGAAATT GTTACGTCAT 
ATTTAACAGT TTCCTTCATG TATTCTTTTT TAAATATTAA TATAATTGGT 
AATATAATTG TCCTAAATAA AGCATAAACT ATACAGCGAG GTTACAACAA 
GTTTCCTCGC TTTTACTCTG TTTTCCTTCA AAAAGACATT TTCCTTTTGT 
TATATTTTTT CACATATAAT AATTTAAATC AGAAATAGAC AAAATAAGAA 
TATATAAATA TTTCATTCTC AAATCAACAA TACTTATTAA TAAAAAAATA 


>NC_017304.1:3088422:3088921
TAAATCCAAA AAACAACACC ATCAAAGTAA TTAAATCAAA CAAAACCGTA 
AGAGCCAAAA GTTCCGTCTT TCCCCCAAGA AATGACCTTG TGATCGCGAC 
GGCCGGCACA GTCACTATAA GCATAAATAT AGTAAACAAT ATCGAAAAAA 
GAATTACTTC AAAGGATATC ACAGAAATCC TCAAAAAATG CTTTTGGACA 
CCTTTGAAAA ACTCTGTCTT TATTCTTTTC CTGTTTGACA GAAAATTGTT 
TATTTTGTAA AAACAGCCTG ATAAAACAAA TCCGCACACC AAAGCGGCAA 
CCGTTACGGC CGCCAAACCG TAAAGTATGT ATTTTACATT GGACAAAAGT 
CCTAAAATAA GCTGAATAGT ATGCAATATG CTGTCCAGAA AATTTCCTCC 
GCCTATGGTT GTCACACCCA AAATTACAGG AAATATTAAA TTATATTCAA 
TAAAGCAATA GAAAAATGTC ACAGCTGCAA AGGCAATAAT TATATCCCGT 


>NC_017304.1:308:807
GATCCATTGT CCTTGACAGG CAATACTATA AACCTGGCTG TCCCGGCGGA 
ATTCAACAAG GGAATTCTTG AGTCCAGGTA TCAAACTCTG ATTAAAAATG 
CCATTAAGCA AGTTACTTTT AAGGAATACG AGATTGCATT TATCGTGCCT 
TCACAGGAAA ATTTAAACAA GCTGACGAAG CAGACCGAGT CCGCCGGCAA 
TGAGGATTCT CCTTTGTCAG TATTAAACCC GAAGTACACG TTTGACACTT 
TTGTCATAGG AAACAGCAAC AGATTTGCAC ACGCAGCCGC ACTGGCCGTG 
GCCGAGGCAC CGGGAAAAGC ATACAATCCC TTGTTCATAT ATGGCGGAGT 
GGGACTTGGG AAGACTCATC TTATGCATGC CATCGGGCAC TACATTCTGG 
AACAGAATTC TTCCCAAAGG GTTTTGTATG TTTCATCTGA AAAATTTACC 
AACGAACTTA TCAATGCCAT TAAAGACAAC AGAAATGAAG AATTCAGATC 


>NC_017304.1:3094933:3095432
TTGAAGGTGA GTTGAGCAAT GTGTAGTGGT CCGGATGGGC GCTTACCCTG 
AAATTGTTTT CCTTTACAAA GTCACCGAGA CTCTTAAACT CATTTCTAAA 
CTCCCCGACA TAGTCCCAGT GTGATACCAT GGGATGTGTG GCCAAAGGCA 
CAAGTTTTGA TGTAAAACGG TACACACTGA TGTTGTATGC TTTGTTATAC 
CTTAGTATCC TTAGTGTGTT GTGCAGATTT GCCGCGGTAA CCTTCCGTAA 
TTTGTTAAGC CTTGTTTCAT CCTCGTTCAA TCCTGCAAGG GTTTTTACGG 
TTACGGTCCC GGAAGGCGAA CTGTCTTTTA AGTTCATAGT CATTGCAACA 
TAGCCAAGTC TTACCAGCAT ACTTTCCCCT GTGATTATAT TTTTGTATTG 
TCTTTATTTA TTTTGTCCCC ATTTATTTTT TGCATTCCAT ATTTTTTGCA 
TTCTACCGGG CTTTCACCAC CAACAAGTGG GAATCTTCCG TATAATCCGA 


>NC_017304.1:3098646:3099145
CTTCAGGCTT ATCTTCAGGC CCATTATGAT GTCCTTGAAG GCAAAATCCA 
GCTTGATATA AACGGAACTG AAATTCAAAA AGGTGTTTGG GTCGGCTCGG 
GTGCAATCAT CGAGCCCGGT GCGATACTCA ACCCCCCCTG TGTTATCGGA 
GACAACTGCC GCATAGAAAG CGGTGCGGTA ATCGACAGCT TGAGTGTCAT 
CGGAAATAAT AATGTGATTG AAAGGGACAG TTCCGTAAAA CGCAGTGTTA 
TTTGGGACGG CAACTACATT GAGTATGGCT CGGAAATTCG TGGTGCCATT 
TTGTGCAGCA AGACAAACCT CAAGCGCTAT GTACATATAT TTGAAAATGC 
CATTGTGGGA GACAATTGTT TGATTAACGA AAGGGTCGTT ATCAAACCCA 
ATATAAAAAT ATGGCCGCAA AAAACCGTTG AACCCTTCGC CATAGTGGAC 
AGAAACATTA TCTGGGGATC AAAGCACTCA AAAAGTATCT TTGGTGAAAA 


>NC_017304.1:3107481:3107980
AATATTTAAT AAATTTTAAC TTCAATAAAT TATCCGCCTC GACATCATAG 
AAATATCCAT CACCTATTTC GCACCTTGCA TAATCCTCTT TCAAAGACTT 
AACATCCATA TTGCCAAATA TAGTCCTCTG ACCGCGTTCT CCGGCAAATT 
CGGCAATATT ATCAAGCAAA AACGCTCCGG TAATCATATT ATTAAAAAAT 
GAATTCTGTT CTGCATCACT TATCTTTTGC ACATCTGAAA ATATAAACAA 
ATATCCCCTT TCTTCAGCAA CGGATACAAG CTGTGGCAGA AGAACATTAA 
TAAAACGCTT GTTTTCAACT GCATTCAAAT AAACCAATTT GCTTTGTATC 
ACAAATACCG TAAACGGCGC CCGCTCAACG TAACAGTCCG GTATCATAAG 
GTATTCCTTG GATGATACTT TGCTGACTCC ATAAATATCT GCCATATAAT 
TGGGTTTATC CAAACTTATA TGTTTCTCAT TCAGGTATAA ATAAAATTGC 


>NC_017304.1:3114880:3115379
ATGCAGTATG GAAAGCCATA TCATCAAGGA CTATATCTTG CTTTAACTTC 
AATGCTGCTC ACCTCCGGAC TTCGCTTTTT TAATCTTTTC CATAAATGAA 
TTTCTCACTT CCTTCGTCAA AAGGCTGCAA AGCTGTTCGG CCTCATCATA 
CTGCCCAATG TCAATGTAGC ACTGGACTCT GAAAGTAACA GCAGTCAGAT 
CCGTAGGGTC TTTAATCATA GCATTTCTGA AAAATTTGAT TATTTCTTCA 
TATTTTGCCG CAAAGTCCGG TAAACCAAGT TCCTTCATAG CATTCGCTTC 
AGTATATTTG CCCAGGTAAA CACTATATGT GTTTTCACTT GCTTGTAATT 
TTCTGGAATA TTCAATAACT TTTTCAAAAT CTTTCTTTAC TGTGTACGCT 
CCTACATAAA GCCTGTTTAT CTGATCTATA TTATCAGAAG AATATTCAAC 
CTTTTCGGAC TCATCAAGTT TATATACTTC TGAGTCTTCC TTTGCATCAC 


>NC_017304.1:3121326:3121825
AAATCTTGGT ACCGTCACGC TTGGCGATAT GGTCGCTCAC ATACTTCTCC 
AGAGCGTATC TTGCTATGCT TGATGTGGTA ACACTTGCTT CCGGCATTTG 
CGCTTGAAGT TCATCAATGA TGGCATCCAA TTCATCAGAC TGCCTTTGTG 
TAAGCCTTAC CCGAAGCATA CTATCCTTTT CTGTAGACAT TATTGCACCT 
CCTGTGTTTC TTGTCGGTTT TATTGTGTTA CATCGTATCA CAATTTGTCA 
AGTATGGATA AAAAGAAAAC CCGACTTGCC GTTATATTGG CTTGCTGGGT 
GGACATACTC AATATCAATC ATATATATCA CTCAAACACA TATCCCAATA 
TTTATACTTA GCTTAAATCT AATGTTGTCC ATCCAGCAGA AATGATATCA 
TTTTGCAGCT TGCAAAAAGC CTTTTCAGCG TCGGGATACT CATCACACTC 
AATAAACTCA AATCTTGTAA AAGGTTTAGT AAAAAACCCA ATAAACCGAG 


>NC_017304.1:3131481:3131980
TTCCTGTTTT AATTGCGTTT AACATAGTTC TCTCTTTTGC AGAACCTACG 
TTTGGTGTTC CAAATTTCTG TTTTACTAAA TCATCAAATT GTTCTGGCGA 
TACTCTAATT GCGAAGTCAA TATCTGATGT TGCTTTTGCC GTTCCACCTG 
CTCTACTTCC TTGTACAACA ATATCATCAC TAATATCTCC TACTTTCTGT 
CTAATTAATT TTGATGCATT TGAAAACTGT TCACTTGTTA GTCCTTGAGG 
AATGTTTCTC GTTCCCTTAA CATACTTATT CGCATTATGA ACCAATACCC 
TATTTTCGCC AACATGATAC GTATGAAAAT TATCGACCTT AAAATTGTAA 
ACCTTTACAG GCTTATCTGT TATTTCAAGC TTTTTCTCTT CCACCACCAA 
AACATTGCCT CTTGAATCAA CCAACTTATC TCCTACTTGC AGTTTTCCCG 
CTTCAACAAA ACCCACATCT TTAACATAAA ACGGATGCTC AAAGGTTGTC 


>NC_017304.1:3134916:3135415
GCTCACCAAC AATAGCGTCC AATTCATCCG ACTGCCTTTG TGTAAGCCTT 
ACCCGTAACA TACTATCCTT TTCTGTAGAC ATCATTGCGC CTCCTGTATT 
TCTCATTGGT TTTATTGTAT CACTTTGTAT TACTTGTTGT CAAGTATAGA 
TAAAAAGAAA CCCAGCTTAC CGTTTTAGTG GTTTGCTAGG TATTAAGTAT 
TAATTGTGCT TTACGATTCA GGTAAGTGAA GCTACTTCAT GTTAAATCTG 
TCTAAACATA AACAATGATC AACCTTTTAA CAATAATATT TTATTAAATC 
AGCTCTAAGT TTCTCAACAA AATCCTTCTC ATCCACATCT ATTGAAAACA 
GGTCACCATC TTCAAATAGA TTATTTTTAG CCTCTTCATA GTTACTAGCA 
GATTCAATAA CATAAGCTCT AAAAGCCTCT ATAAAAGTAA ATCTATAATA 
GCTTCCTTTG TTTTTATTAT GATACAATTT ATTACCGTTA ATCTCCACAA 


>NC_017304.1:3135259:3135758
GAAAACAGGT CACCATCTTC AAATAGATTA TTTTTAGCCT CTTCATAGTT 
ACTAGCAGAT TCAATAACAT AAGCTCTAAA AGCCTCTATA AAAGTAAATC 
TATAATAGCT TCCTTTGTTT TTATTATGAT ACAATTTATT ACCGTTAATC 
TCCACAACCT CGAATCCTAG ATCATGTAAA ACATTATCAA TTTGTTTCAA 
AATATCATTC ATAACCCCAC CTTCTTTACT TAAGTATGTT GCCATTCATA 
TCATAACGTA TTGTCCCTGT TGAACCTGAT GATAATTTCC AATATGCATT 
TCCACCATGG TGACCTGAAC CTGCTGGATG ATACTGCAGG AGTTTGTCTC 
CACCCCAATT GACCTTAAAT CCTCCACCAT CTTCAAAAAG TATTCCTTTT 
AAAGAGCCAT CACTTAGCGG CTGAGGGTTA TATCCGTTGT TTTTTAAATA 
ATTATATAAC TCGTCAGGAG TTAAATTCTT TAGTTTACTC GGGTCATTAA 


>NC_017304.1:3152057:3152556
GATTCTGCCG GATTTGTCCG TATCCTCATC CAGATACACC CTTACCGGTT 
TAATGACGGT TTCAGCTTCT TTGCTCGTAT GGTCCGGAAT ATAAACCGTC 
AGGTTATATC TGATATGATC AATATTTAAA TCACTAAACT CAACAGTAGG 
AGCTGGATCG TCTTTTCTTG AATAAGGATA TACGTCTACA AACGCAGTAT 
CATTTTCATC GGCCAAAACA CCGTTCCTTG CCTTAACAAC CGGTGGTGTT 
TTGTCAATTT CAAAGACAAC CGTACGTCTT GGCTCAGCAC TGTTTCCGGC 
CAAATCTTCG GGATTAATTT CAATCTTGTA GACAGCATCT CTGCTAAACG 
TAAAGGAAAT TGTATGAACA TCACCTTCCG ACACCCAACG GGATGTACTC 
AATATTTCAG ATGTTATGTC AACAAAACCT TCTTCGTTAT GTTCTTCTCC 
CGGATCCTTT CTGAAAACTT TCAAACCAGC CAGTTGAGGG TCAAAATTAT 


>NC_017304.1:3159993:3160492
CCCTATCCTT CAGTCATATT TTCATTATCG TTTTTATCAA TTAATTTTTA 
TTTCTCCGAG TATATACAGC TCTGCAATTC GGTATCCAAT TCCGTGCCAA 
CCGTTTTTTT CTCCTTCAAA CCACAGAGGA TATGTAGACG GATTACAATA 
ACTTACTGAA TATATACCAT TGTTTTTCAA AACCCTATAT ACCTCTGAAT 
AAACCTTTTC AATGTCCGGG ACAAAGCAAA GTGATATAGG ATGGTAAACA 
ATATCAAAAT AATTGTTCTC CAATAAACTT AAATCTCCCA TATCCGAATT 
AATTGCTTAA TTTCGTATCT GTAGTGCAAT GTTGCTTTTT TATCCAACTC 
CAATTGTCTT ATGGAGATAT CGCAAACAGT CAAATCTACA CCTAAGAGGT 
TGAATGCTAC GGATTGTTGG CCTCCGCCCG ATACAAAGCA CAGAATTTTT 
TTACCTTTTA CATCTTTAAA CAGTTTCCTA GGATATATCC AATTAATTTC 


>NC_017304.1:3163580:3164079
GTCGTATCCT GGGGTATTGT CGCTACAAAT ACGGATAATC GCTGAGGCAC 
CGACACTTAA ATCCCAGTCG CTGATATCAA AGGTTACTTC ATATCGCTGC 
CATTGTCCAT TCACTGTTAC CGATTTTTTT GGGTTTTTTT CGATGAGAGA 
ATACCCTTCG TATCTTACAT AGTGTGGTCG TACCTCTACC GTAGTTTTGT 
TTCCGTTATA ACTTCTTGCT TCAAAGCTGA TAGTATATAC CCCCGCACCA 
TATTTTTCCA ATTCATCTGT TACAACAGTG TATAATCCTT GATTGTAAAT 
ATTACTGGTA ACAATACAAC GCAATACAAC TTCACCATTA TCAACATATG 
GTTTGAGTGT TGCACCCGGA TTGCTATAAG GATTATATCG ACATGCAAAG 
GAATAGTCTT TCAATAGATT TTTACTGCTA TCCACTACAG GAGAGAGAAT 
CACAGCCGAT TTTTCGCTGT CATATACAGC TTTTGTATAA TAACGATTTA 


>NC_017304.1:3173602:3174101
CTGCCATATC AAATAGGAAA TTCACTTTAA ATCAGCATGA TTTTGATAAG 
TAATATAGAT ATGCCCCATA CCAAACAATA GTGCTGCCAG CACCAAAAGC 
CAATGCCTTA ACAGCAAACC GCTCAGCAGA AAAATGCAGG TAGGAATAAC 
TGCCAAAGCT ATAGCCTTTC CCAATGTTTT TCTTTTGAAA TATGGAATCC 
AAATGATAAT ATAAGCTACT GTCAATCCAA GATTGCCAAC AACATACACT 
AACATTTCTT CAACATTTAA AAATCCGAAT TTCCAAACCA GGAGAGGTAG 
CCACATAAGA GTCATACACC CATATCTACC TATCTGCTCA GTAAGATTCA 
TTATTCTACT TTTACATTTA TTCACCGAAT CTTTAGTCCT TAATGCATAT 
ACTATATTCG GAATCAGCAT GACTGTCACA ATGACCGCAC CAAATAAATT 
TATCCATCCA AATTCCAACA CAAAACCTCC TTGACTATAA GTAAAAGGTC 


>NC_017304.1:3176150:3176649
GCTTGTATAT TTACACTTCT GAAATTATTT CGATATAGAG GCCATAAAGT 
ATTTACTTTT TATTTTGACT CTGAAACCTT TCTTATTATA TCGAGTACCA 
TATCTGTTAA CTTGGCTTTC TTACTACCTA TTCTCCTTAC ATACCCTGCT 
TTTTCAAGAG ATTTTTTCAT AGGTTCAGTT AAAGGTTGAA AATTTGGATC 
AACTTGACTC CAAGTTCTAA CATGACCATG ATATACACCG GGAGATGTTT 
CATCTAGTAC AACAAAATCA CCGTTTATAT CAATTCCAAC TCTTCTGCTA 
GTATTACCTT CTACGATCTC TATAGAGTTA TCCAATGCAA ATTGACCGTC 
CTGAGGTCTG TGGCTTTTAT GCTTACTCCC GCCCAAATGC TTAGTATGAT 
TTTTTCCATG GTAATCCGCA TCATTGTATA TCCCATTTTT ATAGGTATAT 
TTTACATTAT GAACCAAAAC TCCGTTATTA CCAACATGAT AAGTATGAAA 


>NC_017304.1:3179255:3179754
CGGTCTGTCA TAACAGACCG GAAAGCAAAA GGATATATGT CCAAAGGATG 
TCAAGGGTCA AGATGAACTC GCTTACGCTC GCCCTTGACA TCCTCCAACA 
GAGTGCACAG TTGTAAAGAT TATACAAAAT TAAGAAAGGA GAGCTAACTT 
AGAAAAGCTA AAAAACTGTC TTGACAATGG GGAGCATTAT AATTCGTCTT 
CCTCACAATC TTTCAATTTT CTATTTATCT ACCATATAAT AAAAACCATA 
ACACCCTTAT TGACCTTGTA TAGATTGGTA ACATAAACTA TATGGTGTTA 
TGGTCGTCAA TCTAAATATT AACTATTTTT TCTATTCTAA CTTTTTTTTC 
TATTCTTATC TTCTTCAGCT ATCCAAGACA TAAATGCAGT ATCTGAACCA 
CCAATATCTA CAACGTTATC TTTATATAAC ATTACACCAA CTCCATGCTC 
TTGATCCCAC TTACAGTCAA ACTGTATTCC AATGTATGGG AATCCATCTT 


>NC_017304.1:3181232:3181731
CTGTTCTCCT CCATTATCTT GCCCAACCGC ACCACAGAAT TATTTATATT 
CCCTAAGAAG TATCATAATT TTATTATAAA GTCAACAGTT TATAGTACAA 
GCAGGAAGCC CAAGCCAGTC TAGCTTACAA ACTCTTGCTG CACCAACAAA 
AATACCACTG TCTTCTTCAC CGTTATAACT TAAATATATC ATGCTATTAC 
CAGTTTTCAT TAATTTGGTA ATGCAATTGT GTTTAACTTA CTTTTCTGTT 
TTGTCAGTCT TAATTTTTTA GTATTATTAT ACTATGATTT CAAATTTCCC 
ACGACAGATT CTTCTTTTTC AAAGTTCCAT CATACGTTTA TATTGCCTTT 
TTAATTCACT TGTAAATTCG ATAAATGTAT CTAATTTTAC CACAAACCTA 
AACCCTTTGT CATAACCACT TAATTCACCG TCAGTAATTG TGCCTATATT 
TAACCAAATT TCCATGTATA TTTCTCCATC TTCCAATGGG TCATCCACTA 


>NC_017304.1:3182561:3183060
CTACTGTCGT TATTACAACA CCTTCCTTAT TAACTATAAC TACATCATAA 
TAATTGCCAT TCTTTTTTGC AAATACAGTT CTACCCCCTG ATTGATAGAC 
TTTTTGTGAA TAATTATTCT TAATATCATT TATTTTTTCA TCACTAAAGC 
CTCGCTCTTT AGCTCTCTTC TCTCCGTGTT TAGTTTTTTT AATTTCGGGC 
ATTCCATTAC TATAGTTTGA ACTTGCATTA TGCACCAATA CACCAATATG 
TGCAACATGA TAAGTATGAA AATCATCCAC TTTGAAGTTG TAAACCTTTA 
CAGGCTTATC TGTTATTTCA AGCTTTTTAC CTTCCAATAC CAAAGCATTG 
CCTCTTGAAT CAACCAATCT GTCTCCTACC TGCAGTTTTC CTGCTTCGAC 
AAAGCCTACA TCTTTTACAT AAAACGGATG ATCAAAGGTT GTCTTGATTA 
CCTCTCCACC AATTGTCAAA TGCAAAAGCT CCGTTGTTTC TCTCACATAT 


>NC_017304.1:3184116:3184615
TGCCATTTGA TCACCCTTGT TCTATGGTAA TCATACCATA CTTTCAGTCC 
TGTTCATTAA ATACTGCACA CTGTTTCCAG GCTTTTTCAA TTTTGCAAAC 
TAATCTTGCC GATAGTATAT TATATCAGTA TATATTATAT CCTTGAAAAA 
AAATCAATAT ATTCCATGAT GCTAAAGTAC TGTTATAAAG ATCCATTCAG 
CTTTTTCAGC TGTTCTGCCA GCTGAGTGTT AAACGGCTCT ATATACTTTT 
CCTTTTCCCT TTTCTCACTC TCTCTTTTAC CTCTGCCATG TTTTACGTCG 
TTTTTGACGT ATTTTTGTTC TTCCATATTC ACTTTTTCCT TTTCATATTT 
TACAAGCCTC CTGACCCAGG CGAAAACGTA GGAAATTTCA TCCAGATCAA 
GACTGCAAAA GTCCGCATTT TGAGGCTTGT ATTCATTTTG TATTTTTTTG 
ATACACAAAA ATTCATCTAT AAATTTTATA TAAGATTCTT TAATGGATTT 


>NC_017304.1:3185249:3185748
TCAGGGTTTG GTCTGAAACT CGTTGGAATT CCTTTTATCT CAAGCTTGTA 
TTTGTTTGGG ACTCCTCTTA AATCATTAAA AACAATTTTG CTTTTTTGCC 
CCGGCATCCC AAACATATCA GAAACTATAC ACTTTTTGCC GTTTTCATTT 
CTTTGCTCTT TATTCTTTTC ATGGTCTTTT TCCTGAGCTT CCAATTTAAA 
CTCAGGTATC AACTCTTTTT TTTGTTTGTC AAAAATATAC AGACAGCTAT 
AAGAAATACT TTCTGCTATG CTTCGGATAC ACCCTTTGAA ACTCGTTCCC 
GGTATAACAG GCACACCATT CACCTTTACA AATTCTTTGT ATATCATACT 
GTTATCGCCG CTTACTGTAT ATTCTCCCGA TGGAATATGC ACGGGGGTCA 
AAGTTTTTAC TCTGATCGGA ATTTTTCCGT CTCCACGTTC AGCTTTCACA 
TCGTCATAAG GTTTATAAGG AAGAAAGGGC ACAAAATCAT AAGGTTTTAT 


>NC_017304.1:3191445:3191944
TCCGGACTTA AAACCGAAAG CACACTGTCC ATGAATTTAT CACCCCATCA 
CATACCGGCC AAATCCCAGC AAAATATTTT GACCGATACA TAATTTTTCA 
CATGCAAAGA AATAATCAAG GTAAGAATTA ATTCTTTCAA TGTCAAAAAC 
GATATATCCC TTAAAACGGG GAAAAGTCAC GGTTTTTTGT TCATTTTGTA 
TATAATAATC AATTTTCGTT AACTTCATAT TTATACCATT TATTATTCTT 
TTGTCACTAA GCAACTCATT TAGTTTTTCC TCATCTTCTT TCTCCAGCAC 
GTTTAACCTG CTCAAACGTT CTCTTATCGA ATAGCTAAAA GCTTCCGCGC 
TGAAAAAAAA CACTTTTTTA TTACCGTTTT TACAATCTGA ATTTAACATA 
ACAGAAGATA ACAATGTCAT TCTCGAAATG TTTTTGCGAT TATTTAAACA 
ATAATCCAAC CTTGATGATA TATACTCACG TATATCTGAT ACAGGCGCAT 


>NC_017304.1:3193987:3194486
TCTAAATATT TCCCATAAAT CTTCTTCTCT AATTCCATTA GGTATTCTTA 
CACTTTTAAA ATCAGCACCT GTTAACTCTT TGTATTTTTC AAGCTCACCT 
TTTAATCCCG GCCGTTTTTG CAGTTCATCC TCAATCTCTT GAACATCATT 
TTTGTCTCCT TTGTTATTCC ATTTGTTATT TTCCCAATTA CTTACATGTG 
CTTCATCAGT AGTAAAAATA ATTATTTTAT CAGGTATAAC ATTTTCCTGT 
CTCAAAATAT CCAAAATTGC TTTCTGAACA TAACAGCAAT CATTAATTTT 
GAGTTCTTCC CTGTTTTTAA TAAAATAATT ACAAGGAACG TATTTCGACG 
TACCAAGAAG AGAAATGAAT TTTAGCATTT CCTGACACAC TCCCTTTGTT 
TTATTTATGC TATTACTTAC AGCAATACAA CCCTTATTTT ATTCCTTTTC 
ATTTCTTTCC TTAAAGGCAT AATAAAAGTG GAAACCTCCA GTTGGAAGAA 


>NC_017304.1:3198392:3198891
TTCATCAACA TAGTAAATAT AAACATAACA ATCATAAAAA AGGTAATAAT 
AAATTGAAGA CAATTTATGA AAGCAGGGAT AATTCATCAT GTCCGTATAT 
AGAAAAAGAA CAGGCAGAAA AAATATAAAC ATAAATTCCG AAAACAGTCT 
TGACAATAAA ATAACCGTTT TAAAAAACTA CATGAGCAAC AGCAAGGACA 
TCAAGGACAG AAGGTTTAAA GTCGGCGGCA AAAATGTCAA CACTGCCATA 
TTGTTTATTG ACAATTTGGT TGACGAATTT ATGGTTCAGG ACCATGTTAT 
AAAGCCGATA ATGACAAACT CCTTTGAATG GCCTCAAGAC ACCGGGCCTG 
ACGCAATGCT TGAGATCATA AAGGACTATA TGCTGTATGG TGATATTGTA 
GAAGAAGTAT GTACAATTGA GAAAATGTCT TTAGGAGTCC TTGACGGAGA 
AACCTTGTTA CTTGTCGAAG GCTCTGATAA AGGGCTTTTA ATAAATACAC 


>NC_017304.1:3201259:3201758
TCAACTTCCT CAAGGCATCA AAAATAAAGA AAACATTCCA GAAAATGAAC 
AGGAAAGAAT GTTTGAATCC AGTACGGAAG TTGACACGGG AGTTCCTTCT 
TATGCCATGA CCATACAAAT TCCTATTATA AAACATGCCT CACTCCCCAA 
CATTTTGTCC GGAGGAACTT CAGAGCCCAA TACGCTGAAA ACCTGGGACA 
TCACCCAGGT GGGCAACTCG TTTATGGAAA TAAACAGATC CATTACAACA 
AGAATGAACT TGATACCCAA TTACGAACAT CTTCAGGTTA TCATTATCTC 
GGAAAAAGTT GCAAGAAAAG GCCTTAGAAA TGTTCTTGAC CTTTTTATAA 
GGGATCATGA AATGAGAAGC AGGACAAAAT TGTTCATAAC TGACGGAGAT 
GCAAAAAAGG CCCTTGATGT CATTCCAAGA ATTGAAGACT ATGCTTCAAT 
ATATCTTACC AAAATGCCAA GAAGTGCCAG AGTAAACGGA GAAATACTGC 


>NC_017304.1:320347:320846
GACCGCCCTT CTTTCTGTGT TAATAGACGC AATGCAGCCG TTTACGGATT 
ACTTTGTGGA AAACTATCTT GCAAGCACCG AGAGTCACCG GTATACACCG 
GATATTTTGC TGTATTCGAT ATTCGGCGGT TTGCTTATGG GAATGGGATT 
GGGCCTGGTG TTCAGATCCG GGGCGACAAC CGGCGGAACG GATCTTGCGG 
CGAGAATAGT AAATCACGTT GTACCGGCAT TTACAATAGG TCAGACATTA 
TTGTTTATAG ATACCAGCAT AATAGTATTT GCAGCTTTCG TATTTAAAAG 
TGTTCAGCTT GCACTTTACG CCATGGTTAC GTTGTACATC AGCTCAAAAG 
TGATTGATGC GATTTTGGAG GGAGTAAATT TTGCCAAAGC CCTTTTAATC 
ATATCGGACT ATCCGGAGGA AATAGCCTCA ACCATTTTAA GAGATTTGGA 
CAGGGGGGTG ACAGCACTTA AAGGAAAGGG TATGTTTACA GGAAGCGACA 


>NC_017304.1:3214262:3214761
CATAAACTCA ATATGTTTCG GATCGGTGAG TGTGGTGGTG GTCTGCGGAA 
CCATCTCAAC CTCGGCCTCA ACAAATTCAT AGCCTTCTTT TTCGAGACCT 
TCCCTCACTT TTGAGAAATC TTCCGGTGCC GTAATTATCT CAAAATACTC 
ATCCTCAGCG GTAAAATCCT CCGCTCCAAG GTCCAAGGCC TTCATCATAA 
GGTCATCTTC ATTAACTTTG TCGCTTTTTT CAATAAGTAT CACGCCTTTT 
TTGTCAAACA TAAAGGACAC ACAGCCTGTT GTGCCAAGAT TTCCTCCGAA 
TTTGTCAAAC AAGTGTCTTA CCTCGCCCGC AGTCCTGTTT CTGTTGTCCG 
TCGTAGCTTC GACAATAACG GCCACACCGC CGGGGCCATA GCCTTCATAC 
ACCACTTCTT CATAATTGGT GGAATCGACT TCCCCCGCGG CCTTTTTAAT 
ACTTCTCATG ATGGTTTCAT TGGGCATATT GGCAGCCTTT GCCTTGGCAA 


>NC_017304.1:3217141:3217640
GTGCAAAGCT TTTTTGTCAC AATTTGGGCT GCCTCTATCC CCATTGAGGC 
ACTTTTGCTG TATGCCCGTA TAAGTCCCGC AGCTCCAAGT AAAGTACCTC 
CAAAATATCT TGTTACAACA ACCGCCACAT CCCGAAGCCC CATTCTCTTT 
ATGACTTCAA GTACGGGAAG TCCGGCAGTC CCCGACGGTT CTCCGTCATC 
GCTGAACTTC TGTATAATAT TCTTTCCACC AATATAGTAG GCGTAAACAT 
TATGTGTGGC ATCCCAGTAC TTTGATTTCA ATTCCTCAAT AAACTCAACC 
GCTTCCTCTT CGGTTGATAC CGGCCTGACC GACGCTATAA ATCTGGATTT 
TTTCTCTTCT ATCTCATACA CCACATGATT TAACACTGTT TTATATTCCT 
TTTCCAACAT TGACCACCTT TTTGCCTTGA TTATTTCCCT GGTTGTTTCT 
CAATTTTTAT TGATTTTTGA TTATTTTAAG TTATTTCGTG ATTATTTTAA 


>NC_017304.1:322119:322618
CATGATGGCA GCCGCGGCAG GAATTGCCTC CTGCGGTAAA GTAGTGTTTG 
CAAGCACTTT CGCGATGTTT GCTTCGGGAA GGGCTTTTGA ACAAATTAGA 
AATTCCATAT GCTATTCCAA TCTCGATGTA AAAATCGGTG CATCCCACTC 
CGGACTTACC GTGGGTGAAG ACGGAGCTTC CCACCAGACC ATTGAGGATA 
TAGCGATTAT GAGGGTTATA CCCAACATGA CTGTTGTCTG TCCTGCCGAT 
GCCGTTGAGG CAAGACATGC CACAATAGCG GCTTATAAGA CGCCGGGACC 
GTTCTATTTA AGGCTTACAA GGCTTGCGGT ACCGGTTATA TTCGACGAAA 
ATTACAAGTT TGAGCTTGGC AAGGGAGTTA CGATAAGAGA CGGCAACGAT 
GTTGCAATAA TTGCCACGGG CCTTATGGTG TCAAAAGCCA TTGAAGCGGC 
GGATATTTTA AAGCGTGAGG GAATTAATGC CAGACTTATC AACATTCATA 


>NC_017304.1:3223977:3224476
TACCGGAAAG CTTCCCACTT TACTGGACAC CCCTTGGGAA ATGCCCTTTT 
GTAAAGCCTC TGCTTTTTAT TTTATCAATC AACTGCTTAT AAGAGTCTAA 
CGCCCCGGAA CCGTTATTTA AAAGATCCCT GTGCATTTTC ACTATGTCTT 
TGACTTCTTT TGGATTTTCA TCCGTAAAAT TAAGCCGTAC CATATCAATA 
CCCAATGTTT TAATTCTATC AACAGTATCT GAAAGCAGCA ATACTTTTGC 
GTTGAAAATC ATGCTTCTGC AGTCAATCCT GTCGCACAGG ACGGGAAATT 
TCATGTTCAT TCTGTCCACA AGGTAAAAAT CTTTGTCTTT GCAAGGCATG 
CTGCATCTGG AGTTTTTGCC GAAATTGCCT TTTATGCTCC CAACCGGACA 
ATACTCACTG ATCATAAGGG GTATTCTTCC GTATACCAGC ACTTCTTCCA 
CAAAATCCGG AAACTTCCCC ATCTCCCTTA TCTGATTCAA ATTAAGCTCG 


>NC_017304.1:32375:32874
ATTAAAATAA AATCCGGGAC AGTTTTATTA TAAATTTATT ATATCCTTTA 
TCGGCATGGC ATTTCAATAC CTCTCACTCT TTGAGCGGAT AAAACATATT 
ATGTATAGTA GGAAGATAAA TCGAGGGTGG TATTGATGGG TTTGAAAATC 
GGGGACATAG TGTCAAGAAA ATCTTATGGT TCGGACATAT TGTTCAAGGT 
GGTTGACATA AAATACGAAA AGGGAAGGAA GATAGTAGTA TTAAAAGGTA 
TTTGTTACAG ACTGGAAGCC GATGCTCCTG AGACGGATTT GATTGTGCAG 
CCGGACAGTT ACGTTCGGGA ATACAATGCA AGAGTCAACA GGGCGATTAA 
TGAAAAATTG AAAAGCCTGA ACGAGTCACT TATGCGTGAA AAAACAAAAA 
AAAAATTCTT TCGTGACGCC GCTAAAGAGA ATAATGAGAA CTTTCCAAGG 
CCTGGCAAAG TGCTTCATGT TGACGGTGAT AGTGATTATC TTGATACTTG 


>NC_017304.1:324327:324826
ACAGTGCTCA GACCGAGGAA AAGGAGGTTG AGGAATAATG TGGGCTGTTT 
ATAAAAAAGA ACTTAAAACA TATTTCTATT CTCCGTTGGC ATATGTTTTG 
TCCGGAATAT TTGTATTGGT TTTCGGAATA TACTTTTTAA CTCAGACAAT 
GTCCAAAGTG GGACAGGGTA TTGCCCAGTT TGTGTTTGGT GGACAGCTTT 
ATTTTGCAAG TTTTTGGCTT GTCATGTTGA TTCCCATATT GACAATGAGA 
GTGTTTGCTG AAGAGAGAAG AAACGGAACG GAAGTTTTGT TGATGACTTC 
ACCGGTGAGT GTTCCTCAAA TAGTAATAGG AAAATTTCTT GCAGCATTTA 
CCGTATTTTT AACCATGACG GCGCTGACGG CAATTTTCCC TATTATAATA 
TCCATAAAAG GTGAGCTGGT TCTTTCAGCC GCATTATCCA GTTATCTCGG 
CTTTATATTG TTGGGAGCTT CGTTTGTGGC TTTTGGACTT TTTACTTCTT 


>NC_017304.1:3244000:3244499
CCAATTATGG ATTTTGCCTC GGTTTTGCCT GCAATGAGAA TCGCTATGAT 
ACCTGTGCCC GTACCGAGGT CAATTACAGT ATCACCCTTT TTTATGTCTG 
CGAAATTTGC CAGCAATACG GCATCAAGTC CAAAGCAAAA ACCGTCTTTC 
TTTTGTATGA TTTTCAATCC CTTGCACTGC AAATCATCTA TTCTCTCATT 
TTCATTCAAT TTTACTTCCA AATCAAACAC CCGCGTTCAT CATGTATCCC 
GAAATTATTC AGCATGTATA AACAAGCATA TATAAAATAA ATAGCATATA 
TAAATAGCAT ATATAAAATT ATTTCATATT AAAATTATTT ATCATATTTA 
AATTATCTAT AAAATTGCCT ATAAAAAGCT ATCCTAATTT ATAAATAAAC 
TTTATAAATA AACTTAAATA ACCCTCTTAT ATATCTCCGA TTCAAGGCAT 
AAAAAAGAGG CCAAAGAAAG GCACACAACC TTTTCGACCT CTTTTTGACA 


>NC_017304.1:3249524:3250023
CACGCTGACG TTACCCTGTG GGTAGGATAC ATTTCAGCAA CAATTTTCTT 
TGCTTCCTTT ATGCTGGAAG CACGTACCTC TTCTATCTCT TTTGTGTCAA 
ACTTCGAGCA GGTTTTCTTG TCCGTGTGCC AGACTCTGTA TAATCTGGTC 
CTTTCCTTGT CCTTCATACT ATCGCTCCCC CAGATTCCAA AATATTATAA 
TTCCTTTTAG GTTTATTATA TCATTAAATA TGTTAATAAA AAGTTAACAA 
ATTATGAATA ATTATTACAA CCTTCTTAAT TTTTCGGAAT CATTATGCTT 
CCACTCTCTT CCATGCTCCA AAGTTCATGG GCCTTAACCA TTCCTTTGGA 
AAGTGTATAC AAAGTGTCTC CGATATACAG AATTCTCTCC ACATGCTTTT 
CCGGATTGTA GTAGTAACCT GATTTCTTAT AATCTTCATC AGACAGATGA 
GTGATTTTCC CTCTTAACTT AAAGCCGTTT TCCGCGTCAA TACTGTAAAC 


>NC_017304.1:3256205:3256704
TTTTTAAGCA ATATGCTCCC TGGCTTTTGT TGTTGCTGTG TGTAGACGGA 
CTTGCCGCAG TCCTGCTGTG GCTTGCGGAC GTACAGGCGT TTTACGCATT 
AATGGGCTTC ATCATCCTTG CAACGATGCT TTTGTTTACT GTGGTATTTA 
TAGCAGTCTG CCGTCATGAA CATAAAAAGA GGCAGGCTTT TGAAAACTTT 
TTGAGTAGTC CGGACGAACT TAACGAAAAA TCACTCCTAA AACTATGTGG 
CGATGCAGAG AAGGAAATTA TTCTCCTGTT AGGGCAGGTA CTACGGGAAA 
AGAATAATTC CATCAATCAA TTATTGACCC GCGTATTGGA TTATGAAGAG 
TATGTGGAGG CCTGGGCTCA CGAGACCAAA ACCCCTCTTT CTCTTCTTAC 
AATGCTTTTG GACAACCGTA GGGAGGAACT GCCTGAAAAT TTTGCGTTTA 
AACTGGATTA TATACGAAAT CGAATGCAGG AATTTATCAA CCAAATGCTG 


>NC_017304.1:3261031:3261530
GTGTAACCGA ATCATATTCG GTAATCCATA TCGGAAGGTT CAAGACAGAC 
AGCTTGTCAA GTATTCCTTT GAGAAGATTG CGGTCCACCG AGTCACCAAA 
GTGTCCGTGC ACTCCTACGC CGTCCACACG AACTCCCTGG GATCTGAGCC 
AGTTTACCAG GGCCACACAA TCATCCGCTT CTTTCAAAGT GGTTATATTG 
TTGTTTACAA AATACTTTGC ATTCGGATCA ATTTCTCTTG CCCTGTTGAA 
CATATAAGGC CAGATGGACT CACCCAGACG GCTCTTGAAA AAGTTGCCGT 
GAATCATTTC GTTGTTTACA TCCCAATGTT CGAATTTTCC TTTAAAATGA 
CCTACAGCAC TGTTTAAGCG GTTGTCTACC GCAAAACGCA GGGTAAACGG 
ATCCAAACTC CTTACCCATG CAGGCTGCCA CTCTTCAGCC TCCCAGAAAA 
TACAGTGTCC CCTCACTTTT ATTCCGTTGC TCCGGCAAAA TTCATACAAA 


>NC_017304.1:3269111:3269610
AAAAACACTA TTGCGACTAT AAACAGTTCC ATCAGCAGAG AAGCCGTTGA 
CAGTCTTTGA TAGTTCAGGT TGTTGAAATT ATTGTTCATA AAGTGCTGGA 
GCATATACAT ATTGAGCGGC GGATAGTTCC CGCACAACAG GTAAGCCTCT 
CTGAAGACCT TGAATGAATT TATAATGGAA ATAATAAATA CAAAAAATAT 
CGTCGGAACC AAAAGCGGAA GCGTTATACT TGTAAAACAT TTGAAACCGC 
CGGCACCGTC AATACTTGCC GCATCATAAT AATCCTTAGG GATACTGTTT 
AATCCCGCTG TAAACAAGAT TATATTGTAT CCGCAGTTCT TCCACACGTA 
CAGAAGCACC AGCACCGCAA TCGACCATTT TGAATTCAGC CACTCAACTC 
CTGCAATACC AAAATGATTA AGCAAATTGT TCAATACTCC AAATTCATTA 
AAAGTAATCT GCCATACCAG TATAATTGAG GCTACAGGTA TTACCAGAGG 


>NC_017304.1:3270185:3270684
GTCTCTTTTA CTATTGAAAT CCCTGAAAGA GCAAAGATTA TCGCAAAAAT 
CAGAGCTATA GCGATTCGAT TGTAACGGAT GACGGAAAAA GAAATAGATT 
TTTTATCAGT TGAATAGACG ATGGATTTGA TGAGAAGAGT ATTGGCTCTA 
AAGATATAAA CTGCGACACT TATAACTCCC ATCCACGATA TGAACGGCAC 
GTATGGCTCC AGCTTGTTCA CAAAATTGAA CACAAAATAC GAAATAAAAT 
ATGTACCCAA TCCATACCAA CAAGCTGTTT CCGGAAAAAC TTCATCCGGC 
GGCAGTTTTA CATATAGTAT CCCGCGGTGT AATACCATTG GATAAATTAT 
AAAAATTATA TTTGAAAAGA TTGGTCTCGC TCTGAACTTA AATCTGCTTT 
CCTTTTGATT AAAGAAGTTT ATACCGCTTA AGTCCGACGG AAGGATGTGC 
GGTGTGAATT GAATTCTCTT AAACGAAGTG TCCAGCGATT TTGCCATTGC 


>NC_017304.1:3276353:3276852
GTACTTTTGT GTTTGTGATG GACAACAAGA AGAAATGTAT TTAAAACATG 
TAGCTTTATT GCTGAAAAAG TTTCTAGAGC GTGTTGTTAC TTTTAACACA 
ACAGTCGGTT CGCCTGAAAA ACTGAAGAAA AACTATACAG AGTATGATAG 
TGCCGCTCTG TTTGACTATG ATTTTAAGGA CCGTCAGTTT CATCAAAATA 
TAGTAATTTG TGATCAGCTT AATCGAAAAA ACCGAAGAAA GAACGGACAA 
AATGTTTATC ATGCATACAG TAATGTAAAT ATAGATTTAT GGTTTATTCT 
CCATAAGGAG GATTTCAACA GACCCGTTAC CACAAATGAT GCTTATGTTG 
CCGATGTACG CAGAATCTAC GGATTGAGTC AGGAAGCTGA TATTAAAGAA 
AAAGCTAATC TCGAAAGAAT ACTAAGACAA ATTACTCTTG AAGATGTAAA 
AAACGCAATC AGGAGGGCAG AACAAATACG AGCCAGCAAA TTAGAATCCG 


>NC_017304.1:328145:328644
GGACAGGAAA TTATGCAGTT TTTTTCGTCG TATTACGAGG GGGGATTTTA 
CGGCATTGTT CTGGCAGGAG TTTTGTTTGC GTTGATAGGA TATATTGTGT 
TAGTAAAAGT CTACAGCGAA AGAATAAGAA ACTACGAGGA ATTCCTTTTT 
CCCAGCGTCG GATGGGTAAT TGGCTGGATT ATGGAGATTA TGGTAACGTT 
GTTTATGGGT TCTGTATTGT GCATAATGGT TGCCGGAGCA GGAAGCATAA 
TATCCGGTGC GTTAAACATA CCTTATCACT ATGGCACGCT GATAGCTGCA 
ATTTTATGCA TGATTGTCTT TCTTACTGAC ATCAAAGGGA TTGTGGCATT 
AAGTTCTTTT GTGACTCCCA TTTTGGTGCT GGGTATTCTT GGAGCAGGAT 
TCTATGTTAT AGTCAATATG GATGCATGGG TATTCAGCCC TGTACCGGGA 
TTTGATGCGA TAACCGACAA CTGGCTCGTC TCTTCTCTTC TCTATGTAAG 


>NC_017304.1:3283326:3283825
ACAGTGTGTG GCGTGGCTGG ACTGGCAAAT AATAGACGGG GGCAATTGGG 
GCAGTATATA TGTGGATGAT GCGTCCCAGA CCTTTACCCT TACCGAAAAA 
TTCTATATGC ATGCAAATTA CAGCAGGTTT ATAAGGCCCG GTTATACAAT 
CATAGGTGCC AATAATGAAA AAACAATTGC GGCAATAAGC CCCGATAAAA 
AGAAGCTTGT TATCGTCGCA ACCAACGACA ATAAATCCTC CAGCGCAAAT 
TATACATTTA ACCTGACAAG GTTTTCAGGC GTAAACAGCA CTGTGGAGGT 
TTACAGAACA TCTCCCAGCC TAAGCCTTGC AAAAAGCATT ATAACAGCGT 
CGAATAAAAT TGTTTCCGAC ACTTTGCCTC CGTACTCGAT AAATACATAT 
GTCATAACCC TTGACGGTGG TGTTGAATCA GTACCGGCGG TCGGGCTTCA 
ATCCTATAAT TATCCCAACA GATATGTAAG ACACGCAGAC TTTGATGCAA 


>NC_017304.1:3291527:3292026
TCTCGTACCG CAGAAGAGAT ATGCATGAGC TATACGTCCG GAGCAGATGC 
TGTTCCTAAG CGTTCTTACA ACGTGTTCCT GTTCAACCAC ATCTTCAAAA 
ACCAAGGGCC TCCATTTTCT ATACAAAGCC AGATATGACA CAAAACATCC 
TCCTACTTTC CCATATCAAA AAGCTGACTA ATATAAAATA AGCTATTTAA 
TAATTAAATA GCTTTCCACA ACAATTTGAT ATATTTTATT TTGCTGTTGA 
TTGTTTTATT TAAATTGGTC GTGCACCTAT ATTCGACATG CATATACAAG 
CGTAACCAGT GCAGTTAGCT CGAACCAGGC AATCCCACGG CACACGAAAG 
TGACTACTTA CCGCTGCTTT CTTCCGAACC TGACGGGGTT CATAGGCTTC 
CGTTGCGTAG GACCCAATTT TCATCGCCAC TTGCAAAGGG CAGACCTTAC 
AGAAGCATGC CTATTATAGG AATTCGACCC TGCTATAGCG GATTGCAGGT 


>NC_017304.1:3292841:3293340
CCAGAAATAG TCTGATAGTT TCATCCGATG GAAAAACTGG AATGAATTAT 
CCGCGGACAC AACAGAAATG GCATCCATTG CATACGGAAA TAACAATTAT 
GTAATTGTAA AAAGAGATGG TAAAATACTA ACATCATCCG ACGGACACGA 
GTGGAAAGAA AAATATTTTT TACAAGGCGG CAGTTTTACA AGTGTCACAT 
ATAACGGAAA CATGTTTGTT GCTGCAGGTG CATATACCGT GGCTTTGCCA 
TACGGCGGCC CTCTAACTTA CGGTAAATGC GTGATAATGA CATCACCGGA 
CGGAAACAAT TGGCAACTGC AGGATGCAGG GTATAATGCC GATCTTAAAG 
GTATAACATG GAGCGGAAAA AAATTTGCTG TCGCAGGTAC GAATATCATA 
TTATCTTCAG AAAACGGAAT CACGTGGAAT GCCGTTGAAG TTAATGCCAT 
TCTTCATGAC ATTGCTTTTG GCAACGGAAT ATTTGCAGCC GTCGGTTATG 


>NC_017304.1:3294171:3294670
TTTGTTTTTA TTTTTCCATA ATTTATGGAG TTGGGGAGGG TAGTTTTAAT 
GGGTCAAAAA CATTTTAAAA GAAGTCTGTT GTCTGTATTA ACAATTTCAG 
CCCTGATTAT CTCCTGCCTT TTCAGTTTTA TTTTCGTTAA CGCAGATGAC 
ACTTCTGAAG AACCCGCTTT GGAAGGCCTG TCTATACACT ATATGGACGG 
CACACTGGAC GTAAAATATC AGAGCATGCG TCCTTACATA ATTATTCATA 
ACAACAGCGG CATGGATGTG GACATGGCCG ACCTTAGGGT AAGGTATTAC 
TACGAAAAAG AGGGTGTTAC CGAAGAAGTC CTTACATGCT TTTATACAGC 
AATAGGTGCG GACAAAATAT TTGCCGAATT TCATCCCGAG CTGGGATACG 
CTGAAATCGG CTTTACCAGT GATGCCGGAA TTATAAAAAG CGGTGGCAAC 
AGCGGGCAGC TGCAGCTGGT ACTGAAAAAA ATATCGAACG GTTACTACGA 


>NC_017304.1:3299633:3300132
AGGCTCCAGG CCCTGTATCC TCCCATGTCC ACCTGATAAC TTGGAATCGT 
GGTCAGAAGC AATCTTATTA ATATTACGAC CGTCCCGGTA ATTATAAACA 
TATTTCGAGA TACGGGTTTT CCATCCTCGA AAAACCAACT TTTTTTATTT 
GTACTCATGG TATTAACATT ATCCATGTTC AGAAAATCCC ACCCTGTATA 
ATTATTTTTT CTCTCAAGTC AATAAACACC CAAAACAAGC CAAATTCACA 
TATTTTACAA ATAAAACTAT AACAAATCTA ATGTGTTTTG TAAATAACAA 
CGTCGACTCC GTCATCGTAG AAAACACTGA AAGTATTTCT GATAAGCTCT 
TCATTCACGG TAAACCCTTG AGAATTTCTC AGCCCGTTGT CAATAACTAT 
GTAACTGATA TTGTTTTCCT CCACAAGTTT TTTAAGTGTG TTTTGGTCAG 
TGGCAGTAAG AATTCTTCTC CTTATGTCAT TCCGAAGATC CCAGTCGTAA 


>NC_017304.1:3308366:3308865
TTTATATTTT TTTGAATACT GCCTCAATGC TGCAATCCCG GTCGTCAAAG 
AGTTTGATGG ATATTGTTTG AGAATTCTTG TCCCCCACAA TTTCCGCCCC 
CTCTATCTTC CAACCGGCAA ATGCATAGCC TTCTTTAGGA ATCGCAGTTG 
CAGTCATTTC ATAATCCGTA TAATACTTGC CGGTCCATTT ACTGTTCGTA 
ATGTTGTCAG GCAAGGTGTT TAACTTAATA GTGCCTTGTT CAGGATTACT 
AATGTTTAGC GTGACGTTGG TCAGCTTGCC TTTTAATTTG AAGAATTCAG 
CCATGTATTT GGTGATATAA TCAAATCTGT TTTCAAAGAA TATAATCATT 
GATTCATCAG GATTATCTGT TACTTTATAT AGTTTTTCTA TTACCAAGTC 
TTTATTAAAA TTATAATTGG CCAAGTCCAT AAATGTATTT ACAAATTGCT 
TGCAAAAATC TTTATTTTTC ATCAGGTTTG CTATAAAAGG ATCTTCATAA 


>NC_017304.1:3316564:3317063
TCAATAAACA AAAAAACCCT TTCGCCCGCA GAAGCTTTAA ATCAGCTCTA 
CAAAGAGTTT AACCGGGATT ATTATGACCA GGAGTTGTAC ATCACAATAT 
TTTATGCCAT CATTGACACT AAAAATAAAA ATATCATATA TTCAAATGCA 
GGCCACAACG CCAGTCCCGT ATTATTCAAC CATGAAAGCC ACAGGTTCGA 
CATTCTTAGA ATACCCGGAG TTCCCATCAG TGACTGGGTT GACAATCCGG 
AATATACTGA AAAAAGTATT TCAATTGAAA AAGGCGACCG ATTGTTTATG 
TATACCGACG GTATTGTGGA ACTGCGAAAC AACAAAGGTG AGCAGTTTGG 
CGAGGAAAGG CTCCTTAACA TTTTGCTGGG TGAAAAAATG CCTCCTGCAA 
TGACTCTTGA CCGCATCATA GAAGCTGCCA TGGAATTTGC AAATATCAAA 
AATTTCAATA AAATAATAGA CGATATTACA ATGGCCTTGC TGGAAATCTT 


>NC_017304.1:3317707:3318206
TTTTTTCTGC AGCAAAAGTG CAAAATTTTT ATAATCTTTT TCCCCCCACT 
TTTCATATGC TTCAAGAAGC GCGCCAATAA TCCTTAAATC ATCTATGGAA 
GCATTGCAGA AAACGTCATT TCCCTCTTTC CATTTTATAA AGAAGTTCTC 
AGTTACAAGA TTTACCTTAA TATACCGGTA TTCCATGTCA AACAAATTCT 
TATCGTTGTT TATAAGAGCG CATTCCATAA GTATGCCTGT TGACTCCGAC 
AAAGTGTTTG AATCTCCCAT ACTCGGGTGG GTGTTCGTTG TGATTCCTCC 
TTCAGAATCC ATCAGACGGC TCTTTATAAA TTTTAAAAGG ATGTGTTTTT 
TTTCCCCGTA CTTATTTCTT TGGAAATCTC CGTCCAAAAA TATGCCGGAT 
GCGTCAGTTA AAAGTCCGTT TCCAAATCTC CGGCTGTAAA TTATGCCTCC 
GAGCATGAGA ACAAAAGAAA CAATGACAAC AAGCCCCAAA TAAAATCTTT 


>NC_017304.1:3326563:3327062
CTCCATGTTT CCGGTTCCCT TGAACTCTTC AAATATAACG TCGTCCATTC 
TGCTTCCCGT TTCAATCAAA GCCGTTGCCA TAATTGTAAG GCTTCCGCCG 
TTCTCAATAT TTCTTGCCGC ACCAAAGAAT CTTTTCGGCT TGTGAAGCGC 
CCCCGGGTCA AGACCACCCG AAAGAGTTCT TCCTGTAGGA GGAATTGTAA 
GATTGTATGC CCTTGCAAGC CTTGTGATAC TGTCAAGCAA TATTACAACA 
TCTTTTTTCT GTTCAACAAG TCTCTGAGCC CTTTCAAGCA CCATTTCGGC 
AACCTTTATA TGATGCTCCG GAACTTCATC AAAAGTGGAA TATATTACCT 
CGCCCTTAAT GGAGCGCTGC ATGTCTGTTA CCTCTTCAGG TCTTTCATCT 
ATAAGAAGTA CAATCAGCTC CATCTCAGGA TAATTGGTAC TAATAGCGTT 
TGCAATTTTC TTTAACAGTA CGGTCTTACC CGCTTTGGGA GGTGAAACAA 


>NC_017304.1:3328826:3329325
TTAATATCCA GGGACTGTCC ATCGTCCACA AGGAGAATGT GCTTTGTCTG 
CAAATTATTT TTCAGATGTT CATTTGTTGA AGCATAAATT ATTTTACATG 
CCGGACATTT TTTGCATCTT AAATAAATTT TATCAGAAAG TAATAATAAT 
TCAATATCAT TATTGCCACA TTCACAAAAT AAATTTCCTT TTTCAGCGAT 
ATCATGAATG ATATTCAGCG AGTCAAACAT AACCTGGGTG TTTACAAAAT 
AATTGTCATA GCCAAGAGTG TCAATCAATT CATCAAATTC CTTTTCAAGG 
CTGTCCAATT TTTCCCTTAC ATCCTCGTCG TTGCCTATAA AGCACTGCTG 
CATCCCTGTT TTAGGACAGT TTAACACATG TATTTCACCG GACACAAGCT 
CTTTTCTGCC GAACAGGTAA ATATGGTCGG TACCACAACC TATACAGGGT 
ATGACAATCC TATAATCATT CAGACCCTCT CTTGCTATAA CCAGTGATGA 


>NC_017304.1:333305:333804
AATCCGGCAT ATACTGACTT CCCACGAACA GGGAGCTGCT CATGCCGCAG 
ACGGCTATGC AAGGGCAACG GGAAAGGTTG GGGTGTGTCT TGCCACATCC 
GGCCCCGGGG CCACAAATCT GGTTACAGGA ATAGCAACCG CTTACATGGA 
TTCGGTTCCG ATGGTTGCAA TTACAGGACA GGTGGCGACG CCGCTCTTGG 
GCAAGGATTC CTTCCAGGAA GTTGACATAA CCGGAATAAC AATGCCCATA 
ACAAAACACA ATTTTATAGT AAAGGATGTT AACAAGCTGG CTGACATAGT 
GCGAAGAGCC TTTTACATAG CAAAAGAAGG AAGACCAGGC CCGGTTCTGA 
TTGATATATG CAAAGATGTA ACGGCGGCAT ATGCTGAATA TGAACCAAAG 
TCCCCTCAGG AATTGCCCGA GGTACCTGTA AGAGTGGATG AAAAGTGTAT 
TGATGAAGCG GCGGAGGCAA TTAACAAAGC GGAAAGACCG GTTATTCTCG 


>NC_017304.1:3334254:3334753
CCAGCGTAAA ATATTTAATT ACTTTCTTCA TGCAGATGAT GTACCCAACT 
GCGTAAATAT AATAACACGC TTTTCAAGTT AAAGTCAACC CCTTTTTTTG 
CAAAAATATG TACGTTTACG TTGTATAATT CAGGATTAAG CTCCAAAAGT 
CTAAAATATA TTCAGCGATA AAAATTTGGG GAACTTAAAA AGAGATGCCT 
CATCTCTAGA CACCTCTTTT GAGCATCAAA TTTCAAGTTA TTATTTAAAT 
ATTGCATTGT CAAGTCTGTC AAACAGTTTT CCTCCGTTAC CCGAACCGGT 
GCAGTTTTGC AATACAATTT TCGCCGGATT ACCGTTGCCG GTAAATCCAT 
GCTTTTTATT GTTTTTAGCC ACACAATTTA TAAGTATATG GGGTACTGAA 
GCGGTGTCAT CTCCAAGTTT GTATCCGTTA CCGTCTCCGC CTGTATCTTT 
TCCGTTCACA CCATAACCGT TTCCTATAGC CTGGCAGTTT TCCAAAGTTA 


>NC_017304.1:3335281:3335780
ATTGTCTTTC CCGGTTGAAT CAAGTCAATG GCTTGCTGAA GCGTCATTGA 
ACCATTGGGT GAAAGAATAA TGTCTCCTTC CACAGGGATT GCAGATGTTG 
ATGTTGGCGT TGGTGTGGTT ACAGGCTTGG TTGTTGAAGA CGGCGTTGTT 
GCCGGTGTGT ATCCTGACCC CCCGGCACTT ATAATTACTT TGTCAATTCG 
CGGTCCACCG TCATTTGAAC GTGTTTTGAT TCTTATAACA TTATCCGAAC 
CGCTGTTCAT ATTTGCTTTT ACGCTGAGAG TGCTCCATAT ATTCCTGTGC 
TTGGAAACTC TTTATTGCTT TCAATGGTAG TGCTGTTTAC TTTGATTTCC 
ATCGGCAGGC TTTTCCCCGA ACCGTTTGAA TATACAATGG TAATTGTCAC 
CTCACCGGTT ACAGGTGAAT TAACTTTTTT CATTTCAATA TACGCATCTT 
TCGTCTGGTC AAACACAACA TAGTTGGATT CCACTTTGGC GTATTTCAAA 


>NC_017304.1:3344872:3345371
GCCACTTGCT TTTAACGCGG TATTGGACGT TGTAAACGAG ATAACCGCTT 
CTCCCAGGGA AACTTTCCTG TCCTTCGGCA TGATAGCCGC TTTATGGGCA 
TCCTCCAACG GAATGAAGGC CGTTATAAGA GGAATAAACA AGGCTTACGA 
CCAAAAGGAA ACCCGTCCGT TTTGGATGGT AAGGTTAATA TCCCTGGTTG 
CGGTAATTAT TCTTGCCTTC ACTGTTATTT TTTCGTTGGC ACTCTTGTTA 
TTTGGAGAAA CTGCAGAAAA GGAATTATTT TATCATTTTA GATTTCCGAA 
TATCTACAGG GGGGTTTGTA CGACCGTCAG GTTTCTCTTA CCTGTAATCT 
TGATGTTTTG TGTGTTCATC CTGCTTTACA TGCTGACACC CAGCCGGCGG 
CTTTCTTTAA AAGAGGTTCT GCCCGGTTCC GCATTTTCGG CTCTAAGCTG 
GATATTGGTC ACCACACTCT TTTCATTATA TATAAACAAC TTTGCAGACT 


>NC_017304.1:3348615:3349114
TTTATTGTAT CCTCAAGGCT GAATCCCAAT TTTTTCACCA TATTTCCGAT 
ACCGTCTGCC ATCGTAATGG TACTTCCGGC CAACACACCG TTTTCAAAAA 
CGGCCGCACC GTCTTTAACT GTAATCATGC TTTCTGCAAA CTCAAGTTTT 
CCCTCTCCGA GTCCGGCCGC CAAAATAGAA TCGGTTACAA GAACCACCCT 
GTCCGGTGTT TTACACTTGA CAACCATTTG AATTACCGCT CCATGCACAT 
GTATCAGGTC GGGAATTATT TCCACAGTGA CATCGTCGCT GTCCAACGCC 
GCTCCTGCAA GCCCCGGCTC CCTGTGATGA ATACCTGTCA TTGCATTAAA 
AAGGTGAGTG ACATGTTTAA AACCATTTTT AAAGGCTTCT TTCGCCCCGG 
CAAAATCAAC ACCGGAATGT CCCGCACTAA AAATTATGTC TTCTTTGAAC 
TTTCGGATAA TTTCCTCAAT TTTGTCCAAT TCAGGCGCAG CCGTAACAAG 


>NC_017304.1:3354009:3354508
ACCGTCAAAA GCTTTGTGAA TTGTGTTCCC AATGTTATTC CACGAACCTT 
GGGTTCCAAT AACGGTACCC GTAAGTTTAG GATATTGCAG TATCGCTTCC 
GCACTGTTGA GGGTTTCCAC TCCATTGCTT ACCGCACTTA CCACATAATA 
GTATTTAGTA CCCGTTGCCA CACCGGTGTC GGTATAGTTT GTCGATGTGA 
TATTGGTGGC AATAGTTGTA TACGGACCAC CGCTTTTGGT GGAACGTTTA 
ACATTGTAAG AGTTCGCACC CGGAGCGGCA TTCCATGTCA AATTGGCCGT 
ATTGCCGGAA GAATCAAGTA CCGCACTTAG CCCTGTCGGA AACGCGGGAG 
CGGAAACCGG AAGTATTGCC CACTGCTGAT TGGCTCCACC ATGAAAAGCC 
TTTCCCTCTA TCTTGCTCGG ATCACCTGAG GATATTTGCA GGTTTGTACC 
GTCACCGACA AGTACGATTC TGTAGTAACC GTCACCCGTA GGACTGATAA 


>NC_017304.1:3365391:3365890
ATCTTCAGTC TGGATTCCTG ACTGAGCATC ATAGCTTTCC GCTTCGATTC 
GTGTAAAAGC AGACCTTGGC ACAGGAGTCG GTTCAGGTTC CCCTCCGGTT 
GTCTTAATAA TCACTCTGTC AGATTCCAAT CCGTTCGAAC TGGCCGTTAC 
TATAATAGTC CCGTTGGTTT TGGTTGCCTG GACTATCACG AGGCACTTGC 
CGTTAAAAGC CTGCCTGCTG TTTGCCTTGT AAGGTTCCAG GCTTGCAGCA 
TTTCCATTGT CAACTCCGAC AATTACTCCC GGTCCGGATA TGGAAAAGTT 
CACAGTATTG CTTGCCGTCG GGACAAGAAC ACCGTTACTG TCTACAATAT 
CAGTTTCTAT AAATACCAAG TCCTTGCCGT CAGCCGTAAT AGTTGTCCTG 
TCCGGTTTTA ACTGAATTTT TGCAGGATTA CCGGCAGTGG TTACCTCGTC 
ATAAACCACT ATATTTCCTT TGACAGCTTT TGCTCTGAGT GTACCCGGAA 


>NC_017304.1:337177:337676
AACTGGTTTG AGTTTGACGT TGTAGTTGCA ACACCGGATA TGATGGGTGT 
TGTAGGTAGA CTCGGTAAAG TGCTTGGTCC GAAAGGATTA ATGCCAAACC 
CAAAAGCCGG TACCGTAACA ATGGATGTGG CCAAGGCAAT TGCCGACATC 
AAAGCCGGTA AAATTGAGTA CAGGCTGGAT AAGACCAACA TTATACACTG 
CCCTATAGGA AAAGTGTCCT TTGGTACCGA AAAGCTTGTT GACAATTTCC 
GCACATTGAT GTCAGCAATA ATCAAGGCTA AACCTGCAGC AGCAAAAGGC 
CAGTATCTTA AGAGTGTGGT TGTTACTTCC ACAATGGGAC CTGGCATAAA 
AGTAAATCCT TTAAGAGTAA GTGAATAAAA AATGTCTTTA CAAATTTAGA 
ATAATGTTAT AATATATCCA TTGACAAATG TTAATAGAGG AAATGCCATA 
GACAGCAGGT TGCTTTCCCA CAAAAGCGGA AAGTGTAAAA GTGTTTGCAA 


>NC_017304.1:3380434:3380933
ACTATCATTT AAACTTTTAA TTCTTAACTC AAAATCGAGC CAATATTTTT 
TCATATCTTT GTAGTCATTA TACATTTTAT ACACTCCTTA TATTAATCCT 
TTGTTTAACA GGCGGAACCA ATACAGGAGC AGCAACAGAG ACAGTCGTAA 
CTGGAAATTC CGGTCTTTTT TAATAAACTT CATGAATAAT TTGAATCCAT 
AGCTGAAATT ATGCAAGCTG ACACTGAAGC AACATTTCGC GGTTTAACAG 
GTAATAAAGT GATGTTAACA CTTCTTTGGG TTCCCACCCG CTGTATTAAA 
CGACCTTGAC CGGTCGTGCC ACAAGATTAT TCATGCTCTC TGTTAAAACA 
TCTTTTTTCC TTCTATGATA AATTCAAACA AGTTTATCGC ATCTATATTT 
TCTATGCTTT TGTCTGTAAA TAGCTCATAA TACTCATCAA AATTTTCAAT 
CTTTTTACCG TAGTATTTCT CAAACAAAAA GAATTTTCGT TTTGTATCCG 


>NC_017304.1:3382543:3383042
AAAACCGCTG GTTCTTATAA ACATATAATT ATCAAGCTCA TTTTTCATTA 
CAGTGTAGCC GTAAAACATA TACAGAAAAC ATAGAAACAA AGGAATCATC 
AAATAAAACC TTTTTGCAAG CAATTTGATT TCAAGCGTAA ATATTTTTTT 
GAAGACCATC CTGTCGCACC CCGCAAACAA AAGTTAAAAA AAACTTATCA 
GTTACATTTT TTACTTGTTT TCTGTTTAGA CAGAATACGA GTATATCAAA 
TATCCGGTTA GTTACCTTTT AAAATATAAC ATAGATTAAC ATCATAATCA 
AACATTTAAC TTGTTAATAA GATACTTTGT TTTTATGCAT AAAAAAAGCA 
GCAAGTTGAA AAAAATGCTG CAATCGGACG GATAATGCGT AAACAATTCA 
AAATTAAATC TTGCAATTTT TTATTATTTT CAATTTACCT ATTGACAAAA 
CGCATGCTAA GATTTTTTCC ATCCGTTATA TATCTTCTTA ATATATCCTG 


>NC_017304.1:3384335:3384834
GGAGTCTCAA GCAATCCCTC ACGGTCAGGG TCTTCTCCAA TTCCGATCAG 
CAGTTCCCTT ACAGCAGCCT TTATACGCTC TTTGTCTATC ATAGCAATAC 
CTCTTTCTAT TTATTGAATA TTTTAATAAA TTTATTGAAC ACTAACAACT 
TATTGAATAT TACCAACGAT TTCGTTATCA CTTATTCAAC ATTGTAACGA 
CACCGTTATT TTTCTTTATA ACATTATACT TCATAAATAG AAAAAGGACA 
AAACTTTTTA TCCAACATTC TGAATTACCG GACCGGCCGT ATCAGTATTC 
TCCAGAAGCT CTCTGCGGAC CCGTTCCACG ACCTCTGCCG CCCTTTCAAA 
ATTCTCATAA AACATAACCA CAAAATCTCC GGGCTGTGCG TCAAGAAGTG 
CTTTCTCAAG GGCTCTGTCC TCAGAATAAA TTATCTCCAC ATTTTCTTTT 
TTGGTTCCGC TGCTGATAAC GGCATCGTAG AGAATTCCCG CCACTTCTCC 


>NC_017304.1:3396200:3396699
GGAGTTTGTG AAAAGAATGA TTTGCTTGGT GCAATTCAAT ACGTTAAAAA 
CAAAGGTTCG GAGAAAATAG TTCTCATGGG TTTCTCAACA GGAGCATCGG 
CATGTATTCT CGCAGCTGCC GAAAGCGACG ATGTTGACGC AGTAATAGCA 
GAAAGCCCAT ACTCTGACCT TAACACTTAT TTTGAACAAA ACGTAAACAA 
TTTAACCAAC TTTCCGGCAA TACCGTTTAA CAAAACAATA ACATTTGCAA 
CATTTTTTCT GGCAGATATC AAGCCCGACG AAGCCAGCCC TGTAAAAGCC 
GTACAGGCTG TTTCTCCGCG CCCTGTGCTT CTAATCCACA GCAAGGATGA 
CACCAAAGTG CCGGTTGAAA ACAGCCGCCT GATATACAAG GCATCCAATC 
CTTACACCAC CACGTTTTGG GAAACAAGCG GTGCAGATCA TGAGGAAATT 
TATCAGGCAA ATCCCGAAGA ATACGTAAAA AAGGTAACGG ACTTTCTTGA 


>NC_017304.1:33978:34477
TTCTTTTATG CTTTTTAAAA ATAGTGATAA AAAGATTTTA TCATTTACTC 
TGTTCAACGG AATATTTAAT GAACCTTGTC AGTATATATT TACTAGGCAA 
ATATTTATTT CCCAAATAAT TAAGATTAAC CACAGTGATT TAATAATACA 
AATTGCTACG GAATAATATT TAAGGAGGAT GGAGAATGTC CCTTGAACTT 
GTTAGAGAGT CCACGAAAGT CAATTACGTT GTTGGTGAGG AATTGGCGCA 
GACAATTGTT GAACATGATA TAATTGTACC TGACGTTAAT CCGGACGTGG 
CAAGGATTCT CCTTATTGAC GGTGAGATAA GAGAAGGGGA TTCTGAGGCT 
TCACAGGATA GAATACATGT GGACGGTACT ATTTATTACA AAATTCTCTA 
TGTTTCCGAC GATCCGGAAC AGTCGGTAAA AAGTATAAAC ACTTCCAGTG 
ATTTTTCATA TACCGTTGAT GTGGCAAACA GCCGCGCGGG AATGAAAGCA 


>NC_017304.1:3402377:3402876
TTCCAAATTC CTCCTTATGA AAATCGCCAC AACGCCGCCC TCACCGCTGG 
ATTTCTGCAT GGGACCGTAA GTATTGAAGG GGCGTATAAC CACCGCCGGC 
AGCTTATAGG CGTACCAGTA AGACAAAACC ATATTCTCTC CTGCAATCTT 
GCTGCCCGCA TAGGGAGAGG CCGGTTTTGT GGGATGGGCC TCGGTTATTC 
CGTTTTCATC GTTTGCCCTG TCATACACCA TGCAGGTGCT CATGAAAACA 
ATTTTAGTGT TGTGCTTTCT GCATTGTTCC AGCACATTGA AAGTACCCAC 
CACATCATTT TGAAATGTTG TACCCGGGTC GTCAATGCTG TCCTGCACGT 
TAATACTCGC CGCCAGGTGA TAGCATATGT CAAACTTGTT TTCAAAAAGG 
GTTTCAAGAA CAGGAATGTT TTTAATGTCA CCTTCAACAA ATCCGGCAAA 
GTTGGGATTT GACAGAAATT CTTCGATATT TTTGCGCTGA CCGTTGGAAA 


>NC_017304.1:3407216:3407715
CAAATCCTTT ACCGGAGCGT TTTTTTCCGT TGGCCTGTAA TATGTAATGA 
ATTTCTTATA ACCGGCTTTT TTATATAAAT CCTCAATGAA ACCTATTATC 
CGGTCTTCGA TAAACCTGCC CATGACCCTA CAGCTTAGCA AAAAGGTGTC 
CAGTTCAACT TCGCTGTCGC TTTTGCGTCT TGTTATTACC ACACTTACCA 
TTCCGTTGTC CCCGAATTTG TCACTGACAT AAGCCACAAA TCCTTCAAAT 
CCTTGGTCAT TTATTAAAGC CAGAAGTTCC TGTTCGCTAT ACCTTTTTGT 
AGTCAAGTTG AACTGATTGG TTTTTTGTGT AAGCTGCGCA GCCCGCTGAA 
CATTTTCCGC ATTTATTCTG CGAATCTCAA TCCTGGTTTC CAAAGACCTT 
AGAAAATCTT CATACGAAGC ACTGGATTTT TGTGCGTCCC TTCGTTTCAT 
ATTCTGACGG TATATTTCGG TTTTCACGGT ATCTTCATAA GTCGTGTCCA 


>NC_017304.1:3408974:3409473
TCCCGGTTAT AGGACCTATT TTATCAACGT CCACTATCAC TCTAAGATAT 
TTCTCAATCT TTGGCCTGTT CTGAGCCCAG GCTCTTTCGT TTATAGCCTG 
TATTGTTATA TCCTCATAGC CGTCATTTAT TCTAACATGC TGCCTAAGTA 
TCCCTTCCGT CTCAAAACCG AAGTTCATAT GCAAGCTTAC AACTTTTTCA 
TTGCTCGACA GTGTTCTGCA AAACACTTTA TTTACCTTCA AGTCATAAAA 
CGCATGGTTT AACAATGAAT ATTCCATAAC TATCCCAAGA CCGCTGTTTA 
TAAATTCCTG CTCAGTCAGG TAATAACCGA ATTCAAGATT GTTATTCTTT 
CTAAAAAACT CATAATACAA TACTCCAAAG GGTTTGTTGC CTAAAAAACA 
AACGTAATAA TTTTTTTCCC TGTTATCCTT CAAATGCTCA ATAAATCTCG 
CATGTTCTTC TTCCGTAATA ATTTCCCGGT TAAACATTCT CTGCCTTACA 


>NC_017304.1:3412656:3413155
TTCCAAAACC TGCTGCTTGA AAAGCGGAAT CACTGAACCT CTTGTGCCCA 
TTACATTTCC GAATCTGACA GAAGCAAACA CCGTACCCGT GTTTCCTCTT 
GAATAGTTGG ATGATGACAT GAGTCTTTCT GCCAGAAGCT TTGTTGCACC 
CATGGTATTG GTTGGAGAAA CAGCCTTGTC ACTGCTCGTA TAAATTACTT 
TTTTCACCTT GTTTGCCATG GCACAGGCTA TAACATTCTG GCTTCCGATA 
ACATTGGTCC TGACAGCCTC AAACGGGTTG TACTCACATG CAGGTACGTG 
TTTTAAGGCC GCAAGATTAA ACACAATATC GATATCATTC ATTGCCCTGT 
CGAGTCTGTC CTCATCTCTT ACGTCGCCTA TAAGATATCT GATATTGGCG 
TTTTCCCTGA ACTTTTCCGC AAGCAAAAAC TGCTTGTACT CGTCTCTGCT 
GTAAACTCTG ATTACGGCAG GATTTTCAGT TAGAATACGT TCAATCAGAG 


>NC_017304.1:3421676:3422175
GAAGCTCAGT TTCTATTTCC ACTTTCGCAT GATTTTGATG AAGCTTAAAC 
CGGGCATTTT GAGTCTCAAT CTCCATTTTT GAATAGGTTC TGTCAATACC 
GATTCTGGCA TGGGTTTGTG TTATAATAAT ACCCATATTA CCACCCACTC 
TAACCTTGTG TTAATCGAGT ATTGCAGACT TATTTCAAAA AGTCGACAAG 
GGATGTCTGT ATTATTCTTG CTCCACCGGA CAATGATGCC CTGTAAACAT 
TTTCCTCAGT CTTTAAAAGC AATATGTTTT CAGCCTGATC CACATCCTCA 
TTTTCACTCA TAAGCTTTCT AAAGTTGATG GAATCTATAT CAAGCCTGTC 
CGCAGTCAAC TCAAGGCGGT TGTATCTGGC ACCGATATCC GCCCGTATTC 
TAAGCACATG GTTTAAATTC TCGTCAATAT TTGTTATCGC ATCACTTATA 
AGCGAATGAT CTCCTGAATC GAGTGCATTT ATGTAAGCTT CGAAGTCCGC 


>NC_017304.1:3422482:3422981
AGCCAGTTCC CTCGCCCTTT GCAATATGTC ACCCACATTT GCGACAGCCG 
ACTCGGTAAT TTCCAGCCAT GACATTGCAT CCTGCACATT TGTTTTGTAC 
TGTTCTATCT GAGCCACGTC GGTACGAAGT TTCAGCGCCC TGGCCGCAAC 
CACCGGGTCA TCCGAAGGAA CGGTAATTTT CTTGCCGGTG GCCAGCATCT 
GCTGATACTT GTCCATTCTT GCGAGGTTTT TTCCAATATT GTTAATCATA 
TTGTTTACAA TCATATTATT GGTTATTCTC ATATTACCCC TCCGTTACTG 
CATGGACTAA ATACCTCTAA TCTCAAAGAC CTACTCTGTT AATCAGTATG 
TCGTAAACTT CCGCCATGGT ATTAATCATT TGTGCGGCCG CCGCATAAGC 
CTGATGGTGC TTTACCAGAT TTGCCACTTC TTCGTCCAAA GACACCCCTG 
ACACAGACAT CCTCTGATTT TCAACCTGTT CAATCATATT TTTATGGATT 


>NC_017304.1:3430683:3431182
CGAATCCATG TCAAGCACAT GGAGCTTTCC TCCCGGCATA AGTTTTCTGA 
TAAAATCCCT GGGAAGAACG TTTCTTAACA CCCCTTCAAT TGTTTCCCCC 
TGATTCCTGA CAATCAGCAC AAGCTTTACC TGGGAGTTTC TGTAGCCTTT 
GTTATGCTGT TTTATATAAA CAAGAAACTG ATGTATCAGT ACCATAAGGC 
CGTAAGCTGC CAGCACACAC GTTGCTACTT CAAAAATAAT TTCCGCCATA 
ACAACACCCC CAGTTATCAG TCTATGAAAC CGACTGTACA ACTGTTACAG 
GTGCTTATTT TCAAAAAACA GGCCAAAGCA GACAAATTTA TCGTCCGCTT 
CGGCCTGTTT ATTGCTTACT TTATTTGCTT CTTTCAATTC TTATATTTTG 
TATGAAAATT CTTATATTAA TTCTCATATT TTGTGTGAAA TTTAAATTGC 
TGTATTTTAT ATGGAATTTT CTTTTTCATT TACTTTTTTA GGATACGTCC 


>NC_017304.1:3436937:3437436
CATCAGCACG GTTTCCGCCT GGTCATTTTT ATTGTGGGCC ACAGCAATTC 
TTTGGGCGCC GAAGTTATCC GCAACTTCCT CAAAAAGTCT ATACCTCTCT 
ATCCGGCCGG TCTCCTCCAG GGAAAGCCTT CGTTCCTTTG CAAGCTTTTT 
TATGTCAATA CGCCGGGTGA CAAGTTCAAC ATTCAATTTT TTGCACAAGT 
TCTCAACAAA AGCCTCATCT CCGGAAGCTT CGTCCCCTCT CAACATATGG 
TTGACATGAA CTGCCACAAG CCCCAAATCC ATGCTTTCCC TAAGTTTGCA 
CAGAATGTGC AGAAGGCACA CCGAATCAGG ACCGCCGGAC ACTCCGACCA 
CTATTTTATC TTTGTTGTTT ATCATATTGT ATTTTTTAAT TGTTTCCAAT 
ACCTTGTCAA TCATAAAACC ATTCCAGCAC TATTGTCTAT ATTTCTCAAG 
GTTCGCAAAC TTCGTATACT GACCCAGCCA TGCCAGTTCC ACAGTACCCG 


>NC_017304.1:3437688:3438187
GATATTTCCT GCTGCCTGCT CTCACTTTTT CCCCTTCCCT GCATAAGCTG 
AAGGTAATCT ATGACAACCA GGCCCAAATT TTTTTCCAGC TTGAGTCTTC 
TGCATTTTGC CCTTATTTCC GCGACAGAAA GTCCAGGGGT GTCATCAATA 
TAAATCGGCG CTTCGGACAA AGGCCCCAAT GCTCTTGCTA CTTTCTGCCA 
GTCACTGTCC TCCAGCTTTC CGGTTCTCAT CTTCTGACTG TCCACCATGG 
CTTCACAGCA TAGCATTCTG TTTACCAACT GTTCTTTCGA CATTTCCAGA 
CTGAATATGG CGACAGGCAC CTTTGCGTGA ATGGCAGCAT ATTGAGCTAT 
GTTCAGTACA AAAGAAGTCT TCCCCATGGC CGGTCTTGCC GCAATCAATA 
TCAAGTCCGA ATTTTGAAGC CCTGCAGTCT TGTAGTCCAA ATCCACAAAT 
CCGGTGGGAA TTCCTGTGAT GTATCCTTTA TTGTTGTAAA GCTCCTCAAG 


>NC_017304.1:3439351:3439850
CAACCGTCAT ATGGCCCCCG CCTCCAAGCT TTTCAAGGAT TACCTGAACA 
TTCACATCCC CCAGGGATCT TCCGCTAATG GCAACTCCGC TGTTAATATG 
GCTCAGTACA AAAGCCGCAT TAAGTCCTGC CAAATTAACA AGCTGGTCTG 
CCGCCTGGGC GGCAATCAAT GTAGCATTTT TCACATTCTG CGGGCAAACG 
GATATTGCCA CGTTGTCCCT TACTATTTCC GCTTCCCTTA CCACATTGGA 
AATGTTTATA TAGGTATTAA TGTCACTTTG GAACATCTGC CTTACCGAAA 
CAGTGTCAAC CCCGTGTCTT CTTAAGAAAG CCGCTGCCTC AAAAGTGCGC 
ACTCCCGTCT TGAATGTGAA ATTCTTGGTA TCCACCACTA TTCCGGCATA 
CAGGGCTTCA GCTTCAACAG GCGCAAGCTT TATTTTTTCC TCCACATATT 
GAAGTATCTC TGTAACCAGC TCGCATGTGG ATGAGGCATA AGTTTCCTGA 


>NC_017304.1:3441632:3442131
CACTCCAACA TTCAAATATA AGATATGTAT TCACATATAA CATATATTAT 
ACCACAAAAT AAACTTTCGC ACCGAATTTC CCAAAAAACG AAAAACAAAT 
CTCAGGCAAG TTCAATATCA ACAATTTCAA CATCCTATTT CAAATTCCGG 
ATAAGAACCC AAAAATTTAT AAAAGGAAGT CTTTCTTCTT ACCATTGTTA 
AGGCATCCCT GACATCTTCA TCCTCTATAT GCCCGTTTAT ATCCACAAAG 
AATATGTACT TGCCCAACTC GTTTTTTGCA GGCCTTGATT CTATCCTTGT 
CATGTTTATG TCCCACAGGT TGAATATGTC CAGTATTCTG TAAAGGCTGC 
CCGGCTTGTT TTCCGTTGAA AAAACTATGG AAGTTTTGTT CTTTTCGGCT 
TTTTTTGCTT CTTTTTTTGA AATTACCACA AATCTGGTAA AGTTTTTGTC 
GTTATCCTGG ATGGACTCTT TAAGAACCTC AAGCCCATAT TCTTTTGCCG 


>NC_017304.1:3447659:3448158
ATGATGAATG TCAAGAAAAG TGTGGAACGC GCTGTGGGTG CTGACATACT 
TTTTGGAGAT GAATAATTTA TGGATAACCA CATAAATAAC ATAAATAATT 
TAATTATTTA TTTGTGTTAA TTATTGTCTG ACTTTGAGGT TAAAACTTTT 
GTCGAAAGAA GGGATAAACG TGAGCCAGGG AACAATAGTT AAAGTCTCCG 
GGCCTTTGGT AATTGCCGAA GGCATGAGAG ATGCAAACAT GTTTGACGTT 
GTACGTGTAA GTGAACATCG TTTGATTGGC GAAATAATCG AAATGCATGG 
AGATCGAGCC TCCATCCAGG TATACGAAGA AACCGCAGGC TTGGGCCCCG 
GCGAACCGGT GGTTTCCACC GGAGCGCCTC TAAGTGTTGA GCTGGGACCT 
GGGCTTATTG AAAATATTTT TGACGGTATT CAAAGACCTC TTGTAAAAAT 
GAGAGAAATG GTTGGCAGCA ACATAACAAG AGGTATTGAC GTTACTGCCC 


>NC_017304.1:3449525:3450024
CAGCCACTTC AACGAAATTG AAAAAGAACT TAATGAGCAA ATAGAAGCCC 
TCATCGCAAA GGAGGTGCAA TAAGATGCTG AAGGAATACA GAACAATAAC 
CGAGGTTGCC GGTCCTCTCA TGCTGGTACA GAAAGTTGAA GGTGTAAAAT 
ACGGCGAACT CGGTGAAATA GAGCTGGCAA ACGGTGAAAT AAGAAGATGC 
AAGGTATTGG AAGTTGACGG GCAAAACGCA TTGGTTCAGC TTTTTGAAAG 
TTCTACAGGT ATAAACGTTG CAACCAGCAA AGTAAGGTTT TTGGGAAGAA 
GTATAGAGCT TCCCGTATCA ATGGATATGC TCGGAAGAGT ATTCAGCGGT 
ATGGGAAAGC CCCTGGACGG CGGTCCGAAT ATTATTCCCG ACAAAAGGCT 
TGACATAAAC GGTCTTCCTA TGAACCCAGC GGCAAGAAAC TACCCTTCGG 
AGTTCATACA GACGGGTATT TCGGCCATTG ACGGACTGAA CACCCTGGTT 


>NC_017304.1:3451752:3452251
AAAGTTAAAA CCGCCTGCCA CTGAAACATT TTTAGAGTTG GCAGGCGGTT 
TGTTTACATA TTCCCCAGCA AAGCCGCAAG ACGCCGGTAT TCTTCTTCAA 
GTGCCTCTTT GTCCGTCCCG GGAACTGACA ACTTTGCTGC AATTTCAGCC 
ATTTTCATTC TAATTATAAT TTTTTCCGTC TCATCTTTAA CTTTTTTTGA 
AGTTTCATTC ATCTTTTGTC TGTAATCGTC AAGATTTCCT TCAAACTCTG 
TTATGGTATG GTTTTCAATA ACAAGCAGAC GGTCGGCAAC GGCATTTACA 
AAGGCACTGT CGTGCGAAAC AAAAAGAACC GTTCCCTCGT ATTCGCAAAG 
AACACTCTCC AAGGCTTCCA TAGAGCTCAT ATCAAGATAA TTGGTGGGTT 
CATCCAAAAG CAGAACATTG GCATCGGAAA CAAAGAGCTT TGCAAAGGAC 
ACCTTTACCC TCTCTCCTCC GCTTAGACAC CCCACCTTTT TATTTACATC 


>NC_017304.1:345183:345682
TTATAAACAA TCTCGACAGG TTCAATCCGG TGTATATGAT GTCCCAGTCC 
GGAGCGAGAG GTAACATCAA TCAGATAAAA CAGCTGGCCG GTATGAGGGG 
TCTTATGGCT GACACATCCG GTAAGACCAT AGAGTTCCCG ATTAAGGCTA 
ATTTCCGTGA AGGCCTTACC GTTATGGAGT TCTTTATATC CACTCACGGT 
GCAAGAAAGG GTCTTGCAGA CACGGCACTA AGAACTGCCG ACTCGGGTTA 
TTTGACAAGA CGTCTTGTTG ACGTAAGTCA GGATGTTATT GTAAGAGAAA 
CTGACTGCGG AACAAGAAAA GGAATAGAAG TAACGGATAT AAAAGACGGA 
AATGAAGTAA TTGAAGAACT GTCAGAAAGA ATTATCGGAA GATATCCTGT 
CGGAAACATA GTGCATCCTG AAACAGGAGA AATAATTGTT GAAGCAGGAA 
GAATGATAAC TGACCAGGAT GCGGAAAAAA TTGTGAAGGC CGGAATTAAA 


>NC_017304.1:3467335:3467834
CCTGTTCCTT TACTGCTGCC GAAATCTGTC TTACCTGTTC CCTGGCATTT 
GCCACACCTT TGATGATTTC CTCAACACCT TGGGTTTGCT CCCTGGCGGC 
CTGTGCCACC TGCGCCGCTT GTTTGTTCAC ATTTTCCACT GCAGCTACAA 
TATTCTGTCC TTGTTTTGCC TGTTCTGCCA CCGCAGCCGA TATTTGTCTT 
ACCTGTTCTC TGGAGTTTTC AATACCCTTT ACAATATCCT CAACGGCCTT 
TGCCTGTTCT TTGGTTACAT CCGTCACCTG TGCTGCCTGT CTTGTCACAT 
TCTCTACCGC CGTTACTATG TTCTGACCCT GTTCCGCCTG TTCCTTCACT 
GCAACGGTAA CCTGTCTCAT CTGTTCTCTT GCATTTTCTA TGCCTTTTAT 
TATGTCTTCA ACATCTTTAG CCTGCTCTTT GGTTGCCTGA GTAACCTCTG 
CAGCCTGTTT GGTCACATTT TCCACAGCAA CCACTATGGT CTGGCTTTGT 


>NC_017304.1:3472495:3472994
ATCTGCTCCT GCTGTTTTTC ATCAAGTACA AATATCGGTT GTTCCCGACG 
TCCGGTTTCT AAATTTTCAG CTTTGTCCGA ATCACTGTTT TGGTTATTTG 
TTTCATTTTC AGATGATATC TCTTTTAATT TGGTTATCAC AGGAGTTATC 
TCTGTTTTGA CGTTGTTTGA ATCAGAAACA AAATCTTCCT TTAGCATGTT 
CAAACAATCC AAACACTCAA AAAGAACATC GATAACAGGC CTGGATATTT 
CGAGAAGACC ATTGCGTATT TTATCCAGAA CATTTTCCAT TTCATGGGTA 
AGAGTTTTCA TCTTTTCAAA ACCCATAGTG GCAGAAGAAC CTTTCAAGGT 
ATGTGCCGCA CGGAATAATT CCTGGACCAC CTCTGCTGTG CCACCGTTTT 
TCTCCAACTC TACAACGTTG TTTTCGAGAA GTTGTAGCTG CTCTTCCACT 
TCGCCGATAA AAGCCCCTAT CAGCTCCGGA CTTTCAAATA TGCTGGCCAT 


>NC_017304.1:347306:347805
GCCTACATCC CCGGTATCGG GCACAACCTT CAGGAACACA GTGTTGTGTT 
GATAAGGGGC GGAAGGGTTA AGGACCTCCC TGGAGTTAGA TATCATATTA 
TTCGTGGAAC TCTTGATGCT GCCGGTGTTG CAAAAAGAAT GCAAGGACGT 
TCGAAATATG GTGCCAAAAG GCCGAAGTCC AGTGCGGCAG CTAAGTAAAT 
TCGTGCAACG TGCATGTACG ATGTATGAAA AAATTGTAAT GTAACAAAAT 
AATAAGTGCC AGGTACGTTG TTTATATATA AATTTAATAT ATCAGCAACT 
ACGGGCACTG ACGACGACTG AAAGCAGTCG GCGAGTACCG ATGATATTGT 
CTATATCATG AAAAGGAGGG AAGAAAAGTG CCAAGAAAAG GAAATGTGCC 
AAAGAGAGAC GTATTACCGG ATCCAATATA TAATGACAAA GTAGTTGCAA 
AGCTTATCAA CAATATTATG ATTGACGGTA AAAAGAGTAT AGCTCAGAAA 


>NC_017304.1:3473235:3473734
AGACCGAATC TTTTATGAAG ATTGGCCACA GGAATGATTT TGCCCCGCAG 
GTTGATAACC CCTTCCAGGA AAGGTTTGCT GTTATGTATT GGAGTGATAC 
TTTGCATTTT TATAATTTCA TATACATCAC TGATCTTTAA CGCATATTTC 
TCACCTGCCA ATTCATAAGC CACGTACTGG CTGGTCAAAA GATCATTCAT 
CATCACTCAC CTCCTTCCAA GTATTGAACA AGTATTGTTA ATTTTGTTAT 
AATTTGCTTA ACATTTGAAT AGTATAAAAA TCAGGGCAAT TTTTGAATTG 
GAATCGAAGG AGGAACAAAA CCTAGAAAAG CAATTTGGTC TCAACTTTCC 
TGAAAGGTGT AATTGACGAA TAATTCATAA AGAACCAAAA AGTCAAAGCT 
TTCCTCTGTT TTCAAGATTG GAAAACCTGA AACTTACAGG TTTTGCCGCT 
TGAACCTTTT GAAACTTTGT AAACTTCTTA AGCTTTCAAG CAGAACTTTA 


>NC_017304.1:347561:348060
GTGCCAGGTA CGTTGTTTAT ATATAAATTT AATATATCAG CAACTACGGG 
CACTGACGAC GACTGAAAGC AGTCGGCGAG TACCGATGAT ATTGTCTATA 
TCATGAAAAG GAGGGAAGAA AAGTGCCAAG AAAAGGAAAT GTGCCAAAGA 
GAGACGTATT ACCGGATCCA ATATATAATG ACAAAGTAGT TGCAAAGCTT 
ATCAACAATA TTATGATTGA CGGTAAAAAG AGTATAGCTC AGAAAATCTG 
TTATGGTGCA TTTGACATCA TCAGGGAAAA AACGGGAAAA GACCCGTTGG 
AAGTGTTTGA ACAGGCTTTA AACAATGTTA TGCCTGTACT GGAAGTAAAA 
CCGAGAAGAG TTGGTGGAGC AACATATCAG GTTCCGGTTG AAGTAAGACC 
TGAAAGAAGA CAGGCTCTGG CTCTCAGATG GCTGGTGGTT TATGCAAGAG 
AGAGAAGCGA AAGGACAATG AAAGAGAGAC TTGCGGCAGA AATAATTGAT 


>NC_017304.1:3477000:3477499
AGGCAGGGAT AAATTAAAAT AACTATATTC CGTACTAATA CAATTAAAGA 
TAATATCATC CTCTGCATAA TCCTGCAGGG GCATCCTGTT AAAAAAAGCC 
AGATATTCGT TGCCGGGTTG CATTATATTT ACTGTATTGG TGTAGTAAAG 
ATTAAACCCT CTTGGGTCAA AAGGATCTCT TTTTTCGTCA ATATTATAAT 
ATACAAGTCC GTTTGACACA TCAAGTTTGG CAGTCATTCC CTCCAAACTT 
TTGTCACCTC GAACAACTTT GTTTATTACA ACTTCCTGCC TCAACAGCCA 
ATGATACTGC TCAATCCTTC CCGTCGGGCT GACAACAGCA ATAATTTCAG 
CACGATCGTT TACTTCAAGG GCCTTTTCAG GAGTATAATA GTTTGGATAA 
ATATAGTCAT CAAGTGATAA ATCAAACTGA AATACCAGCT TATTTAATTC 
ATCAACCGTT TTTATCTTTA ATATTTTATT GTCAACAAGT AAATTTGCTT 


>NC_017304.1:3482201:3482700
TGAATCCTCT TCGTTGTCTA CTTTGCGTCT TACCTCTTCC TTAAGCTTAT 
GATAGTTTGC TTCCGTCAAC TCACCCTCAA ATACAGAATT TTGAACCCAA 
TGAAGGTACT TTCTTCCCAC CTTTAAAACC TTACTGTTTC TTCTCTCTCC 
TGCATCATAA ACCATAATCA CAAACATTTA AACATCCTCC TTACCATGAA 
GCAACGTATG GTTTATATTC CTGCTCTCCC ATAAGATGTT TCTCAAGCTT 
ATACAATTCC AACCTGATAA GTCTCCTGTA AGATACTTCT CTCCCCAAGG 
GCTTATACAT TAAAGTTGCA TTTAACTTCT CAAGCATTTG CGCTACAAAC 
TGCTTTCGCC CCTTGTCGTT TAAGACAATT CCACCGGCTT TTTCTTCAAA 
ATGCTTTTCT CCCAGCATTT TTTTGCCAAT CAACGTAAAA ATGACTCTGT 
CAACAATGAT TGGCTTAAAA ATTTCAGCAA CATCAAGATT TAAAGTGAAT 


>NC_017304.1:3488182:3488681
TATTCTATTG TGAATTTTAA AATATTGCCC ATGGAAATCC TTTGATCTCT 
CATGACCATC CTGAAAGCAA ACTGTTCAAT ATGCCTTAAG ATGCTGTTTT 
TTCTTAAAAC GTTCCTGAGT ATTTTCTCCC TGAAATCATA CTTTTCTTCG 
TACAGACTGC TAAACAGCTT GCGCGTATTA ACTCCGGATT TCTTCATATG 
GTGTATCAGC CTGTAAAAAT ATCCAAGCTC GTCATATAAA ACAAGATTTT 
TTGTCAAAAA CGTCTGTCCG CTGTCTGTTG CATACAACAC GTATATTTGA 
ACAGGCATTT TGCTGAGTTT CTCGATAAAT TCAAAGAAGA AATTGTCAGC 
ACTTACATCA TCAAAAGTTT CTTCTCCTTC ACTGCTCTCT TTCAAAAGCA 
GGCTGTATTT TTCCTCCATA AAAGCCCAAA GCAACTCATA GGGTGCACTA 
CATTTTTTTA TAAGACTGTC TTCTTCCAGT CCTATATTGG CATAAAAATA 


>NC_017304.1:3496110:3496609
AAAACAGGAG GAAGAAGAAA ATGAAAAAAT TTATCGCAGG CTTTTTGACA 
TGTCTTGTGC TCATGTCAGG CTTCTATGTT CTGGCCGAAT CTCAGCAGTG 
GACCGCCCTG CGCGCAACCT TCGATGTGTA CGTAAACGGC AAAAAATTCG 
AAAGCGACAA ACCTATAGTT GCCATCGAGG GCAGTACATA TTTGCCGCTA 
AAGGCCATCG GTGATGTGCT TGGTGTTCCG GTTCAATGGA ACGAAAAATT 
GAGAAGGGTT GAGGTAGGTT CTATTTCCAA TACCAAAAAT GAATATTCGT 
TCAACAACCC GGCTCCTCTC AATACTATTC AGACAATTAC AAAAGAAAGC 
TTCCTTCAAA AATATACCGC CGAAGTAGTA GTGAAAGAAA TAGTTCGCGG 
AGAGACCGCA AATAAAATGG TAGCAGATGC CAATATTTTT AATGATCCCC 
CTAAAGAAGG TTATGAATAT CTTCTTGCAA AAGTTTACGT TAAATTAATC 


>NC_017304.1:349641:350140
AAATGTCGGT AATCCGCAGG TTGCTTACAA GGAAACAATC AGAAAGTCTG 
TCAAATCAGA AGGTAAATAT ATCAGACAGT CCGGTGGTAA AGGTCAGTAC 
GGTCACTGCT GGATAGAAAT CGAGCCTAAG GAACGTGGAA CAGGATATGA 
ATTTGTCAAC AAAATCGTCG GAGGTGTTAT TCCGAAAGAA TATATCCCGG 
CGGTTGACGC AGGTATCCAA AGTGCCATGA ACAACGGTGT TCTGGCGGGA 
TATCCGGTTG TTGATGTTAA AGTAACCTTG TACGACGGTT CATACCATGA 
GGTTGACTCT TCGGAAATGG CGTTTAAAGT TGCCGCTTCC ATGGCTTTCA 
AAGAAGGTAT GAAAAAAGCC GATCCTGTGA TTCTCGAGCC CATAATGAAA 
GTAGTTGTCA CAGTTCCTGA AGACTACATG GGCGACGTTA TAGGCGACCT 
TAACTCGAGA AGAGGAAGAA TTGAAGGAAT GGAAGCAAGA GCGGGAGCAC 


>NC_017304.1:3499471:3499970
GAACAAAATC CATAAAAGTA ATTTTTCTTA TGCTGTTTGT TTGATAGTCG 
GTAGGATATG GAATAACGTT CACTTCATTT TTTTCAAACT GTTTTACCGC 
TCTTTTCATG TGAAATGCTG ATGTGACCAG AATAGGCTTG TTAAAACCAT 
GTTTGTCCAA CAATTCCTTT GTATAAAACG CATTTTGAGT GGTATTTAAA 
CTTCTGTTCT CAACAATTAT TTTTTCCTCG GGTACACCTA AGCTTAACAA 
AATATTCATG GCAATCTCAC CCTCAGAGGT TGTGTGGCCG GGAATCTGCC 
CTCCTGAAAT AATTATGGGA ACATCCAGTT TATAGTAAAG CTGTACACAG 
GTCAGCAGCC GATTTGCCGC TATACTTGAA AGATGGCCCT TTCCGTTTAC 
ATTTGGAGTA TCCGCAAAGG CTCCACCGCC GAGCATAATG ATAACATCTC 
CGTTCAACTC CGAAGGAGGT TGGTATTTTT TCTCAAGGGA CCAGATTAGG 


>NC_017304.1:3503066:3503565
ATGGTGATGT ATAAGCACCT GGTACACAGG CATTATTTTC TTGCTGTTAA 
TTATACCGTT AATCTTTCTG TATCTTACTT CAAGATATGC TATGCCTTTG 
TCACTTAAGC CAACAGTAAT ATGGTTTTCA TGGATCCAAA AACCCTTGTA 
TTTTTGCTTG AAAACATAAG TTTTAAGGTT ACCTTCCTCC TCAACCGTAT 
CCAAATGATA ATCCGTAACC GGCACTCCTG TTCCTTTAAG CATGTTTGAC 
ACAAGGTTCA GTACATTCTC CGCACTGTTT AAATCGTGTA ATGTCCTCTC 
CGGTGACCCG TCCCTGAAAA CAAAGGAATA TTGGTCCGGA AAACTAAGTT 
CCTTGTCTTC ATACTTTATA TTGGGCAGTC TGGCCAGATT TTCACTGCTC 
TTTTTGTCCC CCAGCAGATT TTCAATCACC TTTTTTTTAT CAAAACCCGC 
ATCATGATAA GTAAGTGTAC CCACACTGCC GTTAAAATCC GGTATGTCGC 


>NC_017304.1:3503739:3504238
CCTCCGGTGG TTTCTTCTGC ATGGGAACAA CATACCTCTT GCCCTCCATC 
GTCTCAACTA TCCAGACAGG CTCCAAACTC TGACTTTCCG TGCTGAATTT 
AACTTCATAT GCCATATTTA TATCCTTTAC AGAAAAATCC TTTATACTTA 
TATCCTTGTA CAGATTGAAT ATATCATCAA ACAAACTTTC AAACTTGACA 
TTCAGCATCA GGTTTTCTCT ACCCGTCTTG AACTCTTTCA ATATCCAATA 
ACAACTTAGA ACCCTTTGAC TGTTGGCATC CACCGTTATG GCATGGTTTA 
GTTTGTTTTT ATCTTTGTTG TTCACTGTAT ACTCATTAAA CGAAACAGCT 
ATGTCATTAA ATTTATAATC AAAAGTAAAG CTGTAATAAC CGTTCTGCTC 
CACAATTCCC GACAAATAAA CATCCACACC GGACACCAGC TTCTCCCTGT 
GATTGATAAA TTCCAGCACT CTTTTTAAAG CTTCAACTTT GCTGCCTTTT 


>NC_017304.1:3505412:3505911
GGAAGCTCAA TCTCCTTCAT GAAGAACCCC GAAGCTCCTA TCGTCCACGT 
ATCTTCTCCG TCCAAATTTC TGTAAGGTTC AAATTGATCC GTTTTTTCAT 
TGTATATAAG AAGCTTTACT GTTATGTTCT GCTTGTCTGA ATTGCCGCAA 
ATCACATAAG ATTCTTTGAA AGTAGTTTCA TCACCCTCGG GACGGGTAAT 
TGTAACAAGA AACTGCTTTG TATCCTCTGT TTTCTTACTG GATATTACAT 
CAATTTTTCC GTCGGCAAAT GCCGTCATGC ACATACTTGT TAAAAAAATA 
AACGTCAAAA GTAAACCAAC TATTTTCTTT ATCATAAAAA ACACCTCATA 
ACCGAGAAAT AAAGACAAAA TTAAACTTTA TCCCCCCTAA TGCTAATTTA 
ATTATACTAT ACTTGTGTTA CAAAATTATT ACACGACATT TAAGATTCAG 
TTACACGCCG CCGGCAGCTT CACGGTAACT TCCGTACCTT TTCCAGGCTC 


>NC_017304.1:3508524:3509023
TAGAATTTTT ATATTCCGCA CCCTGTTTTT CCTCAAATAT TATAAAATAT 
ACACAAATTA TATTGATATT ATTCCAATAT GTGTTATAAT AGAATAACAT 
AGTTGTCCTT TTTTCTTCGA ACATTAGTAG CTTTTATTCA GAAAATGTCA 
AAATATATGC CAAAGGGGGC TGCACGTCAT GTCCAAGGAG TTAATGTATA 
TTCTCATTAC CAAGATGCAC CTCAGGTTAA ACGCCTTAAT CGAAAAAAAC 
AACTATGACC TCTTGAACGA AGAAGTTTTG CAATACAGCC AGCGGTTGGA 
CAAAATTCTG TCCCTTTACA ACAGGATTGT CCAAAAGGAC AAGTCCTATG 
CTTTCAGCGT AAGTCATCTT AATAAAGCCG CAAAATGCAA TTAATTTAAA 
ATAGATATCA ATCCAAATGT AAATATAAAT CCTCATTGTA TTTGATAAAT 
AGACGTTTAA TATTGTAAAC GTCTATTTTT AATTCTCACA AAACGGCTTG 


>NC_017304.1:3511480:3511979
TATAGGACAT GCAAAAAATT TGTAAAAAAG GCACACACGG CAGCCATTTA 
TCTGTCAGGA CTATTTTCAC CAACGGCTCG GCTACCAATG CAAGGCCTAT 
CATCATCGGA AAGATAATAA ATGTACTTGT AGTTATGGAA CGTCGAACCA 
TTCCTTTTAT CCGCTCTTTA TTATCCTGCA TGGACGAGTA TGCCGGCAGC 
ATCACAGACT GAATTGAACC GTTAATATTG GTTATGATTA CATATGGAAA 
TTGTTTTCCT TTATTGAAGT AACCCAGCAA GTCAGTGCTA TATATTTTAC 
TTATTATTAA ACTTCTCAAA TCCAAAAACA GTGTAGTTAT CAAATTGGAC 
GCAAGTATTT TCCATCCATA AGAAAATAAA CCTCGCAATC GTTCAAATTT 
AAATAACAAT TTTGGTCTCC ATTTAACTGT AAACCACATA ATGGCAGTTG 
AAAAAAATTG GTTCACGAGT TGCTGTGCTA CCAACGCCCA TACTCCAAAT 


>NC_017304.1:3516924:3517423
ATAAGCTTTT CTGACATTGA TGCAGTCTCT ACAAATATGC CATCCATATG 
GTGAAGCCAG GAAACCAACC ATTTATAATT CTTTAAAAAT GTAGGAAGCC 
ATCCCCCAAT AACAACATAA AACAACTTTC TGCCAAACAG TTTATTTATT 
AGTGAAAATA GGGGCACTAA GACCTTAATC CCATTTTGTG CGGGAAGTAT 
AACAATATTT TTGCACTTTC TTGCAAGACG AAAGCATTTC CTTAGAAGCC 
TTATAGGTCT TTTTTTCCAG TTGTACGTAT CAACGCATAA AACGTTATGT 
TCACCGATGT TGTCTTTTAT AGCTTCCGTC AGAGACTTAA CCTTTATGGT 
TTGTCCATCC AGGAAGTTAT GATTACCTCC AAAGTGCCCG CATATTCCCA 
CTTTTAACAC GGCTGTTTCC TCCTCATAGC CTCCAGTAGC AATAGCCTAG 
TTTCTCGATT TTATTTTTAT CAAATATTCC CTTTACATCA ATAATTACTT 


>NC_017304.1:3518052:3518551
AATCGAGCTG GTCTTATGCA CTCCTGCTTT TATCACAAGG CTATAAATTT 
TTGCAATCTC ATCTAAACTT TCATCATCAA TAGCAGATAC AATTTTTTTT 
ATTGTTTCCA GCGTATGCTT CTTGTCTCCT GGATTAATAC GTTCCGGAGA 
ATATCCAACT TTAAAATCAA CTCCGCATTT AAGTCCCGAT TCTCTTTCAA 
GTATTGGAAT ACAAATATCC TCAGTTACTC CAGGATAAAC TGTTGATTCA 
TAGACCACAT ATGAACCTCT AGCCATATTT CTTCCCACAA TAACACTTGC 
ACTTTCAACC GGTGTCAAAT CCGGAGTTTT ATCTATATTA ATCGGGGTGG 
GAACTGCCAC TATATGAAAT TTTGCTTCTT TTAACTTTGT TTCATCGGAC 
GTAAATTCAA CAGTTGTATT TTTTATAGCT TCATTCCCTA TCTCTTTTGT 
TGGATCGATT CCTGATTTAT ATATTTCAAT CTTTTTTTTG TCCACATCAA 


>NC_017304.1:3519467:3519966
TCCGTCATAA CCAGGTATTC CGTTGTTACA GTCTTTTGAG CTTCATTTTG 
CGCATTTGTT TTTCCCTTCC GGGCTTTAAC CTCATAGAGC CTGATTTTTC 
GCTCGGGATG CTTTTTAATA AATTCTTTCA CAATATTGTT GGTCTGATCT 
GTACTGTTGT CGGAAGCAAC CAGAATCTCA ATTTTGTCTT GAGGATAGTC 
CAGTTCCAGA ATATTATTCA GTTTTTCCAG TATAACTTTT TCCTCGTTAT 
GTGCAACAAC CATAACCGTT ACAGTAGGCT GGTGATTATA GTCTTTTTCC 
AACTTACGCG ATTTATAGCA TTTTCCAATT AATTTAAGTG ATACGGGATA 
TCCTATCATG GCCCAAAATA TGATAAATCC GCTTACATAA AATAAAACTT 
TAATGAATAT CCCCATTTTT ATTACTCCTT CACTGAAAAT ACTAATTATC 
TCTATTCAAG ATCGCTGTGC AATCTTTGTT TTATCCCCTA TATAAAGGGA 


>NC_017304.1:352290:352789
AAAAAGAGAA AGAATAAACT ATGAATTGTC AAAACTCCCG GACAAATACC 
GCATACCGCT GATACTGTTT CATAAAAATG GTTTTTCGTA TGAGGAAATT 
TCACAGGTTT TAAATGAACC AATGTCGATT ATCAAAAACA GGCTTTACCG 
TGCAAGATTG ATGTTGAGAA AAGCATTATC TTCCGAAAGA AAGGAAGGAA 
TTTTATGAAT TGTGAAAAAT ATAAAGACTA TATTATGAAG CATATGGACA 
AAACTATAAC AGAGATGGAG CAGATTGAGC TGGATGAACA CTTAAAACGG 
TGCAGTGAAT GCAGATTGGA GTATGACGAA TTAAAAAACA TTGTATCGGT 
TCTTGAGGAA AGAAGCTGTG TTGAACCACC TGCTGATTTT GAAAACATGG 
TTATGAAAAA AATAAATGTT CTTGACATTT ATCATAAAAA ACAGCGTAAA 
AAGAGAATTT TAATATACGG CTTTGCGTTT ATTTTCGCAT TTATGACCGT 


>NC_017304.1:3524327:3524826
CGGCCGCGAA TAATACCGGC ATTATCATAA TTGCAAAGGA CAAAACAGTC 
ATTACTATTG GGTTGGTATT AAACGGCTTT AATTCGTTTA GCCTGTAAAA 
TAAACCAGGC TTCGAACCGG TGCCGTCATT TCCTTTTACA ACAGGCCTAT 
TGTGTCTGTA GCCAGAATTA AACAATGCCA TTAATGTCCA CAACAGCAGG 
AATACTGAGG ATATTGATAA ATCAAAATCC AAGCACGAAT GCAGAAACAT 
TCCGAATATG GATGTTAACA GTGTCCCTTG CAAAATCCTG TAATTAACAT 
CTTCTTCTTT TTTATATTTA TATTCCGTAA TAAACTGTAC AACAATTGAT 
AACAGCAGCA TTATCAGGAC TATCAACCCA ATTATGCCTG TCTCTACCGC 
AACCTGCAGA AAATATGCAT GGGATTGCGT GGACCAGTAC GGGTAGGACT 
GGTATGCAAA AACAAGGCTC GGCCATGCCC CTCCTCCGGC TCCAATCAGC 


>NC_017304.1:3526593:3527092
GCAGACTGCA TAATCATTGA CTCTTTATAT TTTTGCTGAT ATGCATTATA 
TACTTCTTTC GACAAGTCGA GCTCCTTTTT CAGAATCTCG TACTCCTGTT 
GTTTTTCCGC ATATTCTGTC TGGAGATTTT CAATTTCCTT CTGACATTCC 
TGAATGACCT TTTCGATATT TATTCTCTGA GCTTCCAGGT TTGACAGCCG 
AATTTCCAAT TCATTAATTA TGTTGGACAA TTCAACGTAT ATAATATTTA 
TTTGTTCTGT TGACATTTTC ATGCTTGCCA GTTCTTCCGA ACTAATACCT 
GTTTTTTCTT TAATCACTGC CGAAAGCAAC GGATTAGTTA AAAGCGAACT 
ATCTGTAACT AATTTTTGCG GTGTTTTGTT TATCAAATTT TTTGCGGTAT 
CTAAAGACGC TTTCGTGGCA TTCTCATCAA TTTTGATTTG CGATAATTGG 
GTTTTGTATT CAGTCATTTT TTCCAGTTTT GCATCCAGCT CCATCTTAAC 


>NC_017304.1:3528474:3528973
TGAGTGCAAC TTTGTTGCTG CCTCTTTCTA CTTCAAAGTC AGTCTTTTCA 
ACAGTTGCCT TGTCAAGGAT CTTGTTAATT ACTATTTCAA TTTCAGTCTT 
GCTGATAATT CTAATTTCTG ATACTTCTGG TGCTTGCTCT TCACTCAATT 
TCTTTGCCTT AACATCGAAT GCACTTATAG CATTACCAGC TTCATCCTCA 
ACGTTAGCAA TTGTGAGTTC GTAATCTACG TTAAGAGTTA CACCACTATC 
AACAGTTATT CTTACTTTGT TCTTGTCAGA GCCAAACAAT TCAATTTTCT 
TAATTTCTAC TTTCTCATCG TTGTCATCTA CGAGTTTGTA GTTGTCCTTG 
TTCAGTACTG AACCGTTGCC CTTTGTTGAC ATAGCTTCGC TGTATCTTAC 
ATAGATGTAG TTGCCAACAA ATGTTACTTC TTCAATTGTC GGAGCTGTCT 
TGTCAGTTAC TTCAAATTCA ATAGTAACTG CTTTCATTTC GTTTTCAGAT 


>NC_017304.1:3532150:3532649
CAAATTCACT ACGATGTTGC CGACTGGGCA CTGGCAGGAA ACAAGCTTCC 
GGGGGTGGGC GAATGCCTTT GGTATTACAA TCCCTACAGT CCAACGTGCA 
GCCAGTACTT CCCCCCAACC GGTACAGGCA AATTTGTAAC CCGTGTCAAC 
CAGCACTGTT TTTACAGACC TACTGAACTG TATGCACAAA CTTAAAACAT 
AATAAAAAAT TATCCTTTAG GTAAAATAAC TCATTATGGA GGGAAACTTT 
ATGGCAAATT ATTTTAATCC GTGCAACTGT CAAGGTTTTT ATAACAATCC 
GGACCGTCAA ACCACTCCCG GTCAGTTTTC TCCGGGAAAT GTTAACGGTT 
CACCATCTGT AACGACTCTG CCGCCCTTGC CCACAGGTTA TCCCACAGGC 
CCAATGTACA GCCCTATGCT CCAACCTGCG GCCGTTACAC CTCAAACGGT 
TCCTTCGGCC CCCTCTATGG AACCTGAGCC TGAAACCTTG CAAAATATTG 


>NC_017304.1:3536755:3537254
TTGGGCATAA ACCTTTCGCC TTTAATATTT CTTAATATGG CACCTTCCCC 
TCTTACCGCC TCGGAAATAA GAAAGCTTTT GTTCTCGGGG TGGAAAAGAA 
CCGTGGGATG AAATTGCACA AACTCCAAAT CCATGAGCTC CGCACCGGCC 
CTGTAGGCAA GACCGGCCCC GTCCCCCGTT GCCACTTCGG GATTTGTTGT 
GTTGGAGTAC AACTGCCCGT ATCCTCCTGT TGCACACACC ACAACATTTG 
CTCTGTAAAA CACATAGGAA GAACTATCCT CATGATAGGC CAGTATGCCT 
TTGCACACAT TGTCTTCGGT AATTAAATCT ATCGCGGCAA CTCTTTCCTT 
TATTTTAACG TTCTGTTTCG TTCTCACCAC CGATATGAGC TTGTCGCAAA 
CTTCCTTGCC TGTTGTATCC CCGGCATGTA TAATCCTGTT TTTGCTGTGA 
GCCCCTTCCC TCGAGAGGGC AAGCTCGTCA TTGCTTTTTC TGTCGAAATT 


>NC_017304.1:3537980:3538479
GAATGTTCGG ATTTTTCGGC AAAGTCAATT ATCTGCTTGG TACTGCCGAC 
AAAATCCGCT TCTTCACAGA CTTCTTTCCG GCACTCCGGA TGCACAAGCA 
CAAGAGCGTC AGGATGAATT TTCTTAATTT CCCTGACCTG CTCGACGCTT 
ATTCTGTGAT GCGTGATACA ATAACCTTCC CATAAAATTA TGTTTTTTTC 
CGGAACCTTC TCAGCAACAT AGCTGCCCAA ATTTTTGTCG GGGACAAACA 
ATATGTCCTT TTCAGGAATC GATTTTACAA CCTCAACGGC GTTTGACGAC 
GTACAGCATA TATCGCTTTC GGCCTTTACC TCCGCGGATG AATTGACATA 
ACAAACAACA ACTGCTCCGG GATACTTTTT CTTTGCCTCC CTTAAAGCAT 
CAGCCGTTAT CATGTCGGCC ATAGGACAGC CGGCATCAAT CTCCGCAAGC 
AATACTGTTT TTGACGGCGA AAGTATTTTT GCGCTTTCCG CCATAAAATG 


>NC_017304.1:3546427:3546926
ATATAGTGCT AAACTATTAA TGAACCAAAC ACACTGTATA GTTTATGGTT 
AAAATATAAA TTGCACTGTT TTCAAAAAAA CTTTTATTTT TGGCAAAAGT 
GCCGTAAACT ATGTATTGTA AAACTATATG AACCATATGA AGCATCCGTT 
TTAATATATT CATTATTTAC GGGGAGTTGT TAACATGGAA AACCTGACAA 
ACAAAGCAAA TAATAAAATG ACAGGCAGTT CTCACTTTCT TGCCTTTTTA 
TTCAGAATGA AATACATAAA CCGGTGGAGC CTCATGAGAA ACACCGAAGT 
GGAGAACATT GCCGAACACA GCCTCCAGGT GGCAATGATT GCCCACTTGC 
TGGCCACAAT TAAAAACAAA TATTACGGCG GCAATATAGA TCCAAATTAT 
ACTGCCGTTC TTGCAATTTA TCACGATTCC AGCGAAATAA TCACCGGAGA 
CATGCCCACA CCTGTCAAAT ATTTTAATCC GGAGCTTAAA GAAGCTTATA 


>NC_017304.1:3553976:3554475
CCTGGGTAAA GCCGTGTTCA TTGATGAGAT TGCTGTATCC CTCAGCTTCT 
TCCAAATAGT TTAAATCTTC CCTCTGGAGA TTTTCTATAA GAGCCAAAAC 
CGCAGAATCG TTATCATCCA CATCAACAAT AATACAGGGT ACAGTGGTAA 
GTCCCGCCAT GGCGGCAGCT CTAAGTCTTC TTTCCCCTGC TACAAGCTCA 
TACATGTTGG CCGATATTTT TCTTACACTA ATAGGTTGAA TTACTCCGTA 
TTGTTTAACT GACTCACATA ATTCTTCCAA AGCCAGTTTG TTGAATTGTT 
TTCTCGGTTG ATACGGATTT GGTCTTATGT TTTCGATATT CACGTAAATA 
ATGTTCTTTT GTTCTTCTTC CTTCTTTTGT TTTGCAAGTT GCAATCTGTT 
TTCTAACATT GGGCACCATC CTTTGTAAAT TAGTTTTGTT TTTATCATTA 
GTTAAACTTG AATTAACTAA ACTTGAATTG CTGCCATTAA AAGTTAATTA 


>NC_017304.1:3554333:3554832
TTTGTTCTTC TTCCTTCTTT TGTTTTGCAA GTTGCAATCT GTTTTCTAAC 
ATTGGGCACC ATCCTTTGTA AATTAGTTTT GTTTTTATCA TTAGTTAAAC 
TTGAATTAAC TAAACTTGAA TTGCTGCCAT TAAAAGTTAA TTAATTTACA 
AAGGAAATAT TCGCCCGTCT TTTCATAATT CCTTTTTTTT TAAAAAAGAA 
TCGTTCGTCC AAATACGCTA TATTACTGCA TTTTGAGACT TATGTCAATG 
TTATGTCAAC GGATTTTTTG ATGGTTTGCC CGATTTTCTC GGATATTTTG 
TCGGAGTTTG TCTAAACTTT TTTATAACAA TGACATTTCT TTTAATATCG 
CTGAAAGGAA GATTGAATTC CAAAATATCC TCAATCTTTC CCCCAAGTAT 
TTCCAATGCT TTTTTAGAGT TTTCAACCTC TTCCGTGCTG TTTCCCTTCA 
TCGCAATAAA ACAGCCTCCG ACCTTTACGA AGGGAAGACA GTACTCCAGC 


>NC_017304.1:360810:361309
AATTGACAGG GAGGCGTTAT TATGAGTTTG GTACCGATAG TAGTAGAACA 
GACAAACCGT GGTGAACGCT CATACGATAT TTATTCAAGG CTTTTAAAAG 
ACAGAATAAT AGTTTTAAGC GATGAAATAA ACGATGTAAC AGCAAGCCTT 
GTTGTTGCCC AGATGTTGTT TTTGGAAGCG GAAGATCCAG ACAAGGATAT 
ACAGTTGTAT ATAAATAGTC CTGGTGGTTC TGTAACCGCA GGATTTGCCA 
TATATGATAC CATGCAGTAT GTTAAACCGG ATGTCTCTAC CATCTGTATA 
GGCATGGCTG CCAGTATGGG AGCATTTCTT CTTGCAGCCG GAGCAAAAGG 
AAAAAGATTT GCACTGCCGA ACAGTGAAAT AATGATACAT CAGCCTTTAG 
GCGGTGCAAG AGGTCAGGCA ACCGATATAA AGATTCACGC GGAACAAATA 
ATCAAGATAA AAAACAAATT GAACAGAATT TTGAGTGAAA GAACAGGACA 


>NC_017304.1:363747:364246
CAGGCCGCTG ACTCCTTCAG AGATAGCGGA GATTGCCAAA AACGCCGCGC 
AAAAGGGCGG ATTTGCCATG GAGGAAGGAT GTGCCGAACT GGTGGCAAAG 
TACGCCCAGA ATGGAAGAGA AGCCGTACAT ATAGTCCAGA TTGCAGGCGG 
AGTGGCAATT GTAGAGGGCA GGAGGCTCAT AGAAAGGAAA GATATTGAAT 
GGGTTATAGA ATTTGGCCAT TACAGTCCGC GTATTGACAA AAAAGTGACA 
AAAGGCGAGC AGGTTGGATG TATAAACGGG CTTGCGGTGT TTGGCAACTC 
AACCGGTACG GTAATTGAGA TAGAAGCCTG TGCCACAAGA ACTGTCAGCG 
GAGAGGGTAC CATCAAAATA TCCGGAATAG TCGAAGAAGA GGAAATGGAC 
GGCAGAGGGC ACAGACTCAG AAGAACAAGT TCGGCAAGGG CTTCGGTTGA 
TAATGTCCTC ACGGTTTTGA AGAGGTTTTT GGGTGTTAAT TATGAGGATT 


>NC_017304.1:375138:375637
TATTTATGTT GGGCGCAATT GCAGGAGATA TTATCGGTTC AAGATTTGAG 
TGGAATAATG TGAAGACGGT TGATTTTGAA TTGTTCAGCA GTCAATCAAA 
ATTTACCGAT GATACGGTTA TGACGATAGC AATAGCTGAT GCCATACTGA 
ATAAAGAATA TCATAAGAAT GATGCAATTG AGTCAACGAA AATATATGCT 
TGCAAGCTGA AAGAATACGG CAGGAAATAT CCTGATGCCG GGTACGGCAG 
AATGTTTAAG CAATGGCTGT CAAACGATGA ATTAGAACCG TACAACAGCT 
ATGGAAACGG CTCGGCAATG AGGGTAAGCC CGATAGGGTT TGCTTTTGAT 
ACATTGGAAG ATGTGCTGAA AGAAGCTGAG GCAAGTGCGG CTGCAACCCA 
TAACCATCCT GAAGGAATTA AGGGTGCCCA GGCTGTTGCC ACTGCGGTTT 
TCCTGGCCAG GAAAGGGAAA GATAAGAAGG AAATAAAAGA ATTTATTGAG 


>NC_017304.1:389563:390062
CGTTTCCGGT TCTATGAATT TTCCTGTCAG TGCGAAAAGC GATCTGACTT 
GTGCTGAGGT TGCCGTATTG ATGCTGTCAA TTGCAAACTA TATATGTGAA 
GAAAGCATTA CAATGACTTT TGACGACAAT CTGTATGCAT GTAATCTGTC 
AACGCAAAAC GGTATAATTG CCAATGCCAA CAGTATCAAA GTAAACGGCG 
GTGGAACGGA TATTACTTTG CCGTTGCGCT ATTTGCTGGA CAAGAGGATA 
TTTGTTGACC GCATTATTCT GTTGTCTGAC AATGAGATAA ACGCAGTTTA 
TACCTATGAT ACCGGTCGTG ATAAACCCAA AACCTGCCAG GCTTTGGTTG 
AAAGATATAA GAAGTGGATA AATCCTAATG TCTGGGTTCA TGCGATAGAT 
ATGCAGGGAT ATGGTACACA GCAGTTTAAA GGCCAAAATG TAAACATTAT 
TGCCGGCTGG AGTGAGAGAG TATTTGATTT TATATCTTCC GTCGAACAAG 


>NC_017304.1:398302:398801
CTTTCATGCT AGAGAGCATC AATATTTCGA ATAATAACTT TCTTGTTTCC 
GACCATTTCA ATAATTCCTT CTTCCTGCAG CATATTCATT TTCCGGCTGA 
CCGTCTCCCG GGCAACTCCT ATGTAATTTG CAATTCCCTC ACGGCTTAGG 
GGCAGTTCAA CAATGATTCC GTTTTGGCTT TCTTTACCGT ATTTCCTTGC 
GAATTCGAGA AGAACTGCAC TGACTCTTTC CTCTGCATTT TTTGTTCCCA 
TATTTTCTAC TGCGTTTTCG AGCCGTTCCA ACCTGTTGCA CAGTTCTTCA 
ATGATTTTTA AACCAATTTC GGGGTACTCT CGAAGCAGGT TTTTAAAGTC 
GTTCTTTTTA ATTGTGCAAA CATGGGTTTC CTCCAATGCT TCAACGTTAT 
ATTGGGCAGT TTGGTTTATT AAAAGGTTCT TTTCTCCGAA AAAATCGCCT 
TGGGAAAAGA TATATAGAAT CTGCTCTTTT CCTTCAAATG TATTTCTAAA 


>NC_017304.1:404527:405026
TGAAAAATGC TACTCCTTAG GCTTTGGCGG CGGCGCCGGC GGGGGATTTA 
TGGGAGTTCC GGACCGGGTT CCGCCGTTCG GTTTATCCGG CATTCAACGA 
CTCCTCCTTC ATTTTATATT CGACATTATA AAATATATGA CATAAGTATA 
TTCGTAAAAT ACCGGATATC CTCCGATAAT TCCGGACTTG TTCATCCTGT 
CTTGTTTAAC ACCTCAGACG TAATTTCATC ATATTTTAAA TGAGAAACAT 
TATTGACATA ACGATACAGC ATTGGATATG GGAGGCGGTG ATGAAATGGA 
TTTAAAAGCC TGGGCTCAGC AAAACATACA ATTTGTAGGA AACTCATACA 
CCAATAAATC AAGCAGAAAC CAGCGAATTC CCGAAATAAT AGTCAACCAT 
ATATCGGAAG GTTCCATGTC CAGCATGATA AGCTGGTTTA CATCACCAAA 
CAACAAAGTT TCCAGTGCCC ATTTCGGGGT GAGCAAAACA GGCAAGATAT 


>NC_017304.1:408909:409408
GGAGAGTATG CCAGAAGTAG TGTTTTACCC GCAAAACAAG TCCATTAATG 
TAGAAGAAGG AACCACCATT CTTCAGGCGG CCCGCAGTGC AGGAGTGATA 
ATAGAGTCCC CGTGCAACGG TACAGGAACT TGCGGAAAAT GCAAAGTAAG 
ACTGGATGAG AAATCTTTGC CAAATGTCCT GGCAAAAAGC AGGCATTACC 
TTTCCAAAGA GGAAGAGGAG CAAGGGTATG TACTGGCCTG CGAAACGCAA 
ATAACCGGGG ACATCAAGGT TGAACTTGGC GAAAACAAGC AAAATGGCAC 
TCTCAAAATA TTAAGCAGGG GTCACAGTTT TGATATAGAT TTGAAGCCTT 
TTATAAGAAA GGAATACTTC GTCCACGAAG ACGTTACAAA AGTGTTTGCC 
GGAAAAGAAC AATTGGGAAT TGAAGCAGGA GATACAACAA AAGAAAACTA 
TGGAGCCGTC GTTGACATAG GAACTACAAC CTTGGTGGCC TCCATTGTAA 


>NC_017304.1:413846:414345
CTAAGCGTAA ACGAAGGGTC AATGCTTTTC CAGGTGATAT TGCCGGCAAC 
CCTCCCTTCC ATTATAAGCG GCGCCACTGT CGGACTTGTA ATGTCCTTTA 
TCCTTCTGAC TGCCGCTGAA ATGATTGGGG CGACTTCCGG CCTGGGCTGG 
TATGTAAAAT ATTTTTCCGA TTTTGCGGAC TACCCAAGAG TTATTGCAGG 
GATTATTTTC ATAGGAGTTG TTGTAACGGG TGTTACTTTT CTGTTTGACA 
AAATAGAACG CTATCTTTTG AGATGGAGAA AATGATGTAA GGGGTGTAAT 
TTTGTGAGTA TGAGAAGATA TTGGAATGAA GAAATAGAGA CCATGTCAAG 
AAAGGACCTG GAGGATTATC AGTTTAGGCT TTTATCGGAG CATCTTGCGC 
TGGCATACGA AAAATCTCAA TATTACAGAC AGTCTTTTGA CGAGGCGGGG 
GTAAAACCGT CGGATTTTAA AAAGCTTTCT GACATTAGCA AATTTCCTTT 


>NC_017304.1:419357:419856
CATAGCCAAA GAAGCGGTGG ATTGCGGCCT TTGGTATCTT GCTGAGTATG 
AGAATAATGA GTTTACTTTA AATAAAAACC CTAAAGAATT TACGCCGGTG 
GAGGAATACC TGAAAAAACA GTCCCGGTTT AAACATCTCA AAAAAGAGGA 
CATAGACCGG ATAATTGAAG CCAGGGATAA AAAGTGGAAA CTGATACGCA 
GTAGATGGAA CTGCTGATTT GCGTGACTAT AGAACAGCAT GTATAAACAT 
TACAGGGAAT ATGGACATTA TAGGGAACAT GGACTTTTTT TGAAAAAAGG 
AGGGGTTGCT CATGACAAAA GGCGCTGAAG AACTGTTTCG GGAAATAGAG 
CTAAAAAATA TTATTCTAAG AGAACAGTGC AATAATTGCC GCCTAAGCAG 
GCATGAGCTG GAGAAAACCG AAAGGGAGCT GGATGCCCTT CTTTACAAAT 
ACTATAAAAT ATACAAATGC AATCTTTGCA AAGTTTGTGA AGAAAAGTGT 


>NC_017304.1:420214:420713
AAAGACCACT GTGTTCATAA AGGATATGGA CAGCTTTGCA AAAGTAAACG 
AAGTATATGC CAAATATTTT TCCGAGCCTT ATCCCGCAAG GTCATGCGTT 
GAAGTGTCAA AGCTTCCGAA AGGAGTATTA ATAGAAATTG AAGCGGTTGC 
AATAAAATAA TAAAAAATAT AAAGAAAGGA TGATGAAAGT TGGGAATGTG 
TCAAACTATA GTATAAGTAC AAAAGTGGTA CATGGTTCAA AGTGTTATGA 
CCCGCATACC GGGGCGGTAA GTTTCCCCAT ATATCAAAGT GCTACTTTCA 
GACATCCGGC GCTCTATCAG ACAACGGGTT ATGATTATTC ACGCTTGCAG 
AATCCGACAA GGGAAGAACT TGAAAACACC ATTGCAAATA TCGAAAACGG 
GAAGTTTGGA TTTGCCTTTT CCAGCGGCAT GGCGGCAGTA TCCACCATAC 
TGTCTCTTTT TTCACCTAAA GACCATATCA TTGTTTCCGA TGACCTTTAT 


>NC_017304.1:422541:423040
ATGGCTTGAC TGCAACGGGC TTCCGGTTCC GGCGGAAGAG CTGAAGAGCT 
TTTTTGTCAA CAAAGCGGGC GTGGGATTAA ATGACGGGGT GACCTTCGGC 
AAAGAGGGCC TTGGTTTTCA GAGACTCAAT TTCGCCTGCC CGAGAACGGT 
TTTACTGGAA GGACTTTCAA GAATCAAAAA AGCTGTAGAT GAGCTTTCCA 
ATTAGAACAG CACTTGTTTT GATTTTTTTA CCATAAATAT AACAAAACAA 
ATAGGAATAA TGGGAAATAG TTATTGACTA TTCGTGTTGA TATGTTGTAT 
AATTAAAACA CGAGTAAACA TATAGGGATA GTAAGAGATA GAATGAGGTG 
CGGATATGAA TTTTTATAAA GATAAGGAAA TAAGATACCA CCACAGGCAT 
TTTCATAACG AAGGTGGGCA CCACCATCAT CAGGATTCCT TTGATGATTA 
CAACAATGCG GTTAATGAAT ACAAGAAAAG CTTTCCGTCA AAAGCAAATG 


>NC_017304.1:428191:428690
CCACATTATG GGATCTCCCG CATAAGCGCC GACACCGCCT GAATGGCTGT 
CTGATGATAA TATTCCCATT TTTTTGCCGT CAAAAGGCAC TCTGTTTCCG 
GAGAATTCTT TCATCAAAAC ATATACTTTA TCCAACTCCG ACAACCAGTT 
AAGAATACCT TCCCTTGTCG CAAACTGGGT ATCGTCAGTT TCAAAGCAAG 
CAATAATATG CTCTGATTCG TAAATATAAT CGGAAGGTAC AGCTTCTACC 
TTGACATTGT CAAACCACAC AGTACCTTTG GTTTCGCAAT TAAGAAAGCC 
TAAACGCAAG CCAATGTTCA CACTGCCGGA ATCCGGAGTT TTGAAAAGCA 
GTTTTACTAA TTCCCATGAA GTATTTGTTC CGGTTGCTGT GGCTGTTCGA 
ATCCATATTG CATCTTCACC TTCATTGTTA TAGAGGCAAA TATTGGCTCC 
GTCACTTTTA CCCGGAGTTA CATTTTCGTA CTTCATAAGG GCACTAAGTT 


>NC_017304.1:430321:430820
TGGGAGAATA TAAAGAAGAT GGGCTTTCTT ATATTGACCG GTGCCTTGAG 
TGGTGTAAAA AATACAATTT GGGGCTTGTG TTGGATATGC ATCACGCTCC 
CGGGTACCGC TTTCAAGATT TTAAGACAAG CACCTTGTTT GAAGATCCGA 
ACCAGCAAAA GAGATTTGTT GACATATGGA GATTTTTAGC CAAGCGTTAC 
ATAAATGAAC GGGAACATAT TGCCTTTGAA CTGTTAAATG AAGTTGTTGA 
GCCTGACAGT ACCCGCTGGA ACAAGTTGAT GCTTGAGTGT GTAAAAGCAA 
TCAGGGAAAT TGATTCCACC AGGTGGCTTT ACATTGGGGG CAATAACTAT 
AACAGTCCTG ATGAGCTTAA AAACCTTGCA GATATTGATG ATGATTACAT 
AGTTTACAAT TTCCATTTTT ACAATCCTTT TTTCTTTACG CATCAGAAAG 
CCCACTGGTC GGAAAGTGCC ATGGCGTACA ACAGGACTGT AAAATATCCG 


>NC_017304.1:431908:432407
CTATGAAGGA TACAAAAAAG CATTGGAAGA TGCAGGATTA GGTTTTGACA 
AAAATTTGGT TCGTGAAGGG AACTTCCTTG ATGACAGCGG CTATAGGCTT 
GCACGTGAGA TATTAAAAGA GAACGTGACG GCTATTTTCT GTGCCAATGA 
TGTAATGGCA ATTAGTGCAA TTAAAGCCAT AAAAGAAACG GGTTTGAGTG 
TACCGGATGA TATATCTGTA ATAGGGTTTG ATAATACAGC AATCGGAAAT 
TATATCATGC CTGCATTGAC AACTGTGAAC GCGCCGTTGG AGCATATTGC 
AGAAGCATGT ATTGAGTCAT TGAAATACTT TTGCGAGCAC AAACATTTTA 
AACAAAAGGA AATCAGGGTT AAAACCGATT TGATAATCCG GGATTCAACC 
AAGAGGGCTT TGGAATTCTG ATTGATTGTT TTATAATCAT CCAAAGATGT 
ACTCGGATAC ATATAATTGG GGTAATAATT ACCCCTGAGG TATTTATTAT 


>NC_017304.1:434718:435217
CATCTTGAAA AAGGCGCAAA ATATAAAGCA TCTTTTGACA TGAAAGCTGA 
AAATCCAAGG CAGGTAAAAC TGAAAATAGG CGGAGACGGC GACAGGGGAT 
GGAAAGATTA TGCGGCTATT CCACCGTTTA CGGTCTCAAC AGAGATGACC 
AACTATGAGT TTGAGTTTAC TATGAAAGAT GATACCGATG TTAAGGCACG 
GTTTGAGTTT AATATGGGTT TGGACGATAA TGATGTCTGG ATTGACAATG 
TTAAACTGAT TAAAACAGAA GATGCGCCGG TTATAGATCC TTCCGAAATA 
GCAAGACCTC CGCTTCTTTC CGGCAACTAT ATATACAACG GTACCTTTGA 
CCAAGGTCCG AACAGAATGG GATTCTGGAA TTTTGTTGTG GATAGCACTG 
CAAAGGCTAC ATACTATATT GGAAGCGATG TTAATGAGCG CAGGTTTGAA 
ACAAGAATAG AAAAAGGCGG AACATCGAGG GGAGCCATAA GATTGGTTCA 


>NC_017304.1:437516:438015
TCGGCGGCAG TTAGACCGTT AGGTGAAATG GAAGAATTTC GCAATATACT 
GTTAATTTTT TCAAATCCAG TACTTGGGGT GCTGCTTGGT GCCATTGTGA 
CAGGTATTAT CCAAAGTTCG TCCGCTTCGG TGGGAATCCT TCAGGCCTTG 
TCCGCTACGG GACAGGTCAC GATGGGAACA GCTATACCTA TAATAATGGG 
GCAGAATATC GGTACTTGTG TTACAGCGTT AATTTCATCG GTGGGAACAA 
ATAAAAATGC CCGTCGTGCG GCAATGGTTC ACCTTTACTT CAATCTTATC 
GGTACAGTGG TATTTCTTAC GTTGTTTACC GTATTAGACA GTTTGTTTAA 
TTTCGCTTTT CTTGATTGGC CGTCAAATCA CTTCTTTATT GCCGTTGCCC 
ATTCGTTGTT CAATATTTTG TGTACGGCTA TGCTTCTTCC CTTTAGCGGA 
CTTCTTGAAA AGCTGGCATA CAAGACTATA AAAGAGGACG ATAAAAAGGA 


>NC_017304.1:443994:444493
ACACAGTTGC GGTGCATATT CGGCGCATAA GGGAGAAAAT AGAAATCAAT 
CCCAAAGAAC CAAAATACTT AAAGGTGGTG TGGGGCATTG GATACAAAAT 
GGAAAAATAT TAAGTATTCG AACATTACAA AAGTGATTGT GATTTTTCTG 
GCATGGCTGA GTTTTGTGTG TGCTTCTGAA AGCGTTTTTT TCGTGGTGAC 
AAACGGAAAC ACTGTTGAAT ATGCCAGCTA TTACGATTAT CCTGAATTTA 
TATCCGGTTT TTATACTTGT CTTGAGAGCG TTGCAGATTA TTATATTTGG 
GTAAAAGATG TTGACGGCCC GGATGATATT ATGGTTTTGG AAGACGAAAG 
CATTGCCGAC AAGATGTTTG CTTATTACAA TGCCAAACCG ACAATTTCCG 
GGTTGGTGAA CTTTGCTTAT TATATTAAGA ATAACACTAC AGGTGAAACT 
TTTACAAATA TAAAATATGA GGAACCGGTT GAGTTGTTAA AGAAGCAACC 


>NC_017304.1:463623:464122
ATTATAATTT TATAAAATAT TCGGGGTTAA ATCAACCTGA AATGTATATG 
CGTAGGGAAA AATTAAGGAT TGTGCGCCAT ATAAGTGAAG TTTCAGACAT 
TTGCCACGAA CATTTCTATA TCCTTGACTG AGACAAAGTA ATTTTTTGGA 
TTTTCAGGGT CTATATATAC CGGAAGACTG GTAATACCCT TTTCGTGTAT 
TATAGGTTCG GGATCAAACC AGATATTGTC GCTGGTAAAA AAGTAAAACA 
ATCCTGTGTC GGGATCTTTC CACTTGCAGG TAATAACATA TGGGTGCTTA 
CTGTTTACTG TATAGCTTGT GTTCAAAGTG ATTTCACTAA TGTCTGCGTA 
TACTGTCCGG CCGGTTTCCA ACAACCGTTT GCGAAGTCTG AATTTCTTAA 
ACTGTGATGC GGTAAAGCTA ATTCCAATGA TAAAAAATAC CAATCCGATT 
CCAACCAAAA AGAGATCATC GAAGACGAAA CCCATGGTTT TAACGTGCCT 


>NC_017304.1:465285:465784
GCTGTGTTGG ATCAGCTCGG AGAAGACGGA GATTTTGTAC CTTGTCTCCA 
CTCAGTCGGT GCTCCGCTCA AAGAGGGAGA AAAGGATAAA GGTTGGCCAT 
GCGCACCAAT CGAAAAGAAA TACATAAGCC ACTTCCCGGA AGAAAGGACT 
ATATGGTCAT ATGGTTCCGG ATACGGTGGA AATGCGCTTT TAGGAAAGAA 
ATGCTTTGCA CTTCGTATTG CATCTGTTAT GGCACGTGAC GAAGGTTGGC 
TTGCTGAACA CATGCTTATC CTTCGCATAA CAGACCCTGA AGGAAACAAG 
ACATATGTTA CAGGTGCTTT CCCAAGCGCA TGCGGAAAGA CGAACCTGGC 
TATGCTTATT CCTACAATTC CCGGATGGAA AGTTGAAACA ATCGGTGACG 
ATATTGCATG GATGAGATTT GGAAAAGACG GCCGTTTGTA TGCTATCAAC 
CCTGAAGCAG GATTCTTTGG TGTTGCTCCG GGTACATCCA TGGATTCAAA 


>NC_017304.1:477880:478379
TGTGGTAAAC AGGGTAAGTA TGAAAATGAA AAGCGAAAGA ATCAATCCGA 
TAATTGACGC AATACGAAAA GAATTGGAAA AGAGGTGAAA TACATGATAA 
AAATTATTGA TTTAAGATGC GGCAAAGACA GCGACATATT TGAAAACCTT 
GCATCAAGAA GTCAGCTGGA GTATAGGGAT GTTTTGGACC GGGTGGAGGA 
GATAGTGGCA AATGTTCGGC GAAACGGAGA CAAAGCCGTG CTGGAATATA 
CAGCCATGTT TGACAAGGTT CAGCTCACTT TAGGAAAATT AAGGGTTACG 
GAGAAAGAAA TAAAAGAGGC GTACACAAAG GTTGACCCCA AACTTGTTGA 
AGTGATAAAA AGGTCAAGGG ACAATATTTG GAATTTTCAT GAAAAGCAGA 
AGGAGAAATC CTGGTTTTCC ACCGAAAAGG AAGGGGTAAT TGTCGGACAG 
CTTTACAGAC CTTTGGAGGT TGTCGGCGTG TATGTTCCCG GCGGGACAGC 


>NC_017304.1:4792:5291
AAATGAGCAA GTATGACGAA AGTAACATAC AGGTTTTGGA AGGTCTCGAG 
GCTGTGAGGA AAAGGCCCGG AATGTATATA GGGAGCACCT CGTCAAGGGG 
TTTGCACCAT TTGGTGTATG AGATAATGGA TAACAGTATA GATGAAGCTC 
TTGCCGGATT CTGTAATGAG ATAAAAGTTA TAATACACAA GGATAATTCC 
ATTACAAATA TTGACAACGG CAGGGGAATA CCTGTCGGAA TACATCCTAA 
ACTTGGCATA TCGACTGTTG AGGTTGTCCA TACCATACTG CATGCGGGCG 
GAAAGTTCGA CGGGCAAGGT TACAAGGTAT CCGGAGGACT TCACGGCGTG 
GGTGCTTCTG TCGTAAATGC GCTGTCTGAA TTTCTGGAAG TTGAAGTTTT 
CCGTGACGGA CATATATACA GGCAAAGATA TGAAAGGGGA AAACCTGTAA 
CTCCGGTGGA GATAATCGGA GACACAAATT TGACAGGAAC AAAAACTACT 


>NC_017304.1:491537:492036
AGTAATGACT TTACCGACAG CGAAATGACC AGCAAATTTT TAAACAATAC 
CGACGCAAGG GACAACCTTA TCAGGGAAAT ACTTGCTTAT GCGGCACTGT 
ATAATCTTGA CGGCATTAAT ATTGATTTTG AAAACATGTA TATTTCGGAC 
AGAGATGTTT TTACACAATT CGTAAGAGAA ATTGCCCCTT TGCTGAGGGA 
ACAGGGACTT GTGGTATCGG TGGATGTCAA CGATATACAA TGTTATGACA 
AAAAGGCATT GAGCGAGGCT GTTGATTATA TAATGTATAT GTCCTACGAC 
CAGCACTGGA GTACAAGTCC TGTGGCAGGC TCAGTGGCAC AGGTGAGCTG 
GCAGGAGAAA ATAGTAAAAA GAGTCCTTGA ACAGGAAGGA GTACCAAGGG 
AAAAACTGCT TTTGGGAATT CCTTTTTATA CCCGGCTGTG GAAAGAGACG 
GTTGATGAAT CCGGTAAAAA GAAGCTGACC AGCAGCGCTC TTACAATGAA 


>NC_017304.1:49202:49701
ATGTCCCTTT TGCATTTTGC AAAGGATTTG AAGGTATTTT CAATATCACC 
AATTCAGAGG CTTCCACCCA TTAAAAGCAC AGTCAGGGTG TTTTCCAGCG 
ACAGTTCTTT TCTTGCCTGT TCCTTGGGTA TGCTCTTCAA AAACTCCGGT 
GCCACGGGAA GTCCATAAGT AAATATTCGG TCTTCGGAAA TCCCGCATTC 
AATCATGTCT CTTTTTATAT AGTCATGGGC AACAATATAG GCCTCAATAT 
TATTTTGAAA CCAGAAAGGG TGATTTACAA AATCAGTTAC AATTGCTATT 
GACGGCACAT CGAGGTTGTA ATGTTTTTTC AGGTGTGCAA TCATTTGCAG 
GGGAAAAGGA TGAGTGCACA CTATAATTGA GGGTTTGAAG CTTTGTATCA 
GTCTATGAAT TTTGGGAGTC AAAAGATTGC TAAAACCCCT GCTCATTCTG 
TCTATGTTTT TTATATGTTC GGACATTCTG TAAAGCCCAC CGTAAATTTC 


>NC_017304.1:495017:495516
TATGGGCAGT AAAATTACGG ACAACTACAC TATTATATAT GGTGTTTCGG 
AAAATACTTT AAATGTGGAG TTTGTTTGTG ACGATCCTTC TATAAAATGT 
ATATTTGACG AGGAGAAAGA CGGTCTGGCA ATAAGCATAA TAACTGCATT 
GATGGACAAT GTGGTATTGT GTGACAAATC AAACAGGATA ATATCCATGT 
CAAAAGTGCT TGAGGGGAAT AGATAGTCAT GATGGACGAT GCAGTAAACA 
ATAACAATGT TGTAAATGAC AGCGATGAGT TGTTTAGAGA ATATAAAGAG 
ACAAAAAGTG TTGAGGTAAG AAACAAAATT GTAAGCAAAT ATCTTTATCT 
TTCGGACATA CTTGCCAAAA AATTTTTAAA CAGAGGCATT GATTATGAAG 
ACATTTATCA GGTGGCTTCC ATTGCCTTGA TTAAAGCGGT GGAGAGATTT 
GATCCCGACA AGGGTGTTAA ATTTATAAGT TTTGCAACAC CCACTATTAT 


>NC_017304.1:49801:50300
GGGGTACTTT TGCACGACGA ACTTTTGCAA AGCTTCGGCC GCCCTGATGT 
GCCCCGACCC CAGTGAAATT GACAAAAACA GAACATTCAT TTGTTCACCT 
CATAGAGTAA AGTTATTTTG CAAAGCACAT ATTGTGTTTT CTGTAATTCT 
TTTCTTAAGG TTATTATCTG GGAATTTGCC TGATGTTATA CGTGATTTTG 
GTGAATTTAC GAATATTTTT TGCAACAGAA CAAAAAATAT CTTTGAATGT 
ATGGCAATGT TTTATGTGAT GTTGCACACT TTGCAACTTC AAGGTAATGT 
TTTGGCTGAA GGAGGAGTGG GTGTTTTTGA AGACATTTTG GAGAATACTT 
ATTCTTGCCG TTATATTTTT CATTGGCATA CCGCTGTTTT TAAATGGCAG 
GTTCTTTATT GTACCAATTA CCGAAAGACT TGCTCCCAAC ATGCAGAACG 
AGGATGTAGT GAGACTGCAG CAAAGGCTTA AGAACTGGGA ATATTATGAC 


>NC_017304.1:503962:504461
TAGCACTTGG ACCGAAGCCG AGAAGCTACA AATATGCAGT TCCTAAGAAA 
CTTAGAAGAC TTGCGTTAAA GTCGGCATTA TCATCAAAGG TCAATGAAAA 
TGAATTGCTT GTACTTGACA GTTTGAATTT CGATGAAATA AAGACAAAGC 
AAATGGCAAA TGTTTTGAAA AATCTGAAGG TTAATGATAC TACTGCTGTA 
TTGGTTTTGG CTGACAAGAA CAGAAATGTG GAATTGTCGG CGAGAAACAT 
TCCGGGGTTG AAGACTTTGT TTGTTAATAC AATGAATGTG TATGACATAA 
TAAGACATGA CAAGTTTATA ATCACCAAGG ATGCCGTAGC AAAGGTTGAG 
GAGGTGTACG CATAATGAGA CCTGCTGAGG ATATAATTAA AAGGCCGTAT 
ATTACTGAAA AGAGCAATGC CGAGATTGCA AACGGCAAGT ACACCTTTAT 
TGTGGACGCA AAGGCTACAA AAACTGAAAT AAGACAAGCA GTTGAAAAGC 


>NC_017304.1:510486:510985
GCAAGAGAGA ACCTGAGGTT TACAAAGGCA AAGGAATTAA GTATGAGGAT 
GAAGTAATCA GACGCAAAGA AGGTAAAGCA GGCGGCAAAG GTAAGAAATA 
GGAGGGAGTG AAATAGATGA TAAAAAAACC TACTTCGAAT GTTGCCAGAT 
TAAGAAAGCA TAAAAGGGTT AGAAAAAAGG TTTTTGGCAC GCCGGAACGC 
CCACGTTTGA ATGTATACAG GAGCTTGACA AACATTTATG CTCAGGTAAT 
TGATGATACG GTTGGTAGAA CTCTTGTTTC TGCTTCGTCG CTTGAAAAGG 
AAATAAAAAG CAAGTTGGGC TATTGCGGAA ACAAACAAGC TGCCAGGGAA 
GTAGGCAAGC TGGTTGCACA GAGGGCATTG GCCAACGGTA TAAAACGTGT 
TGTTTTTGAC AGAGGCGGAT ATATATATCA CGGTCGAGTA AAAGAACTTG 
CAGAAGGTGC AAGAGAAGCA GGACTTGAGT TTTAATAAAA GGAGGGAGAA 


>NC_017304.1:511346:511845
TATAAAAGAT ATCAGAACAA AATCTTTGGG TTCAAACAAC CCGATAAACA 
TGGTTCATGC AACTATAGAA GGGCTCTCTC GACTGAAGAC TGCAGAAGAA 
GTGGCAAAGC TTCGCAATAA GACCGTGGAA GAAATATTAG GTTAGGAGGG 
AACTCTGGTG GCAAAGCTGA AAATAACTTT GGTCAGGAGT ATCAGCAAAT 
TAAATGAGTC ACAGACAGCA ACAGTCAGAG CTTTAGGACT CAGAAAAAGG 
GGTTCCTGTG TAGAACAGCA GGATACTCCT CAGATAAGAG GTATGATTAA 
GAAAGTTGAA CATGTTTTAT CAGTAGAAGA GATATAAAGG AGGTGTGATC 
CATGAAGTTG TTTGAATTAC AACCTGCTCC AGGCTCGAAG AAGCTACCGA 
AAAGAAAAGG AAGAGGGCAC GGGACCGGTA ACGGAAAAAC TGCCGGAAGA 
GGACACAAAG GTCAAAATGC CCGTTCCGGA GGCGGGGTAA GACCCGGATT 


>NC_017304.1:51545:52044
TTACGGGAAA TGAGATGAAT CCGGAAGAAG CAAAACAGAG GGTTGTGGAT 
TTCTTCGGCA AAGATAAAGT GAGTGCGGTG GAGGATATCG GAAGAAACGA 
CGCGACAACT ATAAAGACCT ATAGCTACAG GGTTAAGTTT AACAATGTAC 
CTGAGGAACA GACCGCAACC GTGGATGTGA CTCAAAAGGG TGGTCATGTT 
TTATGGATGC TTTACAACAG ACCCATTGGA GCGGAAGAAA ACATAAACAT 
TGACCAGGCA AAGGAATTGG GAAAGAAGTT TTTAGAAGAG CATGGATATA 
AAAACATGGT TGACACCTAT TATCTGAAAG AGGACAATAC GGCGATTATC 
AATTATGCTT ACAAACAAGG GGATGTTGTT GTATATCCCG ACCTTATAAA 
AGTAAAAATC GCACTGGATA ACGGTGAAGT AATAGGCTTT GAGAGCAAGG 
GTTATCTTTC CAATCACACG GAAAGAAATA TTCCGGCTCC AAAACTTACT 


>NC_017304.1:518730:519229
AATGTGACAA CTTCACATCC AAGCAGGTAA AAGTAAGTGC TGCAAAGCTG 
GATTCAAAGG GTAACAAGAT TACTAACACG AAAAAGTCCA AGAATGGAAA 
TGAGTATCTG GTTGTAGAAA GAGAAATCAA GACAGACATG CAAAGAGTTG 
ACAACCCTTC AAGACTCCAT GCAAGAAGGA AAGTAATGAG CTGGTTGTAT 
AGAGTCAAAG ACAGTGAAGG GAATACAATC AACCTTGCAA ACAAGCTGTT 
TGACGAAATT GCGCCTAAGT ACAAGGATGT GCAGGGCGGA TATACAAGAA 
TGTACAGAAT CGGCCCAAGA AAAGGCGACG CTGCAGAAAT GGTAATTCTG 
CAATTGGTTT AGTAGTAAAT GAAGGCTGTA CGGCATACGG GGATTTGGGT 
GTTATGGGAA TTCACCTTAA TCCCTGTTTT GTTAGGAGAG TAAAAATGAA 
GGATATAATA GTAAAAGCCA ATGATGTGGA ATACGCGTAT AAAAAAAACA 


>NC_017304.1:524742:525241
TCATAGTTTG GGTCGATGAG CACTGCTTCT ACTAATTGCC GCCAGTCGTC 
GATTTCTTCG GGGTCATCCT CCAATTGCAG TTTTTGCAGG AGCATGGGGG 
AGTAGAACTG TCGTATTTCT ACTACTGCTT TGCCGCCATC CAGTTTTAAA 
GTTATGTCCG CTTCAGGGGG GCGCTTGAAG ATAATATCTT TGCGGTCGGT 
AAGGATGTCG CGTATTTCAA AGGGGATGTT GACCACGTTT AAGCGTTTGG 
CATAATCCAA CACGTCGTAC TCGTGGCCGC TGCATAGAAT AAGCACACCG 
CGCCTGTAAG TAGCTTCTAT TTCCTTTTCG CCTTTGGAGA GTATCTCATC 
AAAAACTGCC TGCACATCCT CCTTGGAGCA GACCCGGTTT AGTTCCACCA 
CTTTGACCCA TTTGCCGTCC AGAAGGCCAT CAAAAAAAGA TCGTTTTACC 
GGTTCTACCC CGTAAAGTTT CATTACTATC TCTTTGGCCT CCAAGTCATT 


>NC_017304.1:530930:531429
TCACTACTGA GCAATGATGC TGCAATGGCT ACGGCTGTTG GCAACATAAT 
TAAGGAAGCT GTGCTGTATC AGGGAATAAA CTTGGACTTT GAAGGTTTAG 
GCTACAACGA AGAGGACGAA AAGTTGCTGG CAACGCAGGG TGCATTTAAT 
AAGTTCGTCC AGCTTTTGGC AGAACGCACA AATGAGGCAA GACTTAACCT 
GACGCTTACG CTGCACGCGC CTAACAGTGC CTATAAAGGC TATGATTACA 
AAACTCTGTC AGAATATGCT GACAGAATCA TAGTTATGGC TTATGACTAC 
GGCACAAAGC CGGAACCAAA CGCGCTCGTT ATCCAAGCAG TTGAACAGTC 
GTTAAAATGT GTACCAAAGG AAAAACTCGT GCTCGGCATT TCAATACCGA 
ACGAGAATTC GGAGAGCCTC ATTTCAAAGG TCGGGATTGC TAAGAGGTAC 
CAGCTTAAGG GAATTGCTCT TTGGAGGCTT GGCCTTCTGA CAGACGAAAT 


>NC_017304.1:535043:535542
GTACTGGTTC CGTTGTTTGT AAGCGCATTC AGAAGGGCCG ACGATCTCGC 
AATGGCAATG GAAGCCCGCT GCTACAGAGG CGGAGAGGGA AGGACGAGGA 
TGAAACAGAT GAAACTGTCA AAGGTTGATT TGAAAATAAC ATTATCGTTT 
TTAATTTTTG AATCTGTTTT GGTATATGTA CAATATTTTA AAATGTATGT 
ATAATATATA TGTTATATAT GTTGAACAAA AAAGTATAAT ATAAAATCTG 
TTGATATTTT CAGGAGGAAA TAAAATGTAT TACATAGGGA TTGATCTTGG 
CGGTACGAAT ATCGCCGTGG GTTTGGTAAA TGAGGAAGGA AAAATACTTC 
ACAAGGACAG CGTTCCCACG CTGAGGGAAA GACCGTATCA GGAAATAATC 
AAAGACATGG CAATGCTTAC CTTAAAAGTA ATAAAGGATG CAGATGTCAG 
CATTGACCAG GTTAAAAGCA TTGGGGTCGG AAGTCCCGGA ACCCCGAACT 


>NC_017304.1:542944:543443
CTTTTGCTGC CAAAACTTAA GAGACGGGTG GGAGTGTAAA ATGTCAAAAG 
AGATGAAAGC GCCGGAAAAA ATAAAAAGTG TTTTTAAAAG ATTTAATATA 
AAAACAATAA ACAAGCAAAT AAGGCTCAAT ATCGTTTTTG GTTTGATTGT 
ATTAATTTCC ACCATGTTGT TGGGATATCT GTCCTTTGAC ATGATATCGG 
ATGCCATGAT AAGGCATGCC GGTGCGGACA ACCTGGAGCT TGTAAAACAA 
ATAACCAAAA ATATTGAGAC AGTAATGACC GGATTTGACG ATATTTCAAA 
CGAAATTCTT ACCAATGAAA ACTTTGACAG GCTTGTAAAA ATGCATGTTA 
CATTGGATGA TGAACATAAA AAGGCAGCAA ACAGAAGAAG CATAGAGAGT 
ATACTAAACG GTTATACCAA CACGAGAACG GACATAGCGG ACATAGCAGT 
GGTTACAAAT ACCGGAGAAT ACATTACCTC GGGAGAAACA AGACCTTTGG 


>NC_017304.1:547561:548060
CGTGAAAAGG ATTTTGCTGC AATTCCTTAT GAGGAAGCAA TTGCAAAAGC 
TAAAGAGGAA GTGGCCGAAG GCCTTAAAAA ATAATAGAGA AATTTTGGGA 
CCGAAAGTTT AATTTGCAGG GCTTAAGCAA GGAGTATCGC ATGTTTGACA 
TGTGGTACTC TTTTTTTTAT ATAAAGTTTT TTATTTTATA GCTTGCTTAT 
GTAAATAATT CATTTAAATT TGTCAATACT ATAATCAACA CTGTATAAAC 
AACTATAATT TCATTTTAAT TGTATGTTTA ATTTGATGAC TTGGAGGGAT 
TTTTTCATGA AAAGGAAGAT GGTCTTACTA ATTGTTCTTG CCCTTGTTCT 
GGCAGGGAGC ACGGGTCTTT TGGGGCTTAG CTTCCAGAAT GCTTCGGCGG 
CCACTTCTTT CCAAAGGGTA AATTTTGTAA CCGGAGTGGT GACTGCTGAC 
AGTTTAAATG TAAGACAGGG TCCGTCTACC AAATTTCCTG TTGTATGTGT 


>NC_017304.1:548723:549222
TAGAATCTGC AGGAAAAAAA CTCCTGCAGA TTTTTTATTT TATACAGGCA 
ATTGTGTAAT TGTTTTCAAC AAAAATCTCT TTAATATGGA ATAATCCACT 
GAGTCAACGG AGCCGTTTCT ATTCAGGTCT GCCGCCTTAA GTTTATCCTC 
CGTCAAATCT ATTTGTTTAA GTATGTATCT TTTTAATAAT GAATAGTCGC 
TTGAGTTTAC CAGTCCGTCT CCGTTCAAAT CACCATATAC TATATTTTGA 
TTGTTTTGTT TAACTATGAC AATATAATTC ACAGCCCCGC TTGAAGCCCC 
ATTAGGACCA AGGGTTACAA CGGAGTTTGC ACTGAAATTC TTTTTGTAAA 
GGTTGTAGGT AACCTGTGGT GAACCGTCGT CGGTTATTGT CAGTGAGGTT 
TTGGTCCAAT CGTTAAGCCA TGACGGTATG GTTGCAACCC TTGAGTCCAG 
ACCCACATAT ACGGTTATGT CAGCTTTGGC GGTAAAGTAG GCCAGGTCTT 


>NC_017304.1:550539:551038
TTTATAAAAA GGGGAAGAGA TTTTTATATA GTAATTTTAT GTAAAATAGA 
TGTGGAAGCG TAAAATTTTA AATATTATTA CGATACAAGA TAAAGGGATG 
CCATATTGGA ATCCCTTATC CTGCACTAAT TGGAATTAAT AATTTTCATA 
TGCATTTCTG GTTTGTTTGG ACTAACTTTC ATTAATTTCT CCTTATTTCG 
AGTTTATCGA TGTTGGGACC TCCGTCTGAT GATGTGCCGG TAACTCTGAT 
TTTGTTAACT CCGGAATTTA ATGAGGCAGT TATACTCTTG GTCTGCCACT 
GTGTCCATGA CCCTGTTCCT CCAAATACAA CACCGGAGGC AACGATATTA 
CCGTTTACGC TTATGTCAAC CGTCCTGTTT GACGAAGTTC CGTTTGCATA 
TGTAAGTGTC AGGGTATATG TTCCTGCATT AGCTATGTTC AGTGTCCATT 
CGATATATCC GCCGGGTACA TTGTCATAAT TTACATAGCC TGTTCCTGTG 


>NC_017304.1:556273:556772
TTTTGAATTA ATAAAAGTAT ATTTTCAGGC AAAGCTTAAC GAGCATTCTT 
TGTTTGCAAA AAATGAAGAT GCAGACTTAT TTCTTAAAGT TATAAATGAA 
ATTCAACAAT TGAGGCCGGG AATAATTGAG GAAGATATTT TTAAAAAGTA 
TTATTTATAT AAACAAGAAT AAATATCGTT ATACAGGTCA TATAGTTCAG 
TTGTATGACC TTTTTTTGCT ATTCTGGTAG AGATTCTGCG TTTATAAAAT 
ATGTTCAACT TACTGTATAT ATTGTTCACA GTATTTTAGT GTATCTATTA 
TTTTTTATTT TTTATTTTTT ATTTATACAT CAGAAAATGA GAATATTAAG 
TAGGGGGTAG ATGTTTCTGA ATGAAAAAGA ATACATTATC TTACGTCATT 
CGATTACTTT ATAACTTACT GACAGGATAC ATTGTAAATG TCAATAAAAT 
TTTGGTTCTT TCCAAAGTTA GTTGAAACAA ACGAAAAAAC ATGATAAAAT 


>NC_017304.1:557002:557501
ATTTATTATT ATACGTAACA GAAAAATGTT TTGTGATAAT CATGATTGTA 
GTCATACTAC TTTTGCAGAA AGATTTGATT TTATCTCCTC TAAAGCGAAG 
AAAACCCGTC GTCTTGAGGA TGAAATTGTA CGAATGTCAA TAAATTGCAG 
TTCTGTTGCA GCATCAAAAG CTCTAAAGGA AAATGTTGTG GATATCGGTA 
AAAGTACAGT TTGCAATCTC TTAAAAAAAA AGAAACACCG GTTGTTGACA 
AAATATAATG ATACCAAAAA TTAAGACAGA CAAAACAGCC CAAATAAGTT 
AGAATGGAAC TATGGAAAAG AGAAAACATT TTACACCTGA ACAAAAAGCA 
AAAATAGTGA TTGAGGTCAT CAAGGGAGAA AGAACGCTGA ATGAGATTGC 
TGCAGAATAT GGAATTCATC CAAACCTGTT AAGTCGCTGG AAGACTGAAT 
TCATAAGCAA TGCGGGCAGA GTATTCAGCA AGGAAACTGA TGAAGTAGAG 


>NC_017304.1:569955:570454
TATTATAACC ATAGGATTGG CAGCGGTGAT TTTGCCGGTG CAAATTGAAC 
TTGTAACGTT GGCAGGTTTG GTTTTAATCG GCATAGGATG CGCTCCTATC 
TATCCTTGCA TCATACATGA GACACCAAAG AATTTTGGAG CGGAGAATTC 
TCAGGCTATT ATCGGAATTC AGATGGCAAG TGCTTATACC GGTTCAACAT 
TCATGCCGCC TATATTTGGT GTGCTGGCAA AATTTACAAC GATTTCTTTA 
TATCCGGTTT ATTTGACATT CTTCCTGATT TTGACGATAG TAATGACGGA 
AAGGCTTAAT CGTCTTGTAG TAAGTAAAGA GAGCAGATAA CATTCTGCCT 
GATTAATTTT TTTTAATAAT ATTTCAATAT TTTAGGAATT TCTTTAATGA 
TTAATTTAGA AAAAATGAAA GGAGCCAAAT AACTTTAGAC AGGTTGATTT 
AGCTCCTTTT TTAATTAAGA CTTAAAGCAC TTTATGCTTT GGTTATATTT 


>NC_017304.1:573631:574130
CTTAAGTGTA GGGATGATTA TATCCAGAGC TTCCGGTGTC GGGTGTGGCT 
CAGGTTGAAC ATCATGCAAA AGAATTATTG TACCGTCTCT GACACCGTTT 
ATAACTGCGG CAGCCCTCTG TTCGGCGGTT GTGGATGGAA TCCAGTCATT 
TGCCGTTAAG CCGCCGACAA ACACCAAGTC AACATTGTTG AATAATGTTG 
GGCTTGTTTC GAGGTTCGGC GGACGGAAGA ACTTGGGTGT TGTTCCAGCA 
TATTTTTGAA TAACTGCATT TGTATCGGCA ATGGATTTCC TTATCTGATC 
CGGACTCATA TTGGCCATGC CTGAATAACT CCATGAGTGG TTTCCTATTT 
CATGGCCTGA ATTAACCATC CTTCTGATGA TGGCAGCCGT CGAATCATTG 
ACTCTCTGAC CTACTACCAT GAATGTAGCC TTAACGTTAT ATTTATCAAG 
CTTGTCGAGA ACCCGTGCCG TAAGTACGTT GTCCGGACCG TCGTCAAAGG 


>NC_017304.1:575634:576133
AAGAAGGTAT CTGTGCAACA TCATAAGATC AGTGGAATCA ACTTTGCCGT 
CGCGGTTTAC ATCGGCATTG GCAAGAGCGG TTCCTGAAAG TCTGGTTATA 
TTGAGCAAAT GTCTCTTCAG TGCTGTATAG TCTGTTGAAT TTACTTGTTT 
GTCTCCGTTC AAGTCACCCA AAACCTGGTC TTGTTGAGGC GGAGAAGTAG 
GTGTAGGTGT AGGATTTACA CCTTTCGAGT CGAATATGAA GTAGTCAATG 
TTAACAGGAC CTGAGAATAC CAGATATAAG TCGTGCTGTC CTGTAGTGTT 
GGTTATGCTG CAGGATTTTT CCTCGTAATT GTTCCAACCG CCTGTGGAAG 
CCACCGTAAG AGTTCCTATA AGAGTACCGG TCGGGCTTCC GAGTCTTAAC 
TGGATATTGG TGGGTGTGTC CGCACCGGAT GCAACCCTTG CCTTGAAAGA 
GTTTGCACCG TTTCCAAAGT TTATTTTGTT AAATACCAGA TAGTCACCGC 


>NC_017304.1:58249:58748
CTACAATAAT GGTTTCCATT ATGACGACTT AGGATAATTA GCTTTGATAA 
TTTGCTTTAT ATAAATAAAA CAGGAGTTGT GGAACATATT TTTCAACTCC 
TGCTTTATTT TCGTTTTAAT TTACAAGAAA GAGCTAACGA TATAAGTTTT 
CAATTTGAAC TAAAACCCTT TAGAAAGTAT GGTATCGATA ACTGTTATTG 
AGTTGCTGCT CAAATCCAGT TTGCACATTT CAAGTTTTTC ACCTGTGATA 
ACATTGTTTT TGTCCCTTTT TCTTGTTGAC AGTATATAAT ACAGGCTGTT 
GTCGCTTTCG TTGTAAGAAA AACCTGTAAG AGTATATTCA ATAGTATAAT 
CATTTTCTTC CACTGTATCA TACCTGGCGA TGAGATTAAG TTTGCTGTCT 
TTTTTGGAAA TGCTGAATAT AACTGTGTCT CTGGGGTTCT TCATGCGTCG 
TGTTTCAAAG TACATTGTAT CACTGACGGA ATATGCGCTC TTAACGGAAA 


>NC_017304.1:587170:587669
TTTCTTGCGG AGGGATTTGC ACATAGGTTG CAGGAAGCTA AAATAACAAC 
TGAAAATGCT TTAATGTGCA CACTCTGTGT TTCTAGTTTA GCTGTATCAT 
ACATGAATTT TGCCGCCTTT GGTTCAAGAA CGTGTAAAAA TACCAAAGCG 
GCTAAGTTAC TCAACGTATC CGGATCAGTT TGCCTGCATC CATTTCACAA 
ACGGTGTCAC ACAAAGCATC GATATCTTCG CTGTAATGGG AGAACAAAAT 
AATTGTAACT CCCTGACGGT TTAAATTTTT AAACAGTGTT CTCATTTCAG 
TGACACCTTG TTTGTCAAGC CCGGTCATGG GCTCATCAAG TATCAGTAAT 
TCCGGCTTTT CCATTATGGC CTGTGCTATT GCCAGCCTGT GGCGCATTCC 
CAGAGAATAT TTTCGAACAG TTTTTTTTCA TATGGGGATC AAGTCCTACT 
TTCAAAAGAG TTTCCTTAAT TTCCTCAACA CTTACTTTCT TACGTATGCC 


>NC_017304.1:589433:589932
CAAAAGACAT TGTATATGGC AATATTGGCA GTATACATAA TATTGGCAAA 
ACAGAGCCAC TGCCGGTTAG AGCATAACCC AGAAGCTTTA AAATATCGGA 
TTCACTGTAA ATAAATCTCG AACAACTGGT AAACATAACA AATATTGAAA 
TCATTATTGA AATAATGAAA TTAACAGATA ACAAGGCTCT GTATATGTCT 
GTTTTTAGCA AAGCCATAAA CGTTTTCTTT TTTACCACCT TGACGGATAT 
AATTTACCTG TTACAACATT AACAACATCA TATTTATACT CGGTATATTG 
TATTTCATCG GATTCTGTAG TTTGAACGCT GCAGAACACC CATCCGGGAA 
TCAATTCAAA CGCATCACCT TCAGGGATGA TCAGATAGCA AAATTCTGCC 
GAAACAATAT CTATATCATT CTCCAATATT ACAAGTGAAT AATTCTCTAT 
CAATGTATTC AGTGCTTCAT ATACATTAAT CAGTCTGTTG GTCTCAATCT 


>NC_017304.1:600604:601103
GGAGCTGCAT TATCGGGATT TGCATTGTAT GAAATAGACG GAGATGAAAT 
TGTGCAGATA GAATATAGTG CATCTGCTAC AGGAGCCGGT GAAGATCATT 
TGATAGATAC CAACAAGGAC GGCTTCTATG ATGGATACGT TCAAAACAGG 
TATAGCTATG ATGTGTTTAA TTTCCATGTA TCAAGCTTTT ATAAGTGGAA 
CAGTCAGGGT TTTGTATTTG ACTCGGCCCA AATAAAGCTT GACAATTATC 
CCGACAATCC CAGGGATGTT GTTTCCCAGT TTTTAAAGTT AAATATGTTA 
AACAGCTATG AAACAAAAAT TGATGGGATT TCCCAAAGAT TAAGCGAATT 
AAATATATCA AACAAGGAAA TTACGTTTAA AGGAAAAGGA TTGGATAATT 
GGGCGGAAGC TCTGCAAATC GATAATATAG ATTTTGATGT AGATGTAAAG 
GGAAGCACAG CCAAGGTCAG TGTGACTCTG GGGTCCGAGA CTATGACATT 


>NC_017304.1:604332:604831
AAGAACAGTG GTTTACGGTT AATAAATTAA GGCCTGAAAA TCTTCTGTTT 
AATGAGTCAC ATCAGTTTCG GATAGAAATA ACCCTTAGTA CTTATAGATT 
CGGTAAATTA ACAAAACAAC AACAAAAGAA TGTACTTGAC AGCTTTGAAA 
GAATTGAGAA AAGGATACTT GATAAGTACG GAGAAAAAGT ATCATTTGAG 
ATACGTTTTG ATGACGAACA CAGAGTAAAC TATAATGGCT AGGTTAAACA 
ATAGTATGAC AACTGTTTTG ATATTTCTAA TCACTTCATC AAAACTTTCG 
TTTCTTTATC GCTATTTTTT AATTTGTGCT TTTTTAAAAC TTTTGTTGCC 
TGCTTCTGTT TCTCCATTAA TACATGAAAT AAGTAAATAT TCCTGAATCA 
TAAAAAAAGC AAAAAATATA TTGAGATTTA AAACACCAAT TGATATAATA 
TATCAAACTT ATGAGGATTA CCGGAGAGTA TCGTGTTTTA GAGTTCTTTC 


>NC_017304.1:612968:613467
GTAGGAGGCT TCTTTTCAGG AGTCCATGGC TCAGGCCGTG CCATGTCCCA 
GTCGGCGGCA AAACGTTTGA CATAGTTTAT TGCCACGGGC GCGTCTACAA 
GGTTGCGGCG GCATTGAGAT TCACAGGTAT GAGGACATAC GCGGCCGCAT 
ACTATCGGGA AAGGATTCCT CTCTTTAATG ACACGGATTG CAGCCTCAAA 
ATCTCCGTTG CCTACATGGC GCAGGTATGA TTGGATGTCA ATATTTGCAG 
GACATGTCAT TACACAGGGA GCGACACAAT CTGCGTTGTG GTCGGAAAGA 
AGCTGCTCCA GACGTATTTT TCTATAATTC TCAAGTTTTG GAGTGTTGGT 
GCATATTACC ATACCTTCCT TAATGGGAGT CTGACATGCT TTGACGTCTC 
TCTCACCGTC AGGGGAGATT AAGGTAACCA CACACAATCC GCAATTGCCG 
TTTGACCTTT CAAGCCTGAT ATCATAGCAC AGGTGCGGAA TGTGTATATC 


>NC_017304.1:613731:614230
TTTTTAAATT TCTTAAATTC CTGAAATTTA CTTGCCATAA ATTACACAAA 
GGATTTCATT AATGGAAGTC GAATACTTTT TTATGTAAAC TTAGGGAGAA 
AACATTGGAA CACACTATAC AGTGTCAAGG GGGATTTAGT TAAATGAAGC 
TTAAGAAAAC TGTAATTTGT GGGGTTTTGA GCATAGGTAT CATGGCAGGA 
AGTTCAGGAT TTGCTTTTGC GCAGAATGTT AACTACAAAG TACAGTCCGG 
TGATACGTTC TGGAAGATAG GGCAAAAGTA TAATATTTCG ACAGCCGCCC 
TTTTAAAGGC AAACAATGCT AATGAGAATA CGGTGTTGTA TCCGGGACAG 
ACAATAGTGC TTCCGATAAA AGACGAATCG GTGTATATAG TTCAATCCGG 
AGATACTTAT TGGAATATCA GCCAGAAATA CGGGATAAAC TTTAAAGAGT 
TATTGGCACT GAACAATGCC AATGAAAATT CGATGCTGAA TGTAGGGGAT 


>NC_017304.1:615859:616358
GACAAAGTGT CTCCGCTTTT TATTTCATAA GGAGACGTGC CTATAGGGCA 
TGCAGGTTGT GGCGGCTGTG CATAGGGTAC GCAAATCACC TGGCCTATGT 
AGAGCCTTTC CGGAACAATG CCTGGATTGG CGGCAAGAAT TGCCTCAACG 
GTGGTATTGA ATCTGCCGGC AATAAGGTAA AGGGTGTCTC CCGCACGCAC 
AGTGTAAGAT ATAGTGCCGG TAGGACATTG ACGATTAAAA CAGGAAATCA 
TTGTTTTGAT TCACCTCTTT TAAAATAAAC TTGTTCCGGC TTTGAATCAG 
GATATGGTTA CGATTGTTCC CACAGGTACA AGATTAAACA GCTCGCTTAC 
ATCCTCGTTG GACATGACTA TACTGTTGCC GGTGGAGACG ACATCAATAA 
ATTCCGGTGT GTTTGTGCCA TGAATTCCAA AACCTGCTTC AGAAAGTCCA 
ATCCATCTTG CTCCCATCTC AACACCGGGA TCAACCTGTT TGTTTAAAAC 


>NC_017304.1:617980:618479
TTTTGCTTCG CTGATATCTT CTTCACTGAT GTTAGTTTCA CTGGCATGGG 
TTTCATTGCC TGTTTGTTCC AAAGTAGATT GTGATTCTTT CGCGCTTATC 
TTATCTTTAT TTATATTCCT ATTGGTTTGA GATTTGGGAG AAAGTAAACA 
ACCTGTGATA ATTGCAGTTA AGGAAAGGCT AAAAATAACA AATAGTACAG 
GTTTGACAAG TTTACGGTTC ATTTTTGCTC CTCCCAAAAT GTACAGGTTA 
TTTGTAATAT ATCGTATGTA TTACAAAAGT AAAATATATT GTCATATAGA 
TATCCTTTAT TTGTTCAGCA CAAAATACGA AAGTATTATA TAATTGTATA 
TTAAGTACAA TTAAAGAAAA TGTGAAAAAT GCGAAAGTGT ATAAATTTAT 
CAAGCCACAA GACCCTTTAA AAGAAGCTGT TGAGATAGCG GAGAAGCTAG 
GAATTAAAGG AGAAGTGAAA AAGTTTGAAA ATATGAATAC ATATTCAATA 


>NC_017304.1:62359:62858
CTGTATAGGG GAGCAGCCGT CATTAGTAAA GTAATATCTT AGTTTAATAT 
CATCCAAATT TATGTTTATT GCTTTATTTA AATTGATAAT ACCAATCTTC 
AAGGCTATAG TATCTGATGG CACACCTGTT TTGATGTTTT TCAATGTTAC 
ATAAACCTTG TTGCTTGAAA CCGGAAATTC AACACCTTCA TCTGCATAAA 
CATTTTCTAC AAAAAGCCTA TTAAAACCTG CTATTAATGA AAGGTTGACA 
AAAACGCAGA GAACTATCAG AAGCGCAAAC GTTCGAAGAT AAAACTTTCT 
TTTCATATAC ATACCTCCCT AACATTTTTA TATTTTTCTT TCTATCTTTC 
TAAAATACCC GGCTATGAAA ACTGAGTAGC TGTCATCTCA TATAAAAACA 
TGTTGAGTTC CAAATTTTTT AAAACCATAT CAGAGATCAT ACATTCCAAT 
TCTTATATAC CTTTCGTCTA TGTATGGTAT TGTTACGTAC ATTACTTTCG 


>NC_017304.1:627318:627817
ATGGCATAGA TGCCTTTCTT TGTTAATGAG AGATTTATCT TTGAAGCCAC 
TTCGTCATTT TTGTCATACA CTGACTGCAT TATTTCAATT TTTTTGTTTT 
CCGACATTTC CAAAACTCCT TGCTAAATTT CTATCGATTC TATATAAAAT 
TCGTGTCCTA TCTCGGTCGG ACTTCCCTGA CCGCCACAGT AAGGACACTC 
GAAAGAAAAA GGTTTCCTCA CAAAGAGGCT TTCACATTCA TTGCATTTTA 
ACATTGGTTT TACGCGCTTG ATGTTAAGTT TTGCATTTTC ACATACGGTT 
CCTTCCGCAA TAATTCCGAA GTACAGTTCT ATGGAGCTGG CCACATAGCC 
GGAATAATCG CCCACCACCA GGTTGATTTG TTTTACTTCT TTGGCGTTGT 
GTTTATTAGC ATGCTCCTGC GATATTTCGA TTATTCTCTT TGTTATCGGG 
TACTCGTGCA TTTTGATACA CATCCTCTAT ATTCTCAAAC GACGGAGCAG 


>NC_017304.1:630246:630745
CATGGGGATT TTTTGCTAAA ATTCATATTT TCACCTTACC TAAAAAATGA 
TAAAATAATA AGATTTACTG ATGCCAAAAC CCCTGTTACA ATCCAGGTTG 
ATTTGAGTGC AAACTCCCAC TTGGCCCGTG CAAAAGCATT GTCTACGACA 
ATTTCCAGAA GGAAAGCGAT AATGCAGGCT AAGATTGCAA TAACATGGCT 
GAACGGTGAC CTGAAGGCAA AAAACAAGTA TACAAGGGCC AGTGCAATTA 
TTGTTTCATA CCAGTGGGTT ATTTGTATTA TCGCCAAATC TTTTCCTGAA 
TACTCTGTTG TTATGCCTTG TACAATTTCC TGGTGGCCGT GGTGCGACAT 
ACTTAAATCA AATGGGGATT TTCTAAGTTT GAAAGTCAAT ACGTACAACA 
GTCCCAAAAA AACTCCCGGA AGATAAACAA TTGAAGGAAT GCGGGCCGTA 
ACTATATCTT TTATAAAAAA GCTCTTGTCC CCGTAATACA GTCCAATGGC 


>NC_017304.1:635168:635667
GGGCAAGGAC ATCATGAATG TCCTGGCAAG AAGCGTGCTT GCCTATTACA 
CTTATGACAG CAATCCGGAT GATACTTCGG TCAAAAATGT TTTAAGGCAG 
TGCATGCGTT TGATTGGGAG CATGCCTACA ATTGCCGTTT ATGCTTACCA 
GGCAATGGCT CATTACTATG ACAGAAAGAG TCTGGTTATT CATCCCCCAA 
GGCCCGAGCT AAGTACGGCG GAGAACATTT TGCACATGTT AAGGCCCGAC 
AGCAAGTATA CGGACCTTGA AGCAAGACTG CTTGACCTTG CGCTTGTATT 
GCATGCGGAA CATGGAGGCG GTAATAACTC AACCTTTGTA ACCCATGTGG 
TTACATCTAC CGGAACGGAC ACATACTCTG TTATTGCTGC GGCTCTCGGT 
TCGCTCAAAG GTCCTAGACA CGGAGGAGCA AATATCAAGG TTTGCCAAAT 
GTTTGAGGAC TTGAAGCAGA ACGTCAGGGA CTGGAAGGAT GACGAAGAAA 


>NC_017304.1:636112:636611
AACAACTTGT AAAAACGTAT AAAAAAAGCC GCTAAAATTA GCGGCTTTTT 
TAAATGATGT ATGCGGCATA TGAAACAGAG CCAATTTGTT GGTATCAGAG 
CTTAATTTGT GGTATATTTG CTGTTTAGTA AATGTTCGAT GAACAAATCA 
ATATGTTCTT TTGTAACATG CTGCATGATT ATTATGTGTG CTTTATCTCC 
TTCGCAGGCC AAAGACCAGT AATTGCATAT TGCATCGTTT GGTTTGTCTA 
TTACAATAGT GTTTGACCAT GGATTCACAA AGTTATTCCA GCCGATAGAA 
TCCAATCTGG CCTTGGCATA TGCGGTCACT TCCATGCATT GTCTTACATC 
CTGTTTGAAT CCTTCCACAC CTTTGCGGTT TATCTGATAC CAAAGAAGCA 
ATGCTGAAAG CCCGTTGCGA CAACCGCTTA TAGTAGTGTC TTTGGTGCCT 
ACGTAAGATA CATCTGAATT TTCAAGGATT TTTTGAATGT ATTTTTTACG 


>NC_017304.1:653484:653983
CAGTACTGTC TATCATTTTC AGGCCGGAGA CAAGAATCAC CGCTTTATTG 
TCTTTCACAA GTTTTGTAGT ATTTTTTGGA AAGCAGGTTT TTGATGTATA 
CCTGCTTCCG AGTGTGAAAA GACTTGACAG AAAACGCAGA CGCAAAAAGT 
TCAAGGTAAT TGTATCTTCT GTCAAGACAC CGGAGATAGT TTATACTTGT 
TGCATATGCG GCAGGACATC AAAGGATCAT CCGGAGCTTA AGTTTGCATA 
TTGTTTTAAA TGCGGCAGTG ACTATGAATA CTGCCAGGAT CATCTTAAAA 
ATCATGAACA TGTCATCAGA CGCTGATTTT GTCCGGTTTT AATCGTTGCC 
GGGTACTTGG CAATTCTTCT CACTTTTCGC CATGAATAAT GACTCGAATT 
TATAGATATA GTTACAGAGG GAGTAGTATT TATAATTTAA TATGATGAAG 
CATTCCTATT TTCTTTGAAG CTTTGTAAGA CTCTGCATCT TGCATTAACG 


>NC_017304.1:654353:654852
GAGAGTATAG TTCCCAAAGT GGAAGCATTT AGCTTAAATG AAGACAAGTT 
AAAAGTGTCT ACCCATATAA TAAATGAAAA GATGCGTATA ATTTCGAGAG 
GTACGCCTGA TGAGCTTCTC AAAAGGTGTT CATATATACT TTTGGATTCA 
AAAATTGTAA AAAAGACAAG AAAGATTTAC AGGGAAATAA ACAGAGTGCT 
CAATGACATG ATAAACAGGT GCTGTACGGT ATATGCCCTT GCAATCAAGG 
ATGTGTCAAA AACCGATATA ATTACAAATG TTGATGCCTA TATAGACGGT 
ATGACTCTTG TGGCCCTTAT TGGCATGTGT CGTGCATAAA TACTATTGTT 
AATAAGGTCT ATATCTGGTA TAATTTTAAT ATTATATTAT ATAACGAAAT 
ATTCGCAGTC TATATTATTG TATTAATATG TCTTATTGTT TGTAATTATG 
AATTTTTGGA GGATGCTTAT GTGGACCAGA GAATATTTGA AAACCAGGGC 


>NC_017304.1:662732:663231
TCACCGGAAT CTACTTCTAC GCCATTTCCG TCGCCGTTAC CATTCCCTAT 
GCCGGATTCA ACTTCTACTC CAACACCGGA TCCGGATTCA ACTTCGACGC 
CAACGCCAAC TCCGACCCCA ATTCCGACTC CGTCAGTTTC ACCTTCACCA 
TCGGATACGG AGGCACCGTC AAGACCGGAA TGTTTAGTTA CTACGGACAG 
AACTGACACA ATGATTTCTT TGTCGTGGAG TGCTTCAACT GACAATGTTG 
GAGTAAAGGG TTACTATATA TACAGAGACG GAGTAAAACT GGATGTTAGT 
GTGACAGAAC CATGTTTTAC TGATGAAGGG TTAACAGAGA ACACCACATA 
CAGATATTAT GTAACAGCTT ACGATGAAGC GGGCAATGAA TCGGAAAGAA 
GTACGGAACT TGTAGTTATG ACCCTTGCTA ATAATATTAC GGGGCTGAAT 
GCTGTTGTAA ATGTGGATGG AAGTATATTG GTTTCGTGGA ATCAAGTTGC 


>NC_017304.1:66495:66994
TTATAGGTTA CCTTGCTCTG ACATCGTTGA TGAAGGATAT CAGGAGAGTT 
TGGCAGTATC ACGGTGCCGA ACACAAGACC ATACACTGTT ATGAGAATGA 
AGAAGAGCTT ACTGTTGAAA ATGTTAAGAA ATATTCGACG AGACATCCCC 
GCTGCGGAAC TTCCTTTTTG TTTACGATTA TGGTGGTAAG CATATTGGTG 
TTCTCGCTGG TGGGACAGCA CGGACTGTGG ATAAACATAC TGCTTAGAGT 
TGTTTTGATT CCTTTGGTGG CAGGCATTTC CTATGAGATT ATAAAGATAA 
GCGGAAGAAG CCAGTCAAAA ATAGCAAGGA TTATCAACGC GCCGGGGTTG 
ATGTTCCAGG CGTTTACCAC GAGGGAGCCG GATGACAGCC AGATAGAAGT 
GGCTATTGAA GCCATGAAGA ATGTAATGGT TGAGAACAGG GAAGAAGACA 
GATGGTGACA GGGTGATAGC GTGATACTGA AAGATGCACT GTTGATGGGA 


>NC_017304.1:668868:669367
ATAAATATGT CAGCGGACCA AATAAAATAA AGGGTTGTCT CGTAGAGAAG 
ATAACCTATC CAAACGGTAC GTGGATTACA TATAAGTACT ATGACAATGG 
AAATTTGATG GCAAAAAGCG ATAAAGCAGA CCTTAGTGCG TCTGGCAATA 
TAGATGCTGC TTATAAATAT GAGTACGATA ATTGCTTTAG AGTAAGTTCG 
GAGACAACAC CGGTTGGATA TGTAACAGAA TATCGTTACA ACAACACAAA 
CCAGGTAACC CATGTTATAA AGAAAGATTT GGACGGAAAG ACAGTAAGTG 
TTCACAGGAC TTACTACGAT TATGACGGAA GAAAGAAAAA AGAAGTTAAT 
CCTGCAATGT ACAACAGCAT GTATGATACA GGAAAAGACT ATATTGGAAC 
GGCATCTGCG ATTTATGAGT ATGATGTATA CGGCAGAGTG ACCAAGGTTA 
CGAATAATAT CGACGGCATA AGCTTTTCAA GCACTATTAC CGAATATGAA 


>NC_017304.1:67050:67549
TTTTGTGCCG TGTTTTGAAT GTGGACAGAA GTTATTTGTA TTCTCATGAT 
GATTACAACA TGACCGAAGA GGAGTATAAA AAGTTTACCT TGTTTCTTGA 
GGAAAGAATC AAAGGAAAAC CTCTTCAATA CATAACCGGG CACCAAGAAT 
TTATGTCCCT TGATTTTATT GTAACGCCGG ACGTATTGAT ACCGAGACAG 
GACACAGAGA CCCTTGTTGA GGCTGTGTTG ACGCATGTAA AAAGTACCGG 
CCTTGAGAAT GCAAGAATAC TCGATATAGG CACCGGCTCG GGATGTATAG 
CCGTAAGCCT TGCACATTTT CTGAAAGACA GCAGGGTTCT TGCATTGGAT 
ATTTCTGAGA AAGCGCTTGA AATTGCCGAA ACAAACGCAA AGAGATGTGG 
TGTGTGGGAT CGGATGTTTT TTCTTAAAGG AGATGCGTTG GAAGGACTTG 
CCGGCATTAT AGCCCAAAGT CCTTTTGCAA AAGACTTTGA ACGCAAGGGA 


>NC_017304.1:679202:679701
ATGATGAATT TTCCGGTATC TTCGGATTTA CTTTTTGTTT TATAGTTAAA 
AATATATTTT TTATCGAGAA TATACTTTAT TATCAATCCT ACCAATGTAC 
CCATACAAAT TGCAGCCATG AGGACAAGGT TAAGATTGAA AAGTCCCAGA 
ATACTTACAT TTTCAAAACT TTTCAAAAAT ACAAGGTAAT CGAAGAACAT 
AAGACACAGT TGTTGTGTTA CAAGATTTCC TATTGTTGAT ATTGCTGCAA 
ATAACGCATA TTTTATAGCA AGCTTAAACA ACTTAATCCC GCCAATCTTT 
TTAGTATCGA AGTAGCAAAA GTATGCTGTT TTCAATATGA TTTTAGGCTG 
CTGACAGGTA TTTGTCAATA AAGAAAAATA AATGGAAGAG TGATGCTTTA 
TGTCCTTTAA GTGCTGCATA GCTTTGATAT AATATATGTA TACACTTGTG 
TATAATTAAA CTGCTGAAGG CGGAAACGGG AACGGTTGTT CTGAAAATGA 


>NC_017304.1:681646:682145
GGAAGGCTGT ATAAAGGAGA GAATTTGATT AACAATGATT CCCTGATTTT 
AGACGCAATT AAGGAGAAAA CCGGAGCAAT CGCGACTGTA TTTCTTGGAG 
ATGAAAAAAT TGCCACAAGC GAGCTTGACA GCGACGGTAT AAGGCCAATC 
GGGGGCAAGG CGTCAAGTGA AGTGGTTGAA AGTGTTTTGC AAAAAGGTGT 
TGTATATACA GGAACAGAGA ATATTCTTGG CGAAACATAT GCCGTAAAAT 
ATGTGCCTTT AAAAGACCGC AGCGGTGAAG TTTTAGGAAT GTGGTTTGTC 
GGTATGCCAA AAAGCAATAT TGGCAGCAAG GACAGCCAGA TACTTATCAT 
GAGGATTTCA ATTGTTGTTA TTTCCGTATT GTGCGGTATA TTGGGCTGCG 
CATTGTTAAT GCTTTATGTA AAGAAGTTTT TAAACGATAT AGATACCCAC 
AAGGTTTCAT TCCTTGAATC CAATTCAAGC GGTAATAAAA CTCAGCGCAA 


>NC_017304.1:693452:693951
TAAGCGAGGT AGGTAAAAAT GAAAGCGTTT AAGGCCGCGT TTATAAATGA 
AGTCGAGAAA ATATACAGAA AAAAGAAAGT CGTTGTGGCA GCCATACTCT 
CAATCCTTGC CATAGTTATG GGACAACTGG TGGTTACCGG AATAAACAGG 
GGTTTTGGAT TGATAGCTGC CAGCAGTACA CAGTTTCCGA TCCTGGTGCT 
GTCTTTGTTG GTTAACACCA TATTGCCGTT GTTTACAACA CTTGTTGCCA 
TAGATGTATT TTCCGGTGAG TTTTCTCACA ACACCATGAA GATTACATTA 
ACCAGACCGG TTTCGAGGAT GAAACTGTAT GCGGCTAAGA TTTGTGCCGT 
GGCTTTTTTC GTTCTTGCAA ATCTGTTGAT GATAATGCTG CTGTCTTTAG 
TGGCGGGATT TATTTTTAAC GCCGTATCGT TATCGGTATC CGGAGTTTTA 
AGAATAGTTT TGTCCTATAT TGTTACTTTG ATACCTATAA TGTGCTTTGC 


>NC_017304.1:695069:695568
GGATATGTTG AGGGGATATT GGACGGTGTG GCAAATACCC CTCAGAAAGT 
GGAAAAATAT TTAAGAACGG TTCATTCCAA GGCTGTTCAC ATGGATAGAA 
TGATTGATGA CCTTCTTTTG TATTCGAGAC TGGATATGCA CAAGGTTTCG 
TTTAATTTTG AAAAGACGGA TGTGCTAAAG TACTTTGAAG ATTGCATGTA 
TGAAATAGAT ATTGAACTTG AAAAGTCCAA TATCAAGGTT GAGCTTCATA 
ACAACTTGAG AGGAAAGCGT TATATAATGA TAGACAGGGA TCAGGTGCGA 
AGAGTTGTGA TAAACATAAT TGACAACTCA AGAAAATATA TGGACAAGGA 
ACAGGGGAAA ATAGATATTT TTTTGAGGGA AGCAACATCA AATGTGGTAA 
TAGAGATAAA AGACAACGGA GCCGGAATTA GTGAAAGTGA TTTGTCCTAC 
ATTTTTGACA GGTTCTATCG CGCCGATTCG GCGAGGGATA CCAGGAAAGG 


>NC_017304.1:70358:70857
CGGAGTATAT CAAGACCGGA ATGCCCCTTA TAAAGAAAAG GGTCACGGTG 
GACGGACCTT CGGTAAAAAG ACCGGGCAAT GTGGAAGTTT TGATAGGTAC 
TCCCATATCG GAGGTTTTCA GCTTTTGCGG AGGTTTTGGC ATTGTTCCCA 
AAAAGATACT GATGGGTGGA CCAATGATGG GAATAGCGCA GTATACGCTG 
GATACACCGG TTCTCAAGCA TACAAATGCC CTTCTGGCTT TTGATGAAAC 
AACTGCCGTA TTGCCAAAGG AGCAAGCTTG TATAAGGTGC GGAAGGTGTG 
TTAGGGCATG TCCGATGAAT CTTTTACCAC TTTATCTTAA CAATAATTCG 
ATAAGGGGAA ATATTGAAGA GCTTAACAGA TACCATGTAA TGGATTGCAT 
AGAATGTGGC AGCTGTGCTT ATGTATGTCC GGCAAAAATT AATCTTGTCC 
AGTCAATAAG GCTTGGCAAG GCACAGGTAA GACAAGCGGC AGCGAAAGGG 


>NC_017304.1:705364:705863
ATATATCCTG ACAGAAAGAT AATAGTATTC CTGTTTGCGG AAGACAGCGG 
AACAGGAGCG TATGCAATAA CTAAAGACGG AGTATTTGCA AAAATAAGAG 
CAACTGTAAA ATCAAGTGCT CCGGGCTATA TTACTTTCGA CGAAGTAGGT 
GGATTTGCAG ATAATGACCT GGTAGAACAG AAGGTATCAT TTATAGACGG 
TGGTGTTAAC GTTGGCAATG CAACACCGAC CAAGGGAGCA ACACCAACAA 
ATACAGCTAC GCCGACAAAA TCAGCTACGG CTACGCCCAC CAGGCCATCG 
GTACCGACAA ACACACCGAC AAACACACCG GCAAATACAC CGGTATCAGG 
CAATTTGAAG GTTGAATTCT ACAACAGCAA TCCTTCAGAT ACTACTAACT 
CAATCAATCC TCAGTTCAAG GTTACTAATA CCGGAAGCAG TGCAATTGAT 
TTGTCCAAAC TCACATTGAG ATATTATTAT ACAGTAGACG GACAGAAAGA 


>NC_017304.1:709608:710107
GGCCGGTTAC AGGAGGTACT GTTCTGCAAA GTGACAATTA TGGAAAGACG 
ACTGCGGTAG CGAATGATGT AGGAGCAGGT ATAATAAACT TTGCTGAGGC 
ATACTCGAAC CTTACCAAAT ACAGAGAGAC AGGTGTGGCA GAGGAGACAG 
GTATAATAGG AAAGATAGGC TTCAGAGTAC TGAAGGCAGG AAGTACGGCT 
ATAAGATTTG AGGATACGAC AGCGATGCCG GGAGCAATAG AAGGAACATA 
CATGTTCGAC TGGTATGGCG AGAACATCAA AGGGTATAGC GTAGTACAGC 
CTGGGGAAAT AGTGGCAGAA GGAGAAGAGC CGGGTGAAGA GCCGACAGAA 
GAGCCTGTAC CGACAGAGAC ATCGGCAGAT CCCACACCGA CAGTGACAGA 
AGAGCCTGTA CCTTCAGAGC TTCCAGATTC CTATGTAATA ATGGAACTGG 
ATAAGACGAA GGTAAAAGTA GGGGACATAA TAACAGCGAC GATAAAGATA 


>NC_017304.1:714692:715191
GTCGATGAAG GGATTTTAAA TTTTGGCAAG GGATATGCAA ATTTAACTGA 
ATACAGGAAA AGCGGAAAAC CTGAAACAAC CGGAATTATT GGCAAGATAG 
GATTTAAAGC CTTAAAGCTT GGCAAGACGG AGATCAAATT TGAGAACACA 
CCCGTCATGC CTGGGGCAAA AGAAGGAACA CTGCTGTTTG ACTGGGATGC 
AGAAACTATA ACGGAATATA ATGTAATTCA GCCTAAAGAA CTTGCAATAA 
CGTTACCGGA CGATGCACAC ATTGCTTTGG AACTTGACAA GACAAAAGTG 
AAAGTGGGAG ATGTAATTGT TGCGACAGTA AAAGCAAAGA ATATGACTAG 
TATGGCGGGA ATTCAGGTAA ATATTAAATA TGACCCTGAA GTATTGCAGG 
CGATTGATCC TGCGACGGGA AAACCGTTTA CAAAAGAAAC ATTACTTGTG 
GACCCGGAAC TGTTATCAAA CAGAGAATAT AATCCGTTGT TAACAGCAGT 


>NC_017304.1:716343:716842
TGCTCAATCA CAGATACAAA CTGGACAATG AGGGCAAAGA ACAATTGCTG 
GAGATAATTG ATAACTAAAA AAATTGATGT GTTCATATCA TATTAATTAA 
ATTATTTTGG GAGGATAAGT ATGAAGAGAA TAAAAAGAAT TTTAGCAGTG 
CTTACAATTT TCGCTTTGCT TGCAACTATT AATGCATTCA CGTTTGTTTC 
ACTGGCACAA ACAAACACCA TTGAAATAAT TATAGGTAAT GTCAAAGCAC 
GACCGGGTGA CAGAATTGAG GTGCCGGTAA GCCTGAAAAA TGTTCCTGAC 
AAAGGAATAG TCAGTTCAGA CTTCGTAATT GAATATGACT CAAAACTCTT 
TAAAGTAATA GAATTAAAGG CCGGAGACAT TGTGGAAAAT CCTTCAGAAA 
GCTTTAGTTA CAATGTAGTG GAGAAGGACG AAATTATTGC CGTTTTGTAT 
TTGGAAGAAA CCGGTTTGGG TATCGAGGCC ATAAGAACCG ACGGAGTATT 


>NC_017304.1:72123:72622
AAAATAACAG TGGGAATAGA CAGCGAAGGG GCTATAACTA AAGTTAAAAT 
TGGAGACAAC AATGAAACAC CCGGACTGGG AGCAAAAGCT AAAGATAAAC 
CTTTCATATC CCAGTTTGAG GGTATTGCTC CGAAAGAGCC GCTGACTGTG 
GTGAAAAATG CTAAAACAAA AGTGGAAGAA ATCAATGCCA TAAGCGGAGC 
CACCATAACT TCCAGGGCGG TAACAAAAGC AGTCCAGGCA GCTCTTGATG 
TTAATGCGGA GCTTGACAAA GCAGAGGAGG ATTTATAAAA ATGAGTGGTT 
TTAAGACTGT AACGAAAGGG ATAATAAAGG AAAACCCGGT ATTCAGGCTT 
GTCCTTGGTA CATGCCCCAC TTTGGCTGTG ACAACATCAG CCGAAAATGC 
CTTGGGAATG GGGGCGGCCG TTATATTTGT GTTGATGGGG TCAAATGTAG 
TGATTTCCCT TTTGAGAAAG GTGATACCTG ACAAGGTCAG AATTCCTGCA 


>NC_017304.1:73056:73555
GTGAGGAGGC TTAACCAAAA TGAGTGATGC TAGTTTGATG ATTATAATTA 
TATCAGCTTT GCTGGTAAAG AATTTTGTGC TTTCGCAGTT TTTAGGAATT 
TGCCCGTTTT TGGGGGTTTC CACGAAGCTT TCCACAGCCA TGGGAATGGG 
CTGTGCGGTA ACCTTTGTTA TGACGATTGC GTCCTTTGTT ACAAAACTCT 
TGTATGACGG CTTGCTTGTT ACTTTTGAAC TTCAATACCT GCAAACTATA 
TTGTTTATTC TTGTTATAGC GGCACTTGTA CAGCTTGTTG AGATTATATT 
GAAGAAGTTT GTGCCTCCTC TTTACAGGGC GCTGGGTATT TATCTTCCTC 
TCATTACTAC CAACTGCGCC GTGCTGGGAG TGGCACTGCT TAATATCGAC 
GAGGGATTTG ACCTTTTGAG GTCCACGGTT TATGGTTTTG CAGCCGGGCT 
TGGATTTACT CTTGCCTTGA TTCTGTTTGC GGGGGTAAGG GAAAGATTGG 


>NC_017304.1:732084:732583
AAATATTATT TCATAAGGCT CATTCAGTGA TTCCATTACA TTTTTAAGCC 
TTTTGTAGGT TTCCAGAATT ACCTCTTCTT CGTTGTAAAG AGGTACAACA 
ACTGAACATA CAATTTTCTC CGACATTTCT TTTGCCTCCA ATTTCCTTGT 
TTAGAAATAC CATGTGTTAA ACCATTTAAG ATATCTCATA TAAGATGTAG 
GTACTTCAAG TCCTGACAAT CCAGGATAGA AGAGTATAAA CAGAGCCATA 
ACAATTCCAA GGTAAACACA TGCGAAATAT TTTACGCCAC TATGTTTATC 
GGCAGCTTTT TTAATGACAT AAACAATTAA CAGTATTAAA AACGGTACAA 
TGGAGAAATA GTGATATATA AATGCTATTC TGGGGACGGC AATCCATGGT 
ACGTACTGGA ATATAAGTCC GGCCAAAGGC ACCATCATTT TTTTGTCGTA 
CCTGTATATT CCGATAAACA GCAATGTTAT ACATATTAAA AGACAGGCCC 


>NC_017304.1:739862:740361
CACAAAGCGG TGGACGAAAT GGCAAAAGAG GAGACTTTTA AAGGATACGG 
ACCGGAGCAA GGTTATAGCT TCTTAGTCAG CAAAATAATT GAATATGACT 
ATATGCCCCG GGGAATCAGG CTTGATGAGG ACGAGGTTTT TGTAAGCGAC 
GGGGCGAAAA GTGATACTGG AAATTTCCAG GAGATATTTG GCCTGGACAA 
CAAAGTTGCC GTTACCGACC CTGTATATCC TGTTTATGTT GACAGCAATG 
TTATGGCAGG AAGGACCGGA AAGTATCTTG CGAATGGTTA TTTTGAGAAT 
ATAACCTATC TTCCGTGTAC TGCCGAAAAC AATTTCATTC CTGAACTTCC 
AAAAGAGAAA GTGGATATTA TTTACCTTTG TTTCCCAAAT AATCCGACGG 
GAATGACCTT GTCTAGGGAA GAACTTAAAA AGTGGGTCGA CTATGCAAGG 
GAAAACCGCG CGATAATACT GTTTGACTCG GCATACGAGG CGTATATCCG 


>NC_017304.1:74542:75041
AAAGCTCAGC GGATGCTGAG CTTAATATAT TTGTAATTTT TAGATTTGGG 
TTATTATCTG TGTGGCTTTT TTGTAACCAG TATTTGGTTT CTGCCGTTTT 
TAAATGATTT TCTAACATCA TAGCCCCTTG TTACCAATGT GTCGTATATT 
TTGTCGGTTT GCTCAAAGTA GTTGTTTTCC ACATCCAAAA TCAGTGTTTC 
TCCGGGCTTT AACTCGTTTG ACAACTTTTC CAGTGTGGCA TCCACGTTCA 
TATTTTCTGC GTTTATGATT TTCTCACCGT TGTGATTCAT TTTGATTTCC 
TCCCGTTTTG GAAAAAATAA ATGAAAAATG ATTTAAGTCA GTGCAAAAAA 
TGTTTCAAAA CTCAATTCAA TGCGTATATA TTTTGTATAT AGTATTGACA 
TGCAGATGCT ATTATATAAG GCAAATATTA TTATATTGTA AAAAATTTCT 
TGTTTGAGGA GCAGAATATG AAGAAAACGA ATATTGTGCT TATAGGTATG 


>NC_017304.1:753131:753630
AAAAATAAAA TTACAAGGTA AGGGCAGGTA TGGTATGTTA AATCAATTTT 
CAAGAACAGA AATATTATTT GGAAAAGAGG CAATGAAAAA GCTGGAGCTG 
GCAACGGTTG CAGTCTTTGG TATAGGCGGA GTTGGAGGCT ATACGGTGGA 
GGCTCTTGTC AGAAGCGGAG TGGGCAATTT TGTGCTTGTG GATGATGATA 
AGGTATGCCT TACCAATTTA AACCGACAGG TCATTGCCAC GAGAAAAACA 
ATAGGACAGT ATAAAGTAGA TGTTATGAAA GAAAGAATTT TGGATATAAA 
TCCGAAAGCA AATGTTACTG TACATCGGTG CTTTTTCCTT CCGGAGAACT 
CCGACCAATT TGATTTTGCA TCCTACAGCT ATATTGTAGA TGCCATTGAT 
ACGGTGACGG CAAAGATTGA ACTGGTTATG AAAGCCAAGG AATTCGGAGT 
GCCGATTATC AGTGCCATGG GTGCCGGCAA CAAGATTGAC CCCACCCAGC 


>NC_017304.1:756897:757396
TATAAGCCAC ATAAAATTGA CAAATATTTC GGAGACGGGA AAAAATTCGG 
TGTTAAAATA AGCTACATAA CAGAGGATAA GCCTTTGGGG ACTGCAGGAG 
CCATAAAAAA CGCAGAGGAG CTTTTAAGTG ACACGTTCCT GGTGTTTAAC 
GCCGATATAT TGAGCGATAT AGACATAGCT AACATGATAC GTTTCCACAA 
GGAAAAAGGG GCACTTGCAA CCATTGCCGT AACCAAGGTT GACAATCCGT 
CGGCGTATGG AGTCATTGAA CATGACGATG ATAATTTTAT TACGGCCTTT 
AAAGAAAAGC CTCAGCCTCA TGAGAGCAAA TCCAATTTAA TTAATGCAGG 
AGTATATATC TTTGAAAAGG AACTTTTAAA CCATATTCCT CGCGGAAGGG 
CTGTGTCCAT TGAAAGAGAA ACCTATCCTT TGCTGCTTGA AAAAGGATAC 
AAGATGGCAG TGTACAATAA ATGCGGCTAC TGGCTTGATT TGGGCACGCC 


>NC_017304.1:759415:759914
ATGCCTGTGG GCGATTGGAT TTGCTCTTTC CGGTGATTTT ACCCCCAGAG 
GGGTTAAACA TGCTCTCCTG GAAATTTTCA ATAAAGCTAT GCCCCATGCG 
GCAAATCTTA GTTATCTGAG GGGAAAAGCA TATTCTGCAA TAGGTCTTTC 
GTTTTTTGAC GGTGATGATT CAAAAGAACT TGTTTTCAGC ATAGCCCAAT 
CTCTCTGCTG CCAATATGAT GAACACAAAG ACGGAGAATG GAAATGGTTT 
GAAGATGTTG TGTCATATTG CAACAGCGTT CTTCCGTGGT CTCTTCTTAC 
AGCCTACAAA GTTACAGGAG AAAAAAGGTT TCTTGAAACG GCTGAGGAAG 
GTCTGGACTT CCTTGGGAAA ATAACTTTCA AGGACGGATA TTTCAAACCT 
GTCGGATGCA ATGGGTGGTT TAAAAAAGGT AAAGAGCAGG CTGAATTTGA 
TGAACAGCCG GTCGAGGCCT GCGAAGCTGT TTTAACCTAT TTAGAGGCTT 


>NC_017304.1:760025:760524
TGCTATGACG GCCTTACCCA AAAAGGAGTT AATCTGAATA TGGGCGCGGA 
AAGCCTGGTA TCTTACATAA TATCATACTT GAAAATGTCT GAAATCAAAT 
CTTTATAGTC AAATCTGTCA ATAAAAAAAG AATATTCTTT TAAGCAGCCT 
TTATATAGCT TTGATGCACA TAGGTCATTT TAGAGACAAG ATAGGCTTCT 
TTGATTAGTC ACAGTAATCG GAGGTGTTTA TCATGTTGTA TCCGTATAAA 
ATGACGCCTG TGTACAAGGA CTATATATGG GGTGGACACA ATCTCAAAAG 
GTTGGGAAAA CCTGTAGTTG AGGGACGAGT GGCGGAAAGT TGGGAACTTT 
CTGCCATACC TGGAAGCGAA ACCAAAATTT CCAACGGTGT TTTACAAGGT 
CAGAGTATTG TTGATGTAAT AAAAAAATAC GGAAGAAAGA AAATTCTTGG 
CGATAAATTT GCTGCTGCAC CGATGAATAC AGGATTCCCG CTTCTTTTGA 


>NC_017304.1:762693:763192
TCAGAAAGAG ACTCTTTTGG AACTATTGGA TTTTTTAGCC ACATGGCTTG 
TGGAGCATAT ATATAAACAG GATAAATTGA TTGCAGAGTG ATTTTACTAA 
AAAGGAGAGA CAAAAATGAA TCAAAAAGCT TTATGGAATT TATCTTATGG 
GGTCTATATT GTATCTGTCT GGGACGGAGA GCGTCCGACA GGATGTGTGG 
TCAACAGTGC CATGCAGATT ACGGCGGAAC CTGCAACGGT TGCAATAAGT 
GTTCATCATG ACAACTATAC AAACGGATGC ATTGAAAAGA CAGGCAGGTT 
TGCAATTACC GTGCTGTCTG AAAAGACGGA ACCTTCAATT ATAGGAACTT 
TTGGATTCCA GACAGGCAAA GAAATTAACA AGTTTGATTC TGTAAAGTAT 
GATTTAAAAA ACGATATGCC AATTGTAAAG GATGGGTGTG CTTATCTTGT 
CTGCGAAGTG ATTAACAAGA TGGAAACAAG CACCCATACT GTTTTTTTGG 


>NC_017304.1:770194:770693
TACTAAAAAC CTTGGATGAT TTGACAATGT AAGTGATTTT ATTGCAAGTG 
TAAACAATAT GAGGGCAACC GGAGGAGGAG ATGCTCCTGA ATCTACCGTG 
GATGCATTGG AAGAAGCAAG AAGAATGGAT TTCAGGCCCG GTGTAAATAA 
ATTTATTATG CTTTTTACTG ACGTGTCATA TAAAGAATCT ACAAGATTTG 
AAGATGTTCA GTCAATGAAG ACAGTGATAG AAAAGTTAAA AGAAGATAAA 
ATTGTCGTAT CAGCAATTGT ACCTTCCGGT TATGAGTCAT TGTATAGGAA 
TTTGTATACT GAAACAGGCG GTGTTTACGC AAATATAACA CAAGCTTTTT 
CTTCCGCGCT CCAATCGCTT ATTAGCAACA TAGCCAGTGT AACCCATGGT 
GACGGTGTCT GGATAAGGTT ATCCAACGGA ATGTTAAAAA AACTGGAAGG 
AGTTTCGAGC AAAGAAGAAT TGCTTGAGAT GGCATCGGGA GGATACCTTT 


>NC_017304.1:781241:781740
TTTGCCATTT TAACTTTGAA AAAGTGCGGA CAGGAACGGC TGGTTATACC 
TGTAGTGGTT CTTCAGACAA TCGCAGCCAA CCTGGGCAGT ATGCTGACTC 
CAATAGGCAA TCCCCAGAAT TTGTATTTAT ATAACTTGTC TCAAATGGGA 
ATTTTGGAGT TTGTGCTGTT TATGCTTCCT TATACAATGG TTTCAGGACT 
GCTTTTGGTA ATCTCGTTGT TGCTTATTAA GGGCAAACAC GAAGCGGTTG 
TTATAAAAGA AGAAACGAAC ATGCGGCTTT CACTGAAAAA GAACATAATT 
TATCTGATTT TGTTTGCTTT ATCTCTTTTG AGTGTTGCCA AGATTTTGCA 
TTACATGGTT GTACTGATTT TGGTATTGCT TGTAGTTTTT ATAATGGAAA 
AGGATGTTTT AAAATCAGTC GATTATTGTT TGCTTTTGAC TTTTATTTGT 
TTTTTTATTT TCACGGGGAA TTTGGAAAAT ATTCCTGAGG TAAAAGATAC 


>NC_017304.1:790390:790889
CAACACTTAT ACGACTGAGT TTTGAAAGGG GAAGAGCCGC TGAAATAATG 
CTGCCGATAA CGCAAAATCC AAAAGCAATT AATATTTCAG GCCAAGGTAT 
TATCCATATA ATATTTGTTC CAATACTTTG GATAATCTCG CAAATAACAT 
ACGAAACTCC AAGGCCTGTT ATTGTTCCGG CCAGCCAGCC GGTTAAACCG 
TAAAACATTA TAATGATACC GGAAGTTAAG ATAGACAAAA CAGTCAAAAT 
AAGTTAGACA CACATGTAAT AGAACACACT AACAAATGAA TAAAAACCGG 
TTAACAGCAT GAAGTAATCT TCATAATGAT ATAATAAGCA TCGGTGTTAG 
ACTAATGACG TATAGAATTG TTGCGTGTAT GATATAAGGT AAGAAGCGAG 
AGACAAGGAC TTTTTATTTG AGTTGGAAGT GATAAAATCA CTTGGAGTAA 
ATGCCCAATA TATAAAGCAG TACTTGGGAA AAAGACAGAT GTAAAAGATT 


>NC_017304.1:791589:792088
TTCCGAATAT AAAATCCATT TTCCTTTTCA TTGTAAGTCT CCTTTAACCT 
TCAAATTTTA ATCAGCTTTA TTCTGAATCC CGCTAAATAT AATATCTAAG 
AGCGAATCTA CAAAATTATT TATGTCTTCT TGATTGTACT CATAACTAAT 
GCCGCCAAAC TTGCCAATCA TATATTTATT GACTGCACTG TTTAAGGATT 
GCAGCAGTAA ACATAAGGCT AAAGAGTCAA CTTTGCTGTC TATTTCACCT 
TTAGTTTTTG CATTGTGTAT CATTTGCATA AACAATGATT CTGCTTGCTT 
GTCTCCTTCC TTTATAACTG CCGACTTGAC CGATTCGTTA TCTTCTTTGG 
AAAATTGGTC AGCCAGGGCA GCATATTGAG GATGTTTTTT TGCAAATTCC 
AAACCTTTGA GAAAAAGCAA ACGAAACTGC TCCAAGAAAG TCAGGGTATG 
AAATTCTGCT ATAGCACTTG AGAAAAACTT GATTTTTTCT TCTATAGTCA 


>NC_017304.1:792072:792571
TTTTTCTTCT ATAGTCAAAG TCATTATATA AACGTATAGA TCCAGCTTGT 
CTGTAAAGTA CTGATAGAAG CTTCCTTTGG GAATGTTTGA TTTTTTGCAT 
ATTTGATTTA TACTGGCCGT ATTATAGCCG GCTTTGGAAA ATTCGTCCAT 
AGCAGCTGAG ATTATTAGGT TTCTTTTATC CTTTGGAAGG TTAAAAAAGG 
TTTCTTTTGG CATTGCAAAT CTCCTTTCAG AGGACGGTGA CCACGTGGTC 
ATATCCCTGC TTATATTATA TGACCATGTG GTCATATTGT CAATGTACCT 
GCATTGAATG AATAAAGGTT TCTTTCTGCC TTGGAAAATT TCCGGCCGAA 
AGAAACTATG AAAAAAGCTG TGCAAAAAAG ATAAAAAATA CCCTTAAAAA 
AACTTGCTTC TACGTATTTT AATATTAAAA CACAAAAATT TATTAAGGGT 
TTGGAATATT AAGGTTGGAG GGGATATTGT GCGGAAAAGA AAATTAGGTT 


>NC_017304.1:792698:793197
GTGTCAGTGC TTCTACGGCT TATAGCAAGT CAAGAGGCTA TGGTTTTAAT 
ACTCCCTGGA ATATGAGGGA TGTTGCGGCA TCAGGCAGCG GTCTTACAAG 
TGATGCTGTT CAATTTCTGA CATATGGTAC AAAGAGTGAA AATACTTTTA 
ATGTCGACCT TGACAACGGT CTGTATGAGG TAAAAGTCAC TTTGGGAAAC 
ACTTCGAGGG CAAGTGTGGC GGCAGAAGGT GTTTATCAAA TAATAAATAT 
GACCGGTAAC TGTGCAACGG ACAAGTTTCA AATTCCTATT ACGGACGGAC 
AGTTAAATAT ACTGGTGACT GCGGGAAAAG AAGGTACACC TTTTACCCTT 
AGTGCCCTTG GAATAAGAAA AATATCGGAT GTTCCCGTAA CAAACAGAAC 
TATATATATC GGAGGAGATT CGACAGTCTG CAACTATTAT CCGCTGGATA 
CAAGTGCTCA GGCCGGTTGG GGACAGATGC TGCATAAATT CGTAGACACC 


>NC_017304.1:800539:801038
AAGATATGTT CTATAGTATT CAGAACTATT CTTTTGAAAA TATCGACAAA 
TTCATGACAT CTTCACTGAT TACCCGTATG ACCACCGATG TTACCAATGT 
GCAGCATGCG TATATGATGC TCATTCGAGT GGCGGTTCGC GCTCCTTTAA 
TGTTGATTTT TGCATTTGTA ATGGCATTTG TAATGGGCGG GCGCATGGCA 
TGGATTTTCC TGGTTGTCGA TCCGTTCCTT GCAATTGGCC TTAGTGTTAT 
AATTTACAAA GCATTGCCTT TGTTCAGAAA AGTGTTTAAA AAATATGACG 
CTTTAAACCG TTCCATTCAG GAAAACATTA AAGGTATGCG TGTTGTAAAA 
TCTTTTGTCC GCGAGGACTA TGAGCAAAAG AAATTTGATG CGGCGGCGGA 
AGATGTGTGC GCGGACTTTA CAAGAGCGGA ACGTATTTTG GCTTTTAACG 
GCCCCTTGAT GCAGTTTTGC ATGTATGTAG TCATGGTTTT CGTTTTGTCC 


>NC_017304.1:802677:803176
AAAAGTATTT TGTCGCGAAG AGGAAGTCAA GAAAGATTTT GACAAACTCA 
ATGAGGCTTT ATTTGATGAT GCAAGGAAAG CAAACCGCTA TGCCAATATT 
TTAGCTCCGA TTTTAAATAA CATTGGTAAT GTATTGTATG TTTTTGTTGC 
CATTACCGGC GGTGTTTTAT TGGTTACAAA CGCGCCGAAT GTAAGTCTTT 
CCGGACTTTC CATGGGAATC AGCATTGTCG TTCCTTTCCT TAACATGACA 
AAACAGTTTG TTGGCAATAT AAACCAGGTG TCCCAGCAGA TAAATGCGGT 
TATTATGGGG CTTGCCGGTG CGCAGCGGAT TTATGAGCTG ATTGACGAGG 
AACCGGAGCA GGATGACGGA TATGTTACCT TGGTAAATGT CCGCGAAGAA 
AACGGTCAGT TGATTGAATG TGAAGAGAGA ACGGGAATCT GGGCCTGGAA 
ACATCCTCAC AGCAGTGACG GCTCGGTAAC GTATACGAAG CTCATGGGGG 


>NC_017304.1:803815:804314
ATCATTGAAC GGGGCACTCA CGAGGAACTG ATAGCCCAAA AGGGTCAGTA 
TTATCAACTC TACACAGGTG CTTTTGAGCT GGAATAAAAC ATAAAATGAA 
AGGGACATTG CACAACGATT TGAATTTTTA ATGATATTTA TTCATAGTCA 
TCATATATGA TATATGCTGA AGTTTTGATG TTTTATATTT GGAAATACTA 
TTTTATAATT TAATTAATTT GTAATAATTT TGTAGTATAT ATATAAACAT 
TATTGAATCT GAAAAGATGG TGATATTTAT GTCAACAATT CACACAATCG 
AGCCGCGCAA AGTGTTTCAC TGGTTTTATC AAATTAACCA GATTCCGCGA 
TGTTCCGGCA ATGAAAAAAG AATCAGCGAT TTTTTGGTGA ATTTCGCCAG 
AGAAAGAAAT CTGGAAGTTT ATCAGGACGA ACTTTACAAC GTAATCATCA 
AAAAGCCTGC AACTCCGGGC TATGAAAATG CGCCTGCCGT CATTATACAA 


>NC_017304.1:805881:806380
ATTTTGTTAT TGGCCATCCG GATTGGTTGC CTCGCCCGGA AAAGTTCATC 
GAATGGATTG GAAAATATGT TGAGAATATA ATGCGCAGAA TTATCAATAT 
ATCATCTTCA AAAAAAGTCA AAGCATTGGG AGAGGATATT GTTCGCAGTA 
CCAGTAAAAC ATACAGAAAC GAAAGAATTG CCGGAGTGGC TTTTGTTCTG 
GTAATGACGA CTCTTGTAGC TTTAATTGTT GCTGCTTTGC TGGAACTGTC 
AATGTTTATA GACCCTATAC TGTTTCATGC TGTAAACACC TGTTTGATAT 
ATTTGTCTTT CGGGTCGAGA GCTGTTGCAA AAGAAAGTTA CAAGGTATTT 
GACGCGTTAA AAGAAAGGGA TGTGTTCAAA GCCAGAAATA TGCTCGCTGC 
CGTAATAGGG ATAAAAACTG AAAATCTTGA CGAAAAGGAA ATTATAAAAA 
GGACGGTGGA GTCAACGGCT GAAGATACAG CAGACAGAGT AATATCCCCG 


>NC_017304.1:808198:808697
CCTGAATATA AAAGGGTTGC TTCTGGCTGC TGCTACTATG ATTACATCAT 
TTGCCACGGT GAAATTTTTT GCCGGGAAGG TGGGAGGAGC GACCGGAGAT 
ATATTGGGGG CAGTGTGTGA GTTAAATCAA ACCTTCTTTT TAATACTGTT 
CTATCTTTTT AAATAAAGTC ATGGTATACT TGCAATCTCG GACGGAGAGG 
ATAATATATG TTGGAATTGA TTTTGGTGAG GCATGGTGAA ACAGACAGCA 
ATAAAAGAGG AACTTATCTC GGGTGGACTG ACGTGGAGCT GAACAGCAAC 
GGTATACGCC AGGCCTGTGC AATCCGGGAC AGGCTCAAAC CTGTCAAAGT 
TGATGCGATA TATTCAAGCC CGTTTAAAAG GACTGTAAAG ACAGCTGAAA 
TAATTAACGA AAACTACGGC CTTGAGATAA TAATCTCGGA CAATTTGAAG 
GAGAGAAATT TTGGAATATG GGATGATTTA ACCTTTGAAG AAATTTCCTC 


>NC_017304.1:811295:811794
TTAACGCCAG AAGGTTTGTC TGTTCGGCAA TGTTTTCAAT GGACTCGACA 
AAAAGCCCGA TATCTTTAAC CGTATTTGTA AGCTTTTCAA CCACTGAGAA 
TATCTTTTCG GCAGTCTCGT AGTTTTCTTT TGATTTGTCT CTTAGTATAC 
TTACAGAATC AAGACCGATA TTGTTAAGTT CATTTATTCT GCTGGTTTCT 
TCGGTAATTC TGTTGTAACT TTCATATACA AAATTTATCT GTTCTGCAAG 
TTTGTCAACC ACTTCCACAC CCTGCTGAGC CTGTTCTGCC TGATCAGATG 
CGCCGTTTGC AATGTCGTCC ATGGTTTTTG ATATTTCTTC CATGGCTGTT 
GAAGCTTGCT GGGCAGTTGC GCTTACTGAT TTTGTGGCTT CAATTATGGA 
TTTGGACAAG TTGTGGAAAT CCATAATCAA TGACCTGATA TCTGACATCA 
GTTCATTGAA AACCACTGCA GAAGGACGCA GCATGCCAAG TTTTTCGGCA 


>NC_017304.1:812361:812860
AAGACGGATT GAGGGGGTAA ACAATGATAG AGTTTAACAA GAAAACCAAC 
ACATTAGAGC AGGTTCAATA TAAATACACG CTCCAGGATG TTTCAGAACC 
AAACCTGTAC AGGGATATTT TCAGTTATGA TGAAATACCC AAGTGCACAT 
TCAATCACAG AAAAGTGCCT ATGGCACCTC CGGACGAGAT ATGGATAACG 
GATACCACAT TCAGGGACGG TCAGCAGTCA AGGGCACCTT ACACTGTGGA 
ACAGATTGTG CATCTTTACG ATCTTTTACA TAAACTGGGC GGACCTAAAG 
GTATTATCAG ACAGTGTGAG TTTTTCCTTT ACAGTGACAG GGACAAACAG 
GCTGTCTACA AATGTTTGGA GAGAGGATAC AAATATCCTG AGGTTACAAG 
CTGGATAAGG GCGACAAAGA GCGATTTCCA GCTGGCAAAG GACATGGGAA 
TGAAGGAAAG CGGTATTCTT GTAAGCTGTT CCGACTATCA TATATTTAAG 


>NC_017304.1:81750:82249
GAAGGACGTC TTGCAAACTG GGAACTTGAC GGACCGCTGG CATTGGGACA 
TGAACCCGGA GGAATTGTAT CAGCCATAGG TGAAGGTGTT GAAGGCTTTG 
AGATTGGTGA CAAGGTGGCA TTGGAACCGG GAGTGCCGTG CGGTGAATGT 
GAAGACTGTA GAAAAGGACA TTACAATTTG TGCAAACATA TCAAATTTAT 
GGCCATTCCT CATGAAAAAG ACGGTGTGTT TGCCGAGTAC TGCGTTCATA 
GTGCAAGCAT GTGCTACAAA CTGCCTGAGA ATGTTGACAC AATGGAAGGT 
GGCCTTATGG AACCGCTTTC TGTTGCGCTT CATGCTACTG AACTGTCAAA 
CGCTAAAATA GGCGAAACAG CTATTGTTTT AGGAAGTGGC TGCATTGGTT 
TGTGCACAGT TATGGCTCTT AAGGCACGGG GAGTAAGTGA AATTTATGTT 
ACTGATGTGG TGGACAAGAG GCTTGAGAAG GCACTTGAAG TCGGAGCAAC 


>NC_017304.1:817687:818186
TTAAAAAAGG AAGATATCAG GAAAACGTTA AACTTCAGCG CGGATTCGGT 
TGAGGTGTTA AAATACTTAA AAGGTGAAAC CCTTATGATA GAAGGAGAAC 
CGGGATATAC CGGCATTTTG GTTGACGGAT ATACGTTAGG CTGGGCAAAG 
CAGACCGGTG ATATGCTAAA GAACTTGTAT CCAAAGGGCT GGAGGAAAAT 
GCAGTAGCAA TGTAATTAAC TGTATGGACA TAAATTAGCG GTGTGAACAT 
GTATAACCGT GTATAATTAT GTATAACTGC ATATAATCAT GTATAATTGT 
GTATAATCAT GTGAAAAACG GGGAGTAGGT GGACTATTGA GAGATACGCA 
GAGAATAGAC AAGATACTTT CAAATTCCGG GTTTGGCACA AGAAAAGAAA 
TAAAAAAACT TATTAAAAAC GGAGAGGTAA AAGTTGACGG AGTTGTGGTA 
AAGGACAGCG CAATGCAGGT CAATCCCAAG GAAAGTGTCA TAGAAGTAGC 


>NC_017304.1:821090:821589
AACAAAACAA ATCGACTTAA TTGCCTCAAA TGCCCAAACA AAACATTTGA 
CAAGCAGGCC CTAATAGTAT TAATATTAAC TTATAATTGA TTAAGTTATA 
ATTGGTTCAT AGCAGGTATT TGATCTTATT GCATTATGTA AATCACATTT 
CTTGCAAACG GATGTTTTCG ATTTTTGTAA AAGGTTTAAA AGGTTATAAA 
TTAACTTGTT TAACTTTAAT GAATACTGTT CTAAGCTATG GATTTAACAA 
AGGAGGATTA AGCCTTGTTT GCCGTTATGG TAGTCGATGA TGATCCTAAG 
ATACGGGAAT GGTTTGAAGT TGAAATAGAA TGGGGAAAGA TGGGATTTGA 
TTTTATCTGT TCAGCCAAGG ATGGAATTGA CGCGCTCAAC AAATTGAATC 
AGCATAATAA GTTGGATCTT GTAATTTCTG ATATAGATAT ACCTAAAATG 
AATGGCATAG AATTGCTTAA TTCCATAAAA GAATACAATC TTTCTTCGAT 


>NC_017304.1:823964:824463
TAATCCGAAA AGCGGAGTTT TGGAGTACGT CTTTACAAAA GAGAAGCAGA 
TGGCAAAAGA CATTTCGCAT CCCGAACTTT TGGATGAAGC GTTGAAGTTA 
AAGCCGGGAC AGGTGAGTGA AATAATAGAA AGAAGTACGG ATTTCGTTTT 
AATATTGTGC AAGGAGAAAA AAAGTACGGG TTACCTTCCT TATAAGGACG 
CACGAAAACA ACTTTTGGAC GAATTGATAG AAAAGGATTA TCAAGAGTAT 
ATAGACAAAC TTGTTGAACA GGCGGATGTA AAAATAAATG AAAAATTATA 
TAGGCGGATA AATGTAAATT AACAGGTGAC AATTCTATAC GGGGCTAACA 
TTGATTTTAA TGTTAGTCCC TTAAAAATTG ATAATGAGAA TATTTTATTA 
AAAATGTTAA AGGATTACCA GTTGCGATAT AGAATATATT ATATATTGCT 
GTATATAACG TCTATATTGC ATTTCCTGTA CCGTTAAATA ATTCAATATT 


>NC_017304.1:82658:83157
CAATACGTGA ATAAATTGCT TCAAGTCTGA CGGCGTAATG CTGCGGAAAA 
CGTATTGGAT GTTTTAAAAA TCTACAAGTT AATTACCAGA ACTATTCTGG 
TAAAAATAAA AAACTTGAAC ACAAAATAAA TGTTGTGTTC AGGAAAATAA 
TTATGTGAGG TGTATAAAAG TATGTTAAAG TTAAAAAAAG TAATAGCTCT 
TCTTGTTACA ACAATGCTTG TTTTATCCGT GTTAGTTGGA TGTGGAAACA 
ATACAACCAA CAATAACAGC GGCACAAGCG GACCAAGTAC AAACAGCGGA 
ACAAGCGGAT CGGGCACAAA CAGTGGTACT ACGTCGAACA ATGTAACCGG 
AAAAACCGAT TTGGCTGACA CCAATTTTGA CACAAGCTAT ACGCCAAAGA 
GAACATCATA CAAGATTTAC TGCACATACA AGAATATTCA TGCCTGGTAT 
GATGCTATCA AATGCGGTAT TGATGCTGCT GTAAAAGAGC TGGCAGAAAA 


>NC_017304.1:843329:843828
ATTATGGTCA TAGGTGGAGG AAAAATCACC CATTACCTTG TTGAACTTTT 
AAACAGACAT ACGACGAAAG CTAATATAAA AATCATAGAA AAAGACCGGA 
GTAAATGCGA ATCGTTGTAC GAAGCTTTGT CCTCCGCCTC CCTTGAACGG 
CGCTGTCTGT TCATTCATGG AGACGGAACG AATGAAGAAC TTCTCATTGA 
TGAGGGAATC GACACAATGG ACGCATGTGT ATGCCTGACG GACAGGGATG 
AAGAAAACGT TTTCATCTCC CTTTACGCCA TGCGCAGGGG AGTAAAGAAG 
GTTATCACAA AGATAAACTA TATTCATCAG AATATGGCTA AAAGTCTAGG 
TTTATGGTTG GGAAATATTA TTACGCCTCA ATACATAACG GCAAAAACTG 
TTATCCGTTA TGTTGACGGA CTGAGCGGGG CGGTTGGAAG AAATATTATG 
ACCATTCACC AGATTTATTC CGGTGATGAC GGGAATGTTG ACGCAATTGA 


>NC_017304.1:848422:848921
TCAGGATGAA GATACTACTG TAATTTTGTT TGACTATAGT CAAAAGGACA 
GCATAACGGG CCATTACAGG TTTTATAAGA TACAGCTTCC CTGATTTTAG 
GCCGGCGTCA AAATATTAAT AGTTTATTGA TACGGTGACT TTAGTGCCTT 
TCAGGGGTTC CGAAATTATT TGTACGTCAT CGCAAAGTTT CTTTAATATG 
AAAAGTCCCC ATCCTCTGCT TTTTATTGAG TTAAGACTTG TATAATCTTT 
TTCGAGATTT AAAGATGAAG TGTCAAATCC GACTCCTTCG TCAGATACTT 
CAAGGTGTAT GGTATGTTCA TGCTTTTCTA TCAGGAAGGA TACATTTCCT 
GCGCTTTTTT TATATCCGTG TTCGAGGGAA TTTATCAGCA ATTCATGGGT 
GGCGCTTTTG AGCTTGAAAA CTGTTTTTTC ATCGGAGGTC ATATTGTTTA 
TCACTTCTTC GCATGACGAC AGGAATTTTT CTATGCTGTC TTTGTCGAAA 


>NC_017304.1:854040:854539
TGACCAATTA TCTGGATAAG CTTCGGGTAA GCTCTTTTAC AAGGCGGGAA 
CTTTTATATG ATTTTCTTTC CGGGCTTAAC AAGGTGGATG TTTTATTGAT 
AAGTCCGGAC ATGTACAGTA AGGACCTGCC GATAGACAGC GACACAAAGG 
TGTTTTTGCT GACAAAGGGT GAACCTTCTT CAAAAGGTGC TGGCATTGAC 
TATGTTGATA AACACCAGGT TGGAGATGAG TTTGTAAATA AATTAGTTGG 
AATGTTTTTC GAAGGAGAGG TTGAGAAAAA AGAGGAACCC GTAGTTATGG 
AAAGCATTGC AGGTAAAAAC GTTGCAGATG AAGACAACAC AGGTGAAGAC 
ATTACAGTTG AAGATATCTC AGGTGAAGAC ACTGTAGTTG AGGAAGAACC 
GTTCCGGGAT GTGGAGACAA AGGTGGTTGC CATATATTCT CCCATAGGCG 
GTTCCGGAAA AACTACTGTG GCTGTAAATT CCGCAGTTCA TTGTGCCAAA 


>NC_017304.1:855046:855545
ATGCATAGAC GGTGAAGTTG TTTCGGTTTA CCTGCCTTTT GTACCGGGAA 
TGACTGCCGT CAAAGGAATT GCCCAGATGG CGGATATTCA GGGGGATTTT 
GGCGCAGGTA TAGAAGAGTT GATGGGCAAG TACATAAAAT TATAATTGGC 
TGAATACATA AAATTTGTAA TATTTAAAAT TATAATGCTT GTATGAACTC 
TCAAACCTTA CAGGTCATGT TCGAGGTTAT GTCCGGCAAT CTTACCGGAT 
AGGGGATATA ATTCGTGTAC CGGCACATAA CCTTATTTTC ATTTTAACTG 
TTTCTTATCG TTTGCTTTGA GTATCTCTAT CATCTCACAG CAAAATTCCA 
GCCATTTTTC AGCAACTTTC CTGTCAATGG CAACAATATC GATTGGTTTA 
TAGTTATTTA GAAAATCGTC AAAAGATGCA TCTTCGTCTT TGACCTCATT 
GTATTCTTCA AGGATATCGT CAAAGATATG GTTGAACCAT TCGTAAAGTG 


>NC_017304.1:857413:857912
GCCGACTACC AAAGCGTTTG CTTCTTTAAT TTCAGGCATT GCCGCAAGCT 
GGCTGGTTAT GTTTGTGGCC TTTTCCCTCA TAACGGCATT ACCCTGAGGT 
GCAGGGGTGT TTTGGCCTGG ACTTGCAGCA GGCGATCCCA TCATGTTTCC 
GCCTAAAAGA CCGTTGTTGT CAGCACCGTT GTTTCTTCCG AAAAGATTGT 
TATTTGTACC GTTGTTGTTT CCCGGGTTCA TATCCATGTT CAAAAATCTG 
TTGGTGTTGC CGTCCGGGGT GGTTAACTGC TGTGTGTTTT GCCTGGTTGT 
ACGGTTTCCC TGATCCGTTC CGCCGCCCAT GTTACAGCCG GCCAGAGACA 
GGGATGCGAC CACAAGTCCC AACGACAAAG ATGCTGCTTT GATAAAATTT 
TTGTTCATTA TAAATCACCT CCAACATTAT TCTTCACAGC GCCGATTTTT 
TTATTAGAGT TAATATTATA GCGGAAAGAA AAAAATTTTT TTTAAAGTAA 


>NC_017304.1:857888:858387
AAGAAAAAAA TTTTTTTTAA AGTAAGAGGC TGCAATTTTT ATGAATTTAT 
TAACATAAAA ACAACGGAAA AGTAGCAGTA TGCCATTTTG TGCATAAAAT 
AAAGTGAACA TATTATTTAT CCCAGGGAGG TTTTAAAATC ATGTACGGAA 
AAGATTGCAT GTATTCCATG CCTCATATGA TGAACATTCC GGCCTGGCAG 
CAGCAATACC ACCCGATGGC GGCAATGCCC GTGCAGCAGC TTGAAAACAT 
GTATCCGAGA ACATATTATA TAGTGTACCC GAGAGTACAG CATTATTGTG 
ATATGATGGA CATGAACTAC GGCTGCTTCT ATTGTCCGAC CAAAGAAGAA 
CTTGACAGAA TGTGTGATAA AATATGTGAC GAGGTTGAAG CCGATGTTGA 
AGCTGCCATA TGTGAAGAAA TGAAAGAAGA AGCCGACAGG CAGTTGGGCT 
TTGGAGGAAG AAGACTCTTA AGGGCTTTTG TGGGTACACT TTTGATAAGG 


>NC_017304.1:86059:86558
TAGTTGGTAT TCCCATTGAA AGGATTGAGC TTCTTGTATA CAGCCTGAGC 
GGACTTTTGG CTGCAACTGC AGGTGTGTTG ATGGCTTGCA AGCTGGCCTC 
CTTCCAGGCG AGCATAGGTG AAAGCTGGCA GATGGATTCC ATTACCGCTG 
CGGTACTTGG CGGTACTTCC ATGGCCGGTG GAATTGGAAG CGTCGTAGGT 
ACTATCATCG GTGGTCTCTT AAGCGGTGTT ATTACAACCT GTATCACACT 
TCTGAGGATT TCATCGTACT GGGAAACAAT TGTTACAGGT GCTGTAGTAT 
TGATTGCAGT ATTGGTTGAC GCCATGAAGG ATAACGTTTC ATTGCGTCAG 
AGGATTCAAG GGATAATCTT TAGGAAATAA CATGAAGATT TATTTAATCC 
GGCATGGTGA AACAGACTGG AATAAAAAAC TGAAGATACA GGGTCAGGCC 
GATATTCCAC TGAACCAGAC AGGAAGAATG CAGGCAGAGA TTGCTGCAAA 


>NC_017304.1:864508:865007
GAGGCTGCAT TAAAGCATTT TGACGAAGAG GAAAAACTTT TGCGTGATAT 
AGCTCAGGTT CTTAAGACCA ATCCTTCCGA CAGTGTGAAA AGGATAGAGT 
CACTGTTAAA TGAGATTAAG GCGGCCCAGA AGGAAATTGA ACAGCTAAGG 
AGCAAGCTTG TCAGCAGTTC ATTGGATGAT GTTTTGGCAA AAGCCGTGGA 
GATTAACGGA GTAAAGGTTG TCACAGCCCG TTTTGACCAG TTTGACATGG 
AGGCATTGAG AAATACGGGA GATACCATAA GGAATAAGTT GGGCTCCGGA 
GTGGTGGTTC TCGGAACCGG CTTCGGAGGC AAAGTCAGTC TTGTGGTAAT 
GGCGACAAAG GATGTTGTGG CAAAAGGAAT TCATGCGGGG AATATAATTA 
AGGAAGCTGC CAAAGTTGCA GGAGGCGGTG GCGGCGGACG TCCCGACATG 
GCTCAGGCCG GAGGGAAGGA TGTGTCAAAG ATTGACGAGG CTTTGAAGCA 


>NC_017304.1:870158:870657
GAACCTGATG GAAGAGTTCG ATACATAAGC TATGAAACTG AAGTTAAAAT 
TAAAAATGAT ACAAGATATG AAAGGTTTCA AAAACTTATA CCAAAGGGAT 
ATGAATTCCC GTCAATGTTT TCTGAACTGA TAAAGGGTGA AAAAAGCTAT 
ATTGCAGTAG TACATACAGA CGGAAATAGA ATGGGAAGAC TTCAGGATGA 
GTTAAAAGCG TGTTATGCTC ACCTCAACGG AGACATTACC CAGAAAAACG 
AAGAATATCT TTTAAACCTC AGAAGGTTTA GTGATGATAT AACAAAGGCA 
TATGAAGAAT CATTTATAGC CATGACAGAT ACAATAGATA AAAATAAAAA 
AGAGATTTTT GACTGTACCA ACATTAAAGA AAAAGTGTTC CCTGTTATTC 
CGGTTATTGT GGCCGGGGAT GATATTACTT ATGTTACAAA CGGGAAAATA 
GGTATAGAGA CGGCGCGGAT TTTTCTTGAG CATTTGTCAA AAAAGCAAAT 


>NC_017304.1:887418:887917
ATATTTATGA CAGGTCATCA GGAACTCTCA CTAAATTATT TAAAGTAGCG 
TTTGATTGGT ACTCATGGGA TAATACAGGG AAAAAACTGC TTTATGGTGA 
TTATGATGAA AATATATATA TGTATGATAT GGAGAGTAAA GAAGAGAAGA 
AAATTTTAGA GGGGAGACAT CCCGTTTACT CAAACAGCAA TGAATATATC 
GCATATATGG GAAAAGATCA GAAGTTAACT GTTTATAATG TCAACACAGG 
AGAAAATTGG AAAACTGTAA CAATTGGAAG TAGTACAAGA TATATTTTTT 
CTCCGGATGA CAAATATATT CTATTGGGAA CGGAATATTG GGACATAGTA 
AGTATTCCAC ATTATATAAT ATATGCTCTG GATTATAAGA CGGGAAAGAA 
AAAAAGATTA TTTGGCGGTG AGGGAAATGT TCCCAGCCTT GATTGGAAAT 
AGGAGGATTT ATAATGCTCC CCATTGTCAA GACAGTTTTT TAGCTTTTCT 


>NC_017304.1:889043:889542
GTCCTTCTCC TTTTCATACG ACTGTTTGAC CTTCTCTACT TCATCAGTTT 
CCTTGCTGAA TACTCTGCCC GCATTGCTTA TGAATTCAGT CTTCCAGCGA 
CTTAACAGGT TTGGATGAAT TCCATATTCT GCAGCAATCT CATTCAGCGT 
TCTTTCTCCC TTGATGACCT CAATCACTAT TTTTGCTTTT TGTTCAGGTG 
TAAAATGTTT TCTCTTTTCC ATAGTTCCAT TCTAACTTAT TTGGGCTGTT 
TTGTCTGTCT TAATTTTTGG TATCATTATA ATTTGAAAAG AATGAAGATT 
CTCATTCTAA TATGCCTGAT GGGAAATATG CGGTAAGAGT ATATGCAGAC 
AATATAAGCC CTGCCCAAAA CAAATATGTT CAATCCGATT GACATGAAGT 
GGACCGGTCC AAAAACAAAT AAAACTTATA CAATGATCTA TGAACGGAAT 
TAGGTAATTA TTACCGGTAT GATTGAAAAT AGAAAGAATG GAGAGGTAAC 


>NC_017304.1:89229:89728
TGTTCTGAAC CATGTGTTTG AAGTCCAGGC TTCTTTCAAT TCCGTTCATA 
TTGGCTTCGC GAAGCAAACT GTCAATATAC ATGGCTCTGT ACTTGGGAAG 
CTCTATAACC TTTTTGGAAA GATCCTTTAC TTTAATATCA AGCTGTTCAA 
CCAGGTTGCT CATGCTTTTA AGTTCCGGCA GGTCAAGGGA CAGGAAAGAC 
CCGTCCTTGA GCCTGTAGAA TTTCTTTTTT TCCTTTATGG AAGAAAAAAT 
ATGTTCAAGC TCGCTTTTAT CAATATCTCC GTAGTCAAAA GAAAATTCGA 
GCATGTTTGA AGCTTGATTA ATCCGGATTC CGCCGGAAAA GCTTGGGGGA 
AATCTTACAC TGATATTCTT AAACGCATCG GAATAATACA CTTCCGCCAA 
TTCCTGAAGC CTGGGAAGGT CGTTTCTGAG AAACTCAAAC AGTTTGTTTT 
CATCTGTCAA ATAGATTATG TTTTTATCCA CTAAAAATTC TGCTGCTTCA 


>NC_017304.1:894598:895097
AACAGAAGTA ATGGGAGCTC CTGTACTTTA TGCAAGTTTT ATAATGCCTG 
ATGGAGACGT TGAAATACGG TTTGAAGTAA ATACTGACGA AAGTGTTAAA 
GAATACAACA ATGCTTATAA AGTTGAGAAT AAAAAGATAT CGGAAAGAGA 
TTATTCAAAC AATGTTCTCA CCAGGACAAT TAAGGTAGTT GAACCAATAA 
ACACAACGGG AGAAGCTACG CTGGATTACA ACGTCCTTAG TAAAAAAATA 
AATGTTTCTT TACCGGATGA AAACGGAATG ACTGCAGAAT TGGATGTGGG 
TGATGGTTGG TTGGTTAGCG ATGTAAGTGG TGGTGTAAAT GTGACAAATG 
TGACACCGCA ATTGTATAAG TCATTTGAAG TCACGGGAAA TAAAATACCG 
GGCGGAACAC GTCAGACTAC TGTTACATTG TATCCGGAAT TCAGTACAAC 
AATACACAGA AAAGATGTTA CATATGATTC GGCGACAGGA CTTTATGATA 


>NC_017304.1:898045:898544
TACCTACAAA TATGACCAGG CAGGAAGCCT TGTATCAATC TCGGATTCAA 
ACAATAACGA GATAAGATTT AAATATAACC GGGAGGGATT GCTGTCTTCA 
GTAATGTCAC CGGGAGGAAA ACTTTTGATG TTTTCCTATG AAGGTGGCAG 
GGTTGTCAGT ATAACCGACC ATACGGGAAG GCAGCTGAAA TATAAATACG 
ATGAAAAAGG GAATCTGATA CAGGTAATAT ACCCTGACGG AGGAAAAATT 
ACCTATGCGT ACAATAACAT CGGACTAATT TCAATAACCG ACCAGAACGG 
CAACACCTAT GTTCAAAATA CATATGATGA AAAAGGCAGA GTGGTAAAGC 
AGCTTGACCA TGAGAATAAT GAGTTGATTA TAGAATATGA CGAAGAAAAT 
CGTGAAAATA CTTTCAAATG GACGAAAAGC GGTATAACCC GTGTGTATAA 
GTACAATGAG AAGATGCTTC TGACCGAAAT AAGGTATGAT GACGGAAGTG 


>NC_017304.1:908885:909384
ATATGTTAAT CCGGAGAATT ACGATCCGGA GAAAGATGAC GGAACAGGTA 
CCACATATCT TTATGACTCA ATGAACCGTC TTATAGAAAT AGTAAATGCA 
GCGGGTATAG TAGTGGAAAG GAATATATAC AACACAGCGG GAGAGATAAT 
AAAGAGAATA GACTCAGTTG GTTATAGTTC CGCAGATAAT GACAATGACA 
GGCATGGAGT TGAATTTAGT TATGACCTGG CGGGACGTTT GGTGGAGATA 
ACAACGCCGG AAGCAAAGAT TCATGGCCGA AAGAGTCAGC AATACACTTA 
TGACGCAGAA GGAAACATAA CAGGAGTAGT TGACGGAAAC GGAAACAGCA 
CAAGGTACAG TTTGGACTTA TGGGGTAAGA TAATAAACAT AACGGAACCT 
GACGGAACCA ATATAAAATA CGATTATGAC TATGCGGGAA ATCTTGTATC 
CACTACTGAC GGTAACGGAA ACACCACCCG TTATACATAC AACAGCTTGA 


>NC_017304.1:91508:92007
GTAAAAATGG GGAATTCTTG CCCATTCCAT GGATATTTCC TCGTCCACAT 
TTACCTCAGC TTCAAAATAT TTTTTGTTAA GATCATAGTA TATGTTGCTT 
AAGATATCCG CTGTCAAAGG TTCTCCGTTT TTATGTTTCA TGTGTACTGT 
TTTTTCAAAC TCGGCAAACA TAACCTGCCT GTAAACAGTG CCACGGAACT 
GTTCTAGATA ATGATTCAGA AGATAGGCTT TTTCCGTTTT GTCTTTCGTT 
TTGTCAAGAA GGTAATTCAT AAGCAGGGCT TCGTTCACTG TTGATGCCAC 
TTCTGCAACA AAGATTTTAT ATTCCGAATA AACATAGGGT TGGGTTTTGT 
TGGTGTAATA CGAATGGAGA GCATGGCCCA TTTCATGAGC TATGGTGAAC 
ACGTCATTTA TTGTGCCCTG GTAGTTTAAG AGGACATATG GATGCGTTGT 
GTATGCTCCC CATGAATATG CGCCGCTGGT TTTGCCCTGG TTTTCGTACA 


>NC_017304.1:916221:916720
CGCATTCTTA ATTTGCAGGA TTGGCTGATA AATGCCCAAA TAGCAGGCAG 
AGATGAATTG CTAAAGATGT GTGGCAATAT TATTAATAAA GAGTCGTGGA 
GGGAAATGAT TTTAAAAATT CTTAACAGCT CTGATGACGA ACGGTTTTTC 
TATGCATATG ATGCAGCAAA GAGACTGAAT ATGGATATAT CGGAACTGAT 
TTTTAAGGCT GTTAAGCGAA ATCCTGTTAA ACGTTGTGGT TATCTTTCTA 
TTGTTTATAA AAATCCTGAA TATGCTAATG AATTAACAAA AATATATGAA 
GAAATCCTAC CCCTTGACGA GATGGCGACA GGAATGGGCG ATTTTATATT 
TGCAGAAAGT TTGACAGAGG AACATTTGTG TATGGTTTTT GTGCTTGAGG 
AGCTTAAAAA CTATCCTAAA ATGGGTGAAA AGTTGGTACG GACTGCACTT 
AAGTCACCTG TTATAAGAGA ACGAAACGGT GCATGTATTG TTATGAAGGA 


>NC_017304.1:926279:926778
GCGACAGCAA CAGTGATTGG GCAGATTGTA TCCTTTCTCC TTTGTGCAAT 
CTACTATTTT AAGTTCAGAA CCTTTCAAAT AACCCGAAGA ATGTTGGGTA 
TAAAATGGTA TTATGCAAAA CGGATTGCAA AACTTGGAAC TTCTAATTTC 
ATTAATCATA CCATTATGAT GCTTGTAAAC ATTGTTTTGA ATAATAGCCT 
GAAAATCTAC GGCGCCATGT CCATTTACGG CAGCGATATT CCATTGGCAG 
TATCCGGTAT TATTGCAAAA TTAAACAGTG TTCTTTCTGC CTTTTCCATT 
GGTTTGGCAC AAGGATGTCA GCCAATTTTA GGTTTTAATA TGGGGGCGAA 
AAATTATTCC AGAGTGAAGG AAACTTATAA AAAAGCTGTC TCCATCGCTA 
TAGGTATTAG TGTTCTGGCT TTTATTTTGT TTCAATGCTT TCCGAGACAA 
ATTACCGGGA TTTTCGGAAG CGGAGATGAA CTATATGGAG ATGAACTGTA 


>NC_017304.1:930831:931330
ACAAAAATAA ATCAATTTAA TCACCCTTAC TTTATGTGTT ATAGTATTAC 
TAATATTTTG AGAAAATTTA AATGTTACAA GTTTGTTACA ATATTAATGT 
AATTATATTG TATGATTATT AAAAATACAA GAGTTTCTAT TGATTGGAAA 
AGAATTTTTT AAAATTGGGG AAACACACAC ATTAAATGAA TTGCTTAAAT 
GATAAATTAA TTTAAATGTA AGGCATGTTG TGGTAAAATA GTTATATCGT 
GCAAAACAAC GGTTATATTG TTCATATGAT TGCACGTAAT TGATTTGTAT 
ATTTCCATTT CAGCAGCGTC ATAGAACGGG AAATAGAGAA AGGAACAGTG 
AAAAAACTAC CCACTCATAT GCTGTATAAT ACATGGCTTG TCTGGTTCAT 
TATTATCTGA TGAATAAGGT TTTTTCTCGG ATTCTAATGA GTCAGTTATA 
AAAAGATACG GACAGGAATT ACTGTCTACG TATCTAGAAC TATATAGCTT 


>NC_017304.1:931504:932003
TGCCTATGAA GGATATTTCA GACTTTGCGG CAAACGATCC CAACAAAGAT 
TATTGTGTTT ACTGTTCACG TCCCGACGGA GAAATGCAGT CTTTTGAAGA 
GAAGAAAGAG AGCCTTACCA AATTTATAGT AAAAACGCAG GGAGCAGATG 
AAAACGTTGC CTGGAAAATT GCAGAAAATA TGATGCACAA GTTACCGGCA 
TGGAAGGAAT ATTTTAATTA AAAGAAGGGT GTGCATTATC AACTTGACAT 
TATTTTGTCT TCATGTTGTC AGTAAATGCG TTATTAATGC TTTACCTTAA 
ACAGTCAATA CGTTGACATT CATCAACTTC AGTCACGTTA AGACAACAGC 
ATTTATAAGA AAGGAAAGTA ACTAATGTAT ATTGAATTAA GAAATGAAAG 
ATTGTTGCTA CGTCCGTTCA GTGTTTTAGA TTTACATACA GTATACGAAT 
ATGCGTCATA TGCAGAAAAT ACGAAATATA TATGATTCAT TTTCCTCATA 


>NC_017304.1:948798:949297
TGCAAGCAGG AGTCCGGAAG TAATGTTACC GGTCAAAAAT CCTCCGATTG 
CCGATGCACC GCCGATAAAG CCGACAAGTA TGGTCGAGAA TATTGCAACT 
AATCCGGCAG GGATCAATTC CTTAAGAGAG CCTGTTGTAG CGATATCTAT 
ACACTTGTCG TAATCCGGTT TGGCATTTTC CTTTCCTTCT TTAAGCCCCG 
GAATTGTATC CCATTGACGA TGAATCTCAG CAACCATTCT CTGAGCGTTT 
TTGTCAACAC CCAGCATCAA CATTGCAGAG AATACTGCCG GGATTGCCAC 
ACCAACTATA AGTCCGAAGA ATACAGTTGG ATTCATGATA TCGAAGTTCG 
CAATTCCCTG AACACCCAAT TCGGATGCAG CAGTGTTTAC CTCACTCATG 
AAAGCACCCA AAAGGGATAT AACCGTAAGA CCTGCGGCAC TTATGGAGAA 
TCCTTTTGTT ACCGCCTTGA CAGTGTTTCC GGCTGAATCC AGTTCGTCGG 


>NC_017304.1:952722:953221
TGATTCTTGA GTACACAAAC AGATTGGGAA GCAGCTTGAC CGAGCTGATG 
CCGAAAATTA TCAGCATTAC GACGGGGGTT TTGTCATTCT TTGCAACATT 
GGTAATAACG GTGGTGTTCT CGATATATAT TTTGGCGGGA AAAGAAAGAC 
TTATCGGACA ATGCAAAAAA GTTTTCAGCA CTTATCTTCC CGAGTGCCTG 
TACAAGAAGG GAGCTTATGT GTATCGTGTT GTGGTGGATG TGTTTAACAA 
ATATATATAT GGACAGCTGG CGGAGGCTTT CATTTTAGGT TCGCTTTGCT 
TTATTGGGAT GGTTATTTTT CGGTTTGAAT ATGCACTTCT CATAAGCGTT 
TTAATTGCAG TTACCGCATT GGTGCCGTAT TTTGGAGCGT ACATAGGCGG 
ATTTTGTGCG TTCATGCTCC TTTTAATGAT TTCGCCCACT AAAGCTATAT 
GGTTTTTAGT TTACCTGGTA GTATTGCAAC AGTTGGAAAA TAATTTAATA 


>NC_017304.1:954414:954913
TTTTGCTCTT CGAGCATCTC CGGCGAAGGT TTTAAATGCA GTTCCACGAA 
ATCTTTCAAA AATTCCTCTT TTATACTCCA TGTCCACGCG TATTTTTTAC 
TGGGATATTT TTCCGCTGTT TTAACAGGTA CTTTGAAATT GTAAATAACT 
CTTGTGTCGC AAAGTATGTC ATGAAGTCCC CGCTTTTGTT CATCAACTGC 
TATCATGAAA TAACCTACAA ACATAGCAAT TCCGGACAAG TATTTACCTA 
TTGTTTCTCT GTATAATACG TTGATAAATG TTAGTTTCTC ACCGTTTGCA 
CTTATCACTT TAAGATTGAG AAATTTTTTT CCCAGTGTCG AGCCGGAGTA 
GTATGTCATT AAAGTGTAGT ACAGTATACT CAGTAAATAA ATGACAATGT 
CGAAGATGTT AAATTGAAAA AGTATAGGTG CTGTAATAAA ATCCGGAGTT 
CCAATGATAT TGGCTATAAA CATCGGTATT CTTACAACCA GCAGAGCAAT 


>NC_017304.1:957144:957643
TTACTAAGTA TTCAGCCGGC ACAACAGTTA TAGTAAAAAT TGAGGTGCAG 
GACAATAAAA CAGGTACACC GTTATATACT TGTATTGATA GTAAGACCAA 
TGCACCTACT GCCAAAACAT TAACTAAATC CAATATATTG CCACATCATG 
AGTTTGCAGC ATTTGGTTGT CATGAAGCAA GAGGAAAGAA TGCTATTGTG 
AGATATACAT GCACAACATT TTAGCAATTT GTATAGCTAA AAGAAAAATT 
ATTTTAATAG ATTTTTGTTG CAGATATGAG ATAAAAAATA AAAATTACAT 
AATTATAATT GCACGGTAAG GTTTTCGGCA AAGACTTTAT TAATTTAATA 
AAATAGACAT ACTTATACAA CTATATAAAG GTGATGTACG GCGAAACTTA 
GTGGTATGAG TAATAAACTT ATACCGCTAA GTTTATGTTG AAAAATTTTA 
AAAGAGCAGC AAAAAAGTGT AATGGGGGAC TACTTATGAA GAGAATCATT 


>NC_017304.1:96139:96638
CACGAAATTG TTACTGTGCT GTTTTTTATT GAAGCTTCTA TCACCGGCGG 
AACTATCGGT ATTATTGAAA CAGGATCGGA AGATGGGGAT GAGTGCCCAT 
TTCCGTCTAT TGACATAATT GTATATTGCG CCTCGACGCC GTAAGTCAGG 
TTTGGATCAA CGAAAGTTAC AGAGGTGTTT TTGCCGGAAA CTTCGGCAAT 
TTGTCCTTCA CCGGATTTGT TTACTATTGT ACCGTTTACG GCAAGGGAGT 
TGTTTGTCCA TGTCAGCGTA ATTTCGTTGG TATTAATGTC CAGACATGAA 
GAAACGATGG AAGGAGCTTT CATTTGCAGT GTGGAAACCG TGCTGCTTGC 
AGATTTAATG GACCTTCCGT TGGAATCCAC AGCGGTTACT GTATAGCTGT 
AGGAGGTCTG AGGCACAAGT CCTGTGTCCT GAAAGCTCAG ATAGTTTCTC 
ACAAGGTCAA TGTCTATATT GGCGATATGC ACGTCGTTTC TGACAATACT 


>NC_017304.1:963564:964063
GTATTGGCAT TGGATGTGAA AGAAAGAAGT GCCGTTTATC ATAACGGGGA 
TATTTATTAC ATAGATACTC TTAACAGGCT TAGTGTGTAT AAGGAAGAAG 
ATGAAACCGT CAATAAAATA GATTCTGTTT ATACTGATCA GATCAGTATT 
GAGGGAAAGC GTATCAGGTA TACTGATTTG TTAAATGATA AAAATATTGG 
ATATTATGAT ATAGAAACCT GAAAATAGGG GTCAAATTTT GCTGTTGACA 
AAAACAGTTA TTTAGTGATA TACTAAACTG TAATAGTATA TATAAATAAA 
CCTATGAGCA AGAGTAGTAG GAATAACGGC TTGCACAAAG AGAGCTGCCG 
GTTGGTGGGA AGGCAGTTGC AAAGGTTATT CTGAATGGAC TTGTGAGGGA 
AGCCCGAAAT TGGAAAAAAG AGTAGGCGCT TACGGGTGCC CTTCCCGTTA 
TCAGCAGGGT GTATATGTTG GTATACAAAA ATGAGTGGGC GATTTATTCG 


>NC_017304.1:964590:965089
TTGAATGTAT TTAGGATGGA GCTTTTGGGC GCGAAAGTTC ATGCAGTGAC 
AAGCGGAACA CAGACACTTA AAGATGCGGT AAATGAGACT TTGAGAGAGT 
GGTCGAGAAG GGTTCATGAC ACTCATTATG TGCTGGGTTC TGTCATGGGA 
CCACACCCGT TTCCTACCAT TGTAAGGGAT TTTCAGAGCG TAATCGGCCG 
GGAAATTAAA AAGCAGATTA TGGAGAAGGA AGGAAAACTT CCTGACGTTG 
TTATGGCGTG TGTGGGCGGA GGCAGCAATG CAATCGGAGC GTTTTATGAG 
TTTATTGGTG ATTCAAGTGT TCGGCTTATC GGATGCGAGG CTGCCGGAAA 
AGGGTTGGAA ACCGGCAAGC ATGCGGCAAC AATGTCAAAA GGTACATTGG 
GAATTTTCCA CGGCATGAAG TCTTATTTCT GCCAGGATGA ATATGGACAG 
ATTGCACCGG TTTATTCTAT TTCCGCAGGT CTGGACTACC CGGGAGTGGG 


>NC_017304.1:970706:971205
TGGTATTGTT TGTAAACAGG AACAGTACCG ACAATCCTTA TATTTTGGTG 
GTAAACTGCG AAGATGACAA GGCAGAAAGC AATGTGATGA ATATAATCAA 
AGATAAAGTA AGGAAATATG TTGTAAAGTC AAAGACCATA ACGGGAGGAA 
AAGGAATAGA GGTTGCGGTT GAAGTACGCC TAAAAAGCAT GGAAACGGAA 
TTTGTAAATG AGATAAGCAG ACAAAATGGG GTTTTAAGTG CTGTTATGGT 
AAGCTATAAC GGAGATTATA TGAGTTAAGA TGACTTGTCG GTCAGTATGA 
AGGAGAGGTG ATATATTTGG ATGAAAATGT AAATCTAAAA ATGGTTTTCA 
AGATAGTGGT AACGATACTA TGCATAGCTC TCCTTATAAC CGGTATGGCT 
CTTGTTCCAA AAGCTTTTCC AAATGCAGCA GAAGCTGATG CGCAGCCGGA 
TTATATATAC AAGATATTTA ACGACAATGT GGTAAACGAA ATAAACATTG 


>NC_017304.1:976456:976955
GGTTTTGTTA TATGGACGAA TATTTTCTAT AATGCTTTTT AAAGCGCTAA 
AGAGTGAGAT TTTGTTATTT TCACTGTTGA CGATGGCGCT TGCCATTCCC 
TGGCTGTGCA AAATTGTTGC ACCGCTTACT CCCACGTCAA CAAATTTGGC 
CAGAATATCA TCAAGATAAT CAACTTCGTT TAACACTATA AAAAGAGCGT 
AAATGTTGGA GCACCTTCTT TCAAAGATTT TTTGGGCTAA TGTGAGGATA 
ACATTGGGAT ATCAAAAAGT CAATAGATTT TTTTTCGGAG TACCTATAAT 
GTTATTGATT TAGTTTATAG GCATGAAAAA ATAAATAGTT ATAGGATATG 
TCAATATTTG CATTAATTTC AATTTATATT ATAGGCACAA CAAAACTATG 
ATGAAATTAG CACGGGGACG GTATCTATTG TGTTTTAATT CCTCATAGGC 
ACGATAAAAA CAAAACTTAC CCGAAAGGGA AACAGCATCG GAATTCACGT 


>NC_017304.1:986683:987182
GGATTAACCT TTACCGATAC AAAGGCACCG CAGCTTCCCA AGTCGGTTAA 
CAAGATAAAA GCCGTACCGG GCAAGGAAGG ACATGTATGG CTTGCTGCAA 
GAGAAGGCGG ATTGTGGAGG TCCACTGACG GTGGATATAC GTTTGAGAAA 
CTCTCCAATG TTGACACAGC TCATGTGGTA GGCTTCGGAA AGGCAGCACC 
GGGACAGGAT TACATGGCGA TTTACATTAC CGGTAAAATT GACAATGTTT 
TAGGATTCTT CCGTTCCGAT GATGCCGGCA AGACATGGGT GCGTATCAAC 
GACGACGAGC ACGGATATGG CGCTGTTGAT ACTGCAATAA CAGGTGACCC 
GAGAGTATAC GGACGTGTAT ATATTGCCAC CAACGGAAGA GGTATTGTTT 
ACGGCGAACC TGCTTCAGAT GAGCCTGTAC CCACTCCTCC GCAGGTTGAC 
AAAGGCCTGG TGGGCGACTT GAACGGTGAC AATCGAATAA ATTCAACAGA 


>NC_017304.1:989751:990250
TTCCGATGAC GAATATGCGG TTGTGGGCAC GATAAACATG GATTACAGAA 
GTTTCTATCT GCATTTTGAG TGTGGTGTCT GGACATACAA GAGCAAAAGT 
GTGCTTGACA TAAAAGAAGA TTTCCTAAGC ACCCTTGACG TGTGTACGGA 
AATAACAATG GATATGATTA AAAAGACAAA ATGGTATAAA ACCCTGATTG 
GTACCCTCCT GCGTGTCTTT GCCCCTCTTA TGTAGATTTC AAATTAACAA 
AAATTTAACA TGAAGTTAAT TGGCCGTTAA TTTTGTTTTA ATAATATTAA 
CCTGAATTAA CTGAACGGAA TGAACGACCT TCTGAACGAC GCGAAAACCA 
CTGAAAAAGT TTATTTTCAC AGTTTGAACG TATATAAGGA GTATGATATA 
GTGGAATTGA GAAAACGGGT GGGAATGGTG TTTCAAAAAC CCAATCCTTT 
CCCGATGGAA ATCCAGATGG CAAGTTGTTG TAAGATACAA GTTATTGTAA 


>NC_017304.1:995481:995980
TCCTTGTCGC CGGAGATGAT AAAAATGGGT GTGTTTTTGG GGATTTTTTC 
AATGTTTTCT TTCTTGTGTA CTTCTTTAAT ACCGTACAAA AACTCAAGGA 
AGAAATCAAC TGAGCGGGGA ATGGTGCAAA AAGGGTCATT TATAAAATCC 
AGAACCACTT TAACGTCTCT GGACAGCCAG TCAAAATTGG TTTTTGGGTT 
GTCAATTTTG CTGTTAAAAC CTCTGAATAG TATTTTGTTT ATTATGTAGT 
AACTTTTCTT TTTATCCGCT CCTTTGCTTA TAAGCCTTTT TATTATAAGA 
ATCCCGGCAT CAACAAGGAG TTTTTCATAA ATTCCGGTTC CGGCCAGAAT 
GGCACCGTCA ATACTGTTGG GATATTTATA CAGATACTGC CTTAACAGAA 
AGCTTCCCAT GCTGTGCCCA AAGAAAAACA CAGGGACGTT GGGATTTTCA 
TTTCGGATAA TCTCTGTAAG CTGCCGCAAG TCTTCAACCA TCAGGTTCCA 


>NC_017304.1:997880:998379
TTCAATATAC ATCAAATTAA TAAAATATGA AAGATAACGT GTGAATATCA 
CAAAATTCGA CAAAATATTT ATCAAAAAGC ATCAAACTGA GTTATGTAAA 
TTTAGGAAAC GTCACAGATA GTTGATTTTT TGGGTCCTAA AAGGATACGA 
TTGGATACAA TATTAATCAA ATGTATTAAC CCGGTAAGAA AAAGTTTGCT 
TTGAATATCG AAAAAAGTCG CAAAATTATA GTACCAAGCA TTATAATTAT 
AATTTTTATC ATTATGCTGT ACATGATTGT GGAACAGCAA GATGTTGCAA 
AGAACAGTCT GACAAAGGAG CGTACTTATG GCAGAACAAA AAGACCCTGC 
AAAAAAAAAC CTCATTTATA TTATGAGGAA ATAAGAGTAT AAAGAATCTC 
ATCTTCATTA TAGCACATGT AACGACTAAA TTCTATAGTT TTTTTCATTT 
GTGTTACAAA ATTATTAAAT TTATATTAAA AAAATATAAA AAACAAAATG 
