# Supplementary material for: Genome-Wide Transcription Factor DNA Binding Sites and Gene Regulatory Networks in Clostridium thermocellum
Source: Front Microbiol. 2021 Sep 7;12:695517. doi: 10.3389/fmicb.2021.695517 (PMC8457756; doi:10.3389/fmicb.2021.695517)
Supplement: Supplementary file 5 [file Data_Sheet_2.ZIP › Supplemental folder/Xre_0026_motif_sequences.fasta]

>NC_017304.1:1427054..1427069
ATGACATGTTAAACAC
>NC_017304.1:1561386..1561401
CAGGTATGTTGAACAC
>NC_017304.1:2418386..2418401
CTGACATGTTCAACAT
>NC_017304.1:1785008..1785023
TCAGCCTGTTAAACAT
>NC_017304.1:3503302..3503317
TAAGCATGTTTGACAC
>NC_017304.1:2566043..2566058
TGGACAGGTTAAACAA
>NC_017304.1:254657..254672
CAGTCATGTTCAACAA
>NC_017304.1:255642..255657
TGAACAGGTTTAACAA
>NC_017304.1:2130200..2130215
GAAGCATGTTTAACAC
>NC_017304.1:3261268..3261283
TTGCCCTGTTGAACAT
>NC_017304.1:34233..34248
ATATCATGTTCAACAA
>NC_017304.1:1031702..1031717
CTGGCATGTATAACAT
>NC_017304.1:1648709..1648724
TAGACATGATTAACAA
>NC_017304.1:1295325..1295340
CTGGCCCGTTCAACAC
>NC_017304.1:762941..762956
TTGTCATGATGAACAC
>NC_017304.1:3135525..3135540
TCATCAGGTTCAACAG
>NC_017304.1:2203967..2203982
TGGGCAGGTATAACAA
>NC_017304.1:3026167..3026182
TAACCATGCTTAACAT
>NC_017304.1:2429117..2429132
AAGACCTGCTGAACAC
>NC_017304.1:1997566..1997581
TCGGTTTGTTAAACAC
>NC_017304.1:361078..361093
ACATCCGGTTTAACAT
>NC_017304.1:328403..328418
AAGGTATGTTTAACGC
>NC_017304.1:2510896..2510911
TAGCCCGGTTGAACAG
>NC_017304.1:1885742..1885757
TCAGTTTGTTTAACAC
>NC_017304.1:184696..184711
ACAGCCAGTTTAACAA
>NC_017304.1:172151..172166
AAGGCAGGTAAAACAT
>NC_017304.1:760248..760263
ACAACATGATAAACAC
>NC_017304.1:465530..465545
TTGGCTTGCTGAACAC
>NC_017304.1:3181460..3181475
AAAGTAAGTTAAACAC
>NC_017304.1:2767781..2767796
GTGCCATGTTTAACAT
>NC_017304.1:2751213..2751228
ATGCCAGGCTTAACAT
>NC_017304.1:2192016..2192031
AGAGCTTGTTAAACAC
>NC_017304.1:604567..604582
TGGCTAGGTTAAACAA
>NC_017304.1:2008723..2008738
ACAATAGGTTCAACAA
>NC_017304.1:1166269..1166284
TCAGCCTGTACAACAA
>NC_017304.1:1955123..1955138
GTGCCCTGTTTAACAC
>NC_017304.1:1543548..1543563
TGGGCACGCTAAACAA
>NC_017304.1:1507745..1507760
CCAGTTTGTTTAACAC
>NC_017304.1:556523..556538
ACAGTAAGTTGAACAT
>NC_017304.1:430564..430579
CTGTCAGGCTCAACAA
>NC_017304.1:1663428..1663443
TAATCATGATGAACAA
>NC_017304.1:3194213..3194228
TTATCAGGTATAACAT
>NC_017304.1:3043661..3043676
CAAGTAAGTTCAACAT
>NC_017304.1:2213384..2213399
TTACCACGTTCAACAG
>NC_017304.1:1058598..1058613
AAAGTAAGTTCAACAA
>NC_017304.1:2352866..2352881
TTAGCGGGTATAACAC
>NC_017304.1:952956..952971
TGGATGTGTTTAACAA
>NC_017304.1:654555..654570
ATGACATGATAAACAG
>NC_017304.1:759625..759640
CCAATATGATGAACAC
>NC_017304.1:535256..535271
TATATATGTTGAACAA
>NC_017304.1:1909305..1909320
AAGGTCAGTTCAACAT
>NC_017304.1:163040..163055
AATGTAGGTTTAACAA
>NC_017304.1:3308617..3308632
ACGTCACGCTAAACAT
>NC_017304.1:3308581..3308596
CTATTAAGTTAAACAC
>NC_017304.1:167003..167018
AAGACAAGTTTAACGA
>NC_017304.1:1630843..1630858
ACAGGGTGTTTAACAC
>NC_017304.1:122486..122501
TTAGCCTGCAAAACAC
>NC_017304.1:824219..824234
CAAACTTGTTGAACAG
>NC_017304.1:3276604..3276619
TATGCATGATAAACAT
>NC_017304.1:3184341..3184356
TAGAGCCGTTTAACAC
>NC_017304.1:1811780..1811795
TGGGCCCGTATAACAT
>NC_017304.1:1793934..1793949
AAAACATGTGTAACAG
>NC_017304.1:1605836..1605851
TAGTTAGGTTTAACGT
>NC_017304.1:1284375..1284390
CCTACATGTTTGACAC
>NC_017304.1:109408..109423
AAAAAATGTTTAACAT
>NC_017304.1:3422720..3422735
ACAATATGATTAACAA
>NC_017304.1:1782937..1782952
TTGGAATGTTGAACGC
>NC_017304.1:1723165..1723180
TTGGGATGATGAACAT
>NC_017304.1:1581979..1581994
ATAGCAAGTTGGACAT
>NC_017304.1:3554226..3554241
TGAGTCAGTTAAACAA
>NC_017304.1:3537002..3537017
TTGCTCTGTAAAACAC
>NC_017304.1:3519710..3519725
TCGTTATGTGCAACAA
>NC_017304.1:1839592..1839607
TGAACAGGTAAAACAG
>NC_017304.1:864740..864755
TTGACCAGTTTGACAT
>NC_017304.1:3526807..3526822
TAATTATGTTGGACAA
>NC_017304.1:2735671..2735686
CTGTTAAGCTTAACAC
>NC_017304.1:352565..352580
TGAGCTGGATGAACAC
>NC_017304.1:3135154..3135169
TAGACAGATTTAACAT
>NC_017304.1:256069..256084
CCATCGCGTTTAACAT
>NC_017304.1:916439..916454
AAATCCTGTTAAACGT
>NC_017304.1:240980..240995
TGAACAAGTACAACAA
>NC_017304.1:2362004..2362019
AAGGAATGATAAACAC
>NC_017304.1:1674838..1674853
TTGTCATGGTGAACAT
>NC_017304.1:1313004..1313019
TCAAGGTGTTTAACAA
>NC_017304.1:857696..857711
CAACCAGGCAAAACAC
>NC_017304.1:1616865..1616880
ACTTCAAGTTCAACAA
>NC_017304.1:1484823..1484838
TTTACATGATAAACAA
>NC_017304.1:3182803..3182818
CCAATATGTGCAACAT
>NC_017304.1:3061713..3061728
CCAATATGTGCAACAT
>NC_017304.1:2462136..2462151
TAAACATATTGAACAT
>NC_017304.1:1580963..1580978
TTAATCTGTGAAACAC
>NC_017304.1:3447892..3447907
CAAACATGTTTGACGT
>NC_017304.1:265323..265338
CAAACAGGTAAAACGC
>NC_017304.1:2313822..2313837
ATGTGATGCTGAACAA
>NC_017304.1:444205..444220
CTGGCATATTCAACAG
>NC_017304.1:290391..290406
CAAATCTGTGGAACAC
>NC_017304.1:2428490..2428505
TCATTAGGCTTGACAC
>NC_017304.1:2350119..2350134
TGGGTAAGCATAACAC
>NC_017304.1:150250..150265
TCGACATGTGGAACGG
>NC_017304.1:1342234..1342249
TTTGCAAGATTAACAT
>NC_017304.1:404728..404743
CTGAGGTGTTAAACAA
>NC_017304.1:3477203..3477218
CAAGTCCGTTTGACAC
>NC_017304.1:3326821..3326836
GAGACTTGTTGAACAG
>NC_017304.1:2919822..2919837
ATGTAGTGTTTAACAC
>NC_017304.1:128107..128122
TAACCCCGTGCAACAC
>NC_017304.1:790635..790650
AAAATAAGTTAGACAC
>NC_017304.1:2039135..2039150
ACACCCAGTATAACAA
>NC_017304.1:1845553..1845568
AAAGGAGGTAAAACAA
>NC_017304.1:3087060..3087075
ACGTCATATTTAACAG
>NC_017304.1:2206584..2206599
AGTGCAGGTATAACAG
>NC_017304.1:1931530..1931545
TAGGGAGGCTGAACGA
>NC_017304.1:1603278..1603293
TTTCTACGTTAAACAA
>NC_017304.1:1046047..1046062
ATTCTCGGTTTAACAT
>NC_017304.1:3473483..3473498
ATAATTTGCTTAACAT
>NC_017304.1:2716669..2716684
TGACGAGGTTAAACGC
>NC_017304.1:1130084..1130099
CAATCTTGCTAAACAG
>NC_017304.1:34260..34275
ACGTCCGGATTAACGT
>NC_017304.1:540..555
AGTACACGTTTGACAC
>NC_017304.1:3354247..3354262
GTGGAACGTTTAACAT
>NC_017304.1:17287..17302
CGACAAGGTTGAACAG
>NC_017304.1:3409223..3409238
ACGCATGGTTTAACAA
>NC_017304.1:2974418..2974433
TTGTCGTGATTGACAT
>NC_017304.1:3176399..3176414
TCATCTAGTACAACAA
>NC_017304.1:524967..524982
TAAACGTGGTCAACAT
>NC_017304.1:495240..495255
TAGTCATGATGGACGA
>NC_017304.1:1790925..1790940
TAGTAAAGTACAACAA
>NC_017304.1:258960..258975
TTTGTGTGTTAAACGA
>NC_017304.1:167067..167082
TAGCTACACTAAACAT
