# Supplementary material for: Genome-Wide Transcription Factor DNA Binding Sites and Gene Regulatory Networks in Clostridium thermocellum
Source: Front Microbiol. 2021 Sep 7;12:695517. doi: 10.3389/fmicb.2021.695517 (PMC8457756; doi:10.3389/fmicb.2021.695517)
Supplement: Supplementary file 5 [file Data_Sheet_2.ZIP › Supplemental folder/Xre_2225.2fold.500.fasta]

>NC_017304.1:24610
acaatttccggtgcggaagcggcttataaagtattgaagaaaaaaggaaaaattgaaggggagaccaagtttattgcgttcggtggtgacggcggaacatacgacataggacttcaggcactctcaggagcgatggaaagaggacacgacatggtttatgtgtgctacgacaatggagcatacatgaacacaggtatccagaggtcttctgccactccgaaatacgctgataccacaacttcacctgttggaaagaagatacccggtaaaatgcagccaagaaaagacctgacagaagtattggtaaatcatcgcataccttatgttgctcaaaccgctcctttcgggaacatgaaggacctctatgaaaaagctgaaaaagctatttatacacccggtcctgcgttcctgaacgtgttggcaccgtgcccgagaggatggagatacaacactcctgatttgatggaattgagcaaattggcggttgaaacttgcttctg
>NC_017304.1:231579
agtacggaaattaacggaataaagcagaaaataaacatcttggagattgatttgtcttcaggcggtgtcaaaataaagccggcattggcttttgacacgatatatggttttcagagccttaaagatattgcgattaacaacaatgcttatgccgccgtcaatgcaggttttttctattcatacggagagccttcgggaatggtggttattgacgggaaagtttatacgaagtccacgggaaaatacccggtttttgttgtacagggtaaaaatgctttcttaagcgaaattaagagcaatatatggatattgcacggcaacagaaggattgcggcggatgatataaacagagagggaaaacccggtgaaacggtggtgtacacgccggttttcggccctacaaaccgggcggacaagctccatacatcatatattgtggagaataacagagtagcaaggaaatttcgtggggatacggagtgcaaaattccttcggacgg
>NC_017304.1:1003041
aattatgaacaggcgttggaatatatacacggtacccataaattcggaataaagcttggccttgacaatattcgaaaacttcttgaattcatggacaatccccacaggaaactgaaatacgtacatgttgccggaacgaacggaaaaggctcaacggttgcgtttataagcagtatactgaaagaatccggctacaaagttggtatatacacctcgccgtacattgaacgttttaccgaaagaattaaaatcaacaatgatgaaatttcaaaagaagatttagcaagaattaccgagtatgtaaaaggaaaagttgaactgatgatttcacagggagaaaatcatcctacggaatttgaaatagtaacggcaatcgcttttcaatatttttatgaaaaggattgcgacattgttgtgctggaggtgggacttggaggcaggtttgattccaccaatgtgatagattcccctttggctgcggttataaccactataagtta
>NC_017304.1:1766050
tttacgttgcccggaagtctcttgtatctgtctccgttcagccttacaaaaggtatctttttcattacttcctcgattgtcctgtctctcaattcaataagctttttattattttcttccatattttccactgcaagttcgatggctttacccatgcccactatacctgcaacattttcagtacttgctctgcggcctctctcctgagctcctccatgcataaacgatacgatttttacaccttttctgatgtacagagcacctacgcctttcggtccataaaacttgtggcctgacattgacagaaggtcaacattcaagtcaacaacatttatgggtatatttccaactgcctggactgcgtcggtatgaaatattacgcctctttcccttgctattttacctatttccgctatgggctgaatggtgccgatttcattgttggcaaacataattgtaatgagtattgtgtcaggtcttattgcatcttgtacctgctg
>NC_017304.1:1820947
ggagaaaaagttgtagtaaaactcgaccgttaatatggattattaatatgagaatcctgttaatgtgaaaaatcttgctaatatgaaaaatcttgctaatatgaaaaatccccaggattggacctgaggatttatttttttatatttttgattattcagattattcagaacagagtcatttgttcgtgttttactttgcaagaggctgtacatcacatcaaactgcatgtagatatccacctgcatatgaccggtaaggcatatcaactgggtgtttgccgtcctggccagttcaaagatgtatgacaaaagatagcttgttactatttgtaatttttgcatgtaaatttacaaatccacttccataagcaagtatcttttcagcattgtaagatccgaagagtttattctgccgtctccgttcaaatcggcagcctgttttccgttttctgtcggaaaattgtcaatgattttaagtaaatatcttcttaacatggaaa
>NC_017304.1:2631454
cattatgcggttagaacgataaaacttgatttcccagagctttcctctcagttgtcttgtgttcagtacctcaagtgcttccagtccttccttttcaagtttctcaaggattgttaatccttctgctttttcattcttcggaagcccatcaatatactcaaggattaaatctttgcctccacttgtttcataatggtatacattcatgtcatttctcctactttataggtttatacatcatattcgatgtatttgcaattatattttacatcaaatatggtgtgaaatcaatctattttgccacttgcatcagctttttcaatcttccttttcttccactacggcaatggcatcaatttcaatcaaacacaaatgattggcaagacctgcaacctcgagaaccgttatcaaaggaggcttttcaagcttgccaaccgtttccataaatgctttaaaccctatagccgggtcacacccgtccaccatgtaaatattgagct
>NC_017304.1:2668092
taacggagacagcatagtggcaatgagccaggttgaaacaataaagccttcttccgtcaaagtaactccggaagctgcaatcccagtggtcaatcgttcccatcccggagcaaagatgacaaaagtcaccgttatcacgaaccaggacaaatatacacagcttcagaacgctctcgacaaaattggtattacaggccttacagtaacaaatgttcttggttacggtatgcagaaaggacataccgagtatttccgcggtttgccggtaaaaaccagacttctccccaaagttcaggtggatattgtagtgtgcaagatacctgtcgaaaccgtggtcgacacagtaaaaaaggcactgtatacaggcaatatgggtgacggaaagatcttcatctatgatgttgaaaacgttataaaaatcagaaccggcgaagaaggatacgatgcactgcaggatgaagagtaatgaaatgaataatgaattaaaatggaatgaaagc
>NC_017304.1:3184409
cagtcctgttcattaaatactgcacactgtttccaggctttttcaattttgcaaactaatcttgccgatagtatattatatcagtatatattatatccttgaaaaaaaatcaatatattccatgatgctaaagtactgttataaagatccattcagctttttcagctgttctgccagctgagtgttaaacggctctatatacttttccttttcccttttctcactctctcttttacctctgccatgttttacgtcgtttttgacgtatttttgttcttccatattcactttttccttttcatattttacaagcctcctgacccaggcgaaaacgtaggaaatttcatccagatcaagactgcaaaagtccgcattttgaggcttgtattcattttgtatttttttgatacacaaaaattcatctataaattttatataagattctttaatggattttccaccgcctattatctctatatttgaattctttacattaaata
>NC_017304.1:3484218
catactcactgctatactttattttaaatataggcaaattgtatttattgcttatttccagccttcttatatactttttaaacttgcttattgaaacaggtatttcataaagagatatcattttataatccttgctttcaaacagcttttcgacaatctccatatactcatccgcaggaataactggaactttaacaacatcaaattttcgtgtggaaagattctcgtcttcttggaaaatatttacatcaaaaaagttgtatctctgttcaatgtcccgtacaatgtcaattcccagtttataatcttcatcatacagattaaatccctcgtaaacttcctcaaccatagccataatttgcttctcagttaatctgcctgaatttttccttattacctcaacagttttgtcaagaatatccttctgttttcgatagacgtattttacagcagtatccgaaggattaaaaacataaaaccttccaaagtttatgagtccg
