# Supplementary material for: Genome-Wide Transcription Factor DNA Binding Sites and Gene Regulatory Networks in Clostridium thermocellum
Source: Front Microbiol. 2021 Sep 7;12:695517. doi: 10.3389/fmicb.2021.695517 (PMC8457756; doi:10.3389/fmicb.2021.695517)
Supplement: Supplementary file 5 [file Data_Sheet_2.ZIP › Supplemental folder/Xre_2225.2fold.500.fasta.e1600]

>NC_017304.1:2631454
CATTATGCGG TTAGAACGAT AAAACTTGAT TTCCCAGAGC TTTCCTCTCA 
GTTGTCTTGT GTTCAGTACC TCAAGTGCTT CCAGTCCTTC CTTTTCAAGT 
TTCTCAAGGA TTGTTAATCC TTCTGCTTTT TCATTCTTCG GAAGCCCATC 
AATATACTCA AGGATTAAAT CTTTGCCTCC ACTTGTTTCA TAATGGTATA 
CATTCATGTC ATTTCTCCTA CTTTATAGGT TTATACATCA TATTCGATGT 
ATTTGCAATT ATATTTTACA TCAAATATGG TGTGAAATCA ATCTATTTTG 
CCACTTGCAT CAGCTTTTTC AATCTTCCTT TTCTTCCACT ACGGCAATGG 
CATCAATTTC AATCAAACAC AAATGATTGG CAAGACCTGC AACCTCGAGA 
ACCGTTATCA AAGGAGGCTT TTCAAGCTTG CCAACCGTTT CCATAAATGC 
TTTAAACCCT ATAGCCGGGT CACACCCGTC CACCATGTAA ATATTGAGCT 


>NC_017304.1:1766050
TTTACGTTGC CCGGAAGTCT CTTGTATCTG TCTCCGTTCA GCCTTACAAA 
AGGTATCTTT TTCATTACTT CCTCGATTGT CCTGTCTCTC AATTCAATAA 
GCTTTTTATT ATTTTCTTCC ATATTTTCCA CTGCAAGTTC GATGGCTTTA 
CCCATGCCCA CTATACCTGC AACATTTTCA GTACTTGCTC TGCGGCCTCT 
CTCCTGAGCT CCTCCATGCA TAAACGATAC GATTTTTACA CCTTTTCTGA 
TGTACAGAGC ACCTACGCCT TTCGGTCCAT AAAACTTGTG GCCTGACATT 
GACAGAAGGT CAACATTCAA GTCAACAACA TTTATGGGTA TATTTCCAAC 
TGCCTGGACT GCGTCGGTAT GAAATATTAC GCCTCTTTCC CTTGCTATTT 
TACCTATTTC CGCTATGGGC TGAATGGTGC CGATTTCATT GTTGGCAAAC 
ATAATTGTAA TGAGTATTGT GTCAGGTCTT ATTGCATCTT GTACCTGCTG 


>NC_017304.1:3484218
CATACTCACT GCTATACTTT ATTTTAAATA TAGGCAAATT GTATTTATTG 
CTTATTTCCA GCCTTCTTAT ATACTTTTTA AACTTGCTTA TTGAAACAGG 
TATTTCATAA AGAGATATCA TTTTATAATC CTTGCTTTCA AACAGCTTTT 
CGACAATCTC CATATACTCA TCCGCAGGAA TAACTGGAAC TTTAACAACA 
TCAAATTTTC GTGTGGAAAG ATTCTCGTCT TCTTGGAAAA TATTTACATC 
AAAAAAGTTG TATCTCTGTT CAATGTCCCG TACAATGTCA ATTCCCAGTT 
TATAATCTTC ATCATACAGA TTAAATCCCT CGTAAACTTC CTCAACCATA 
GCCATAATTT GCTTCTCAGT TAATCTGCCT GAATTTTTCC TTATTACCTC 
AACAGTTTTG TCAAGAATAT CCTTCTGTTT TCGATAGACG TATTTTACAG 
CAGTATCCGA AGGATTAAAA ACATAAAACC TTCCAAAGTT TATGAGTCCG 


>NC_017304.1:3184409
CAGTCCTGTT CATTAAATAC TGCACACTGT TTCCAGGCTT TTTCAATTTT 
GCAAACTAAT CTTGCCGATA GTATATTATA TCAGTATATA TTATATCCTT 
GAAAAAAAAT CAATATATTC CATGATGCTA AAGTACTGTT ATAAAGATCC 
ATTCAGCTTT TTCAGCTGTT CTGCCAGCTG AGTGTTAAAC GGCTCTATAT 
ACTTTTCCTT TTCCCTTTTC TCACTCTCTC TTTTACCTCT GCCATGTTTT 
ACGTCGTTTT TGACGTATTT TTGTTCTTCC ATATTCACTT TTTCCTTTTC 
ATATTTTACA AGCCTCCTGA CCCAGGCGAA AACGTAGGAA ATTTCATCCA 
GATCAAGACT GCAAAAGTCC GCATTTTGAG GCTTGTATTC ATTTTGTATT 
TTTTTGATAC ACAAAAATTC ATCTATAAAT TTTATATAAG ATTCTTTAAT 
GGATTTTCCA CCGCCTATTA TCTCTATATT TGAATTCTTT ACATTAAATA 


>NC_017304.1:231579
AGTACGGAAA TTAACGGAAT AAAGCAGAAA ATAAACATCT TGGAGATTGA 
TTTGTCTTCA GGCGGTGTCA AAATAAAGCC GGCATTGGCT TTTGACACGA 
TATATGGTTT TCAGAGCCTT AAAGATATTG CGATTAACAA CAATGCTTAT 
GCCGCCGTCA ATGCAGGTTT TTTCTATTCA TACGGAGAGC CTTCGGGAAT 
GGTGGTTATT GACGGGAAAG TTTATACGAA GTCCACGGGA AAATACCCGG 
TTTTTGTTGT ACAGGGTAAA AATGCTTTCT TAAGCGAAAT TAAGAGCAAT 
ATATGGATAT TGCACGGCAA CAGAAGGATT GCGGCGGATG ATATAAACAG 
AGAGGGAAAA CCCGGTGAAA CGGTGGTGTA CACGCCGGTT TTCGGCCCTA 
CAAACCGGGC GGACAAGCTC CATACATCAT ATATTGTGGA GAATAACAGA 
GTAGCAAGGA AATTTCGTGG GGATACGGAG TGCAAAATTC CTTCGGACGG 


>NC_017304.1:24610
ACAATTTCCG GTGCGGAAGC GGCTTATAAA GTATTGAAGA AAAAAGGAAA 
AATTGAAGGG GAGACCAAGT TTATTGCGTT CGGTGGTGAC GGCGGAACAT 
ACGACATAGG ACTTCAGGCA CTCTCAGGAG CGATGGAAAG AGGACACGAC 
ATGGTTTATG TGTGCTACGA CAATGGAGCA TACATGAACA CAGGTATCCA 
GAGGTCTTCT GCCACTCCGA AATACGCTGA TACCACAACT TCACCTGTTG 
GAAAGAAGAT ACCCGGTAAA ATGCAGCCAA GAAAAGACCT GACAGAAGTA 
TTGGTAAATC ATCGCATACC TTATGTTGCT CAAACCGCTC CTTTCGGGAA 
CATGAAGGAC CTCTATGAAA AAGCTGAAAA AGCTATTTAT ACACCCGGTC 
CTGCGTTCCT GAACGTGTTG GCACCGTGCC CGAGAGGATG GAGATACAAC 
ACTCCTGATT TGATGGAATT GAGCAAATTG GCGGTTGAAA CTTGCTTCTG 


>NC_017304.1:2668092
TAACGGAGAC AGCATAGTGG CAATGAGCCA GGTTGAAACA ATAAAGCCTT 
CTTCCGTCAA AGTAACTCCG GAAGCTGCAA TCCCAGTGGT CAATCGTTCC 
CATCCCGGAG CAAAGATGAC AAAAGTCACC GTTATCACGA ACCAGGACAA 
ATATACACAG CTTCAGAACG CTCTCGACAA AATTGGTATT ACAGGCCTTA 
CAGTAACAAA TGTTCTTGGT TACGGTATGC AGAAAGGACA TACCGAGTAT 
TTCCGCGGTT TGCCGGTAAA AACCAGACTT CTCCCCAAAG TTCAGGTGGA 
TATTGTAGTG TGCAAGATAC CTGTCGAAAC CGTGGTCGAC ACAGTAAAAA 
AGGCACTGTA TACAGGCAAT ATGGGTGACG GAAAGATCTT CATCTATGAT 
GTTGAAAACG TTATAAAAAT CAGAACCGGC GAAGAAGGAT ACGATGCACT 
GCAGGATGAA GAGTAATGAA ATGAATAATG AATTAAAATG GAATGAAAGC 


>NC_017304.1:1003041
AATTATGAAC AGGCGTTGGA ATATATACAC GGTACCCATA AATTCGGAAT 
AAAGCTTGGC CTTGACAATA TTCGAAAACT TCTTGAATTC ATGGACAATC 
CCCACAGGAA ACTGAAATAC GTACATGTTG CCGGAACGAA CGGAAAAGGC 
TCAACGGTTG CGTTTATAAG CAGTATACTG AAAGAATCCG GCTACAAAGT 
TGGTATATAC ACCTCGCCGT ACATTGAACG TTTTACCGAA AGAATTAAAA 
TCAACAATGA TGAAATTTCA AAAGAAGATT TAGCAAGAAT TACCGAGTAT 
GTAAAAGGAA AAGTTGAACT GATGATTTCA CAGGGAGAAA ATCATCCTAC 
GGAATTTGAA ATAGTAACGG CAATCGCTTT TCAATATTTT TATGAAAAGG 
ATTGCGACAT TGTTGTGCTG GAGGTGGGAC TTGGAGGCAG GTTTGATTCC 
ACCAATGTGA TAGATTCCCC TTTGGCTGCG GTTATAACCA CTATAAGTTA 


>NC_017304.1:1820947
GGAGAAAAAG TTGTAGTAAA ACTCGACCGT TAATATGGAT TATTAATATG 
AGAATCCTGT TAATGTGAAA AATCTTGCTA ATATGAAAAA TCTTGCTAAT 
ATGAAAAATC CCCAGGATTG GACCTGAGGA TTTATTTTTT TATATTTTTG 
ATTATTCAGA TTATTCAGAA CAGAGTCATT TGTTCGTGTT TTACTTTGCA 
AGAGGCTGTA CATCACATCA AACTGCATGT AGATATCCAC CTGCATATGA 
CCGGTAAGGC ATATCAACTG GGTGTTTGCC GTCCTGGCCA GTTCAAAGAT 
GTATGACAAA AGATAGCTTG TTACTATTTG TAATTTTTGC ATGTAAATTT 
ACAAATCCAC TTCCATAAGC AAGTATCTTT TCAGCATTGT AAGATCCGAA 
GAGTTTATTC TGCCGTCTCC GTTCAAATCG GCAGCCTGTT TTCCGTTTTC 
TGTCGGAAAA TTGTCAATGA TTTTAAGTAA ATATCTTCTT AACATGGAAA 
