# Supplementary material for: Genome-Wide Transcription Factor DNA Binding Sites and Gene Regulatory Networks in Clostridium thermocellum
Source: Front Microbiol. 2021 Sep 7;12:695517. doi: 10.3389/fmicb.2021.695517 (PMC8457756; doi:10.3389/fmicb.2021.695517)
Supplement: Supplementary file 5 [file Data_Sheet_2.ZIP › Supplemental folder/Xre_2225_motif_sequences.fasta]

>NC_017304.1:1766037..1766054
TACACCTTTTCTGATGTA
>NC_017304.1:3484213..3484230
TACAACTTTTTTGATGTA
>NC_017304.1:2631471..2631488
CACACCATATTTGATGTA
>NC_017304.1:3184409..3184426
TACGTCGTTTTTGACGTA
>NC_017304.1:2631438..2631455
TACATCATATTCGATGTA
>NC_017304.1:231573..231590
TACCCGGTTTTTGTTGTA
>NC_017304.1:1820911..1820928
TACATGCAGTTTGATGTG
